# Supplementary material for: An Unsymmetrical, Cyclic Diborene Based on a Chelating CAAC Ligand and its Small‐Molecule Activation and Rearrangement Chemistry
Source: Angew Chem Int Ed Engl. 2021 Dec 3;61(3):e202113947. doi: 10.1002/anie.202113947 (PMC9299934; doi:10.1002/anie.202113947)
Supplement: Supplementary file 1 — Supporting Information [file ANIE-61-0-s002.zip]

Archive with 11 entries (11 files):
- 1.cif
- 10.cif
- 11.cif
- 11prime.cif
- 2.cif
- 3.cif
- 4.cif
- 6.cif
- 7.cif
- 8.cif
- 9.cif
