# Supplementary material for: An Unsymmetrical, Cyclic Diborene Based on a Chelating CAAC Ligand and its Small‐Molecule Activation and Rearrangement Chemistry
Source: Angew Chem Int Ed Engl. 2021 Dec 3;61(3):e202113947. doi: 10.1002/anie.202113947 (PMC9299934; doi:10.1002/anie.202113947)
Supplement: Supplementary file 1 — Supporting Information [file ANIE-61-0-s002.zip › 1.cif]

data_test_a

# 1. Submission Details


_publ_contact_author_name         'Prof. Dr. Holger Braunschweig'
_publ_contact_author_address
;
Institut f�r Anorganische Chemie
Universit�t W�rzburg
Am Hubland
97074 W�rzburg, Germany
;
_publ_contact_author_email        H.Braunschweig@uni-wuerzburg.de
_publ_contact_author_fax          +49-931-31-84623
_publ_contact_author_phone        +49-931-31-85260

_publ_requested_journal           ?
_publ_section_title               ?
_publ_section_abstract            ?

loop_
_publ_author_name
'Nachname, Vorname'
;  Institut fuer Anorganische Chemie
   Universitaet Wuerzburg
   Am Hubland
   D-97074 Wuerzburg, Germany
;

_audit_creation_method            'CIF-fill 1.2x (K.Radacki, 2005-21)'
_shelx_SHELXL_version_number      '2018/3'
_chemical_name_systematic         ?
_chemical_name_common             ?
_chemical_melting_point           ?
_chemical_formula_moiety          'C40 H62 B2 Br2 N2'
_chemical_formula_sum             'C40 H62 B2 Br2 N2'
_chemical_formula_weight          752.35

loop_
 _atom_type_symbol
 _atom_type_description
 _atom_type_scat_dispersion_real
 _atom_type_scat_dispersion_imag
 _atom_type_scat_source
 'C'  'C'   0.0033   0.0016
 'International Tables Vol C Tables 4.2.6.8 and 6.1.1.4'
 'H'  'H'   0.0000   0.0000
'International Tables Vol C Tables 4.2.6.8 and 6.1.1.4'
 'B'  'B'   0.0013   0.0007
 'International Tables Vol C Tables 4.2.6.8 and 6.1.1.4'
 'N'  'N'   0.0061   0.0033
 'International Tables Vol C Tables 4.2.6.8 and 6.1.1.4'
 'Br'  'Br'  -0.2901   2.4595
 'International Tables Vol C Tables 4.2.6.8 and 6.1.1.4'
 
_space_group_crystal_system       monoclinic
_space_group_IT_number            14
_space_group_name_H-M_alt         'P 21/c'
_space_group_name_Hall            '-P 2ybc'

_shelx_space_group_comment
;
The symmetry employed for this shelxl refinement is uniquely defined
by the following loop, which should always be used as a source of
symmetry information in preference to the above space-group names.
They are only intended as comments.
;
 
loop_
 _space_group_symop_operation_xyz
 'x, y, z'
 '-x, y+1/2, -z+1/2'
 '-x, -y, -z'
 'x, -y-1/2, z-1/2'
 
_cell_length_a                    18.291(5)
_cell_length_b                    10.672(4)
_cell_length_c                    20.039(9)
_cell_angle_alpha                 90
_cell_angle_beta                  97.436(15)
_cell_angle_gamma                 90
_cell_volume                      3879(2)
_cell_formula_units_Z             4
_cell_measurement_temperature     100(2)
_cell_measurement_reflns_used     9979
_cell_measurement_theta_min       2.38
_cell_measurement_theta_max       26.71
 

_exptl_special_details
;
The crystal was immersed in a film of perfluoropolyether oil, mounted on a 
polyimide loop and transferred to stream of cold nitrogen (Oxford Cryostream 800).
;
_exptl_crystal_description        needle
_exptl_crystal_colour             orange
_exptl_crystal_density_meas       ?
_exptl_crystal_density_method     ?
_exptl_crystal_density_diffrn     1.288          
_exptl_crystal_F_000              1584
_exptl_transmission_factor_min    ?
_exptl_transmission_factor_max    ?
_exptl_crystal_size_max           0.276
_exptl_crystal_size_mid           0.13
_exptl_crystal_size_min           0.053
_exptl_absorpt_coefficient_mu     2.119
_shelx_estimated_absorpt_T_min    0.592
_shelx_estimated_absorpt_T_max    0.896
_exptl_absorpt_correction_type    multi-scan
_exptl_absorpt_correction_T_min   0.5539
_exptl_absorpt_correction_T_max   0.7454
_exptl_absorpt_process_details    'SadAbs 2016/2 (Bruker AXS)'
_exptl_absorpt_special_details    ?
loop_
 _exptl_crystal_face_index_h
 _exptl_crystal_face_index_k
 _exptl_crystal_face_index_l
 _exptl_crystal_face_perp_dist
    1.00    1.00   -1.00    0.1130
   -1.00    0.00    1.00    0.1130
    1.00    0.00   -1.00    0.1050
    1.00    0.00    0.00    0.1380
   -1.00    1.00    0.00    0.1170
    0.00   -1.00   -1.00    0.0020
    0.00   -1.00    1.00    0.0190
    0.00    1.00   -1.00    0.0290
   -1.00   -1.00   -1.00    0.0780
    0.00    1.00    0.00    0.0430
    0.00    0.00    1.00    0.0560
    0.00    0.00   -1.00    0.0030

_diffrn_ambient_environment       N~2~
_diffrn_ambient_temperature       100(2)
_diffrn_radiation_wavelength      0.71073
_diffrn_radiation_type            MoK\a
_diffrn_radiation_monochromator   'multi-layer mirror'
_diffrn_source                    'micro-focus sealed X-ray tube'
_diffrn_source_type               'Incoatec ImS 2.0'
_diffrn_measurement_device        'four-circle diffractometer'
_diffrn_measurement_device_type   'Bruker D8-Quest'
_diffrn_measurement_method        '\f and \w scans'
_diffrn_detector                  CPA
_diffrn_detector_type             'Photon II'
_diffrn_detector_area_resol_mean  7.5
_diffrn_reflns_number             138286
_diffrn_reflns_av_unetI/netI      0.0530
_diffrn_reflns_av_R_equivalents   0.1242
_diffrn_reflns_limit_h_min        -23
_diffrn_reflns_limit_h_max        23
_diffrn_reflns_limit_k_min        -13
_diffrn_reflns_limit_k_max        13
_diffrn_reflns_limit_l_min        -25
_diffrn_reflns_limit_l_max        25
_diffrn_reflns_theta_min          2.166
_diffrn_reflns_theta_max          27.170
_diffrn_reflns_theta_full         26.000
_diffrn_measured_fraction_theta_max   0.971
_diffrn_measured_fraction_theta_full  1.000
_diffrn_reflns_Laue_measured_fraction_max    0.971
_diffrn_reflns_Laue_measured_fraction_full   1.000
_diffrn_reflns_point_group_measured_fraction_max   0.971
_diffrn_reflns_point_group_measured_fraction_full  1.000
_reflns_number_total              8380
_reflns_number_gt                 6545
_reflns_threshold_expression      'I > 2\s(I)'
_reflns_Friedel_coverage          0.000
_reflns_Friedel_fraction_max      .
_reflns_Friedel_fraction_full     .
 
_reflns_special_details
;
 Reflections were merged by SHELXL according to the crystal
 class for the calculation of statistics and refinement.
 
 _reflns_Friedel_fraction is defined as the number of unique
 Friedel pairs measured divided by the number that would be
 possible theoretically, ignoring centric projections and
 systematic absences.
;
 
_computing_data_collection        'BIS 6.2.14 / APEX3 ver. 2019.1 (Bruker AXS)'
_computing_cell_refinement        'Saint+ ver. V8.40A (Bruker AXS)'
_computing_data_reduction         'Saint+ ver. V8.40A (Bruker AXS)'
_computing_structure_solution     'SHELXT (Sheldrick, 2014)'
_computing_structure_refinement   'SHELXL-2018/3 (Sheldrick, 2018)'
_computing_molecular_graphics     'ShelXLe (Huebschle et all, 2011)'
_computing_publication_material   'SHELXL-2018/3 (Sheldrick, 2018)'

_refine_special_details           ?
_refine_ls_structure_factor_coef  Fsqd
_refine_ls_matrix_type            full
_refine_ls_weighting_scheme       calc
_refine_ls_weighting_details
'w=1/[\s^2^(Fo^2^)+(0.0113P)^2^+11.6397P] where P=(Fo^2^+2Fc^2^)/3'
_atom_sites_solution_primary      dual
_atom_sites_solution_secondary    difmap
_atom_sites_solution_hydrogens    mixed
_refine_ls_hydrogen_treatment     mixed
_refine_ls_extinction_method      none
_refine_ls_extinction_coef        .
_refine_ls_number_reflns          8380
_refine_ls_number_parameters      434
_refine_ls_number_restraints      0
_refine_ls_R_factor_all           0.0654
_refine_ls_R_factor_gt            0.0438
_refine_ls_wR_factor_ref          0.1084
_refine_ls_wR_factor_gt           0.0970
_refine_ls_goodness_of_fit_ref    1.038
_refine_ls_restrained_S_all       1.038
_refine_ls_shift/su_max           0.001
_refine_ls_shift/su_mean          0.000
 
loop_
 _atom_site_label
 _atom_site_type_symbol
 _atom_site_fract_x
 _atom_site_fract_y
 _atom_site_fract_z
 _atom_site_U_iso_or_equiv
 _atom_site_adp_type
 _atom_site_occupancy
 _atom_site_site_symmetry_order  
 _atom_site_calc_flag
 _atom_site_refinement_flags_posn
 _atom_site_refinement_flags_adp
 _atom_site_refinement_flags_occupancy
 _atom_site_disorder_assembly
 _atom_site_disorder_group
B1_1 B 0.2662(2) 0.3333(3) 0.75584(19) 0.0218(7) Uani 1 1 d . . . . .
B2_1 B 0.2671(2) 0.1960(4) 0.70228(19) 0.0217(7) Uani 1 1 d . . . . .
H2_1 H 0.2745(19) 0.195(3) 0.6504(17) 0.021(9) Uiso 1 1 d . . . . .
Br3_1 Br 0.19130(2) 0.46775(3) 0.70716(2) 0.02836(10) Uani 1 1 d . . . . .
Br4_1 Br 0.34481(2) 0.07398(3) 0.75285(2) 0.02624(9) Uani 1 1 d . . . . .
C1_2 C 0.34623(17) 0.4003(3) 0.76834(16) 0.0204(6) Uani 1 1 d . . . . .
N2_2 N 0.38613(14) 0.4145(2) 0.82740(13) 0.0201(5) Uani 1 1 d . . . . .
C3_2 C 0.46673(17) 0.4534(3) 0.82359(17) 0.0244(7) Uani 1 1 d . . . . .
C4_2 C 0.45521(18) 0.5166(3) 0.75503(17) 0.0235(7) Uani 1 1 d . . . . .
H4A_2 H 0.500716 0.511862 0.733237 0.028 Uiso 1 1 calc R U . . .
H4AB_2 H 0.441941 0.605819 0.759606 0.028 Uiso 1 1 calc R U . . .
C5_2 C 0.39224(18) 0.4456(3) 0.71332(17) 0.0240(7) Uani 1 1 d . . . . .
C6_2 C 0.35776(17) 0.4219(3) 0.89239(16) 0.0201(6) Uani 1 1 d . . . . .
C7_2 C 0.37475(17) 0.3281(3) 0.94122(16) 0.0210(6) Uani 1 1 d . . . . .
C8_2 C 0.35153(19) 0.3471(3) 1.00436(17) 0.0273(7) Uani 1 1 d . . . . .
H8_2 H 0.361813 0.284739 1.038112 0.033 Uiso 1 1 calc R U . . .
C9_2 C 0.3141(2) 0.4541(3) 1.01892(18) 0.0299(8) Uani 1 1 d . . . . .
H9_2 H 0.299076 0.464906 1.062209 0.036 Uiso 1 1 calc R U . . .
C10_2 C 0.29862(19) 0.5447(3) 0.97039(18) 0.0273(7) Uani 1 1 d . . . . .
H10_2 H 0.273373 0.618319 0.981111 0.033 Uiso 1 1 calc R U . . .
C11_2 C 0.31885(18) 0.5321(3) 0.90569(17) 0.0220(7) Uani 1 1 d . . . . .
C12_2 C 0.5171(2) 0.3379(4) 0.8244(2) 0.0329(8) Uani 1 1 d . . . . .
H12A_2 H 0.490420 0.269595 0.799272 0.049 Uiso 1 1 calc R U . . .
H12B_2 H 0.531895 0.311420 0.871049 0.049 Uiso 1 1 calc R U . . .
H12C_2 H 0.561037 0.359178 0.803532 0.049 Uiso 1 1 calc R U . . .
C13_2 C 0.4968(2) 0.5400(4) 0.88007(19) 0.0325(8) Uani 1 1 d . . . . .
H13A_2 H 0.546581 0.566984 0.873451 0.049 Uiso 1 1 calc R U . . .
H13B_2 H 0.498682 0.495812 0.923126 0.049 Uiso 1 1 calc R U . . .
H13C_2 H 0.464708 0.613482 0.880314 0.049 Uiso 1 1 calc R U . . .
C14_2 C 0.4203(2) 0.3368(4) 0.6730(2) 0.0356(9) Uani 1 1 d . . . . .
H14A_2 H 0.378926 0.300848 0.643125 0.053 Uiso 1 1 calc R U . . .
H14B_2 H 0.442184 0.272225 0.704145 0.053 Uiso 1 1 calc R U . . .
H14C_2 H 0.457478 0.368123 0.646136 0.053 Uiso 1 1 calc R U . . .
C15_2 C 0.3513(2) 0.5369(4) 0.6626(2) 0.0375(9) Uani 1 1 d . . . . .
H15A_2 H 0.385690 0.571195 0.633703 0.056 Uiso 1 1 calc R U . . .
H15B_2 H 0.330529 0.605337 0.686808 0.056 Uiso 1 1 calc R U . . .
H15C_2 H 0.311391 0.492498 0.634881 0.056 Uiso 1 1 calc R U . . .
C16_2 C 0.41641(19) 0.2078(3) 0.93067(17) 0.0241(7) Uani 1 1 d . . . . .
H16_2 H 0.427164 0.205534 0.883013 0.029 Uiso 1 1 calc R U . . .
C17_2 C 0.4898(2) 0.2033(3) 0.97742(18) 0.0292(8) Uani 1 1 d . . . . .
H17A_2 H 0.518306 0.130373 0.966048 0.044 Uiso 1 1 calc R U . . .
H17B_2 H 0.480000 0.196588 1.024231 0.044 Uiso 1 1 calc R U . . .
H17C_2 H 0.517838 0.279930 0.971823 0.044 Uiso 1 1 calc R U . . .
C18_2 C 0.3714(2) 0.0904(3) 0.94372(19) 0.0305(8) Uani 1 1 d . . . . .
H18A_2 H 0.323883 0.092597 0.914913 0.046 Uiso 1 1 calc R U . . .
H18B_2 H 0.363113 0.088627 0.991050 0.046 Uiso 1 1 calc R U . . .
H18C_2 H 0.398697 0.015232 0.933506 0.046 Uiso 1 1 calc R U . . .
C19_2 C 0.2967(2) 0.6372(3) 0.85534(18) 0.0270(7) Uani 1 1 d . . . . .
H19_2 H 0.309527 0.611128 0.810338 0.032 Uiso 1 1 calc R U . . .
C20_2 C 0.2137(2) 0.6624(3) 0.84889(19) 0.0314(8) Uani 1 1 d . . . . .
H20A_2 H 0.199789 0.721225 0.811869 0.047 Uiso 1 1 calc R U . . .
H20B_2 H 0.201315 0.698532 0.890979 0.047 Uiso 1 1 calc R U . . .
H20C_2 H 0.186789 0.583545 0.839714 0.047 Uiso 1 1 calc R U . . .
C21_2 C 0.3365(2) 0.7607(4) 0.8755(3) 0.0446(11) Uani 1 1 d . . . . .
H21A_2 H 0.389794 0.749161 0.876249 0.067 Uiso 1 1 calc R U . . .
H21B_2 H 0.326015 0.785738 0.920350 0.067 Uiso 1 1 calc R U . . .
H21C_2 H 0.319244 0.825955 0.842858 0.067 Uiso 1 1 calc R U . . .
C1_3 C 0.18694(17) 0.1575(3) 0.71563(16) 0.0199(6) Uani 1 1 d . . . . .
N2_3 N 0.12736(14) 0.1412(2) 0.67362(13) 0.0196(5) Uani 1 1 d . . . . .
C3_3 C 0.05563(18) 0.1628(3) 0.70422(17) 0.0241(7) Uani 1 1 d . . . . .
C4_3 C 0.08724(18) 0.2191(3) 0.77352(17) 0.0243(7) Uani 1 1 d . . . . .
H4A_3 H 0.083005 0.311629 0.772513 0.029 Uiso 1 1 calc R U . . .
H4AB_3 H 0.059885 0.186605 0.809376 0.029 Uiso 1 1 calc R U . . .
C5_3 C 0.16874(17) 0.1796(3) 0.78673(16) 0.0205(6) Uani 1 1 d . . . . .
C6_3 C 0.12515(17) 0.0918(3) 0.60473(16) 0.0214(7) Uani 1 1 d . . . . .
C7_3 C 0.11751(19) 0.1724(3) 0.54892(18) 0.0268(7) Uani 1 1 d . . . . .
C8_3 C 0.1074(2) 0.1179(4) 0.48495(18) 0.0330(8) Uani 1 1 d . . . . .
H8_3 H 0.101184 0.170426 0.446370 0.040 Uiso 1 1 calc R U . . .
C9_3 C 0.1064(2) -0.0096(4) 0.47657(19) 0.0344(8) Uani 1 1 d . . . . .
H9_3 H 0.097696 -0.044464 0.432628 0.041 Uiso 1 1 calc R U . . .
C10_3 C 0.11796(19) -0.0871(4) 0.53178(19) 0.0301(8) Uani 1 1 d . . . . .
H10_3 H 0.118906 -0.175278 0.525400 0.036 Uiso 1 1 calc R U . . .
C11_3 C 0.12837(18) -0.0384(3) 0.59724(17) 0.0247(7) Uani 1 1 d . . . . .
C12_3 C 0.22511(18) 0.2798(3) 0.81760(16) 0.0212(6) Uani 1 1 d . . . . .
H12A_3 H 0.261475 0.241564 0.852617 0.025 Uiso 1 1 calc R U . . .
H12B_3 H 0.199415 0.348389 0.838317 0.025 Uiso 1 1 calc R U . . .
C13_3 C 0.17604(19) 0.0559(3) 0.82757(17) 0.0251(7) Uani 1 1 d . . . . .
H13A_3 H 0.139866 -0.004914 0.806866 0.038 Uiso 1 1 calc R U . . .
H13B_3 H 0.167022 0.072475 0.873911 0.038 Uiso 1 1 calc R U . . .
H13C_3 H 0.225855 0.021985 0.827764 0.038 Uiso 1 1 calc R U . . .
C14_3 C 0.00621(19) 0.2565(3) 0.66220(19) 0.0296(8) Uani 1 1 d . . . . .
H14A_3 H 0.033121 0.335165 0.658729 0.044 Uiso 1 1 calc R U . . .
H14B_3 H -0.037978 0.272447 0.683813 0.044 Uiso 1 1 calc R U . . .
H14C_3 H -0.008237 0.222109 0.617079 0.044 Uiso 1 1 calc R U . . .
C15_3 C 0.01357(18) 0.0414(3) 0.70865(18) 0.0261(7) Uani 1 1 d . . . . .
H15A_3 H 0.002242 0.004995 0.663603 0.039 Uiso 1 1 calc R U . . .
H15B_3 H -0.032437 0.058189 0.727257 0.039 Uiso 1 1 calc R U . . .
H15C_3 H 0.043702 -0.017524 0.737970 0.039 Uiso 1 1 calc R U . . .
C16_3 C 0.1246(2) 0.3139(3) 0.55421(19) 0.0305(8) Uani 1 1 d . . . . .
H16_3 H 0.126109 0.337639 0.602652 0.037 Uiso 1 1 calc R U . . .
C17_3 C 0.1973(2) 0.3561(4) 0.53032(19) 0.0345(9) Uani 1 1 d . . . . .
H17A_3 H 0.198878 0.326993 0.484154 0.052 Uiso 1 1 calc R U . . .
H17B_3 H 0.238928 0.320509 0.559962 0.052 Uiso 1 1 calc R U . . .
H17C_3 H 0.200391 0.447802 0.531626 0.052 Uiso 1 1 calc R U . . .
C18_3 C 0.0601(2) 0.3830(4) 0.5142(2) 0.0416(10) Uani 1 1 d . . . . .
H18A_3 H 0.059914 0.366369 0.466048 0.062 Uiso 1 1 calc R U . . .
H18B_3 H 0.065350 0.473298 0.522465 0.062 Uiso 1 1 calc R U . . .
H18C_3 H 0.013678 0.353820 0.528276 0.062 Uiso 1 1 calc R U . . .
C19_3 C 0.14707(19) -0.1301(3) 0.65520(18) 0.0267(7) Uani 1 1 d . . . . .
H19_3 H 0.145350 -0.083559 0.698276 0.032 Uiso 1 1 calc R U . . .
C20_3 C 0.0923(2) -0.2391(3) 0.6529(2) 0.0365(9) Uani 1 1 d . . . . .
H20A_3 H 0.041938 -0.206078 0.649156 0.055 Uiso 1 1 calc R U . . .
H20B_3 H 0.102464 -0.288823 0.694186 0.055 Uiso 1 1 calc R U . . .
H20C_3 H 0.097423 -0.292253 0.613880 0.055 Uiso 1 1 calc R U . . .
C21_3 C 0.2254(2) -0.1797(3) 0.6549(2) 0.0315(8) Uani 1 1 d . . . . .
H21A_3 H 0.228671 -0.224351 0.612642 0.047 Uiso 1 1 calc R U . . .
H21B_3 H 0.237692 -0.237065 0.692862 0.047 Uiso 1 1 calc R U . . .
H21C_3 H 0.260192 -0.109355 0.658949 0.047 Uiso 1 1 calc R U . . .
 
loop_
 _atom_site_aniso_label
 _atom_site_aniso_U_11
 _atom_site_aniso_U_22
 _atom_site_aniso_U_33
 _atom_site_aniso_U_23
 _atom_site_aniso_U_13
 _atom_site_aniso_U_12
B1_1 0.0180(18) 0.0240(18) 0.0238(18) 0.0011(14) 0.0042(14) 0.0008(14)
B2_1 0.0140(17) 0.0269(19) 0.0244(19) 0.0001(15) 0.0037(14) 0.0011(14)
Br3_1 0.02453(18) 0.02404(17) 0.0365(2) 0.00203(14) 0.00383(14) 0.00009(13)
Br4_1 0.01669(16) 0.02856(18) 0.03362(19) -0.00073(14) 0.00380(13) 0.00415(13)
C1_2 0.0187(16) 0.0174(15) 0.0258(17) 0.0004(12) 0.0059(13) 0.0009(12)
N2_2 0.0172(13) 0.0184(13) 0.0256(14) -0.0002(11) 0.0067(11) -0.0028(10)
C3_2 0.0123(15) 0.0330(18) 0.0289(17) -0.0011(14) 0.0064(13) -0.0032(13)
C4_2 0.0187(16) 0.0235(16) 0.0289(17) 0.0010(13) 0.0055(13) -0.0041(13)
C5_2 0.0216(17) 0.0273(17) 0.0242(16) 0.0016(13) 0.0072(13) -0.0066(13)
C6_2 0.0188(16) 0.0204(15) 0.0218(15) -0.0033(12) 0.0049(12) -0.0039(12)
C7_2 0.0155(15) 0.0224(16) 0.0245(16) -0.0033(13) 0.0008(13) -0.0034(12)
C8_2 0.0254(18) 0.0315(19) 0.0248(17) 0.0036(14) 0.0025(14) -0.0033(14)
C9_2 0.0295(19) 0.037(2) 0.0242(17) -0.0034(15) 0.0056(15) -0.0007(15)
C10_2 0.0245(18) 0.0273(18) 0.0310(18) -0.0064(14) 0.0071(14) -0.0005(14)
C11_2 0.0183(16) 0.0204(15) 0.0273(17) -0.0024(13) 0.0027(13) -0.0022(12)
C12_2 0.0234(18) 0.037(2) 0.041(2) 0.0073(16) 0.0124(16) 0.0035(15)
C13_2 0.0266(19) 0.038(2) 0.033(2) -0.0027(16) 0.0041(15) -0.0087(15)
C14_2 0.028(2) 0.045(2) 0.036(2) -0.0148(17) 0.0164(16) -0.0140(17)
C15_2 0.0257(19) 0.051(2) 0.035(2) 0.0181(18) 0.0023(16) -0.0074(17)
C16_2 0.0239(17) 0.0212(16) 0.0261(17) 0.0005(13) -0.0002(14) -0.0006(13)
C17_2 0.0259(18) 0.0309(19) 0.0298(18) 0.0012(15) -0.0005(15) 0.0025(14)
C18_2 0.034(2) 0.0221(17) 0.0337(19) 0.0045(14) -0.0014(16) -0.0001(14)
C19_2 0.0303(19) 0.0205(16) 0.0309(18) -0.0005(14) 0.0061(15) 0.0034(14)
C20_2 0.0288(19) 0.0298(19) 0.035(2) 0.0001(15) 0.0022(16) 0.0059(15)
C21_2 0.038(2) 0.0233(19) 0.072(3) 0.0073(19) 0.004(2) -0.0005(16)
C1_3 0.0187(16) 0.0162(14) 0.0255(16) 0.0006(12) 0.0050(13) 0.0016(12)
N2_3 0.0155(13) 0.0201(13) 0.0240(14) -0.0015(11) 0.0059(11) -0.0018(10)
C3_3 0.0150(16) 0.0275(17) 0.0308(18) -0.0010(14) 0.0066(13) 0.0011(13)
C4_3 0.0172(16) 0.0269(17) 0.0303(18) -0.0044(14) 0.0086(14) 0.0006(13)
C5_3 0.0163(15) 0.0207(15) 0.0252(16) -0.0013(13) 0.0049(13) -0.0008(12)
C6_3 0.0131(15) 0.0273(17) 0.0236(16) -0.0025(13) 0.0017(12) 0.0001(12)
C7_3 0.0200(17) 0.0308(18) 0.0294(18) 0.0023(14) 0.0021(14) 0.0013(14)
C8_3 0.0260(19) 0.048(2) 0.0242(18) 0.0020(16) 0.0006(15) 0.0041(16)
C9_3 0.028(2) 0.047(2) 0.0276(19) -0.0088(16) 0.0027(15) -0.0014(16)
C10_3 0.0224(18) 0.0319(19) 0.036(2) -0.0084(15) 0.0046(15) -0.0019(14)
C11_3 0.0166(16) 0.0298(17) 0.0286(17) -0.0032(14) 0.0069(13) -0.0011(13)
C12_3 0.0191(16) 0.0227(16) 0.0222(16) -0.0010(12) 0.0043(13) -0.0042(12)
C13_3 0.0222(17) 0.0250(17) 0.0289(17) -0.0007(14) 0.0061(14) -0.0024(13)
C14_3 0.0176(17) 0.0302(18) 0.041(2) -0.0027(15) 0.0050(15) 0.0033(14)
C15_3 0.0154(16) 0.0302(18) 0.0337(19) -0.0022(14) 0.0067(14) -0.0014(13)
C16_3 0.0275(19) 0.0331(19) 0.0308(19) 0.0066(15) 0.0034(15) 0.0025(15)
C17_3 0.031(2) 0.039(2) 0.033(2) 0.0106(16) 0.0042(16) -0.0010(16)
C18_3 0.031(2) 0.040(2) 0.052(3) 0.0116(19) -0.0001(19) 0.0078(17)
C19_3 0.0266(18) 0.0217(16) 0.0330(18) -0.0014(14) 0.0084(15) -0.0015(13)
C20_3 0.036(2) 0.0275(19) 0.049(2) -0.0024(17) 0.0154(19) -0.0030(16)
C21_3 0.0297(19) 0.0268(18) 0.039(2) 0.0024(15) 0.0083(16) 0.0002(15)
 
_geom_special_details
;
 All esds (except the esd in the dihedral angle between two l.s. planes)
 are estimated using the full covariance matrix.  The cell esds are taken
 into account individually in the estimation of esds in distances, angles
 and torsion angles; correlations between esds in cell parameters are only
 used when they are defined by crystal symmetry.  An approximate (isotropic)
 treatment of cell esds is used for estimating esds involving l.s. planes.
;
 
loop_
 _geom_bond_atom_site_label_1
 _geom_bond_atom_site_label_2
 _geom_bond_distance
 _geom_bond_site_symmetry_2
 _geom_bond_publ_flag
B1_1 C1_2 1.620(5) . ?
B1_1 C12_3 1.632(5) . ?
B1_1 B2_1 1.818(5) . ?
B1_1 Br3_1 2.130(4) . ?
B2_1 C1_3 1.579(5) . ?
B2_1 Br4_1 2.090(4) . ?
B2_1 H2_1 1.07(3) . ?
C1_2 N2_2 1.316(4) . ?
C1_2 C5_2 1.549(4) . ?
N2_2 C6_2 1.465(4) . ?
N2_2 C3_2 1.543(4) . ?
C3_2 C13_2 1.509(5) . ?
C3_2 C4_2 1.520(5) . ?
C3_2 C12_2 1.537(5) . ?
C4_2 C5_2 1.533(5) . ?
C4_2 H4A_2 0.9900 . ?
C4_2 H4AB_2 0.9900 . ?
C5_2 C15_2 1.531(5) . ?
C5_2 C14_2 1.540(5) . ?
C6_2 C7_2 1.406(5) . ?
C6_2 C11_2 1.418(4) . ?
C7_2 C8_2 1.401(5) . ?
C7_2 C16_2 1.521(4) . ?
C8_2 C9_2 1.382(5) . ?
C8_2 H8_2 0.9500 . ?
C9_2 C10_2 1.375(5) . ?
C9_2 H9_2 0.9500 . ?
C10_2 C11_2 1.400(5) . ?
C10_2 H10_2 0.9500 . ?
C11_2 C19_2 1.528(5) . ?
C12_2 H12A_2 0.9800 . ?
C12_2 H12B_2 0.9800 . ?
C12_2 H12C_2 0.9800 . ?
C13_2 H13A_2 0.9800 . ?
C13_2 H13B_2 0.9800 . ?
C13_2 H13C_2 0.9800 . ?
C14_2 H14A_2 0.9800 . ?
C14_2 H14B_2 0.9800 . ?
C14_2 H14C_2 0.9800 . ?
C15_2 H15A_2 0.9800 . ?
C15_2 H15B_2 0.9800 . ?
C15_2 H15C_2 0.9800 . ?
C16_2 C17_2 1.535(5) . ?
C16_2 C18_2 1.540(5) . ?
C16_2 H16_2 1.0000 . ?
C17_2 H17A_2 0.9800 . ?
C17_2 H17B_2 0.9800 . ?
C17_2 H17C_2 0.9800 . ?
C18_2 H18A_2 0.9800 . ?
C18_2 H18B_2 0.9800 . ?
C18_2 H18C_2 0.9800 . ?
C19_2 C20_2 1.532(5) . ?
C19_2 C21_2 1.534(5) . ?
C19_2 H19_2 1.0000 . ?
C20_2 H20A_2 0.9800 . ?
C20_2 H20B_2 0.9800 . ?
C20_2 H20C_2 0.9800 . ?
C21_2 H21A_2 0.9800 . ?
C21_2 H21B_2 0.9800 . ?
C21_2 H21C_2 0.9800 . ?
C1_3 N2_3 1.300(4) . ?
C1_3 C5_3 1.523(4) . ?
N2_3 C6_3 1.473(4) . ?
N2_3 C3_3 1.536(4) . ?
C3_3 C15_3 1.515(5) . ?
C3_3 C14_3 1.526(5) . ?
C3_3 C4_3 1.554(5) . ?
C4_3 C5_3 1.539(4) . ?
C4_3 H4A_3 0.9900 . ?
C4_3 H4AB_3 0.9900 . ?
C5_3 C13_3 1.550(4) . ?
C5_3 C12_3 1.557(4) . ?
C6_3 C11_3 1.400(5) . ?
C6_3 C7_3 1.403(5) . ?
C7_3 C8_3 1.398(5) . ?
C7_3 C16_3 1.519(5) . ?
C8_3 C9_3 1.371(6) . ?
C8_3 H8_3 0.9500 . ?
C9_3 C10_3 1.376(5) . ?
C9_3 H9_3 0.9500 . ?
C10_3 C11_3 1.401(5) . ?
C10_3 H10_3 0.9500 . ?
C11_3 C19_3 1.524(5) . ?
C12_3 H12A_3 0.9900 . ?
C12_3 H12B_3 0.9900 . ?
C13_3 H13A_3 0.9800 . ?
C13_3 H13B_3 0.9800 . ?
C13_3 H13C_3 0.9800 . ?
C14_3 H14A_3 0.9800 . ?
C14_3 H14B_3 0.9800 . ?
C14_3 H14C_3 0.9800 . ?
C15_3 H15A_3 0.9800 . ?
C15_3 H15B_3 0.9800 . ?
C15_3 H15C_3 0.9800 . ?
C16_3 C18_3 1.527(5) . ?
C16_3 C17_3 1.538(5) . ?
C16_3 H16_3 1.0000 . ?
C17_3 H17A_3 0.9800 . ?
C17_3 H17B_3 0.9800 . ?
C17_3 H17C_3 0.9800 . ?
C18_3 H18A_3 0.9800 . ?
C18_3 H18B_3 0.9800 . ?
C18_3 H18C_3 0.9800 . ?
C19_3 C21_3 1.529(5) . ?
C19_3 C20_3 1.532(5) . ?
C19_3 H19_3 1.0000 . ?
C20_3 H20A_3 0.9800 . ?
C20_3 H20B_3 0.9800 . ?
C20_3 H20C_3 0.9800 . ?
C21_3 H21A_3 0.9800 . ?
C21_3 H21B_3 0.9800 . ?
C21_3 H21C_3 0.9800 . ?
 
loop_
 _geom_angle_atom_site_label_1
 _geom_angle_atom_site_label_2
 _geom_angle_atom_site_label_3
 _geom_angle
 _geom_angle_site_symmetry_1
 _geom_angle_site_symmetry_3
 _geom_angle_publ_flag
C1_2 B1_1 C12_3 122.2(3) . . ?
C1_2 B1_1 B2_1 111.7(3) . . ?
C12_3 B1_1 B2_1 101.9(3) . . ?
C1_2 B1_1 Br3_1 106.8(2) . . ?
C12_3 B1_1 Br3_1 104.6(2) . . ?
B2_1 B1_1 Br3_1 109.1(2) . . ?
C1_3 B2_1 B1_1 91.7(2) . . ?
C1_3 B2_1 Br4_1 110.1(2) . . ?
B1_1 B2_1 Br4_1 105.9(2) . . ?
C1_3 B2_1 H2_1 113.6(19) . . ?
B1_1 B2_1 H2_1 126.7(19) . . ?
Br4_1 B2_1 H2_1 107.5(19) . . ?
N2_2 C1_2 C5_2 108.4(3) . . ?
N2_2 C1_2 B1_1 125.1(3) . . ?
C5_2 C1_2 B1_1 126.3(3) . . ?
C1_2 N2_2 C6_2 125.9(3) . . ?
C1_2 N2_2 C3_2 114.1(3) . . ?
C6_2 N2_2 C3_2 118.7(3) . . ?
C13_2 C3_2 C4_2 113.6(3) . . ?
C13_2 C3_2 C12_2 108.8(3) . . ?
C4_2 C3_2 C12_2 112.2(3) . . ?
C13_2 C3_2 N2_2 112.7(3) . . ?
C4_2 C3_2 N2_2 98.2(3) . . ?
C12_2 C3_2 N2_2 111.0(3) . . ?
C3_2 C4_2 C5_2 106.3(3) . . ?
C3_2 C4_2 H4A_2 110.5 . . ?
C5_2 C4_2 H4A_2 110.5 . . ?
C3_2 C4_2 H4AB_2 110.5 . . ?
C5_2 C4_2 H4AB_2 110.5 . . ?
H4A_2 C4_2 H4AB_2 108.7 . . ?
C15_2 C5_2 C4_2 108.4(3) . . ?
C15_2 C5_2 C14_2 107.4(3) . . ?
C4_2 C5_2 C14_2 112.4(3) . . ?
C15_2 C5_2 C1_2 114.0(3) . . ?
C4_2 C5_2 C1_2 101.8(3) . . ?
C14_2 C5_2 C1_2 112.7(3) . . ?
C7_2 C6_2 C11_2 122.1(3) . . ?
C7_2 C6_2 N2_2 120.6(3) . . ?
C11_2 C6_2 N2_2 117.1(3) . . ?
C8_2 C7_2 C6_2 117.4(3) . . ?
C8_2 C7_2 C16_2 117.6(3) . . ?
C6_2 C7_2 C16_2 125.0(3) . . ?
C9_2 C8_2 C7_2 121.8(3) . . ?
C9_2 C8_2 H8_2 119.1 . . ?
C7_2 C8_2 H8_2 119.1 . . ?
C10_2 C9_2 C8_2 119.6(3) . . ?
C10_2 C9_2 H9_2 120.2 . . ?
C8_2 C9_2 H9_2 120.2 . . ?
C9_2 C10_2 C11_2 122.2(3) . . ?
C9_2 C10_2 H10_2 118.9 . . ?
C11_2 C10_2 H10_2 118.9 . . ?
C10_2 C11_2 C6_2 117.0(3) . . ?
C10_2 C11_2 C19_2 117.5(3) . . ?
C6_2 C11_2 C19_2 125.5(3) . . ?
C3_2 C12_2 H12A_2 109.5 . . ?
C3_2 C12_2 H12B_2 109.5 . . ?
H12A_2 C12_2 H12B_2 109.5 . . ?
C3_2 C12_2 H12C_2 109.5 . . ?
H12A_2 C12_2 H12C_2 109.5 . . ?
H12B_2 C12_2 H12C_2 109.5 . . ?
C3_2 C13_2 H13A_2 109.5 . . ?
C3_2 C13_2 H13B_2 109.5 . . ?
H13A_2 C13_2 H13B_2 109.5 . . ?
C3_2 C13_2 H13C_2 109.5 . . ?
H13A_2 C13_2 H13C_2 109.5 . . ?
H13B_2 C13_2 H13C_2 109.5 . . ?
C5_2 C14_2 H14A_2 109.5 . . ?
C5_2 C14_2 H14B_2 109.5 . . ?
H14A_2 C14_2 H14B_2 109.5 . . ?
C5_2 C14_2 H14C_2 109.5 . . ?
H14A_2 C14_2 H14C_2 109.5 . . ?
H14B_2 C14_2 H14C_2 109.5 . . ?
C5_2 C15_2 H15A_2 109.5 . . ?
C5_2 C15_2 H15B_2 109.5 . . ?
H15A_2 C15_2 H15B_2 109.5 . . ?
C5_2 C15_2 H15C_2 109.5 . . ?
H15A_2 C15_2 H15C_2 109.5 . . ?
H15B_2 C15_2 H15C_2 109.5 . . ?
C7_2 C16_2 C17_2 110.9(3) . . ?
C7_2 C16_2 C18_2 112.0(3) . . ?
C17_2 C16_2 C18_2 108.3(3) . . ?
C7_2 C16_2 H16_2 108.5 . . ?
C17_2 C16_2 H16_2 108.5 . . ?
C18_2 C16_2 H16_2 108.5 . . ?
C16_2 C17_2 H17A_2 109.5 . . ?
C16_2 C17_2 H17B_2 109.5 . . ?
H17A_2 C17_2 H17B_2 109.5 . . ?
C16_2 C17_2 H17C_2 109.5 . . ?
H17A_2 C17_2 H17C_2 109.5 . . ?
H17B_2 C17_2 H17C_2 109.5 . . ?
C16_2 C18_2 H18A_2 109.5 . . ?
C16_2 C18_2 H18B_2 109.5 . . ?
H18A_2 C18_2 H18B_2 109.5 . . ?
C16_2 C18_2 H18C_2 109.5 . . ?
H18A_2 C18_2 H18C_2 109.5 . . ?
H18B_2 C18_2 H18C_2 109.5 . . ?
C11_2 C19_2 C20_2 111.1(3) . . ?
C11_2 C19_2 C21_2 112.4(3) . . ?
C20_2 C19_2 C21_2 107.7(3) . . ?
C11_2 C19_2 H19_2 108.6 . . ?
C20_2 C19_2 H19_2 108.6 . . ?
C21_2 C19_2 H19_2 108.6 . . ?
C19_2 C20_2 H20A_2 109.5 . . ?
C19_2 C20_2 H20B_2 109.5 . . ?
H20A_2 C20_2 H20B_2 109.5 . . ?
C19_2 C20_2 H20C_2 109.5 . . ?
H20A_2 C20_2 H20C_2 109.5 . . ?
H20B_2 C20_2 H20C_2 109.5 . . ?
C19_2 C21_2 H21A_2 109.5 . . ?
C19_2 C21_2 H21B_2 109.5 . . ?
H21A_2 C21_2 H21B_2 109.5 . . ?
C19_2 C21_2 H21C_2 109.5 . . ?
H21A_2 C21_2 H21C_2 109.5 . . ?
H21B_2 C21_2 H21C_2 109.5 . . ?
N2_3 C1_3 C5_3 111.1(3) . . ?
N2_3 C1_3 B2_1 130.1(3) . . ?
C5_3 C1_3 B2_1 116.0(3) . . ?
C1_3 N2_3 C6_3 125.0(3) . . ?
C1_3 N2_3 C3_3 114.2(3) . . ?
C6_3 N2_3 C3_3 120.4(3) . . ?
C15_3 C3_3 C14_3 108.9(3) . . ?
C15_3 C3_3 N2_3 111.2(3) . . ?
C14_3 C3_3 N2_3 110.7(3) . . ?
C15_3 C3_3 C4_3 114.3(3) . . ?
C14_3 C3_3 C4_3 111.4(3) . . ?
N2_3 C3_3 C4_3 100.2(2) . . ?
C5_3 C4_3 C3_3 106.7(3) . . ?
C5_3 C4_3 H4A_3 110.4 . . ?
C3_3 C4_3 H4A_3 110.4 . . ?
C5_3 C4_3 H4AB_3 110.4 . . ?
C3_3 C4_3 H4AB_3 110.4 . . ?
H4A_3 C4_3 H4AB_3 108.6 . . ?
C1_3 C5_3 C4_3 101.9(3) . . ?
C1_3 C5_3 C13_3 110.3(3) . . ?
C4_3 C5_3 C13_3 109.9(3) . . ?
C1_3 C5_3 C12_3 105.3(2) . . ?
C4_3 C5_3 C12_3 117.2(3) . . ?
C13_3 C5_3 C12_3 111.6(3) . . ?
C11_3 C6_3 C7_3 121.6(3) . . ?
C11_3 C6_3 N2_3 117.3(3) . . ?
C7_3 C6_3 N2_3 121.0(3) . . ?
C8_3 C7_3 C6_3 117.6(3) . . ?
C8_3 C7_3 C16_3 118.6(3) . . ?
C6_3 C7_3 C16_3 123.7(3) . . ?
C9_3 C8_3 C7_3 121.6(4) . . ?
C9_3 C8_3 H8_3 119.2 . . ?
C7_3 C8_3 H8_3 119.2 . . ?
C8_3 C9_3 C10_3 120.0(3) . . ?
C8_3 C9_3 H9_3 120.0 . . ?
C10_3 C9_3 H9_3 120.0 . . ?
C9_3 C10_3 C11_3 121.2(3) . . ?
C9_3 C10_3 H10_3 119.4 . . ?
C11_3 C10_3 H10_3 119.4 . . ?
C6_3 C11_3 C10_3 117.8(3) . . ?
C6_3 C11_3 C19_3 124.4(3) . . ?
C10_3 C11_3 C19_3 117.7(3) . . ?
C5_3 C12_3 B1_1 106.6(3) . . ?
C5_3 C12_3 H12A_3 110.4 . . ?
B1_1 C12_3 H12A_3 110.4 . . ?
C5_3 C12_3 H12B_3 110.4 . . ?
B1_1 C12_3 H12B_3 110.4 . . ?
H12A_3 C12_3 H12B_3 108.6 . . ?
C5_3 C13_3 H13A_3 109.5 . . ?
C5_3 C13_3 H13B_3 109.5 . . ?
H13A_3 C13_3 H13B_3 109.5 . . ?
C5_3 C13_3 H13C_3 109.5 . . ?
H13A_3 C13_3 H13C_3 109.5 . . ?
H13B_3 C13_3 H13C_3 109.5 . . ?
C3_3 C14_3 H14A_3 109.5 . . ?
C3_3 C14_3 H14B_3 109.5 . . ?
H14A_3 C14_3 H14B_3 109.5 . . ?
C3_3 C14_3 H14C_3 109.5 . . ?
H14A_3 C14_3 H14C_3 109.5 . . ?
H14B_3 C14_3 H14C_3 109.5 . . ?
C3_3 C15_3 H15A_3 109.5 . . ?
C3_3 C15_3 H15B_3 109.5 . . ?
H15A_3 C15_3 H15B_3 109.5 . . ?
C3_3 C15_3 H15C_3 109.5 . . ?
H15A_3 C15_3 H15C_3 109.5 . . ?
H15B_3 C15_3 H15C_3 109.5 . . ?
C7_3 C16_3 C18_3 113.0(3) . . ?
C7_3 C16_3 C17_3 109.8(3) . . ?
C18_3 C16_3 C17_3 109.6(3) . . ?
C7_3 C16_3 H16_3 108.1 . . ?
C18_3 C16_3 H16_3 108.1 . . ?
C17_3 C16_3 H16_3 108.1 . . ?
C16_3 C17_3 H17A_3 109.5 . . ?
C16_3 C17_3 H17B_3 109.5 . . ?
H17A_3 C17_3 H17B_3 109.5 . . ?
C16_3 C17_3 H17C_3 109.5 . . ?
H17A_3 C17_3 H17C_3 109.5 . . ?
H17B_3 C17_3 H17C_3 109.5 . . ?
C16_3 C18_3 H18A_3 109.5 . . ?
C16_3 C18_3 H18B_3 109.5 . . ?
H18A_3 C18_3 H18B_3 109.5 . . ?
C16_3 C18_3 H18C_3 109.5 . . ?
H18A_3 C18_3 H18C_3 109.5 . . ?
H18B_3 C18_3 H18C_3 109.5 . . ?
C11_3 C19_3 C21_3 109.7(3) . . ?
C11_3 C19_3 C20_3 112.5(3) . . ?
C21_3 C19_3 C20_3 110.3(3) . . ?
C11_3 C19_3 H19_3 108.0 . . ?
C21_3 C19_3 H19_3 108.0 . . ?
C20_3 C19_3 H19_3 108.0 . . ?
C19_3 C20_3 H20A_3 109.5 . . ?
C19_3 C20_3 H20B_3 109.5 . . ?
H20A_3 C20_3 H20B_3 109.5 . . ?
C19_3 C20_3 H20C_3 109.5 . . ?
H20A_3 C20_3 H20C_3 109.5 . . ?
H20B_3 C20_3 H20C_3 109.5 . . ?
C19_3 C21_3 H21A_3 109.5 . . ?
C19_3 C21_3 H21B_3 109.5 . . ?
H21A_3 C21_3 H21B_3 109.5 . . ?
C19_3 C21_3 H21C_3 109.5 . . ?
H21A_3 C21_3 H21C_3 109.5 . . ?
H21B_3 C21_3 H21C_3 109.5 . . ?
 
_refine_diff_density_max    0.937
_refine_diff_density_min   -1.073
_refine_diff_density_rms    0.091

_shelx_res_file
;
TITL test_a.res in P2(1)/c
    test_a.res
    created by SHELXL-2018/3 at 12:32:29 on 29-Apr-2021
REM Old TITL test in P2(1)/c
REM SHELXT solution in P2(1)/c
REM R1 0.115,  Rweak 0.006,  Alpha 0.043,  Orientation as input
REM Formula found by SHELXT:  C41 B N2 Br2
CELL  0.71073  18.2910  10.6718  20.0388   90.000   97.436   90.000
ZERR   4.000   0.0053   0.0039   0.0088    0.000    0.015    0.000
LATT  1
SYMM -X, 1/2+Y, 1/2-Z
SFAC C H B N BR
UNIT 160 248 8 8 8
TEMP -173.150
SIZE 0.053 0.13 0.276
L.S. 10
BOND $H
LIST 4
ACTA 52
FMAP 2
PLAN 20
WGHT    0.011300   11.639700
FVAR       0.29275
RESI 1 MAIN
B1    3    0.266162    0.333326    0.755841    11.00000    0.01799    0.02399 =
         0.02384    0.00109    0.00418    0.00077
B2    3    0.267137    0.195993    0.702280    11.00000    0.01404    0.02693 =
         0.02441    0.00010    0.00371    0.00110
H2    2    0.274545    0.194760    0.650428    11.00000    0.02052
BR3   5    0.191300    0.467748    0.707162    11.00000    0.02453    0.02404 =
         0.03648    0.00203    0.00383    0.00009
BR4   5    0.344807    0.073985    0.752845    11.00000    0.01669    0.02856 =
         0.03362   -0.00073    0.00380    0.00415
RESI 0
RESI 2 CAAC
C1    1    0.346233    0.400324    0.768345    11.00000    0.01872    0.01739 =
         0.02575    0.00044    0.00588    0.00088
N2    4    0.386129    0.414474    0.827400    11.00000    0.01725    0.01838 =
         0.02564   -0.00015    0.00668   -0.00282
C3    1    0.466734    0.453395    0.823590    11.00000    0.01228    0.03297 =
         0.02892   -0.00114    0.00637   -0.00319
C4    1    0.455208    0.516576    0.755026    11.00000    0.01870    0.02353 =
         0.02890    0.00102    0.00551   -0.00414
AFIX  23
H4A   2    0.500716    0.511862    0.733237    11.00000   -1.20000
H4AB  2    0.441941    0.605819    0.759606    11.00000   -1.20000
AFIX   0
C5    1    0.392237    0.445632    0.713319    11.00000    0.02161    0.02732 =
         0.02418    0.00163    0.00716   -0.00659
C6    1    0.357763    0.421875    0.892385    11.00000    0.01875    0.02041 =
         0.02181   -0.00334    0.00494   -0.00393
C7    1    0.374746    0.328062    0.941221    11.00000    0.01549    0.02245 =
         0.02454   -0.00327    0.00085   -0.00336
C8    1    0.351526    0.347088    1.004365    11.00000    0.02536    0.03147 =
         0.02480    0.00357    0.00250   -0.00327
AFIX  43
H8    2    0.361813    0.284739    1.038112    11.00000   -1.20000
AFIX   0
C9    1    0.314065    0.454058    1.018923    11.00000    0.02946    0.03657 =
         0.02425   -0.00344    0.00560   -0.00069
AFIX  43
H9    2    0.299076    0.464906    1.062209    11.00000   -1.20000
AFIX   0
C10   1    0.298618    0.544687    0.970391    11.00000    0.02454    0.02725 =
         0.03096   -0.00642    0.00711   -0.00051
AFIX  43
H10   2    0.273373    0.618319    0.981111    11.00000   -1.20000
AFIX   0
C11   1    0.318852    0.532081    0.905695    11.00000    0.01828    0.02041 =
         0.02732   -0.00243    0.00274   -0.00219
C12   1    0.517083    0.337936    0.824438    11.00000    0.02342    0.03663 =
         0.04087    0.00732    0.01242    0.00352
AFIX 137
H12A  2    0.490420    0.269595    0.799272    11.00000   -1.50000
H12B  2    0.531895    0.311420    0.871049    11.00000   -1.50000
H12C  2    0.561037    0.359178    0.803532    11.00000   -1.50000
AFIX   0
C13   1    0.496812    0.540008    0.880069    11.00000    0.02662    0.03789 =
         0.03294   -0.00272    0.00413   -0.00868
AFIX 137
H13A  2    0.546581    0.566984    0.873451    11.00000   -1.50000
H13B  2    0.498682    0.495812    0.923126    11.00000   -1.50000
H13C  2    0.464708    0.613482    0.880314    11.00000   -1.50000
AFIX   0
C14   1    0.420252    0.336820    0.673020    11.00000    0.02832    0.04547 =
         0.03614   -0.01484    0.01638   -0.01405
AFIX 137
H14A  2    0.378926    0.300848    0.643125    11.00000   -1.50000
H14B  2    0.442184    0.272225    0.704145    11.00000   -1.50000
H14C  2    0.457478    0.368123    0.646136    11.00000   -1.50000
AFIX   0
C15   1    0.351275    0.536878    0.662614    11.00000    0.02568    0.05128 =
         0.03521    0.01805    0.00233   -0.00738
AFIX 137
H15A  2    0.385690    0.571195    0.633703    11.00000   -1.50000
H15B  2    0.330529    0.605337    0.686808    11.00000   -1.50000
H15C  2    0.311391    0.492498    0.634881    11.00000   -1.50000
AFIX   0
C16   1    0.416406    0.207842    0.930671    11.00000    0.02394    0.02121 =
         0.02611    0.00054   -0.00021   -0.00064
AFIX  13
H16   2    0.427164    0.205534    0.883013    11.00000   -1.20000
AFIX   0
C17   1    0.489765    0.203270    0.977417    11.00000    0.02594    0.03087 =
         0.02983    0.00116   -0.00047    0.00252
AFIX 137
H17A  2    0.518306    0.130373    0.966048    11.00000   -1.50000
H17B  2    0.480000    0.196588    1.024231    11.00000   -1.50000
H17C  2    0.517838    0.279930    0.971823    11.00000   -1.50000
AFIX   0
C18   1    0.371437    0.090398    0.943721    11.00000    0.03410    0.02211 =
         0.03370    0.00450   -0.00136   -0.00010
AFIX 137
H18A  2    0.323883    0.092597    0.914913    11.00000   -1.50000
H18B  2    0.363113    0.088627    0.991050    11.00000   -1.50000
H18C  2    0.398697    0.015232    0.933506    11.00000   -1.50000
AFIX   0
C19   1    0.296728    0.637209    0.855336    11.00000    0.03026    0.02053 =
         0.03092   -0.00046    0.00610    0.00345
AFIX  13
H19   2    0.309527    0.611128    0.810338    11.00000   -1.20000
AFIX   0
C20   1    0.213678    0.662395    0.848894    11.00000    0.02883    0.02981 =
         0.03519    0.00009    0.00216    0.00587
AFIX 137
H20A  2    0.199789    0.721225    0.811869    11.00000   -1.50000
H20B  2    0.201315    0.698532    0.890979    11.00000   -1.50000
H20C  2    0.186789    0.583545    0.839714    11.00000   -1.50000
AFIX   0
C21   1    0.336540    0.760663    0.875521    11.00000    0.03819    0.02329 =
         0.07150    0.00732    0.00367   -0.00051
AFIX 137
H21A  2    0.389794    0.749161    0.876249    11.00000   -1.50000
H21B  2    0.326015    0.785738    0.920350    11.00000   -1.50000
H21C  2    0.319244    0.825955    0.842858    11.00000   -1.50000
AFIX   0
RESI 0
RESI 3 CAAC
C1    1    0.186943    0.157482    0.715635    11.00000    0.01866    0.01618 =
         0.02553    0.00059    0.00502    0.00157
N2    4    0.127364    0.141188    0.673622    11.00000    0.01550    0.02007 =
         0.02403   -0.00146    0.00590   -0.00180
C3    1    0.055629    0.162815    0.704222    11.00000    0.01502    0.02755 =
         0.03077   -0.00096    0.00664    0.00114
C4    1    0.087235    0.219145    0.773521    11.00000    0.01724    0.02685 =
         0.03031   -0.00444    0.00859    0.00065
AFIX  23
H4A   2    0.083005    0.311629    0.772513    11.00000   -1.20000
H4AB  2    0.059885    0.186605    0.809376    11.00000   -1.20000
AFIX   0
C5    1    0.168743    0.179603    0.786726    11.00000    0.01632    0.02070 =
         0.02519   -0.00130    0.00487   -0.00081
C6    1    0.125150    0.091820    0.604728    11.00000    0.01314    0.02727 =
         0.02359   -0.00254    0.00167    0.00011
C7    1    0.117508    0.172382    0.548916    11.00000    0.01998    0.03079 =
         0.02944    0.00228    0.00206    0.00133
C8    1    0.107447    0.117861    0.484948    11.00000    0.02597    0.04807 =
         0.02419    0.00202    0.00058    0.00409
AFIX  43
H8    2    0.101184    0.170426    0.446370    11.00000   -1.20000
AFIX   0
C9    1    0.106403   -0.009624    0.476566    11.00000    0.02789    0.04750 =
         0.02758   -0.00877    0.00268   -0.00145
AFIX  43
H9    2    0.097696   -0.044464    0.432628    11.00000   -1.20000
AFIX   0
C10   1    0.117963   -0.087111    0.531778    11.00000    0.02238    0.03193 =
         0.03629   -0.00838    0.00456   -0.00195
AFIX  43
H10   2    0.118906   -0.175278    0.525400    11.00000   -1.20000
AFIX   0
C11   1    0.128372   -0.038411    0.597239    11.00000    0.01660    0.02984 =
         0.02863   -0.00318    0.00692   -0.00113
C12   1    0.225106    0.279754    0.817603    11.00000    0.01909    0.02272 =
         0.02215   -0.00097    0.00426   -0.00424
AFIX  23
H12A  2    0.261475    0.241564    0.852617    11.00000   -1.20000
H12B  2    0.199415    0.348389    0.838317    11.00000   -1.20000
AFIX   0
C13   1    0.176042    0.055920    0.827571    11.00000    0.02223    0.02497 =
         0.02887   -0.00072    0.00612   -0.00245
AFIX 137
H13A  2    0.139866   -0.004914    0.806866    11.00000   -1.50000
H13B  2    0.167022    0.072475    0.873911    11.00000   -1.50000
H13C  2    0.225855    0.021985    0.827764    11.00000   -1.50000
AFIX   0
C14   1    0.006213    0.256516    0.662202    11.00000    0.01764    0.03023 =
         0.04110   -0.00268    0.00502    0.00330
AFIX 137
H14A  2    0.033121    0.335165    0.658729    11.00000   -1.50000
H14B  2   -0.037978    0.272447    0.683813    11.00000   -1.50000
H14C  2   -0.008237    0.222109    0.617079    11.00000   -1.50000
AFIX   0
C15   1    0.013569    0.041394    0.708654    11.00000    0.01537    0.03024 =
         0.03370   -0.00221    0.00672   -0.00139
AFIX 137
H15A  2    0.002242    0.004995    0.663603    11.00000   -1.50000
H15B  2   -0.032437    0.058189    0.727257    11.00000   -1.50000
H15C  2    0.043702   -0.017524    0.737970    11.00000   -1.50000
AFIX   0
C16   1    0.124555    0.313935    0.554209    11.00000    0.02747    0.03309 =
         0.03084    0.00661    0.00341    0.00254
AFIX  13
H16   2    0.126109    0.337639    0.602652    11.00000   -1.20000
AFIX   0
C17   1    0.197288    0.356140    0.530320    11.00000    0.03148    0.03908 =
         0.03309    0.01058    0.00423   -0.00105
AFIX 137
H17A  2    0.198878    0.326993    0.484154    11.00000   -1.50000
H17B  2    0.238928    0.320509    0.559962    11.00000   -1.50000
H17C  2    0.200391    0.447802    0.531626    11.00000   -1.50000
AFIX   0
C18   1    0.060099    0.383048    0.514161    11.00000    0.03135    0.03967 =
         0.05234    0.01159   -0.00012    0.00778
AFIX 137
H18A  2    0.059914    0.366369    0.466048    11.00000   -1.50000
H18B  2    0.065350    0.473298    0.522465    11.00000   -1.50000
H18C  2    0.013678    0.353820    0.528276    11.00000   -1.50000
AFIX   0
C19   1    0.147072   -0.130123    0.655202    11.00000    0.02660    0.02168 =
         0.03297   -0.00137    0.00844   -0.00152
AFIX  13
H19   2    0.145350   -0.083559    0.698276    11.00000   -1.20000
AFIX   0
C20   1    0.092288   -0.239143    0.652899    11.00000    0.03551    0.02750 =
         0.04913   -0.00238    0.01536   -0.00296
AFIX 137
H20A  2    0.041938   -0.206078    0.649156    11.00000   -1.50000
H20B  2    0.102464   -0.288823    0.694186    11.00000   -1.50000
H20C  2    0.097423   -0.292253    0.613880    11.00000   -1.50000
AFIX   0
C21   1    0.225438   -0.179669    0.654885    11.00000    0.02966    0.02681 =
         0.03893    0.00242    0.00827    0.00017
AFIX 137
H21A  2    0.228671   -0.224351    0.612642    11.00000   -1.50000
H21B  2    0.237692   -0.237065    0.692862    11.00000   -1.50000
H21C  2    0.260192   -0.109355    0.658949    11.00000   -1.50000
RESI 0
REM #####
AFIX   0
HKLF 4


REM  test_a.res in P2(1)/c
REM wR2 = 0.108424, GooF = S = 1.03785, Restrained GooF = 1.03785 for all data
REM R1 = 0.043790 for 6545 Fo > 4sig(Fo) and 0.065438 for all 8380 data
REM 434 parameters refined using 0 restraints

END

WGHT      0.0103     11.6793

REM Highest difference peak  0.937,  deepest hole -1.073,  1-sigma level  0.091
Q1    1   0.3509  0.1431  0.7450  11.00000  0.05    0.94
Q2    1   0.2506  0.3084  0.5855  11.00000  0.05    0.62
Q3    1   0.1965  0.3970  0.6503  11.00000  0.05    0.52
Q4    1   0.2886  0.0806  0.7017  11.00000  0.05    0.46
Q5    1   0.3810  0.0784  0.7429  11.00000  0.05    0.45
Q6    1   0.3118  0.0792  0.7643  11.00000  0.05    0.45
Q7    1   0.4245  0.4396  0.8271  11.00000  0.05    0.42
Q8    1   0.3039 -0.0174  0.7108  11.00000  0.05    0.40
Q9    1   0.2104  0.3448  0.8087  11.00000  0.05    0.38
Q10   1   0.4215  0.4859  0.7298  11.00000  0.05    0.38
Q11   1   0.2394  0.4638  0.6958  11.00000  0.05    0.37
Q12   1   0.0893  0.1378  0.6924  11.00000  0.05    0.35
Q13   1   0.2259  0.1756  0.7091  11.00000  0.05    0.35
Q14   1   0.2353  0.3798  0.7475  11.00000  0.05    0.35
Q15   1   0.4536  0.2152  0.9412  11.00000  0.05    0.35
Q16   1   0.3588 -0.0070  0.6968  11.00000  0.05    0.34
Q17   1   0.5774  0.5402  0.7287  11.00000  0.05    0.34
Q18   1   0.1953  0.5827  0.7040  11.00000  0.05    0.34
Q19   1   0.3159  0.6938  0.8558  11.00000  0.05    0.34
Q20   1  -0.0663  0.2488  0.6292  11.00000  0.05    0.33
;
_shelx_res_checksum   43122

_shelx_hkl_file
;
   2   0   0 1268.47  184.18
   2   0   0 1656.83  184.68
  -2   0   0 1364.76  184.28
   3   0   0   92.59   13.20
  -3   0   0   97.99   14.50
  -3   0   0  113.49   14.60
  -3   0   0  114.29   13.70
   3   0   0  110.59   14.20
   3   0   0   92.29   14.20
  -4   0   0 4766.42  585.64
   4   0   0 4712.53  585.54
  -4   0   0 4450.75  584.64
  -4   0   0 3916.61  584.64
   4   0   0 4856.11  584.84
   4   0   0 4402.36  584.64
   4   0   0 5000.60  585.24
  -4   0   0 3924.21  585.04
  -4   0   0 4746.02  584.84
  -5   0   0   15.40    3.00
   5   0   0    9.40    4.50
   5   0   0   11.00    4.00
  -5   0   0    4.90    5.10
   5   0   0   14.20    2.80
   5   0   0   11.50    5.40
  -5   0   0    7.60    5.20
  -5   0   0    6.80    3.30
  -6   0   0 4821.82  640.44
  -6   0   0 4855.61  640.54
   6   0   0 5231.38  641.34
  -6   0   0 5239.08  641.94
   6   0   0 4646.33  640.44
  -6   0   0 4993.40  641.24
  -7   0   0 3035.60  426.06
  -7   0   0 3237.98  426.06
   7   0   0 3762.82  427.06
   7   0   0 3564.14  426.06
   7   0   0 3325.97  428.06
  -7   0   0 3091.09  426.96
   7   0   0 3093.89  426.36
   8   0   0   16.60    4.50
  -8   0   0   32.10   10.80
  -8   0   0   18.50    4.60
   8   0   0    8.70    7.10
   8   0   0   20.70    9.10
  -8   0   0   13.00    7.20
  -8   0   0   23.90    5.20
  -9   0   0 1030.30  137.49
   9   0   0 1080.69  138.89
  -9   0   0 1133.69  138.59
  -9   0   0 1046.00  139.19
   9   0   0 1049.79  137.49
   9   0   0 1090.89  139.99
  -9   0   0 1017.80  137.49
  -9   0   0 1078.09  138.09
 -10   0   0  145.89   20.10
 -10   0   0  152.38   20.20
  10   0   0  121.49   21.80
 -10   0   0  184.18   24.60
  10   0   0  151.08   20.10
 -10   0   0  135.69   21.70
 -11   0   0  598.64   70.19
 -11   0   0  536.65   68.39
  11   0   0  458.35   70.19
  11   0   0  528.55   68.39
 -11   0   0  492.15   71.79
 -12   0   0   -0.30    9.20
  12   0   0   13.50    8.90
 -12   0   0   19.40    5.70
 -12   0   0    2.80   13.80
  13   0   0 2278.87  314.27
 -13   0   0 2722.53  313.97
 -13   0   0 2250.57  314.77
 -14   0   0    1.20   10.80
  14   0   0   17.20    5.70
  14   0   0   -5.60    8.60
 -14   0   0   14.80   16.40
 -15   0   0  471.35   71.39
 -15   0   0  508.25   68.49
  15   0   0  522.65   68.79
  16   0   0   19.30   12.70
 -16   0   0   53.29   20.30
 -16   0   0   32.10   13.20
 -17   0   0  453.15   70.99
 -17   0   0  498.45   66.29
 -18   0   0   43.00   14.20
 -18   0   0    6.40   24.10
 -19   0   0  400.66   58.69
 -19   0   0  433.16   62.29
 -20   0   0  153.98   32.30
 -20   0   0  122.79   23.40
 -21   0   0   27.80   26.80
 -21   0   0   27.90   14.30
 -22   0   0   16.40   27.80
 -22   0   0    8.70   13.60
 -23   0   0   45.80   17.50
  -2  -1   0   33.60    6.30
   2  -1   0   57.19    6.20
   2  -1   0   48.10    6.60
  -2  -1   0   33.90    5.60
   2  -1   0   33.80    5.70
   2   1   0   33.30    6.10
  -2   1   0   43.00    5.90
  -2   1   0   40.70    6.10
   2   1   0   45.40    5.90
  -2   1   0   46.60    6.10
   2   1   0   39.70    5.60
   3  -1   0 1799.52  235.18
  -3  -1   0 1794.92  235.48
  -3  -1   0 1764.72  235.48
   3  -1   0 1981.20  235.38
   3  -1   0 1838.72  236.88
  -3  -1   0 1666.63  235.18
  -3  -1   0 1852.41  236.68
   3  -1   0 2025.70  235.48
  -3  -1   0 1735.33  235.18
   3   1   0 1706.83  235.18
   3   1   0 1883.11  235.48
  -3   1   0 1845.22  235.38
  -3   1   0 1817.92  235.18
  -3   1   0 1772.22  235.18
  -3   1   0 1960.30  235.38
  -3   1   0 1694.03  236.88
   3   1   0 1820.22  236.98
   4  -1   0   25.50    7.00
  -4  -1   0   32.50    4.70
  -4  -1   0   31.20    5.00
   4  -1   0   19.60    5.70
   4  -1   0   29.80    5.00
  -4  -1   0   26.10    7.80
  -4  -1   0   17.70    5.70
   4  -1   0   43.90    9.00
  -4  -1   0   38.20    6.60
   4   1   0   15.50    8.20
  -4   1   0   32.10    8.30
   4   1   0   31.10    4.90
  -4   1   0   34.40    4.80
  -4   1   0   43.20    7.70
  -4   1   0   22.60    5.20
  -4   1   0   31.50    4.90
   4   1   0   38.20    6.50
   5  -1   0  478.85   62.49
  -5  -1   0  463.05   63.09
   5  -1   0  500.05   63.39
  -5  -1   0  516.05   63.39
  -5  -1   0  451.35   62.49
  -5  -1   0  521.45   62.49
   5  -1   0  495.55   64.49
   5  -1   0  493.05   62.99
  -5  -1   0  471.55   64.09
  -5   1   0  447.86   62.49
   5   1   0  405.56   63.09
  -5   1   0  552.94   62.89
   5   1   0  462.35   64.89
   5   1   0  493.05   62.49
  -5   1   0  469.55   62.49
  -5   1   0  519.45   63.59
  -5   1   0  436.16   64.69
   5   1   0  515.25   63.19
  -6  -1   0  719.33   97.29
  -6  -1   0  708.03   97.29
   6  -1   0  765.02   99.29
  -6  -1   0  802.92   98.19
  -6  -1   0  817.42   98.89
  -6  -1   0  693.63   97.79
   6  -1   0  830.02   98.29
   6  -1   0  703.33   97.29
   6   1   0  864.01   98.09
  -6   1   0  828.52   98.49
  -6   1   0  815.12   97.79
  -6   1   0  705.43   97.29
  -6   1   0  777.42   99.89
  -6   1   0  749.23   97.19
   6   1   0  612.54   97.79
   6   1   0  740.43   97.19
   6   1   0  714.43   99.79
  -7  -1   0   24.50    8.30
  -7  -1   0   24.20    8.10
   7  -1   0   22.80    4.90
  -7  -1   0   21.80    4.90
   7  -1   0   15.80    8.20
   7  -1   0   45.80   10.20
  -7  -1   0   15.30    4.80
  -7  -1   0   19.90    6.50
  -7   1   0   10.20    9.80
  -7   1   0   27.00    4.30
  -7   1   0   28.60   14.90
   7   1   0   12.40    6.70
   7   1   0   12.30    4.40
   7   1   0   10.70    5.30
  -7   1   0   13.40    4.60
  -7   1   0   18.60    6.00
   7   1   0   20.80   10.20
  -8  -1   0   23.30    5.10
  -8  -1   0   23.70    5.80
  -8  -1   0   27.20    7.50
   8  -1   0   16.90    5.70
   8  -1   0   14.80    9.70
  -8  -1   0   34.00    9.10
  -8  -1   0   18.30    8.90
   8  -1   0   11.90    8.30
   8   1   0   13.80   10.90
  -8   1   0   43.80   11.70
  -8   1   0   18.90    4.40
  -8   1   0   20.20    4.70
  -8   1   0   18.50    7.00
   8   1   0   17.70    7.40
  -8   1   0   -9.30    8.40
   8   1   0    9.40    5.80
  -9  -1   0  118.29   17.30
   9  -1   0  105.29   17.30
  -9  -1   0   92.49   14.10
   9  -1   0  105.59   18.60
  -9  -1   0  103.99   17.60
  -9  -1   0   99.19   14.20
   9  -1   0   83.29   13.60
   9   1   0   88.59   13.30
  -9   1   0   94.39   18.80
  -9   1   0   74.09   13.50
  -9   1   0  111.99   15.60
   9   1   0  133.99   16.60
   9   1   0  102.49   15.70
  -9   1   0   95.69   13.60
  -9   1   0  105.09   19.90
 -10  -1   0   64.19   16.00
  10  -1   0   72.29   11.20
 -10  -1   0   87.99   11.30
 -10  -1   0   65.89   11.70
  10  -1   0   66.49   14.10
 -10  -1   0   91.29   13.40
  10  -1   0  101.39   16.60
  10   1   0   48.60   13.10
 -10   1   0   81.69   11.10
 -10   1   0   71.19   17.30
  10   1   0   45.30   17.20
  10   1   0   81.29   13.80
 -10   1   0   72.29   10.90
 -10   1   0   69.99   13.50
  11  -1   0   52.99   14.60
 -11  -1   0  102.79   16.60
 -11  -1   0   79.89   11.50
 -11  -1   0   80.79   11.90
  11  -1   0   88.29   16.80
 -11  -1   0   60.69   13.30
  11  -1   0   73.99   11.50
  11   1   0   59.79   13.40
 -11   1   0   66.99   11.20
 -11   1   0   62.79   13.10
 -11   1   0   85.39   18.80
 -11   1   0   84.79   11.40
  11   1   0   78.99   15.10
  11   1   0   74.99   10.90
 -12  -1   0  496.85   71.79
 -12  -1   0  555.24   71.79
 -12  -1   0  493.85   72.99
 -12  -1   0  562.84   74.79
  12  -1   0  635.84   74.39
 -12   1   0  525.45   71.69
  12   1   0  558.84   73.19
 -12   1   0  537.85   76.29
 -12   1   0  579.64   75.59
 -12   1   0  523.45   71.59
  12   1   0  573.24   71.59
  12   1   0  635.94   73.99
 -12   1   0  565.24   73.29
 -13  -1   0   -4.40    6.00
  13  -1   0   -5.90    5.80
 -13  -1   0   12.40   14.30
  13  -1   0   16.10   10.30
 -13  -1   0    0.30    5.90
 -13  -1   0  -16.40    7.70
 -13   1   0    2.50   17.10
 -13   1   0   -0.30    5.30
 -13   1   0   -0.90    8.60
 -13   1   0   -0.20    5.30
  13   1   0  -10.00    8.40
 -14  -1   0  437.26   55.49
  14  -1   0  461.75   55.79
 -14  -1   0  341.47   52.69
 -14  -1   0  449.46   58.19
 -14  -1   0  382.26   52.49
 -14   1   0  398.36   52.49
 -14   1   0  424.96   54.89
 -14   1   0  382.26   59.49
  14   1   0  419.66   54.79
  15  -1   0   -3.50   10.40
 -15  -1   0    1.50    6.30
 -15  -1   0   19.20   17.80
 -15  -1   0   -3.90    9.40
 -15  -1   0   -9.90   12.00
  15   1   0    2.90   10.30
 -15   1   0   11.60   19.70
 -15   1   0    0.50    9.20
 -16  -1   0    7.50    9.80
 -16  -1   0   -5.00   12.40
 -16  -1   0    0.30   18.20
  16  -1   0  -20.00    9.90
 -16   1   0   -1.70   20.10
 -16   1   0  -14.00    9.50
 -17  -1   0   -5.10   21.00
 -17  -1   0   15.50   13.40
  17  -1   0   -5.70   11.20
 -17   1   0   15.40   11.00
 -17   1   0   48.40   23.00
 -18  -1   0  183.68   25.10
 -18  -1   0  123.19   29.80
  18  -1   0  104.49   23.10
 -18   1   0  155.98   23.80
  19  -1   0    3.70   13.00
 -19  -1   0    3.80   13.90
 -19  -1   0  -10.10   21.60
 -19   1   0   36.70   25.90
 -19   1   0   21.30   12.50
 -20  -1   0    5.70   15.40
 -20  -1   0   -5.50   22.90
 -20   1   0   -1.80   12.30
 -20   1   0   -0.50   24.60
 -21  -1   0    5.00   15.10
 -21  -1   0  -29.30   26.80
 -21   1   0   19.10   26.20
 -21   1   0   -3.50   12.80
 -22  -1   0   -1.50   28.40
 -22  -1   0  -28.10   13.90
 -22   1   0    3.90   13.50
 -22   1   0  -13.40   23.30
   0  -2   0 1832.52  239.88
   0  -2   0 2105.09  236.88
   0  -2   0 1862.51  236.78
   0  -2   0 1932.21  240.18
   0  -2   0 1661.53  236.88
   0   2   0 1839.62  236.78
   0   2   0 1688.43  236.78
   0   2   0 1783.22  236.88
   0   2   0 1812.32  236.88
   0   2   0 1821.92  236.78
  -1  -2   0  565.44   76.19
  -1  -2   0  618.24   76.49
   1  -2   0  669.43   76.49
  -1  -2   0  588.24   76.69
  -1  -2   0  585.44   76.29
   1  -2   0  545.25   79.99
   1  -2   0  598.64   76.39
   1  -2   0  538.05   76.29
   1  -2   0  548.85   76.29
  -1  -2   0  575.34   76.39
  -1  -2   0  614.24   79.79
   1   2   0  524.55   76.59
   1   2   0  589.94   76.39
   1   2   0  604.94   76.49
  -1   2   0  660.83   76.49
  -1   2   0  632.44   76.39
   1   2   0  542.85   76.29
   1   2   0  564.54   76.19
  -1   2   0  550.34   76.29
  -1   2   0  560.14   79.69
   1   2   0  674.13   76.49
  -2  -2   0  692.63   90.79
   2  -2   0  700.73   87.59
  -2  -2   0  578.94   87.79
   2  -2   0  711.43   87.59
   2  -2   0  641.54   87.49
  -2  -2   0  629.44   87.49
  -2  -2   0  650.13   87.49
  -2   2   0  634.44   90.79
  -2   2   0  752.92   87.69
   2   2   0  680.43   87.49
   2   2   0  679.13   87.59
  -2   2   0  696.13   87.59
   2   2   0  714.03   87.59
  -3  -2   0   54.29   10.00
  -3  -2   0   69.39   14.50
   3  -2   0   71.49   10.00
  -3  -2   0   64.69    9.70
  -3  -2   0   72.39    9.60
   3  -2   0   59.29    9.50
   3  -2   0   59.99    9.60
   3  -2   0   67.19    9.70
  -3   2   0   73.19    9.90
  -3   2   0   68.69   14.60
   3   2   0   59.39    9.50
  -3   2   0   62.29    9.80
   3   2   0   71.29   10.10
   3   2   0   80.09   10.60
  -3   2   0   67.59    9.60
  -3   2   0   68.09    9.80
   4  -2   0  808.42  120.89
  -4  -2   0  873.61  116.29
   4  -2   0  922.41  116.29
  -4  -2   0  905.11  116.19
  -4  -2   0  936.11  116.79
   4  -2   0  850.61  116.39
  -4  -2   0  939.61  119.49
   4  -2   0  884.51  116.29
   4  -2   0 1011.00  116.59
  -4   2   0  884.21  116.29
   4   2   0  878.31  116.29
  -4   2   0  912.51  116.29
  -4   2   0  942.41  116.49
  -4   2   0  991.80  116.49
  -4   2   0  899.11  119.89
   4   2   0  737.33  116.69
   4   2   0  837.92  119.49
   4   2   0  903.51  116.29
   5  -2   0  127.39   17.50
  -5  -2   0  145.49   19.70
   5  -2   0  113.19   17.80
   5  -2   0  125.99   17.50
  -5  -2   0  118.19   17.20
  -5  -2   0  163.58   19.00
   5  -2   0  118.79   21.90
   5  -2   0  142.69   19.40
  -5  -2   0  118.49   21.80
  -5  -2   0  121.69   18.10
  -5   2   0  132.09   18.90
  -5   2   0  127.79   17.80
   5   2   0  107.49   17.50
   5   2   0  129.29   17.40
   5   2   0  123.49   19.30
  -5   2   0  137.89   22.30
  -5   2   0  114.89   18.00
  -5   2   0  144.09   17.40
   5   2   0  139.19   22.70
   6  -2   0 3285.67  424.26
   6  -2   0 3453.25  424.26
   6  -2   0 3453.65  427.26
  -6  -2   0 2932.61  424.46
   6  -2   0 3490.65  424.46
   6  -2   0 2925.81  423.86
  -6  -2   0 3323.47  426.56
  -6  -2   0 3090.09  423.96
  -6  -2   0 3373.16  423.86
  -6   2   0 3569.94  424.26
  -6   2   0 3153.38  423.96
  -6   2   0 3179.08  427.56
   6   2   0 3242.58  423.86
   6   2   0 3124.89  423.96
   6   2   0 3393.26  427.76
  -6   2   0 3343.97  424.36
  -6   2   0 3360.86  423.96
   6   2   0 3412.06  424.56
  -7  -2   0  288.47   41.10
  -7  -2   0  283.67   41.10
   7  -2   0  245.78   41.50
   7  -2   0  309.97   39.80
  -7  -2   0  320.17   39.50
  -7  -2   0  306.37   43.40
   7  -2   0  312.77   44.10
   7  -2   0  262.27   39.50
   7  -2   0  273.17   40.50
  -7  -2   0  285.97   39.70
  -7   2   0  264.37   44.30
   7   2   0  327.37   39.60
   7   2   0  293.97   41.00
   7   2   0  303.37   39.60
  -7   2   0  321.57   39.60
  -7   2   0  303.27   39.70
  -7   2   0  343.17   40.40
   7   2   0  302.57   45.30
  -7   2   0  336.27   41.50
   8  -2   0  642.04   79.69
  -8  -2   0  584.14   82.39
   8  -2   0  629.24   83.49
   8  -2   0  574.84   79.49
  -8  -2   0  717.73   80.89
   8  -2   0  553.64   80.89
   8  -2   0  651.13   80.49
  -8  -2   0  551.14   79.59
  -8  -2   0  620.74   79.49
  -8  -2   0  647.24   80.99
  -8   2   0  639.84   80.19
   8   2   0  651.23   79.59
  -8   2   0  585.44   79.59
  -8   2   0  628.64   79.49
  -8   2   0  555.74   86.69
   8   2   0  487.05   85.99
  -8   2   0  578.44   81.19
   8   2   0  620.44   80.79
   8   2   0  643.24   79.49
   9  -2   0   38.60   13.00
   9  -2   0   22.00   11.40
  -9  -2   0   60.89   11.90
  -9  -2   0   59.19   12.50
  -9  -2   0   70.39   14.70
  -9  -2   0   74.39   10.00
  -9  -2   0   60.69    9.50
   9  -2   0   56.59   15.90
   9  -2   0   60.39    9.80
  -9   2   0   81.49   11.30
  -9   2   0   54.59    9.30
  -9   2   0   38.20   13.60
   9   2   0   63.09   17.80
  -9   2   0   65.69   17.20
  -9   2   0   67.59    9.90
   9   2   0   29.20   11.50
   9   2   0   62.59    9.30
 -10  -2   0    5.60    8.00
 -10  -2   0   19.50   10.10
 -10  -2   0   -1.40    8.80
  10  -2   0    4.00    5.60
 -10  -2   0    6.50    5.60
 -10  -2   0    2.90    5.30
  10  -2   0   13.10   11.40
  10  -2   0   16.40   10.70
 -10   2   0   11.90    5.30
  10   2   0   25.80   14.50
 -10   2   0   10.40    5.00
 -10   2   0   13.50   12.60
 -10   2   0   13.70    6.90
  10   2   0    5.20    5.30
 -10   2   0   14.70   12.30
  10   2   0    9.20    8.60
  11  -2   0  376.76   49.99
 -11  -2   0  382.76   49.00
 -11  -2   0  357.46   47.30
  11  -2   0  383.56   51.89
 -11  -2   0  405.16   50.19
 -11  -2   0  373.46   50.79
  11  -2   0  362.56   47.40
 -11  -2   0  354.96   47.30
  11  -2   0  315.97   47.10
  11   2   0  338.27   53.99
 -11   2   0  359.66   51.49
 -11   2   0  345.77   53.29
 -11   2   0  348.07   47.00
 -11   2   0  388.86   48.60
 -11   2   0  324.97   47.20
  11   2   0  393.06   47.10
  11   2   0  321.47   49.20
 -12  -2   0   77.79   17.70
  12  -2   0   97.49   13.50
  12  -2   0   73.19   17.30
  12  -2   0   99.89   20.40
 -12  -2   0   80.69   13.50
 -12  -2   0   72.89   17.20
 -12  -2   0   97.09   13.50
 -12  -2   0   72.09   15.40
  12   2   0  100.99   22.90
 -12   2   0   83.69   12.50
  12   2   0   90.69   12.80
 -12   2   0   81.79   20.20
 -12   2   0   81.29   13.20
  12   2   0   80.19   16.00
 -12   2   0   74.89   14.50
 -12   2   0  127.99   24.00
 -13  -2   0  511.85   70.89
 -13  -2   0  602.54   74.79
  13  -2   0  509.15   74.39
  13  -2   0  582.74   73.49
 -13  -2   0  537.85   72.59
  13  -2   0  563.34   70.89
 -13  -2   0  515.15   70.79
 -13   2   0  518.25   70.49
 -13   2   0  592.84   72.19
 -13   2   0  550.24   70.79
 -13   2   0  531.65   74.99
 -13   2   0  475.15   76.59
  13   2   0  554.14   70.39
  13   2   0  567.44   72.79
 -14  -2   0  140.59   21.10
 -14  -2   0  166.58   24.10
 -14  -2   0  144.49   18.10
 -14  -2   0  100.49   17.80
  14  -2   0   91.89   21.40
  14  -2   0  111.09   18.00
 -14   2   0   99.59   25.40
 -14   2   0  112.59   18.10
  14   2   0  153.98   21.20
 -14   2   0  110.59   20.10
 -14   2   0  130.69   17.90
 -15  -2   0  258.47   34.00
 -15  -2   0  197.48   31.80
 -15  -2   0  324.67   39.70
  15  -2   0  264.37   35.50
 -15  -2   0  209.48   31.60
 -15   2   0  259.47   37.70
  15   2   0  227.48   33.90
 -15   2   0  220.98   34.30
 -15   2   0  214.98   31.00
 -15   2   0  228.68   31.40
 -16  -2   0   85.09   12.30
 -16  -2   0   66.89   15.90
 -16  -2   0   63.19   21.00
 -16  -2   0   63.29   12.10
  16  -2   0   50.39   15.90
 -16   2   0   68.59   17.40
 -16   2   0   67.09   11.50
  16   2   0   70.49   16.10
 -16   2   0   33.50   20.70
 -17  -2   0   59.59   21.60
 -17  -2   0   54.39   15.50
 -17  -2   0   55.19   16.40
  17  -2   0   57.49   15.80
 -17   2   0   26.90   13.80
 -17   2   0   69.89   10.90
  17   2   0   48.90   15.60
 -17   2   0   67.19   21.40
 -18  -2   0  104.79   25.90
  18  -2   0  105.59   20.00
 -18  -2   0   87.39   20.30
 -18  -2   0   75.89   18.70
 -18   2   0   86.19   18.30
  18   2   0   99.09   19.50
 -18   2   0  115.29   26.00
  19  -2   0  361.56   53.69
 -19  -2   0  351.36   53.59
 -19  -2   0  387.56   54.89
 -19  -2   0  403.46   57.29
 -19   2   0  328.07   52.69
 -19   2   0  372.46   56.19
  19   2   0  406.36   53.69
 -20  -2   0  300.77   41.80
  20  -2   0  212.58   34.70
 -20  -2   0  170.58   34.40
 -20   2   0  228.38   34.30
 -20   2   0  252.17   39.70
 -21  -2   0   14.30   24.80
  21  -2   0   12.00   14.10
 -21  -2   0   15.90   14.50
 -21  -2   0   43.30   17.60
 -21   2   0   30.90   14.30
 -21   2   0    6.00   24.00
 -22  -2   0   13.00   25.60
 -22  -2   0   27.40   18.20
 -22  -2   0   38.90   16.70
 -22   2   0   51.29   15.30
 -22   2   0    0.60   24.40
   0  -3   0    7.50    3.70
  -1  -3   0 3481.05  448.66
  -1  -3   0 3312.57  448.46
  -1  -3   0 3455.95  453.05
  -1  -3   0 3192.98  448.46
   1  -3   0 3353.76  448.56
   1  -3   0 3464.25  453.25
   1  -3   0 3510.35  453.35
  -1  -3   0 3595.24  448.76
   1  -3   0 3463.05  448.56
   1  -3   0 3623.04  448.66
   1   3   0 3505.35  448.56
   1   3   0 3722.73  448.66
   1   3   0 3616.74  448.46
  -1   3   0 3447.16  448.56
   1   3   0 3601.44  448.56
  -1   3   0 3285.07  448.56
  -1   3   0 3260.87  448.46
   1   3   0 3840.22  448.66
   1   3   0 3541.45  448.76
  -1   3   0 3201.08  448.66
  -1   3   0 3426.36  448.66
  -2  -3   0  946.61  120.19
  -2  -3   0  954.50  120.29
  -2  -3   0 1067.29  125.79
   2  -3   0  980.10  125.69
   2  -3   0  952.60  120.39
  -2  -3   0  854.61  120.69
   2  -3   0 1013.20  120.39
   2  -3   0  802.72  120.29
   2   3   0  935.51  120.39
  -2   3   0  758.52  120.99
   2   3   0 1043.10  120.49
   2   3   0  810.22  124.79
   2   3   0  997.20  120.49
   2   3   0  807.12  121.19
  -2   3   0 1060.49  120.59
  -2   3   0  975.90  125.69
  -2   3   0  828.62  120.29
  -3  -3   0  399.46   50.69
   3  -3   0  389.56   50.79
  -3  -3   0  387.66   51.09
   3  -3   0  369.06   50.79
   3  -3   0  421.66   50.89
   3  -3   0  450.65   51.09
  -3  -3   0  388.16   51.49
  -3  -3   0  330.97   50.79
  -3  -3   0  356.96   55.59
   3   3   0  344.67   50.79
  -3   3   0  409.76   50.79
   3   3   0  394.86   50.89
  -3   3   0  366.96   50.69
   3   3   0  377.06   50.69
  -3   3   0  455.15   56.99
   3   3   0  387.66   51.39
   4  -3   0   86.39   13.70
  -4  -3   0   80.79   20.00
   4  -3   0   89.79   13.50
  -4  -3   0  104.89   13.90
  -4  -3   0  104.59   13.50
  -4  -3   0   58.39   14.40
   4  -3   0   89.39   13.50
   4  -3   0  147.99   15.20
   4   3   0  117.99   16.70
   4   3   0   67.79   14.00
  -4   3   0   97.59   14.30
   4   3   0  107.39   13.70
  -4   3   0  105.19   13.70
  -4   3   0  111.99   14.10
  -4   3   0   58.89   18.60
  -4   3   0   71.09   13.10
   5  -3   0 2707.43  345.17
   5  -3   0 2710.53  345.27
   5  -3   0 2801.52  345.27
  -5  -3   0 2655.83  345.07
  -5  -3   0 2614.64  345.67
  -5  -3   0 2658.03  349.37
  -5  -3   0 2585.84  344.97
   5  -3   0 2716.53  345.07
  -5   3   0 2580.94  350.06
   5   3   0 2539.25  345.57
   5   3   0 2565.84  345.07
  -5   3   0 2620.24  345.07
  -5   3   0 3008.30  345.27
   5   3   0 2687.03  345.07
   5   3   0 2474.15  349.77
  -5   3   0 2603.84  345.07
  -5   3   0 2794.02  345.37
   6  -3   0 2626.34  346.17
  -6  -3   0 2827.12  346.67
  -6  -3   0 2736.33  345.97
  -6  -3   0 2417.56  349.67
  -6  -3   0 2567.34  346.47
  -6  -3   0 2623.44  345.87
   6  -3   0 2732.93  350.86
   6  -3   0 2658.83  345.97
   6  -3   0 3018.50  346.87
   6  -3   0 2545.65  345.87
   6   3   0 2600.64  351.06
  -6   3   0 2730.83  345.87
   6   3   0 2695.53  346.57
  -6   3   0 2871.21  346.17
  -6   3   0 2695.43  351.26
   6   3   0 2497.75  345.87
  -6   3   0 2942.11  346.27
  -6   3   0 2593.34  345.97
   6   3   0 2473.45  345.87
   7  -3   0  811.92  105.09
  -7  -3   0  767.62  103.89
  -7  -3   0  718.33  103.99
  -7  -3   0  866.81  105.19
   7  -3   0  825.32  109.49
  -7  -3   0  879.91  104.89
  -7  -3   0  779.22  108.59
   7  -3   0  799.82  103.99
   7  -3   0  820.32  104.09
   7  -3   0  798.42  104.39
   7   3   0  811.72  103.99
   7   3   0  715.13  103.99
  -7   3   0  834.82  104.49
   7   3   0  856.61  105.09
   7   3   0  796.02  110.29
  -7   3   0  762.32  109.69
  -7   3   0  833.52  103.99
  -7   3   0  760.62  104.69
  -8  -3   0 1657.93  184.58
   8  -3   0 1343.07  183.38
  -8  -3   0 1484.25  187.68
  -8  -3   0 1407.76  183.28
   8  -3   0 1451.35  183.58
   8  -3   0 1359.46  184.28
  -8  -3   0 1371.46  183.48
   8  -3   0 1463.05  183.98
   8  -3   0 1466.55  188.38
  -8  -3   0 1437.76  184.38
   8   3   0 1268.97  183.38
   8   3   0 1439.86  183.38
  -8   3   0 1367.36  189.08
  -8   3   0 1430.96  183.48
  -8   3   0 1463.05  184.18
  -8   3   0 1443.56  183.38
   8   3   0 1370.36  184.38
  -8   3   0 1471.35  183.98
   8   3   0 1212.28  188.68
   9  -3   0   29.90    8.00
  -9  -3   0   53.99    7.80
   9  -3   0   29.90   13.00
   9  -3   0   58.89   17.40
  -9  -3   0   54.99   15.90
  -9  -3   0   37.60   10.80
   9  -3   0   33.30   10.70
   9  -3   0   41.70    8.50
  -9  -3   0   44.10    8.50
  -9  -3   0   54.59   11.20
  -9   3   0   36.80    8.50
  -9   3   0   19.00   12.10
  -9   3   0   41.40    8.40
  -9   3   0   65.49   18.50
   9   3   0   29.20    8.50
   9   3   0   45.10   10.80
   9   3   0   36.00    8.20
  -9   3   0   53.49    8.30
  10  -3   0   66.69   14.60
 -10  -3   0   54.99   10.20
  10  -3   0   24.50   17.10
  10  -3   0   54.09   10.30
 -10  -3   0   61.39   13.00
 -10  -3   0   77.89   17.60
  10  -3   0   41.90   10.00
  10  -3   0   39.00   12.60
 -10  -3   0   67.59   13.00
 -10  -3   0   81.59    9.90
 -10   3   0   62.49   14.90
 -10   3   0   68.19   10.20
  10   3   0   74.99   13.10
  10   3   0   56.29   10.10
 -10   3   0   45.60   11.30
  10   3   0   50.89   20.50
  10   3   0   56.89   10.00
 -10   3   0   54.49    9.90
 -10   3   0   63.29   19.10
  11  -3   0  134.79   23.40
  11  -3   0  151.78   25.10
  11  -3   0  151.68   22.60
 -11  -3   0  159.48   22.50
 -11  -3   0  124.99   23.50
  11  -3   0  177.68   30.00
 -11  -3   0  172.58   28.60
 -11  -3   0  138.29   22.20
  11  -3   0  138.39   21.90
 -11  -3   0  170.68   24.60
  11   3   0  138.89   22.20
  11   3   0  173.08   22.30
 -11   3   0  197.08   33.40
 -11   3   0  152.78   22.10
 -11   3   0  202.18   24.10
 -11   3   0  145.49   22.10
  11   3   0  167.18   32.60
  11   3   0  190.88   25.10
 -11   3   0  194.48   26.00
 -12  -3   0  743.53  111.69
 -12  -3   0  855.31  113.89
  12  -3   0  825.72  115.19
 -12  -3   0  816.52  110.39
  12  -3   0  927.51  110.59
 -12  -3   0  760.52  112.49
 -12  -3   0  798.52  110.09
  12  -3   0  818.22  112.49
  12  -3   0  808.92  110.39
  12   3   0  983.90  110.39
 -12   3   0  866.21  110.39
 -12   3   0  889.21  110.09
  12   3   0  866.61  110.09
 -12   3   0  790.12  111.19
 -12   3   0  921.11  112.59
 -12   3   0  825.82  117.29
  12   3   0  812.62  117.59
  12   3   0  874.11  112.19
 -13  -3   0   11.20   13.60
  13  -3   0   11.60   13.10
 -13  -3   0   27.80    8.00
  13  -3   0   20.60    8.00
 -13  -3   0   20.50   13.50
  13  -3   0   39.30    8.70
 -13  -3   0    7.10    7.80
  13  -3   0   21.60   16.20
 -13  -3   0   13.00   11.00
  13   3   0    1.80   17.00
 -13   3   0   19.70    7.60
 -13   3   0   20.90   14.90
 -13   3   0   40.10   10.00
 -13   3   0   22.60   17.10
  13   3   0   21.80   11.90
 -13   3   0   13.60    6.40
  13   3   0   23.20    7.30
 -14  -3   0  628.04   84.39
 -14  -3   0  598.14   88.19
  14  -3   0  657.03   84.49
  14  -3   0  653.63   89.69
 -14  -3   0  639.04   84.29
  14  -3   0  632.24   87.19
 -14  -3   0  650.13   86.29
  14   3   0  690.53   86.69
  14   3   0  548.25   92.69
  14   3   0  665.53   83.99
 -14   3   0  588.04   91.89
 -14   3   0  696.83   87.99
 -14   3   0  594.04   83.79
 -14   3   0  784.52   84.49
 -14   3   0  588.54   85.49
 -15  -3   0   -4.80   11.60
 -15  -3   0    8.70    8.80
 -15  -3   0   -4.80   16.40
  15  -3   0   14.10   16.70
  15  -3   0   12.90    8.20
 -15  -3   0    2.00    7.70
  15  -3   0   12.30   13.20
  15   3   0    7.20   12.00
  15   3   0   17.20   18.90
 -15   3   0   -1.60    7.40
 -15   3   0   17.60   18.60
 -15   3   0   16.70   17.60
 -15   3   0    3.80    6.60
 -15   3   0   25.40   10.00
 -16  -3   0    6.70    9.40
  16  -3   0   17.10    8.60
  16  -3   0    7.90   13.50
 -16  -3   0    8.90   16.70
 -16  -3   0   -2.10   11.40
 -16  -3   0    3.10    8.10
 -16   3   0   13.00    7.70
  16   3   0   16.00   13.60
 -16   3   0  -17.90   16.90
 -16   3   0   10.90   10.00
 -16   3   0   -9.10   18.40
 -16   3   0   19.20    7.60
  17  -3   0   34.60    9.80
 -17  -3   0   18.20   13.50
  17  -3   0   24.50   14.60
 -17  -3   0   19.30   19.70
 -17   3   0   20.20   20.50
 -17   3   0   30.70    9.40
  17   3   0   21.10   14.70
 -17   3   0   36.90    9.30
 -17   3   0   41.20   12.50
 -18  -3   0  390.66   53.99
  18  -3   0  435.26   57.89
 -18  -3   0  304.97   55.09
  18   3   0  425.36   54.49
 -18   3   0  378.36   55.59
 -18   3   0  394.16   50.19
 -18   3   0  291.07   52.79
 -19  -3   0   46.80   23.60
  19  -3   0   68.19   17.90
 -19  -3   0   76.39   18.00
 -19   3   0   73.69   16.80
 -19   3   0   67.09   25.20
 -20  -3   0  118.19   33.80
  20  -3   0  167.98   28.60
 -20  -3   0   97.59   27.60
 -20  -3   0  154.08   24.10
 -20   3   0  160.98   32.60
  20   3   0  254.07   30.00
 -20   3   0  176.68   27.70
 -21  -3   0  167.88   30.20
  21  -3   0  160.48   29.00
 -21  -3   0  164.48   29.30
 -21  -3   0  164.08   36.60
 -21  -3   0  158.38   25.00
 -21   3   0  171.88   28.20
 -21   3   0  207.98   35.20
 -22  -3   0   21.50   16.30
 -22  -3   0   -2.60   28.90
 -22  -3   0    2.40   15.80
 -22  -3   0   -2.70   17.50
  22  -3   0    2.20   15.00
 -22   3   0  -26.20   21.60
 -22   3   0   13.40   21.60
   0  -4   0    1.00    5.80
   0  -4   0    1.90   11.20
   0  -4   0   17.10   16.10
   0  -4   0   -3.20    5.70
   0  -4   0    8.50    4.70
   0  -4   0    8.30    4.80
   0   4   0    4.10    4.70
   0   4   0    0.10    6.30
   0   4   0    8.80    5.80
   0   4   0    1.70    4.10
   0   4   0    6.20    4.50
   1  -4   0   54.69   17.60
  -1  -4   0   44.70    8.30
  -1  -4   0   36.00    8.20
  -1  -4   0   54.59   16.70
   1  -4   0   53.39    8.40
   1  -4   0   37.60    8.50
  -1  -4   0   56.39   17.50
   1  -4   0   40.40    8.00
   1  -4   0   32.10    8.50
  -1   4   0   44.00    8.20
  -1   4   0   43.90    8.60
  -1   4   0   24.50    9.90
   1   4   0   31.60    7.90
   1   4   0   63.99    9.10
  -1   4   0   33.90    8.60
  -1   4   0   40.20    9.10
   1   4   0   67.79    8.20
   1   4   0   65.29    9.60
  -1   4   0   43.60    8.60
   1   4   0   49.00    8.40
   1   4   0   60.79    9.20
   2  -4   0   39.80   16.00
  -2  -4   0   47.30   16.20
   2  -4   0   19.00    5.60
  -2  -4   0   24.30    6.00
   2  -4   0   18.00    6.10
  -2  -4   0   10.80    5.80
   2  -4   0   10.10   13.20
  -2  -4   0   14.70    6.40
   2  -4   0   19.50    6.80
   2  -4   0   23.20    6.60
  -2  -4   0   26.30    7.40
  -2   4   0   24.50    6.30
   2   4   0   35.20    7.30
  -2   4   0   33.70    8.80
   2   4   0   16.80    7.40
   2   4   0   41.90    5.70
  -2   4   0   18.70    6.30
   2   4   0   16.10    6.90
   2   4   0   24.60    7.80
  -2   4   0   33.80    6.80
  -2   4   0   17.20    7.10
   3  -4   0  256.17   37.90
   3  -4   0  258.97   37.40
  -3  -4   0  291.17   45.50
   3  -4   0  279.17   37.50
   3  -4   0  249.88   44.90
  -3  -4   0  330.47   38.70
  -3  -4   0  304.77   37.30
  -3  -4   0  306.57   37.60
  -3  -4   0  265.67   37.50
   3  -4   0  293.47   37.90
   3  -4   0  265.17   37.60
  -3   4   0  224.38   37.20
   3   4   0  293.27   38.00
   3   4   0  283.57   45.60
   3   4   0  324.57   37.80
  -3   4   0  248.58   37.60
  -3   4   0  254.27   37.50
   3   4   0  314.27   37.40
   4  -4   0 1022.00  132.29
  -4  -4   0 1006.70  132.49
   4  -4   0  930.91  132.19
   4  -4   0  985.50  132.29
  -4  -4   0 1042.70  132.99
   4  -4   0 1140.29  132.79
  -4  -4   0 1030.60  132.19
   4  -4   0  948.71  138.99
  -4  -4   0 1005.40  138.49
  -4  -4   0  983.40  132.29
   4   4   0  958.80  132.19
   4   4   0 1054.49  132.89
  -4   4   0 1005.90  132.19
  -4   4   0 1041.70  139.39
   4   4   0 1059.09  132.39
  -4   4   0 1067.59  132.49
   5  -4   0  170.68   22.60
   5  -4   0  145.69   22.30
   5  -4   0  153.88   22.80
  -5  -4   0  167.38   22.70
  -5  -4   0  139.99   22.00
  -5  -4   0  156.88   31.50
   5  -4   0  146.29   22.40
  -5  -4   0  181.58   23.40
  -5   4   0  167.18   32.50
   5   4   0  163.58   23.40
  -5   4   0  152.98   22.30
   5   4   0  153.08   22.20
  -5   4   0  159.18   22.50
   5   4   0  150.08   22.90
  -5   4   0  151.08   22.20
  -6  -4   0   14.10    9.10
  -6  -4   0   24.60   14.80
   6  -4   0   34.90    7.90
  -6  -4   0   19.40    7.40
  -6  -4   0   20.70    6.30
   6  -4   0   20.70    7.20
   6  -4   0   22.40    7.30
   6  -4   0   22.50    9.40
  -6   4   0   18.10   15.00
  -6   4   0   23.80    7.90
  -6   4   0   19.30    7.00
  -6   4   0   21.70    6.80
  -6   4   0   19.90    7.50
   6   4   0    1.50   14.70
   6   4   0   21.60    6.80
   6   4   0   20.60    7.90
   6   4   0   18.50    9.20
  -7  -4   0   -7.90    6.10
  -7  -4   0  -11.60    8.20
  -7  -4   0    0.10    7.00
   7  -4   0    9.10    7.00
   7  -4   0    0.60   13.90
   7  -4   0    3.60    6.40
   7  -4   0    6.00    6.60
  -7  -4   0   -1.10    5.20
  -7  -4   0   -3.20   13.10
   7  -4   0  -10.70    8.70
   7   4   0    2.10    6.20
  -7   4   0    3.20    5.90
  -7   4   0   -3.40   12.00
  -7   4   0    2.60    5.80
  -7   4   0    3.50    5.80
   7   4   0   -7.50    8.00
   7   4   0   -4.50   12.50
   7   4   0   -7.90    6.90
  -7   4   0    4.20    7.50
  -8  -4   0  342.87   47.60
  -8  -4   0  332.17   45.80
   8  -4   0  318.37   46.40
  -8  -4   0  335.07   45.50
   8  -4   0  348.77   53.69
   8  -4   0  379.66   48.20
   8  -4   0  339.97   45.90
   8  -4   0  337.87   45.90
  -8  -4   0  364.96   46.80
  -8  -4   0  350.86   53.29
   8   4   0  335.07   54.49
   8   4   0  344.57   45.90
  -8   4   0  322.97   45.80
  -8   4   0  369.86   46.60
  -8   4   0  291.17   53.29
  -8   4   0  370.76   45.70
   8   4   0  348.37   47.60
  -8   4   0  384.46   47.10
   8   4   0  318.77   45.70
  -9  -4   0   22.30    6.30
  -9  -4   0    4.90    7.80
  -9  -4   0   21.20    7.30
   9  -4   0   11.10    8.20
   9  -4   0   11.60    7.20
  -9  -4   0    9.10   15.00
   9  -4   0   19.40    7.30
   9  -4   0   18.50   15.60
   9  -4   0   37.20   13.30
  -9  -4   0   31.10    9.90
  -9   4   0   10.20    7.10
   9   4   0   19.40    6.80
  -9   4   0   27.90    7.10
   9   4   0   15.20    7.80
   9   4   0   14.90    9.60
   9   4   0   27.10   16.50
  -9   4   0   37.30    9.50
  -9   4   0   18.80    6.80
  -9   4   0    5.10   13.60
  10  -4   0  728.33   94.79
  10  -4   0  668.13   92.99
  10  -4   0  745.23   93.29
 -10  -4   0  729.63   94.59
 -10  -4   0  747.53   92.89
 -10  -4   0  757.22   94.69
  10  -4   0  751.42  100.29
 -10  -4   0  746.73   98.89
  10  -4   0  618.54   93.89
 -10  -4   0  700.73   93.19
 -10   4   0  680.53  101.09
  10   4   0  708.53   93.09
  10   4   0  700.53   94.79
  10   4   0  736.23   93.09
 -10   4   0  685.73   92.89
 -10   4   0  715.43   94.19
 -10   4   0  662.93   93.09
 -10   4   0  771.22   93.89
 -11  -4   0  141.29   19.70
  11  -4   0   98.89   30.20
 -11  -4   0  128.19   19.50
  11  -4   0  153.58   22.10
 -11  -4   0  104.29   26.90
  11  -4   0  127.09   23.00
  11  -4   0  144.69   19.90
 -11  -4   0  128.39   21.60
  11  -4   0  121.09   19.30
 -11  -4   0  117.89   21.70
  11   4   0  104.59   19.20
  11   4   0  149.99   23.10
  11   4   0  144.89   19.60
  11   4   0  136.89   31.70
 -11   4   0  128.09   30.80
 -11   4   0  124.59   19.60
 -11   4   0  143.39   20.80
 -11   4   0  157.88   19.90
 -11   4   0  159.68   22.60
  12  -4   0   62.39   13.20
 -12  -4   0   73.09   16.10
 -12  -4   0   58.59   20.50
  12  -4   0   64.99   13.40
 -12  -4   0   74.89   16.10
 -12  -4   0   81.79   12.70
  12  -4   0   55.49   17.50
  12  -4   0   77.99   16.20
 -12  -4   0   97.79   13.70
  12  -4   0   80.89   24.00
 -12   4   0   65.89   14.40
 -12   4   0   88.19   12.80
 -12   4   0   79.69   17.40
 -12   4   0   81.89   13.30
  12   4   0   86.59   26.60
  12   4   0   69.09   13.10
 -12   4   0  103.29   25.40
  12   4   0   88.29   13.20
  12   4   0   56.59   16.40
 -13  -4   0   15.10    8.50
 -13  -4   0   -4.70   12.00
 -13  -4   0   10.70    7.70
  13  -4   0   -2.60   16.40
  13  -4   0   20.10   13.90
  13  -4   0   -5.50   11.10
 -13  -4   0   23.70   12.00
 -13  -4   0    0.90   11.40
  13  -4   0   13.10    8.70
  13  -4   0   -1.70    8.50
 -13   4   0    0.80    9.10
 -13   4   0   -0.40   13.80
 -13   4   0    0.80    7.40
  13   4   0  -18.90   11.50
 -13   4   0   14.30    7.50
  13   4   0   18.40   18.60
  13   4   0   18.60    8.20
 -13   4   0   39.20   18.50
  13   4   0   17.80    7.50
 -14  -4   0  147.89   20.70
 -14  -4   0  142.79   20.00
 -14  -4   0  127.39   27.20
  14  -4   0  133.79   29.30
  14  -4   0  107.59   24.60
  14  -4   0  119.29   20.80
 -14  -4   0  143.39   25.40
  14  -4   0  144.99   20.80
 -14  -4   0  140.49   23.60
 -14   4   0  116.69   22.00
 -14   4   0  212.78   37.00
 -14   4   0  136.89   20.60
  14   4   0  144.69   20.90
  14   4   0  127.49   32.30
 -14   4   0  130.29   24.90
  14   4   0  117.49   19.80
 -14   4   0  158.08   20.60
  14   4   0  123.39   23.80
  15  -4   0   -1.30   13.30
  15  -4   0   12.50   19.00
 -15  -4   0    6.90    8.20
  15  -4   0   10.50    9.10
 -15  -4   0   -2.20    8.80
 -15  -4   0   10.90   14.60
 -15  -4   0    3.80   14.20
  15  -4   0   -9.90    9.70
 -15  -4   0   -1.90   11.90
 -15   4   0   16.20   10.10
  15   4   0    6.60    8.30
  15   4   0  -23.30   19.00
 -15   4   0   15.50    8.30
 -15   4   0    6.00   16.50
 -15   4   0   10.80   18.40
  15   4   0    9.90   13.10
 -15   4   0   -8.80    6.90
  16  -4   0   49.00   18.20
  16  -4   0   74.09   13.10
 -16  -4   0   80.59   17.10
  16  -4   0   79.29   13.00
 -16  -4   0   76.29   13.00
 -16  -4   0   53.89   13.20
 -16  -4   0   99.49   21.50
  16  -4   0   63.49   22.60
 -16  -4   0   38.10   21.60
 -16   4   0   62.99   12.40
 -16   4   0   75.19   12.40
 -16   4   0   64.49   20.80
  16   4   0   66.99   17.80
  16   4   0    6.20   25.60
  16   4   0   46.70   12.10
 -16   4   0   51.29   14.70
 -16   4   0   50.79   25.20
  17  -4   0   87.19   24.60
 -17  -4   0   59.19   22.80
  17  -4   0  108.19   14.80
 -17  -4   0   66.19   19.70
 -17  -4   0   89.39   18.80
  17  -4   0   70.79   19.20
 -17  -4   0   64.49   14.30
 -17   4   0   59.19   16.10
 -17   4   0   76.99   22.30
  17   4   0   70.89   12.60
  17   4   0  112.89   19.80
 -17   4   0   51.99   12.50
 -18  -4   0   47.20   11.80
  18  -4   0    8.50   18.20
  18  -4   0   75.59   21.10
 -18  -4   0   28.90   12.30
 -18  -4   0   59.79   21.20
 -18  -4   0   31.60   16.90
 -18   4   0   44.20   10.50
  18   4   0   40.70   17.50
 -18   4   0   42.80   13.70
 -18   4   0   47.40   21.80
  19  -4   0   15.90    9.60
 -19  -4   0   15.30   14.60
  19  -4   0  -10.20   10.90
  19  -4   0    8.80   14.50
 -19  -4   0   16.90   10.10
 -19  -4   0    0.20   21.10
 -19   4   0   29.00   21.00
 -19   4   0   -4.30   12.40
 -19   4   0   -7.10    9.50
  19   4   0  -10.30   15.20
  20  -4   0   -4.90   13.40
 -20  -4   0    3.50   15.50
 -20  -4   0    1.80   22.70
 -20   4   0    8.00    9.50
  20   4   0   -5.40   15.70
 -20   4   0   -4.90   12.10
 -20   4   0    3.50   21.80
 -21  -4   0   48.10   18.30
  21  -4   0   23.60   16.30
 -21  -4   0   60.09   25.60
 -21   4   0   40.50   15.70
  21   4   0   16.50   17.90
 -21   4   0   57.39   23.10
   0  -5   0    1.10    5.70
   0  -5   0   27.50    8.00
   0  -5   0   17.40    6.90
   0  -5   0   -0.20   14.40
   0  -5   0    6.10    6.60
   0  -5   0  -11.50   12.60
   0   5   0   11.60    7.70
   0   5   0   -1.00    5.90
   0   5   0   11.90    6.10
   0   5   0    2.00    6.20
   0   5   0    8.90    8.40
   0   5   0    1.80    7.70
  -1  -5   0  448.46   66.09
  -1  -5   0  508.05   65.99
   1  -5   0  516.75   75.49
  -1  -5   0  515.75   75.39
  -1  -5   0  518.55   66.89
   1  -5   0  513.25   75.59
   1  -5   0  414.46   66.59
  -1  -5   0  516.35   66.09
  -1  -5   0  548.25   76.89
   1  -5   0  483.75   66.09
   1  -5   0  540.95   66.19
   1  -5   0  471.65   66.09
   1   5   0  479.45   65.69
  -1   5   0  575.84   66.39
   1   5   0  583.24   66.59
   1   5   0  460.05   66.19
  -1   5   0  432.76   65.89
  -1   5   0  451.85   66.79
   1   5   0  525.25   66.09
  -1   5   0  554.04   66.59
   1   5   0  499.85   66.79
  -1   5   0  483.25   66.19
  -1   5   0  522.05   66.49
   1   5   0  545.25   66.79
   2  -5   0  357.16   56.99
  -2  -5   0  326.87   55.89
   2  -5   0  355.66   46.50
   2  -5   0  337.17   56.39
  -2  -5   0  346.37   55.99
   2  -5   0  308.97   48.10
  -2  -5   0  337.67   46.40
  -2  -5   0  331.57   47.70
  -2  -5   0  383.66   46.70
   2  -5   0  331.77   46.50
   2  -5   0  383.86   46.70
   2   5   0  353.26   47.50
  -2   5   0  339.77   46.50
  -2   5   0  355.26   46.70
  -2   5   0  404.26   48.00
   2   5   0  345.87   45.90
   2   5   0  373.06   47.00
  -2   5   0  336.27   46.80
   2   5   0  336.27   46.40
  -2   5   0  294.87   46.70
  -2   5   0  354.56   47.20
   2   5   0  346.47   47.30
   3  -5   0  413.86   55.09
  -3  -5   0  392.26   63.99
  -3  -5   0  403.66   56.09
   3  -5   0  401.66   55.39
   3  -5   0  489.95   55.49
   3  -5   0  422.66   54.99
  -3  -5   0  397.06   54.89
  -3  -5   0  437.06   64.59
   3  -5   0  360.96   55.09
  -3  -5   0  385.36   55.09
   3  -5   0  449.26   65.49
   3  -5   0  400.96   64.69
  -3  -5   0  410.56   55.19
   3   5   0  370.96   55.89
  -3   5   0  395.26   55.29
  -3   5   0  411.56   55.39
  -3   5   0  403.46   55.59
   3   5   0  438.46   54.99
   3   5   0  428.46   55.69
  -3   5   0  449.46   55.39
  -3   5   0  433.66   54.99
   3   5   0  454.85   55.39
  -3   5   0  368.06   56.19
   4  -5   0  512.95   63.99
   4  -5   0  490.15   63.99
   4  -5   0  480.25   64.09
  -4  -5   0  509.15   72.99
  -4  -5   0  509.65   64.19
  -4  -5   0  520.55   64.99
   4  -5   0  469.15   63.79
   4  -5   0  565.74   74.59
   4  -5   0  503.55   63.89
  -4  -5   0  484.25   63.89
  -4   5   0  546.15   65.19
   4   5   0  402.46   64.69
   4   5   0  506.15   64.19
   4   5   0  415.46   63.99
  -4   5   0  442.96   63.59
  -4   5   0  499.25   64.09
  -4   5   0  463.65   63.99
   4   5   0  455.35   63.69
   5  -5   0  139.79   21.70
  -5  -5   0  125.79   22.40
  -5  -5   0  142.29   21.50
  -5  -5   0  145.49   32.20
  -5  -5   0  138.49   21.70
   5  -5   0  163.28   34.20
   5  -5   0  146.79   21.90
   5  -5   0  143.59   21.10
  -5  -5   0  165.28   21.60
   5  -5   0  187.08   22.30
   5   5   0  140.89   21.60
  -5   5   0  151.38   21.10
  -5   5   0  151.88   21.70
   5   5   0  126.59   20.90
  -5   5   0  166.08   22.00
   5   5   0  132.59   21.50
   5   5   0  116.89   22.10
  -5   5   0  181.48   23.50
  -6  -5   0  817.82  109.99
  -6  -5   0  722.53  102.79
   6  -5   0  788.32  101.89
   6  -5   0  836.02  101.99
   6  -5   0  776.42  101.89
   6  -5   0  808.82  102.29
  -6  -5   0  730.13  101.59
  -6  -5   0  757.72  101.89
  -6   5   0  788.62  101.79
  -6   5   0  758.72  102.09
   6   5   0  866.71  103.09
   6   5   0  716.33  101.89
   6   5   0  796.52  101.99
   7  -5   0  820.52  106.39
  -7  -5   0  832.32  114.59
  -7  -5   0  750.72  107.39
   7  -5   0  805.42  106.89
   7  -5   0  875.51  106.49
  -7  -5   0  832.62  106.09
  -7  -5   0  787.12  106.39
  -7   5   0  839.52  106.79
   7   5   0  842.22  106.39
   7   5   0  784.72  106.79
  -7   5   0  788.72  106.19
  -7   5   0  792.42  115.19
   8  -5   0  221.38   53.09
  -8  -5   0  226.68   31.60
   8  -5   0  193.38   32.10
  -8  -5   0  212.98   33.00
   8  -5   0  237.48   32.20
  -8  -5   0  235.98   32.30
   8  -5   0  265.87   32.90
   8  -5   0  234.38   33.70
  -8  -5   0  215.98   34.40
  -8  -5   0  249.28   42.10
   8   5   0  215.18   31.90
   8   5   0  241.68   34.30
   8   5   0  262.37   43.80
  -8   5   0  236.58   32.90
  -8   5   0  246.78   45.40
  -8   5   0  207.18   32.80
  -8   5   0  237.28   31.70
   8   5   0  241.18   32.60
   9  -5   0   46.10   15.40
  -9  -5   0   55.69   21.00
   9  -5   0   76.39   22.50
   9  -5   0   45.90   10.70
   9  -5   0   78.69   17.80
  -9  -5   0   55.89   11.70
  -9  -5   0   51.19   12.70
  -9  -5   0   54.79    9.80
   9  -5   0   39.90   11.10
  -9  -5   0   43.40   10.80
   9   5   0   37.60   11.30
  -9   5   0   54.49   11.80
   9   5   0   43.80   10.50
   9   5   0    8.10   19.40
   9   5   0   70.59   13.90
  -9   5   0   61.09   10.40
  -9   5   0   63.29   12.40
  -9   5   0   78.99   23.80
 -10  -5   0  108.59   17.20
 -10  -5   0   61.19   23.60
 -10  -5   0  117.09   14.00
 -10  -5   0  103.99   14.80
  10  -5   0   91.39   14.80
  10  -5   0   54.99   25.10
  10  -5   0   79.49   19.10
 -10  -5   0   85.09   16.20
  10  -5   0   82.59   15.60
  10  -5   0   63.29   14.50
  10   5   0   61.29   14.10
 -10   5   0   93.69   14.20
 -10   5   0   90.69   16.10
  10   5   0   68.99   14.70
  10   5   0   92.09   27.70
 -10   5   0   59.99   25.60
  10   5   0   94.19   18.00
 -10   5   0  103.29   14.20
 -10   5   0   72.59   15.20
 -11  -5   0    2.20   10.80
  11  -5   0  -13.20   16.70
 -11  -5   0    3.30    8.00
 -11  -5   0  -30.00   13.10
  11  -5   0    0.40    7.80
 -11  -5   0   -2.40    8.70
 -11  -5   0    0.20    6.60
  11  -5   0   -9.70   13.60
  11  -5   0   -1.00    8.20
  11  -5   0   10.70   10.00
  11   5   0   16.40    7.90
  11   5   0   15.10   19.80
 -11   5   0    2.30    6.80
 -11   5   0   -3.30   10.60
  11   5   0    7.30    9.10
 -11   5   0    7.00   16.80
 -11   5   0    7.30    8.70
  11   5   0    4.20   11.60
 -11   5   0  -11.10    7.10
 -12  -5   0  170.78   24.50
  12  -5   0  164.68   24.80
  12  -5   0  166.08   39.60
  12  -5   0  149.39   24.10
 -12  -5   0  153.68   34.20
  12  -5   0  145.89   28.00
 -12  -5   0  161.68   26.90
 -12  -5   0  174.98   24.60
 -12  -5   0  180.28   27.40
 -12   5   0  182.38   24.70
 -12   5   0  222.68   41.10
 -12   5   0  199.48   27.50
 -12   5   0  231.28   27.70
 -12   5   0  131.69   24.90
  12   5   0  163.78   25.10
  12   5   0   84.89   34.50
  12   5   0  187.48   25.90
  12   5   0  175.28   28.30
 -13  -5   0   98.09   25.20
  13  -5   0   76.59   26.80
  13  -5   0   46.50   19.50
  13  -5   0   74.89   15.30
 -13  -5   0  114.09   14.20
 -13  -5   0   85.09   18.30
 -13  -5   0   80.39   15.10
 -13  -5   0   90.39   18.70
  13  -5   0   66.49   18.10
  13  -5   0   66.09   14.70
 -13   5   0   97.79   17.80
  13   5   0   81.39   19.40
  13   5   0   87.89   29.20
 -13   5   0   97.39   14.30
  13   5   0   81.69   14.90
  13   5   0   75.99   14.50
 -13   5   0   93.19   28.00
 -13   5   0   64.39   15.30
  14  -5   0   84.89   15.10
  14  -5   0   58.29   14.40
  14  -5   0   44.80   19.20
 -14  -5   0   84.99   13.80
 -14  -5   0   65.99   23.40
 -14  -5   0   73.39   19.10
 -14  -5   0   73.49   14.50
 -14  -5   0   62.19   17.60
  14  -5   0   53.79   18.00
  14  -5   0  117.39   27.70
  14   5   0   95.59   14.50
  14   5   0   60.59   13.90
  14   5   0   40.90   27.80
 -14   5   0   99.69   16.60
  14   5   0   69.89   21.70
 -14   5   0  107.69   18.50
 -14   5   0   98.59   18.00
 -14   5   0   71.89   13.60
 -15  -5   0   77.59   24.70
 -15  -5   0   82.79   20.80
 -15  -5   0  103.49   22.80
 -15  -5   0  128.69   16.70
  15  -5   0  102.89   17.80
  15  -5   0   58.49   21.80
  15  -5   0   90.39   17.50
 -15  -5   0  121.89   23.90
  15  -5   0  101.59   28.70
 -15   5   0   94.99   19.20
 -15   5   0  111.09   20.80
 -15   5   0  126.99   22.00
 -15   5   0  112.79   16.30
  15   5   0   81.89   16.70
  15   5   0  109.99   17.00
  15   5   0  116.19   22.10
  16  -5   0   79.99   14.30
 -16  -5   0   58.59   11.60
 -16  -5   0   57.99   18.90
 -16  -5   0   61.89   12.70
 -16  -5   0   68.79   22.00
  16  -5   0   40.00   13.30
  16  -5   0   47.20   23.70
 -16  -5   0   56.09   16.70
  16  -5   0   47.10   17.90
  16   5   0   46.40   11.50
  16   5   0   17.00   11.00
 -16   5   0   46.60   10.90
 -16   5   0   30.10   17.90
 -16   5   0   39.80   15.50
  16   5   0   32.30   16.10
 -16   5   0   31.70   13.00
  17  -5   0    5.40   11.40
  17  -5   0    8.20   16.40
 -17  -5   0    0.10   18.70
 -17  -5   0  -22.00   13.50
 -17  -5   0   14.60   17.20
  17  -5   0   23.10   23.80
 -17  -5   0  -19.10    9.70
  17  -5   0    4.70   10.00
 -17  -5   0   -0.10   10.20
  17   5   0    5.90   15.40
  17   5   0    8.50   15.30
 -17   5   0   -5.30   17.10
 -17   5   0    0.80    8.60
 -17   5   0  -19.90    9.90
 -17   5   0   -9.70   13.20
  18  -5   0  149.09   19.70
  18  -5   0  128.19   24.80
  18  -5   0  115.29   33.10
 -18  -5   0  119.39   23.90
 -18  -5   0   96.99   27.00
 -18  -5   0  142.39   19.80
 -18  -5   0  115.39   19.60
  18  -5   0   83.49   19.20
 -18   5   0   97.79   25.30
 -18   5   0   95.89   20.70
  18   5   0  113.79   24.30
  18   5   0   93.59   18.20
 -18   5   0  111.29   17.90
 -18   5   0  165.58   23.00
 -19  -5   0   37.90   22.70
 -19  -5   0   69.99   19.40
  19  -5   0   63.69   13.70
  19  -5   0   64.09   28.60
 -19  -5   0   38.00   14.30
  19  -5   0   41.70   18.90
 -19  -5   0   70.69   14.00
  19   5   0   80.79   20.10
 -19   5   0   70.29   14.40
 -19   5   0   11.10   21.30
 -19   5   0   70.39   16.50
 -19   5   0   50.09   12.40
 -19   5   0   82.29   18.30
 -20  -5   0  129.39   22.60
 -20  -5   0  106.39   31.50
  20  -5   0  128.99   27.20
 -20  -5   0  115.79   27.20
  20   5   0  172.78   28.70
 -20   5   0  187.48   30.50
 -20   5   0  115.79   25.40
 -20   5   0  207.48   30.50
 -20   5   0  181.88   23.50
 -20   5   0  131.79   21.90
  21  -5   0   66.99   19.10
 -21  -5   0   60.39   21.10
 -21  -5   0   34.20   25.50
 -21   5   0   27.90   23.60
 -21   5   0   64.09   21.00
 -21   5   0   77.59   15.60
  21   5   0   84.89   21.70
 -21   5   0   80.29   18.00
 -21   5   0  104.49   25.10
 -21   5   0   49.99   13.90
   0  -6   0   -9.40   15.20
   0  -6   0    2.30    6.40
   0  -6   0   15.10   18.40
   0  -6   0    1.30    7.90
   0  -6   0   11.10    9.00
   0  -6   0    7.20    7.10
   0   6   0    6.70    6.70
   0   6   0   10.10    8.60
   0   6   0   10.80    6.60
   0   6   0   19.40    7.00
   0   6   0   10.50    9.70
   0   6   0    6.80    7.80
   1  -6   0  327.07   45.00
   1  -6   0  301.97   44.90
  -1  -6   0  342.27   44.90
   1  -6   0  308.57   45.90
  -1  -6   0  296.17   55.99
  -1  -6   0  398.46   57.99
  -1  -6   0  351.16   46.30
   1  -6   0  336.57   57.09
  -1  -6   0  334.67   45.10
  -1  -6   0  358.96   44.90
   1  -6   0  365.96   57.49
   1  -6   0  298.17   44.80
  -1   6   0  323.97   44.90
  -1   6   0  400.66   45.90
  -1   6   0  317.37   46.00
  -1   6   0  289.07   45.10
  -1   6   0  327.17   45.50
   1   6   0  395.66   45.80
   1   6   0  303.47   46.10
  -1   6   0  318.27   44.90
   1   6   0  300.07   44.50
   1   6   0  354.86   45.90
   1   6   0  326.47   44.90
   1   6   0  386.66   45.40
   2  -6   0   32.00   19.50
  -2  -6   0    2.50   16.50
  -2  -6   0   11.30    6.90
   2  -6   0   -6.70   15.50
   2  -6   0   17.30    8.70
  -2  -6   0   34.00   19.50
   2  -6   0   16.10    7.30
   2  -6   0    0.10    5.90
  -2  -6   0   26.00    7.30
  -2  -6   0    1.30    8.30
   2  -6   0   13.50    8.20
  -2  -6   0   18.40    7.30
  -2   6   0   14.20    7.60
  -2   6   0   21.40    9.20
   2   6   0    9.30    6.00
  -2   6   0   28.00   10.60
   2   6   0    6.00    7.40
  -2   6   0   17.60    8.20
   2   6   0   18.60    8.90
  -2   6   0   15.40    8.00
   2   6   0   13.30    8.90
  -2   6   0   23.50    7.70
   2   6   0    8.50    9.90
   3  -6   0 2252.97  285.17
   3  -6   0 2113.79  284.97
  -3  -6   0 2306.67  285.37
   3  -6   0 2220.48  294.97
   3  -6   0 2106.79  285.17
   3  -6   0 2236.28  285.07
  -3  -6   0 2164.28  294.57
  -3  -6   0 2246.78  294.47
  -3  -6   0 2222.28  284.87
  -3  -6   0 2084.59  285.57
   3  -6   0 2231.98  295.37
   3   6   0 2210.78  284.97
  -3   6   0 1856.01  285.27
   3   6   0 2099.09  285.57
   3   6   0 2162.68  285.17
   3   6   0 2410.16  285.17
  -3   6   0 2212.08  285.27
  -3   6   0 2236.68  285.07
  -3   6   0 2246.28  285.17
  -3   6   0 2314.97  285.47
  -3   6   0 2263.17  284.97
   4  -6   0  821.12  101.29
   4  -6   0  726.43  111.99
   4  -6   0  714.43  101.19
  -4  -6   0  707.63  110.59
   4  -6   0  762.72  101.29
  -4  -6   0  793.52  102.19
   4  -6   0  861.61  101.49
  -4  -6   0  780.82  110.99
   4  -6   0  753.52  101.09
  -4  -6   0  810.72  101.39
  -4  -6   0  750.32  100.89
   4   6   0  767.62  101.39
   4   6   0  763.92  101.29
  -4   6   0  735.43  100.99
  -4   6   0  752.72  101.59
  -4   6   0  841.82  102.09
  -4   6   0  789.62  101.39
  -4   6   0  723.03  101.49
   4   6   0  746.03  101.09
   4   6   0  813.02  102.19
   5  -6   0   41.40   23.30
   5  -6   0   82.19   12.70
  -5  -6   0   57.79   13.60
  -5  -6   0   54.29   11.90
  -5  -6   0   53.59   12.50
  -5  -6   0   51.99   23.50
   5  -6   0   60.49   12.00
   5  -6   0   87.79   13.30
  -5  -6   0   44.70   11.80
   5  -6   0   26.60   21.40
   5  -6   0   94.89   13.50
  -5   6   0   70.19   12.10
   5   6   0   94.49   13.50
  -5   6   0   80.59   13.70
  -5   6   0   81.09   13.30
   5   6   0   59.29   13.90
   5   6   0   77.89   13.70
  -5   6   0   66.29   15.10
   5   6   0   65.49   12.20
  -5   6   0   58.79   12.70
  -6  -6   0  229.48   32.60
   6  -6   0  236.78   33.30
  -6  -6   0  200.18   33.20
  -6  -6   0  226.18   35.10
  -6  -6   0  261.47   47.30
   6  -6   0  303.67   50.69
   6  -6   0  237.18   33.00
  -6  -6   0  245.58   33.40
   6  -6   0  211.68   34.30
   6  -6   0  237.68   33.20
   6   6   0  257.27   33.90
  -6   6   0  238.08   32.90
  -6   6   0  216.38   33.20
  -6   6   0  256.67   33.60
  -6   6   0  232.28   35.40
   6   6   0  235.48   33.00
   7  -6   0  254.47   31.30
  -7  -6   0  168.88   31.50
  -7  -6   0  274.17   45.70
  -7  -6   0  220.28   31.10
  -7  -6   0  209.18   30.20
  -7  -6   0  174.28   31.00
   7  -6   0  221.28   32.80
   7  -6   0  211.18   30.90
   7  -6   0  212.88   56.69
  -7   6   0  251.07   33.70
  -7   6   0  221.58   31.30
   7   6   0  222.58   31.60
  -7   6   0  240.68   31.60
   7   6   0  224.58   33.10
   7   6   0  183.88   30.70
  -7   6   0  231.08   30.70
  -8  -6   0  216.78   43.30
   8  -6   0  186.08   30.80
   8  -6   0  256.47   30.90
  -8  -6   0  184.58   29.90
  -8  -6   0  196.48   31.80
   8  -6   0  187.28   31.00
  -8  -6   0  201.78   30.70
   8  -6   0  231.38   33.20
   8   6   0  210.08   31.40
  -8   6   0  246.68   32.40
  -8   6   0  210.48   30.40
   8   6   0  229.78   30.70
  -8   6   0  201.38   31.00
   8   6   0  237.58   33.70
  -8   6   0  236.48   31.30
  -9  -6   0  293.07   41.60
  -9  -6   0  325.97   42.20
  -9  -6   0  281.27   43.90
   9  -6   0  312.27   41.40
   9  -6   0  292.07   43.10
  -9  -6   0  368.56   56.79
   9  -6   0  255.87   41.70
  -9  -6   0  295.47   40.70
   9  -6   0  305.77   41.40
  -9   6   0  299.97   41.80
  -9   6   0  299.87   41.00
   9   6   0  287.27   41.90
   9   6   0  316.57   41.30
  -9   6   0  281.97   41.60
  -9   6   0  294.47   43.50
  10  -6   0  445.06   61.09
 -10  -6   0  456.25   70.79
  10  -6   0  442.76   60.49
  10  -6   0  478.25   72.49
 -10  -6   0  389.06   60.39
  10  -6   0  478.25   63.39
 -10  -6   0  375.66   62.49
  10  -6   0  436.36   60.29
 -10  -6   0  479.85   61.69
  10   6   0  427.56   62.99
 -10   6   0  419.16   60.89
 -10   6   0  442.86   62.09
  10   6   0  501.35   60.39
 -10   6   0  487.65   59.99
  10   6   0  475.55   60.59
 -11  -6   0   13.20   11.80
  11  -6   0   14.60   10.10
 -11  -6   0   12.60   10.30
  11  -6   0    6.80   17.20
  11  -6   0   51.99   24.00
 -11  -6   0   54.49   24.00
  11  -6   0   18.90   11.20
  11  -6   0   44.90   10.80
 -11  -6   0    8.00   13.10
 -11  -6   0   28.10    8.80
 -11   6   0   33.50    9.30
  11   6   0   12.50   13.50
  11   6   0   34.50   11.60
  11   6   0    9.90   11.30
 -11   6   0    5.40   13.70
 -11   6   0   27.90   10.40
  12  -6   0  276.87   38.30
 -12  -6   0  200.18   36.90
 -12  -6   0  276.27   47.90
 -12  -6   0  285.17   39.20
 -12  -6   0  272.77   35.80
  12  -6   0  276.57   50.29
 -12  -6   0  295.07   51.19
  12  -6   0  216.28   38.50
  12  -6   0  289.47   37.00
  12  -6   0  233.68   36.50
  12   6   0  215.58   46.90
 -12   6   0  321.67   39.80
  12   6   0  224.08   36.60
 -12   6   0  257.17   39.10
 -12   6   0  278.17   39.10
  12   6   0  257.07   37.10
 -13  -6   0  -16.50   12.60
  13  -6   0   -4.00   17.30
  13  -6   0   49.30   24.80
 -13  -6   0   28.40   10.80
  13  -6   0   21.70   10.00
  13  -6   0    5.40   12.90
 -13  -6   0    0.50    8.30
 -13  -6   0   19.20   20.80
  13  -6   0    9.60   10.20
 -13   6   0    5.80   10.70
 -13   6   0   15.20   13.00
 -13   6   0   13.40    9.00
  13   6   0   12.20   14.20
  13   6   0   20.70   11.60
  13   6   0    3.80    9.60
 -13   6   0   14.40   14.00
 -14  -6   0   87.19   15.40
  14  -6   0   69.49   20.20
 -14  -6   0   42.00   17.80
  14  -6   0   75.79   18.60
 -14  -6   0   89.99   13.90
 -14  -6   0   77.09   18.80
  14  -6   0   51.09   27.50
  14  -6   0   91.99   15.50
 -14  -6   0  114.09   28.00
 -14   6   0   76.79   18.50
 -14   6   0   51.29   15.30
 -14   6   0   50.89   13.60
  14   6   0   57.19   14.40
 -14   6   0   94.99   17.70
  14   6   0   64.79   17.20
  14   6   0   72.09   19.00
 -15  -6   0   15.30   14.90
  15  -6   0    7.60   10.80
 -15  -6   0   -3.70   10.00
  15  -6   0  -25.80   20.50
  15  -6   0    7.70   17.90
 -15  -6   0   -7.40    9.10
  15  -6   0    2.90   10.70
 -15  -6   0    6.70   19.60
  15  -6   0   26.70   15.10
 -15  -6   0   21.40   15.00
  15   6   0  -20.00   13.60
 -15   6   0   12.10   11.00
 -15   6   0   18.30   14.50
 -15   6   0   10.30   11.10
  15   6   0   23.60   10.40
 -15   6   0   -3.70   13.90
 -15   6   0   19.50    9.30
  15   6   0  -11.90   11.10
 -16  -6   0  279.37   49.20
  16  -6   0  384.46   46.40
 -16  -6   0  335.97   55.89
  16  -6   0  432.66   62.49
  16  -6   0  256.57   47.50
  16  -6   0  254.57   46.20
 -16  -6   0  325.37   46.10
 -16  -6   0  301.47   48.40
  16  -6   0  279.57   48.60
 -16  -6   0  330.87   45.40
  16   6   0  319.67   45.60
  16   6   0  400.66   50.89
 -16   6   0  294.67   47.90
  16   6   0  337.17   45.70
 -16   6   0  417.56   46.80
 -16   6   0  323.37   48.30
 -16   6   0  356.46   45.20
 -17  -6   0   35.40   36.60
  17  -6   0   39.40   14.90
 -17  -6   0   62.59   14.20
  17  -6   0   59.19   14.50
 -17  -6   0   72.29   13.10
  17  -6   0   86.69   28.80
  17  -6   0   30.70   19.30
 -17  -6   0   69.39   19.20
 -17  -6   0   49.50   21.10
 -17   6   0   49.00   12.40
  17   6   0   67.49   13.40
  17   6   0   52.69   19.40
  17   6   0   46.20   13.30
 -17   6   0   34.60   15.50
 -17   6   0   41.00   14.60
 -17   6   0   69.29   18.00
 -17   6   0   49.70   18.90
 -18  -6   0   22.10   12.80
  18  -6   0   27.40   18.40
 -18  -6   0   11.70   21.50
 -18  -6   0   46.80   13.10
  18  -6   0   82.49   38.30
  18  -6   0   50.99   13.10
 -18  -6   0   31.40   17.30
 -18  -6   0   37.80   20.80
 -18   6   0   39.20   16.80
 -18   6   0   49.50   17.20
 -18   6   0   27.60   13.80
  18   6   0   31.70   18.40
 -18   6   0   40.20   11.20
 -18   6   0   64.79   14.20
  18   6   0   32.10   12.20
 -18   6   0   27.60   19.10
  19  -6   0  164.18   38.10
 -19  -6   0  102.09   21.70
 -19  -6   0  179.68   28.00
 -19  -6   0   92.29   31.90
  19  -6   0  160.08   22.30
  19  -6   0  107.19   25.80
 -19  -6   0  119.99   29.20
  19   6   0  122.59   20.80
  19   6   0   98.09   26.80
 -19   6   0  132.59   23.80
 -19   6   0  113.69   27.30
 -19   6   0  210.88   26.20
 -19   6   0  109.69   20.40
 -19   6   0  146.79   22.50
 -19   6   0  194.38   29.10
  20  -6   0   36.70   33.20
  20  -6   0   58.49   14.60
 -20  -6   0   57.09   20.50
 -20  -6   0   18.40   23.60
  20  -6   0   52.69   19.30
 -20  -6   0   55.99   14.90
 -20   6   0   30.30   15.80
 -20   6   0   48.80   12.70
 -20   6   0   73.19   19.40
 -20   6   0   87.29   22.60
 -20   6   0   67.39   15.80
  20   6   0   94.89   22.10
 -20   6   0   63.09   18.60
   0  -7   0    3.80    7.20
   0  -7   0    5.30   19.40
   0  -7   0    3.60    8.50
   0  -7   0    8.70    7.50
   0  -7   0    5.90    9.40
   0  -7   0  -11.30   18.40
   0   7   0    7.30   10.90
   0   7   0   26.80    7.50
   0   7   0   26.40   10.10
   0   7   0   12.50    7.60
   0   7   0   18.00    8.10
   1  -7   0  512.65   70.29
   1  -7   0  495.35   82.99
  -1  -7   0  482.45   82.49
   1  -7   0  534.05   70.39
   1  -7   0  561.54   71.29
   1  -7   0  467.35   82.39
  -1  -7   0  566.14   70.29
  -1  -7   0  441.36   81.99
  -1  -7   0  624.04   71.89
  -1  -7   0  594.94   70.79
   1  -7   0  493.55   70.39
  -1  -7   0  495.25   70.29
  -1   7   0  530.75   71.49
  -1   7   0  513.75   70.59
  -1   7   0  556.44   70.79
   1   7   0  540.75   70.29
   1   7   0  414.86   70.79
   1   7   0  512.35   71.29
  -1   7   0  516.25   70.79
   1   7   0  520.95   69.99
   1   7   0  578.24   70.89
  -1   7   0  514.85   70.29
  -1   7   0  567.64   70.49
   1   7   0  594.34   70.89
   2  -7   0  431.66   60.69
  -2  -7   0  432.46   60.59
   2  -7   0  489.75   60.89
  -2  -7   0  470.55   74.19
  -2  -7   0  456.35   62.19
  -2  -7   0  448.56   73.79
   2  -7   0  471.25   60.89
  -2  -7   0  450.45   60.49
   2  -7   0  437.96   73.59
  -2  -7   0  398.86   60.79
   2  -7   0  423.66   73.89
   2  -7   0  443.56   61.59
   2   7   0  460.55   61.19
  -2   7   0  445.46   60.89
   2   7   0  471.55   60.09
  -2   7   0  503.05   61.39
  -2   7   0  454.95   60.69
  -2   7   0  471.65   61.99
   2   7   0  428.36   60.69
  -2   7   0  431.86   60.89
   2   7   0  455.55   61.79
  -2   7   0  501.45   61.29
   3  -7   0   69.79   26.80
   3  -7   0   15.20   22.00
   3  -7   0   50.19   11.60
  -3  -7   0   55.89   25.90
  -3  -7   0   58.99   12.30
   3  -7   0   58.59   11.90
  -3  -7   0   57.69   14.30
   3  -7   0   37.30   11.50
  -3  -7   0   41.30   24.30
  -3  -7   0   74.79   11.90
  -3  -7   0   59.89   11.60
   3  -7   0   61.19   13.00
   3   7   0   57.79   13.10
  -3   7   0   37.90   11.60
  -3   7   0   63.59   12.30
   3   7   0   23.80   12.10
  -3   7   0   66.09   12.90
   3   7   0   67.99   14.10
  -3   7   0   67.09   12.40
  -3   7   0   84.99   15.00
  -3   7   0   73.49   13.50
   3   7   0   66.79   12.10
   4  -7   0  714.33   90.79
   4  -7   0  666.03  103.79
  -4  -7   0  717.43  103.79
   4  -7   0  711.83   91.09
   4  -7   0  698.93  103.89
  -4  -7   0  662.73  102.69
   4  -7   0  729.93   90.69
   4  -7   0  678.63   90.89
  -4  -7   0  579.24   91.69
  -4  -7   0  681.53   90.49
  -4   7   0  634.64   90.49
   4   7   0  644.74   90.99
  -4   7   0  715.53   91.09
   4   7   0  714.93   91.09
  -4   7   0  697.63   90.69
  -4   7   0  686.43   91.09
  -4   7   0  723.13   91.19
  -4   7   0  663.13   91.59
   4   7   0  697.33   91.79
   4   7   0  727.23   90.69
  -5  -7   0   14.60   18.70
   5  -7   0   -3.30   19.20
   5  -7   0    7.60    8.80
   5  -7   0   13.90    7.50
  -5  -7   0   -8.30    7.30
   5  -7   0    2.60    8.40
  -5  -7   0    0.60    7.40
   5  -7   0   -2.20   10.30
   5  -7   0   29.90   21.10
  -5  -7   0   10.30   10.80
  -5  -7   0   -9.00   17.40
   5   7   0   -1.70    9.40
  -5   7   0   -8.70    8.00
  -5   7   0    9.80    8.40
  -5   7   0   -7.60   11.30
  -5   7   0   13.60   10.20
   5   7   0   11.50   11.00
   5   7   0   -8.90    9.60
   5   7   0   -1.20    8.70
  -5   7   0    6.20    8.70
  -6  -7   0  171.18   21.70
   6  -7   0  141.29   21.90
   6  -7   0  146.19   21.90
  -6  -7   0  104.89   23.20
  -6  -7   0  125.79   35.80
   6  -7   0  141.19   22.60
   6  -7   0  126.79   21.60
  -6  -7   0  144.59   22.00
   6  -7   0  161.18   39.10
  -6  -7   0  146.39   36.20
   6  -7   0  138.69   39.30
  -6   7   0  148.49   24.10
  -6   7   0  122.99   21.10
  -6   7   0  124.09   21.90
   6   7   0  134.29   22.10
   6   7   0  128.09   22.20
  -6   7   0  165.28   22.40
  -6   7   0  169.28   23.30
   6   7   0  155.18   23.50
   6   7   0  110.59   21.00
   7  -7   0  264.77   40.10
   7  -7   0  274.17   55.79
  -7  -7   0  289.57   38.80
  -7  -7   0  254.77   39.90
   7  -7   0  310.87   38.70
   7  -7   0  299.47   39.20
  -7  -7   0  214.68   38.50
   7  -7   0  261.87   54.09
  -7  -7   0  275.47   53.49
  -7  -7   0  262.87   52.59
   7  -7   0  324.77   38.70
  -7  -7   0  278.77   38.00
   7   7   0  192.28   38.70
  -7   7   0  247.58   39.80
  -7   7   0  284.27   38.40
  -7   7   0  298.67   39.40
   7   7   0  315.97   41.40
   7   7   0  282.57   38.50
  -7   7   0  271.07   39.20
  -7   7   0  251.27   39.40
   7   7   0  314.17   39.60
   8  -7   0   80.29   16.50
  -8  -7   0  138.89   33.90
  -8  -7   0   87.19   18.70
   8  -7   0   67.89   15.40
   8  -7   0  147.89   35.80
  -8  -7   0   83.99   16.10
  -8  -7   0   79.59   15.80
   8  -7   0  124.29   32.20
  -8  -7   0   82.69   29.00
   8  -7   0   92.99   18.20
  -8  -7   0   95.29   15.10
   8  -7   0   81.79   15.90
   8   7   0   84.49   16.90
  -8   7   0   90.09   15.40
  -8   7   0   58.39   16.40
   8   7   0   64.39   17.90
  -8   7   0   75.89   18.60
  -8   7   0  115.09   18.80
   8   7   0   96.19   16.10
  -8   7   0  108.89   17.10
   9  -7   0  410.76   56.19
  -9  -7   0  408.16   54.99
   9  -7   0  445.66   55.79
  -9  -7   0  369.86   55.99
   9  -7   0  515.85   74.09
  -9  -7   0  285.97   56.19
  -9  -7   0  416.36   68.79
  -9  -7   0  411.16   55.89
   9  -7   0  449.56   55.99
  -9  -7   0  445.56   69.09
  -9  -7   0  479.85   58.69
   9  -7   0  408.56   57.79
   9   7   0  396.36   59.59
  -9   7   0  420.26   56.19
   9   7   0  446.26   56.29
  -9   7   0  420.16   56.29
  -9   7   0  350.96   57.29
  -9   7   0  404.16   56.89
  -9   7   0  416.86   55.19
   9   7   0  399.26   55.69
  10  -7   0  161.68   31.30
 -10  -7   0  175.48   31.60
  10  -7   0  226.68   30.50
  10  -7   0  199.78   29.50
 -10  -7   0  205.18   32.90
  10  -7   0  237.38   49.70
 -10  -7   0  170.68   28.80
 -10  -7   0  237.88   44.90
 -10  -7   0  223.98   31.50
 -10  -7   0  207.38   30.50
  10  -7   0  211.68   30.30
 -10  -7   0  163.98   42.90
 -10   7   0  175.28   31.20
  10   7   0  264.47   33.20
  10   7   0  180.08   29.10
  10   7   0  164.68   29.40
 -10   7   0  223.08   29.80
 -10   7   0  167.88   29.50
 -10   7   0  241.18   32.50
 -10   7   0  216.98   29.60
 -11  -7   0  133.09   31.50
  11  -7   0   83.59   15.50
 -11  -7   0   25.40   26.80
 -11  -7   0   78.59   14.80
 -11  -7   0   73.39   13.30
 -11  -7   0   65.29   18.40
  11  -7   0   34.90   20.20
  11  -7   0   95.19   30.20
 -11  -7   0   55.89   15.60
  11  -7   0   72.79   30.80
  11  -7   0   43.70   14.10
  11   7   0   46.30   15.40
  11   7   0   84.89   19.00
  11   7   0   60.99   14.30
 -11   7   0   80.29   13.50
 -11   7   0   63.69   17.80
 -11   7   0   50.59   14.40
 -11   7   0   86.79   16.90
 -11   7   0   64.09   15.50
 -12  -7   0  280.37   41.30
 -12  -7   0  279.97   39.30
  12  -7   0  301.97   39.40
 -12  -7   0  385.06   77.29
  12  -7   0  305.47   58.69
  12  -7   0  261.47   39.10
  12  -7   0  237.08   38.90
 -12  -7   0  282.47   37.90
  12  -7   0  270.07   54.79
 -12  -7   0  318.97   56.49
  12  -7   0  197.68   41.10
 -12  -7   0  305.17   42.90
  12   7   0  245.28   39.80
 -12   7   0  236.28   39.60
 -12   7   0  257.07   38.20
 -12   7   0  281.37   39.80
  12   7   0  260.17   38.80
 -12   7   0  309.77   41.10
  12   7   0  341.07   44.00
  13  -7   0   81.39   33.20
 -13  -7   0   69.89   15.50
 -13  -7   0   45.50   18.30
  13  -7   0   88.69   16.20
 -13  -7   0   76.79   18.00
  13  -7   0   64.39   15.40
  13  -7   0   67.59   18.10
 -13  -7   0   78.79   28.60
  13  -7   0   25.70   30.10
 -13  -7   0   88.89   14.10
  13  -7   0   53.99   20.70
 -13   7   0   75.89   16.50
 -13   7   0  115.39   20.00
 -13   7   0  100.59   19.30
  13   7   0   83.49   15.50
  13   7   0   52.29   16.50
 -13   7   0   66.99   16.50
  13   7   0   72.29   19.70
 -13   7   0   75.89   14.30
  14  -7   0  167.88   29.30
 -14  -7   0  156.38   29.90
  14  -7   0  188.48   43.90
 -14  -7   0  262.17   42.00
  14  -7   0  187.98   27.60
 -14  -7   0  155.48   30.00
  14  -7   0  160.88   26.70
 -14  -7   0  207.88   27.40
  14  -7   0  122.29   30.70
 -14  -7   0  172.48   25.90
 -14   7   0  204.88   29.40
 -14   7   0  220.08   28.10
 -14   7   0  194.28   30.00
  14   7   0  171.68   26.90
 -14   7   0  166.48   26.00
  14   7   0  228.18   32.10
 -14   7   0  182.68   30.10
  14   7   0  117.99   26.80
  15  -7   0  169.18   26.10
 -15  -7   0  115.69   37.10
 -15  -7   0  176.28   26.10
  15  -7   0  164.48   25.80
  15  -7   0  171.28   42.30
 -15  -7   0  211.38   30.30
 -15  -7   0  140.79   29.50
  15  -7   0  135.89   30.00
  15  -7   0  160.38   29.10
 -15   7   0  201.48   30.20
  15   7   0  220.88   31.50
 -15   7   0  147.39   24.90
 -15   7   0  211.18   27.10
  15   7   0  108.59   25.60
 -15   7   0  243.88   29.90
 -15   7   0  161.18   27.20
 -16  -7   0   36.30   18.10
  16  -7   0   44.40   13.60
  16  -7   0   47.60   18.60
  16  -7   0   55.39   13.70
  16  -7   0   42.00   30.10
 -16  -7   0   34.10   12.00
 -16  -7   0   40.30   17.60
  16  -7   0  -13.60   18.80
 -16  -7   0  -27.80   22.10
 -16   7   0   49.99   14.40
 -16   7   0   51.59   17.40
  16   7   0   69.69   14.50
 -16   7   0   39.70   15.70
 -16   7   0   55.09   12.10
 -16   7   0   19.30   16.50
  16   7   0   47.50   18.70
 -16   7   0   25.50   14.90
  16   7   0   41.50   12.90
 -17  -7   0  169.18   37.80
  17  -7   0  136.29   21.90
 -17  -7   0   71.59   24.70
 -17  -7   0  117.59   26.90
  17  -7   0   68.09   24.20
 -17  -7   0  124.99   20.60
  17  -7   0  143.59   41.60
 -17   7   0   91.19   23.80
  17   7   0  130.39   26.90
 -17   7   0  185.28   26.00
 -17   7   0  156.18   22.60
 -17   7   0  161.58   25.00
 -17   7   0  152.48   26.10
 -17   7   0  103.39   19.80
  17   7   0   96.99   20.80
 -18  -7   0   33.40   24.50
 -18  -7   0   -4.50   15.90
  18  -7   0    6.10   17.00
 -18  -7   0   12.00   11.60
  18  -7   0   64.79   33.70
 -18  -7   0   -6.30   17.70
  18  -7   0   17.80   12.70
 -18   7   0   11.50   11.00
 -18   7   0   -5.00   15.50
 -18   7   0    8.30   14.30
 -18   7   0   -5.90   16.00
  18   7   0    1.60   11.90
 -18   7   0   -2.70   13.00
  18   7   0    9.70   18.00
 -19  -7   0   24.50   21.60
  19  -7   0   52.09   13.50
 -19  -7   0   41.90   18.70
  19  -7   0    5.80   17.80
 -19  -7   0   15.00   12.80
 -19   7   0    7.70   14.50
  19   7   0    4.20   22.60
 -19   7   0   10.50   15.60
 -19   7   0   11.70   17.00
 -19   7   0   34.00   10.90
 -19   7   0   27.40   15.50
 -19   7   0  -24.60   16.60
  19   7   0   -8.80   12.20
   0  -8   0  745.43   92.19
   0  -8   0  673.83  106.29
   0  -8   0  558.74   92.79
   0  -8   0  693.93   91.89
   0  -8   0  788.42  108.49
   0  -8   0  668.33   91.89
   0   8   0  762.32   92.59
   0   8   0  638.84   92.89
   0   8   0  729.03   91.99
   0   8   0  687.13   92.39
   0   8   0  670.23   91.69
   0   8   0  768.42   92.89
   1  -8   0  300.27   40.60
  -1  -8   0  293.37   38.60
  -1  -8   0  274.57   38.40
   1  -8   0  282.07   57.59
   1  -8   0  236.58   54.69
  -1  -8   0  246.58   55.69
  -1  -8   0  253.17   55.19
   1  -8   0  251.27   38.70
  -1  -8   0  279.67   41.00
   1  -8   0  226.88   38.30
  -1  -8   0  288.47   38.80
   1  -8   0  278.67   38.60
   1   8   0  308.37   39.80
  -1   8   0  245.28   38.90
   1   8   0  285.07   38.50
  -1   8   0  225.98   39.50
  -1   8   0  237.88   39.50
   1   8   0  296.27   37.80
  -1   8   0  261.97   38.30
   1   8   0  270.57   39.80
  -1   8   0  287.17   39.90
  -1   8   0  277.97   38.60
   1   8   0  305.37   40.10
   1   8   0  292.87   39.20
   2  -8   0  111.29   20.60
   2  -8   0  143.49   40.00
   2  -8   0  116.39   19.90
  -2  -8   0  137.09   20.40
  -2  -8   0  132.59   20.80
   2  -8   0  103.89   20.80
  -2  -8   0  104.29   21.50
  -2  -8   0  128.89   36.90
   2  -8   0  113.59   37.40
  -2  -8   0  119.19   20.50
  -2  -8   0  129.89   40.80
   2  -8   0  132.99   20.30
   2   8   0  118.19   19.10
   2   8   0  110.79   21.10
  -2   8   0  145.39   20.30
  -2   8   0  133.59   21.20
   2   8   0  119.89   22.10
  -2   8   0   87.69   20.50
  -2   8   0  144.79   21.10
  -2   8   0  124.79   22.40
   2   8   0  190.88   22.00
   2   8   0  129.99   19.80
  -2   8   0  109.29   20.50
  -3  -8   0  102.29   19.50
  -3  -8   0  136.39   20.10
   3  -8   0  106.19   19.60
   3  -8   0  141.19   40.10
   3  -8   0  127.59   20.00
  -3  -8   0   88.99   35.40
  -3  -8   0   86.39   19.50
   3  -8   0  170.78   21.80
   3  -8   0  103.69   20.90
  -3  -8   0  131.79   22.00
   3  -8   0   73.89   34.40
  -3  -8   0  178.68   39.50
  -3   8   0   88.99   19.30
  -3   8   0  131.79   19.90
   3   8   0  125.09   18.50
  -3   8   0  176.98   23.50
   3   8   0  109.19   20.60
  -3   8   0  122.49   20.90
  -3   8   0  131.09   20.40
   3   8   0  139.69   21.80
   3   8   0  113.09   19.90
   3   8   0  131.59   21.50
  -3   8   0  138.99   20.90
   4  -8   0  110.79   19.00
   4  -8   0  154.98   41.40
  -4  -8   0   82.49   21.00
   4  -8   0  107.89   37.70
  -4  -8   0  120.29   19.40
  -4  -8   0  160.98   37.40
  -4  -8   0   98.19   18.60
   4  -8   0  106.09   19.70
   4  -8   0  123.29   19.30
  -4  -8   0  105.79   18.70
  -4  -8   0  119.49   37.10
   4  -8   0   92.69   19.80
   4  -8   0  106.39   20.20
   4   8   0  105.19   19.20
   4   8   0  101.39   20.10
  -4   8   0  127.19   19.90
  -4   8   0  120.39   19.00
   4   8   0  110.59   17.40
  -4   8   0  152.98   22.40
  -4   8   0  118.89   19.20
   4   8   0  111.39   20.70
   4   8   0  150.68   21.90
  -4   8   0  144.79   20.90
  -4   8   0  130.39   20.50
  -5  -8   0  -38.70   22.30
   5  -8   0   17.00    8.80
  -5  -8   0   22.90    9.70
   5  -8   0  -12.60   22.80
   5  -8   0   12.60   24.80
   5  -8   0   20.60   11.00
  -5  -8   0    6.10    9.30
  -5  -8   0  -10.40   19.30
   5  -8   0   10.50   12.10
   5  -8   0   25.40    9.90
  -5  -8   0   11.40   12.30
  -5  -8   0    5.70    8.70
  -5   8   0   24.60   13.60
  -5   8   0   41.60   12.70
  -5   8   0    3.80    9.00
  -5   8   0   17.10   10.10
  -5   8   0   -2.60    9.80
   5   8   0   10.70   12.90
   5   8   0    8.50   11.80
   5   8   0   19.70   11.70
   5   8   0    6.40   10.20
  -6  -8   0  173.08   30.00
   6  -8   0  185.58   28.30
  -6  -8   0  198.18   28.50
  -6  -8   0  218.38   48.50
   6  -8   0  216.38   29.40
   6  -8   0  222.28   29.10
  -6  -8   0  169.18   27.30
   6  -8   0  222.58   50.69
  -6  -8   0  160.48   43.30
   6  -8   0  217.88   28.80
   6  -8   0  175.28   44.20
  -6  -8   0  167.88   27.60
   6   8   0  142.19   27.60
  -6   8   0  191.38   28.90
  -6   8   0  258.07   31.20
  -6   8   0  220.78   28.90
  -6   8   0  170.48   28.30
   6   8   0  169.88   28.70
  -6   8   0  168.68   29.10
   6   8   0  188.38   28.90
   6   8   0  189.48   30.30
   7  -8   0  267.47   52.79
  -7  -8   0  124.99   29.00
  -7  -8   0  203.08   27.30
   7  -8   0  182.68   28.20
  -7  -8   0  139.39   43.10
  -7  -8   0  176.18   27.60
   7  -8   0  166.88   27.20
   7  -8   0  178.28   28.50
   7  -8   0  212.48   28.40
  -7  -8   0  168.78   42.40
   7   8   0  162.78   27.90
  -7   8   0  214.68   29.20
  -7   8   0  204.88   28.30
   7   8   0  219.88   32.30
   7   8   0  190.48   27.60
  -7   8   0  188.68   27.90
   7   8   0  121.99   27.10
  -7   8   0  201.68   28.20
   8  -8   0   64.79   28.70
   8  -8   0    2.10    8.90
   8  -8   0    6.30   14.00
  -8  -8   0   28.60    9.70
  -8  -8   0  -25.80   21.40
  -8  -8   0   15.40   22.70
   8  -8   0   -5.10   22.40
  -8  -8   0    3.20    9.50
   8  -8   0   -1.80   11.00
  -8   8   0    5.50   12.00
  -8   8   0   -3.10    9.70
  -8   8   0   13.70   11.30
   8   8   0   27.00   14.30
  -8   8   0    7.10   14.60
   8   8   0   -1.00   10.50
   8   8   0   15.30   14.70
   9  -8   0   23.20   15.20
   9  -8   0   -1.20   11.20
  -9  -8   0   12.10   38.30
  -9  -8   0  -24.70   21.90
   9  -8   0   15.40   10.70
   9  -8   0   10.20   10.20
   9  -8   0   14.60   24.40
  -9  -8   0   12.90   13.40
   9  -8   0   43.60   27.00
  -9  -8   0   15.90    9.30
  -9  -8   0    3.60    9.60
  -9  -8   0   11.70   11.10
   9   8   0   -2.90   12.50
  -9   8   0   -3.60   14.40
  -9   8   0    5.60   10.50
  -9   8   0   12.10    9.60
   9   8   0   24.50   11.20
  -9   8   0   39.10   20.80
  -9   8   0   20.00   12.90
   9   8   0   44.10   14.80
 -10  -8   0  121.99   19.10
 -10  -8   0  111.89   20.70
 -10  -8   0   16.60   29.10
  10  -8   0  103.59   17.50
 -10  -8   0   67.89   32.40
  10  -8   0   98.09   17.40
 -10  -8   0   91.89   15.70
 -10  -8   0   79.49   17.00
  10  -8   0   46.20   20.00
  10  -8   0  104.49   17.50
  10   8   0   45.60   17.80
 -10   8   0  103.49   19.40
 -10   8   0  102.39   21.00
 -10   8   0   83.89   16.20
  10   8   0   92.19   17.00
  10   8   0  135.29   22.20
 -10   8   0   43.60   16.30
 -10   8   0  118.09   18.60
 -11  -8   0   -7.70   13.90
 -11  -8   0    9.90   10.60
 -11  -8   0    0.00    9.20
  11  -8   0   17.00   11.80
  11  -8   0   15.50   18.90
 -11  -8   0   42.30   25.50
  11  -8   0   24.80   11.50
 -11  -8   0   -4.00   10.50
  11  -8   0   18.10   29.70
 -11  -8   0  -17.20   21.80
  11  -8   0    5.70   11.80
  11   8   0  -11.90   13.90
 -11   8   0   29.20   13.40
  11   8   0    7.60   13.50
 -11   8   0   20.70   15.20
 -11   8   0   15.50   11.70
 -11   8   0    6.60   10.20
  11   8   0   -7.50   11.00
 -11   8   0  -10.70   11.30
 -12  -8   0   22.30   12.80
  12  -8   0   35.30   19.90
  12  -8   0   34.50   13.40
  12  -8   0   25.40   32.10
 -12  -8   0   47.80   17.20
 -12  -8   0   42.40   14.20
  12  -8   0   38.70   12.90
 -12  -8   0   40.40   28.80
 -12  -8   0   52.99   11.50
  12  -8   0   42.60   30.40
  12  -8   0   20.00   12.90
 -12   8   0   21.30   14.00
  12   8   0   34.00   13.00
  12   8   0   16.30   14.30
 -12   8   0   42.10   12.10
  12   8   0   55.39   18.40
 -12   8   0   39.70   16.60
 -12   8   0   39.70   14.70
 -12   8   0   23.30   12.90
 -13  -8   0  122.29   25.40
  13  -8   0  113.99   28.90
 -13  -8   0  174.58   23.40
  13  -8   0   73.59   39.50
  13  -8   0  119.89   25.40
  13  -8   0  177.88   25.20
 -13  -8   0  174.78   26.10
 -13  -8   0  130.29   37.70
 -13  -8   0  164.48   28.30
  13  -8   0  135.19   24.20
 -13   8   0  172.78   27.70
 -13   8   0  126.39   22.90
  13   8   0  171.78   24.70
 -13   8   0  183.58   26.00
  13   8   0  113.89   24.60
 -13   8   0  221.38   28.40
  13   8   0  169.28   29.10
 -13   8   0  154.08   25.40
  14  -8   0   -6.50   11.80
  14  -8   0    0.40   15.20
  14  -8   0  -20.20   11.30
  14  -8   0    7.10   19.00
  14  -8   0   -8.80   28.70
 -14  -8   0   14.50    9.70
 -14  -8   0    4.90   15.20
 -14  -8   0   -1.10   24.70
 -14  -8   0  -14.00   14.30
  14   8   0   14.10   17.00
 -14   8   0   15.90   16.40
 -14   8   0   14.40   12.00
 -14   8   0   -3.90   12.80
  14   8   0  -21.40   13.70
 -14   8   0   -1.30   13.20
  14   8   0    6.80   11.80
 -14   8   0   -0.40   10.80
  15  -8   0   -9.60   11.90
 -15  -8   0   79.79   29.30
  15  -8   0    1.80   20.30
  15  -8   0   15.70   30.80
 -15  -8   0   16.50   15.40
 -15  -8   0    1.50   15.50
 -15  -8   0    3.70   10.40
  15  -8   0   10.00   16.10
  15  -8   0   16.90   12.50
  15   8   0   22.10   18.00
 -15   8   0    9.10   16.40
 -15   8   0  -23.40   10.00
  15   8   0   -4.60   14.40
 -15   8   0   18.20   12.40
 -15   8   0    0.00   13.40
 -15   8   0    4.30   13.80
  15   8   0  -13.20   11.50
 -16  -8   0   44.50   27.50
  16  -8   0   18.30   36.30
 -16  -8   0   26.60   17.60
 -16  -8   0   22.90   18.10
  16  -8   0   -9.80   23.40
  16  -8   0   30.80   14.20
 -16  -8   0   49.10   12.30
  16  -8   0   31.50   18.60
 -16   8   0   44.90   15.70
 -16   8   0   42.40   18.20
 -16   8   0   49.99   17.70
 -16   8   0   31.70   12.80
 -16   8   0   23.90   13.50
  16   8   0   18.20   17.50
  16   8   0   14.90   14.50
  17  -8   0   38.30   14.80
  17  -8   0   42.50   20.50
  17  -8   0   19.60   19.30
 -17  -8   0   16.30   18.70
 -17  -8   0   45.30   13.40
  17   8   0    3.90   32.30
 -17   8   0   36.70   17.80
 -17   8   0   58.19   19.00
  17   8   0   35.30   15.00
 -17   8   0   41.60   12.80
 -17   8   0   20.70   15.30
 -18  -8   0   -2.00   19.30
  18  -8   0    0.40   18.80
 -18  -8   0   20.50   19.50
  18  -8   0   -1.00   13.30
 -18  -8   0   -8.20   15.40
 -18  -8   0   10.10   12.30
  18  -8   0    2.40   18.50
 -18   8   0  -30.70   13.70
  18   8   0    8.00   13.90
 -18   8   0   23.30   15.20
 -18   8   0   -6.60   11.90
 -18   8   0   46.70   18.50
 -18   8   0   18.90   13.50
  18   8   0    6.80   19.40
   0  -9   0   -5.50   14.60
   0  -9   0  -10.90   12.30
   0  -9   0    2.10    9.60
   0  -9   0   20.40   24.90
   0  -9   0  -12.70   10.60
   0   9   0   -5.20    9.80
   0   9   0   -2.30   10.80
   0   9   0   -1.20    8.60
   0   9   0    4.40   12.70
   0   9   0    4.40   14.70
   0   9   0    6.60   11.80
  -1  -9   0   75.99   34.80
  -1  -9   0   61.59   16.00
  -1  -9   0   57.09   13.80
   1  -9   0   61.09   32.60
  -1  -9   0   63.69   13.90
   1  -9   0   66.19   32.70
   1  -9   0   50.59   13.50
   1  -9   0   58.89   14.60
  -1  -9   0   53.49   16.30
  -1  -9   0   33.60   30.50
   1  -9   0   64.09   16.50
   1   9   0   81.59   13.30
  -1   9   0   65.09   15.30
   1   9   0   61.09   16.50
   1   9   0   40.70   13.90
  -1   9   0   63.99   14.10
   1   9   0   52.39   15.90
  -1   9   0   53.59   14.40
  -1   9   0   35.40   15.40
  -1   9   0   66.79   14.40
   1   9   0   76.39   17.70
   2  -9   0 1078.49  156.48
   2  -9   0 1005.70  140.39
  -2  -9   0  802.82  142.49
   2  -9   0 1017.80  139.59
   2  -9   0 1088.89  156.98
   2  -9   0 1104.29  139.59
  -2  -9   0 1072.79  141.29
  -2  -9   0  962.40  140.89
   2  -9   0 1222.98  141.09
  -2  -9   0 1135.69  139.49
  -2  -9   0 1073.49  155.68
  -2  -9   0 1027.90  155.28
   2   9   0  867.11  139.99
   2   9   0 1017.10  139.49
   2   9   0 1017.80  140.59
  -2   9   0 1066.49  139.59
  -2   9   0 1126.79  140.09
  -2   9   0 1246.58  141.39
  -2   9   0 1069.79  140.09
  -2   9   0 1186.68  140.29
  -2   9   0 1053.49  139.79
   2   9   0 1129.79  139.09
   2   9   0 1053.39  140.09
   3  -9   0  334.07   62.49
  -3  -9   0  128.89   52.39
  -3  -9   0  299.67   59.69
   3  -9   0  235.58   38.30
  -3  -9   0  224.58   39.00
   3  -9   0  221.98   38.10
   3  -9   0  269.37   38.30
  -3  -9   0  296.37   37.90
   3  -9   0  325.97   61.29
  -3  -9   0  251.07   37.80
   3  -9   0  242.38   38.00
   3   9   0  291.17   38.00
   3   9   0  257.47   39.20
   3   9   0  253.87   39.50
  -3   9   0  243.38   38.60
  -3   9   0  271.57   39.70
  -3   9   0  297.57   38.20
  -3   9   0  259.07   41.60
   3   9   0  284.67   38.50
  -3   9   0  273.37   40.70
   3   9   0  255.57   36.10
  -3   9   0  252.87   38.50
  -4  -9   0  818.62  107.39
   4  -9   0  804.32  123.09
  -4  -9   0  794.72  105.29
  -4  -9   0  793.52  105.19
   4  -9   0  868.11  105.79
   4  -9   0  815.12  124.09
  -4  -9   0  725.93  120.09
  -4  -9   0  759.52  121.39
   4  -9   0  783.02  106.19
   4  -9   0  901.41  105.99
  -4  -9   0  841.82  107.29
  -4   9   0  635.14  110.29
   4   9   0  786.32  105.29
   4   9   0  669.13  109.19
  -4   9   0  793.22  106.59
  -4   9   0  765.02  105.29
   4   9   0  811.92  110.19
  -4   9   0  869.01  105.99
  -4   9   0  798.42  105.19
  -4   9   0  808.02  105.89
   4   9   0  749.82  105.99
   5  -9   0  153.18   52.19
   5  -9   0  262.87   35.50
  -5  -9   0  267.57   36.00
   5  -9   0  293.07   36.20
  -5  -9   0  195.28   51.89
   5  -9   0  225.58   54.49
  -5  -9   0  251.67   54.39
  -5  -9   0  232.98   35.00
   5  -9   0  251.57   35.30
  -5  -9   0  224.58   34.80
   5  -9   0  242.08   35.90
   5  -9   0  254.77   36.00
   5   9   0  243.58   35.40
  -5   9   0  240.48   35.90
  -5   9   0  261.57   36.90
   5   9   0  205.88   35.30
  -5   9   0  237.98   35.80
  -5   9   0  242.88   35.40
  -5   9   0  209.38   33.90
   5   9   0  179.08   35.00
  -5   9   0  233.48   35.20
   5   9   0  262.57   37.10
   6  -9   0  110.99   21.70
  -6  -9   0   93.69   37.40
   6  -9   0  139.09   43.00
  -6  -9   0  128.09   21.10
   6  -9   0  128.09   22.90
  -6  -9   0  129.99   42.20
  -6  -9   0  162.38   25.30
   6  -9   0  112.29   20.90
  -6  -9   0  158.68   21.60
   6  -9   0  140.99   21.50
   6  -9   0  116.59   41.40
  -6  -9   0   88.59   20.50
  -6   9   0  138.69   21.70
  -6   9   0  113.49   22.10
  -6   9   0  147.59   24.90
  -6   9   0  160.18   22.80
   6   9   0   79.39   22.40
   6   9   0  155.98   25.10
   6   9   0  125.99   21.80
  -6   9   0  150.78   23.40
   6   9   0  114.39   22.60
   7  -9   0   75.09   18.40
  -7  -9   0   75.69   19.40
   7  -9   0   80.49   16.00
   7  -9   0   34.80   33.50
   7  -9   0   66.29   15.60
  -7  -9   0   69.89   33.80
   7  -9   0   73.09   37.00
  -7  -9   0   78.79   16.10
  -7  -9   0   73.39   15.00
  -7  -9   0  113.39   35.80
   7  -9   0   79.19   17.20
  -7  -9   0   59.89   14.30
  -7   9   0   62.69   16.00
  -7   9   0  128.89   23.20
  -7   9   0   79.99   17.80
   7   9   0   39.20   16.90
   7   9   0   90.99   19.80
   7   9   0   46.20   15.90
  -7   9   0  119.49   20.60
  -7   9   0   86.89   15.80
  -8  -9   0   73.89   15.50
   8  -9   0   -5.70   26.10
   8  -9   0   63.69   37.10
  -8  -9   0  103.69   35.50
   8  -9   0   77.59   18.90
   8  -9   0   54.99   16.80
  -8  -9   0   75.69   19.60
  -8  -9   0   83.69   35.40
  -8  -9   0  110.59   17.20
  -8  -9   0  118.19   16.10
   8  -9   0   69.49   16.20
   8  -9   0   66.89   15.30
  -8   9   0   85.29   18.50
   8   9   0  108.59   21.00
  -8   9   0   80.59   18.70
   8   9   0   50.19   18.20
  -8   9   0   50.19   15.40
  -8   9   0  127.99   21.70
  -8   9   0   86.59   16.90
   8   9   0   72.09   16.70
  -9  -9   0  435.86   76.49
  -9  -9   0  522.25   73.49
   9  -9   0  554.44   74.29
  -9  -9   0  500.85   89.19
   9  -9   0  649.64   74.49
  -9  -9   0  502.85   90.89
   9  -9   0  574.84   74.49
  -9  -9   0  505.45   74.19
   9  -9   0  587.44   92.39
  -9  -9   0  557.94   73.39
   9  -9   0  489.65   92.29
   9  -9   0  432.26   75.49
  -9   9   0  518.45   74.79
  -9   9   0  596.24   75.09
  -9   9   0  584.74   73.59
   9   9   0  502.25   76.69
  -9   9   0  644.74   76.19
  -9   9   0  582.94   75.29
   9   9   0  592.04   74.19
   9   9   0  530.45   74.69
 -10  -9   0   33.20   26.50
  10  -9   0   18.60   13.50
 -10  -9   0   21.30   11.90
  10  -9   0   38.40   35.50
  10  -9   0   19.70   17.60
 -10  -9   0   33.60   12.50
 -10  -9   0   22.70   11.60
  10  -9   0    8.60   30.60
  10  -9   0   13.80   12.20
 -10  -9   0   44.90   11.50
  10  -9   0   19.90   13.10
 -10  -9   0   31.10   16.10
 -10   9   0   30.10   12.10
 -10   9   0   53.79   18.20
 -10   9   0   19.30   12.50
  10   9   0   20.10   12.80
 -10   9   0   28.10   15.00
 -10   9   0   39.90   14.30
  10   9   0   17.30   15.20
  10   9   0   48.70   18.00
 -11  -9   0  404.56   68.79
 -11  -9   0  317.77   52.59
  11  -9   0  382.46   79.99
 -11  -9   0  361.86   51.39
  11  -9   0  410.96   52.79
 -11  -9   0  358.86   53.49
  11  -9   0  364.36   52.69
 -11  -9   0  344.87   51.59
 -11  -9   0  317.37   54.29
  11  -9   0  405.76   53.29
 -11   9   0  324.07   53.19
  11   9   0  390.06   53.49
  11   9   0  443.96   56.89
 -11   9   0  410.36   54.29
 -11   9   0  383.16   53.79
 -11   9   0  380.36   51.79
  11   9   0  332.87   52.29
 -11   9   0  445.06   54.79
  12  -9   0   13.30   12.60
 -12  -9   0   20.40   16.20
  12  -9   0   27.30   13.10
 -12  -9   0    9.10   12.20
  12  -9   0  -25.80   11.60
 -12  -9   0  -22.20   24.80
 -12  -9   0   18.40   10.80
 -12  -9   0   15.40   11.30
 -12  -9   0    2.40   11.20
 -12   9   0   22.00   11.60
 -12   9   0   12.40   14.30
 -12   9   0   35.90   18.10
  12   9   0   22.20   17.10
  12   9   0   -2.80   14.80
 -12   9   0    0.90   11.60
  12   9   0   11.50   12.80
 -12   9   0   33.00   15.20
 -13  -9   0   21.10   12.60
 -13  -9   0  -10.70   10.00
  13  -9   0   11.70   14.00
 -13  -9   0    2.70   13.90
 -13  -9   0    9.90   11.20
 -13  -9   0   11.00   16.50
 -13  -9   0   33.80   27.90
  13  -9   0   15.20   12.90
  13  -9   0   25.40   31.40
  13  -9   0   -9.00   12.70
  13  -9   0   -8.60   21.60
  13   9   0   -6.90   14.70
  13   9   0    4.00   12.70
 -13   9   0   20.10   14.90
 -13   9   0   11.40   17.40
 -13   9   0   26.40   15.20
  13   9   0   11.20   17.60
 -13   9   0   -2.90   12.10
 -13   9   0   -1.70   10.80
 -14  -9   0   -2.20   11.30
 -14  -9   0    4.80   26.70
  14  -9   0   11.20   14.20
 -14  -9   0   -8.90   13.50
 -14  -9   0    0.90   16.20
  14  -9   0   -2.00   12.90
  14  -9   0  -10.10   12.20
 -14  -9   0   11.20   10.60
 -14  -9   0   16.60   13.20
  14  -9   0    6.50   20.10
  14  -9   0   21.00   34.70
 -14   9   0   -8.00   10.90
  14   9   0   -7.90   15.00
  14   9   0  -11.10   17.00
 -14   9   0   10.40   17.50
  14   9   0   17.50   13.00
 -14   9   0   -4.70   13.70
 -14   9   0    2.80   14.40
 -14   9   0    4.90   12.60
 -15  -9   0  183.38   41.50
 -15  -9   0  268.57   39.30
 -15  -9   0  209.68   42.20
 -15  -9   0  250.97   40.50
 -15  -9   0  275.77   39.90
  15  -9   0  222.58   42.50
  15  -9   0  312.27   41.20
 -15   9   0  345.07   43.70
 -15   9   0  313.17   43.90
 -15   9   0  271.07   41.30
 -15   9   0  295.27   40.60
 -15   9   0  301.57   39.80
  16  -9   0   32.90   15.10
 -16  -9   0   30.70   12.80
 -16  -9   0   29.80   19.70
  16  -9   0   60.69   21.50
 -16  -9   0   15.40   14.90
  16  -9   0   25.80   19.70
  16   9   0   19.50   16.30
 -16   9   0   20.70   14.90
 -16   9   0   16.70   16.00
 -16   9   0   42.30   13.60
  16   9   0   21.00   19.90
 -16   9   0   11.80   16.40
 -16   9   0   28.40   19.50
  17  -9   0  111.99   33.60
 -17  -9   0  229.38   32.50
  17  -9   0  101.29   33.20
 -17  -9   0  141.99   34.20
 -17  -9   0  262.87   36.20
 -17  -9   0  216.58   29.30
  17  -9   0  237.98   32.90
 -17  -9   0  187.68   29.60
  17   9   0  270.97   37.60
  17   9   0  132.69   29.80
 -17   9   0  221.38   34.20
 -17   9   0  244.08   35.20
 -17   9   0  199.28   32.70
 -17   9   0  219.48   31.60
 -17   9   0  172.28   29.00
   0 -10   0  193.38   71.59
   0 -10   0  277.97   43.70
   0 -10   0  281.47   63.29
   0 -10   0  319.07   42.70
   0 -10   0  277.27   43.00
   0  10   0  302.37   44.70
   0  10   0  295.67   44.10
   0  10   0  367.16   44.20
   0  10   0  274.97   42.90
   0  10   0  298.57   42.00
   0  10   0  287.37   44.20
   1 -10   0   17.20   12.80
  -1 -10   0   -1.10   29.60
  -1 -10   0   26.80   11.50
   1 -10   0   -4.00   14.10
   1 -10   0   -3.70   12.00
  -1 -10   0   -6.80   14.30
   1 -10   0    9.40   10.60
   1 -10   0   42.60   34.70
  -1 -10   0   13.30   30.10
  -1 -10   0   32.70   13.40
   1 -10   0  -15.00   29.30
  -1 -10   0   16.40   11.10
  -1  10   0   19.60   12.00
   1  10   0   26.90   14.40
   1  10   0   -4.80   14.90
  -1  10   0   15.80   16.30
  -1  10   0   20.60   13.30
  -1  10   0   58.39   25.30
  -1  10   0   31.60   13.40
   1  10   0   19.00   10.40
   1  10   0   33.80   13.10
   1  10   0   12.20   14.60
  -1  10   0   32.40   11.50
  -2 -10   0   49.40   35.30
  -2 -10   0   71.09   15.50
  -2 -10   0   46.20   35.60
   2 -10   0   64.09   14.90
  -2 -10   0   65.59   15.10
   2 -10   0   60.49   45.70
   2 -10   0   62.19   17.80
   2 -10   0   88.29   16.40
   2 -10   0   58.79   37.00
  -2 -10   0   74.59   15.20
   2 -10   0   54.89   15.40
   2  10   0   73.29   19.00
  -2  10   0   64.79   19.60
   2  10   0   26.40   17.10
  -2  10   0   52.19   14.80
  -2  10   0   61.09   16.10
  -2  10   0   40.80   15.60
  -2  10   0   53.09   18.30
   2  10   0   73.99   17.80
   2  10   0   77.79   13.80
  -2  10   0   85.29   16.70
   3 -10   0    6.90   12.80
   3 -10   0    6.50   32.50
   3 -10   0   20.10   11.50
  -3 -10   0    9.50   14.80
  -3 -10   0   20.50   12.50
  -3 -10   0    2.80   12.10
  -3 -10   0    4.20   27.80
   3 -10   0  -25.60   30.50
  -3 -10   0   15.90   11.00
   3 -10   0   -0.60   10.50
   3 -10   0   10.20   14.10
  -3 -10   0   40.10   30.90
   3 -10   0    2.60   14.10
   3  10   0    2.10   13.90
   3  10   0   15.80    9.20
  -3  10   0   11.30   14.50
  -3  10   0   -0.80   11.50
   3  10   0   18.00   12.30
   3  10   0   32.90   15.80
  -3  10   0   36.10   12.80
  -3  10   0    4.20   12.20
  -3  10   0   12.00   11.80
  -3  10   0   21.60   16.70
   3  10   0    5.00   14.70
   4 -10   0   27.10   11.20
  -4 -10   0   21.40   12.30
  -4 -10   0    8.70   14.90
  -4 -10   0   -8.90   10.60
   4 -10   0    3.30   13.70
   4 -10   0    4.80   14.10
  -4 -10   0   26.40   11.30
   4 -10   0  -26.80   28.20
  -4 -10   0  -12.70   28.10
   4 -10   0   21.90   31.40
   4 -10   0    7.50   11.60
  -4 -10   0  -28.60   30.40
   4  10   0   17.60   15.00
   4  10   0   24.20   16.00
   4  10   0   17.40   13.00
  -4  10   0   11.70   11.70
  -4  10   0   -5.30   11.10
   4  10   0   21.70   15.10
  -4  10   0   15.90   16.60
  -4  10   0    3.40   11.60
  -4  10   0   16.70   14.60
  -4  10   0   11.10   11.20
  -5 -10   0   12.40   30.80
   5 -10   0  -19.30   32.20
   5 -10   0   49.99   13.80
   5 -10   0   48.70   16.00
   5 -10   0   69.19   16.90
   5 -10   0   30.50   15.40
  -5 -10   0   48.00   34.30
   5 -10   0   75.59   37.70
  -5 -10   0   32.80   12.50
   5 -10   0   49.20   14.50
  -5 -10   0    8.90   15.90
  -5 -10   0   35.10   13.70
  -5 -10   0   32.70   13.30
  -5  10   0   63.99   16.90
   5  10   0   30.60   16.80
  -5  10   0   53.69   18.70
   5  10   0   37.10   16.70
  -5  10   0   57.09   14.10
  -5  10   0   57.59   13.70
   5  10   0   19.30   16.70
   5  10   0   30.50   13.50
  -5  10   0   33.90   14.30
  -5  10   0   67.79   15.70
   6 -10   0  221.98   29.80
  -6 -10   0  206.18   31.50
  -6 -10   0  199.08   29.00
   6 -10   0  159.88   27.60
  -6 -10   0  163.38   27.40
  -6 -10   0  154.08   27.10
   6 -10   0  101.79   47.60
   6 -10   0  192.88   54.09
  -6 -10   0   89.49   43.10
   6 -10   0  190.48   28.90
  -6 -10   0  222.98   52.39
   6 -10   0  188.68   29.70
   6  10   0  175.88   30.90
  -6  10   0  166.48   28.10
  -6  10   0  166.98   29.10
  -6  10   0  275.27   31.60
  -6  10   0  200.38   27.60
   6  10   0  134.79   27.50
   6  10   0  166.08   29.10
  -6  10   0  210.88   31.10
  -6  10   0  239.68   32.60
   7 -10   0   23.30   16.10
   7 -10   0    9.10   10.40
  -7 -10   0    9.50   11.20
  -7 -10   0  -15.90   31.00
  -7 -10   0    8.90   11.70
   7 -10   0  -13.90   30.00
   7 -10   0  -13.40   12.00
   7 -10   0   47.30   56.19
   7 -10   0    5.00   13.20
  -7 -10   0   30.10   32.10
  -7 -10   0   -0.70   11.60
  -7 -10   0  -11.60   14.40
   7  10   0   -9.30   14.80
   7  10   0    3.70   14.70
  -7  10   0    7.00   12.60
   7  10   0    6.20   12.00
   7  10   0   15.90   15.40
  -7  10   0   21.50   17.10
  -7  10   0   10.70   12.20
  -7  10   0    8.60   11.30
  -7  10   0    1.20   14.40
   8 -10   0  119.69   24.00
   8 -10   0  116.39   46.50
   8 -10   0  140.09   23.40
   8 -10   0  169.38   26.40
  -8 -10   0  146.69   26.90
  -8 -10   0  188.48   60.19
  -8 -10   0  175.98   47.40
  -8 -10   0  134.79   23.10
   8 -10   0  150.68   24.00
   8 -10   0   61.19   41.10
  -8 -10   0  130.29   22.40
  -8 -10   0  164.48   24.30
  -8  10   0  146.99   24.80
   8  10   0  161.08   28.60
  -8  10   0  150.48   25.40
   8  10   0  190.98   28.60
   8  10   0  136.59   23.30
  -8  10   0  117.09   23.60
   8  10   0   98.09   24.10
  -8  10   0   83.39   22.10
  -8  10   0  149.69   27.40
   9 -10   0    1.70   11.30
   9 -10   0   -6.30   13.90
  -9 -10   0   11.70   10.80
   9 -10   0   28.70   36.90
  -9 -10   0    6.80   10.80
  -9 -10   0  -59.79   28.20
   9 -10   0   -3.50   12.60
  -9 -10   0   -8.40   10.80
  -9 -10   0   -3.70   15.40
   9 -10   0  -10.40   16.60
   9 -10   0  -57.69   29.30
  -9  10   0   -3.30   11.50
  -9  10   0   23.50   15.90
   9  10   0   17.40   16.30
  -9  10   0  -24.80   11.60
   9  10   0  -10.60   11.90
   9  10   0   -3.50   15.50
  -9  10   0    4.70   11.40
  -9  10   0   28.50   17.90
  10 -10   0   77.59   16.90
  10 -10   0   29.60   38.80
  10 -10   0   80.39   21.30
 -10 -10   0  166.58   40.60
 -10 -10   0   58.49   20.30
  10 -10   0   89.09   17.00
 -10 -10   0   86.39   16.60
 -10 -10   0   77.69   15.40
 -10 -10   0   54.09   15.60
  10 -10   0   58.19   17.30
 -10 -10   0   74.09   16.60
 -10  10   0   76.59   18.60
  10  10   0    6.20   17.70
  10  10   0   52.69   16.40
 -10  10   0   42.10   15.20
 -10  10   0   55.99   18.40
  10  10   0   55.99   20.50
 -10  10   0   77.29   21.60
 -10  10   0  110.09   18.50
 -11 -10   0   22.50   12.40
 -11 -10   0   22.00   11.90
 -11 -10   0   -0.90   13.10
  11 -10   0   12.30   13.40
  11 -10   0  -12.20   17.50
 -11 -10   0   97.49   35.10
 -11 -10   0   16.10   17.40
  11 -10   0    1.80   34.10
 -11 -10   0   15.80   12.30
  11 -10   0    8.50   12.70
  11 -10   0    7.00   14.10
  11  10   0    9.20   13.30
 -11  10   0    7.50   13.20
 -11  10   0   26.20   12.10
 -11  10   0    7.40   18.50
 -11  10   0   11.70   15.60
  11  10   0  -16.40   15.60
  11  10   0   -4.40   16.10
 -11  10   0    8.90   13.70
 -12 -10   0  -19.60   11.70
 -12 -10   0   -0.80   32.20
 -12 -10   0   16.40   12.50
 -12 -10   0  -23.30   10.70
  12 -10   0   28.50   14.20
  12 -10   0    5.90   13.20
 -12 -10   0   11.00   16.70
  12 -10   0    2.10   22.60
 -12 -10   0   -1.30   12.60
  12 -10   0    3.30   13.50
 -12  10   0    9.20   14.10
  12  10   0    9.90   16.20
 -12  10   0    8.20   15.00
  12  10   0   -3.70   17.50
 -12  10   0   -2.80   18.00
 -12  10   0   -5.60   11.60
 -12  10   0   -4.40   15.30
  12  10   0  -10.10   13.10
 -13 -10   0   18.10   20.80
  13 -10   0   13.20   14.80
  13 -10   0  -10.60   14.90
  13 -10   0   50.69   43.50
 -13 -10   0    7.10   13.90
  13 -10   0    7.70   13.80
 -13 -10   0   11.90   18.10
 -13 -10   0    3.60   11.60
 -13 -10   0    6.80   13.90
 -13  10   0    7.90   18.70
  13  10   0    2.70   16.50
 -13  10   0    8.40   14.60
  13  10   0   15.10   19.20
 -13  10   0    3.30   18.30
 -13  10   0   27.90   13.60
 -13  10   0   44.60   17.20
  13  10   0   -0.90   13.90
 -14 -10   0  -15.00   14.70
 -14 -10   0  -14.40   12.30
  14 -10   0  -11.50   21.60
  14 -10   0   -2.10   15.90
 -14 -10   0  -11.20   11.30
  14 -10   0   -8.30   23.90
 -14 -10   0  -11.30   18.20
 -14 -10   0   16.00   13.10
 -14  10   0   10.60   11.40
 -14  10   0  -16.00   22.80
 -14  10   0    1.00   14.10
 -14  10   0   12.30   16.20
  14  10   0   30.00   17.50
 -14  10   0   18.10   19.10
  14  10   0   -8.80   17.80
 -15 -10   0   49.99   16.60
 -15 -10   0   35.30   14.50
  15 -10   0   -3.80   23.30
  15 -10   0   42.80   19.30
  15 -10   0   57.79   16.10
 -15 -10   0   84.59   21.00
 -15 -10   0   25.50   12.90
 -15 -10   0   10.10   19.10
 -15  10   0    0.30   16.60
 -15  10   0   34.10   17.50
  15  10   0   13.10   20.30
 -15  10   0   20.50   14.00
  15  10   0   47.80   21.60
 -15  10   0   40.40   15.80
   0 -11   0   -2.00   15.70
   0 -11   0   17.80   13.10
   0 -11   0   -6.20   11.20
   0 -11   0   -1.70   34.40
   0 -11   0   -6.00   10.30
   0 -11   0   -7.20   32.90
   0  11   0   -0.10   12.90
   0  11   0   11.00   15.80
   0  11   0   -8.10   10.60
   0  11   0   35.10   17.90
   0  11   0   20.60   14.30
   1 -11   0   -3.50   19.30
   1 -11   0   41.50   14.10
   1 -11   0    3.20   12.90
   1 -11   0    0.00   11.30
  -1 -11   0   19.50   12.80
  -1 -11   0    7.40   13.10
  -1 -11   0   20.10   12.00
   1 -11   0  -18.70   32.00
  -1 -11   0   10.30   16.10
  -1 -11   0    4.20   30.50
   1 -11   0  -14.70   35.70
  -1 -11   0   65.39   37.40
  -1  11   0   11.10   13.50
  -1  11   0   44.80   15.10
   1  11   0   -6.50   13.70
  -1  11   0    1.00   11.20
  -1  11   0   -5.20   15.30
   1  11   0    9.30   14.80
  -1  11   0   11.90   13.20
   1  11   0   14.10   16.90
  -1  11   0   -7.90   16.10
   1  11   0   35.90   11.50
   1  11   0   16.90   15.90
  -2 -11   0  335.27   51.29
  -2 -11   0  341.27   52.79
  -2 -11   0  390.26   78.19
   2 -11   0  429.46   52.59
   2 -11   0  424.56   80.79
   2 -11   0  345.37   51.29
  -2 -11   0  334.17   51.39
   2 -11   0  357.96   54.79
  -2 -11   0  298.87   73.79
   2 -11   0  347.47   51.99
   2 -11   0  372.96   76.39
  -2 -11   0  368.46   51.29
   2  11   0  361.06   53.39
   2  11   0  393.26   53.49
  -2  11   0  316.97   52.59
   2  11   0  383.96   49.80
  -2  11   0  388.56   53.09
   2  11   0  384.16   53.59
  -2  11   0  354.96   52.19
  -2  11   0  351.36   51.39
  -2  11   0  385.86   51.09
   2  11   0  331.07   51.59
  -2  11   0  317.47   52.09
  -3 -11   0   96.59   17.70
  -3 -11   0   88.59   16.50
   3 -11   0   91.19   16.60
   3 -11   0   99.89   42.60
   3 -11   0   26.70   17.90
  -3 -11   0   53.99   16.40
   3 -11   0   57.29   40.10
   3 -11   0   33.60   16.90
  -3 -11   0  141.69   43.30
   3 -11   0   61.89   16.80
   3 -11   0   71.19   22.70
  -3 -11   0   12.20   37.20
  -3 -11   0   67.29   20.00
  -3  11   0   50.49   15.80
  -3  11   0   49.60   18.90
  -3  11   0   59.29   20.50
  -3  11   0   46.30   16.10
  -3  11   0   56.09   17.50
   3  11   0   74.09   19.40
  -3  11   0   74.29   17.10
   3  11   0   27.40   17.40
   3  11   0   31.70   19.50
   3  11   0   61.99   13.50
   3  11   0   67.49   16.70
  -4 -11   0  260.87   36.00
  -4 -11   0  241.88   37.50
   4 -11   0  205.68   65.49
  -4 -11   0  339.77   63.99
   4 -11   0  208.88   36.40
  -4 -11   0  184.78   58.59
   4 -11   0  211.18   34.40
   4 -11   0  163.28   33.70
  -4 -11   0  261.27   35.70
  -4 -11   0  240.18   34.20
   4 -11   0  222.38   58.69
   4 -11   0  236.88   34.30
  -4  11   0  253.37   34.80
  -4  11   0  267.37   36.10
  -4  11   0  187.08   33.70
   4  11   0  180.28   34.30
  -4  11   0  253.57   35.70
   4  11   0  189.28   35.10
   4  11   0  193.48   36.20
   4  11   0  249.48   37.10
  -4  11   0  273.67   38.40
  -4  11   0  278.27   36.40
  -5 -11   0  226.88   28.40
  -5 -11   0  131.89   29.50
   5 -11   0  189.38   56.49
  -5 -11   0  148.99   26.00
   5 -11   0  118.49   25.30
  -5 -11   0  127.99   50.19
   5 -11   0  171.08   27.50
   5 -11   0  171.58   27.90
  -5 -11   0  212.38   28.50
   5 -11   0  183.58   27.40
   5 -11   0   92.99   51.29
   5 -11   0  190.48   32.20
  -5 -11   0  155.48   48.30
   5  11   0  127.49   25.90
  -5  11   0  153.18   26.10
  -5  11   0  121.99   27.50
   5  11   0  181.98   30.00
   5  11   0  151.38   28.10
  -5  11   0  161.08   27.90
  -5  11   0  197.78   30.90
  -5  11   0  179.58   27.90
  -5  11   0  156.68   26.90
   6 -11   0   -6.80   17.30
   6 -11   0   20.70   12.30
  -6 -11   0   -8.40   12.40
   6 -11   0   -8.30   14.60
   6 -11   0   -6.00   15.10
  -6 -11   0  -31.80   36.90
   6 -11   0   -8.60   13.10
  -6 -11   0    3.10   13.20
   6 -11   0  -14.40   33.80
  -6 -11   0   -6.40   16.40
  -6 -11   0  -15.40   31.10
   6 -11   0  -22.70   39.60
  -6 -11   0    5.90   11.80
  -6  11   0   14.80   13.50
   6  11   0  -13.80   16.10
   6  11   0   -6.20   13.00
  -6  11   0   -8.00   11.20
  -6  11   0   18.50   13.30
   6  11   0    7.00   16.80
   6  11   0  -20.80   14.60
  -6  11   0   62.89   16.30
  -6  11   0   10.80   18.10
  -7 -11   0   -8.60   12.10
  -7 -11   0    8.30   16.70
   7 -11   0  -18.00   11.20
   7 -11   0   50.19   40.50
   7 -11   0   19.50   13.70
  -7 -11   0   -8.00   21.80
   7 -11   0   -5.20   14.60
  -7 -11   0    7.70   12.60
   7 -11   0  -75.29   34.50
   7 -11   0   10.90   19.50
  -7 -11   0   -2.60   29.80
  -7  11   0   -9.30   15.90
  -7  11   0   14.20   13.30
  -7  11   0  -19.00   12.50
   7  11   0    8.50   16.70
   7  11   0   -4.80   16.50
   7  11   0   -1.90   13.70
  -7  11   0   -3.60   12.10
   7  11   0    7.90   16.80
  -7  11   0   16.40   18.50
   8 -11   0   16.70   12.80
  -8 -11   0    1.10   17.30
   8 -11   0    9.80   29.30
   8 -11   0   14.80   15.00
  -8 -11   0   33.00   14.30
  -8 -11   0   44.40   41.40
  -8 -11   0   11.20   13.20
   8 -11   0  106.89   48.30
  -8 -11   0   17.60   13.60
   8 -11   0   24.30   13.40
  -8  11   0   35.00   14.80
  -8  11   0   11.70   18.70
   8  11   0  -15.30   16.60
  -8  11   0   15.10   14.00
   8  11   0   -3.70   15.70
   8  11   0   33.40   18.00
   8  11   0   35.40   18.10
  -8  11   0   28.20   15.30
  -8  11   0   19.90   16.80
  -9 -11   0  245.28   33.60
  -9 -11   0  154.88   53.89
   9 -11   0  246.28   34.00
  -9 -11   0  224.38   36.80
   9 -11   0  191.98   32.20
   9 -11   0  212.38   48.10
   9 -11   0  204.18   33.90
  -9 -11   0  254.37   35.60
  -9 -11   0  206.78   34.00
  -9 -11   0  259.37   34.10
  -9  11   0  163.18   31.80
   9  11   0  254.77   37.60
  -9  11   0  225.88   34.00
  -9  11   0  206.88   34.90
  -9  11   0  181.38   33.30
   9  11   0  137.49   33.20
  -9  11   0  249.38   36.50
   9  11   0  181.88   32.80
   9  11   0  398.46   46.20
  10 -11   0   -6.80   20.00
 -10 -11   0    5.20   17.80
 -10 -11   0   15.70   12.90
 -10 -11   0   23.80   12.70
  10 -11   0   12.80   16.50
 -10 -11   0   36.90   13.60
  10 -11   0   31.80   15.50
 -10  11   0   29.30   15.30
  10  11   0  -23.00   20.10
  10  11   0   14.90   15.00
 -10  11   0   19.90   14.80
  10  11   0   29.80   16.20
 -10  11   0   12.80   17.10
 -10  11   0   49.40   20.10
  10  11   0   -2.50   17.90
 -10  11   0   15.10   20.50
 -11 -11   0  184.78   28.20
 -11 -11   0  144.09   27.30
  11 -11   0  272.67   33.70
  11 -11   0  145.79   26.60
 -11 -11   0  177.68   25.80
  11 -11   0  123.79   29.70
  11 -11   0  194.68   28.50
 -11 -11   0  132.49   25.50
 -11  11   0  113.69   28.00
  11  11   0  160.08   28.90
 -11  11   0   89.29   24.90
  11  11   0  194.28   32.30
 -11  11   0  236.38   30.80
  11  11   0  186.58   27.60
  11  11   0  139.79   26.70
 -11  11   0  122.79   38.10
  12 -11   0  -11.80   14.10
 -12 -11   0   -5.80   13.50
 -12 -11   0  -14.10   17.80
 -12 -11   0    9.30   13.00
 -12 -11   0    6.50   12.40
  12 -11   0  -16.30   23.10
  12 -11   0    2.80   14.20
  12 -11   0   21.40   15.90
  12  11   0   -6.00   17.80
 -12  11   0   13.50   13.00
 -12  11   0   13.30   27.10
  12  11   0   -8.30   14.90
  12  11   0   11.50   18.10
 -12  11   0   31.70   16.00
 -12  11   0   49.60   20.10
 -12  11   0    8.50   20.00
  13 -11   0   11.40   14.80
 -13 -11   0   18.20   13.00
  13 -11   0  -30.60   23.30
  13 -11   0    2.50   14.40
 -13 -11   0   32.70   19.80
 -13 -11   0    0.40   13.30
 -13 -11   0  -10.00   12.90
 -13 -11   0  -16.60   14.00
 -13  11   0    1.70   14.30
  13  11   0  -30.80   17.30
 -13  11   0   28.30   16.50
  13  11   0   22.20   19.80
 -13  11   0   -4.80   12.20
 -13  11   0  -10.90   19.50
   0 -12   0  -10.60   17.50
   0 -12   0   16.40   37.30
   0 -12   0  -11.30   14.30
   0 -12   0    8.90   13.80
   0 -12   0   20.70   38.80
   0 -12   0   10.10   12.10
   0  12   0    7.10   17.20
   0  12   0  -14.90   14.20
   0  12   0    3.20   11.20
   0  12   0  -11.00   13.30
   0  12   0   20.40   18.60
   1 -12   0   39.20   18.80
  -1 -12   0   68.89   21.10
  -1 -12   0  -31.30   39.70
  -1 -12   0   22.00   41.50
   1 -12   0   20.50   39.80
   1 -12   0   11.20   42.50
  -1 -12   0   15.70   14.50
  -1 -12   0   51.19   16.70
  -1 -12   0   59.29   14.90
   1 -12   0   26.30   14.70
   1 -12   0   55.59   16.20
   1 -12   0   39.30   16.50
  -1  12   0   51.59   17.00
   1  12   0   44.70   17.50
   1  12   0   23.90   12.50
   1  12   0   25.70   19.90
  -1  12   0   80.79   16.50
   1  12   0   34.80   16.00
   1  12   0   21.30   18.60
  -1  12   0   45.50   19.20
  -1  12   0   50.79   16.00
  -1  12   0   45.60   20.90
  -1  12   0   37.40   14.50
   2 -12   0   17.70   41.90
   2 -12   0   -8.60   12.60
   2 -12   0   -3.20   12.90
  -2 -12   0   -1.60   17.70
  -2 -12   0   38.10   13.70
  -2 -12   0   -5.00   41.40
   2 -12   0    9.40   15.90
  -2 -12   0    5.10   12.90
  -2 -12   0  118.99   42.60
   2 -12   0  -13.50   34.70
   2 -12   0   -0.70   17.00
  -2 -12   0   -5.70   13.20
   2 -12   0   11.40   14.30
  -2  12   0   21.70   13.60
   2  12   0   13.70   11.30
   2  12   0   -3.40   14.50
  -2  12   0    0.40   14.20
  -2  12   0    1.90   18.80
  -2  12   0   28.90   14.50
   2  12   0  -13.60   18.90
   2  12   0   18.70   17.60
  -2  12   0   33.30   17.40
   2  12   0   16.50   16.40
  -2  12   0   -5.00   14.00
  -3 -12   0  248.28   36.40
   3 -12   0  315.57   39.60
  -3 -12   0  213.78   66.09
  -3 -12   0  251.87   37.60
  -3 -12   0  170.08   35.30
   3 -12   0  284.17   68.89
  -3 -12   0  227.88   40.00
   3 -12   0  297.07   39.90
  -3 -12   0  296.87   65.79
   3 -12   0  203.18   36.40
   3 -12   0  254.07   71.09
   3 -12   0  301.37   38.50
  -3  12   0  255.77   38.10
  -3  12   0  176.98   36.20
   3  12   0  300.57   39.40
   3  12   0  171.48   38.30
  -3  12   0  269.77   37.70
  -3  12   0  237.28   39.30
  -3  12   0  249.38   37.40
  -3  12   0  208.68   36.80
   3  12   0  275.57   39.50
   3  12   0  196.78   37.80
   3  12   0  281.57   35.40
   4 -12   0  154.18   28.90
   4 -12   0  150.48   55.89
  -4 -12   0  105.09   22.80
   4 -12   0  127.09   53.69
   4 -12   0  128.19   25.10
   4 -12   0  114.59   24.00
  -4 -12   0  171.58   23.90
   4 -12   0  100.09   22.60
  -4 -12   0  129.49   22.40
  -4 -12   0  153.08   28.10
   4 -12   0  109.59   22.60
  -4 -12   0  140.19   52.69
  -4  12   0  149.99   24.00
  -4  12   0  131.89   27.00
  -4  12   0   95.29   23.20
   4  12   0   97.69   25.10
  -4  12   0  137.89   24.20
   4  12   0  131.09   23.50
   4  12   0   90.09   24.90
   4  12   0   75.39   26.10
  -4  12   0  121.89   23.30
  -4  12   0  147.89   25.80
  -5 -12   0   11.70   14.40
   5 -12   0   28.90   15.50
  -5 -12   0   37.10   13.80
  -5 -12   0    9.40   14.00
   5 -12   0   59.39   48.50
   5 -12   0    3.90   12.40
   5 -12   0   22.60   17.90
   5 -12   0   57.59   19.10
   5 -12   0   -6.70   15.50
  -5 -12   0   24.00   43.30
   5 -12   0   89.49   47.20
  -5 -12   0   28.90   18.90
  -5  12   0   -1.60   13.80
   5  12   0   11.70   14.50
   5  12   0  -10.60   17.50
  -5  12   0    1.80   14.30
   5  12   0    4.00   18.70
  -5  12   0   10.00   21.80
  -5  12   0   18.90   14.10
  -5  12   0    3.60   17.60
   5  12   0  -22.30   16.00
  -5  12   0    7.60   13.50
  -6 -12   0  -27.80   20.20
  -6 -12   0    4.60   12.10
   6 -12   0  -32.70   17.00
  -6 -12   0   -7.00   12.80
   6 -12   0   18.70   17.40
   6 -12   0  -33.70   58.69
  -6 -12   0  -18.00   16.70
   6 -12   0   10.50   15.50
   6 -12   0   -0.80   15.70
  -6 -12   0   33.50   41.90
   6  12   0   -4.10   17.20
   6  12   0   -8.30   14.00
  -6  12   0   31.20   15.00
  -6  12   0    2.40   16.70
   6  12   0    3.60   17.80
   6  12   0    5.90   17.60
  -6  12   0   32.80   14.60
  -7 -12   0   70.29   17.90
   7 -12   0   75.09   16.60
  -7 -12   0   52.59   21.70
  -7 -12   0   49.10   16.50
  -7 -12   0   57.19   17.80
   7 -12   0   13.40   17.40
   7 -12   0   67.09   17.60
  -7  12   0   45.90   16.70
  -7  12   0   54.29   19.20
  -7  12   0   45.10   22.40
   7  12   0   26.10   19.60
   7  12   0   17.00   22.40
  -7  12   0   81.89   18.60
   7  12   0   55.59   20.40
   7  12   0   48.70   18.30
  -7  12   0   87.39   18.80
  -8 -12   0  104.19   23.80
   8 -12   0  133.69   23.40
   8 -12   0  169.88   28.00
  -8 -12   0  157.38   24.50
   8 -12   0  103.39   24.90
   8 -12   0  157.68   27.10
  -8  12   0  159.88   29.00
   8  12   0  141.39   28.80
  -8  12   0   87.09   23.30
  -8  12   0  177.48   26.40
   8  12   0   67.79   24.60
   8  12   0  128.49   24.90
   8  12   0   95.39   27.70
  -8  12   0  153.78   28.70
  -8  12   0  155.98   25.90
   9 -12   0   48.10   16.80
   9 -12   0   23.70   21.20
  -9 -12   0   25.40   25.40
   9 -12   0   27.30   14.80
   9 -12   0   30.90   18.20
  -9 -12   0   45.20   15.40
  -9 -12   0   37.40   15.10
  -9 -12   0   44.60   15.20
  -9 -12   0   76.79   22.40
  -9  12   0   91.29   19.70
   9  12   0   29.80   18.00
  -9  12   0   34.60   15.80
  -9  12   0   29.40   16.20
  -9  12   0   62.09   19.90
  -9  12   0   53.19   22.00
   9  12   0   23.40   20.40
   9  12   0    8.80   17.30
   9  12   0   49.50   20.10
 -10 -12   0  235.38   31.00
 -10 -12   0  187.88   28.50
 -10 -12   0  209.78   34.50
  10 -12   0  173.88   32.90
 -10 -12   0  160.58   28.90
  10 -12   0  150.68   30.40
 -10 -12   0   95.79   28.30
  10 -12   0  229.08   30.90
  10 -12   0  178.48   29.90
  10  12   0  166.88   29.30
 -10  12   0  198.28   30.20
 -10  12   0  248.18   34.50
  10  12   0  138.09   31.00
 -10  12   0  180.08   30.60
  10  12   0  183.78   30.50
 -10  12   0  282.37   40.50
 -10  12   0  128.09   28.50
  10  12   0  173.08   33.60
   0 -13   0   63.49   51.49
   0 -13   0  -23.70   13.00
   0 -13   0   11.40   15.50
   0 -13   0   37.30   30.00
   0 -13   0   12.90   46.50
   0 -13   0   -4.40   18.90
   0  13   0   -8.60   19.80
   0  13   0   -8.20   11.30
   0  13   0    4.60   16.00
   0  13   0    2.00   18.70
   0  13   0    3.90   15.90
  -1 -13   0    4.90   44.60
  -1 -13   0   11.20   13.10
  -1 -13   0  -32.80   47.00
  -1 -13   0  -21.00   15.90
  -1 -13   0    1.10   18.80
   1 -13   0  -34.80   73.79
   1 -13   0  118.39   54.19
   1 -13   0    5.00   19.60
  -1 -13   0  -20.20   14.60
   1 -13   0   -3.40   15.10
   1 -13   0  -18.50   17.90
   1  13   0   18.90   19.70
  -1  13   0    0.10   13.30
  -1  13   0    3.40   19.70
  -1  13   0   -3.30   18.50
   1  13   0   30.70   16.20
   1  13   0    9.10   12.10
   1  13   0   15.10   17.10
   1  13   0    1.10   22.10
  -1  13   0    7.70   15.70
   2 -13   0   -7.90   15.70
  -2 -13   0   17.50   16.60
   2 -13   0   -0.20   13.00
  -2 -13   0   16.40   19.80
   2 -13   0   21.50   47.80
   2 -13   0   28.50   16.70
  -2 -13   0  -63.69   43.60
  -2 -13   0   44.60   14.60
   2 -13   0    6.00   19.40
  -2 -13   0    4.00   13.70
   2 -13   0    6.80   19.70
   2 -13   0   63.39   55.99
   2  13   0   10.60   11.40
   2  13   0   -8.60   17.20
   2  13   0   21.80   16.60
  -2  13   0  -12.30   19.00
  -2  13   0    0.50   18.70
  -2  13   0   29.90   16.60
  -2  13   0   -0.40   14.70
  -2  13   0   14.30   16.20
  -2  13   0   -0.70   13.60
   2  13   0   25.00   34.10
   3 -13   0  -11.10   45.10
   3 -13   0   -8.90   13.10
   3 -13   0   -3.60   17.40
  -3 -13   0   23.30   14.30
  -3 -13   0   14.30   14.70
   3 -13   0   58.79   55.09
   3 -13   0   -6.00   16.90
   3 -13   0  -11.40   18.40
  -3 -13   0   33.30   15.20
  -3 -13   0   -0.80   19.80
  -3  13   0   15.30   16.20
  -3  13   0    0.40   18.30
  -3  13   0  -11.40   14.60
  -3  13   0   10.30   20.50
  -3  13   0    0.30   13.60
   3  13   0   16.90   20.90
   3  13   0  121.99   33.60
  -3  13   0  -12.00   15.40
   3  13   0  -14.90   15.00
   4 -13   0   -2.50   19.40
  -4 -13   0   38.80   16.60
   4 -13   0   15.90   13.40
   4 -13   0   49.40   20.70
  -4 -13   0    1.30   14.30
  -4 -13   0    6.40   21.00
  -4 -13   0   15.40   14.50
   4 -13   0   39.50   16.50
   4 -13   0   33.10   18.20
   4  13   0  -12.30   25.30
   4  13   0  -12.60   19.60
   4  13   0  -19.60   15.30
  -4  13   0   34.90   16.40
  -4  13   0   12.00   18.30
  -4  13   0   -7.70   19.20
   4  13   0   -5.70   16.40
  -4  13   0   61.69   16.00
  -4  13   0    4.60   15.10
  -4  13   0   15.50   16.40
   5 -13   0   19.90   19.90
   5 -13   0  -11.90   17.50
   5 -13   0   46.40   17.60
  -5 -13   0   -8.00   13.40
   5 -13   0   25.20   14.10
  -5 -13   0   -8.20   13.40
  -5 -13   0   16.60   25.30
  -5 -13   0   32.00   15.30
   5 -13   0  -18.40   17.30
   5  13   0   15.50   19.20
  -5  13   0   19.70   15.30
  -5  13   0  -22.30   18.40
   5  13   0   19.40   24.60
  -5  13   0   37.10   15.80
  -5  13   0   14.50   16.00
   5  13   0   -2.40   15.80
   5  13   0   30.20   18.10
  -5  13   0   14.10   20.00
  -5  13   0   17.10   15.00
   6 -13   0   13.70   19.40
  -6 -13   0   -3.60   15.10
   6 -13   0  -13.20   16.20
   6 -13   0   17.40   20.40
  -6 -13   0  -13.10   20.50
   6 -13   0   40.10   17.40
  -6 -13   0    6.90   14.10
   6 -13   0   22.10   14.90
  -6 -13   0    1.60   14.50
   6  13   0   11.60   18.10
   6  13   0   39.30   20.70
   6  13   0   18.70   20.70
   6  13   0   29.00   16.90
  -6  13   0   58.89   16.10
  -6  13   0   18.80   19.60
  -6  13   0   32.40   15.90
  -6  13   0   21.40   16.50
 -23   0   1   -5.70   14.20
 -23   0   1   -5.90   27.10
 -22   0   1   10.20   28.40
 -22   0   1    1.70   13.30
 -21   0   1    8.70   14.00
 -21   0   1  -38.30   26.30
 -20   0   1   -3.00   13.40
 -20   0   1   34.60   26.30
 -19   0   1  -10.50   23.90
 -19   0   1  -19.20   12.00
  18   0  -1    5.00   12.70
 -18   0   1   -5.00   23.30
 -18   0   1  -29.20   12.70
 -17   0   1   -0.50    7.00
 -17   0   1  -10.40   12.20
 -17   0   1  -11.70   21.80
  17   0  -1   -3.60   11.60
 -17   0   1   -4.80    7.90
 -16   0   1   -3.10    7.80
  16   0  -1    8.70    6.50
 -16   0   1    1.30    6.60
 -16   0   1    0.60   20.20
 -16   0   1    0.80   11.80
  16   0  -1   -1.00    7.10
  16   0  -1    1.40   10.80
 -15   0   1  -19.50   11.30
 -15   0   1  -23.70   17.00
 -15   0   1    9.50    6.20
  15   0  -1    4.10   10.70
 -15   0   1    3.90    7.50
 -14   0   1    4.30   16.40
 -14   0   1   -7.20    5.60
  14   0  -1    5.40    5.90
 -14   0   1  -12.40    6.60
  14   0  -1    3.70    9.80
 -14   0   1  -19.00   10.00
 -13   0   1    8.80   15.20
 -13   0   1    1.30    5.50
 -13   0   1    1.40   11.70
 -13   0   1    2.20    6.00
  13   0  -1   -1.60   13.50
  13   0  -1    3.40    9.40
  13   0  -1   16.70    5.90
 -13   0   1   -4.00   10.50
  13   0  -1   -1.20    1.60
 -12   0   1   -8.20    9.20
  12   0  -1   -3.20    5.40
 -12   0   1   -4.90   10.70
 -12   0   1   -6.40    5.10
 -12   0   1  -15.90   14.60
  12   0  -1   -7.90    8.10
  12   0  -1   -4.40   11.90
 -12   0   1    2.90    5.80
 -11   0   1   12.90   14.20
 -11   0   1    5.80   10.60
  11   0  -1   17.10    5.40
 -11   0   1   14.70    9.10
  11   0  -1    2.60   11.40
 -11   0   1   -3.70    5.20
 -11   0   1    0.00    5.30
  11   0  -1    9.20    8.40
 -10   0   1   16.40    6.40
  10   0  -1   -1.70    4.70
 -10   0   1   -3.10   12.90
 -10   0   1    3.40    5.10
  10   0  -1   21.70   10.40
  10   0  -1   21.70    9.20
 -10   0   1   11.70    8.60
 -10   0   1    9.80   10.90
 -10   0   1   -1.10    5.00
  -9   0   1   -7.70    9.50
  -9   0   1    4.10    4.60
  -9   0   1   33.20   12.10
  -9   0   1    6.10    5.40
   9   0  -1    6.00    4.50
   9   0  -1   -3.50    9.00
   9   0  -1   18.80    8.50
  -8   0   1    3.00   10.30
   8   0  -1    2.90    9.00
  -8   0   1    7.80    5.30
   8   0  -1    0.80    3.80
  -8   0   1   11.30    5.20
  -8   0   1   10.40    4.20
   8   0  -1    4.90    7.10
  -8   0   1   -2.20   15.00
   7   0  -1    3.80    6.60
  -7   0   1   -6.80    3.40
   7   0  -1    3.00    3.40
  -7   0   1  -32.50   13.20
   7   0  -1    8.50    7.70
  -7   0   1   -8.10    4.40
  -7   0   1    1.20    7.00
   6   0  -1    3.00    6.20
  -6   0   1  -15.20    7.50
   6   0  -1    3.50    2.90
  -6   0   1   -3.30    3.80
  -6   0   1   11.20    6.90
  -6   0   1   -4.90    3.20
   5   0  -1  -14.10    5.10
   5   0  -1    0.10    4.90
  -5   0   1    1.80    5.70
  -5   0   1   -5.50    3.50
  -5   0   1   -4.50    2.70
   5   0  -1   -2.60    2.50
  -5   0   1   -7.80    3.50
  -5   0   1   -1.50    6.30
  -4   0   1    1.10    5.10
   4   0  -1   10.20    5.40
   4   0  -1    7.30    5.30
  -4   0   1    9.70    2.90
  -4   0   1   11.30    3.50
  -4   0   1   18.30    6.50
   4   0  -1   10.50    2.60
  -4   0   1    7.30    3.50
   3   0  -1   -1.10    4.40
   3   0  -1    1.60    1.80
   3   0  -1   -1.40    4.00
  -3   0   1   -2.40    4.20
  -3   0   1    1.00    4.00
  -3   0   1   -1.60    2.20
  -3   0   1    4.40    2.80
  -2   0   1    3.30    2.70
   2   0  -1    5.60    2.00
  -2   0  -1    0.80    1.90
  -2   0  -1   -4.10    1.70
  -2   0  -1    0.30    1.30
   3   0   1    1.80    2.00
  -3   0  -1   -0.20    2.80
  -3   0  -1    4.40    2.60
   4   0   1    5.20    3.30
  -4   0  -1   -3.00    3.30
  -4   0  -1   -2.60    3.60
   4   0   1    3.00    3.30
  -5   0  -1   -3.40    4.00
   5   0   1   -2.30    3.30
  -5   0  -1    1.20    3.30
  -5   0  -1   -1.30    4.90
   5   0   1   -4.30    3.20
  -6   0  -1   -9.40    4.70
  -6   0  -1   -5.90    5.30
   6   0   1    5.60    4.50
  -6   0  -1    1.10    3.80
   7   0   1   -0.30    4.50
  -7   0  -1   -3.80    7.10
   7   0   1    2.50    4.70
  -8   0  -1   -1.50    6.70
   8   0   1   -3.50    5.50
  -8   0  -1    2.50    5.60
  -8   0  -1   -1.40    7.90
  -9   0  -1   15.80    8.20
  -9   0  -1   12.70   10.10
   9   0   1    5.40    6.50
 -10   0  -1  -18.90    9.90
  10   0   1   13.00   12.10
 -10   0  -1    5.80    8.10
 -10   0  -1    5.60    5.90
  10   0   1    4.90    7.10
 -11   0  -1    0.60   11.50
 -11   0  -1    4.60    8.20
  11   0   1    0.70    7.30
  12   0   1   -4.30    7.50
 -12   0  -1  -18.60   12.20
 -12   0  -1    1.50    9.20
 -13   0  -1  -11.60   14.60
 -13   0  -1  -19.70    9.80
  13   0   1    4.60    8.20
 -14   0  -1    1.10    9.90
  14   0   1   22.50    9.40
 -14   0  -1  -18.70   16.50
 -15   0  -1  -11.10   17.80
 -15   0  -1  -12.80   10.60
 -16   0  -1   21.20   19.20
 -16   0  -1   -4.50   11.60
 -17   0  -1   -7.10   19.30
 -17   0  -1   -8.50   13.90
 -18   0  -1  -13.50   11.80
 -18   0  -1    5.70   33.30
 -19   0  -1   -9.30   12.20
 -19   0  -1  -41.30   24.20
 -20   0  -1   59.19   27.00
 -20   0  -1  -14.80   12.00
 -21   0  -1  -17.70   24.90
 -21   0  -1    2.50   12.70
 -22   0  -1  -23.80   13.10
 -22   0  -1   -8.80   13.40
 -22   0  -1  -30.20   26.70
 -23  -1   1   22.20   16.70
 -23  -1   1   27.60   29.50
 -23   1   1   32.30   15.70
 -23   1   1   32.90   26.90
 -22  -1   1  178.48   40.10
 -22  -1   1  186.28   32.10
 -22   1   1  196.98   30.80
 -22   1   1  180.38   36.50
 -21  -1   1  -15.50   27.20
 -21  -1   1    7.70   15.50
 -21   1   1    4.20   13.20
 -21   1   1  -55.79   24.10
 -20  -1   1  -15.20   24.80
  20  -1  -1    7.80   13.90
 -20  -1   1   13.70   15.30
 -20   1   1  -10.70   12.70
 -20   1   1    1.60   25.30
 -19  -1   1  195.28   31.20
 -19  -1   1  231.98   36.50
  19  -1  -1  152.28   30.30
 -19   1   1  191.58   29.90
 -19   1   1  242.18   37.60
 -18  -1   1  186.28   29.70
 -18  -1   1  192.58   27.50
 -18  -1   1  208.08   35.40
  18  -1  -1  211.98   31.60
 -18   1   1  172.68   26.90
 -18   1   1  194.48   29.10
 -18   1   1  177.08   27.00
 -18   1   1  183.98   43.50
 -17  -1   1  210.68   31.50
  17  -1  -1  241.88   45.30
 -17  -1   1  278.37   35.20
 -17  -1   1  203.68   32.10
 -17   1   1  250.17   31.80
 -17   1   1  322.67   40.90
 -17   1   1  194.48   31.70
 -17   1   1  250.27   34.00
 -16  -1   1   98.89   16.20
 -16  -1   1  109.19   20.90
  16  -1  -1   77.89   19.50
 -16  -1   1  136.89   26.80
 -16  -1   1  121.19   16.80
  16   1  -1  124.79   19.50
 -16   1   1  113.49   16.50
 -16   1   1  109.19   16.40
 -16   1   1  106.49   19.90
 -16   1   1   70.49   26.40
 -15  -1   1  399.46   49.99
  15  -1  -1  375.46   53.49
 -15  -1   1  345.87   56.59
 -15  -1   1  367.46   53.09
  15  -1  -1  398.16   50.09
 -15  -1   1  361.36   52.09
 -15  -1   1  374.16   49.80
 -15   1   1  423.36   52.49
 -15   1   1  372.36   49.70
  15   1  -1  283.17   52.59
 -15   1   1  345.47   49.80
  15   1  -1  439.96   52.39
 -15   1   1  389.56   57.69
 -14  -1   1   27.80    8.30
 -14  -1   1   25.00    8.10
 -14  -1   1   22.40   17.20
 -14  -1   1   38.70   10.90
  14  -1  -1   25.40    8.10
  14  -1  -1   46.80   15.80
  14  -1  -1   22.70   12.70
  14   1  -1   28.50    7.50
  14   1  -1   57.89   20.00
 -14   1   1   24.30   10.60
 -14   1   1   20.70   15.30
 -14   1   1   46.60   19.30
  14   1  -1   15.90   10.90
 -14   1   1   36.10    7.40
 -14   1   1   25.10    7.60
  14   1  -1   22.90   10.30
 -13  -1   1   59.59    9.40
  13  -1  -1   33.50   14.70
 -13  -1   1   47.90   16.20
  13  -1  -1   44.70    9.30
 -13  -1   1   70.39   16.30
 -13  -1   1   62.79   11.30
  13  -1  -1   24.90   12.90
 -13  -1   1   53.09    9.60
  13   1  -1   70.09   19.80
  13   1  -1   38.20   11.10
 -13   1   1   38.90    8.70
 -13   1   1   54.99   17.60
 -13   1   1   41.90   18.20
  13   1  -1   46.90    8.50
 -13   1   1   31.30   12.50
 -13   1   1   39.90    8.60
  13   1  -1   48.30   11.80
 -12  -1   1  168.68   25.30
  12  -1  -1  134.59   21.30
  12  -1  -1  148.79   20.60
  12  -1  -1  115.89   23.30
 -12  -1   1  152.88   21.30
 -12  -1   1  181.08   27.60
 -12  -1   1  184.68   23.80
 -12  -1   1  125.29   21.70
  12  -1  -1  175.18   27.10
 -12   1   1  137.89   20.70
  12   1  -1  159.58   23.40
 -12   1   1  160.68   26.70
  12   1  -1  153.08   22.90
  12   1  -1  140.39   20.70
 -12   1   1  172.68   23.00
 -12   1   1  191.78   30.10
 -12   1   1  126.39   21.00
  12   1  -1  165.48   30.30
 -11  -1   1 2253.17  292.37
  11  -1  -1 2344.07  293.67
  11  -1  -1 2261.17  290.77
 -11  -1   1 2161.48  290.77
 -11  -1   1 2297.77  290.77
 -11  -1   1 2284.97  293.67
  11  -1  -1 2475.75  290.77
  11  -1  -1 2056.29  292.17
 -11   1   1 2175.08  290.67
 -11   1   1 2181.28  294.77
 -11   1   1 2120.89  290.77
 -11   1   1 2045.00  292.37
  11   1  -1 2262.47  290.57
  11   1  -1 2393.96  292.17
 -11   1   1 2534.45  291.67
  11   1  -1 2105.59  294.87
  10  -1  -1 1070.19  130.49
 -10  -1   1  996.20  130.39
  10  -1  -1 1001.90  127.39
 -10  -1   1  944.71  129.09
 -10  -1   1  897.41  128.09
 -10  -1   1  940.91  127.49
  10  -1  -1  916.51  128.99
 -10  -1   1  998.50  127.39
  10  -1  -1 1141.09  127.49
  10   1  -1  965.10  131.59
 -10   1   1  959.00  129.69
 -10   1   1 1035.60  128.29
  10   1  -1  837.22  127.29
 -10   1   1  972.30  127.39
 -10   1   1  953.50  127.29
  10   1  -1  878.51  128.19
 -10   1   1  998.50  131.39
  10   1  -1 1017.40  127.19
  10   1  -1 1162.38  128.99
  -9  -1   1 3494.15  424.76
   9  -1  -1 3497.35  423.66
   9  -1  -1 2844.12  424.56
  -9  -1   1 3149.19  423.56
   9  -1  -1 3371.76  423.66
  -9  -1   1 3325.27  423.56
  -9   1   1 3044.20  424.76
   9   1  -1 3410.46  424.26
  -9   1   1 3245.98  426.96
  -9   1   1 3250.47  423.46
  -9   1   1 3485.25  424.26
   9   1  -1 3444.26  423.46
  -9   1   1 3192.68  423.56
   9   1  -1 3657.23  424.76
   9   1  -1 3045.90  423.56
   9   1  -1 2976.90  427.36
   8  -1  -1  217.08   42.30
   8  -1  -1  337.57   44.40
  -8  -1   1  356.86   43.40
  -8  -1   1  333.37   41.90
   8  -1  -1  295.57   40.60
  -8  -1   1  327.07   40.90
  -8  -1   1  235.68   49.30
   8  -1  -1  303.57   40.80
  -8  -1   1  318.57   40.70
  -8   1   1  298.07   40.30
  -8   1   1  352.36   44.30
  -8   1   1  303.97   40.60
   8   1  -1  350.86   40.50
   8   1  -1  259.77   41.90
  -8   1   1  284.87   44.50
   8   1  -1  347.17   46.10
   8   1  -1  282.07   41.80
   8   1  -1  307.27   40.50
  -8   1   1  330.87   41.80
  -7  -1   1   81.49   11.60
  -7  -1   1   90.19   11.70
   7  -1  -1   72.19   11.70
   7  -1  -1  103.99   16.90
   7  -1  -1   92.19   14.10
   7  -1  -1   57.29   11.70
  -7  -1   1   82.89   12.60
  -7  -1   1   82.29   15.30
  -7  -1   1   66.89   13.70
   7   1  -1   59.29   12.40
  -7   1   1   91.99   16.90
   7   1  -1   88.59   11.60
   7   1  -1   72.59   11.30
   7   1  -1   59.69   12.40
  -7   1   1   74.29   15.60
  -7   1   1   70.29   11.50
   7   1  -1   91.09   18.00
  -7   1   1  102.09   13.00
  -7   1   1  101.59   11.60
   6  -1  -1  203.98   32.60
   6  -1  -1  254.17   30.80
  -6  -1   1  228.98   30.60
  -6  -1   1  264.17   32.30
  -6  -1   1  222.78   31.50
  -6  -1   1  223.58   32.90
  -6  -1   1  234.18   31.00
   6  -1  -1  234.38   33.50
   6  -1  -1  205.08   30.60
  -6   1   1  241.88   33.20
   6   1  -1  244.38   31.60
   6   1  -1  263.47   34.90
   6   1  -1  201.38   30.50
  -6   1   1  237.18   30.60
  -6   1   1  222.98   33.70
   6   1  -1  251.27   30.60
  -6   1   1  258.67   31.60
  -5  -1   1 6279.27  820.82
  -5  -1   1 6617.14  819.82
  -5  -1   1 5775.12  819.52
   5  -1  -1 6199.98  819.52
   5  -1  -1 6791.92  819.72
   5  -1  -1 6369.06  821.12
   5  -1  -1 6068.49  819.22
   5  -1  -1 6382.26  819.22
   5   1  -1 6479.75  821.62
  -5   1   1 6086.09  819.22
   5   1  -1 6205.18  819.12
   5   1  -1 6207.48  819.62
  -5   1   1 6231.68  819.62
  -5   1   1 6206.38  821.42
  -5   1   1 6383.66  819.12
  -5   1   1 7243.38  819.52
   4  -1  -1 1353.16  168.98
   4  -1  -1 1284.67  168.48
  -4  -1   1 1316.57  168.78
   4  -1  -1 1165.68  168.68
  -4  -1   1 1248.48  168.38
   4  -1  -1 1359.46  168.48
  -4  -1   1 1276.17  168.48
  -4  -1   1 1363.96  170.18
   4  -1  -1 1322.37  170.38
  -4  -1   1 1356.66  168.98
   4   1  -1 1216.88  170.58
  -4   1   1 1501.35  168.68
   4   1  -1 1178.38  168.78
  -4   1   1 1427.76  168.88
  -4   1   1 1276.07  170.58
  -4   1   1 1247.68  168.48
   4   1  -1 1306.27  168.38
   4   1  -1 1217.78  168.48
  -4   1   1 1349.16  168.38
  -3  -1   1  462.05   58.59
   3  -1  -1  433.36   58.49
  -3  -1   1  416.56   58.09
   3  -1  -1  465.55   58.19
  -3  -1   1  429.56   58.09
  -3  -1   1  468.15   58.69
  -3  -1   1  411.06   58.19
  -3  -1   1  421.96   59.89
   3  -1  -1  523.65   58.39
   3  -1  -1  473.55   58.19
  -3   1   1  453.65   60.39
   3   1  -1  430.26   58.19
   3   1  -1  435.76   58.19
  -3   1   1  443.26   58.59
  -3   1   1  459.55   58.19
   3   1  -1  487.55   58.59
   3   1  -1  446.26   58.59
  -3   1   1  429.36   58.19
   2  -1  -1   57.19    9.00
   2  -1  -1   57.39    8.50
   2  -1  -1   59.89    8.80
  -2  -1   1   57.99    8.70
   2  -1  -1   60.69    8.40
  -2  -1   1   68.49   11.60
  -2  -1   1   60.39    8.30
   2  -1  -1   73.79    8.50
  -2  -1   1   72.59    8.30
  -2  -1   1   65.79    8.80
   2   1  -1   65.19    9.30
   2   1  -1   58.79    8.30
   2   1  -1   47.60    8.20
  -2   1   1   54.99    8.30
  -2   1   1   57.39   11.10
   2   1  -1   47.80    8.50
  -2   1   1   60.99    8.40
   2   1  -1   52.59    8.40
  -2   1   1   66.29    9.10
  -1  -1   1  109.59   16.60
   1  -1  -1  127.39   16.00
  -1  -1   1  121.89   16.00
  -1   1   1  125.79   16.00
   1   1  -1  117.69   16.00
   0  -1   1 1642.84  201.58
   0  -1  -1 1558.54  201.28
   0  -1   1 1436.36  199.08
   0   1   1 1361.76  199.18
   0   1  -1 1520.75  201.88
   0   1  -1 1598.84  199.08
   0   1   1 1696.73  200.88
  -1  -1  -1  185.58   25.50
  -1  -1  -1  181.98   23.90
  -1  -1  -1  164.78   23.70
   1  -1   1  177.98   23.70
   1  -1   1  180.38   23.70
   1  -1   1  187.78   25.50
   1   1   1  183.38   23.70
  -1   1  -1  195.78   25.60
  -1   1  -1  158.58   24.10
   1   1   1  173.78   25.40
  -1   1  -1  215.08   23.70
   1   1   1  169.78   23.70
  -2  -1  -1   96.89   13.20
  -2  -1  -1   99.59   15.30
  -2  -1  -1   94.39   13.50
   2  -1   1  111.79   15.80
   2  -1   1   96.69   13.40
  -2  -1  -1  104.09   18.00
   2  -1   1  100.59   15.60
  -2  -1  -1  108.19   14.10
   2  -1   1   94.29   13.30
  -2   1  -1   83.69   13.60
   2   1   1  100.79   13.30
  -2   1  -1   89.29   13.40
  -2   1  -1  118.59   13.40
   2   1   1  115.89   14.00
  -2   1  -1   98.99   13.40
   3  -1   1  115.69   12.70
  -3  -1  -1   79.49   12.90
   3  -1   1   99.19   13.40
   3  -1   1   93.49   12.30
   3  -1   1   98.89   15.20
  -3  -1  -1   87.89   12.20
  -3  -1  -1   92.39   14.60
  -3  -1  -1   78.19   12.30
   3   1   1   77.29   14.60
  -3   1  -1   70.19   14.70
  -3   1  -1  101.39   12.30
  -3   1  -1   93.69   13.40
  -3   1  -1   90.99   12.30
   3   1   1   96.99   13.40
  -3   1  -1   96.19   12.70
   3   1   1   91.89   12.30
   4  -1   1 3908.31  512.65
  -4  -1  -1 3714.43  511.15
   4  -1   1 3878.21  511.15
   4  -1   1 3785.12  511.45
  -4  -1  -1 3833.82  511.15
  -4  -1  -1 3690.53  511.45
  -4  -1  -1 3906.31  511.55
  -4  -1  -1 3750.72  512.35
   4  -1   1 4378.56  511.45
  -4   1  -1 4582.04  511.45
   4   1   1 3864.51  511.15
   4   1   1 4064.29  511.55
  -4   1  -1 4085.69  511.15
  -4   1  -1 3952.70  511.15
  -4   1  -1 3998.10  512.95
  -4   1  -1 3949.70  511.45
   5  -1   1  455.75   57.69
  -5  -1  -1  515.85   57.99
  -5  -1  -1  460.25   57.09
   5  -1   1  399.86   57.19
  -5  -1  -1  443.86   57.19
  -5  -1  -1  424.06   57.79
   5  -1   1  371.66   57.79
  -5   1  -1  418.66   57.09
   5   1   1  398.96   57.09
   5   1   1  508.45   57.89
  -5   1  -1  469.85   57.59
  -5   1  -1  460.25   57.19
  -5   1  -1  436.26   58.09
  -6  -1  -1  478.25   59.59
  -6  -1  -1  409.06   60.29
  -6  -1  -1  483.45   60.59
   6  -1   1  459.65   60.59
   6  -1   1  453.95   59.59
  -6   1  -1  482.35   60.19
  -6   1  -1  441.96   59.59
   6   1   1  446.66   60.39
  -6   1  -1  443.96   59.59
  -6   1  -1  511.65   60.99
  -7  -1  -1  488.75   71.79
  -7  -1  -1  563.94   71.49
   7  -1   1  491.55   72.39
   7  -1   1  588.24   70.69
  -7  -1  -1  545.75   70.59
  -7   1  -1  495.55   72.09
  -7   1  -1  595.14   71.29
  -8  -1  -1  859.81   96.79
   8  -1   1  688.73   96.49
  -8  -1  -1  702.13   95.29
  -8  -1  -1  786.12   96.29
  -8   1  -1  703.33   95.19
   8   1   1  665.23   96.09
  -8   1  -1  784.82   96.09
   9  -1   1  499.65   69.69
  -9  -1  -1  541.45   70.19
   9   1   1  522.85   69.29
  -9   1  -1  528.95   69.09
  -9   1  -1  521.25   67.89
  -9   1  -1  535.95   70.69
 -10  -1  -1  285.57   52.49
 -10  -1  -1  385.46   51.69
  10  -1   1  414.26   52.39
 -10   1  -1  423.06   53.79
 -10   1  -1  404.76   51.59
  10   1   1  396.56   51.69
 -11  -1  -1  641.54   92.99
 -11  -1  -1  761.22   94.29
  11  -1   1  720.73   93.69
  11   1   1  657.73   93.09
 -11   1  -1  703.53   92.99
 -11   1  -1  800.72   94.69
 -12  -1  -1   54.79   13.90
  12  -1   1   44.00   10.80
 -12  -1  -1   45.90   10.20
  12   1   1   42.90   10.80
 -12   1  -1   23.50   10.00
 -12   1  -1   18.00   15.10
 -13  -1  -1   17.40    9.30
 -13  -1  -1    7.00   13.60
 -13  -1  -1   15.20   10.60
  13  -1   1   -0.60    8.30
  13   1   1    3.90    9.10
 -13   1  -1   12.50    8.50
 -13   1  -1   30.40   16.90
 -14  -1  -1   -5.90   10.60
  14  -1   1   -0.90    9.40
 -14  -1  -1   13.00   14.70
 -14  -1  -1   -6.60    8.50
 -14   1  -1  -19.80   18.10
  14   1   1   12.10    9.90
 -14   1  -1   11.60    8.90
 -15  -1  -1 1054.79  137.59
  15  -1   1 1010.50  136.19
 -15  -1  -1 1110.79  135.79
 -15  -1  -1 1028.50  136.09
 -15   1  -1  969.30  138.19
 -15   1  -1 1017.50  135.59
  16  -1   1   73.89   16.10
 -16  -1  -1   79.19   22.40
 -16  -1  -1   63.79   16.90
 -16  -1  -1   91.59   15.70
 -16   1  -1   82.19   24.10
 -16   1  -1   60.29   15.20
 -17  -1  -1  252.37   46.80
 -17  -1  -1  383.16   53.79
  17  -1   1  318.27   48.30
 -17  -1  -1  339.67   53.19
 -17   1  -1  417.66   51.29
 -17   1  -1  355.96   47.40
 -18  -1  -1   26.00   14.50
 -18  -1  -1   30.80   23.10
 -18   1  -1   44.30   23.90
 -18   1  -1   37.70   13.10
 -19  -1  -1   27.00   23.40
 -19  -1  -1   62.69   16.60
 -19   1  -1   53.09   14.90
 -20  -1  -1    9.20   14.60
 -20  -1  -1    1.90   23.20
 -20   1  -1   16.10   12.80
 -20   1  -1  -11.10   25.60
 -21  -1  -1  164.08   34.10
 -21  -1  -1  145.59   25.80
 -21   1  -1  101.89   32.80
 -21   1  -1  152.18   25.30
 -22  -1  -1  174.78   36.60
 -22  -1  -1  188.08   26.80
 -22  -1  -1  108.99   25.30
 -22   1  -1  104.49   34.10
 -22   1  -1  135.49   26.80
 -22   1  -1  137.59   25.30
  22  -2  -1   38.60   17.80
 -22  -2   1   22.10   17.70
 -22  -2   1   -8.80   25.80
 -22   2   1    2.20   24.40
 -22   2   1   60.49   16.70
 -21  -2   1   34.40   25.70
 -21  -2   1   14.30   17.30
  21  -2  -1   59.29   17.60
 -21   2   1   21.60   24.60
 -21   2   1   45.80   15.10
  20  -2  -1   -1.60   13.50
 -20  -2   1  -36.60   22.60
 -20  -2   1   18.60   16.50
 -20  -2   1   24.30   14.90
 -20   2   1    2.20   12.80
 -20   2   1    8.80   23.20
 -19  -2   1   93.09   29.10
 -19  -2   1   87.39   22.50
  19  -2  -1   99.79   21.20
 -19  -2   1   85.39   20.30
 -19   2   1  125.19   16.30
 -19   2   1   76.59   27.20
  19   2  -1  103.99   20.40
 -19   2   1   79.09   19.40
  18  -2  -1   80.79   19.00
 -18  -2   1   79.09   13.10
 -18  -2   1   65.09   24.10
 -18  -2   1   48.20   17.40
 -18  -2   1   48.40   16.20
 -18   2   1   78.39   12.80
 -18   2   1   99.39   27.90
 -18   2   1   69.89   12.20
  18   2  -1   47.30   16.50
 -18   2   1   30.20   15.20
 -17  -2   1  300.47   42.40
 -17  -2   1  350.86   46.20
 -17  -2   1  346.37   48.50
  17  -2  -1  341.47   42.70
 -17  -2   1  303.07   42.60
  17  -2  -1  330.97   47.20
 -17   2   1  413.86   49.80
 -17   2   1  241.38   65.49
 -17   2   1  290.97   45.10
  17   2  -1  294.07   45.70
 -17   2   1  320.27   42.30
  17   2  -1  301.17   42.20
 -17   2   1  281.27   41.90
 -16  -2   1  137.69   23.50
 -16  -2   1  200.88   31.00
  16  -2  -1  138.49   27.30
 -16  -2   1  174.18   23.80
  16  -2  -1  154.68   23.70
 -16  -2   1  166.98   26.20
 -16   2   1  170.08   31.10
 -16   2   1  174.88   23.70
  16   2  -1  168.98   26.30
 -16   2   1  155.28   23.70
 -16   2   1  231.98   36.90
 -15  -2   1   -9.50   13.30
 -15  -2   1   -2.50   10.80
  15  -2  -1    7.00   13.00
  15  -2  -1    7.00    7.90
 -15  -2   1   13.20    7.90
  15  -2  -1  -21.60    5.00
 -15  -2   1   -0.50   15.80
  15  -2  -1    4.20   14.20
  15   2  -1    9.10   19.90
 -15   2   1    9.90    9.90
 -15   2   1   36.00   18.00
 -15   2   1  -36.20   17.10
  15   2  -1    1.40    6.40
 -15   2   1    3.50    7.20
  15   2  -1    1.90   11.40
 -15   2   1    4.70    7.50
 -14  -2   1   46.60   17.30
 -14  -2   1   40.70    9.60
  14  -2  -1   45.00    9.70
  14  -2  -1   31.00   14.50
  14  -2  -1   34.80   16.80
 -14  -2   1   31.30   12.20
 -14  -2   1   29.60   10.00
 -14  -2   1   45.30   16.20
 -14   2   1   41.80    9.30
  14   2  -1   39.00    8.20
 -14   2   1   47.60    9.00
 -14   2   1   54.19   12.00
  14   2  -1   44.30   13.60
 -14   2   1   26.30   17.30
 -14   2   1   53.89   18.90
 -13  -2   1  218.48   29.20
  13  -2  -1  189.58   27.70
 -13  -2   1  172.48   27.90
 -13  -2   1  261.37   33.40
 -13  -2   1  181.08   27.70
  13  -2  -1  179.78   30.50
  13  -2  -1  239.88   27.90
  13  -2  -1  190.18   33.20
 -13  -2   1  221.18   33.90
  13   2  -1  227.08   30.00
 -13   2   1  210.18   29.60
  13   2  -1  211.48   26.80
 -13   2   1  248.68   39.40
  13   2  -1  142.69   26.50
  13   2  -1  194.98   38.00
 -13   2   1  190.38   27.40
 -13   2   1  186.38   26.90
 -13   2   1  231.28   32.20
  12  -2  -1   37.30    9.60
  12  -2  -1   23.00   12.60
 -12  -2   1   46.70    8.80
 -12  -2   1   41.40   10.90
  12  -2  -1   44.90   16.00
 -12  -2   1   53.19   14.60
 -12  -2   1   35.50   13.40
 -12  -2   1   47.90    9.20
  12  -2  -1   29.30    8.80
 -12   2   1   42.70    8.50
 -12   2   1   37.70    7.60
  12   2  -1   35.30   11.30
 -12   2   1   25.20   14.50
 -12   2   1   18.00    9.60
 -12   2   1   44.50   17.00
  12   2  -1   44.60   18.70
  12   2  -1   45.80    8.20
  11  -2  -1   28.60   13.70
 -11  -2   1   48.00    7.70
  11  -2  -1   19.90   12.30
  11  -2  -1   23.10    7.30
 -11  -2   1   12.40    9.30
 -11  -2   1   36.50   13.30
  11  -2  -1   24.10    8.30
 -11  -2   1   27.60    7.30
 -11  -2   1   26.10   12.20
  11   2  -1   19.30    9.40
  11   2  -1   27.90    6.70
 -11   2   1   12.00    8.10
  11   2  -1   27.70    7.00
 -11   2   1   12.80   13.40
 -11   2   1   31.10   13.50
 -11   2   1   34.40    6.40
  11   2  -1    2.70   16.90
 -11   2   1   12.90    6.70
 -10  -2   1  470.45   63.99
  10  -2  -1  554.14   66.59
  10  -2  -1  506.55   64.29
  10  -2  -1  450.25   64.19
 -10  -2   1  519.85   65.49
 -10  -2   1  479.05   64.09
 -10  -2   1  572.94   66.49
 -10  -2   1  475.25   67.29
  10  -2  -1  527.35   73.19
  10   2  -1  511.05   63.89
 -10   2   1  557.64   65.09
 -10   2   1  485.45   66.59
 -10   2   1  431.46   64.09
  10   2  -1  463.05   64.09
  10   2  -1  465.75   70.59
  10   2  -1  447.56   65.49
 -10   2   1  459.15   69.69
 -10   2   1  511.65   63.89
  -9  -2   1   19.80    6.20
   9  -2  -1   -3.20   10.20
  -9  -2   1   20.50    6.50
   9  -2  -1   20.10   13.10
   9  -2  -1   23.50    6.70
  -9  -2   1   11.50    8.40
   9  -2  -1   10.20    6.40
  -9  -2   1   35.40   12.10
  -9  -2   1   28.00   10.30
   9   2  -1   27.40    6.00
   9   2  -1   21.60    6.20
  -9   2   1   33.40   12.10
  -9   2   1   39.40   15.20
  -9   2   1   29.30    6.50
   9   2  -1    0.50    8.10
  -9   2   1   15.30    6.90
   9   2  -1   11.70   14.50
  -9   2   1   22.20    5.50
  -8  -2   1   13.80    8.80
  -8  -2   1   10.40    7.90
   8  -2  -1   15.10   11.60
  -8  -2   1    3.40    5.50
   8  -2  -1   11.50    5.70
   8  -2  -1   -5.20    6.90
   8  -2  -1   -4.10    5.30
  -8  -2   1   16.80   11.00
   8  -2  -1   -2.10   10.30
  -8  -2   1    9.00    5.20
  -8   2   1   13.20    5.20
  -8   2   1    3.40    4.90
   8   2  -1   12.50    5.20
   8   2  -1    0.50    4.90
   8   2  -1   -4.00   13.40
   8   2  -1   20.90    8.40
  -8   2   1    8.90    6.00
  -8   2   1   -3.10   10.00
  -8   2   1    3.10   11.30
  -7  -2   1   55.49   10.80
   7  -2  -1   69.29    9.50
   7  -2  -1   42.60    9.80
  -7  -2   1   69.59    9.10
  -7  -2   1   66.49   11.20
  -7  -2   1   65.89    8.60
   7  -2  -1   39.20    8.60
  -7  -2   1   56.89   14.40
   7  -2  -1   18.10   11.20
   7  -2  -1   55.59   15.20
  -7   2   1   46.40    9.30
   7   2  -1   39.90   10.50
   7   2  -1   44.10    8.60
  -7   2   1   59.09    8.90
  -7   2   1   38.20   12.70
   7   2  -1   76.49   18.10
   7   2  -1   54.89    8.70
  -7   2   1   53.99    8.70
  -7   2   1   69.79   16.50
  -6  -2   1  827.42  104.89
  -6  -2   1  898.51  105.89
   6  -2  -1  868.41  105.39
  -6  -2   1  776.72  104.99
   6  -2  -1  825.02  108.49
  -6  -2   1  746.33  107.79
   6  -2  -1  807.72  104.89
  -6  -2   1  812.32  105.69
   6  -2  -1  738.33  105.29
  -6  -2   1  774.92  104.79
  -6   2   1  906.41  105.29
  -6   2   1  731.13  104.99
  -6   2   1  776.42  108.89
   6   2  -1  752.72  104.89
  -6   2   1  876.91  105.69
  -6   2   1  815.12  104.89
   6   2  -1  889.51  105.79
   6   2  -1  767.12  109.29
   5  -2  -1   57.09    7.40
  -5  -2   1   57.69   13.00
   5  -2  -1   31.10   13.50
  -5  -2   1   38.20    7.50
  -5  -2   1   48.80    6.90
  -5  -2   1   44.50    6.70
   5  -2  -1   28.50    9.10
  -5  -2   1   28.90    7.90
   5  -2  -1   53.79    7.70
   5  -2  -1   49.30    7.30
  -5  -2   1   41.90    8.50
  -5   2   1   48.00   12.70
  -5   2   1   33.40    8.30
  -5   2   1   51.79    7.30
   5   2  -1   29.20   12.40
   5   2  -1   35.80    7.20
  -5   2   1   42.10    7.00
  -5   2   1   46.10    7.70
   5   2  -1   37.50    7.00
  -4  -2   1 1410.26  165.58
  -4  -2   1 1238.18  168.18
  -4  -2   1 1147.29  165.58
  -4  -2   1 1181.48  165.18
  -4  -2   1 1228.78  165.18
   4  -2  -1 1284.27  165.38
   4  -2  -1 1297.07  165.48
   4  -2  -1 1306.77  165.18
   4  -2  -1 1271.07  165.18
  -4  -2   1 1288.67  165.08
  -4   2   1 1322.37  165.18
  -4   2   1 1337.97  165.38
   4   2  -1 1237.58  165.18
   4   2  -1 1212.08  165.18
  -4   2   1 1293.67  168.88
  -4   2   1 1407.76  165.48
  -4   2   1 1292.57  165.38
  -4   2   1 1228.88  165.18
   3  -2  -1  647.94   75.09
  -3  -2   1  614.44   75.39
  -3  -2   1  555.54   74.69
   3  -2  -1  577.24   74.79
   3  -2  -1  550.24   74.79
   3  -2  -1  581.14   74.89
  -3  -2   1  642.84   74.79
  -3  -2   1  532.85   77.89
  -3  -2   1  531.95   74.79
  -3   2   1  653.53   74.99
   3   2  -1  521.45   74.79
  -3   2   1  581.64   75.09
   3   2  -1  591.54   74.69
   3   2  -1  570.44   75.29
   3   2  -1  533.35   74.79
  -3   2   1  575.44   78.39
  -3   2   1  575.44   75.09
  -3   2   1  554.24   74.79
  -3   2   1  559.74   74.79
   2  -2  -1   76.09   11.00
  -2  -2   1   78.39   10.90
   2  -2  -1   67.59   11.20
  -2  -2   1   71.89   11.20
  -2  -2   1   88.49   10.60
   2  -2  -1   69.19   11.20
  -2  -2   1   92.39   12.30
   2  -2  -1   99.99   11.60
  -2  -2   1   82.89   16.40
  -2   2   1   64.89   11.20
   2   2  -1   76.39   11.00
   2   2  -1   63.39   10.60
  -2   2   1   73.19   11.00
  -2   2   1   72.59   11.00
  -2   2   1   83.19   11.20
   2   2  -1   79.59   11.40
  -2   2   1   73.09   15.70
  -1  -2   1  701.53   92.29
   1  -2  -1  671.33   92.49
   1  -2  -1  714.73   95.79
   1  -2  -1  722.23   92.39
  -1  -2   1  744.23   95.79
   1  -2  -1  713.83   92.39
  -1  -2   1  694.93   92.39
   1  -2  -1  754.72   92.39
  -1  -2   1  670.43   92.59
   1  -2  -1  745.73   92.39
  -1  -2   1  749.13   92.39
   1   2  -1  762.22   96.09
  -1   2   1  807.42   92.49
  -1   2   1  699.33   92.49
   1   2  -1  738.03   92.29
  -1   2   1  701.53   92.39
  -1   2   1  655.43   92.29
   1   2  -1  638.84   92.59
   1   2  -1  746.23   92.39
  -1   2   1  699.43   92.39
  -1   2   1  681.23   95.69
   1   2  -1  669.63   92.29
   0  -2  -1  380.66   50.29
   0  -2  -1  370.36   50.09
   0  -2  -1  367.76   50.29
   0  -2   1  371.66   53.49
   0  -2  -1  384.36   50.09
   0  -2  -1  405.26   50.09
   0  -2  -1  348.37   53.29
   0  -2   1  376.66   50.09
   0  -2   1  366.76   49.99
   0  -2   1  338.07   50.29
   0  -2   1  381.46   50.09
   0   2   1  418.16   50.09
   0   2   1  374.06   50.29
   0   2   1  390.76   53.79
   0   2  -1  392.76   49.99
   0   2  -1  386.66   50.09
   0   2  -1  392.56   53.79
   0   2   1  351.66   49.99
   0   2   1  408.16   50.29
   0   2  -1  391.06   50.09
   0   2   1  389.66   50.09
   0   2  -1  451.75   50.19
  -1  -2  -1  141.29   21.40
   1  -2   1  184.68   21.50
   1  -2   1  155.78   21.40
  -1  -2  -1  136.29   21.80
  -1  -2  -1  175.78   21.40
  -1  -2  -1  146.99   22.00
   1  -2   1  161.28   25.60
  -1  -2  -1  162.68   25.50
  -1  -2  -1  176.78   21.40
   1  -2   1  159.38   21.80
   1  -2   1  156.48   21.60
   1   2   1  151.68   21.40
   1   2   1  156.58   21.60
   1   2   1  151.68   22.00
  -1   2  -1  165.48   21.70
  -1   2  -1  146.69   21.60
   1   2   1  157.88   21.70
   1   2   1  189.88   21.50
  -1   2  -1  180.48   21.60
  -1   2  -1  153.88   21.40
  -1   2  -1  143.59   25.40
  -1   2  -1  161.68   21.60
   2  -2   1  596.34   82.99
  -2  -2  -1  605.94   85.99
  -2  -2  -1  585.44   85.89
   2  -2   1  628.04   82.89
  -2  -2  -1  628.24   82.99
   2  -2   1  618.44   88.09
  -2  -2  -1  623.44   82.89
   2  -2   1  664.03   82.99
   2  -2   1  661.43   82.89
  -2  -2  -1  695.33   83.39
   2  -2   1  716.23   83.09
   2   2   1  647.44   82.99
  -2   2  -1  641.34   82.89
   2   2   1  644.24   83.29
  -2   2  -1  679.73   83.09
   2   2   1  595.64   82.99
  -2   2  -1  636.04   82.99
  -2   2  -1  646.64   83.29
   2   2   1  610.84   82.89
  -3  -2  -1 1633.24  207.78
  -3  -2  -1 1585.14  205.18
   3  -2   1 1534.95  204.78
  -3  -2  -1 1501.75  204.78
   3  -2   1 1523.35  204.78
   3  -2   1 1530.35  204.78
   3  -2   1 1703.73  204.98
  -3  -2  -1 1537.75  204.78
   3   2   1 1599.14  204.78
  -3   2  -1 1541.15  204.78
  -3   2  -1 1767.42  204.78
   3   2   1 1569.84  204.78
   3   2   1 1649.33  204.78
   3   2   1 1503.25  205.18
   4  -2   1   10.70    3.90
  -4  -2  -1   18.40    5.40
  -4  -2  -1   18.80    4.10
   4  -2   1    6.30    8.00
   4  -2   1    6.20    3.80
  -4  -2  -1   20.30    3.70
   4  -2   1    9.20    5.80
   4  -2   1    9.50    4.10
  -4  -2  -1   36.10    9.60
   4   2   1   29.70    4.50
   4   2   1   10.70    5.40
   4   2   1   36.90    9.60
  -4   2  -1   13.60    4.80
  -4   2  -1   21.10    8.80
  -4   2  -1    6.00    4.10
  -4   2  -1   14.00    4.10
  -4   2  -1   17.00    4.00
   5  -2   1 1719.63  205.18
  -5  -2  -1 1458.55  204.78
   5  -2   1 1574.24  208.08
   5  -2   1 1413.46  204.78
  -5  -2  -1 1585.44  204.78
  -5  -2  -1 1604.44  207.58
   5  -2   1 1740.63  205.08
   5  -2   1 1623.54  204.78
  -5  -2  -1 1431.96  205.28
  -5   2  -1 1702.63  205.08
   5   2   1 1534.95  204.78
   5   2   1 1514.15  204.78
   5   2   1 1691.83  205.48
  -5   2  -1 1518.25  208.08
   5   2   1 1752.72  208.38
  -5   2  -1 1612.44  205.08
  -5   2  -1 1496.65  204.78
  -6  -2  -1  565.64   72.49
  -6  -2  -1  496.65   71.69
   6  -2   1  543.55   75.39
   6  -2   1  575.04   71.79
   6  -2   1  513.05   71.89
  -6  -2  -1  584.94   71.79
   6  -2   1  544.55   72.79
  -6  -2  -1  513.65   74.69
   6  -2   1  598.34   72.39
  -6   2  -1  507.45   71.79
  -6   2  -1  561.74   71.79
  -6   2  -1  515.35   75.59
   6   2   1  621.24   72.89
   6   2   1  555.14   75.69
   6   2   1  532.55   71.79
  -6   2  -1  630.04   72.29
  -6   2  -1  556.84   72.49
   7  -2   1  500.95   65.79
   7  -2   1  435.86   62.49
   7  -2   1  459.75   61.89
  -7  -2  -1  513.75   63.09
  -7  -2  -1  442.06   61.79
  -7  -2  -1  496.75   62.89
  -7  -2  -1  515.35   64.99
   7  -2   1  471.95   61.59
  -7  -2  -1  484.75   61.69
   7  -2   1  422.76   63.09
   7   2   1  421.36   62.89
  -7   2  -1  511.05   61.79
  -7   2  -1  533.35   63.09
   7   2   1  404.16   67.79
  -7   2  -1  469.55   70.09
  -7   2  -1  483.75   62.39
   8  -2   1  180.28   23.80
   8  -2   1  194.58   29.40
   8  -2   1  157.48   26.30
  -8  -2  -1  191.28   26.00
   8  -2   1  175.28   25.70
  -8  -2  -1  201.28   25.90
  -8  -2  -1  160.18   23.50
  -8  -2  -1  156.98   23.80
  -8  -2  -1  182.08   27.90
  -8   2  -1  168.58   23.60
   8   2   1  193.98   26.30
   8   2   1  161.68   30.00
  -8   2  -1  179.58   24.90
   8   2   1  178.28   23.60
  -8   2  -1  173.78   26.40
  -8   2  -1  177.58   23.80
  -8   2  -1  173.88   29.50
   9  -2   1  750.12  109.19
  -9  -2  -1  773.02  107.99
  -9  -2  -1  829.32  107.89
  -9  -2  -1  854.81  109.49
   9  -2   1  885.81  111.39
   9  -2   1  837.02  108.09
   9  -2   1  775.22  108.89
  -9  -2  -1  953.80  109.29
  -9   2  -1  866.81  109.79
   9   2   1  873.21  109.19
  -9   2  -1  835.42  107.99
  -9   2  -1  885.81  108.69
  -9   2  -1  839.02  107.89
  -9   2  -1  721.53  111.89
   9   2   1  826.52  107.79
 -10  -2  -1  332.77   46.60
  10  -2   1  353.56   46.50
 -10  -2  -1  325.27   44.10
 -10  -2  -1  333.77   44.20
  10  -2   1  362.76   44.30
 -10  -2  -1  288.17   45.90
  10  -2   1  349.37   48.30
 -10   2  -1  291.27   49.10
 -10   2  -1  347.57   44.00
 -10   2  -1  372.16   45.40
 -10   2  -1  335.77   44.20
 -10   2  -1  314.57   47.90
  10   2   1  319.97   46.10
 -11  -2  -1   -8.00    5.60
 -11  -2  -1    6.70    8.10
 -11  -2  -1    4.60    5.20
  11  -2   1   -8.50    8.70
  11  -2   1   -5.10    5.00
  11  -2   1    5.40   10.80
 -11  -2  -1   -5.80    9.80
 -11   2  -1   -5.70   14.70
  11   2   1    6.60    8.20
 -11   2  -1   -9.80   10.50
 -11   2  -1    2.60    4.60
 -11   2  -1    1.40    6.70
 -11   2  -1   -5.70    4.20
  12  -2   1  336.37   46.90
 -12  -2  -1  349.37   48.00
 -12  -2  -1  344.07   46.40
 -12   2  -1  354.06   45.90
 -12   2  -1  321.77   44.10
 -12   2  -1  283.17   49.60
  12   2   1  348.27   46.50
 -13  -2  -1  188.48   29.40
  13  -2   1  182.78   27.70
 -13  -2  -1  219.58   27.70
 -13  -2  -1  164.48   25.00
 -13  -2  -1  173.18   25.30
  13   2   1  214.28   27.60
 -13   2  -1  198.18   27.60
 -13   2  -1  184.88   30.30
 -13   2  -1  163.68   24.40
 -13   2  -1  172.68   24.80
  14  -2   1  136.69   26.70
 -14  -2  -1  232.88   27.20
 -14  -2  -1  169.68   29.30
 -14   2  -1  155.48   25.80
 -14   2  -1  181.98   24.10
 -14   2  -1  161.08   30.30
  14   2   1  162.18   26.60
 -15  -2  -1   10.40   10.70
 -15  -2  -1    2.00   15.10
  15  -2   1   10.50   10.50
 -15   2  -1   22.20   19.40
 -15   2  -1   18.80    9.90
  15   2   1    3.20   11.10
 -16  -2  -1  147.69   27.70
  16  -2   1  123.39   23.70
 -16  -2  -1  147.19   23.50
 -16   2  -1  112.39   22.50
 -16   2  -1  203.08   29.90
  16   2   1  160.88   24.10
 -17  -2  -1   53.99   21.20
 -17  -2  -1   64.39   15.30
  17  -2   1   72.09   15.80
 -17  -2  -1   52.49   16.70
 -17   2  -1   42.30   13.90
 -17   2  -1   65.79   23.00
  17   2   1   69.09   16.40
 -18  -2  -1  108.39   20.20
 -18  -2  -1  116.09   26.50
 -18  -2  -1  100.99   22.00
 -18   2  -1   96.29   19.70
 -18   2  -1  125.39   27.10
 -19  -2  -1   80.99   16.80
 -19  -2  -1   16.50   17.00
  19  -2   1   41.00   16.20
 -19  -2  -1   89.79   25.30
 -19   2  -1   84.89   16.00
 -19   2  -1   90.39   26.20
 -20  -2  -1   78.39   18.40
 -20  -2  -1   68.29   26.40
 -20  -2  -1   42.70   15.90
 -20   2  -1   19.30   13.80
 -20   2  -1   73.89   25.80
 -21  -2  -1   41.70   18.10
 -21  -2  -1   64.09   29.00
 -21  -2  -1   51.49   17.90
 -21   2  -1   71.99   19.30
 -21   2  -1   64.49   26.50
 -21   2  -1   90.49   17.10
 -22  -2  -1   48.50   27.70
 -22  -2  -1   79.99   19.70
 -22   2  -1   52.79   18.80
 -22   2  -1   57.39   25.90
 -22   2  -1   48.40   16.90
 -22  -3   1    0.90   10.80
  22  -3  -1   31.10   15.60
 -22  -3   1   53.69   17.70
 -22  -3   1   57.49   38.90
 -22  -3   1   11.40   19.30
 -22   3   1   15.50   23.10
 -22   3   1   -3.50   14.40
 -21  -3   1   12.60   25.90
 -21  -3   1    4.20   17.30
 -21  -3   1   -4.90   10.00
 -21  -3   1  -10.50   15.10
  21  -3  -1  -18.20   13.90
 -21   3   1   -1.70   13.30
 -21   3   1  -15.80   22.50
  21   3  -1    6.60   15.70
 -20  -3   1   76.99   19.90
 -20  -3   1   34.00   12.00
 -20  -3   1   21.40   17.80
 -20  -3   1   48.70   12.20
  20  -3  -1   36.30   16.10
 -20  -3   1   25.60   25.90
 -20   3   1   63.89   11.80
 -20   3   1   47.00   11.20
 -20   3   1   40.30   14.90
  20   3  -1   62.09   17.50
 -20   3   1   60.59   24.80
 -19  -3   1   91.49   21.20
  19  -3  -1  120.69   23.30
 -19  -3   1  138.49   17.80
 -19  -3   1  138.69   28.20
 -19  -3   1   89.19   17.20
 -19  -3   1  100.99   17.10
 -19   3   1   89.99   16.10
 -19   3   1  131.79   27.50
 -19   3   1  104.39   16.90
 -19   3   1   69.09   19.20
 -18  -3   1   19.50   14.00
 -18  -3   1    6.10    8.80
 -18  -3   1   32.30   20.40
 -18  -3   1    7.10   10.00
 -18  -3   1   -0.60    9.60
  18  -3  -1    3.30   17.10
  18  -3  -1   10.70   14.80
  18  -3  -1    8.10    9.40
  18   3  -1   46.90   14.80
 -18   3   1  -18.00   10.50
 -18   3   1   -0.50   21.60
 -18   3   1   14.70   21.10
 -18   3   1  -10.10    7.90
 -18   3   1   18.00    8.80
 -17  -3   1  170.68   27.60
  17  -3  -1  178.58   24.30
 -17  -3   1  155.58   31.20
  17  -3  -1  183.78   28.70
  17  -3  -1  176.28   23.70
 -17  -3   1  167.28   24.70
  17  -3  -1  187.38   33.20
 -17  -3   1  177.88   25.40
 -17  -3   1  118.69   23.70
 -17   3   1  166.28   31.70
  17   3  -1  209.98   28.30
 -17   3   1  141.69   23.60
 -17   3   1  150.18   24.30
 -17   3   1  192.28   38.20
 -17   3   1  172.08   26.30
  16  -3  -1   13.80    9.10
 -16  -3   1   21.90   18.00
 -16  -3   1   11.70    8.00
  16  -3  -1    9.70   15.60
 -16  -3   1   -1.00    8.30
 -16  -3   1    1.50   12.00
 -16  -3   1  -31.70   14.30
  16  -3  -1    6.00   13.30
 -16  -3   1   -5.10    9.70
 -16   3   1    8.00   19.10
  16   3  -1    0.00    6.80
 -16   3   1    9.20    7.70
  16   3  -1  -13.00   12.10
 -16   3   1    6.50   10.10
 -16   3   1  -11.10    7.70
 -16   3   1   -1.80   18.30
 -15  -3   1  204.88   33.70
 -15  -3   1  241.98   36.60
 -15  -3   1  217.28   32.10
 -15  -3   1  236.18   37.70
 -15  -3   1  208.68   32.00
  15  -3  -1  206.88   32.40
  15  -3  -1  219.38   38.80
  15  -3  -1  157.28   34.30
 -15  -3   1  211.28   31.40
  15  -3  -1  226.08   32.10
  15   3  -1  263.27   34.80
  15   3  -1  233.58   31.10
  15   3  -1  232.68   45.20
 -15   3   1  213.18   30.80
  15   3  -1  257.77   31.00
 -15   3   1  198.88   43.10
 -15   3   1  252.77   34.30
 -15   3   1  256.47   37.00
 -15   3   1  249.88   31.70
  14  -3  -1  108.79   25.40
 -14  -3   1  190.78   22.40
 -14  -3   1  151.18   24.60
  14  -3  -1  126.49   22.20
 -14  -3   1  185.18   22.40
  14  -3  -1  150.48   22.30
 -14  -3   1  129.39   22.20
 -14  -3   1  123.39   28.30
 -14  -3   1  208.08   28.80
  14  -3  -1  163.78   30.60
  14   3  -1  156.18   35.30
  14   3  -1  175.28   22.40
 -14   3   1  134.49   27.60
 -14   3   1  146.29   22.60
 -14   3   1  129.59   21.70
  14   3  -1  213.68   26.50
 -14   3   1  143.59   23.50
 -14   3   1  133.69   32.90
  14   3  -1  150.58   22.50
  13  -3  -1   -1.70    7.80
  13  -3  -1   -5.80   15.00
  13  -3  -1    8.00    8.80
 -13  -3   1   16.30   13.30
 -13  -3   1    2.80    7.10
 -13  -3   1  -20.70   11.20
 -13  -3   1   -4.20    6.20
 -13  -3   1    2.80    9.80
  13  -3  -1   -8.60   13.50
 -13  -3   1    0.00    7.40
  13   3  -1  -26.00   16.20
 -13   3   1  -14.00   14.90
 -13   3   1   20.00   16.40
 -13   3   1    5.60    6.10
 -13   3   1    2.60    8.70
 -13   3   1    0.90    7.20
  13   3  -1    3.00    7.00
  13   3  -1    3.70   10.90
  13   3  -1   12.70    6.70
  12  -3  -1    2.00   12.90
  12  -3  -1   -5.20    8.10
 -12  -3   1    5.20    7.00
 -12  -3   1   -4.50    5.60
  12  -3  -1    7.90    7.70
 -12  -3   1   -0.80   11.60
 -12  -3   1   10.10    6.80
 -12  -3   1   -3.50   11.30
  12  -3  -1  -10.30   13.20
 -12  -3   1   18.80    9.90
  12   3  -1   -5.60    9.80
  12   3  -1    9.00    6.60
 -12   3   1   -2.20    6.60
 -12   3   1    4.00   13.50
 -12   3   1   -2.70    6.00
  12   3  -1  -28.70   15.50
  12   3  -1   11.50    6.50
 -12   3   1    4.80    8.00
 -11  -3   1  474.65   65.29
  11  -3  -1  516.45   63.99
 -11  -3   1  504.05   66.19
  11  -3  -1  554.74   66.59
 -11  -3   1  493.85   63.79
 -11  -3   1  482.65   63.59
  11  -3  -1  434.06   63.69
 -11  -3   1  461.05   63.39
 -11  -3   1  524.55   68.39
  11  -3  -1  511.75   70.99
 -11   3   1  452.55   71.29
  11   3  -1  514.95   63.79
  11   3  -1  475.75   63.49
 -11   3   1  465.55   64.59
 -11   3   1  513.55   63.49
  11   3  -1  449.56   65.39
  11   3  -1  454.75   72.29
 -11   3   1  463.85   63.69
 -11   3   1  469.45   66.29
  10  -3  -1  605.04   85.79
 -10  -3   1  659.33   85.69
 -10  -3   1  591.54   85.59
 -10  -3   1  620.54   85.89
 -10  -3   1  675.63   87.19
  10  -3  -1  674.03   85.99
 -10  -3   1  681.93   90.19
 -10  -3   1  650.93   87.59
  10  -3  -1  779.12   88.29
  10  -3  -1  715.33   91.69
  10  -3  -1  648.84   86.89
 -10   3   1  663.13   93.39
 -10   3   1  697.53   85.69
  10   3  -1  632.04   85.89
 -10   3   1  652.73   86.59
 -10   3   1  729.93   87.89
  10   3  -1  627.64   87.29
 -10   3   1  609.24   85.79
  10   3  -1  688.53   85.69
  -9  -3   1  178.88   26.30
   9  -3  -1  173.38   28.40
   9  -3  -1  194.78   26.90
  -9  -3   1  176.18   26.80
  -9  -3   1  186.68   29.10
   9  -3  -1  206.68   28.80
  -9  -3   1  169.28   25.90
   9  -3  -1  177.28   26.50
  -9  -3   1  214.78   28.70
  -9  -3   1  191.18   32.70
   9  -3  -1  231.58   34.70
  -9   3   1  208.78   26.40
   9   3  -1  242.78   37.20
  -9   3   1  198.38   26.60
   9   3  -1  173.58   26.50
   9   3  -1  209.38   26.60
   9   3  -1  174.88   27.90
  -9   3   1  218.48   29.70
  -9   3   1  206.98   35.10
  -9   3   1  198.98   27.60
  -8  -3   1    8.10    4.90
   8  -3  -1    7.00    5.90
   8  -3  -1   10.70   11.70
  -8  -3   1   11.80    7.40
   8  -3  -1    6.80    7.50
   8  -3  -1    3.80    6.30
  -8  -3   1   20.30   12.50
   8  -3  -1    4.70   11.90
  -8  -3   1    5.30    8.20
  -8  -3   1    3.30    5.80
  -8  -3   1    7.30    4.90
  -8   3   1  -14.00   11.50
  -8   3   1    4.80    5.80
  -8   3   1    4.90    5.40
  -8   3   1    4.20    5.50
   8   3  -1  -12.50   12.80
  -8   3   1    7.70    9.00
   8   3  -1   33.30    6.90
   8   3  -1   18.10    8.80
   8   3  -1   16.70    5.80
  -7  -3   1  163.88   25.00
  -7  -3   1  205.28   26.50
  -7  -3   1  157.88   26.00
   7  -3  -1  178.68   32.00
  -7  -3   1  190.98   24.60
   7  -3  -1  162.88   25.70
   7  -3  -1  218.68   28.20
   7  -3  -1  190.38   25.20
  -7  -3   1  209.78   32.90
   7  -3  -1  183.58   25.00
  -7   3   1  186.38   25.30
   7   3  -1  165.78   24.90
  -7   3   1  148.09   24.90
   7   3  -1  208.08   27.00
  -7   3   1  200.88   26.40
   7   3  -1  171.38   34.20
   7   3  -1  164.78   24.80
  -7   3   1  174.88   33.60
  -7   3   1  176.28   24.70
  -6  -3   1   53.59   11.00
  -6  -3   1   66.99   10.40
   6  -3  -1   25.50   10.90
  -6  -3   1   59.99    8.80
   6  -3  -1   49.70    9.80
   6  -3  -1   39.10    9.60
  -6  -3   1   83.99    9.90
  -6  -3   1   20.80   15.60
   6  -3  -1   45.40    9.50
  -6  -3   1   94.39   10.30
  -6   3   1   59.39    9.70
  -6   3   1   61.69    9.60
   6   3  -1   79.49    9.90
  -6   3   1   53.09    9.50
  -6   3   1   56.79   11.10
  -6   3   1   50.89   17.70
   6   3  -1   34.20   17.00
   5  -3  -1  197.18   29.70
   5  -3  -1  195.68   29.50
  -5  -3   1  267.67   30.20
   5  -3  -1  177.88   29.60
  -5  -3   1  188.68   35.10
  -5  -3   1  231.38   29.40
  -5  -3   1  229.48   29.70
  -5  -3   1  279.47   31.10
  -5   3   1  187.18   30.70
   5   3  -1  261.07   29.60
  -5   3   1  195.88   29.50
   5   3  -1  273.67   29.80
  -5   3   1  215.78   29.80
  -5   3   1  185.08   29.40
   5   3  -1  277.77   31.10
  -5   3   1  205.98   30.20
  -5   3   1  186.58   35.60
  -4  -3   1 1597.14  208.48
  -4  -3   1 1536.55  212.08
  -4  -3   1 1560.14  207.58
   4  -3  -1 1688.83  207.88
   4  -3  -1 1632.74  207.78
  -4  -3   1 1543.25  207.48
   4  -3  -1 1626.04  207.78
  -4  -3   1 1483.95  207.58
   4  -3  -1 1603.04  207.68
   4   3  -1 1529.45  207.58
   4   3  -1 1489.15  208.08
   4   3  -1 1657.03  207.38
  -4   3   1 1537.25  212.58
  -4   3   1 1680.83  207.88
  -4   3   1 1719.73  207.68
  -4   3   1 1684.03  207.98
   4   3  -1 1589.14  207.68
  -4   3   1 1477.15  207.58
  -4   3   1 1839.02  208.28
   3  -3  -1   -0.80    3.50
  -3  -3   1    4.40    4.00
   3  -3  -1   -2.20    4.10
  -3  -3   1    7.90    4.40
   3  -3  -1    4.00    4.50
  -3  -3   1    7.90    9.70
   3  -3  -1    3.00    5.50
  -3  -3   1   -1.30    2.90
   3  -3  -1   -7.70    8.60
  -3  -3   1   -3.90    5.00
   3   3  -1   10.10    3.20
  -3   3   1  -10.80    7.20
   3   3  -1   -1.80    4.60
   3   3  -1   10.20    5.70
  -3   3   1    2.30    5.90
   3   3  -1   10.20    4.90
   3   3  -1   -3.80    3.90
  -3   3   1    1.10    4.00
  -3   3   1    2.70    4.10
  -3   3   1    3.00    3.40
   2  -3  -1   80.99   12.60
   2  -3  -1   73.79   18.50
  -2  -3   1   76.89   12.40
  -2  -3   1   92.89   19.50
   2  -3  -1  118.99   13.40
   2  -3  -1   64.89   12.10
  -2  -3   1   83.09   14.80
  -2  -3   1   89.09   12.10
  -2  -3   1   85.39   13.20
   2  -3  -1   75.79   12.20
  -2   3   1   83.89   12.70
   2   3  -1   91.69   13.20
   2   3  -1   91.49   12.50
  -2   3   1   62.09   18.20
   2   3  -1   79.39   19.20
  -2   3   1   78.89   12.70
   2   3  -1   85.79   12.40
   2   3  -1   85.69   12.00
  -2   3   1   86.09   12.50
  -2   3   1  107.29   12.80
   1  -3  -1 1604.54  189.18
  -1  -3   1 1380.46  189.18
  -1  -3   1 1404.76  189.18
   1  -3  -1 1246.78  189.18
  -1  -3   1 1441.46  189.08
   1  -3  -1 1411.76  193.78
  -1  -3   1 1366.66  189.18
  -1  -3   1 1492.85  193.88
   1  -3  -1 1383.26  189.08
  -1  -3   1 1318.37  189.38
   1   3  -1 1382.56  189.08
  -1   3   1 1337.47  189.18
   1   3  -1 1423.86  193.88
  -1   3   1 1474.95  189.18
   1   3  -1 1470.25  189.08
  -1   3   1 1487.85  194.28
   1   3  -1 1566.74  189.18
  -1   3   1 1443.96  189.18
   1   3  -1 1686.13  189.58
  -1   3   1 1471.45  189.08
  -1   3   1 1714.83  189.38
   1   3  -1 1660.43  189.38
   0  -3  -1   66.39    7.30
   0  -3  -1   78.29   16.80
   0  -3   1   17.20   10.80
   0  -3   1    9.70    4.70
   0  -3   1   10.00    5.10
   0   3   1   36.60    6.20
   0   3  -1   31.00    5.70
   0   3  -1   11.10    4.40
   0   3  -1    0.20    8.60
   0   3  -1   14.20    4.60
   0   3  -1    7.40    5.20
   0   3   1   77.09   14.40
   1  -3   1  517.05   69.39
  -1  -3  -1  496.25   73.89
   1  -3   1  544.95   69.39
  -1  -3  -1  544.25   74.29
   1  -3   1  451.45   69.29
   1  -3   1  551.94   69.19
  -1  -3  -1  537.85   69.19
   1  -3   1  554.94   77.19
  -1  -3  -1  555.04   69.29
  -1  -3  -1  512.25   69.49
  -1  -3  -1  475.35   69.59
  -1  -3  -1  605.24   69.39
  -1   3  -1  501.15   69.39
   1   3   1  522.55   69.09
   1   3   1  543.25   69.19
  -1   3  -1  608.44   69.39
   1   3   1  551.24   69.49
  -1   3  -1  489.15   69.19
   1   3   1  546.05   69.59
   1   3   1  548.35   69.39
  -1   3  -1  510.05   69.49
  -2  -3  -1 2294.27  300.17
   2  -3   1 2299.47  300.27
   2  -3   1 2214.88  300.17
  -2  -3  -1 2312.67  304.77
  -2  -3  -1 2175.38  300.27
  -2  -3  -1 2252.87  300.57
   2  -3   1 2296.77  300.27
  -2  -3  -1 2378.56  304.97
   2  -3   1 2354.26  305.07
   2  -3   1 1959.60  307.67
  -2   3  -1 2203.08  300.47
  -2   3  -1 2539.35  300.27
  -2   3  -1 2364.86  300.57
  -2   3  -1 2428.46  300.27
   2   3   1 2379.96  300.27
   2   3   1 2411.26  300.27
   2   3   1 2227.38  300.17
  -2   3  -1 2620.34  300.47
  -3  -3  -1   92.89   12.30
   3  -3   1   80.29   12.30
  -3  -3  -1   87.09   13.40
   3  -3   1   79.29   19.20
  -3  -3  -1   70.09   18.30
   3  -3   1   95.29   12.90
  -3  -3  -1   64.59   12.60
   3  -3   1   89.39   12.70
   3  -3   1  109.49   12.90
  -3  -3  -1   75.39   18.40
  -3  -3  -1   81.69   12.50
   3   3   1   82.39   12.40
  -3   3  -1   83.89   12.40
  -3   3  -1   80.59   13.20
   3   3   1   82.99   13.10
   3   3   1   87.79   12.80
  -3   3  -1   95.69   12.80
  -3   3  -1   76.39   12.30
   3   3   1   81.89   12.50
  -4  -3  -1  408.46   59.59
   4  -3   1  538.75   59.09
  -4  -3  -1  430.26   58.79
   4  -3   1  463.15   58.89
   4  -3   1  397.96   58.99
   4  -3   1  454.75   58.89
  -4  -3  -1  432.66   58.89
  -4  -3  -1  460.45   64.09
   4   3   1  446.26   58.79
  -4   3  -1  400.86   58.79
  -4   3  -1  448.26   58.99
   4   3   1  481.55   58.99
  -4   3  -1  519.45   59.29
   4   3   1  489.25   59.89
   4   3   1  389.36   59.49
   5  -3   1  321.57   47.00
   5  -3   1  314.87   46.80
   5  -3   1  379.16   52.99
  -5  -3  -1  354.36   46.90
   5  -3   1  426.06   47.40
  -5  -3  -1  351.16   46.70
  -5  -3  -1  395.66   52.49
  -5  -3  -1  341.07   47.90
   5  -3   1  343.77   46.80
  -5   3  -1  319.77   46.70
  -5   3  -1  415.56   47.30
  -5   3  -1  410.06   47.10
   5   3   1  325.07   52.19
   5   3   1  371.36   46.90
   5   3   1  307.37   47.80
   5   3   1  336.27   46.70
   6  -3   1   95.39   14.20
   6  -3   1   92.49   14.10
   6  -3   1  124.79   24.00
  -6  -3  -1   93.99   14.10
  -6  -3  -1  103.89   21.90
  -6  -3  -1   94.09   14.10
  -6  -3  -1   70.79   15.40
   6  -3   1   88.89   14.40
   6  -3   1  127.99   16.40
   6   3   1   74.89   21.00
  -6   3  -1   97.29   14.60
   6   3   1   95.49   14.30
   6   3   1   88.09   15.80
  -6   3  -1   98.89   14.00
  -6   3  -1   90.49   21.90
  -6   3  -1  103.29   14.60
  -6   3  -1  108.89   14.80
   6   3   1   96.69   14.40
   7  -3   1 1222.28  164.28
  -7  -3  -1 1355.36  165.28
  -7  -3  -1 1162.68  164.28
   7  -3   1 1355.36  164.68
  -7  -3  -1 1327.67  168.68
   7  -3   1 1333.97  169.58
   7  -3   1 1196.98  164.28
  -7  -3  -1 1229.58  164.98
  -7  -3  -1 1290.97  164.18
   7   3   1 1117.79  169.08
   7   3   1 1264.87  164.28
   7   3   1 1093.19  164.18
   7   3   1 1321.27  165.28
  -7   3  -1 1191.68  169.48
  -7   3  -1 1399.16  164.78
  -7   3  -1 1314.17  164.28
  -7   3  -1 1230.98  164.28
  -7   3  -1 1444.76  164.78
  -8  -3  -1  138.79   18.20
  -8  -3  -1  130.49   24.60
   8  -3   1  121.59   24.70
   8  -3   1   99.99   16.20
   8  -3   1  116.79   17.10
   8  -3   1   75.59   19.10
  -8  -3  -1  126.39   16.60
  -8  -3  -1  146.99   18.80
  -8  -3  -1  101.09   16.40
   8  -3   1  114.69   17.80
  -8   3  -1  102.89   16.80
   8   3   1  120.49   17.20
  -8   3  -1  139.09   19.10
   8   3   1  103.89   27.40
  -8   3  -1  110.09   17.30
  -8   3  -1  146.39   26.70
   8   3   1   98.99   16.60
  -8   3  -1  104.99   16.90
   8   3   1  135.79   19.00
   9  -3   1  245.38   48.40
   9  -3   1  216.28   30.90
  -9  -3  -1  189.58   34.60
  -9  -3  -1  219.08   31.20
   9  -3   1  237.88   29.40
   9  -3   1  217.58   29.20
   9  -3   1  213.38   32.20
  -9  -3  -1  190.88   29.30
  -9  -3  -1  242.78   31.80
  -9  -3  -1  201.28   28.90
  -9   3  -1  203.78   29.20
  -9   3  -1  224.18   30.10
   9   3   1  253.77   29.10
  -9   3  -1  191.28   29.00
   9   3   1  209.58   29.30
   9   3   1  231.88   32.00
  -9   3  -1  239.58   37.00
  -9   3  -1  198.18   31.80
   9   3   1  217.68   36.70
 -10  -3  -1  256.47   38.20
  10  -3   1  264.47   36.00
  10  -3   1  272.07   42.20
  10  -3   1  235.68   37.70
 -10  -3  -1  240.78   40.80
 -10  -3  -1  241.88   38.00
  10  -3   1  303.87   38.80
 -10  -3  -1  274.07   35.60
 -10  -3  -1  257.87   36.00
  10  -3   1  271.07   35.80
  10   3   1  262.97   43.10
 -10   3  -1  283.07   35.90
  10   3   1  278.07   35.80
 -10   3  -1  338.77   39.20
  10   3   1  252.67   35.50
  10   3   1  273.07   38.30
 -10   3  -1  246.98   36.70
 -10   3  -1  250.67   42.70
 -10   3  -1  281.57   35.70
 -11  -3  -1    0.60    8.60
  11  -3   1   -0.60   12.40
 -11  -3  -1   -6.40    8.80
 -11  -3  -1   -2.80    5.20
  11  -3   1    5.00   10.70
 -11  -3  -1  -11.80   10.80
  11  -3   1    2.90    6.10
 -11  -3  -1   -4.90    5.80
  11  -3   1    7.60    8.90
  11   3   1  -10.80   13.00
  11   3   1   -9.90    5.60
 -11   3  -1    4.70    5.80
 -11   3  -1   -3.50    6.60
  11   3   1  -12.40    8.70
 -11   3  -1   19.90   12.20
 -11   3  -1    7.30   12.90
 -11   3  -1    2.60    5.50
  12  -3   1  230.68   36.60
 -12  -3  -1  224.78   33.40
 -12  -3  -1  281.37   37.40
  12  -3   1  248.18   33.50
  12  -3   1  273.07   40.00
 -12  -3  -1  238.78   36.20
 -12  -3  -1  248.18   33.10
  12  -3   1  219.08   32.90
  12   3   1  210.78   41.90
 -12   3  -1  259.37   33.00
  12   3   1  249.88   33.00
 -12   3  -1  274.87   38.40
 -12   3  -1  242.98   41.40
 -12   3  -1  240.68   33.30
 -12   3  -1  249.48   35.00
  12   3   1  286.97   36.60
 -13  -3  -1   38.80   12.00
 -13  -3  -1   45.60    8.50
  13  -3   1   43.50   16.90
 -13  -3  -1   24.60    8.00
 -13  -3  -1   24.90   13.70
 -13  -3  -1   44.70   14.00
  13  -3   1   16.70   12.60
  13  -3   1   17.50    8.10
 -13   3  -1   15.20   10.10
 -13   3  -1   43.40    7.60
 -13   3  -1    5.30   15.90
  13   3   1   29.00   12.10
  13   3   1   22.20    7.30
 -13   3  -1   31.00   15.60
 -13   3  -1   39.30    8.10
 -14  -3  -1  156.98   23.40
 -14  -3  -1  142.99   26.90
 -14  -3  -1  146.79   23.50
  14  -3   1  123.59   25.40
  14  -3   1  164.68   23.40
 -14  -3  -1  206.38   26.10
 -14   3  -1  154.18   24.30
  14   3   1  138.09   25.60
 -14   3  -1  204.18   28.40
 -14   3  -1  170.68   22.50
 -14   3  -1  159.38   23.10
  15  -3   1  298.27   42.20
 -15  -3  -1  268.07   42.70
 -15  -3  -1  286.27   37.80
 -15  -3  -1  251.47   38.10
 -15  -3  -1  342.77   42.10
 -15   3  -1  276.57   40.20
 -15   3  -1  322.57   42.50
 -15   3  -1  295.07   37.20
  15   3   1  262.47   40.60
 -15   3  -1  239.88   37.70
 -16  -3  -1    6.90   17.00
 -16  -3  -1   21.80   12.80
  16  -3   1   13.10   12.70
 -16   3  -1   18.10   18.50
 -16   3  -1   27.30    7.60
 -16   3  -1   20.30   10.70
  16   3   1   21.70   13.70
  17  -3   1   77.69   18.40
 -17  -3  -1   80.79   22.40
 -17  -3  -1   91.79   19.30
 -17   3  -1  101.79   24.00
  17   3   1   82.09   19.50
 -17   3  -1   93.39   17.50
  18  -3   1   -0.50   12.10
 -18  -3  -1    7.60   13.10
 -18  -3  -1  -14.70   19.10
 -18   3  -1    3.80   10.90
 -18   3  -1  -16.30   19.70
  18   3   1    8.30   14.30
 -19  -3  -1   13.90   16.30
  19  -3   1   28.90   14.60
 -19  -3  -1   21.90   14.50
 -19  -3  -1   45.90   22.30
 -19   3  -1   43.60   13.30
 -19   3  -1   69.39   39.40
  20  -3   1   52.99   16.10
 -20  -3  -1   53.39   19.50
 -20  -3  -1   42.10   24.40
 -20  -3  -1   42.90   19.00
 -20   3  -1   62.29   15.30
 -20   3  -1    4.30   23.30
 -20   3  -1   64.29   18.00
 -21  -3  -1   46.90   25.80
 -21  -3  -1   15.90   17.90
 -21  -3  -1   33.10   12.60
 -21  -3  -1   55.49   16.70
 -21   3  -1   36.60   16.20
 -21   3  -1   -2.00   23.30
 -21   3  -1   17.50   13.10
 -22  -3  -1   58.99   14.90
 -22  -3  -1   34.00   17.30
 -22  -3  -1   30.20   11.90
 -22  -3  -1   17.10   18.00
 -22  -3  -1   38.50   30.00
 -22   3  -1   61.39   24.80
 -22   3  -1   59.59   23.90
 -22   3  -1   45.50   17.60
 -22  -4   1   26.70   12.10
 -22  -4   1    9.80   27.80
  22  -4  -1   40.90   18.00
 -22  -4   1   19.70   30.70
 -22   4   1   11.80   24.10
 -22   4   1   36.80   15.30
 -22   4   1   38.30   11.50
 -21  -4   1   18.30   10.80
  21  -4  -1   21.50   15.50
 -21  -4   1   21.20   17.30
 -21  -4   1   -3.10   24.60
 -21   4   1   23.50   10.50
 -21   4   1   28.80   23.60
 -21   4   1   29.10   15.00
  21   4  -1   48.40   18.00
  20  -4  -1   -0.60   14.80
 -20  -4   1   -4.40   14.90
 -20  -4   1    9.00   10.50
 -20  -4   1   14.00   22.10
  20  -4  -1   -7.10   10.00
 -20   4   1   11.80    9.40
 -20   4   1  -12.00   20.80
  20   4  -1    1.70   15.60
 -20   4   1   12.30   12.40
  19  -4  -1    3.10   15.30
 -19  -4   1   25.00   10.80
  19  -4  -1   13.20    7.00
  19  -4  -1   29.10   11.00
 -19  -4   1    8.90   14.90
 -19  -4   1   30.30   22.10
  19  -4  -1    1.30   21.70
 -19   4   1   14.30   21.20
 -19   4   1   10.00    9.70
  19   4  -1   23.40    8.90
  19   4  -1   25.50   16.30
 -19   4   1   67.49   28.90
 -19   4   1   22.80   12.50
 -19   4   1   16.40   10.30
  18  -4  -1  196.18   29.50
 -18  -4   1  172.08   27.80
 -18  -4   1  212.98   29.90
 -18  -4   1  208.18   28.50
 -18  -4   1  197.68   36.90
  18  -4  -1  173.58   32.60
 -18  -4   1  159.38   35.20
  18  -4  -1  285.97   29.20
 -18  -4   1  132.09   33.70
 -18   4   1  198.38   28.90
 -18   4   1  195.58   35.80
  18   4  -1  218.38   32.70
 -18   4   1  176.98   30.30
  18   4  -1  186.78   28.80
 -18   4   1  199.98   51.29
 -18   4   1  166.38   28.20
 -17  -4   1   70.99   14.60
  17  -4  -1   91.79   17.60
 -17  -4   1   97.59   20.10
  17  -4  -1   63.09   16.10
 -17  -4   1  100.79   15.90
 -17  -4   1   93.79   15.60
  17  -4  -1   51.49   25.10
  17  -4  -1   85.39   21.30
 -17  -4   1   71.39   22.00
  17   4  -1  102.49   14.00
 -17   4   1   90.99   14.20
  17   4  -1   94.99   33.70
 -17   4   1   97.69   32.60
 -17   4   1   94.29   15.30
  17   4  -1   78.39   20.00
 -17   4   1  102.79   24.20
  17   4  -1   72.39   14.30
 -17   4   1   52.49   16.90
  16  -4  -1  453.15   71.49
 -16  -4   1  450.65   63.69
 -16  -4   1  591.44   64.49
  16  -4  -1  453.25   67.39
 -16  -4   1  439.16   69.99
 -16  -4   1  573.34   70.09
 -16  -4   1  491.35   66.69
  16  -4  -1  399.06   63.89
  16  -4  -1  510.75   64.09
 -16   4   1  543.45   68.79
 -16   4   1  518.55   64.79
  16   4  -1  460.45   63.29
  16   4  -1  429.06   77.39
 -16   4   1  483.55   63.69
  16   4  -1  470.35   63.49
 -16   4   1  445.76   63.19
 -16   4   1  474.35   65.39
 -16   4   1  461.95   75.99
  16   4  -1  502.55   67.19
 -15  -4   1  308.97   35.60
 -15  -4   1  251.47   35.90
  15  -4  -1  276.47   43.70
  15  -4  -1  178.58   35.00
 -15  -4   1  221.98   31.70
 -15  -4   1  227.38   31.90
  15  -4  -1  158.58   31.20
  15  -4  -1  214.58   32.20
 -15  -4   1  226.48   38.70
  15   4  -1  322.17   50.59
 -15   4   1  218.58   35.30
 -15   4   1  200.78   31.60
 -15   4   1  251.77   34.00
 -15   4   1  270.27   47.20
 -15   4   1  219.08   30.90
  15   4  -1  195.38   31.60
  15   4  -1  259.47   35.50
  15   4  -1  211.78   31.10
  14  -4  -1  229.28   41.50
 -14  -4   1  196.58   33.60
 -14  -4   1  203.58   31.30
 -14  -4   1  242.18   31.90
  14  -4  -1  234.78   32.10
 -14  -4   1  226.78   30.90
  14  -4  -1  223.78   34.50
 -14  -4   1  218.88   34.60
  14  -4  -1  215.28   31.50
 -14  -4   1  219.18   38.70
  14   4  -1  275.17   35.30
  14   4  -1  229.08   31.50
 -14   4   1  180.48   31.60
 -14   4   1  193.98   32.10
 -14   4   1  282.57   47.90
  14   4  -1  211.78   31.30
 -14   4   1  229.38   31.00
 -14   4   1  239.58   35.20
  14   4  -1  280.57   48.10
 -13  -4   1  118.99   15.20
 -13  -4   1  105.79   23.00
 -13  -4   1  114.59   15.80
 -13  -4   1  130.99   21.10
  13  -4  -1   59.69   17.30
  13  -4  -1   85.99   20.70
  13  -4  -1  107.39   15.80
 -13  -4   1   77.49   17.80
  13  -4  -1  102.29   26.70
 -13  -4   1   82.29   14.50
  13  -4  -1   58.59   15.40
  13   4  -1  138.89   31.60
  13   4  -1   88.29   14.90
  13   4  -1   84.19   15.20
 -13   4   1   61.79   15.70
 -13   4   1  106.19   14.60
 -13   4   1   93.79   19.80
  13   4  -1   58.89   18.50
 -13   4   1   94.69   15.40
 -13   4   1   85.39   28.60
  12  -4  -1  813.72  104.49
  12  -4  -1  813.22  109.39
  12  -4  -1  821.82  102.29
 -12  -4   1  768.02  101.79
  12  -4  -1  769.02  103.49
  12  -4  -1  719.03  101.99
 -12  -4   1  722.93  102.09
 -12  -4   1  753.22  106.99
 -12  -4   1  773.72  103.79
 -12  -4   1  737.13  104.09
  12   4  -1  810.52  104.19
  12   4  -1  744.73  112.29
  12   4  -1  753.12  102.09
 -12   4   1  738.23  102.99
  12   4  -1  800.82  101.89
 -12   4   1  931.91  102.29
 -12   4   1  753.72  103.89
 -12   4   1  778.12  110.79
 -12   4   1  817.42  101.79
  11  -4  -1   38.90   16.70
  11  -4  -1   83.89   23.30
 -11  -4   1   54.39   13.70
  11  -4  -1   70.89   11.90
  11  -4  -1   44.10   11.20
 -11  -4   1   72.99   20.30
 -11  -4   1   59.39   11.60
  11  -4  -1   54.59   13.80
 -11  -4   1   72.79   11.00
 -11  -4   1   52.09   13.70
  11   4  -1   48.10   14.10
 -11   4   1   58.19   12.10
 -11   4   1  103.29   25.60
 -11   4   1   65.99   15.10
  11   4  -1   64.29   11.50
 -11   4   1   61.59   11.00
 -11   4   1   67.59   11.40
  11   4  -1   16.70   23.40
 -11   4   1   48.40   13.70
  11   4  -1   56.69   11.50
  10  -4  -1 1377.66  180.38
 -10  -4   1 1352.16  178.88
 -10  -4   1 1456.05  180.38
  10  -4  -1 1399.06  185.38
 -10  -4   1 1444.36  184.58
  10  -4  -1 1368.06  179.78
 -10  -4   1 1343.17  179.18
 -10  -4   1 1478.85  180.58
  10  -4  -1 1422.46  179.08
  10  -4  -1 1364.16  179.28
  10   4  -1 1158.68  186.38
 -10   4   1 1440.56  179.78
  10   4  -1 1431.66  180.48
 -10   4   1 1527.55  179.28
 -10   4   1 1403.36  178.98
  10   4  -1 1331.87  178.98
  10   4  -1 1299.07  179.18
 -10   4   1 1332.07  179.88
 -10   4   1 1292.17  179.68
 -10   4   1 1370.96  187.08
  -9  -4   1  819.92   99.19
  -9  -4   1  835.62  104.29
  -9  -4   1  797.72   97.59
   9  -4  -1  675.53   98.29
   9  -4  -1  733.53   97.69
  -9  -4   1  724.03   97.79
   9  -4  -1  848.02   99.49
  -9  -4   1  745.73   99.09
   9  -4  -1  716.93   97.89
   9  -4  -1  749.92  104.79
   9   4  -1  728.73  106.39
   9   4  -1  732.93   97.79
  -9   4   1  694.73  105.59
  -9   4   1  675.73   97.79
  -9   4   1  796.82   97.59
   9   4  -1  736.93   97.69
  -9   4   1  770.82   98.59
  -9   4   1  736.63   98.59
  -9   4   1  739.53   98.29
   8  -4  -1  392.86   56.49
  -8  -4   1  348.97   56.89
   8  -4  -1  437.06   63.79
  -8  -4   1  400.26   56.09
  -8  -4   1  530.85   57.99
   8  -4  -1  462.45   58.19
  -8  -4   1  407.66   62.89
   8  -4  -1  439.96   56.09
   8  -4  -1  430.36   56.19
   8   4  -1  458.35   66.39
  -8   4   1  390.56   57.09
  -8   4   1  458.25   55.99
  -8   4   1  403.56   56.49
  -8   4   1  368.66   63.89
   8   4  -1  527.15   58.09
  -8   4   1  431.26   57.19
   8   4  -1  416.16   56.19
   8   4  -1  428.26   56.09
  -8   4   1  389.66   56.09
  -7  -4   1  113.99   27.50
  -7  -4   1  115.39   19.80
   7  -4  -1  136.29   19.60
  -7  -4   1  149.39   19.30
   7  -4  -1  113.89   19.40
   7  -4  -1  100.59   20.60
   7  -4  -1  173.08   20.60
  -7  -4   1  151.38   19.60
  -7  -4   1  121.59   20.80
  -7   4   1  123.09   19.70
   7   4  -1  127.99   31.10
   7   4  -1  127.69   19.50
  -7   4   1  155.98   31.00
  -7   4   1  135.69   21.00
   7   4  -1  157.18   21.30
  -7   4   1  153.88   20.60
  -7   4   1  132.69   19.80
   7   4  -1  127.39   19.30
  -7   4   1  149.19   20.50
   6  -4  -1  560.44   73.29
  -6  -4   1  596.84   80.49
  -6  -4   1  567.54   73.29
  -6  -4   1  438.46   73.59
   6  -4  -1  610.44   73.29
  -6  -4   1  560.74   72.99
   6  -4  -1  552.94   73.39
  -6  -4   1  436.56   74.19
   6  -4  -1  571.04   74.09
   6   4  -1  653.23   74.59
   6   4  -1  556.34   73.29
  -6   4   1  582.54   74.09
  -6   4   1  571.24   73.79
  -6   4   1  560.24   73.19
   6   4  -1  571.64   73.19
  -6   4   1  555.64   73.09
  -6   4   1  564.04   81.19
  -6   4   1  563.34   73.49
   5  -4  -1 1453.45  185.78
  -5  -4   1 1458.65  185.68
   5  -4  -1 1243.08  185.68
  -5  -4   1 1474.75  192.08
   5  -4  -1 1516.85  185.88
   5  -4  -1 1186.48  200.98
  -5  -4   1 1471.15  185.58
  -5  -4   1 1299.77  186.28
   5  -4  -1 1428.06  185.98
   5   4  -1 1523.05  185.68
  -5   4   1 1495.95  186.18
  -5   4   1 1440.46  192.88
  -5   4   1 1377.06  185.68
  -5   4   1 1417.76  185.58
  -5   4   1 1551.44  186.08
   5   4  -1 1394.56  185.68
   5   4  -1 1497.45  186.48
   4  -4  -1   52.39   11.40
  -4  -4   1   54.79   11.70
  -4  -4   1   66.69   20.60
  -4  -4   1   87.59   10.80
   4  -4  -1   82.09   11.00
   4  -4  -1   29.60   18.00
  -4  -4   1   71.99   10.90
   4  -4  -1   62.79   11.10
   4   4  -1   54.99   10.60
  -4   4   1   48.10   10.60
  -4   4   1   57.69   19.70
   4   4  -1   74.69   11.40
  -4   4   1   60.79   12.30
   4   4  -1  102.19   13.40
   4   4  -1   68.09    9.70
  -4   4   1   37.20   10.10
  -4   4   1   62.99   10.80
   4   4  -1   94.79   13.10
   4   4  -1   50.99   19.70
   3  -4  -1 1991.50  248.98
   3  -4  -1 2215.68  249.18
  -3  -4   1 2189.58  249.58
  -3  -4   1 1808.62  248.78
  -3  -4   1 1888.31  254.97
   3  -4  -1 1919.61  248.98
  -3  -4   1 1820.62  248.68
  -3  -4   1 1663.83  248.88
   3  -4  -1 1914.41  255.37
  -3  -4   1 1939.01  249.08
   3   4  -1 1891.71  248.98
   3   4  -1 2011.10  248.98
  -3   4   1 1648.94  248.78
  -3   4   1 1883.31  255.57
  -3   4   1 1870.01  248.78
  -3   4   1 1900.61  248.88
   3   4  -1 1916.71  255.57
  -3   4   1 1864.41  249.18
   3   4  -1 2089.19  248.68
   3   4  -1 1988.50  249.48
  -3   4   1 1984.20  249.08
   2  -4  -1  177.98   25.40
  -2  -4   1  177.78   25.20
   2  -4  -1  210.48   36.20
  -2  -4   1  154.38   24.90
  -2  -4   1  171.28   25.70
  -2  -4   1  176.18   26.70
  -2  -4   1  213.78   25.60
   2  -4  -1  195.58   25.90
   2  -4  -1  194.18   25.50
   2  -4  -1  172.68   25.40
  -2  -4   1  196.38   35.00
  -2   4   1  176.18   25.30
  -2   4   1  171.38   25.60
  -2   4   1  202.18   25.70
  -2   4   1  151.48   26.30
   2   4  -1  202.98   24.80
  -2   4   1  188.98   35.20
   2   4  -1  183.18   26.70
   2   4  -1  235.58   35.10
   2   4  -1  172.78   25.40
   2   4  -1  209.58   25.90
   2   4  -1  173.08   26.40
   1  -4  -1  364.26   48.20
  -1  -4   1  349.37   48.00
  -1  -4   1  377.66   47.90
  -1  -4   1  286.67   48.00
   1  -4  -1  380.36   48.10
  -1  -4   1  375.66   48.20
   1  -4  -1  429.56   56.39
   1  -4  -1  369.66   48.00
   1  -4  -1  380.36   48.40
  -1  -4   1  373.36   55.49
   1   4  -1  360.56   48.00
   1   4  -1  368.76   48.80
   1   4  -1  398.76   48.30
  -1   4   1  312.87   48.50
  -1   4   1  368.66   48.70
   1   4  -1  367.36   47.90
  -1   4   1  372.66   48.20
   1   4  -1  355.16   48.20
   1   4  -1  374.66   59.49
   1   4  -1  338.77   48.60
  -1   4   1  374.96   48.00
   0  -4  -1  114.49   17.40
   0  -4   1  136.19   18.80
   0  -4  -1   76.79   17.00
   0  -4  -1  148.79   17.50
   0  -4   1  179.58   18.20
   0  -4  -1  140.29   27.70
   0  -4  -1  133.79   27.20
   0  -4  -1  124.09   17.40
   0   4   1  129.89   17.60
   0   4   1  147.09   17.60
   0   4   1  100.59   17.00
   0   4   1  128.09   17.20
   0   4  -1  122.19   18.40
   0   4   1   75.79   17.30
   0   4   1  104.19   17.30
   1  -4   1 1344.77  183.88
  -1  -4  -1 1501.45  184.28
  -1  -4  -1 1386.36  183.68
  -1  -4  -1 1463.05  177.58
   1  -4   1 1270.67  177.18
  -1  -4  -1 1380.76  177.18
   1  -4   1 1416.56  183.88
   1  -4   1 1174.48  177.18
   1  -4   1 1400.56  177.48
  -1  -4  -1 1467.75  177.38
  -1  -4  -1 1319.17  177.98
  -1   4  -1 1245.38  177.58
  -1   4  -1 1381.96  177.28
  -1   4  -1 1315.47  177.18
   1   4   1 1328.37  177.08
  -1   4  -1 1374.36  177.48
   1   4   1 1498.95  178.58
   1   4   1 1319.97  177.38
   1   4   1 1489.15  177.58
   1   4   1 1430.46  177.38
   1   4   1 1299.47  177.38
  -2  -4  -1   -2.20   13.00
  -2  -4  -1   13.20    7.20
   2  -4   1   12.00   13.10
  -2  -4  -1    0.60    5.50
  -2  -4  -1    3.60   11.10
   2  -4   1    2.10    5.10
   2  -4   1   10.20   13.70
   2  -4   1    2.60    5.60
  -2  -4  -1   14.80    5.10
  -2  -4  -1   11.40   12.60
   2  -4   1   12.40    4.40
   2   4   1   20.00    7.00
   2   4   1   -0.40    5.00
   2   4   1   16.80    6.90
  -2   4  -1    7.90    5.20
  -2   4  -1   -3.30    6.00
  -2   4  -1   10.40    6.90
  -2   4  -1    2.10    4.90
  -2   4  -1    8.10    5.10
   2   4   1   19.40    6.40
   3  -4   1 2178.28  285.97
  -3  -4  -1 2142.29  285.87
   3  -4   1 2246.68  286.07
  -3  -4  -1 2156.68  291.87
  -3  -4  -1 2220.48  292.17
   3  -4   1 2155.08  292.47
  -3  -4  -1 2436.96  286.17
   3  -4   1 2396.46  293.27
   3  -4   1 2234.68  286.07
  -3  -4  -1 2167.68  286.47
   3  -4   1 2006.00  286.07
  -3   4  -1 2073.89  286.37
   3   4   1 2501.65  286.57
   3   4   1 2407.46  286.07
  -3   4  -1 2004.90  285.87
  -3   4  -1 2150.78  286.17
   3   4   1 2103.89  285.87
  -3   4  -1 2191.58  285.97
   3   4   1 2241.08  286.07
  -3   4  -1 2232.68  286.07
  -4  -4  -1  134.99   22.70
  -4  -4  -1  182.18   23.00
   4  -4   1  161.58   32.40
   4  -4   1  152.68   23.00
  -4  -4  -1  117.79   22.80
   4  -4   1  167.18   23.20
   4  -4   1  137.49   22.70
  -4  -4  -1  150.48   23.90
  -4  -4  -1  166.08   32.00
   4  -4   1  180.48   22.80
  -4  -4  -1  150.58   22.50
  -4  -4  -1  154.28   31.00
   4   4   1  199.78   23.50
   4   4   1  224.48   24.80
  -4   4  -1  179.38   22.70
   4   4   1  151.68   23.40
   4   4   1  151.68   22.60
  -4   4  -1  160.88   23.40
  -4   4  -1  168.08   23.00
  -4   4  -1  154.58   23.20
   5  -4   1  105.89   27.20
  -5  -4  -1  138.59   18.60
  -5  -4  -1  107.29   26.80
   5  -4   1  123.59   18.90
  -5  -4  -1  116.29   18.60
   5  -4   1  137.09   18.90
   5  -4   1  126.99   19.10
   5  -4   1  138.69   19.00
  -5  -4  -1  103.89   19.80
  -5   4  -1  100.49   18.50
   5   4   1  140.79   19.70
  -5   4  -1  133.19   18.40
   5   4   1  153.68   20.10
   5   4   1  133.19   18.90
  -5   4  -1  133.39   18.80
   6  -4   1  249.88   35.30
   6  -4   1  260.77   35.60
  -6  -4  -1  269.77   35.60
  -6  -4  -1  272.87   37.20
  -6  -4  -1  263.87   43.10
  -6  -4  -1  250.67   35.00
   6  -4   1  263.77   35.40
   6  -4   1  262.77   50.59
   6   4   1  272.67   37.30
  -6   4  -1  287.77   35.70
   6   4   1  262.77   35.70
  -6   4  -1  248.08   35.10
  -6   4  -1  235.78   35.70
  -6   4  -1  283.27   35.60
   6   4   1  241.58   35.20
  -7  -4  -1  117.19   14.60
   7  -4   1   55.39   16.10
  -7  -4  -1   97.99   13.90
  -7  -4  -1   62.29   21.80
   7  -4   1   84.59   14.20
  -7  -4  -1   67.99   15.40
   7  -4   1   92.39   14.30
   7  -4   1  112.29   15.20
   7  -4   1  103.09   24.40
   7   4   1   97.29   16.50
   7   4   1   96.99   14.60
  -7   4  -1   80.99   14.00
  -7   4  -1   82.59   14.50
  -7   4  -1   82.59   14.90
   7   4   1  125.09   14.40
  -8  -4  -1  307.67   42.30
  -8  -4  -1  301.47   49.80
   8  -4   1  323.67   43.40
   8  -4   1  312.47   44.90
  -8  -4  -1  241.88   43.50
  -8  -4  -1  268.77   44.40
  -8  -4  -1  363.36   42.90
   8  -4   1  363.96   51.59
   8  -4   1  332.57   42.80
   8  -4   1  344.57   42.70
  -8   4  -1  356.86   42.50
   8   4   1  254.87   42.80
   8   4   1  324.47   50.89
   8   4   1  313.67   44.70
  -8   4  -1  356.26   43.30
   8   4   1  324.87   42.50
  -8   4  -1  322.17   43.70
  -9  -4  -1 1116.69  145.39
   9  -4   1 1097.69  146.59
   9  -4   1 1149.39  145.59
   9  -4   1 1085.19  146.09
  -9  -4  -1 1057.09  146.79
   9  -4   1 1184.78  145.69
  -9  -4  -1 1203.18  146.69
  -9  -4  -1 1186.58  151.38
  -9  -4  -1 1049.09  145.59
   9  -4   1 1187.68  152.48
   9   4   1 1147.79  157.58
  -9   4  -1 1035.10  152.38
   9   4   1 1098.99  145.59
   9   4   1 1156.68  145.59
  -9   4  -1 1201.08  146.09
  -9   4  -1 1167.78  145.49
   9   4   1  968.20  146.69
  -9   4  -1 1068.59  146.09
  10  -4   1  665.23   83.19
 -10  -4  -1  576.64   84.59
 -10  -4  -1  650.83   82.79
 -10  -4  -1  597.24   83.09
  10  -4   1  610.84   84.79
 -10  -4  -1  645.74   88.59
  10  -4   1  640.84   84.19
  10  -4   1  591.74   82.99
  10   4   1  694.93   91.59
 -10   4  -1  613.84   90.59
 -10   4  -1  653.93   82.99
  10   4   1  634.24   83.09
 -10   4  -1  640.54   84.19
  10   4   1  652.63   84.99
  10   4   1  656.53   82.99
 -10   4  -1  640.64   83.79
 -11  -4  -1  159.88   29.00
  11  -4   1  129.59   20.90
  11  -4   1  136.39   23.30
 -11  -4  -1  145.29   23.30
 -11  -4  -1  152.98   23.50
 -11  -4  -1  146.89   21.90
  11  -4   1  124.79   30.20
 -11  -4  -1  152.28   20.90
  11  -4   1  120.39   23.60
  11  -4   1  154.08   22.00
  11   4   1  142.99   21.40
 -11   4  -1  165.98   23.70
 -11   4  -1  154.88   21.30
  11   4   1  156.58   22.00
  11   4   1  129.69   23.70
  11   4   1  106.69   30.80
 -11   4  -1  185.68   23.00
 -12  -4  -1  177.28   26.70
 -12  -4  -1  253.27   35.50
  12  -4   1  177.38   35.40
 -12  -4  -1  259.07   30.80
  12  -4   1  168.78   28.00
  12  -4   1  177.58   26.50
  12  -4   1  171.88   26.70
  12  -4   1  227.18   30.90
 -12  -4  -1  169.38   25.90
 -12  -4  -1  163.28   28.30
 -12   4  -1  194.98   28.20
  12   4   1  109.89   34.60
 -12   4  -1  216.38   29.00
 -12   4  -1  188.58   26.30
  12   4   1  179.98   26.30
  12   4   1  189.98   29.30
  12   4   1  186.08   26.10
 -13  -4  -1   15.40    7.20
  13  -4   1    0.50   11.30
  13  -4   1   -0.90   12.80
 -13  -4  -1   -0.20   13.50
  13  -4   1    8.00    7.60
  13  -4   1   25.30   16.80
  13  -4   1    0.70    7.70
 -13  -4  -1    3.50   10.90
 -13  -4  -1   20.60    8.00
 -13  -4  -1  -11.10   11.00
  13   4   1   -1.50    7.10
 -13   4  -1   10.40    8.70
 -13   4  -1   16.90   13.80
  13   4   1    9.10   11.50
 -13   4  -1   -7.70    6.60
  14  -4   1  359.86   47.40
 -14  -4  -1  264.47   38.10
 -14  -4  -1  289.57   41.70
 -14  -4  -1  249.68   37.50
  14  -4   1  280.17   38.00
 -14  -4  -1  265.07   42.30
  14  -4   1  309.37   38.10
 -14  -4  -1  239.68   43.40
  14  -4   1  207.48   39.80
 -14   4  -1  252.57   39.80
  14   4   1  272.27   37.40
  14   4   1  307.97   42.00
 -14   4  -1  308.97   41.30
 -14   4  -1  294.97   37.20
  15  -4   1   20.10    8.90
 -15  -4  -1   15.50   13.20
 -15  -4  -1   12.80   14.70
 -15  -4  -1    3.60    8.80
  15  -4   1   37.80   18.70
 -15  -4  -1   19.20    8.70
  15  -4   1   11.70   13.60
 -15   4  -1   21.40    7.90
  15   4   1   21.90    8.00
 -15   4  -1   20.50   16.50
 -15   4  -1   13.40   11.00
  15   4   1    9.70   13.30
 -16  -4  -1  522.25   66.99
  16  -4   1  546.25   74.29
 -16  -4  -1  534.15   70.19
 -16  -4  -1  502.25   67.19
  16  -4   1  472.15   70.09
 -16  -4  -1  479.45   71.69
  16  -4   1  524.45   67.19
  16   4   1  506.15   66.49
  16   4   1  454.05   71.69
 -16   4  -1  456.45   71.29
 -16   4  -1  503.45   66.49
 -16   4  -1  519.95   69.09
  17  -4   1   54.29   11.10
  17  -4   1   33.40   15.20
 -17  -4  -1   51.29   20.20
 -17  -4  -1   56.29   11.30
 -17  -4  -1   26.20   15.30
 -17   4  -1   32.30   10.60
 -17   4  -1   24.50   19.00
 -17   4  -1   49.99   13.80
  17   4   1   48.50   17.20
  18  -4   1   69.99   18.80
 -18  -4  -1   92.89   19.70
 -18  -4  -1   66.29   24.00
  18   4   1  102.49   20.90
 -18   4  -1   87.79   19.20
 -18   4  -1   96.29   23.80
 -19  -4  -1   28.90   15.90
  19  -4   1   50.09   15.40
 -19  -4  -1   23.50   21.20
 -19   4  -1   20.70   15.30
 -19   4  -1   41.50   14.10
  19   4   1   20.90   16.50
 -19   4  -1   10.20   23.50
 -20  -4  -1   15.80   16.10
  20  -4   1   32.40   15.00
 -20  -4  -1   33.70   23.90
 -20   4  -1   42.30   17.10
 -20   4  -1   22.50   21.20
  20   4   1   64.89   18.20
 -20   4  -1   17.80   14.30
 -21  -4  -1   17.50   18.80
  21  -4   1   40.30   16.00
 -21  -4  -1   50.99   18.30
 -21  -4  -1  102.49   26.70
 -21   4  -1   80.99   23.90
 -21   4  -1   54.89   18.40
 -21   4  -1   31.20   15.90
 -21  -5   1   20.10   23.80
  21  -5  -1   34.40   11.80
 -21  -5   1   25.10   12.20
 -21  -5   1   35.20   17.70
  21  -5  -1   10.70   16.90
 -21   5   1   40.30   16.50
 -21   5   1   -4.00   11.40
 -21   5   1   23.10   13.90
  21   5  -1   24.10   18.00
 -21   5   1   10.50   21.70
 -20  -5   1   20.50   13.10
 -20  -5   1   14.00   23.80
  20  -5  -1   47.10   25.60
 -20  -5   1   17.80   12.80
  20  -5  -1   45.50   18.70
 -20  -5   1    6.80   17.40
  20  -5  -1   34.10   12.10
 -20   5   1    7.30   20.70
 -20   5   1   56.09   15.60
  20   5  -1   34.90   18.70
 -20   5   1    3.60   11.40
 -20   5   1   48.70   15.90
  19  -5  -1  159.08   22.00
 -19  -5   1  141.59   22.00
 -19  -5   1   94.59   28.70
  19  -5  -1  153.58   35.90
 -19  -5   1  181.88   22.30
  19  -5  -1  115.69   26.60
 -19  -5   1  152.88   26.80
 -19  -5   1  100.29   30.10
 -19   5   1  134.19   28.40
  19   5  -1  106.69   20.00
 -19   5   1  129.19   20.20
 -19   5   1  113.19   23.30
  19   5  -1  162.78   27.00
 -19   5   1  108.99   23.60
 -18  -5   1   64.49   17.80
  18  -5  -1   51.49   26.10
 -18  -5   1   -6.00   21.00
 -18  -5   1   39.50   13.80
 -18  -5   1    6.60   20.90
 -18  -5   1   55.09   13.30
  18  -5  -1   59.49   13.60
  18  -5  -1   39.30   14.20
  18  -5  -1   35.30   19.30
 -18   5   1   41.50   14.50
 -18   5   1   53.29   26.10
  18   5  -1   33.60   12.20
  18   5  -1   41.10   17.20
  18   5  -1   88.39   12.20
  18   5  -1  -33.90   31.00
 -18   5   1   82.89   16.50
 -18   5   1   42.90   11.00
  17  -5  -1   17.30   12.60
  17  -5  -1  -17.00   17.80
 -17  -5   1   46.70   11.80
 -17  -5   1   14.30   10.70
  17  -5  -1   -5.10   22.10
 -17  -5   1   -5.00   18.50
  17  -5  -1    3.40   10.90
 -17  -5   1   12.20   18.60
 -17  -5   1   11.20   14.80
 -17   5   1   10.10    9.90
 -17   5   1   11.00   17.60
 -17   5   1   -1.00   26.40
  17   5  -1   51.29   32.50
 -17   5   1   19.30   11.80
  17   5  -1   21.60   10.00
 -17   5   1   -3.70    9.00
  17   5  -1   11.30   15.60
  17   5  -1    9.70   10.30
 -17   5   1   51.19   14.70
 -16  -5   1   11.10   13.70
  16  -5  -1    8.70   18.40
 -16  -5   1   18.10   10.30
  16  -5  -1   29.80   11.00
 -16  -5   1   -4.90   16.10
  16  -5  -1   17.20   11.80
  16  -5  -1   -6.30   20.90
 -16  -5   1    5.00    9.80
 -16  -5   1   -7.70   18.10
 -16   5   1   15.90   13.00
 -16   5   1   19.30   11.90
 -16   5   1   29.40   24.20
 -16   5   1    2.40    9.40
 -16   5   1   13.40    8.80
 -16   5   1   -7.60   16.20
  16   5  -1   13.00    9.80
  16   5  -1   -9.40   27.50
  16   5  -1    8.60   16.50
  16   5  -1    0.00   14.40
 -15  -5   1   27.70   14.10
 -15  -5   1    5.90   14.80
  15  -5  -1   -9.00   16.70
  15  -5  -1   27.20   11.40
 -15  -5   1   17.20    9.70
  15  -5  -1   24.60   10.90
 -15  -5   1    5.60    9.80
  15  -5  -1   16.00   21.30
 -15  -5   1   26.80   17.70
 -15   5   1    7.90   12.80
  15   5  -1   29.10   10.10
 -15   5   1   15.50    9.70
  15   5  -1    0.80   14.40
  15   5  -1   16.60    9.40
 -15   5   1   15.00    8.50
 -15   5   1   20.60   16.20
 -15   5   1   47.40   24.60
 -15   5   1    2.30   10.00
  15   5  -1  -17.90   23.60
 -14  -5   1  218.88   40.80
  14  -5  -1  206.48   32.70
 -14  -5   1  234.38   31.80
  14  -5  -1  182.18   33.30
 -14  -5   1  182.38   33.70
  14  -5  -1  250.57   44.40
  14  -5  -1  172.78   34.50
 -14  -5   1  179.88   35.40
  14  -5  -1  217.88   32.30
 -14  -5   1  201.18   32.10
  14   5  -1  223.08   32.00
  14   5  -1  306.67   37.70
  14   5  -1  306.27   52.29
 -14   5   1  221.78   32.10
 -14   5   1  248.48   34.20
 -14   5   1  206.08   32.50
  14   5  -1  228.28   31.80
 -14   5   1  264.97   35.20
 -14   5   1  298.17   49.99
  13  -5  -1  121.29   23.70
  13  -5  -1  192.28   25.60
  13  -5  -1  142.59   26.20
  13  -5  -1  201.98   37.50
  13  -5  -1  120.79   28.10
 -13  -5   1  163.78   23.30
 -13  -5   1  129.59   32.90
 -13  -5   1  142.99   27.30
 -13  -5   1  181.38   27.20
 -13  -5   1  210.38   24.60
  13   5  -1  154.98   39.50
  13   5  -1  161.58   24.00
 -13   5   1  207.48   41.60
  13   5  -1  178.28   27.90
 -13   5   1  155.68   25.90
 -13   5   1  146.29   26.20
  13   5  -1  160.98   23.90
 -13   5   1  173.98   24.20
 -13   5   1  176.78   24.50
 -13   5   1  138.59   25.00
  12  -5  -1  354.36   47.00
  12  -5  -1  311.37   46.70
  12  -5  -1  326.47   56.69
 -12  -5   1  358.96   46.90
 -12  -5   1  368.16   49.80
 -12  -5   1  315.07   49.70
  12  -5  -1  342.77   50.79
 -12  -5   1  376.36   46.20
 -12  -5   1  365.56   55.89
  12  -5  -1  276.97   48.60
 -12   5   1  347.87   63.79
  12   5  -1  332.17   46.80
 -12   5   1  300.27   47.50
 -12   5   1  365.76   46.70
  12   5  -1  391.26   61.79
 -12   5   1  363.46   46.40
 -12   5   1  363.06   49.60
  12   5  -1  355.66   50.19
  12   5  -1  359.46   46.70
 -12   5   1  280.77   48.00
  11  -5  -1   -6.20   18.70
 -11  -5   1   25.70   11.80
  11  -5  -1   37.20   10.50
 -11  -5   1   34.80    8.70
 -11  -5   1   50.79   14.00
  11  -5  -1   29.00   16.60
 -11  -5   1   24.30   21.90
  11  -5  -1   12.70   16.00
 -11  -5   1   41.00   10.20
  11  -5  -1   22.10   11.60
 -11   5   1   35.70   12.80
  11   5  -1   44.50   10.20
 -11   5   1   24.40   19.30
  11   5  -1   33.30   10.90
 -11   5   1   54.09   13.00
 -11   5   1   47.40    9.40
  11   5  -1   32.90   12.50
 -11   5   1   54.89   10.20
 -11   5   1   29.80   10.10
  11   5  -1   24.30   22.40
  10  -5  -1   86.79   24.50
 -10  -5   1   81.69   15.30
  10  -5  -1   85.99   14.00
 -10  -5   1   97.09   13.00
 -10  -5   1   69.59   15.80
  10  -5  -1   90.49   15.50
  10  -5  -1   86.19   18.40
  10  -5  -1   66.09   13.60
 -10  -5   1   31.60   22.00
 -10  -5   1   64.39   13.50
 -10   5   1   90.79   25.80
 -10   5   1   52.49   13.40
  10   5  -1   75.39   15.80
 -10   5   1   81.99   15.30
 -10   5   1  112.29   14.30
  10   5  -1   49.80   25.70
  10   5  -1   68.99   13.30
 -10   5   1   56.19   15.60
 -10   5   1   85.19   12.90
  10   5  -1   60.89   13.90
  -9  -5   1    5.60   10.10
   9  -5  -1   32.90   17.80
   9  -5  -1   -3.90    7.70
  -9  -5   1   -2.40   16.60
   9  -5  -1   10.90    8.00
   9  -5  -1    6.30    7.70
  -9  -5   1   10.50    7.70
  -9  -5   1   -1.70    7.60
  -9  -5   1   27.00    7.10
   9  -5  -1  -18.70   12.60
  -9   5   1    7.10   15.40
  -9   5   1   15.00    9.80
  -9   5   1   16.20    8.20
  -9   5   1   36.40   11.10
   9   5  -1   -5.20    9.70
   9   5  -1   16.60    8.70
   9   5  -1   33.00    9.10
   9   5  -1   39.50   19.10
  -9   5   1   14.70    7.30
  -8  -5   1  259.47   39.50
   8  -5  -1  278.87   41.50
   8  -5  -1  305.37   39.80
  -8  -5   1  286.37   48.80
  -8  -5   1  314.27   40.60
   8  -5  -1  288.17   39.80
   8  -5  -1  309.47   40.20
  -8  -5   1  297.67   41.90
  -8  -5   1  258.27   39.10
  -8   5   1  331.17   41.30
  -8   5   1  284.87   40.40
   8   5  -1  368.16   40.20
  -8   5   1  290.17   40.50
   8   5  -1  334.67   51.99
  -8   5   1  258.17   40.30
   8   5  -1  248.68   41.70
  -8   5   1  295.47   39.40
  -8   5   1  271.67   49.90
   8   5  -1  260.27   40.50
  -7  -5   1  625.64   85.29
   7  -5  -1  626.74   85.49
  -7  -5   1  576.64   84.69
  -7  -5   1  682.53   92.99
  -7  -5   1  606.44   84.49
   7  -5  -1  658.73   84.79
  -7  -5   1  670.23   86.19
   7  -5  -1  633.84   84.69
   7  -5  -1  731.23   85.09
   7   5  -1  764.02   86.39
   7   5  -1  617.54   84.69
  -7   5   1  652.83   85.59
   7   5  -1  614.14   84.79
  -7   5   1  704.83   84.79
  -7   5   1  618.74   93.69
  -7   5   1  625.44   85.19
  -7   5   1  627.54   84.49
   6  -5  -1  127.59   18.70
  -6  -5   1  127.39   20.00
   6  -5  -1  111.89   18.80
  -6  -5   1  110.69   29.60
   6  -5  -1  119.39   19.80
   6  -5  -1  124.79   19.00
   6  -5  -1  144.29   30.70
  -6  -5   1  130.89   18.80
  -6   5   1  128.89   18.30
   6   5  -1  108.89   18.40
  -6   5   1  125.19   30.80
   6   5  -1  138.99   19.10
  -6   5   1  125.19   18.80
  -6   5   1  115.29   18.40
   6   5  -1  147.79   20.60
  -6   5   1  112.09   20.30
  -5  -5   1  375.86   55.59
   5  -5  -1  425.66   55.59
   5  -5  -1  435.46   55.49
  -5  -5   1  384.56   63.89
  -5  -5   1  409.86   55.19
  -5  -5   1  509.75   57.09
   5  -5  -1  467.05   55.69
   5  -5  -1  447.86   56.19
   5  -5  -1  389.06   64.89
  -5  -5   1  419.46   55.59
   5   5  -1  420.36   55.39
  -5   5   1  385.76   64.59
   5   5  -1  426.46   56.69
  -5   5   1  416.26   55.59
  -5   5   1  455.15   55.29
   5   5  -1  450.25   55.79
   5   5  -1  381.16   64.99
  -5   5   1  413.46   55.29
   5   5  -1  325.67   55.49
  -5   5   1  370.86   56.29
   4  -5  -1  272.87   38.00
  -4  -5   1  302.27   38.20
  -4  -5   1  262.97   37.10
   4  -5  -1  228.98   38.00
  -4  -5   1  282.17   37.80
  -4  -5   1  300.07   39.80
   4  -5  -1  320.17   38.20
  -4  -5   1  288.17   38.40
   4  -5  -1  285.27   51.29
  -4  -5   1  287.97   48.30
   4  -5  -1  281.97   38.70
   4  -5  -1  229.88   37.80
  -4   5   1  284.47   37.90
  -4   5   1  280.17   39.30
   4   5  -1  293.57   38.00
   4   5  -1  275.27   37.00
  -4   5   1  276.87   38.10
   4   5  -1  286.27   38.50
   4   5  -1  313.97   39.60
   4   5  -1  283.67   48.60
   4   5  -1  284.77   38.60
  -4   5   1  256.47   49.30
   3  -5  -1  272.27   47.00
   3  -5  -1  223.28   33.60
   3  -5  -1  245.18   32.90
   3  -5  -1  235.48   33.10
   3  -5  -1  199.88   33.30
   3  -5  -1  211.98   32.90
  -3  -5   1  231.58   32.70
  -3  -5   1  251.87   33.00
  -3  -5   1  257.87   34.80
  -3  -5   1  239.58   32.10
  -3  -5   1  243.28   33.40
  -3  -5   1  284.87   46.00
   3   5  -1  256.77   34.60
  -3   5   1  227.08   34.20
  -3   5   1  235.78   33.20
   3   5  -1  259.07   44.30
  -3   5   1  237.78   45.30
  -3   5   1  244.58   32.90
  -3   5   1  235.48   32.70
   3   5  -1  272.17   34.10
   3   5  -1  250.77   33.60
   3   5  -1  206.08   32.70
   3   5  -1  241.68   32.00
   2  -5  -1   -7.00   13.70
  -2  -5   1   -0.60    6.90
   2  -5  -1    3.80    5.50
  -2  -5   1    0.90    6.30
  -2  -5   1    1.00    8.10
   2  -5  -1    0.30    6.40
   2  -5  -1    3.10    6.60
  -2  -5   1   -4.20    5.60
  -2  -5   1  -18.60   13.50
  -2   5   1    1.10    9.30
   2   5  -1    7.60    6.20
   2   5  -1   11.00    7.90
  -2   5   1   -7.80    7.70
   2   5  -1    4.00    7.60
   2   5  -1   27.10    9.10
  -2   5   1   -6.50    6.70
  -2   5   1   -8.20    5.50
  -2   5   1   -7.60    6.70
   2   5  -1    2.70    5.00
   1  -5  -1  407.06   63.09
   1  -5  -1  357.06   52.79
   1  -5  -1  360.36   52.99
  -1  -5   1  401.06   53.19
  -1  -5   1  375.76   53.99
   1  -5  -1  436.86   62.99
  -1  -5   1  399.56   52.89
  -1  -5   1  299.07   52.99
   1  -5  -1  413.96   52.99
  -1  -5   1  357.06   61.69
   1  -5  -1  435.86   53.79
   1   5  -1  379.36   53.09
   1   5  -1  407.36   53.89
   1   5  -1  410.56   52.99
  -1   5   1  407.76   53.09
  -1   5   1  433.26   52.99
  -1   5   1  432.96   53.89
   1   5  -1  394.36   53.89
   1   5  -1  392.96   53.29
   1   5  -1  380.66   52.69
  -1   5   1  481.05   53.59
  -1   5   1  436.26   53.49
   0  -5   1   11.40   17.40
   0  -5   1   28.60   19.20
   0  -5  -1   40.10   19.70
   0  -5  -1   22.40   19.20
   0  -5   1   39.70    9.00
   0  -5  -1   58.29    9.80
   0  -5  -1   50.49   10.60
   0  -5  -1   56.79    9.50
   0  -5   1   46.40    9.30
   0  -5  -1   51.69    9.40
   0  -5   1   39.20   10.70
   0   5   1   43.40    9.40
   0   5  -1   36.20    9.70
   0   5  -1   41.80   11.80
   0   5  -1   44.10   10.40
   0   5   1   37.60   11.10
   0   5  -1   53.19    9.50
   0   5   1   42.30   10.10
   0   5   1   59.09    9.30
   0   5   1   53.59   10.60
   0   5  -1   64.59   10.70
   0   5   1   44.00    9.00
  -1  -5  -1  652.63   72.09
  -1  -5  -1  614.54   81.09
   1  -5   1  485.55   79.59
   1  -5   1  551.54   80.39
  -1  -5  -1  513.15   79.79
  -1  -5  -1  463.75   70.89
  -1  -5  -1  539.45   70.89
   1  -5   1  517.65   70.99
  -1  -5  -1  549.74   70.89
   1  -5   1  519.35   70.89
   1  -5   1  523.05   70.99
   1  -5   1  546.05   71.69
   1   5   1  540.45   71.49
  -1   5  -1  531.05   71.09
   1   5   1  529.35   70.69
  -1   5  -1  490.45   71.09
  -1   5  -1  556.34   71.19
  -1   5  -1  567.94   71.39
   1   5   1  552.04   71.09
   1   5   1  583.64   71.39
   1   5   1  600.94   70.99
  -1   5  -1  486.85   70.79
   2  -5   1    6.50    5.50
  -2  -5  -1    0.70   15.60
   2  -5   1   21.40   16.70
  -2  -5  -1   13.30    6.50
   2  -5   1   16.30    7.30
  -2  -5  -1   21.30    8.70
  -2  -5  -1    5.50    6.60
   2  -5   1    3.60    6.80
  -2  -5  -1   23.00    6.50
  -2  -5  -1    3.90   15.70
   2   5   1   27.40    8.30
  -2   5  -1   20.10    7.50
  -2   5  -1   11.70    7.00
  -2   5  -1   14.90    7.10
   2   5   1   15.30    8.10
   2   5   1   11.30    7.20
  -2   5  -1   13.70    6.70
   2   5   1   21.70    8.70
  -2   5  -1   16.90    7.90
   2   5   1   20.60    5.40
  -3  -5  -1   35.60    8.20
  -3  -5  -1   34.00   17.80
   3  -5   1   33.00    9.40
   3  -5   1   23.60    7.80
   3  -5   1   26.60    8.40
   3  -5   1   62.99   20.60
  -3  -5  -1   32.60    8.10
  -3  -5  -1   36.50    9.00
  -3  -5  -1   19.40   18.20
  -3  -5  -1   34.40    9.50
   3  -5   1   35.20    8.90
   3  -5   1   13.70   17.00
   3   5   1   38.40    9.70
   3   5   1   58.39    9.10
  -3   5  -1   37.70    9.70
  -3   5  -1   36.70    8.70
  -3   5  -1   33.50    8.50
   3   5   1   32.80   10.10
   3   5   1   34.80    9.90
  -3   5  -1   22.50    7.90
  -3   5  -1   34.90    9.00
  -4  -5  -1   -5.90   13.20
   4  -5   1   18.50   15.60
  -4  -5  -1  -14.40    5.80
  -4  -5  -1   -2.00    8.50
   4  -5   1   -0.20    7.30
   4  -5   1   -3.20    6.60
   4  -5   1   -7.80    6.00
  -4  -5  -1   -6.60   13.60
  -4  -5  -1    5.30    9.30
   4  -5   1   35.60   18.90
   4  -5   1    1.90    7.30
  -4  -5  -1    0.80    6.00
   4  -5   1    7.60    6.60
  -4   5  -1   17.30    8.10
   4   5   1    7.00    7.90
  -4   5  -1   13.00    6.50
   4   5   1    2.70    6.40
   4   5   1   11.10    7.90
  -4   5  -1   -9.50    6.20
  -4   5  -1    0.60    6.80
   4   5   1   -6.70    8.10
  -5  -5  -1  381.36   50.09
  -5  -5  -1  335.47   51.59
  -5  -5  -1  388.46   51.09
   5  -5   1  429.06   50.89
   5  -5   1  365.96   50.19
  -5  -5  -1  387.06   59.49
   5  -5   1  389.86   60.69
  -5  -5  -1  329.67   58.39
   5  -5   1  402.66   50.49
  -5  -5  -1  379.26   50.59
   5  -5   1  391.96   50.49
  -5   5  -1  369.56   50.19
   5   5   1  341.67   50.49
   5   5   1  423.86   50.79
  -5   5  -1  399.66   51.09
   5   5   1  379.16   50.99
  -5   5  -1  325.47   54.09
  -5   5  -1  369.76   50.49
   5   5   1  319.17   51.49
  -6  -5  -1   23.50    8.30
   6  -5   1   29.20   10.30
   6  -5   1   49.90    9.30
  -6  -5  -1   38.90   19.90
  -6  -5  -1   50.49   10.70
  -6  -5  -1   14.50   10.00
  -6  -5  -1   46.40   29.70
  -6  -5  -1   44.90    9.20
   6  -5   1   21.40    9.30
   6  -5   1   30.40    9.00
   6  -5   1   41.60   20.20
  -6   5  -1   48.80    9.60
  -6   5  -1   61.09   11.20
  -6   5  -1   49.70    8.80
   6   5   1   32.80   11.20
   6   5   1   33.10    8.70
   6   5   1   43.20    9.80
  -6   5  -1   41.00    9.80
   7  -5   1   52.89   10.90
  -7  -5  -1   57.49   11.20
   7  -5   1   61.09   13.00
  -7  -5  -1   58.29   10.40
  -7  -5  -1   49.60   20.60
   7  -5   1   72.39   37.20
   7  -5   1   62.99   11.10
  -7  -5  -1   54.09   12.70
  -7   5  -1   58.69   11.10
   7   5   1   60.69   11.90
  -7   5  -1   65.59   11.60
   7   5   1   58.59   10.90
  -7   5  -1   54.39   10.90
   7   5   1   61.09   13.50
  -8  -5  -1  407.36   54.59
   8  -5   1  402.16   54.99
   8  -5   1  454.45   66.39
   8  -5   1  435.76   56.49
  -8  -5  -1  457.15   56.99
   8  -5   1  372.36   54.99
  -8  -5  -1  402.46   54.99
  -8  -5  -1  434.96   63.99
   8  -5   1  381.56   55.49
   8  -5   1  437.76   64.59
   8   5   1  405.26   54.89
  -8   5  -1  402.46   55.59
  -8   5  -1  454.45   55.29
   8   5   1  379.36   55.19
   8   5   1  461.05   57.09
  -8   5  -1  409.46   54.79
  -9  -5  -1   -7.70    9.50
  -9  -5  -1   -0.70    5.90
   9  -5   1    9.60   12.60
  -9  -5  -1   -0.90    6.90
   9  -5   1   -3.60    7.30
  -9  -5  -1   -3.50   15.70
   9  -5   1   -4.40    7.40
  -9  -5  -1    0.20    7.10
   9  -5   1   10.90   16.00
   9  -5   1    6.50    7.30
   9   5   1    7.70   10.10
  -9   5  -1    3.40    7.40
   9   5   1    3.20    8.40
   9   5   1    8.70    7.10
  -9   5  -1    5.40    8.50
  -9   5  -1   15.30    8.20
  -9   5  -1    0.20    6.50
 -10  -5  -1   10.00    7.60
 -10  -5  -1  -11.40   15.90
  10  -5   1   -2.90    7.80
 -10  -5  -1    6.00    8.20
  10  -5   1   -2.30   12.60
  10  -5   1   16.80    7.90
  10  -5   1    7.80   17.00
  10  -5   1  -16.20    8.40
 -10  -5  -1    0.90    6.40
 -10  -5  -1   -3.00   10.20
  10   5   1   20.50    7.70
 -10   5  -1    8.20    8.30
 -10   5  -1    9.50    7.00
 -10   5  -1    9.30    7.80
  10   5   1    3.50    8.90
 -10   5  -1   -1.10    8.90
  10   5   1   12.00   11.10
 -11  -5  -1   -6.30    8.10
  11  -5   1    2.20    8.30
  11  -5   1   -8.90   14.30
 -11  -5  -1   16.60   16.20
 -11  -5  -1    4.90    8.90
 -11  -5  -1   12.80   11.70
  11  -5   1   -7.10    7.70
  11  -5   1   28.90   10.90
 -11  -5  -1    8.70    6.70
 -11   5  -1   -0.10    7.20
  11   5   1   14.10    7.80
  11   5   1   11.80    8.90
 -11   5  -1   19.30    9.30
 -11   5  -1    9.50   10.50
  11   5   1    3.90   11.50
 -12  -5  -1  218.58   36.80
 -12  -5  -1  237.48   34.00
  12  -5   1  240.18   34.70
  12  -5   1  280.27   46.90
  12  -5   1  278.47   39.40
  12  -5   1  222.08   35.90
 -12  -5  -1  284.17   44.60
 -12  -5  -1  241.58   37.80
 -12  -5  -1  241.48   35.20
  12  -5   1  266.97   35.10
  12   5   1  280.17   37.90
  12   5   1  252.27   35.20
 -12   5  -1  239.48   36.10
 -12   5  -1  258.87   36.40
 -12   5  -1  242.88   34.20
  12   5   1  239.08   34.60
 -13  -5  -1   10.20    9.00
  13  -5   1   30.40   13.90
 -13  -5  -1   24.30    8.00
 -13  -5  -1    7.50   12.20
  13  -5   1   11.40   19.20
  13  -5   1  -15.90   14.70
  13  -5   1   24.20    9.50
  13  -5   1   11.30    8.80
 -13  -5  -1    8.60   11.90
 -13  -5  -1   50.09   20.30
  13   5   1   -8.30   12.40
  13   5   1    5.30    9.80
  13   5   1   15.30    8.60
 -13   5  -1   33.70   10.70
 -13   5  -1   11.20   12.10
 -13   5  -1    9.60    8.30
 -14  -5  -1  214.18   31.60
 -14  -5  -1  226.68   30.90
 -14  -5  -1  175.58   33.70
  14  -5   1  231.68   47.20
  14  -5   1  276.67   44.00
 -14  -5  -1  225.18   39.80
  14  -5   1  212.08   33.80
  14  -5   1  238.38   31.80
 -14  -5  -1  209.08   33.90
  14  -5   1  216.48   31.50
  14  -5   1  141.89   33.50
 -14   5  -1  248.18   32.20
 -14   5  -1  224.48   33.30
  14   5   1  222.78   31.10
 -14   5  -1  226.98   32.90
  14   5   1  227.88   31.40
 -14   5  -1  210.68   31.00
  15  -5   1    0.20    9.30
 -15  -5  -1   -8.30   13.50
 -15  -5  -1   -4.00   15.20
 -15  -5  -1   11.80   17.30
  15  -5   1   -1.90   21.20
  15  -5   1   -0.20   21.90
  15  -5   1   24.10   14.20
 -15  -5  -1   10.10    9.50
 -15  -5  -1    7.30    8.80
  15  -5   1  -14.20    9.80
  15  -5   1   -4.20   13.60
 -15   5  -1   -4.20    9.50
  15   5   1   -1.60   13.50
  15   5   1   13.50    9.10
 -15   5  -1    5.60    8.70
 -15   5  -1   -5.60   13.90
 -15   5  -1   -9.60    9.40
  16  -5   1   -8.90   11.10
 -16  -5  -1   -2.00   16.00
 -16  -5  -1   -8.20    9.10
  16  -5   1   -4.00   10.80
  16  -5   1  -35.50   17.90
  16  -5   1   26.10   15.60
 -16  -5  -1    1.80   21.80
 -16  -5  -1    6.80   14.00
 -16  -5  -1   -6.40    8.60
  16   5   1   -6.70    8.50
 -16   5  -1    9.90   10.60
 -16   5  -1   -1.40   15.60
  16   5   1    9.00   14.30
 -16   5  -1    0.50   14.40
 -16   5  -1   11.60    8.40
 -16   5  -1   -3.90    9.70
 -17  -5  -1  -11.10   14.00
 -17  -5  -1   -9.10    9.40
  17  -5   1   -1.30    9.50
 -17  -5  -1   16.00   16.90
  17  -5   1  -15.20   14.00
 -17  -5  -1   23.40   17.90
  17   5   1    6.20   15.00
 -17   5  -1    6.50   15.20
 -17   5  -1   -2.40    8.00
  17   5   1   -2.20    9.30
 -17   5  -1   -5.10   16.90
 -17   5  -1    7.00   10.60
 -17   5  -1    0.60   10.20
 -17   5  -1   -4.50   12.90
  18  -5   1  135.89   31.50
 -18  -5  -1  173.18   35.00
 -18  -5  -1  188.68   28.40
  18  -5   1  211.48   40.30
  18  -5   1  193.38   29.30
 -18  -5  -1  205.38   32.50
 -18   5  -1  210.08   29.10
 -18   5  -1  205.68   31.60
 -18   5  -1  199.38   28.20
 -18   5  -1  241.38   34.30
 -18   5  -1  172.78   31.00
  18   5   1  242.08   34.30
 -18   5  -1  200.38   33.70
  19  -5   1   -1.50   13.80
 -19  -5  -1   36.40   17.00
 -19  -5  -1  -15.00   21.00
 -19   5  -1   16.80    9.10
 -19   5  -1    2.30   11.80
 -19   5  -1   -3.80   13.40
  19   5   1   -4.50   15.70
 -19   5  -1   28.40   19.60
 -20  -5  -1    5.80   21.00
  20  -5   1   48.10   16.20
 -20  -5  -1   44.50   17.90
 -20   5  -1   61.49   18.30
  20   5   1   49.50   19.10
 -20   5  -1   32.40   12.30
 -20   5  -1   53.89   15.20
 -20   5  -1   26.50   11.30
 -20   5  -1   27.90   16.00
 -20   5  -1   45.80   21.00
  21  -5   1   23.20   14.90
 -21  -5  -1   16.50   24.10
 -21  -5  -1    9.30   16.60
 -21   5  -1    6.10   13.90
 -21   5  -1   24.00   15.70
  21   5   1   22.50   19.30
 -21   5  -1   -6.80   15.80
 -21   5  -1   30.00   20.80
 -20  -6   1    2.60   12.20
 -20  -6   1    8.80   22.70
  20  -6  -1   -4.40   11.40
  20  -6  -1   -5.00   16.70
 -20  -6   1   15.90   13.40
 -20  -6   1  -18.00   16.70
 -20   6   1    2.90   10.20
 -20   6   1   -2.40   12.70
 -20   6   1   19.50   15.50
  20   6  -1    8.00   10.80
 -20   6   1  -18.80   12.70
 -20   6   1    6.90   20.20
  20   6  -1   15.10   18.20
 -19  -6   1   21.00   13.40
  19  -6  -1   22.30   30.40
  19  -6  -1   14.70   11.70
 -19  -6   1  -19.70   20.80
 -19  -6   1  -10.10   24.40
 -19  -6   1   43.20   12.90
  19  -6  -1    1.80   19.10
 -19  -6   1   15.10   17.50
  19   6  -1    7.10   12.10
 -19   6   1   18.80   13.10
 -19   6   1   30.80   19.90
 -19   6   1   11.00   13.80
 -19   6   1    6.70   15.30
 -19   6   1    5.50   10.00
  19   6  -1   12.90   17.40
  18  -6  -1  131.69   29.20
 -18  -6   1  164.28   25.20
 -18  -6   1  184.38   35.70
  18  -6  -1  146.39   40.30
 -18  -6   1  149.99   29.20
 -18  -6   1  204.38   26.10
  18  -6  -1  199.98   26.40
 -18  -6   1   62.79   30.10
  18   6  -1  160.78   24.70
 -18   6   1  169.68   31.40
 -18   6   1  210.38   28.50
 -18   6   1  159.18   24.00
  18   6  -1  185.68   30.50
 -18   6   1  118.59   26.40
  17  -6  -1  -12.10   19.10
 -17  -6   1    3.20   10.60
  17  -6  -1   14.40   11.70
  17  -6  -1    4.00   24.70
 -17  -6   1   14.40   19.70
 -17  -6   1  -13.10   15.00
 -17  -6   1    6.50   18.10
 -17  -6   1   17.30   12.00
  17  -6  -1   22.60   13.50
  17   6  -1   12.20   10.80
 -17   6   1    3.60   12.00
 -17   6   1   -9.00   16.90
 -17   6   1    4.00    9.90
 -17   6   1   11.50   15.00
  17   6  -1    0.50   10.90
  17   6  -1   16.20   16.70
 -16  -6   1  359.76   53.59
  16  -6  -1  427.26   54.79
 -16  -6   1  387.96   59.69
 -16  -6   1  348.07   62.69
  16  -6  -1  470.45   68.19
 -16  -6   1  426.76   58.09
 -16  -6   1  426.66   54.69
  16   6  -1  416.86   58.69
 -16   6   1  343.27   55.79
  16   6  -1  384.36   53.79
 -16   6   1  404.26   53.29
 -16   6   1  339.07   56.09
 -16   6   1  424.46   56.69
  16   6  -1  414.36   54.29
  15  -6  -1  123.29   34.30
 -15  -6   1  119.59   28.70
  15  -6  -1   81.69   23.20
 -15  -6   1  104.19   17.40
 -15  -6   1   78.29   21.50
  15  -6  -1  114.19   21.90
  15  -6  -1  136.69   19.40
 -15  -6   1  135.89   24.70
  15  -6  -1   77.19   18.00
 -15  -6   1   92.19   18.10
  15   6  -1   99.39   23.00
  15   6  -1  115.99   18.20
  15   6  -1   99.29   17.80
 -15   6   1  152.18   21.60
 -15   6   1  114.29   22.00
  15   6  -1   99.79   36.20
 -15   6   1   65.19   18.50
 -15   6   1   83.99   17.10
  14  -6  -1   -3.10   18.20
 -14  -6   1   17.60   20.30
 -14  -6   1   21.00    9.20
 -14  -6   1   28.60   10.90
  14  -6  -1  -38.10   22.00
 -14  -6   1   16.60   14.10
  14  -6  -1   11.50   13.80
  14  -6  -1   20.50   11.20
  14  -6  -1   -9.00   10.10
 -14  -6   1   -2.40   14.00
 -14   6   1    7.40   13.60
  14   6  -1  -25.80   25.70
 -14   6   1   27.00   13.90
 -14   6   1   -4.90   19.70
 -14   6   1   -0.50    9.10
  14   6  -1   13.80   10.20
 -14   6   1    7.50   11.00
  14   6  -1   -1.00   14.00
  14   6  -1   32.30   15.70
 -13  -6   1   73.19   18.20
  13  -6  -1   54.59   26.30
 -13  -6   1   86.99   15.30
  13  -6  -1   79.39   17.30
 -13  -6   1   44.90   25.00
  13  -6  -1   63.39   20.20
  13  -6  -1   66.19   13.90
 -13  -6   1   80.39   14.60
  13  -6  -1   92.59   17.10
 -13  -6   1  102.69   21.60
 -13   6   1   51.89   14.30
 -13   6   1   42.60   16.10
 -13   6   1   12.40   38.30
  13   6  -1   48.70   14.80
 -13   6   1   54.79   13.20
  13   6  -1   86.39   19.50
  13   6  -1   63.29   17.30
 -13   6   1  103.99   18.00
  13   6  -1  103.99   33.40
 -12  -6   1  580.64  101.29
 -12  -6   1  631.24   80.79
  12  -6  -1  563.04   79.49
 -12  -6   1  643.24   78.99
 -12  -6   1  566.34   78.79
  12  -6  -1  595.74   78.09
  12  -6  -1  634.04   89.89
 -12  -6   1  527.85   82.29
  12  -6  -1  704.03   78.69
  12  -6  -1  593.34   81.49
  12   6  -1  627.14   78.29
 -12   6   1  464.45   79.09
  12   6  -1  689.33   94.59
 -12   6   1  537.15   79.29
  12   6  -1  554.44   78.19
 -12   6   1  522.85   79.59
 -12   6   1  652.93   91.89
 -11  -6   1   35.20   11.10
  11  -6  -1  -10.20   16.70
 -11  -6   1   25.40   13.00
 -11  -6   1   21.40    9.80
  11  -6  -1   10.80   10.40
  11  -6  -1   12.10   10.00
 -11  -6   1   10.40    8.10
 -11  -6   1   19.00   20.60
  11  -6  -1   -7.40   18.10
  11  -6  -1    8.90    9.90
 -11   6   1    3.10    8.70
  11   6  -1   20.00   13.00
  11   6  -1    6.30   21.40
 -11   6   1   13.80    8.30
 -11   6   1   -7.80   10.50
  11   6  -1   30.70   11.30
 -11   6   1   34.60   20.60
 -11   6   1   -4.70   12.20
  11   6  -1   18.20    9.40
 -11   6   1  -13.00    9.20
 -10  -6   1  234.38   43.90
 -10  -6   1  303.77   42.20
 -10  -6   1  328.37   45.90
  10  -6  -1  282.27   43.50
  10  -6  -1  339.77   42.80
  10  -6  -1  352.96   78.89
 -10  -6   1  300.67   43.00
  10  -6  -1  339.47   43.10
  10  -6  -1  273.67   44.70
 -10  -6   1  349.17   54.89
  10   6  -1  309.77   45.70
 -10   6   1  347.17   42.40
  10   6  -1  283.07   42.70
  10   6  -1  334.17   43.30
 -10   6   1  304.67   44.40
 -10   6   1  313.17   55.49
  10   6  -1  367.16   58.99
 -10   6   1  282.47   43.60
  -9  -6   1    2.90    8.60
   9  -6  -1    6.30    8.60
  -9  -6   1   18.50   19.70
   9  -6  -1    9.10    9.20
   9  -6  -1    6.70    8.20
  -9  -6   1    4.40   10.50
   9  -6  -1    3.10   12.70
  -9  -6   1    0.90    7.40
  -9  -6   1    1.10    7.90
  -9   6   1   -2.40    7.60
  -9   6   1    7.50   11.70
  -9   6   1    7.30    7.90
  -9   6   1   -7.00   16.70
   9   6  -1   11.80   11.50
   9   6  -1    3.10   19.80
   9   6  -1  -14.80    9.60
   9   6  -1   -4.90    8.10
   8  -6  -1  147.39   21.60
  -8  -6   1  157.78   21.70
   8  -6  -1  153.88   21.80
   8  -6  -1  158.08   21.70
   8  -6  -1  128.29   23.40
  -8  -6   1  168.58   23.80
  -8  -6   1  151.68   34.80
  -8  -6   1  144.29   21.50
  -8  -6   1  139.49   21.80
  -8   6   1  162.08   22.00
   8   6  -1  131.39   21.50
   8   6  -1  110.79   22.80
  -8   6   1   87.89   20.70
   8   6  -1  151.88   21.50
  -8   6   1  168.58   23.60
  -8   6   1  100.39   33.80
  -7  -6   1    0.90   16.80
   7  -6  -1    8.50    7.40
   7  -6  -1    0.50   18.00
  -7  -6   1   21.90   10.80
  -7  -6   1    7.20    8.70
   7  -6  -1   19.80   10.90
  -7  -6   1   19.10    7.70
  -7  -6   1   14.00    8.00
   7  -6  -1   17.20    9.30
   7  -6  -1    8.80    8.00
  -7   6   1   15.20    8.00
   7   6  -1    1.20    9.30
  -7   6   1   23.80   11.00
   7   6  -1    4.00   10.00
  -7   6   1   12.50    7.80
   7   6  -1    2.00    7.70
  -7   6   1  -11.80   16.30
  -6  -6   1    6.80    9.90
   6  -6  -1   21.80   10.60
   6  -6  -1    1.20    8.20
   6  -6  -1    3.90    8.40
  -6  -6   1   12.50   17.60
  -6  -6   1    3.10    6.20
   6  -6  -1   -4.90   16.10
  -6  -6   1    4.80    7.50
   6  -6  -1   -1.00    6.40
  -6  -6   1   12.40    8.30
  -6   6   1    8.20   10.20
  -6   6   1    9.10   16.50
   6   6  -1    7.70    9.40
   6   6  -1    7.10   15.90
  -6   6   1   10.60    7.40
   6   6  -1   -8.20    8.50
  -6   6   1    4.70    7.20
   6   6  -1    8.40    7.40
  -5  -6   1  620.94   84.59
   5  -6  -1  656.33   84.59
  -5  -6   1  643.64   85.69
  -5  -6   1  696.93   84.29
   5  -6  -1  649.14   84.49
   5  -6  -1  677.83   84.59
  -5  -6   1  574.44   84.59
   5  -6  -1  530.05   84.89
   5  -6  -1  671.83   95.99
  -5  -6   1  610.44   94.09
   5   6  -1  652.33   84.49
   5   6  -1  727.13   84.79
  -5   6   1  664.03   84.79
  -5   6   1  676.43   85.29
  -5   6   1  652.23   84.39
   5   6  -1  632.04   95.79
  -5   6   1  644.04   84.69
   5   6  -1  527.75   84.49
   5   6  -1  705.93   85.79
  -4  -6   1  212.08   31.90
   4  -6  -1  251.87   44.80
  -4  -6   1  172.98   30.20
   4  -6  -1  211.58   30.20
  -4  -6   1  176.48   40.40
  -4  -6   1  178.88   29.90
   4  -6  -1  205.88   30.00
   4  -6  -1  222.48   30.50
   4  -6  -1  219.18   30.30
   4  -6  -1  207.08   31.00
  -4  -6   1  221.38   29.80
   4   6  -1  234.38   30.80
  -4   6   1  252.07   29.90
   4   6  -1  172.08   29.80
   4   6  -1  252.87   32.20
   4   6  -1  193.58   31.30
  -4   6   1  204.88   30.40
  -4   6   1  217.78   29.80
  -4   6   1  212.48   30.70
   4   6  -1  204.88   28.60
  -4   6   1  227.88   31.80
  -3  -6   1 1075.79  146.49
   3  -6  -1 1079.19  146.49
   3  -6  -1 1166.48  157.58
  -3  -6   1 1109.39  160.38
   3  -6  -1 1168.28  146.49
   3  -6  -1 1090.19  146.59
   3  -6  -1 1169.98  146.59
  -3  -6   1 1140.19  146.39
  -3  -6   1 1117.49  147.29
  -3  -6   1  979.80  146.49
   3  -6  -1 1153.48  156.98
  -3   6   1 1178.78  146.39
  -3   6   1 1277.57  147.09
   3   6  -1 1157.48  146.69
  -3   6   1 1136.69  146.79
  -3   6   1 1210.68  146.69
   3   6  -1  939.11  146.59
  -3   6   1 1154.78  146.49
   3   6  -1 1124.89  147.19
   3   6  -1 1130.09  145.99
   3   6  -1 1084.69  146.39
  -2  -6   1  656.63   84.29
  -2  -6   1  654.33   94.79
   2  -6  -1  632.64   95.09
  -2  -6   1  647.44   83.99
   2  -6  -1  617.64   84.09
   2  -6  -1  691.13   95.89
   2  -6  -1  652.63   84.59
  -2  -6   1  528.85   84.09
  -2  -6   1  712.73   85.19
   2  -6  -1  636.74   84.09
   2  -6  -1  587.44   84.09
  -2  -6   1  628.14   94.69
   2   6  -1  667.23   84.39
   2   6  -1  739.93   85.09
  -2   6   1  668.53   84.39
  -2   6   1  620.14   84.09
   2   6  -1  646.64   84.09
  -2   6   1  659.43   84.39
  -2   6   1  654.13   84.89
  -2   6   1  649.83   84.29
   2   6  -1  576.74   84.49
  -2   6   1  670.23   84.29
   2   6  -1  577.24   84.59
  -1  -6   1    6.80    7.10
  -1  -6   1    5.50   17.60
  -1  -6   1   25.90   18.90
  -1  -6   1   22.60    9.30
   1  -6  -1   12.60    8.40
   1  -6  -1    7.90   17.50
   1  -6  -1   -1.80   16.20
   1  -6  -1    5.60    7.50
   1  -6  -1    4.80    6.90
  -1  -6   1    3.60    7.30
   1  -6  -1    4.00    6.90
   1   6  -1    4.10    6.40
   1   6  -1    2.20    8.20
  -1   6   1   15.00    9.10
   1   6  -1   -3.20    6.80
   1   6  -1   18.60    6.50
  -1   6   1   -0.40    6.60
   1   6  -1   17.50    9.20
  -1   6   1    9.30    8.00
  -1   6   1    8.30    9.90
  -1   6   1   11.50    6.80
   1   6  -1   14.50    9.90
  -1   6   1    7.20    7.40
   0  -6  -1   90.09   13.20
   0  -6   1   67.19   12.70
   0  -6   1   49.00   13.70
   0  -6  -1   72.29   12.80
   0  -6   1  120.59   29.30
   0  -6   1   51.09   12.60
   0  -6   1   74.69   13.00
   0  -6  -1   84.49   13.70
   0  -6   1   80.99   25.80
   0  -6  -1  105.99   14.60
   0  -6  -1   88.39   27.10
   0  -6  -1   44.60   24.00
   0   6  -1   57.99   15.20
   0   6   1  104.69   13.50
   0   6  -1   71.89   13.90
   0   6  -1   81.29   13.20
   0   6  -1   71.99   12.90
   0   6  -1   65.69   13.70
   0   6   1   64.39   12.80
   0   6   1   64.69   14.10
   0   6   1  104.69   14.40
   0   6   1  101.19   13.80
   0   6  -1   75.49   13.40
   0   6   1   61.49   14.50
   1  -6   1  480.05   71.29
  -1  -6  -1  469.35   70.09
   1  -6   1  424.76   59.09
  -1  -6  -1  491.55   60.19
   1  -6   1  437.96   58.89
  -1  -6  -1  463.55   70.59
  -1  -6  -1  391.26   58.89
   1  -6   1  535.65   59.19
   1  -6   1  382.76   69.59
   1  -6   1  421.96   59.89
  -1  -6  -1  402.36   58.89
  -1  -6  -1  459.75   59.29
  -1   6  -1  439.56   59.49
  -1   6  -1  412.26   59.39
   1   6   1  462.75   59.89
  -1   6  -1  430.76   59.19
   1   6   1  454.15   59.89
  -1   6  -1  436.76   58.99
  -1   6  -1  447.16   59.09
   1   6   1  461.65   58.99
   1   6   1  477.65   59.59
   1   6   1  419.06   58.59
   1   6   1  476.75   59.29
  -1   6  -1  403.86   60.19
  -2  -6  -1   47.60    9.50
  -2  -6  -1   32.60   11.20
  -2  -6  -1   52.89   23.80
   2  -6   1   27.30    9.80
   2  -6   1   54.79   22.30
  -2  -6  -1   39.70    9.80
   2  -6   1   49.00    9.70
   2  -6   1   27.70   10.40
   2  -6   1   54.69    9.20
   2  -6   1   50.99   22.10
  -2  -6  -1   25.60   34.80
  -2  -6  -1   41.50    9.70
  -2   6  -1   60.59   13.10
   2   6   1   47.80    9.70
   2   6   1   23.00   11.00
  -2   6  -1   53.29   10.90
  -2   6  -1   45.60   10.00
  -2   6  -1   40.20    9.30
  -2   6  -1   44.60   10.30
   2   6   1   32.90   10.90
  -2   6  -1   30.10    9.00
   2   6   1   25.10   10.40
   2   6   1   46.80    8.30
  -3  -6  -1  494.25   72.49
   3  -6   1  565.44   84.09
  -3  -6  -1  528.75   72.89
  -3  -6  -1  638.74   84.69
   3  -6   1  484.25   83.29
  -3  -6  -1  429.76   73.59
  -3  -6  -1  545.05   83.19
   3  -6   1  575.64   72.89
   3  -6   1  583.84   73.39
   3  -6   1  500.95   72.89
  -3  -6  -1  568.04   72.69
   3  -6   1  550.74   72.69
  -3   6  -1  581.04   73.09
  -3   6  -1  542.45   73.19
   3   6   1  580.24   73.29
  -3   6  -1  562.74   72.89
   3   6   1  513.55   73.59
  -3   6  -1  529.15   72.99
   3   6   1  604.54   73.19
   3   6   1  585.64   72.79
  -3   6  -1  604.74   74.29
  -3   6  -1  567.54   72.69
   4  -6   1    9.50    8.00
  -4  -6  -1    5.60    6.50
   4  -6   1   16.10    8.20
  -4  -6  -1    8.90    7.50
   4  -6   1    2.40    7.10
  -4  -6  -1   17.60   16.60
   4  -6   1    4.80    7.40
  -4  -6  -1   13.10    6.90
  -4  -6  -1   -2.40   16.10
  -4  -6  -1   12.00    9.60
   4  -6   1   16.70   18.80
   4  -6   1   15.10    8.40
   4  -6   1   24.10   19.00
  -4   6  -1    1.70    7.80
   4   6   1    6.10    9.00
   4   6   1   14.80    9.60
  -4   6  -1    7.40    7.60
  -4   6  -1   11.20    8.80
  -4   6  -1    9.10    7.40
  -4   6  -1    8.30    7.10
   4   6   1   13.10    9.00
   4   6   1   -3.70    7.00
   5  -6   1  255.67   35.60
  -5  -6  -1  272.27   48.50
   5  -6   1  237.18   35.40
   5  -6   1  273.87   35.70
  -5  -6  -1  259.97   49.00
  -5  -6  -1  268.07   35.20
  -5  -6  -1  226.18   35.50
   5  -6   1  265.27   50.39
  -5  -6  -1  236.68   37.40
   5  -6   1  300.17   51.59
   5  -6   1  274.57   36.20
  -5   6  -1  210.68   35.80
  -5   6  -1  255.77   35.40
   5   6   1  238.58   35.40
  -5   6  -1  281.57   36.30
  -5   6  -1  302.87   36.40
   5   6   1  230.78   36.30
   5   6   1  275.17   36.30
   5   6   1  256.67   37.50
   6  -6   1   23.10   10.80
  -6  -6  -1   30.30   20.10
   6  -6   1   35.30   21.90
   6  -6   1   42.50    9.30
   6  -6   1   24.50   20.50
  -6  -6  -1   42.50    9.30
  -6  -6  -1   67.19   21.30
   6  -6   1   21.40    9.30
  -6  -6  -1   43.00    8.90
  -6  -6  -1   57.99   12.00
   6  -6   1   30.10    9.10
   6   6   1   36.50   11.50
   6   6   1   44.40    9.70
  -6   6  -1   23.00   10.60
   6   6   1   36.60   10.70
  -6   6  -1   30.20   10.00
   6   6   1   14.50    9.80
  -6   6  -1   24.00    8.80
  -6   6  -1   20.50    8.70
  -7  -6  -1   59.69   11.20
   7  -6   1   47.50   11.90
  -7  -6  -1   74.99   23.70
  -7  -6  -1   94.09   26.50
   7  -6   1   71.19   13.80
   7  -6   1  100.29   27.90
  -7  -6  -1   40.30   11.30
   7  -6   1   53.79   11.40
  -7  -6  -1   70.29   14.70
   7  -6   1   48.50   11.70
  -7   6  -1   67.49   13.50
   7   6   1   47.00   12.50
  -7   6  -1   53.79   11.70
   7   6   1   78.89   14.60
  -7   6  -1   55.69   12.50
  -7   6  -1   66.09   12.70
   7   6   1   59.49   11.70
  -8  -6  -1  224.18   34.20
   8  -6   1  252.67   33.50
  -8  -6  -1  266.27   47.90
   8  -6   1  214.68   32.80
  -8  -6  -1  241.28   32.60
  -8  -6  -1  228.28   44.80
   8  -6   1  238.98   34.80
   8  -6   1  230.18   33.20
   8  -6   1  258.67   48.80
  -8   6  -1  222.78   33.30
   8   6   1  265.77   36.00
   8   6   1  221.98   33.50
   8   6   1  191.68   32.40
  -8   6  -1  227.58   33.30
  -8   6  -1  229.68   34.10
  -8   6  -1  244.68   32.60
   9  -6   1  110.59   17.50
   9  -6   1  118.79   33.30
  -9  -6  -1  112.49   17.50
  -9  -6  -1   46.90   26.00
   9  -6   1  102.59   20.80
  -9  -6  -1  120.99   17.20
   9  -6   1   46.00   26.70
  -9  -6  -1  116.79   20.60
  -9  -6  -1  144.29   32.50
   9  -6   1  105.09   17.70
   9  -6   1  127.09   18.00
   9   6   1   89.59   17.90
  -9   6  -1  118.19   17.20
  -9   6  -1  120.69   18.20
   9   6   1  101.49   17.30
   9   6   1  107.89   20.70
  -9   6  -1  111.49   19.50
  -9   6  -1  109.89   18.00
  10  -6   1  579.64   82.99
 -10  -6  -1  539.85   70.89
 -10  -6  -1  530.25   71.89
  10  -6   1  593.24   70.99
 -10  -6  -1  427.66   80.29
 -10  -6  -1  590.84   73.29
  10  -6   1  578.64   84.39
  10  -6   1  551.44   73.19
 -10  -6  -1  541.75   80.69
 -10  -6  -1  552.04   70.39
  10  -6   1  505.95   71.49
  10  -6   1  513.35   70.79
 -10   6  -1  501.05   70.99
  10   6   1  543.25   71.19
 -10   6  -1  494.55   72.09
  10   6   1  607.74   73.59
 -10   6  -1  529.75   70.59
 -10   6  -1  457.15   71.19
  11  -6   1  158.68   23.20
 -11  -6  -1  155.58   21.30
 -11  -6  -1  103.39   21.90
 -11  -6  -1  143.89   23.90
 -11  -6  -1  178.38   20.90
 -11  -6  -1   82.79   31.30
  11  -6   1  132.99   34.20
  11  -6   1  134.69   24.50
  11  -6   1  117.49   21.00
 -11  -6  -1  139.49   33.90
  11  -6   1  125.39   37.10
  11  -6   1  138.79   21.40
  11   6   1  112.09   20.80
  11   6   1  115.39   21.30
 -11   6  -1  157.38   23.20
 -11   6  -1  139.69   20.70
 -11   6  -1  157.18   23.60
 -11   6  -1  147.39   23.60
  11   6   1  166.78   24.80
 -12  -6  -1  207.18   45.30
  12  -6   1  243.38   49.40
  12  -6   1  193.48   35.90
 -12  -6  -1  240.08   33.80
 -12  -6  -1  221.48   32.70
 -12  -6  -1  263.77   36.10
  12  -6   1  207.38   34.40
  12  -6   1  248.48   34.00
 -12  -6  -1  209.58   43.80
 -12   6  -1  220.88   35.30
 -12   6  -1  249.08   34.60
  12   6   1  280.77   37.60
  12   6   1  267.37   34.30
  12   6   1  225.48   33.30
 -12   6  -1  235.88   34.10
 -12   6  -1  239.28   35.50
  13  -6   1    6.60    9.80
 -13  -6  -1   21.20   11.90
  13  -6   1   -2.50   12.70
 -13  -6  -1    5.60    7.50
  13  -6   1    4.50    9.60
  13  -6   1   -8.20   22.40
 -13  -6  -1  -26.40   11.00
  13  -6   1  -12.70   21.00
 -13  -6  -1   13.50   20.30
  13  -6   1  -30.20   15.00
 -13  -6  -1    9.80   19.00
 -13   6  -1   12.30   10.50
 -13   6  -1   -5.10   12.00
  13   6   1    1.00   13.30
 -13   6  -1  -10.60   10.50
  13   6   1   -7.80    9.00
 -13   6  -1    5.80    8.50
 -13   6  -1    6.80   12.50
  13   6   1  -10.00   11.00
  14  -6   1  240.78   31.30
 -14  -6  -1  192.28   32.90
 -14  -6  -1  241.78   42.30
  14  -6   1  182.18   45.70
  14  -6   1  222.38   42.90
  14  -6   1  136.49   32.40
  14  -6   1  166.68   32.20
 -14  -6  -1  260.87   34.50
  14  -6   1  200.18   30.40
 -14  -6  -1  208.98   29.70
  14   6   1  213.38   30.20
  14   6   1  159.18   29.40
  14   6   1  241.18   33.90
 -14   6  -1  160.48   30.90
 -14   6  -1  247.98   31.40
 -14   6  -1  261.57   34.10
 -14   6  -1  198.78   31.50
 -14   6  -1  231.68   33.00
 -14   6  -1  205.28   29.70
  15  -6   1  -14.90   21.90
 -15  -6  -1   -7.60   13.40
  15  -6   1  -10.60   16.60
  15  -6   1  -18.00   10.10
 -15  -6  -1    8.10    9.10
  15  -6   1   11.10   10.40
  15  -6   1   10.30   14.40
 -15  -6  -1   32.50   21.90
 -15  -6  -1   26.60   14.60
  15   6   1   24.20   10.10
  15   6   1   32.70   11.40
 -15   6  -1    0.00   10.80
 -15   6  -1    5.30   13.50
 -15   6  -1   -2.30    9.20
 -15   6  -1    5.80   10.80
  15   6   1   29.80   15.90
 -15   6  -1    3.40   14.00
  16  -6   1  148.79   39.10
  16  -6   1  228.18   26.40
 -16  -6  -1  171.08   29.70
 -16  -6  -1  210.38   36.40
  16  -6   1  127.29   28.80
  16  -6   1  153.18   25.60
 -16  -6  -1  172.48   24.90
  16  -6   1  105.69   28.20
 -16  -6  -1  158.68   29.20
  16   6   1  125.89   24.80
 -16   6  -1  179.18   26.20
 -16   6  -1  214.68   29.50
 -16   6  -1  183.88   26.10
 -16   6  -1  150.88   28.30
  16   6   1  182.78   30.20
  16   6   1  171.38   25.20
 -16   6  -1  258.47   32.00
 -16   6  -1  148.99   27.40
 -17  -6  -1   31.90   10.90
  17  -6   1   26.50   12.70
  17  -6   1   31.30   17.40
 -17  -6  -1   20.70   21.60
  17  -6   1   27.30   25.60
 -17  -6  -1    9.70   15.90
  17  -6   1   45.70   12.00
 -17  -6  -1   39.30   19.70
 -17   6  -1   30.40   16.50
 -17   6  -1   50.59   16.70
 -17   6  -1   15.30    9.70
 -17   6  -1   43.10   13.00
  17   6   1   22.80   11.10
  17   6   1   11.80   17.00
 -17   6  -1    9.40   16.10
 -17   6  -1    8.10   12.20
  18  -6   1   30.20   19.60
 -18  -6  -1   61.89   21.20
 -18  -6  -1   55.99   19.40
  18  -6   1   80.39   15.20
  18  -6   1   49.80   29.80
 -18  -6  -1   59.29   14.40
 -18   6  -1   74.79   19.00
 -18   6  -1   50.49   13.30
 -18   6  -1   64.59   20.30
 -18   6  -1   80.39   17.70
 -18   6  -1   74.89   15.90
 -18   6  -1  134.79   20.80
  18   6   1   70.69   21.00
 -19  -6  -1    5.10   19.50
 -19  -6  -1   -3.90   15.90
 -19  -6  -1   17.20   10.00
  19  -6   1   22.90   11.10
  19  -6   1  -10.80   25.40
 -19  -6  -1    5.80   11.80
  19  -6   1    5.40   15.80
 -19   6  -1   11.50   12.10
 -19   6  -1   34.30   16.20
 -19   6  -1    5.80   14.80
 -19   6  -1    6.40   37.90
 -19   6  -1    6.50   12.90
 -19   6  -1    2.40    9.80
  19   6   1    4.50   17.70
  20  -6   1   18.60   15.90
 -20  -6  -1   27.20   23.90
  20  -6   1   32.90   11.40
 -20  -6  -1   12.90   10.90
 -20  -6  -1   46.20   18.50
 -20  -6  -1   -3.90   12.10
 -20   6  -1   19.60   14.70
 -20   6  -1   42.30   17.30
 -20   6  -1   35.50   16.80
 -20   6  -1   43.40   13.10
 -20   6  -1   -1.80   10.20
  20   6   1   28.40   18.60
 -20   6  -1   50.09   20.20
 -19  -7   1   15.30   14.30
  19  -7  -1   42.20   14.00
 -19  -7   1   47.30   20.10
 -19  -7   1   28.20   22.10
  19  -7  -1   35.90   19.10
 -19   7   1   55.59   19.50
 -19   7   1   39.80   16.60
 -19   7   1   46.60   18.00
 -19   7   1   26.70   12.20
 -19   7   1   35.60   15.40
  19   7  -1   44.60   21.90
  19   7  -1   43.80   13.60
 -19   7   1   15.60   19.00
 -18  -7   1   67.39   14.20
 -18  -7   1  -14.40   32.70
 -18  -7   1   34.10   20.90
  18  -7  -1  -10.10   19.60
  18  -7  -1  129.59   37.20
  18  -7  -1   23.30   14.90
 -18  -7   1   40.30   19.40
 -18  -7   1   76.49   15.80
 -18   7   1   37.90   13.20
 -18   7   1   61.09   17.30
 -18   7   1   69.89   18.80
  18   7  -1   53.09   20.00
 -18   7   1   60.19   18.70
 -18   7   1   52.29   19.90
  18   7  -1   53.29   14.30
 -18   7   1   68.39   16.10
 -17  -7   1   32.00   24.80
  17  -7  -1   84.89   33.10
 -17  -7   1   57.19   20.90
  17  -7  -1   63.29   16.40
  17  -7  -1   61.39   22.30
  17  -7  -1   59.39   20.10
 -17  -7   1   96.09   22.60
 -17  -7   1   79.59   16.90
 -17   7   1  105.59   17.90
 -17   7   1  102.89   19.70
 -17   7   1   74.39   14.60
  17   7  -1   58.59   22.00
 -17   7   1   82.29   22.30
  17   7  -1   60.89   16.10
 -17   7   1   79.99   19.80
  16  -7  -1   -1.10   12.10
  16  -7  -1  -54.49   25.50
 -16  -7   1  -12.10   10.70
 -16  -7   1  -12.60   22.90
 -16  -7   1  -16.60   15.00
  16  -7  -1    0.70   11.70
 -16  -7   1    0.10   11.90
  16  -7  -1   25.40   17.00
 -16  -7   1   42.10   18.80
 -16   7   1   14.70   13.00
  16   7  -1    5.50   12.80
 -16   7   1   12.90   15.70
 -16   7   1    5.10   10.60
  16   7  -1  -17.80   15.50
 -16   7   1  -11.90   14.40
 -16   7   1   -4.70   12.70
  16   7  -1    5.80   12.30
  15  -7  -1  120.49   34.90
  15  -7  -1  271.07   33.10
  15  -7  -1  252.47   49.40
 -15  -7   1  230.18   35.10
 -15  -7   1  167.88   34.10
  15  -7  -1  173.78   33.50
 -15  -7   1  204.68   31.00
 -15  -7   1  196.98   31.10
 -15  -7   1  250.57   45.40
  15  -7  -1  190.28   30.60
 -15   7   1  221.98   31.40
  15   7  -1  210.48   35.70
  15   7  -1  238.88   32.50
 -15   7   1  249.38   32.00
  15   7  -1  161.98   30.60
 -15   7   1  192.48   32.80
 -15   7   1  266.57   35.00
  14  -7  -1  163.78   27.40
 -14  -7   1  137.19   23.30
  14  -7  -1  161.58   25.00
 -14  -7   1  186.98   25.10
 -14  -7   1  193.18   28.40
  14  -7  -1  150.98   40.20
  14  -7  -1   93.49   28.00
  14  -7  -1  179.48   24.40
 -14  -7   1  189.48   29.30
 -14  -7   1  124.39   37.30
 -14   7   1  137.69   25.60
 -14   7   1  124.89   23.30
 -14   7   1  187.08   27.60
 -14   7   1  177.48   25.40
  14   7  -1  177.08   29.40
  14   7  -1  118.19   24.40
  14   7  -1  160.18   24.50
  13  -7  -1   51.79   13.00
  13  -7  -1   60.99   29.40
 -13  -7   1   77.89   26.70
  13  -7  -1   42.10   13.40
  13  -7  -1   56.39   16.30
 -13  -7   1   47.80   11.30
 -13  -7   1   48.50   15.90
 -13  -7   1   39.50   13.30
 -13  -7   1   18.80   15.60
  13  -7  -1   31.60   20.20
 -13   7   1   21.70   11.40
  13   7  -1   60.39   18.40
  13   7  -1   16.80   14.10
  13   7  -1   44.60   12.80
 -13   7   1   45.80   13.20
 -13   7   1   39.10   16.20
  12  -7  -1  277.67   52.39
 -12  -7   1  303.07   38.60
 -12  -7   1  237.08   49.80
 -12  -7   1  276.57   37.00
 -12  -7   1  334.57   42.40
  12  -7  -1  273.37   38.70
  12  -7  -1  243.58   38.20
  12  -7  -1  229.38   37.90
  12  -7  -1  213.18   40.10
 -12  -7   1  278.57   40.80
  12   7  -1  250.67   40.60
  12   7  -1  236.38   38.70
  12   7  -1  295.47   38.20
 -12   7   1  254.27   37.00
 -12   7   1  247.58   38.60
 -11  -7   1  264.07   36.20
  11  -7  -1  234.88   39.30
 -11  -7   1  290.67   34.80
  11  -7  -1  255.37   36.70
 -11  -7   1  231.38   47.50
  11  -7  -1  190.78   37.80
  11  -7  -1  240.98   35.80
 -11  -7   1  289.97   40.70
 -11  -7   1  217.38   36.30
 -11   7   1  290.97   37.60
 -11   7   1  262.67   36.40
  11   7  -1  178.18   35.60
  11   7  -1  160.78   36.70
  11   7  -1  298.27   36.00
 -11   7   1  249.97   35.00
 -10  -7   1    6.70   22.10
 -10  -7   1   12.10   12.90
 -10  -7   1    7.30    8.50
  10  -7  -1   16.70   10.40
 -10  -7   1    4.80   12.30
  10  -7  -1    7.50   10.10
  10  -7  -1    7.60    9.60
 -10  -7   1    2.70   10.10
  10  -7  -1    1.30   14.10
 -10   7   1    6.60   12.80
  10   7  -1   17.40   13.30
 -10   7   1   13.10    9.00
 -10   7   1   10.40   11.60
  10   7  -1   -8.70   11.30
 -10   7   1    0.30    8.90
  10   7  -1    9.40   10.20
  -9  -7   1   23.60   22.10
  -9  -7   1    5.80   12.90
   9  -7  -1  -19.10   17.70
   9  -7  -1    9.60   10.20
  -9  -7   1    5.80    8.40
   9  -7  -1   14.10    9.80
   9  -7  -1   -7.90   14.10
  -9  -7   1   11.30    9.00
  -9  -7   1    6.80    9.30
   9  -7  -1   15.90    9.50
  -9  -7   1   15.60   10.30
   9   7  -1   14.50   11.70
  -9   7   1   11.00   10.80
  -9   7   1   11.70    9.00
  -9   7   1   10.10    9.80
  -9   7   1   14.10   12.70
   9   7  -1    6.80   12.30
   9   7  -1   15.80   10.10
  -8  -7   1  456.25   60.29
   8  -7  -1  507.65   61.19
  -8  -7   1  449.66   61.29
  -8  -7   1  454.65   63.09
  -8  -7   1  410.56   60.79
   8  -7  -1  430.76   62.59
  -8  -7   1  461.15   61.69
   8  -7  -1  484.65   61.09
   8  -7  -1  485.05   75.09
  -8  -7   1  427.86   72.39
   8  -7  -1  487.95   61.09
  -8   7   1  422.36   61.99
   8   7  -1  434.56   61.29
   8   7  -1  420.26   62.89
  -8   7   1  475.65   61.39
   8   7  -1  471.25   60.99
  -8   7   1  422.26   60.39
  -8   7   1  427.46   61.09
  -7  -7   1  128.19   37.10
   7  -7  -1  182.58   24.50
  -7  -7   1  164.28   23.20
   7  -7  -1  151.28   24.10
   7  -7  -1  185.48   24.60
  -7  -7   1  174.48   24.00
  -7  -7   1  157.98   24.70
   7  -7  -1  201.48   25.60
  -7  -7   1  137.69   25.70
   7  -7  -1  181.48   40.80
   7   7  -1  137.29   24.10
  -7   7   1  138.79   23.30
   7   7  -1  148.09   23.90
  -7   7   1  124.59   23.50
  -7   7   1  164.48   24.30
  -7   7   1  172.58   26.20
   7   7  -1  137.09   24.80
   6  -7  -1    4.00    9.50
   6  -7  -1  -38.90   18.00
  -6  -7   1   27.70   20.10
  -6  -7   1  -14.00    9.70
  -6  -7   1   11.20    8.40
   6  -7  -1  -23.70   18.50
   6  -7  -1    3.40    7.70
   6  -7  -1   -9.20   10.60
  -6  -7   1    5.60    9.20
   6  -7  -1   -7.60    7.90
  -6  -7   1    5.20    7.40
  -6   7   1    6.90    8.70
   6   7  -1   -5.00   10.20
   6   7  -1    0.50    8.70
  -6   7   1    4.70    8.10
  -6   7   1    1.00   11.70
  -6   7   1    1.80    9.80
   6   7  -1   24.40   10.60
   6   7  -1   14.50   11.20
  -5  -7   1  119.29   18.70
  -5  -7   1  102.69   18.10
  -5  -7   1  114.19   31.90
  -5  -7   1   82.19   19.00
   5  -7  -1   87.89   17.60
   5  -7  -1  102.69   34.40
   5  -7  -1  150.68   19.90
   5  -7  -1  126.79   18.60
   5  -7  -1   99.19   18.20
   5  -7  -1  111.59   18.00
  -5  -7   1  116.49   17.70
   5   7  -1   94.29   19.30
   5   7  -1   85.89   17.80
  -5   7   1  137.69   20.30
   5   7  -1   94.59   18.60
  -5   7   1  110.79   18.40
  -5   7   1  115.79   17.90
  -5   7   1  101.29   18.40
  -5   7   1  120.29   19.40
   5   7  -1  120.79   19.00
  -4  -7   1  387.96   47.80
   4  -7  -1  401.96   62.99
  -4  -7   1  330.87   67.69
  -4  -7   1  293.47   48.00
   4  -7  -1  273.17   48.70
   4  -7  -1  355.66   48.60
  -4  -7   1  371.16   50.09
   4  -7  -1  386.06   48.40
   4  -7  -1  381.36   48.20
  -4  -7   1  326.27   48.30
  -4  -7   1  295.07   61.29
   4  -7  -1  323.07   48.10
   4  -7  -1  293.87   62.69
   4   7  -1  338.37   49.10
  -4   7   1  381.26   49.60
   4   7  -1  364.76   49.80
   4   7  -1  388.86   48.10
  -4   7   1  384.36   48.60
   4   7  -1  403.16   49.30
  -4   7   1  346.27   48.40
  -4   7   1  384.56   48.70
  -4   7   1  326.47   47.90
  -4   7   1  343.47   47.80
   4   7  -1  359.76   48.70
   3  -7  -1    8.70   20.50
   3  -7  -1   -4.90    8.30
  -3  -7   1  -11.80   17.00
   3  -7  -1    2.50    7.90
   3  -7  -1  -29.70   16.20
   3  -7  -1   10.80    8.80
  -3  -7   1    0.80    7.00
  -3  -7   1   11.40    9.80
   3  -7  -1    4.40    8.90
  -3  -7   1    8.00    8.40
  -3  -7   1   -8.40   17.50
  -3   7   1    9.60    8.10
   3   7  -1    0.30    6.10
   3   7  -1   14.00    9.80
  -3   7   1    6.50    8.20
  -3   7   1    6.00    9.80
   3   7  -1   -9.00    9.70
  -3   7   1   10.40   11.40
   3   7  -1    6.10   11.00
   3   7  -1   11.70    8.50
  -3   7   1   18.10    8.50
  -3   7   1   -7.50    7.10
   2  -7  -1  395.56   66.09
  -2  -7   1  339.37   50.89
  -2  -7   1  379.16   51.39
   2  -7  -1  406.36   51.29
   2  -7  -1  360.06   52.09
   2  -7  -1  400.66   65.09
  -2  -7   1  369.26   52.79
  -2  -7   1  432.36   65.99
   2  -7  -1  297.77   50.89
  -2  -7   1  306.97   64.19
   2  -7  -1  365.66   51.19
  -2   7   1  366.26   51.09
  -2   7   1  413.96   51.69
   2   7  -1  434.16   52.59
   2   7  -1  391.06   51.19
   2   7  -1  362.46   51.79
  -2   7   1  384.46   52.09
   2   7  -1  410.56   50.59
  -2   7   1  443.26   52.69
  -2   7   1  391.86   51.69
  -2   7   1  338.67   51.19
   2   7  -1  391.06   52.59
   1  -7  -1  555.04   74.99
  -1  -7   1  614.84   75.09
   1  -7  -1  523.05   86.39
   1  -7  -1  471.35   74.79
   1  -7  -1  620.94   75.89
  -1  -7   1  592.04   74.89
   1  -7  -1  567.24   75.09
  -1  -7   1  616.64   76.19
  -1  -7   1  675.03   89.49
  -1  -7   1  607.04   88.49
  -1  -7   1  564.94   75.39
   1  -7  -1  605.74   88.39
   1   7  -1  512.55   75.19
  -1   7   1  489.35   75.69
  -1   7   1  583.24   75.49
  -1   7   1  572.94   74.99
  -1   7   1  529.55   75.49
   1   7  -1  580.44   75.49
   1   7  -1  492.35   75.69
  -1   7   1  528.75   75.19
   1   7  -1  591.64   74.99
   1   7  -1  596.24   74.79
   1   7  -1  616.94   75.99
  -1   7   1  573.24   74.99
   0  -7   1   67.19   11.60
   0  -7   1   46.90   24.40
   0  -7  -1   25.60   11.80
   0  -7   1   51.69   11.30
   0  -7   1   73.99   25.10
   0  -7  -1   53.39   11.20
   0  -7  -1   33.30   22.60
   0  -7  -1   44.00   11.30
   0  -7  -1   58.09   11.60
   0  -7   1   69.79   11.70
   0  -7   1   50.49   12.60
   0  -7  -1   12.70   19.90
   0   7   1   55.29   12.40
   0   7   1   60.79   11.50
   0   7  -1   56.19   13.70
   0   7  -1   66.09   11.00
   0   7   1   32.90   11.30
   0   7  -1   35.70   11.80
   0   7   1   35.50   12.30
   0   7  -1   53.09   12.40
   0   7  -1   45.30   11.30
   0   7   1   61.99   11.00
   0   7   1   54.89   13.50
   0   7  -1   64.39   11.60
   1  -7   1  288.67   40.90
  -1  -7  -1  376.46   56.79
   1  -7   1  254.37   55.29
  -1  -7  -1  274.67   42.50
  -1  -7  -1  312.17   41.10
   1  -7   1  304.67   59.19
  -1  -7  -1  291.17   40.90
  -1  -7  -1  315.37   57.99
   1  -7   1  261.77   40.90
   1  -7   1  305.97   41.00
  -1  -7  -1  280.77   40.90
   1  -7   1  295.07   42.20
   1   7   1  291.77   40.30
  -1   7  -1  254.67   41.70
  -1   7  -1  296.67   40.90
   1   7   1  354.46   42.40
  -1   7  -1  320.07   41.10
   1   7   1  321.57   41.10
  -1   7  -1  315.47   42.80
  -1   7  -1  269.27   41.10
  -1   7  -1  314.27   41.80
   1   7   1  250.77   41.20
   1   7   1  289.67   42.30
   1   7   1  347.07   41.80
  -2  -7  -1  233.08   48.00
   2  -7   1  234.28   31.00
  -2  -7  -1  183.88   30.70
  -2  -7  -1  221.28   31.90
   2  -7   1  198.98   30.80
  -2  -7  -1  205.68   30.70
   2  -7   1  222.98   31.60
  -2  -7  -1  206.28   31.10
   2  -7   1  249.97   48.80
   2  -7   1  215.68   31.00
  -2  -7  -1  302.57   51.29
   2  -7   1  212.48   47.30
  -2   7  -1  206.78   31.60
   2   7   1  227.38   32.40
  -2   7  -1  213.58   32.00
  -2   7  -1  182.48   31.80
  -2   7  -1  227.98   31.00
   2   7   1  207.58   30.80
   2   7   1  192.28   29.70
  -2   7  -1  228.58   30.80
  -2   7  -1  221.18   31.20
   2   7   1  246.88   32.80
   2   7   1  232.78   32.20
   3  -7   1   -3.80    8.20
  -3  -7  -1   -3.40    9.70
   3  -7   1    8.00   19.10
   3  -7   1    1.20    7.50
   3  -7   1   -6.00    7.30
  -3  -7  -1  -15.60    6.80
   3  -7   1   11.40    9.40
  -3  -7  -1  -20.60   15.40
  -3  -7  -1   -6.00    7.20
  -3  -7  -1   -0.20    7.60
   3  -7   1  -11.40   17.90
  -3   7  -1   -2.60   11.50
  -3   7  -1   -3.70    7.10
   3   7   1   -1.40    7.80
   3   7   1    9.40   10.20
  -3   7  -1   -0.80    8.30
  -3   7  -1   -2.50    7.70
  -3   7  -1   -1.80    8.00
   3   7   1   -5.50    9.10
   3   7   1   21.80   10.10
  -3   7  -1    1.90    9.40
   4  -7   1   69.29   28.40
  -4  -7  -1   98.99   16.60
  -4  -7  -1   81.49   29.40
   4  -7   1   45.20   16.20
   4  -7   1  110.69   16.80
   4  -7   1  132.09   34.20
   4  -7   1   94.69   17.40
  -4  -7  -1   85.89   30.00
  -4  -7  -1  129.89   17.30
  -4  -7  -1  120.49   19.00
  -4  -7  -1  135.09   16.70
   4  -7   1   93.89   16.90
   4  -7   1   81.89   16.70
   4   7   1   89.29   18.10
   4   7   1  105.29   16.50
  -4   7  -1  117.89   19.80
  -4   7  -1  110.09   17.10
  -4   7  -1  116.29   16.50
  -4   7  -1   97.69   17.30
   4   7   1   84.79   17.40
  -4   7  -1   87.09   16.50
   4   7   1   92.89   17.90
  -4   7  -1  123.59   18.40
  -5  -7  -1  295.37   42.90
   5  -7   1  342.77   58.79
  -5  -7  -1  344.67   56.69
  -5  -7  -1  340.97   56.49
   5  -7   1  364.76   43.30
  -5  -7  -1  305.17   42.60
  -5  -7  -1  274.17   42.40
   5  -7   1  303.57   42.80
   5  -7   1  311.57   66.29
   5  -7   1  282.57   42.90
   5  -7   1  332.27   44.10
  -5   7  -1  302.37   43.70
   5   7   1  331.47   42.90
   5   7   1  306.27   43.90
   5   7   1  288.37   44.80
  -5   7  -1  296.97   43.30
   5   7   1  314.87   43.70
  -5   7  -1  332.27   43.70
  -5   7  -1  304.07   45.30
  -5   7  -1  310.17   42.70
   6  -7   1   41.10   12.40
  -6  -7  -1   31.20   10.30
   6  -7   1   25.70   23.30
  -6  -7  -1   28.10   21.50
   6  -7   1   22.20   22.80
  -6  -7  -1   33.60    9.80
  -6  -7  -1   41.90   22.40
  -6  -7  -1   21.40   12.40
   6  -7   1   48.60   10.70
   6  -7   1   41.30   11.30
   6  -7   1   62.79   10.70
  -6  -7  -1   29.00    9.40
  -6   7  -1   46.00   11.90
   6   7   1   13.10    9.90
  -6   7  -1   29.20   11.60
  -6   7  -1   38.20   10.10
   6   7   1   48.10   13.90
   6   7   1   40.40   12.10
   6   7   1   15.40   11.80
  -6   7  -1   27.00   10.60
  -6   7  -1   35.80   14.50
  -7  -7  -1  181.58   30.80
  -7  -7  -1  197.58   28.90
  -7  -7  -1  175.48   28.80
  -7  -7  -1  173.08   28.60
   7  -7   1  227.18   29.90
   7  -7   1  200.38   29.60
   7  -7   1  198.08   47.10
   7  -7   1  233.68   48.20
   7  -7   1  224.58   30.10
  -7  -7  -1  186.38   43.10
   7  -7   1  192.38   29.50
  -7  -7  -1  150.08   41.20
  -7   7  -1  203.88   30.10
  -7   7  -1  236.28   30.80
   7   7   1  193.88   30.70
   7   7   1  180.88   28.90
  -7   7  -1  241.08   30.80
  -7   7  -1  201.88   29.40
  -7   7  -1  240.48   31.90
   7   7   1  168.38   29.20
   7   7   1  204.28   29.50
   8  -7   1  224.38   31.10
  -8  -7  -1  177.78   29.70
  -8  -7  -1  167.08   41.20
   8  -7   1  231.98   49.60
   8  -7   1  223.38   30.60
  -8  -7  -1  177.48   31.40
   8  -7   1  161.88   29.30
  -8  -7  -1  197.98   43.40
   8  -7   1  249.18   31.20
  -8  -7  -1  225.88   29.40
  -8   7  -1  269.17   31.90
  -8   7  -1  213.68   31.50
  -8   7  -1  185.48   29.80
  -8   7  -1  205.88   32.20
  -8   7  -1  189.08   30.00
   8   7   1  234.18   30.40
   8   7   1  208.98   32.40
   8   7   1  181.18   29.90
  -9  -7  -1   -4.10    8.00
  -9  -7  -1    5.50    8.90
   9  -7   1  -14.90   10.00
   9  -7   1  -11.00    9.00
   9  -7   1    1.00    9.40
   9  -7   1  -29.50   20.00
  -9  -7  -1    8.40   12.10
  -9  -7  -1   -8.00   18.70
   9  -7   1   13.30   13.70
  -9  -7  -1   12.80   22.00
   9   7   1   14.80   19.90
  -9   7  -1   21.00   11.10
  -9   7  -1   -6.20    9.00
   9   7   1    3.90    9.40
  -9   7  -1   -4.90    9.10
   9   7   1    4.80   11.30
  -9   7  -1  -12.90   13.80
  -9   7  -1   -6.90   10.60
  10  -7   1   11.40   10.80
 -10  -7  -1   56.69   28.20
  10  -7   1   44.20   25.30
  10  -7   1   24.30   10.90
 -10  -7  -1    7.80    9.50
 -10  -7  -1   -7.70   11.90
  10  -7   1   10.70   10.30
 -10  -7  -1   12.90    8.70
 -10  -7  -1   31.60   20.80
  10  -7   1   57.19   27.60
  10  -7   1   -0.90   16.50
 -10  -7  -1    8.80    9.70
 -10   7  -1   -4.60   10.00
 -10   7  -1    8.80   11.50
 -10   7  -1    3.30   10.50
 -10   7  -1  -14.50   14.40
  10   7   1   23.80   12.20
 -10   7  -1    7.90    9.00
  10   7   1   23.50   14.40
  10   7   1   -2.30    9.50
 -11  -7  -1  277.37   37.90
 -11  -7  -1  271.47   53.09
 -11  -7  -1  261.07   40.20
  11  -7   1  246.88   38.90
  11  -7   1  262.57   40.20
 -11  -7  -1  292.47   54.19
  11  -7   1  215.08   40.40
  11  -7   1  231.88   53.19
 -11  -7  -1  264.67   41.10
 -11   7  -1  282.07   39.70
 -11   7  -1  271.77   40.70
  11   7   1  303.77   42.80
 -11   7  -1  297.87   38.40
  11   7   1  278.37   38.80
  11   7   1  269.17   39.70
 -11   7  -1  291.37   40.00
 -11   7  -1  370.96   49.70
 -12  -7  -1  443.26   76.99
  12  -7   1  413.96   65.49
 -12  -7  -1  452.85   66.19
  12  -7   1  454.55   81.29
  12  -7   1  467.75   64.29
 -12  -7  -1  601.34   68.19
 -12  -7  -1  422.56   75.59
  12  -7   1  401.96   67.39
  12  -7   1  536.35   64.79
  12  -7   1  442.96   78.69
 -12  -7  -1  477.95   63.79
  12   7   1  556.44   67.99
 -12   7  -1  511.45   66.89
  12   7   1  459.05   64.29
 -12   7  -1  486.05   64.09
 -12   7  -1  475.15   65.39
 -12   7  -1  516.65   66.49
 -12   7  -1  500.15   65.19
  12   7   1  461.35   65.19
  13  -7   1    8.80   10.90
  13  -7   1   32.00   28.90
  13  -7   1  -32.30   24.80
 -13  -7  -1   18.80   14.40
  13  -7   1   19.90   13.30
  13  -7   1   -2.70   10.50
 -13  -7  -1   -9.30   11.90
  13  -7   1    6.50   18.30
 -13  -7  -1   -6.90   14.40
 -13  -7  -1    7.60   21.30
 -13   7  -1   -4.10   11.80
 -13   7  -1   18.30    9.20
 -13   7  -1    6.40   10.10
  13   7   1   14.60   12.50
 -13   7  -1   21.20   12.80
  13   7   1   12.80   15.30
  13   7   1    4.60   10.90
 -13   7  -1   11.80   16.00
 -14  -7  -1  132.39   23.10
  14  -7   1   75.69   18.20
  14  -7   1  109.39   35.90
 -14  -7  -1   97.49   21.50
  14  -7   1   85.19   23.20
 -14  -7  -1  166.88   34.00
  14  -7   1   81.29   21.60
 -14  -7  -1  124.39   17.40
  14  -7   1  150.98   19.60
 -14   7  -1  132.39   23.20
  14   7   1   94.69   18.60
 -14   7  -1   76.89   17.60
  14   7   1   60.29   19.20
 -14   7  -1  121.49   23.20
 -14   7  -1   94.79   19.50
  14   7   1  105.19   22.90
 -14   7  -1  150.28   20.20
 -15  -7  -1   90.69   31.50
  15  -7   1   50.39   15.40
  15  -7   1   42.40   20.90
  15  -7   1   57.69   19.90
  15  -7   1   96.89   16.60
 -15  -7  -1   75.29   20.50
  15  -7   1  103.29   33.50
 -15  -7  -1  111.29   14.90
 -15  -7  -1   92.69   20.90
 -15   7  -1   80.79   15.10
  15   7   1   25.40   16.10
 -15   7  -1   81.49   18.80
 -15   7  -1   82.19   17.00
  15   7   1  106.39   21.50
 -15   7  -1   38.50   15.80
 -15   7  -1   75.79   20.30
  15   7   1   87.39   15.60
  16  -7   1    7.30   18.00
 -16  -7  -1   20.40   16.20
 -16  -7  -1  -15.80   22.40
 -16  -7  -1   -6.90   10.20
  16  -7   1  -12.20   15.40
  16  -7   1   29.10   22.50
 -16  -7  -1    6.70   16.30
  16  -7   1   -7.30   11.10
  16  -7   1   -4.40   28.90
 -16   7  -1   -5.30   10.10
  16   7   1   -4.00   12.40
 -16   7  -1  -15.60   12.30
 -16   7  -1   -8.00   11.20
  16   7   1  -11.30   16.20
 -16   7  -1  -22.60   12.10
 -16   7  -1  -13.00   15.70
  16   7   1   -1.30   10.40
 -17  -7  -1   22.50   18.40
  17  -7   1   19.50   31.90
 -17  -7  -1   45.20   13.00
 -17  -7  -1   61.09   20.20
 -17  -7  -1   49.60   13.50
  17  -7   1   49.30   18.60
  17  -7   1   76.49   15.00
 -17  -7  -1   83.69   26.40
  17  -7   1   25.30   18.50
  17   7   1   60.99   14.30
 -17   7  -1   35.70   15.10
 -17   7  -1   32.70   16.60
  17   7   1   76.69   21.40
 -17   7  -1   42.20   18.30
 -17   7  -1   74.59   21.40
 -17   7  -1   41.30   13.20
 -17   7  -1   87.69   19.60
 -18  -7  -1   65.89   15.50
 -18  -7  -1  120.79   16.20
  18  -7   1   92.29   17.00
  18  -7   1   23.70   23.20
  18  -7   1   45.00   57.59
 -18  -7  -1   99.69   29.50
 -18  -7  -1   26.90   22.60
 -18  -7  -1   52.79   21.00
 -18   7  -1   70.69   14.80
 -18   7  -1   56.99   17.60
  18   7   1   99.09   23.70
 -18   7  -1   72.09   19.70
 -18   7  -1   95.69   21.20
 -18   7  -1   86.39   17.50
  18   7   1   69.69   15.60
 -18   7  -1   87.99   21.30
 -19  -7  -1   20.10   12.60
  19  -7   1   47.30   13.40
 -19  -7  -1   11.80   20.50
  19  -7   1   17.90   16.80
 -19  -7  -1   25.00   12.20
 -19  -7  -1   46.50   19.20
 -19   7  -1   13.40   15.00
 -19   7  -1   40.80   18.30
 -19   7  -1   37.00   11.70
 -19   7  -1   19.90   19.20
 -19   7  -1   14.80   14.10
 -19   7  -1   24.00   15.70
  19   7   1   29.00   12.60
 -18  -8   1  158.18   24.00
  18  -8  -1  217.78   26.40
 -18  -8   1  102.99   30.80
 -18  -8   1  118.79   29.30
  18  -8  -1  120.99   29.10
  18  -8  -1  104.39   28.80
 -18   8   1  122.09   23.00
 -18   8   1  159.88   26.60
 -18   8   1  178.18   29.70
  18   8  -1  195.48   32.30
 -18   8   1  157.58   26.30
  18   8  -1  116.99   24.30
 -18   8   1  186.08   28.80
 -17  -8   1   -3.60   12.30
  17  -8  -1   14.10   21.10
 -17  -8   1  -79.79   26.10
  17  -8  -1   -9.30   18.00
 -17  -8   1    4.50   17.10
  17  -8  -1  -14.70   12.50
 -17   8   1   -1.60   14.70
 -17   8   1   -4.20   14.50
 -17   8   1   -4.40   11.60
  17   8  -1  -49.90   19.00
 -17   8   1    8.40   16.60
 -17   8   1  -16.80   17.30
  17   8  -1    7.60   13.80
  16  -8  -1   20.20   15.20
 -16  -8   1    7.90   16.90
  16  -8  -1    4.30   12.70
  16  -8  -1   -0.80   17.10
  16  -8  -1  -19.30   31.50
 -16  -8   1   -5.50   16.30
 -16  -8   1   -6.40   11.10
  16  -8  -1  -17.40   20.60
 -16  -8   1   21.70   27.10
 -16   8   1   -0.40   11.80
  16   8  -1  -16.10   16.80
 -16   8   1   -2.90   13.70
 -16   8   1   -7.10   16.10
 -16   8   1   -5.40   14.10
 -16   8   1   27.00   12.10
  16   8  -1    5.20   14.00
  15  -8  -1  140.99   27.50
 -15  -8   1  130.29   30.70
  15  -8  -1  241.38   29.50
 -15  -8   1  192.78   27.00
 -15  -8   1  147.99   31.00
 -15  -8   1  204.28   28.40
 -15  -8   1  191.68   44.10
  15  -8  -1  120.99   30.10
  15   8  -1  222.48   34.30
 -15   8   1  157.08   26.80
  15   8  -1  119.89   28.10
 -15   8   1  241.08   32.50
 -15   8   1  292.67   32.30
  15   8  -1  184.98   28.20
 -15   8   1  142.59   28.90
 -15   8   1  220.48   29.20
 -14  -8   1    3.40   15.90
  14  -8  -1    1.70   29.00
  14  -8  -1  -40.40   18.70
  14  -8  -1  -11.10   11.90
  14  -8  -1    6.40   15.30
 -14  -8   1   13.10   15.50
 -14  -8   1    3.00   12.10
  14  -8  -1   -6.80   12.40
 -14  -8   1   -1.90   10.10
 -14   8   1   -5.30   10.40
 -14   8   1    9.80   16.20
 -14   8   1    3.10   13.60
 -14   8   1    4.80   11.40
  14   8  -1   -6.10   17.20
  14   8  -1  -18.00   14.10
  14   8  -1   -6.90   11.50
 -14   8   1   -0.50   13.50
 -13  -8   1  265.47   52.99
 -13  -8   1  407.86   56.09
 -13  -8   1  377.26   66.99
 -13  -8   1  376.36   50.89
  13  -8  -1  256.37   51.59
  13  -8  -1  356.66   51.79
  13  -8  -1  424.26   52.49
  13  -8  -1  353.26   68.79
 -13  -8   1  412.36   52.29
 -13   8   1  408.86   51.09
  13   8  -1  424.36   56.89
 -13   8   1  343.87   52.69
  13   8  -1  426.36   51.99
 -13   8   1  381.16   52.59
  13   8  -1  372.96   52.59
 -13   8   1  367.66   53.69
 -13   8   1  381.16   53.89
  12  -8  -1   -7.40   11.20
 -12  -8   1  -11.10   25.20
 -12  -8   1   -2.80   11.20
  12  -8  -1   -4.70   29.00
  12  -8  -1   -6.10   11.30
  12  -8  -1   -5.70   11.40
 -12  -8   1   -2.30   11.90
 -12  -8   1    2.80   14.40
 -12  -8   1   25.60   10.30
 -12  -8   1   -1.70   11.40
 -12   8   1   -0.40   15.10
 -12   8   1   25.60   13.70
 -12   8   1    2.30    9.70
 -12   8   1   14.20   13.60
 -12   8   1    1.90   11.60
  12   8  -1   -2.40   13.40
  12   8  -1   -2.60   11.50
  12   8  -1    0.50   15.70
  11  -8  -1   82.79   22.10
 -11  -8   1  115.89   36.70
 -11  -8   1   80.79   17.70
 -11  -8   1   95.59   15.90
  11  -8  -1   68.39   16.90
 -11  -8   1  101.59   17.20
  11  -8  -1  103.19   17.10
  11  -8  -1  107.79   37.00
 -11  -8   1   76.09   20.00
  11  -8  -1   88.19   17.40
 -11  -8   1  116.39   34.60
 -11  -8   1   75.19   18.10
  11   8  -1   56.49   16.80
 -11   8   1   56.19   15.30
  11   8  -1   84.69   21.70
 -11   8   1   80.09   18.00
 -11   8   1  105.59   20.80
 -11   8   1   84.59   18.30
  11   8  -1   76.89   18.10
 -11   8   1   96.79   19.60
 -10  -8   1   -3.90   10.40
 -10  -8   1    9.70    9.40
 -10  -8   1   10.00   14.00
  10  -8  -1    6.00   10.30
  10  -8  -1   19.80   31.10
  10  -8  -1   12.90   11.80
 -10  -8   1  -16.00   22.90
 -10  -8   1   14.10   10.50
  10  -8  -1   23.70   16.80
 -10  -8   1   51.99   26.90
  10  -8  -1    2.10   23.60
 -10  -8   1   -0.70   11.30
  10  -8  -1   28.00   11.60
 -10   8   1    7.80   11.70
 -10   8   1   11.80   12.10
  10   8  -1  -10.00   13.00
  10   8  -1    6.40   11.10
 -10   8   1   10.60   10.50
  10   8  -1   36.80   15.30
 -10   8   1   18.50   10.50
 -10   8   1   13.50   14.80
  -9  -8   1   39.20   26.00
  -9  -8   1   96.49   37.30
  -9  -8   1   46.60   16.80
  -9  -8   1   54.89   14.60
  -9  -8   1   53.89   14.10
   9  -8  -1   87.59   33.00
   9  -8  -1   46.10   14.40
  -9  -8   1   75.29   13.20
   9  -8  -1   69.29   18.60
  -9  -8   1   45.10   14.10
   9  -8  -1   56.79   14.40
   9  -8  -1   67.39   14.30
   9  -8  -1   62.99   35.20
  -9   8   1   75.39   15.70
   9   8  -1   52.49   15.40
  -9   8   1   89.79   18.20
   9   8  -1  100.49   18.10
  -9   8   1   58.19   26.20
   9   8  -1   82.79   14.60
  -9   8   1   42.80   13.10
  -9   8   1   38.80   13.80
  -8  -8   1  184.38   22.70
  -8  -8   1  105.79   36.50
   8  -8  -1  131.49   22.40
   8  -8  -1  209.38   44.20
  -8  -8   1  142.69   22.70
  -8  -8   1  149.49   40.00
   8  -8  -1  121.09   40.80
   8  -8  -1  126.89   22.60
   8  -8  -1  157.18   24.50
  -8   8   1  200.38   27.90
  -8   8   1  123.69   23.60
   8   8  -1  123.39   22.50
  -8   8   1  119.89   21.40
  -8   8   1  148.99   23.00
   8   8  -1  154.18   25.50
  -8   8   1   83.99   24.60
   8   8  -1  112.99   24.80
   7  -8  -1  306.37   57.99
  -7  -8   1  209.38   34.30
   7  -8  -1  316.17   37.70
  -7  -8   1  217.68   50.89
  -7  -8   1  225.88   35.10
   7  -8  -1  243.58   35.70
   7  -8  -1  214.18   35.40
  -7  -8   1  222.68   34.90
   7  -8  -1  233.38   35.10
  -7  -8   1  175.48   48.70
   7  -8  -1  269.07   53.69
  -7  -8   1  285.87   37.10
  -7   8   1  247.48   36.10
  -7   8   1  232.38   35.80
  -7   8   1  197.08   34.40
  -7   8   1  215.28   34.70
  -7   8   1  303.17   39.70
   7   8  -1  228.58   39.50
   7   8  -1  287.77   36.60
   7   8  -1  224.98   36.20
   7   8  -1  261.47   35.10
   6  -8  -1   67.29   14.00
   6  -8  -1   94.99   14.50
  -6  -8   1   73.39   14.50
  -6  -8   1   21.60   29.10
   6  -8  -1   53.79   31.30
  -6  -8   1   34.10   15.50
  -6  -8   1   95.69   33.10
  -6  -8   1   63.89   12.60
   6  -8  -1   33.90   14.60
   6  -8  -1   52.69   15.40
   6  -8  -1   67.49   30.30
   6   8  -1   49.50   14.90
  -6   8   1   71.79   15.10
  -6   8   1   63.99   16.90
  -6   8   1   30.60   12.80
  -6   8   1   86.09   15.70
   6   8  -1   65.59   13.90
   6   8  -1   70.89   15.30
   6   8  -1   58.09   16.00
  -6   8   1   58.89   13.80
   5  -8  -1  138.69   23.40
  -5  -8   1  113.09   23.60
  -5  -8   1  121.29   38.40
   5  -8  -1  100.79   37.20
   5  -8  -1  136.79   23.90
   5  -8  -1  210.28   25.50
  -5  -8   1  147.19   26.10
   5  -8  -1  162.98   42.40
  -5  -8   1  128.59   22.70
  -5  -8   1  164.28   42.30
   5  -8  -1  156.48   24.40
  -5   8   1  195.28   26.20
   5   8  -1  178.88   25.30
   5   8  -1  182.48   24.40
  -5   8   1  150.68   24.80
   5   8  -1  134.59   24.90
  -5   8   1  151.68   23.70
   5   8  -1  145.69   24.60
  -5   8   1  188.68   25.00
  -5   8   1  130.49   23.40
  -5   8   1  166.38   23.20
  -4  -8   1    1.40    8.40
   4  -8  -1    2.30    9.60
  -4  -8   1   -6.30    8.50
   4  -8  -1    9.20   10.70
   4  -8  -1  -16.30    8.60
   4  -8  -1  -12.60    9.80
   4  -8  -1   45.00   27.60
   4  -8  -1  -24.30   21.40
  -4  -8   1   -9.40   21.50
  -4  -8   1   10.60   23.30
  -4  -8   1    4.30   11.70
   4  -8  -1   -3.90   11.30
   4   8  -1    8.10   11.80
  -4   8   1    2.60    9.20
  -4   8   1  -10.60   12.80
   4   8  -1  -11.00    9.50
   4   8  -1   -3.10    6.50
   4   8  -1   -1.40   11.20
  -4   8   1    6.30    8.80
   4   8  -1    4.00   11.60
  -4   8   1    4.00    9.60
  -4   8   1   18.90   10.00
  -4   8   1    3.20   11.60
  -3  -8   1   19.40   12.00
  -3  -8   1   12.70   22.00
  -3  -8   1    7.10    8.50
  -3  -8   1    2.50    8.50
   3  -8  -1   11.30    9.10
  -3  -8   1   -1.00   20.50
   3  -8  -1    8.80    9.90
   3  -8  -1   24.70   25.30
   3  -8  -1    0.20    9.90
   3  -8  -1   15.20   10.90
  -3  -8   1   14.20    9.30
   3  -8  -1    7.70   23.30
  -3   8   1   19.20   11.50
  -3   8   1    6.50    9.50
  -3   8   1    7.70    9.20
   3   8  -1    6.20    7.50
   3   8  -1   10.50   11.50
  -3   8   1   27.20   10.10
  -3   8   1    2.50   13.10
  -3   8   1   10.80    9.30
   3   8  -1    5.20   10.10
   3   8  -1   -8.30   10.30
   3   8  -1    4.80   12.60
   2  -8  -1  364.56   71.69
  -2  -8   1  417.16   54.09
  -2  -8   1  393.96   56.19
   2  -8  -1  381.06   54.19
   2  -8  -1  383.46   54.19
  -2  -8   1  427.86   54.19
  -2  -8   1  426.96   54.69
  -2  -8   1  390.06   73.09
  -2  -8   1  427.36   70.09
   2  -8  -1  359.66   54.19
   2  -8  -1  362.56   72.29
   2  -8  -1  378.56   55.39
   2   8  -1  413.56   54.29
   2   8  -1  366.16   55.69
  -2   8   1  416.56   54.59
  -2   8   1  423.56   55.89
  -2   8   1  396.66   54.19
  -2   8   1  389.86   54.59
   2   8  -1  403.96   53.39
   2   8  -1  405.16   55.09
   2   8  -1  402.26   55.59
  -2   8   1  381.26   54.09
  -2   8   1  409.46   55.29
   1  -8  -1   95.69   17.50
  -1  -8   1   84.99   15.70
  -1  -8   1   83.39   14.90
   1  -8  -1   74.49   31.70
  -1  -8   1   80.59   15.20
   1  -8  -1   86.79   16.20
   1  -8  -1   80.89   15.30
  -1  -8   1   18.30   27.00
  -1  -8   1   28.80   27.80
  -1  -8   1   78.29   17.30
   1  -8  -1   93.29   15.30
   1  -8  -1  104.79   33.40
  -1   8   1  108.09   16.00
   1   8  -1   87.09   16.80
   1   8  -1   98.59   18.50
   1   8  -1   84.59   14.70
  -1   8   1   75.29   15.50
  -1   8   1  119.09   19.10
  -1   8   1   97.79   16.70
   1   8  -1   98.69   15.70
  -1   8   1   84.89   17.00
   1   8  -1   91.09   17.00
   1   8  -1   64.89   14.90
  -1   8   1   61.99   15.40
   0  -8  -1  321.47   50.59
   0  -8   1  353.96   49.00
   0  -8   1  350.66   49.00
   0  -8  -1  373.76   48.90
   0  -8   1  314.87   50.39
   0  -8  -1  430.16   49.30
   0  -8  -1  351.16   48.80
   0  -8  -1  390.66   70.99
   0  -8   1  332.37   48.70
   0  -8  -1  402.66   69.89
   0  -8   1  304.57   65.59
   0  -8   1  411.96   70.59
   0   8  -1  340.67   49.40
   0   8  -1  344.47   49.70
   0   8   1  359.46   49.90
   0   8   1  388.46   49.80
   0   8   1  407.36   48.60
   0   8   1  464.65   49.70
   0   8  -1  319.47   49.80
   0   8  -1  335.57   48.50
   0   8  -1  286.57   48.60
   0   8  -1  320.17   50.69
   0   8   1  339.47   48.90
   0   8   1  348.57   50.39
  -1  -8  -1   59.89   11.40
   1  -8   1   28.80   11.50
  -1  -8  -1   40.30   11.70
   1  -8   1   16.40   10.80
   1  -8   1   28.50   26.50
   1  -8   1   43.10   13.20
   1  -8   1   -8.10   22.20
  -1  -8  -1   39.80   11.00
  -1  -8  -1   41.70   26.00
  -1  -8  -1   66.19   29.20
   1  -8   1   41.60   11.90
  -1  -8  -1   13.10   12.50
  -1   8  -1   41.90   11.00
  -1   8  -1   49.10   11.90
  -1   8  -1   47.30   11.40
  -1   8  -1   56.19   13.30
   1   8   1   39.80   12.60
  -1   8  -1   19.50   14.60
   1   8   1   35.80    9.70
   1   8   1   52.09   12.30
   1   8   1   55.99   13.40
   1   8   1   28.80   13.70
  -1   8  -1   47.40   11.30
   1   8   1   19.70   11.50
   2  -8   1   59.89   28.00
  -2  -8  -1   67.39   12.50
   2  -8   1   19.10   13.60
   2  -8   1   47.70   12.50
   2  -8   1   48.10   12.90
  -2  -8  -1   62.29   12.90
  -2  -8  -1    7.60   24.70
  -2  -8  -1   31.60   14.10
  -2  -8  -1   45.90   27.40
   2  -8   1   39.20   13.20
  -2  -8  -1   65.39   12.70
   2  -8   1   60.89   29.40
  -2   8  -1   40.70   12.20
  -2   8  -1   56.39   13.50
   2   8   1   65.09   11.30
  -2   8  -1   72.79   16.00
  -2   8  -1   50.79   12.70
   2   8   1   98.29   14.90
  -2   8  -1   66.19   12.90
   2   8   1   64.19   14.70
   2   8   1   69.09   15.60
  -2   8  -1   39.60   13.70
   2   8   1   62.99   12.90
  -3  -8  -1  407.26   70.29
   3  -8   1  404.86   54.99
   3  -8   1  487.25   77.39
   3  -8   1  371.46   73.59
  -3  -8  -1  420.56   54.89
  -3  -8  -1  448.16   57.19
  -3  -8  -1  378.26   54.79
   3  -8   1  409.46   55.39
   3  -8   1  381.76   56.19
  -3  -8  -1  435.36   55.49
   3  -8   1  408.26   55.39
  -3  -8  -1  391.66   69.79
   3   8   1  393.26   56.09
  -3   8  -1  365.06   54.89
  -3   8  -1  417.86   55.99
   3   8   1  430.16   56.79
  -3   8  -1  397.36   55.29
  -3   8  -1  444.96   55.49
   3   8   1  399.66   55.79
   3   8   1  383.36   54.99
  -3   8  -1  367.86   56.69
   4  -8   1  131.99   20.90
   4  -8   1  127.09   21.50
   4  -8   1  109.69   21.60
   4  -8   1   90.09   20.30
   4  -8   1  138.39   20.80
   4  -8   1  149.09   40.80
  -4  -8  -1  140.29   21.00
  -4  -8  -1  134.69   20.40
  -4  -8  -1  116.69   22.50
  -4  -8  -1  115.69   36.80
  -4  -8  -1  166.98   22.00
   4  -8   1  123.89   39.10
  -4  -8  -1  120.09   38.20
  -4   8  -1  127.19   20.60
   4   8   1  116.09   21.60
   4   8   1  135.99   22.90
  -4   8  -1  172.48   21.30
  -4   8  -1  133.29   21.60
   4   8   1  129.09   20.90
   4   8   1   94.79   21.90
  -4   8  -1  153.58   22.80
  -4   8  -1  108.69   21.30
  -4   8  -1  150.68   23.60
  -5  -8  -1   95.89   19.80
   5  -8   1   89.69   17.80
   5  -8   1  103.29   17.30
  -5  -8  -1   89.79   32.80
   5  -8   1   72.29   33.70
   5  -8   1   63.39   32.50
  -5  -8  -1  112.09   17.10
  -5  -8  -1  107.99   17.60
  -5  -8  -1  139.09   18.60
   5  -8   1   94.59   17.10
  -5  -8  -1   93.29   33.30
   5  -8   1  108.49   19.00
  -5   8  -1   82.89   17.30
   5   8   1   82.19   17.70
   5   8   1  107.89   20.00
  -5   8  -1  130.69   18.80
  -5   8  -1  123.49   19.20
  -5   8  -1   70.29   20.00
   5   8   1   92.99   18.70
  -5   8  -1  107.69   17.50
   5   8   1   57.59   18.50
   6  -8   1  114.59   21.10
   6  -8   1  146.99   21.90
  -6  -8  -1  104.99   35.50
   6  -8   1  132.69   21.00
   6  -8   1  209.98   44.90
  -6  -8  -1  118.89   20.40
   6  -8   1  107.59   37.60
  -6  -8  -1  167.28   39.80
  -6  -8  -1  107.89   20.60
  -6  -8  -1  116.19   22.40
   6  -8   1  142.29   21.40
  -6  -8  -1  106.89   19.90
  -6   8  -1  112.99   20.60
   6   8   1  119.09   22.90
  -6   8  -1  129.99   21.40
  -6   8  -1  155.98   23.00
   6   8   1  128.99   21.30
  -6   8  -1  158.88   22.30
   6   8   1  130.59   20.30
   6   8   1   62.29   20.50
  -6   8  -1  153.58   23.90
  -7  -8  -1   27.10   11.00
  -7  -8  -1   41.60   10.60
  -7  -8  -1   27.90   14.60
   7  -8   1   23.20    9.90
   7  -8   1   36.30   12.70
   7  -8   1   22.90   25.30
   7  -8   1   20.70   27.40
  -7  -8  -1  -11.90   21.60
   7  -8   1   11.00   13.60
  -7  -8  -1   28.30   10.30
   7  -8   1   43.60   12.20
  -7  -8  -1   23.50   24.50
  -7   8  -1   37.90   11.50
  -7   8  -1   25.60   12.30
   7   8   1   34.90   11.20
  -7   8  -1   43.10   13.20
   7   8   1   49.80   13.50
   7   8   1   45.80   14.70
   7   8   1    8.00   13.00
  -8  -8  -1  107.79   21.20
   8  -8   1   71.79   37.00
  -8  -8  -1  121.39   20.80
   8  -8   1  114.59   39.00
  -8  -8  -1  185.78   39.20
   8  -8   1  127.49   21.20
  -8  -8  -1  134.39   38.40
   8  -8   1  168.08   22.30
   8  -8   1  102.49   23.10
  -8  -8  -1  152.38   20.90
  -8  -8  -1  127.09   33.10
  -8   8  -1  152.18   25.00
   8   8   1  189.68   25.50
   8   8   1  111.69   27.50
  -8   8  -1  120.59   20.90
   8   8   1  106.99   21.20
  -8   8  -1  130.49   23.20
  -8   8  -1  161.08   22.70
   9  -8   1   59.39   14.20
  -9  -8  -1   76.09   29.90
   9  -8   1   65.99   13.90
   9  -8   1   90.29   35.10
  -9  -8  -1   79.19   31.90
   9  -8   1   34.10   17.10
  -9  -8  -1   68.29   17.90
   9  -8   1   79.39   15.30
  -9  -8  -1   58.99   13.50
  -9  -8  -1   65.49   13.20
  -9   8  -1   61.19   13.60
  -9   8  -1   59.39   15.20
   9   8   1   67.59   18.30
  -9   8  -1   94.99   19.20
  -9   8  -1   80.49   17.10
  -9   8  -1   34.40   13.60
   9   8   1   59.19   14.10
   9   8   1   56.99   15.90
 -10  -8  -1   32.50   12.30
 -10  -8  -1   17.60   26.00
 -10  -8  -1   52.59   14.10
  10  -8   1   42.70   13.60
  10  -8   1   18.70   15.40
  10  -8   1   36.10   12.40
 -10  -8  -1    1.10   10.50
  10  -8   1   31.60   12.40
 -10  -8  -1   59.59   11.40
 -10  -8  -1   49.00   27.70
 -10  -8  -1   39.10   15.50
  10  -8   1   18.70   28.90
  10   8   1   45.40   16.30
 -10   8  -1   34.10   12.50
 -10   8  -1   39.10   14.90
 -10   8  -1   33.70   11.50
  10   8   1   15.80   13.90
 -10   8  -1   63.29   17.50
  10   8   1   41.80   12.50
 -10   8  -1   57.29   14.30
 -11  -8  -1  241.58   46.50
 -11  -8  -1  385.06   50.19
 -11  -8  -1  318.07   61.39
  11  -8   1  270.37   61.19
  11  -8   1  343.37   46.00
 -11  -8  -1  343.57   46.90
  11  -8   1  350.16   47.00
  11  -8   1  307.57   65.09
 -11  -8  -1  321.67   45.20
  11  -8   1  285.67   45.90
 -11  -8  -1  337.27   44.80
 -11  -8  -1  302.07   64.09
 -11   8  -1  338.67   48.50
  11   8   1  287.77   46.90
 -11   8  -1  350.06   46.80
 -11   8  -1  327.67   46.90
  11   8   1  352.86   45.80
 -11   8  -1  340.67   47.60
  11   8   1  362.36   49.99
 -11   8  -1  323.57   45.40
  12  -8   1   20.90   12.00
 -12  -8  -1   14.70   11.60
  12  -8   1  -83.39   43.90
  12  -8   1   39.50   30.40
  12  -8   1   -2.00   19.00
 -12  -8  -1    7.90   15.10
  12  -8   1   13.80   12.60
 -12  -8  -1   -3.90    9.40
 -12  -8  -1   -2.40    9.80
  12  -8   1   10.40   11.60
 -12  -8  -1  -12.10   11.10
 -12   8  -1    2.10    9.90
  12   8   1  -18.50   13.20
 -12   8  -1   -3.20   15.50
 -12   8  -1    8.50   11.60
 -12   8  -1    0.40   12.80
  12   8   1   11.90   16.30
  12   8   1  -17.80   10.50
 -12   8  -1   11.50   12.90
 -13  -8  -1  279.07   54.89
  13  -8   1  374.06   55.29
 -13  -8  -1  381.16   54.39
 -13  -8  -1  406.96   67.79
 -13  -8  -1  371.56   56.89
  13  -8   1  321.67   56.79
  13  -8   1  465.85   73.39
 -13  -8  -1  378.06   52.59
  13  -8   1  463.75   53.69
 -13  -8  -1  389.06   52.29
  13  -8   1  372.26   53.39
 -13   8  -1  389.26   54.19
 -13   8  -1  374.26   52.59
  13   8   1  401.96   53.19
 -13   8  -1  430.26   55.59
 -13   8  -1  347.57   55.69
  13   8   1  372.86   53.79
 -13   8  -1  371.36   54.69
  13   8   1  433.06   57.49
  14  -8   1   25.10   30.70
  14  -8   1    4.00   15.80
 -14  -8  -1  -18.90   23.70
 -14  -8  -1   17.10   10.90
  14  -8   1    9.70   12.10
 -14  -8  -1   10.20   15.90
  14  -8   1    7.30   11.70
 -14  -8  -1   23.30   10.20
  14  -8   1   -4.40   19.20
 -14  -8  -1   16.70   14.00
  14   8   1   60.59   17.80
 -14   8  -1    7.90   10.40
  14   8   1   -1.60   11.00
 -14   8  -1  -21.80   11.40
  14   8   1   21.40   14.20
 -14   8  -1   37.60   14.90
 -14   8  -1    4.80   16.50
 -14   8  -1   17.80   13.60
  15  -8   1   86.79   16.30
  15  -8   1   66.39   15.50
 -15  -8  -1   98.39   15.30
 -15  -8  -1   86.49   14.30
 -15  -8  -1   23.90   19.00
 -15  -8  -1   68.99   19.40
  15  -8   1   84.59   38.00
 -15  -8  -1   62.39   31.40
  15  -8   1   -6.10   19.70
  15  -8   1   32.30   18.40
  15   8   1   42.90   14.90
 -15   8  -1   54.29   16.90
  15   8   1   27.90   16.60
 -15   8  -1  159.48   22.00
 -15   8  -1   62.09   16.90
 -15   8  -1   62.89   14.40
  15   8   1   74.69   21.10
 -15   8  -1   63.09   19.70
  16  -8   1   30.90   19.10
 -16  -8  -1   21.80   28.10
  16  -8   1    5.80   17.60
  16  -8   1   -5.30   32.50
 -16  -8  -1   32.70   17.70
 -16  -8  -1   29.90   12.00
 -16  -8  -1   13.40   16.30
 -16  -8  -1    5.00   11.10
  16  -8   1   46.10   13.60
 -16   8  -1   34.40   13.70
 -16   8  -1   12.90   16.80
 -16   8  -1   11.80   14.30
  16   8   1   30.80   18.90
 -16   8  -1   41.70   16.10
  16   8   1   24.40   14.50
 -16   8  -1   -3.30   11.50
 -17  -8  -1   -7.60   19.90
 -17  -8  -1   11.90   12.00
  17  -8   1   24.30   20.90
 -17  -8  -1  -25.30   15.40
  17  -8   1    9.40   12.40
  17  -8   1    5.30   19.10
 -17  -8  -1   -5.60   21.50
 -17   8  -1    5.30   14.30
  17   8   1    0.40   14.00
 -17   8  -1   -0.60   17.30
 -17   8  -1    9.10   25.60
 -17   8  -1   -2.30   14.20
 -17   8  -1   11.80   11.90
 -18  -8  -1   79.39   27.00
 -18  -8  -1  135.79   21.70
  18  -8   1   52.49   25.70
 -18  -8  -1  120.79   21.10
  18  -8   1   81.69   24.90
  18  -8   1  179.88   23.00
  18   8   1   95.89   21.40
  18   8   1  179.78   29.50
 -18   8  -1   45.10   25.60
 -18   8  -1  170.28   23.70
 -18   8  -1  165.88   27.40
 -18   8  -1  232.28   29.20
 -18   8  -1  106.49   23.00
 -17  -9   1   25.30   19.80
 -17  -9   1   34.60   13.70
 -17  -9   1   60.19   17.20
 -17  -9   1   30.70   21.10
  17  -9  -1   22.70   22.00
  17  -9  -1   33.60   16.00
  17  -9  -1    8.60   20.00
 -17   9   1   49.80   19.90
  17   9  -1    5.10   18.90
  17   9  -1   18.50   20.80
 -17   9   1   24.50   13.20
 -17   9   1   44.20   17.70
 -17   9   1   60.69   18.60
 -17   9   1   34.00   16.90
  16  -9  -1  -31.80   21.90
 -16  -9   1   11.10   18.50
  16  -9  -1   49.40   19.40
 -16  -9   1   10.00   11.70
  16  -9  -1   11.60   14.20
 -16   9   1   26.70   16.10
 -16   9   1    9.10   14.50
  16   9  -1  -21.80   17.70
 -16   9   1   -4.10   17.60
 -16   9   1  -18.10   12.30
 -16   9   1  -12.00   13.30
  16   9  -1    1.00   16.00
 -15  -9   1   -4.40   16.60
  15  -9  -1    3.30   13.80
  15  -9  -1   28.80   19.10
  15  -9  -1   14.00   14.20
  15  -9  -1    6.50   20.80
 -15  -9   1   12.40   13.80
 -15  -9   1   11.80   16.90
 -15  -9   1   13.00   11.90
 -15   9   1   13.90   15.50
 -15   9   1   -1.40   13.70
 -15   9   1   -0.50   14.30
 -15   9   1    3.10   17.30
  15   9  -1    4.10   16.00
 -15   9   1    0.80   12.10
  14  -9  -1   68.09   23.80
 -14  -9   1    9.00   16.50
 -14  -9   1  -12.60   10.00
  14  -9  -1   -7.70   12.90
  14  -9  -1   17.00   36.50
  14  -9  -1  -25.70   12.50
 -14  -9   1   15.80   13.30
  14  -9  -1   27.70   16.20
 -14  -9   1   -0.10   15.50
  14   9  -1    2.70   15.60
 -14   9   1   -6.00   12.00
 -14   9   1    4.10   15.10
  14   9  -1  -10.00   17.10
 -14   9   1   10.10   17.20
 -14   9   1   -9.80   11.30
  14   9  -1   -2.90   12.70
 -14   9   1    1.10   13.80
 -13  -9   1    6.90   14.10
 -13  -9   1   18.30   27.30
  13  -9  -1  -23.20   20.90
  13  -9  -1   20.30   13.70
 -13  -9   1    8.40   11.00
  13  -9  -1   26.30   14.20
 -13  -9   1    0.40   15.70
  13  -9  -1   34.50   14.00
 -13  -9   1   21.80   14.50
 -13   9   1    2.80   10.80
  13   9  -1   21.10   15.50
 -13   9   1   11.60   16.80
 -13   9   1   23.60   15.10
 -13   9   1   11.50   14.40
  13   9  -1   21.10   19.20
  13   9  -1   14.40   13.40
 -13   9   1   14.40   13.80
 -12  -9   1  -14.30   10.00
  12  -9  -1  -16.60   11.70
 -12  -9   1    8.90   16.40
 -12  -9   1  -14.70   11.70
  12  -9  -1    4.70   12.20
  12  -9  -1    3.80   13.20
 -12  -9   1  -10.80   11.40
  12  -9  -1  -28.90   21.10
 -12  -9   1  -59.29   20.40
 -12   9   1   -9.10   10.90
  12   9  -1   29.10   17.40
 -12   9   1   12.40   13.80
 -12   9   1    1.40   11.00
  12   9  -1    3.90   12.60
 -12   9   1  -18.20   15.80
 -12   9   1    9.50   15.00
  12   9  -1   -2.10   15.00
 -11  -9   1  137.89   23.20
  11  -9  -1   90.39   43.10
  11  -9  -1   69.49   25.10
 -11  -9   1  126.89   40.90
 -11  -9   1  120.89   21.30
  11  -9  -1  142.69   23.40
  11  -9  -1   99.19   50.89
 -11  -9   1   93.09   25.00
  11  -9  -1  141.19   23.20
  11  -9  -1  115.39   22.50
 -11  -9   1  165.48   25.70
 -11   9   1  162.98   25.40
 -11   9   1  215.88   27.40
  11   9  -1  132.39   27.10
  11   9  -1  165.08   23.50
 -11   9   1   96.09   22.30
 -11   9   1  134.69   24.20
  11   9  -1  137.69   24.00
 -11   9   1  130.19   21.70
  10  -9  -1   21.00   32.10
 -10  -9   1   12.50   10.50
 -10  -9   1   19.60   11.70
  10  -9  -1  -14.10   28.00
 -10  -9   1    8.70   15.70
  10  -9  -1   23.50   12.50
 -10  -9   1   36.80   29.80
  10  -9  -1   20.90   12.30
  10  -9  -1    8.20   12.90
 -10  -9   1   22.10   12.40
 -10  -9   1   16.10   36.90
  10  -9  -1  -10.50   16.20
 -10   9   1   -2.70   11.30
  10   9  -1   13.60   12.90
 -10   9   1   13.80   14.10
 -10   9   1    7.20   11.30
  10   9  -1   13.50   15.30
  10   9  -1   41.00   17.20
 -10   9   1   11.40   13.00
 -10   9   1    8.50   16.70
  -9  -9   1   64.39   15.20
  -9  -9   1   52.49   14.20
  -9  -9   1   41.40   12.30
   9  -9  -1   23.70   17.60
  -9  -9   1   61.29   32.70
   9  -9  -1   25.00   36.70
   9  -9  -1   35.90   14.50
   9  -9  -1   47.10   13.10
   9  -9  -1   33.20   36.30
  -9  -9   1    2.40   15.10
  -9  -9   1    2.40   29.50
   9  -9  -1   73.59   15.40
   9   9  -1   30.60   14.10
  -9   9   1   84.49   18.90
  -9   9   1   54.49   16.20
  -9   9   1   53.89   14.30
   9   9  -1   56.99   16.50
   9   9  -1   59.69   18.30
  -9   9   1   31.00   13.20
  -9   9   1   39.90   15.30
  -8  -9   1   61.59   32.10
   8  -9  -1   37.70   14.80
   8  -9  -1   75.29   36.90
  -8  -9   1   40.50   12.90
   8  -9  -1   34.90   12.80
   8  -9  -1   43.50   12.30
   8  -9  -1   56.89   29.80
   8  -9  -1   12.90   16.20
  -8  -9   1   43.90   31.10
  -8  -9   1   49.50   17.00
  -8  -9   1   38.40   11.90
  -8   9   1   43.00   12.60
   8   9  -1   37.90   16.50
  -8   9   1   56.69   14.60
  -8   9   1   58.39   13.70
   8   9  -1    8.10   14.50
   8   9  -1   40.80   13.80
   8   9  -1   13.20   14.10
  -8   9   1   63.89   16.10
  -8   9   1   46.90   17.70
  -7  -9   1   33.30   11.70
   7  -9  -1   -0.90   26.00
  -7  -9   1   23.20   11.10
   7  -9  -1   22.40   14.10
   7  -9  -1   42.00   16.70
  -7  -9   1   26.10   15.70
   7  -9  -1   28.50   31.90
   7  -9  -1   35.90   12.80
  -7  -9   1   -2.00   28.30
  -7  -9   1  -15.60   45.50
   7  -9  -1   27.50   11.70
   7   9  -1    9.80   14.80
  -7   9   1   58.39   12.60
  -7   9   1   46.10   14.10
   7   9  -1   42.90   15.20
  -7   9   1   39.20   13.90
   7   9  -1   54.99   13.20
   7   9  -1   58.09   16.70
  -7   9   1   68.89   17.50
  -7   9   1   48.20   15.20
  -6  -9   1   27.80   15.00
   6  -9  -1   -3.80   26.40
   6  -9  -1   21.30   10.40
   6  -9  -1   -2.50   12.10
  -6  -9   1   25.60   10.70
  -6  -9   1   24.60   11.40
   6  -9  -1   33.00   14.20
  -6  -9   1    7.80   10.40
   6  -9  -1   21.60   12.00
  -6  -9   1   34.60   28.40
  -6  -9   1    2.10   25.30
   6  -9  -1  -26.10   26.70
   6  -9  -1   24.30   11.40
  -6   9   1   25.40   12.10
   6   9  -1   37.80   15.30
   6   9  -1   24.40   12.10
  -6   9   1   14.70   11.80
  -6   9   1   20.00   13.70
  -6   9   1   25.60   15.60
   6   9  -1   11.10   14.30
   6   9  -1   15.80   14.40
  -6   9   1   -0.60   10.90
  -5  -9   1   79.39   23.80
  -5  -9   1  115.89   18.20
  -5  -9   1   86.99   35.40
  -5  -9   1   64.29   34.10
   5  -9  -1  146.19   44.40
   5  -9  -1   88.99   19.50
   5  -9  -1  113.29   20.10
   5  -9  -1  130.39   40.50
  -5  -9   1  103.59   19.20
   5  -9  -1  138.49   21.40
   5  -9  -1  120.49   22.10
   5  -9  -1   93.39   18.00
  -5  -9   1  100.79   18.40
  -5   9   1   64.09   18.80
   5   9  -1   79.39   20.80
   5   9  -1  105.89   21.20
  -5   9   1  111.59   19.20
   5   9  -1  136.59   22.50
  -5   9   1  120.89   20.30
  -5   9   1  115.89   21.90
  -5   9   1  111.59   18.30
  -5   9   1  108.89   20.60
   5   9  -1  101.39   19.70
   4  -9  -1   55.39   14.90
   4  -9  -1   44.90   33.20
   4  -9  -1   64.99   16.00
   4  -9  -1   26.30   15.40
   4  -9  -1   52.29   15.30
  -4  -9   1   77.09   34.00
   4  -9  -1   62.19   14.30
   4  -9  -1  103.09   38.40
  -4  -9   1   42.80   30.00
  -4  -9   1   80.79   16.00
  -4  -9   1   60.29   17.60
  -4  -9   1   57.39   14.70
  -4  -9   1   63.89   14.20
   4   9  -1   69.69   19.50
  -4   9   1   77.89   17.00
   4   9  -1   75.19   18.00
   4   9  -1   89.09   13.00
  -4   9   1   85.79   17.20
   4   9  -1   71.49   18.00
  -4   9   1   96.39   18.80
  -4   9   1   67.39   15.00
   4   9  -1   45.70   14.80
  -4   9   1   79.99   16.00
  -4   9   1   66.29   14.60
   3  -9  -1   33.90   12.90
  -3  -9   1   31.30   12.20
   3  -9  -1   28.30   11.00
  -3  -9   1   36.30   31.20
  -3  -9   1   17.40   26.50
  -3  -9   1   27.30   13.30
  -3  -9   1   23.60   14.50
  -3  -9   1   40.60   11.60
   3  -9  -1   40.20   31.00
   3  -9  -1   36.50   12.40
   3  -9  -1   91.89   35.40
   3  -9  -1   28.90   13.80
   3  -9  -1   46.30   14.60
   3   9  -1   44.80   14.80
  -3   9   1   27.00   11.60
   3   9  -1   37.30   12.60
  -3   9   1   24.20   14.30
   3   9  -1   34.10   13.40
  -3   9   1    8.30   15.20
   3   9  -1   31.40   10.10
  -3   9   1   48.00   12.60
   3   9  -1   27.00   15.20
  -3   9   1   23.00   11.60
  -2  -9   1  -10.10   10.00
   2  -9  -1   37.50   29.30
  -2  -9   1   10.30   12.10
  -2  -9   1   -4.40   26.50
   2  -9  -1    1.20   10.70
   2  -9  -1  -25.30   11.40
  -2  -9   1   -9.70   24.60
   2  -9  -1  -11.60   24.70
  -2  -9   1   18.60   13.60
   2  -9  -1   20.20   11.60
  -2   9   1   14.90   13.00
  -2   9   1   12.80   10.60
   2   9  -1   10.30   11.50
   2   9  -1   -1.50   12.90
   2   9  -1   27.70   12.10
  -2   9   1   -6.70   10.60
  -2   9   1   20.60   10.40
  -2   9   1   20.60   15.50
  -2   9   1    2.10   10.30
   2   9  -1    3.30   14.20
   2   9  -1   -0.30    8.30
  -1  -9   1   -5.40   26.40
  -1  -9   1  -25.00   24.40
   1  -9  -1    8.20   10.50
  -1  -9   1   12.10   11.60
   1  -9  -1    7.80   11.40
  -1  -9   1   20.90   13.40
   1  -9  -1   24.10   27.60
   1  -9  -1   10.20   10.80
   1  -9  -1   -0.50   12.90
  -1  -9   1    5.50    9.60
   1  -9  -1   29.80   30.40
  -1   9   1    0.60   10.80
   1   9  -1   12.80   11.70
   1   9  -1    4.30   10.20
  -1   9   1   19.10   13.20
  -1   9   1   10.00    9.60
   1   9  -1    5.60   15.00
   1   9  -1   -1.10    8.80
   1   9  -1    3.40   12.70
  -1   9   1   16.00   11.40
  -1   9   1   12.10   10.30
   0  -9  -1   31.20   12.50
   0  -9  -1   53.99   12.60
   0  -9   1   75.89   13.80
   0  -9   1   44.80   30.90
   0  -9  -1   46.20   12.70
   0  -9  -1    6.90   27.30
   0  -9   1   32.30   29.60
   0  -9   1   58.49   20.70
   0  -9   1   68.99   16.30
   0  -9  -1   64.59   15.90
   0  -9  -1   44.40   32.10
   0  -9   1   56.99   12.70
   0   9   1   46.20   13.50
   0   9   1   44.30   14.10
   0   9  -1   47.20   12.50
   0   9   1   42.40   17.20
   0   9  -1   78.99   18.30
   0   9   1   42.90   14.90
   0   9  -1   45.00   13.80
   0   9  -1   30.50   12.50
   0   9  -1   40.80   15.20
   0   9   1   48.10   12.10
   0   9   1   62.09   13.80
   0   9  -1   44.60   13.70
   1  -9   1  103.89   17.70
   1  -9   1  133.39   42.20
   1  -9   1  109.29   20.40
   1  -9   1  100.09   18.60
  -1  -9  -1   79.39   17.70
  -1  -9  -1  128.79   19.00
  -1  -9  -1   93.19   19.70
  -1  -9  -1   53.69   34.40
   1  -9   1   87.19   36.10
  -1  -9  -1  115.99   18.00
   1  -9   1   77.59   18.20
  -1  -9  -1  107.69   37.40
  -1   9  -1   99.69   17.80
  -1   9  -1  120.49   19.60
  -1   9  -1  105.29   19.10
  -1   9  -1   86.49   17.70
   1   9   1   97.39   19.30
   1   9   1   94.49   16.90
  -1   9  -1   73.29   18.90
   1   9   1  126.59   20.80
   1   9   1   74.89   19.10
   1   9   1   70.19   17.50
   1   9   1  115.89   18.20
   2  -9   1   90.09   15.60
   2  -9   1   54.69   17.30
  -2  -9  -1   95.59   35.50
   2  -9   1   39.20   31.20
  -2  -9  -1   60.29   22.40
  -2  -9  -1   33.70   30.50
  -2  -9  -1   40.70   13.80
  -2  -9  -1   44.70   13.40
   2  -9   1   67.29   34.70
   2  -9   1   60.99   14.70
   2  -9   1   57.79   13.00
  -2  -9  -1   53.79   16.80
   2   9   1   61.09   12.70
  -2   9  -1   60.09   14.20
   2   9   1   50.89   16.00
   2   9   1   69.09   17.00
  -2   9  -1   76.19   16.00
  -2   9  -1   47.70   15.70
  -2   9  -1  103.49   15.60
  -2   9  -1   42.00   14.00
   2   9   1   56.99   15.90
   2   9   1   65.39   14.90
  -2   9  -1  103.79   19.60
  -3  -9  -1   51.79   12.60
  -3  -9  -1   48.40   14.20
   3  -9   1   29.20   12.90
  -3  -9  -1   33.80   27.40
  -3  -9  -1   38.60   15.80
  -3  -9  -1   48.60   13.30
   3  -9   1   29.10   12.60
   3  -9   1   67.89   32.70
   3  -9   1   29.80   12.20
  -3  -9  -1   41.10   27.90
   3  -9   1   48.80   32.70
   3  -9   1   51.39   15.00
   3   9   1   34.90   14.80
  -3   9  -1   47.90   13.80
   3   9   1   50.69   16.30
   3   9   1   45.20   15.30
  -3   9  -1   69.49   14.10
   3   9   1   26.20   13.20
  -3   9  -1   61.79   13.50
  -3   9  -1   47.90   13.80
  -3   9  -1   64.99   17.30
  -3   9  -1   29.30   14.50
   4  -9   1   -4.20   12.00
  -4  -9  -1   27.00   26.50
  -4  -9  -1   20.60   11.40
   4  -9   1   16.90   12.30
   4  -9   1   22.90   13.60
   4  -9   1   30.20   29.00
   4  -9   1   23.20   19.10
  -4  -9  -1   10.00   14.10
   4  -9   1   57.99   31.40
  -4  -9  -1   28.10   10.50
  -4  -9  -1   54.79   29.40
   4  -9   1   20.70   10.40
  -4   9  -1   33.80   11.70
   4   9   1   29.00   14.50
  -4   9  -1   44.50   16.00
  -4   9  -1    7.30   13.00
   4   9   1    8.20   11.80
  -4   9  -1   30.10   12.50
  -4   9  -1   18.10   11.10
   4   9   1    9.40   14.60
   5  -9   1    7.50    9.50
  -5  -9  -1   40.20   28.30
  -5  -9  -1   12.20   10.70
   5  -9   1    9.90   13.20
   5  -9   1   57.19   33.70
   5  -9   1   21.00   12.90
   5  -9   1   34.60   28.80
   5  -9   1   12.30   11.30
  -5  -9  -1   18.10   25.70
   5  -9   1   10.20   13.70
  -5  -9  -1   30.00   11.60
  -5  -9  -1   22.60   11.70
   5   9   1   12.70   14.00
  -5   9  -1   27.70   12.60
  -5   9  -1   10.20   13.00
   5   9   1   22.50   11.80
   5   9   1   10.80   14.10
  -5   9  -1   13.20   15.40
  -5   9  -1   39.90   11.60
   5   9   1    5.10   13.90
  -5   9  -1   29.90   12.00
  -5   9  -1    9.60   10.70
  -6  -9  -1  -13.40   22.10
   6  -9   1   -1.50   12.80
  -6  -9  -1   -7.80   10.10
   6  -9   1   13.60   25.80
   6  -9   1   30.00   29.20
  -6  -9  -1   12.80   14.40
   6  -9   1    6.50    9.00
   6  -9   1   -6.90   12.40
  -6  -9  -1    5.20    9.50
  -6  -9  -1    9.40   21.00
   6  -9   1    3.80   11.40
  -6  -9  -1   15.80    9.90
   6  -9   1    8.30   11.60
  -6   9  -1  -13.30   12.40
   6   9   1    7.50   13.10
  -6   9  -1   -5.30   10.60
   6   9   1    5.20   10.40
  -6   9  -1   -8.00    9.80
   6   9   1   32.20   15.00
   6   9   1  -13.60   13.20
  -6   9  -1   -4.40   15.20
  -6   9  -1   26.00   12.30
   7  -9   1  156.28   25.60
   7  -9   1  137.39   24.30
  -7  -9  -1  184.68   25.30
   7  -9   1  142.29   44.80
  -7  -9  -1  157.28   60.69
   7  -9   1  161.38   24.40
  -7  -9  -1  173.28   27.60
   7  -9   1  143.99   23.50
   7  -9   1  173.08   46.00
  -7  -9  -1  106.59   39.40
  -7  -9  -1  134.09   23.30
  -7  -9  -1  140.39   23.10
   7   9   1  186.58   27.60
  -7   9  -1  131.09   24.70
  -7   9  -1  163.48   23.90
  -7   9  -1  148.19   32.90
   7   9   1  140.19   23.50
  -7   9  -1  121.59   24.10
   7   9   1  142.69   25.10
  -7   9  -1  142.19   26.90
   8  -9   1   83.49   16.90
  -8  -9  -1   53.39   13.90
   8  -9   1   69.69   40.00
   8  -9   1   44.90   33.00
   8  -9   1   41.00   17.20
  -8  -9  -1   83.69   15.80
   8  -9   1   75.09   15.60
  -8  -9  -1   80.39   33.70
   8  -9   1   64.19   14.80
  -8  -9  -1   13.20   26.80
  -8  -9  -1   98.19   14.70
  -8  -9  -1   35.40   17.90
  -8   9  -1   45.60   16.40
   8   9   1   52.09   15.00
  -8   9  -1   91.69   19.90
   8   9   1   65.79   16.00
   8   9   1   45.20   17.80
   8   9   1   60.49   16.40
  -8   9  -1   56.99   15.20
  -8   9  -1   49.10   14.20
  -8   9  -1   62.39   16.40
   9  -9   1   75.99   20.20
   9  -9   1   80.59   17.50
  -9  -9  -1  105.99   36.00
   9  -9   1  127.29   40.30
  -9  -9  -1   51.89   19.40
   9  -9   1   86.49   39.20
  -9  -9  -1   83.69   16.00
   9  -9   1  116.49   17.40
  -9  -9  -1   63.29   16.30
  -9  -9  -1   41.30   31.40
  -9  -9  -1   98.19   17.30
   9  -9   1   60.39   15.90
  -9   9  -1   88.19   21.90
  -9   9  -1   93.29   18.90
  -9   9  -1   92.39   19.60
   9   9   1   61.09   18.20
   9   9   1  117.79   21.50
  -9   9  -1   73.99   17.40
   9   9   1   85.59   16.70
  -9   9  -1   76.09   16.10
  10  -9   1   10.70   12.40
 -10  -9  -1   40.30   29.00
 -10  -9  -1   18.70   12.20
  10  -9   1   24.40   13.70
 -10  -9  -1   28.20   12.00
  10  -9   1   51.49   34.80
  10  -9   1   28.00   33.70
  10  -9   1   15.90   17.10
  10  -9   1   35.60   13.40
 -10  -9  -1   39.70   13.10
 -10  -9  -1   50.99   11.70
 -10  -9  -1   35.20   16.30
 -10   9  -1   18.60   12.90
  10   9   1   15.00   12.40
 -10   9  -1   28.50   12.20
  10   9   1    8.90   14.70
  10   9   1   56.69   17.40
 -10   9  -1   32.90   17.80
 -10   9  -1   25.10   14.00
 -10   9  -1   28.10   14.60
  11  -9   1   24.10   13.00
 -11  -9  -1   23.70   12.00
 -11  -9  -1   73.79   32.10
  11  -9   1   33.80   13.60
 -11  -9  -1   38.00   12.40
 -11  -9  -1   46.40   11.80
 -11  -9  -1   67.59   18.30
  11  -9   1   -8.20   19.50
 -11  -9  -1   20.00   12.80
  11  -9   1   26.40   14.20
 -11   9  -1    3.40   14.00
 -11   9  -1    4.30   11.60
 -11   9  -1   17.40   14.80
  11   9   1   34.70   13.00
 -11   9  -1   27.20   17.60
 -11   9  -1   34.10   13.10
  11   9   1   36.40   17.70
  11   9   1   15.10   15.10
  12  -9   1   -8.60   19.60
 -12  -9  -1   18.80   26.00
 -12  -9  -1   -1.90   11.50
 -12  -9  -1   15.30   11.40
  12  -9   1   13.70   12.40
 -12  -9  -1   -1.60   11.40
  12  -9   1   53.69   33.60
 -12  -9  -1   23.70   16.60
  12  -9   1   23.40   13.00
  12  -9   1   13.80   13.60
 -12  -9  -1    6.40   10.40
 -12   9  -1   12.40   11.20
 -12   9  -1   -2.50   13.80
 -12   9  -1   -2.00   16.40
  12   9   1    4.20   12.00
 -12   9  -1   13.10   12.30
  12   9   1    6.40   15.60
  12   9   1   -1.60   14.30
 -12   9  -1   -0.40   14.00
 -13  -9  -1   -0.30   11.00
  13  -9   1  -16.50   12.80
  13  -9   1  -15.00   34.90
  13  -9   1   -6.20   13.00
  13  -9   1    4.40   19.80
 -13  -9  -1    8.90   16.90
 -13  -9  -1  -59.29   24.10
 -13  -9  -1    2.20   12.60
  13  -9   1    3.80   12.30
 -13  -9  -1    2.50   11.80
 -13  -9  -1  -23.50    9.90
 -13   9  -1   -4.00   13.70
 -13   9  -1    8.10   16.50
 -13   9  -1    1.00   11.30
  13   9   1   -8.00   16.40
  13   9   1   -7.00   12.10
  13   9   1  -30.20   14.50
 -13   9  -1    7.50   14.10
 -13   9  -1   21.80   13.30
 -14  -9  -1    6.60   13.30
 -14  -9  -1   12.30   29.50
  14  -9   1   67.69   37.10
  14  -9   1   15.80   15.70
 -14  -9  -1   10.10   14.30
 -14  -9  -1   24.50   11.80
 -14  -9  -1   20.40   12.60
 -14  -9  -1   25.70   18.40
  14  -9   1   50.29   14.30
  14  -9   1   12.90   21.30
  14  -9   1   18.70   13.70
 -14   9  -1   49.80   12.20
  14   9   1   13.50   15.80
 -14   9  -1   54.99   17.20
  14   9   1   11.40   14.40
 -14   9  -1   14.50   15.00
 -14   9  -1   21.00   18.60
  14   9   1   58.99   19.80
 -14   9  -1   36.10   14.60
  15  -9   1   32.60   14.00
  15  -9   1   16.90   18.90
 -15  -9  -1  -13.00   14.80
 -15  -9  -1    7.90   17.00
  15  -9   1  -14.40   19.70
 -15  -9  -1   -0.30   13.50
 -15  -9  -1   23.60   12.60
 -15  -9  -1    9.60   10.80
 -15   9  -1   23.80   18.10
  15   9   1    1.40   15.40
  15   9   1   18.90   21.80
 -15   9  -1   37.40   15.70
 -15   9  -1   20.40   16.20
 -15   9  -1   19.90   12.30
 -15   9  -1   17.50   13.50
 -16  -9  -1   25.30   19.70
  16  -9   1   23.30   19.60
  16  -9   1   64.19   15.70
 -16  -9  -1   41.50   13.20
  16  -9   1   17.10   22.60
 -16  -9  -1   49.80   15.90
  16   9   1   25.70   19.60
 -16   9  -1   18.10   12.50
 -16   9  -1   69.09   21.60
 -16   9  -1   48.80   16.30
  16   9   1   16.70   16.70
 -16   9  -1   31.70   17.40
 -16   9  -1   18.00   16.00
 -17  -9  -1   34.80   13.90
 -17  -9  -1   56.09   16.70
  17  -9   1   -6.50   19.90
 -17   9  -1   46.30   17.50
  17   9   1   16.20   16.40
 -17   9  -1   76.89   21.50
 -15 -10   1  147.49   23.10
 -15 -10   1   86.59   26.90
  15 -10  -1  118.49   26.80
 -15 -10   1  131.19   25.70
  15 -10  -1   52.79   28.90
 -15 -10   1  147.19   23.70
 -15 -10   1  198.68   30.40
  15 -10  -1  206.18   26.10
 -15  10   1  158.38   26.10
  15  10  -1  118.89   30.10
 -15  10   1  102.39   22.30
 -15  10   1  149.49   26.30
 -15  10   1  177.78   28.30
  15  10  -1  125.49   26.10
 -14 -10   1   -3.40   19.60
  14 -10  -1   -0.70   24.00
 -14 -10   1    9.60   12.70
  14 -10  -1    5.20   15.50
  14 -10  -1   43.20   27.40
  14 -10  -1   25.90   14.30
 -14 -10   1    2.30   11.80
 -14  10   1  -14.50   11.90
  14  10  -1   -6.20   16.80
 -14  10   1   20.70   19.20
  14  10  -1   34.60   20.20
 -14  10   1    6.00   16.50
 -14  10   1   16.20   15.90
 -13 -10   1  269.07   38.30
 -13 -10   1  297.17   42.50
  13 -10  -1  157.88   41.70
  13 -10  -1  308.07   40.20
  13 -10  -1  281.47   40.50
  13 -10  -1  247.58   38.30
 -13 -10   1  323.27   43.00
 -13 -10   1  198.68   38.20
  13  10  -1  256.87   38.50
  13  10  -1  215.58   38.50
 -13  10   1  353.06   42.40
 -13  10   1  281.27   39.20
  13  10  -1  312.17   45.10
 -13  10   1  253.67   39.20
 -13  10   1  164.98   37.70
 -13  10   1  297.17   41.40
 -12 -10   1   22.10   17.40
 -12 -10   1   37.40   34.20
  12 -10  -1   -0.30   13.40
 -12 -10   1   -1.90   13.90
  12 -10  -1   -5.10   14.40
 -12 -10   1   10.70   12.60
  12 -10  -1   19.70   13.20
 -12 -10   1   12.70   11.70
 -12 -10   1   30.10   13.70
  12 -10  -1   18.30   46.50
  12 -10  -1  -22.90   22.00
  12  10  -1    2.20   18.40
  12  10  -1   28.70   14.90
  12  10  -1  -13.60   15.80
 -12  10   1   23.80   15.70
 -12  10   1    9.40   12.30
 -12  10   1   37.50   15.50
 -12  10   1    6.70   18.60
 -12  10   1    1.50   13.10
 -11 -10   1   56.89   19.20
  11 -10  -1   37.20   34.60
  11 -10  -1   33.90   38.00
  11 -10  -1   31.40   15.90
 -11 -10   1   45.20   15.40
 -11 -10   1   48.10   14.70
 -11 -10   1   34.10   13.60
  11 -10  -1   28.80   15.10
  11 -10  -1   45.60   15.60
 -11 -10   1   50.09   13.80
 -11 -10   1   40.50   35.10
  11  10  -1   20.10   18.70
 -11  10   1   15.90   12.80
 -11  10   1   48.40   16.80
  11  10  -1   62.69   15.50
 -11  10   1   27.90   15.30
 -11  10   1   39.20   16.50
  11  10  -1   10.40   16.80
 -11  10   1   57.79   19.30
  10 -10  -1  -16.80   13.10
 -10 -10   1   12.50   16.10
  10 -10  -1   33.70   33.60
  10 -10  -1   13.10   12.20
  10 -10  -1    3.50   13.90
 -10 -10   1    4.00   11.60
 -10 -10   1    1.50   11.20
 -10 -10   1    4.70   10.80
  10 -10  -1   18.50   18.90
 -10 -10   1   42.40   31.20
 -10 -10   1    1.40   11.50
 -10  10   1    9.90   13.30
 -10  10   1   10.40   17.40
 -10  10   1   -1.40   15.20
 -10  10   1    9.00   11.60
  10  10  -1   28.90   18.10
  10  10  -1    4.40   15.50
  10  10  -1   -1.50   13.20
 -10  10   1   15.80   12.60
  -9 -10   1  106.59   23.40
   9 -10  -1  142.29   45.80
  -9 -10   1   72.99   38.50
   9 -10  -1   79.99   23.40
   9 -10  -1  126.69   44.00
  -9 -10   1  103.49   20.20
  -9 -10   1   85.79   19.30
  -9 -10   1  113.99   19.60
  -9 -10   1  168.58   23.50
   9 -10  -1  123.09   21.20
   9 -10  -1  101.59   19.80
   9 -10  -1   82.09   21.00
   9  10  -1  101.89   22.30
  -9  10   1   76.29   19.80
   9  10  -1  111.59   20.90
  -9  10   1  133.69   22.00
   9  10  -1  111.49   24.80
  -9  10   1  110.39   22.20
  -9  10   1  147.59   25.10
  -9  10   1  138.79   24.00
   8 -10  -1  190.18   34.00
   8 -10  -1  252.97   57.69
  -8 -10   1  258.67   38.60
   8 -10  -1  224.48   34.90
  -8 -10   1  165.28   55.59
  -8 -10   1  258.37   35.40
   8 -10  -1  195.08   55.49
  -8 -10   1  126.09   53.69
  -8 -10   1  199.98   33.80
   8 -10  -1  242.38   36.90
   8 -10  -1  276.07   36.50
  -8 -10   1  258.97   36.40
   8  10  -1  229.88   35.30
   8  10  -1  280.37   39.40
  -8  10   1  222.48   35.70
   8  10  -1  193.58   35.20
  -8  10   1  276.57   36.60
  -8  10   1  280.77   38.00
  -8  10   1  258.87   35.60
  -8  10   1  246.48   37.10
  -7 -10   1  340.37   53.49
   7 -10  -1  455.75   80.49
  -7 -10   1  411.46   52.89
   7 -10  -1  373.46   53.49
  -7 -10   1  370.76   52.79
  -7 -10   1  405.56   57.09
  -7 -10   1  294.77   71.99
   7 -10  -1  301.77   76.19
  -7 -10   1  327.47   73.19
   7 -10  -1  389.26   53.99
   7 -10  -1  321.27   55.89
   7  10  -1  366.76   56.89
   7  10  -1  393.86   53.49
  -7  10   1  403.26   54.39
  -7  10   1  376.06   53.09
   7  10  -1  364.86   54.79
  -7  10   1  376.66   54.19
  -7  10   1  420.56   55.79
  -7  10   1  439.56   55.09
  -6 -10   1  365.16   76.29
   6 -10  -1  332.87   48.00
  -6 -10   1  346.47   47.10
  -6 -10   1  329.77   69.29
   6 -10  -1  326.37   48.90
  -6 -10   1  337.27   49.80
   6 -10  -1  296.97   70.69
   6 -10  -1  364.06   48.10
  -6 -10   1  405.76   47.60
  -6 -10   1  312.97   48.00
   6 -10  -1  364.96   71.09
   6 -10  -1  291.27   49.70
  -6  10   1  327.67   49.50
  -6  10   1  269.17   47.60
   6  10  -1  273.37   47.50
  -6  10   1  316.27   50.09
   6  10  -1  379.56   51.59
   6  10  -1  382.36   48.20
  -6  10   1  309.87   48.20
  -6  10   1  324.57   47.00
  -6  10   1  400.56   47.90
   6  10  -1  303.87   49.80
  -5 -10   1  123.49   46.00
   5 -10  -1  305.87   59.39
   5 -10  -1  178.38   30.30
  -5 -10   1  122.39   47.50
  -5 -10   1  198.58   32.30
  -5 -10   1  171.48   29.00
   5 -10  -1  198.38   29.60
   5 -10  -1  134.99   47.30
   5 -10  -1  203.18   30.90
  -5 -10   1  254.87   30.00
   5 -10  -1  243.58   30.90
  -5 -10   1  203.18   29.60
   5  10  -1  245.08   33.00
  -5  10   1  224.28   31.10
  -5  10   1  159.48   29.00
  -5  10   1  171.68   30.30
   5  10  -1  165.58   30.40
   5  10  -1  183.48   30.70
  -5  10   1  173.98   28.70
  -5  10   1  234.48   32.80
  -5  10   1  156.88   29.00
   5  10  -1  161.38   29.60
  -4 -10   1  138.19   40.40
   4 -10  -1  108.59   39.30
   4 -10  -1   55.59   16.80
  -4 -10   1   55.89   14.60
   4 -10  -1   78.49   15.70
  -4 -10   1  157.78   45.80
   4 -10  -1   63.99   16.20
  -4 -10   1   55.89   19.00
   4 -10  -1   82.09   39.20
   4 -10  -1   75.79   18.20
  -4 -10   1   74.49   15.50
   4 -10  -1   53.49   17.20
  -4 -10   1   84.29   16.70
  -4  10   1   63.49   16.10
  -4  10   1   75.39   19.70
  -4  10   1  101.89   17.70
   4  10  -1   46.30   18.00
   4  10  -1   43.30   15.10
   4  10  -1   84.99   18.30
   4  10  -1   53.59   13.10
   4  10  -1   90.29   20.00
  -4  10   1   69.19   17.90
  -4  10   1   75.09   16.40
  -4  10   1   33.60   14.80
   3 -10  -1   41.50   15.20
  -3 -10   1   17.90   28.30
   3 -10  -1   21.30   11.20
  -3 -10   1   17.10   12.50
   3 -10  -1  -50.29   26.90
  -3 -10   1   28.80   11.60
   3 -10  -1   43.50   14.40
  -3 -10   1   11.60   15.20
   3 -10  -1   32.30   36.50
   3 -10  -1   17.40   12.90
  -3 -10   1   85.79   35.80
  -3 -10   1   24.20   12.50
   3 -10  -1   32.20   14.70
   3  10  -1   43.70   24.30
   3  10  -1   -1.10   13.90
  -3  10   1   21.30   12.80
  -3  10   1   15.80   11.60
  -3  10   1    3.60   12.10
   3  10  -1   23.60   15.50
  -3  10   1   41.10   13.70
  -3  10   1   24.30   16.80
   3  10  -1   12.90   14.60
   3  10  -1   30.40   10.10
  -3  10   1   49.50   16.60
  -2 -10   1  354.76   48.90
   2 -10  -1  332.67   72.69
  -2 -10   1  354.66   49.10
   2 -10  -1  340.87   49.30
   2 -10  -1  364.06   73.29
  -2 -10   1  372.96   48.90
   2 -10  -1  329.57   49.80
   2 -10  -1  329.97   49.00
  -2 -10   1  320.17   69.69
  -2 -10   1  313.47   68.49
   2 -10  -1  290.77   49.10
   2  10  -1  324.27   49.10
   2  10  -1  375.36   47.70
  -2  10   1  380.66   49.99
  -2  10   1  366.86   48.80
  -2  10   1  367.96   49.00
   2  10  -1  331.37   50.69
  -2  10   1  351.46   50.99
  -2  10   1  319.17   49.30
   2  10  -1  364.76   51.19
   2  10  -1  311.27   51.09
  -1 -10   1    6.60   10.40
   1 -10  -1  -15.90   27.10
   1 -10  -1    4.70   11.10
  -1 -10   1   63.59   34.40
  -1 -10   1   22.40   15.40
   1 -10  -1   17.60   14.10
   1 -10  -1    7.90   12.50
   1 -10  -1   -2.00    9.70
   1 -10  -1  -18.40   26.40
  -1 -10   1   -1.80   12.00
  -1 -10   1   -0.20   26.10
  -1 -10   1    8.50   20.90
  -1  10   1   -5.00   11.40
  -1  10   1   -5.50   14.00
   1  10  -1   14.60   14.10
  -1  10   1   -9.40   14.30
   1  10  -1    6.50   16.00
   1  10  -1   21.60   10.20
  -1  10   1    7.80   10.50
   1  10  -1    6.90   11.80
  -1  10   1   12.20   12.30
  -1  10   1   -4.20   11.20
   1  10  -1   -2.90   13.90
   0 -10  -1  526.25   95.69
   0 -10   1  548.95   74.69
   0 -10  -1  524.55   74.59
   0 -10  -1  562.04   74.69
   0 -10  -1  526.75   97.69
   0 -10   1  491.35   76.99
   0 -10   1  578.14   96.19
   0 -10   1  514.55   74.69
   0 -10  -1  561.74   76.59
   0 -10   1  584.94   74.89
   0 -10   1  497.45   97.79
   0 -10  -1  606.14   77.09
   0  10   1  473.25   75.69
   0  10  -1  563.94   74.19
   0  10  -1  532.15   76.39
   0  10  -1  635.24   74.99
   0  10   1  507.45   75.79
   0  10   1  592.44   74.29
   0  10  -1  560.64   75.49
   0  10   1  527.15   74.69
   0  10   1  571.54   75.69
   0  10  -1  601.54   76.29
   0  10  -1  575.64   76.09
   0  10   1  531.65   75.39
  -1 -10  -1  141.59   42.80
   1 -10   1   67.59   19.40
  -1 -10  -1  112.59   40.90
   1 -10   1  113.59   42.50
  -1 -10  -1   98.29   22.40
   1 -10   1   75.89   20.10
   1 -10   1   97.89   19.70
  -1 -10  -1  115.59   20.20
   1 -10   1  117.29   41.70
  -1 -10  -1  109.39   19.60
  -1 -10  -1   90.69   19.40
   1 -10   1  118.59   23.20
  -1  10  -1   94.89   19.90
   1  10   1  118.69   21.90
  -1  10  -1  110.49   23.70
   1  10   1  154.68   19.50
   1  10   1  121.69   21.80
   1  10   1  132.09   21.90
   1  10   1  133.59   23.50
  -1  10  -1   71.59   24.60
  -1  10  -1  134.59   20.30
  -1  10  -1  113.19   21.30
  -1  10  -1   90.19   20.10
   2 -10   1  289.97   41.20
  -2 -10  -1  294.37   41.00
  -2 -10  -1  291.27   65.19
   2 -10   1  240.48   61.19
  -2 -10  -1  342.37   64.19
   2 -10   1  249.68   41.50
   2 -10   1  301.57   41.40
  -2 -10  -1  258.57   41.00
   2 -10   1  295.07   66.19
   2 -10   1  306.57   41.10
  -2 -10  -1  276.67   40.90
  -2  10  -1  279.07   42.40
   2  10   1  268.57   41.80
   2  10   1  276.17   39.20
  -2  10  -1  332.17   44.70
   2  10   1  265.87   41.80
  -2  10  -1  297.07   41.90
  -2  10  -1  269.17   40.60
  -2  10  -1  282.97   41.20
   2  10   1  255.27   41.60
   2  10   1  239.68   40.80
  -2  10  -1  318.57   43.10
   3 -10   1   15.30   30.50
  -3 -10  -1   -8.70   14.00
  -3 -10  -1   -4.20   11.50
  -3 -10  -1  -35.70   25.30
   3 -10   1    3.60   13.00
  -3 -10  -1   17.10   11.60
   3 -10   1    7.30   10.90
   3 -10   1  -10.90   14.10
  -3 -10  -1   -0.10   10.10
   3 -10   1   31.00   13.30
   3 -10   1   28.60   33.30
  -3 -10  -1   10.20   28.60
  -3  10  -1   -8.70   11.70
  -3  10  -1    9.00   11.20
  -3  10  -1    8.90   16.80
   3  10   1  -22.20   11.60
   3  10   1   16.40   14.20
  -3  10  -1   -0.40   11.00
  -3  10  -1    5.70   14.10
   3  10   1   13.70   16.00
   3  10   1    4.10   14.70
  -3  10  -1   -9.80   11.80
   4 -10   1   61.39   15.60
   4 -10   1   29.50   35.70
  -4 -10  -1   54.99   36.60
   4 -10   1   50.09   14.50
   4 -10   1   30.20   15.80
  -4 -10  -1   97.89   19.30
   4 -10   1   56.79   16.90
  -4 -10  -1   65.79   15.40
  -4 -10  -1   58.09   14.90
   4 -10   1  101.69   39.80
  -4 -10  -1   82.49   36.80
   4 -10   1   56.79   17.40
  -4 -10  -1   43.10   14.00
  -4  10  -1   68.19   15.50
   4  10   1   57.09   17.80
  -4  10  -1   40.10   16.80
  -4  10  -1   69.59   19.80
   4  10   1   43.10   15.20
   4  10   1   82.69   19.20
   4  10   1   55.49   17.40
  -4  10  -1   57.19   14.90
  -4  10  -1   70.89   16.20
  -4  10  -1   56.79   15.00
   5 -10   1  109.59   19.70
   5 -10   1  139.49   45.30
   5 -10   1  117.49   20.70
   5 -10   1  141.79   21.50
  -5 -10  -1   85.19   19.50
   5 -10   1  219.48   50.59
  -5 -10  -1  129.79   21.00
  -5 -10  -1  118.79   19.80
   5 -10   1  117.69   22.30
  -5 -10  -1  138.79   71.69
  -5 -10  -1  150.98   24.50
  -5 -10  -1   38.90   37.50
   5 -10   1  122.09   22.20
  -5  10  -1   72.99   21.20
   5  10   1   60.39   21.80
  -5  10  -1  136.29   24.50
  -5  10  -1  119.19   20.10
   5  10   1  142.49   23.90
   5  10   1  101.89   20.40
  -5  10  -1  111.69   20.00
  -5  10  -1  124.49   20.90
   5  10   1   69.49   21.00
   6 -10   1  613.74   76.49
  -6 -10  -1  598.14   95.59
  -6 -10  -1  565.84   75.59
  -6 -10  -1  504.55   76.09
   6 -10   1  561.14   76.89
  -6 -10  -1  522.45   75.39
   6 -10   1  617.24  101.09
   6 -10   1  537.55   75.99
  -6 -10  -1  512.65   78.49
   6 -10   1  588.04   75.89
   6 -10   1  513.35   99.19
  -6 -10  -1  489.25   94.49
  -6  10  -1  557.04   76.69
  -6  10  -1  572.44   76.59
   6  10   1  636.34   78.39
   6  10   1  498.35   76.59
  -6  10  -1  549.74   75.79
  -6  10  -1  637.64   76.99
  -6  10  -1  544.85   77.59
  -6  10  -1  529.65   75.39
   6  10   1  530.05   76.89
   6  10   1  656.93   76.19
  -7 -10  -1  164.58   30.30
   7 -10   1  267.47   59.39
   7 -10   1  223.48   32.60
  -7 -10  -1  195.88   31.40
  -7 -10  -1  216.38   34.70
   7 -10   1  167.78   31.40
  -7 -10  -1  162.18   49.40
   7 -10   1  185.08   53.89
  -7 -10  -1  158.78   29.80
   7 -10   1  176.68   31.40
   7 -10   1  246.68   32.80
   7  10   1  207.58   32.20
  -7  10  -1  192.28   32.20
  -7  10  -1  211.98   31.60
   7  10   1  179.78   33.80
   7  10   1  202.38   31.10
  -7  10  -1  237.88   32.30
  -7  10  -1  269.67   33.90
   7  10   1  205.08   32.30
  -7  10  -1  315.37   36.10
   8 -10   1  119.39   23.50
   8 -10   1   88.39   20.70
  -8 -10  -1  129.69   22.30
  -8 -10  -1   96.59   21.40
   8 -10   1  133.99   24.50
  -8 -10  -1  138.39   21.50
   8 -10   1   89.29   48.30
  -8 -10  -1  123.59   43.60
  -8 -10  -1  181.58   27.10
   8 -10   1  118.69   23.00
   8 -10   1  134.39   51.59
  -8  10  -1  156.08   23.80
  -8  10  -1  135.99   23.90
  -8  10  -1   94.89   21.40
  -8  10  -1  160.58   26.40
  -8  10  -1  140.29   24.20
   8  10   1  138.29   23.00
   8  10   1   91.89   22.90
   8  10   1  138.89   22.80
   8  10   1  147.89   26.20
   9 -10   1   -7.20   16.70
  -9 -10  -1   11.50   11.40
   9 -10   1   11.00   12.20
  -9 -10  -1   21.70   11.90
   9 -10   1   -2.80   11.00
   9 -10   1   47.70   45.30
   9 -10   1   -1.90   13.60
  -9 -10  -1    3.90   15.90
  -9 -10  -1   27.70   32.00
  -9 -10  -1   -3.00   11.00
  -9  10  -1   13.60   13.40
  -9  10  -1   12.20   12.10
  -9  10  -1   -0.80   14.50
   9  10   1  -22.50   15.50
  -9  10  -1   11.30   11.90
   9  10   1   -2.70   14.90
   9  10   1   23.40   13.30
  -9  10  -1   -4.80   16.90
 -10 -10  -1   88.79   16.90
 -10 -10  -1   97.89   19.10
  10 -10   1   53.79   40.30
 -10 -10  -1  117.19   23.20
  10 -10   1   78.89   17.10
 -10 -10  -1   93.39   15.80
  10 -10   1   74.49   16.50
  10 -10   1   45.80   17.50
  10 -10   1   33.50   20.80
 -10 -10  -1   68.99   16.10
 -10  10  -1   77.49   18.60
 -10  10  -1   94.39   22.20
 -10  10  -1   92.19   19.80
 -10  10  -1   58.59   15.80
  10  10   1   58.99   17.30
 -10  10  -1   50.79   17.10
  10  10   1   57.29   18.80
  10  10   1   80.99   21.60
  11 -10   1  104.29   21.10
 -11 -10  -1  127.39   20.50
 -11 -10  -1  100.99   25.10
 -11 -10  -1  125.69   21.60
  11 -10   1  141.19   22.50
  11 -10   1   63.09   25.50
 -11 -10  -1   42.70   38.70
 -11 -10  -1   88.39   20.20
  11 -10   1  123.99   47.90
  11 -10   1   90.69   20.60
 -11 -10  -1  166.08   21.00
 -11  10  -1  135.09   22.60
 -11  10  -1  193.98   27.40
  11  10   1  117.99   21.60
  11  10   1   66.99   22.20
 -11  10  -1  130.09   23.70
 -11  10  -1   79.69   19.80
  11  10   1  132.79   25.70
  12 -10   1   64.39   17.10
 -12 -10  -1   13.70   13.30
  12 -10   1   40.70   15.10
  12 -10   1  -13.00   21.80
  12 -10   1   38.60   15.80
 -12 -10  -1   49.20   14.00
 -12 -10  -1   43.00   13.20
 -12 -10  -1   14.10   15.30
 -12 -10  -1   54.49   19.50
 -12  10  -1   45.10   16.10
  12  10   1   52.99   15.30
 -12  10  -1   58.39   20.50
  12  10   1   73.19   23.20
  12  10   1   19.90   17.70
 -12  10  -1   14.10   13.20
 -12  10  -1   47.90   17.00
 -12  10  -1   43.20   16.80
  13 -10   1  476.85   54.09
  13 -10   1  415.36   55.69
 -13 -10  -1  362.46   52.49
 -13 -10  -1  245.88   53.19
  13 -10   1  387.26   53.59
 -13 -10  -1  380.46   54.29
 -13 -10  -1  408.46   57.99
 -13 -10  -1  350.76   57.19
 -13  10  -1  420.16   56.59
 -13  10  -1  416.26   55.49
  13  10   1  295.17   57.39
 -13  10  -1  389.26   55.09
 -13  10  -1  351.36   54.69
 -13  10  -1  450.25   56.29
  13  10   1  404.96   57.49
  13  10   1  319.27   54.49
  14 -10   1   11.10   20.30
 -14 -10  -1  -14.50   11.90
 -14 -10  -1   -3.00   11.60
 -14 -10  -1  -18.90   16.60
 -14 -10  -1   -4.50   13.50
  14 -10   1    6.30   16.40
 -14 -10  -1  -19.50   12.80
 -14  10  -1  -18.60   16.10
 -14  10  -1   18.20   14.60
  14  10   1   20.40   16.90
 -14  10  -1    4.90   16.30
 -14  10  -1   10.80   11.60
  14  10   1   -8.80   17.60
 -14  10  -1   -1.00   21.50
 -15 -10  -1   40.30   13.10
 -15 -10  -1   13.20   18.70
  15 -10   1    8.80   17.60
 -15 -10  -1   36.30   14.20
  15 -10   1   55.79   16.20
 -15 -10  -1    5.00   17.60
 -15 -10  -1   33.60   17.70
 -15  10  -1   63.59   18.10
 -15  10  -1   58.29   22.90
 -15  10  -1   27.40   15.60
  15  10   1    5.40   22.60
 -15  10  -1   29.50   13.60
  15  10   1   20.50   21.10
 -15  10  -1   86.09   21.30
  13 -11  -1   17.40   14.70
  13 -11  -1   16.50   15.70
 -13 -11   1   46.00   14.80
 -13 -11   1   39.60   20.60
  13 -11  -1    9.00   15.80
 -13 -11   1   10.60   13.40
 -13 -11   1    6.20   17.20
 -13 -11   1   35.40   14.90
 -13  11   1    0.40   12.90
 -13  11   1   36.70   20.10
  13  11  -1   23.80   18.60
  13  11  -1   26.30   23.90
 -13  11   1   23.10   18.30
 -13  11   1   43.90   17.50
 -13  11   1   24.00   16.60
  12 -11  -1   18.30   15.10
  12 -11  -1  -21.20   21.90
  12 -11  -1    7.60   14.20
 -12 -11   1   -3.10   18.20
  12 -11  -1   10.50   14.70
 -12 -11   1   17.20   13.40
 -12 -11   1   13.10   13.80
 -12 -11   1   12.20   13.40
 -12 -11   1   28.80   20.60
 -12  11   1   -0.30   16.20
  12  11  -1   23.30   15.90
 -12  11   1   26.90   13.80
 -12  11   1   21.00   19.60
  12  11  -1  -10.30   17.90
  12  11  -1   27.50   18.50
 -12  11   1   11.20   16.20
 -12  11   1    7.80   14.10
 -11 -11   1   23.20   16.20
 -11 -11   1   59.99   15.20
  11 -11  -1   35.50   16.40
  11 -11  -1   16.50   21.30
  11 -11  -1   61.49   21.80
  11 -11  -1   27.30   16.00
 -11 -11   1   48.40   14.20
 -11 -11   1   17.50   14.10
 -11  11   1   43.00   17.40
  11  11  -1   11.20   17.90
  11  11  -1    5.50   14.70
 -11  11   1   47.50   17.20
  11  11  -1   15.20   19.50
 -11  11   1   37.60   18.10
 -11  11   1   47.70   14.20
  11  11  -1  -11.80   16.40
  10 -11  -1   -9.30   13.60
  10 -11  -1   -9.80   19.80
 -10 -11   1   -3.80   12.40
  10 -11  -1   -9.90   14.50
 -10 -11   1   -1.30   18.00
 -10 -11   1   13.80   14.20
 -10 -11   1    5.90   12.20
 -10  11   1    7.60   16.60
  10  11  -1  -29.50   22.50
 -10  11   1    7.50   22.90
 -10  11   1   11.20   13.20
 -10  11   1    6.00   18.00
  10  11  -1  -11.70   16.60
 -10  11   1   -4.10   14.50
  10  11  -1    5.90   14.60
   9 -11  -1   21.70   16.40
   9 -11  -1   19.80   13.70
   9 -11  -1   29.80   19.60
  -9 -11   1   17.00   14.10
  -9 -11   1   10.50   12.60
  -9 -11   1   11.80   13.20
   9 -11  -1  -40.30   52.19
   9 -11  -1   48.10   15.70
  -9 -11   1    5.30   31.40
  -9 -11   1   49.30   23.10
  -9 -11   1   31.40   18.70
  -9  11   1   23.90   18.80
  -9  11   1   30.20   15.40
  -9  11   1   20.50   16.10
   9  11  -1    4.00   15.60
   9  11  -1    6.90   13.80
   9  11  -1  -24.00   16.00
   9  11  -1    7.40   18.30
  -9  11   1    1.40   13.30
  -9  11   1   -1.70   12.60
  -8 -11   1   24.80   13.30
   8 -11  -1   -9.90   12.70
   8 -11  -1   28.60   18.40
  -8 -11   1   22.40   13.60
  -8 -11   1  -43.30   31.90
   8 -11  -1  -32.80   38.50
  -8 -11   1   18.20   19.50
   8 -11  -1   25.60   12.40
   8 -11  -1   27.50   15.30
  -8 -11   1   21.00   13.10
  -8 -11   1   28.50   17.90
  -8  11   1   10.60   13.10
   8  11  -1    1.60   16.10
  -8  11   1   24.60   18.60
  -8  11   1   13.00   14.10
  -8  11   1    6.30   12.20
   8  11  -1   41.20   17.30
  -8  11   1  -15.40   15.70
   8  11  -1   16.50   14.40
   8  11  -1   66.89   19.30
   7 -11  -1   -1.30   37.90
   7 -11  -1   27.40   18.30
   7 -11  -1   15.30   36.80
  -7 -11   1   17.70   13.90
   7 -11  -1   10.00   11.60
  -7 -11   1   26.00   13.10
  -7 -11   1    4.50   13.00
   7 -11  -1    9.70   14.70
  -7 -11   1    5.80   17.10
   7 -11  -1   22.20   14.70
  -7 -11   1  -45.80   34.60
  -7  11   1   19.00   12.70
   7  11  -1   46.20   17.90
   7  11  -1   19.50   13.60
  -7  11   1   12.80   14.00
   7  11  -1   25.90   17.20
   7  11  -1   23.30   16.90
  -7  11   1    0.10   13.20
  -7  11   1   13.00   18.10
  -7  11   1   -4.00   15.30
   6 -11  -1   45.40   38.40
  -6 -11   1   31.80   14.00
  -6 -11   1   53.59   36.80
  -6 -11   1   36.80   14.50
   6 -11  -1   32.40   15.50
   6 -11  -1   53.49   41.90
   6 -11  -1   41.90   14.40
  -6 -11   1   21.80   35.10
   6 -11  -1   17.90   17.10
  -6 -11   1   30.30   14.50
  -6 -11   1   21.60   18.30
   6 -11  -1   43.70   16.50
   6  11  -1   62.59   19.10
  -6  11   1   48.90   19.70
   6  11  -1   45.70   18.50
  -6  11   1   15.50   14.00
   6  11  -1   35.00   17.80
  -6  11   1   26.30   14.00
   6  11  -1   23.10   14.60
  -6  11   1   45.90   15.70
  -6  11   1   34.80   17.30
  -5 -11   1   11.70   12.60
  -5 -11   1  -24.50   33.60
   5 -11  -1  -34.70   34.90
   5 -11  -1   16.40   12.20
   5 -11  -1    8.40   32.20
  -5 -11   1   10.30   35.90
   5 -11  -1   25.80   17.80
   5 -11  -1   -7.30   13.10
  -5 -11   1   27.40   11.90
   5 -11  -1   41.30   16.00
   5 -11  -1   19.10   14.80
  -5 -11   1    2.10   17.20
  -5 -11   1   19.50   12.60
  -5  11   1   21.40   13.80
   5  11  -1    3.80   16.90
   5  11  -1    7.60   13.00
   5  11  -1   -1.10   16.30
  -5  11   1   25.10   13.80
  -5  11   1    7.30   12.50
  -5  11   1   26.80   13.00
   5  11  -1   37.20   18.20
  -5  11   1   18.90   17.70
  -5  11   1    4.00   16.20
   4 -11  -1   73.59   41.70
   4 -11  -1   60.59   17.70
   4 -11  -1   59.09   15.50
   4 -11  -1   35.60   15.50
  -4 -11   1   53.29   20.10
  -4 -11   1   93.69   41.20
   4 -11  -1   26.40   17.90
  -4 -11   1   45.90   15.90
  -4 -11   1   53.69   16.50
   4 -11  -1   55.49   37.10
   4 -11  -1   45.00   18.30
  -4 -11   1   53.39   15.50
  -4 -11   1  109.79   62.79
   4  11  -1   91.99   17.30
  -4  11   1   64.69   16.20
  -4  11   1   62.29   16.30
   4  11  -1   69.19   19.50
  -4  11   1   56.79   16.60
  -4  11   1   37.10   19.00
   4  11  -1   48.30   19.10
  -4  11   1   50.39   18.50
  -4  11   1   64.79   16.20
   4  11  -1   79.69   20.40
   3 -11  -1   87.39   18.70
  -3 -11   1   91.39   18.80
   3 -11  -1   95.39   20.10
   3 -11  -1  104.29   42.40
   3 -11  -1  134.29   20.10
  -3 -11   1   71.79   19.30
  -3 -11   1   75.39   22.50
  -3 -11   1   84.89   42.50
  -3 -11   1  133.49   20.00
   3 -11  -1   50.59   41.00
   3 -11  -1   86.99   22.00
   3 -11  -1  109.99   22.30
  -3 -11   1  108.99   42.50
   3  11  -1   89.69   22.50
   3  11  -1   62.29   21.30
  -3  11   1  100.89   19.80
  -3  11   1  105.39   23.50
   3  11  -1  113.29   22.90
  -3  11   1   87.19   21.50
  -3  11   1  133.99   20.40
  -3  11   1   87.09   20.80
   3  11  -1   81.49   19.30
  -3  11   1  109.69   21.30
   3  11  -1   82.69   17.40
   2 -11  -1    5.30   13.10
  -2 -11   1  -17.80   16.20
  -2 -11   1   -5.30   11.20
  -2 -11   1   17.80   12.20
  -2 -11   1   19.10   13.30
   2 -11  -1   54.49   37.60
  -2 -11   1   50.29   42.00
  -2 -11   1   23.60   32.80
   2 -11  -1   -1.50   15.20
   2 -11  -1   18.60   12.80
   2 -11  -1   13.10   11.90
   2 -11  -1  -38.60   31.90
  -2  11   1   -5.90   13.10
  -2  11   1   11.70   15.70
   2  11  -1   -3.50   14.90
   2  11  -1    9.40   10.30
  -2  11   1   -7.90   12.90
   2  11  -1   32.80   17.20
   2  11  -1   11.90   16.20
   2  11  -1   12.70   13.70
  -2  11   1   11.20   12.40
  -2  11   1   -2.10   11.30
  -1 -11   1  148.09   26.20
   1 -11  -1  170.28   26.40
  -1 -11   1  133.49   51.79
   1 -11  -1  177.18   27.00
   1 -11  -1  157.28   30.00
   1 -11  -1  138.79   26.40
  -1 -11   1  122.29   49.00
   1 -11  -1  141.09   50.99
  -1 -11   1  129.29   26.20
   1 -11  -1  142.19   48.90
  -1 -11   1  153.88   26.70
  -1 -11   1  182.58   29.90
   1  11  -1  135.69   26.30
   1  11  -1  186.98   25.70
  -1  11   1  197.98   28.20
  -1  11   1  183.78   26.50
  -1  11   1  192.48   30.00
  -1  11   1  145.49   26.70
   1  11  -1  189.78   30.10
  -1  11   1  157.38   26.00
  -1  11   1  136.29   27.90
   1  11  -1  145.09   27.90
   1  11  -1  162.98   28.70
   0 -11   1   31.70   12.80
   0 -11  -1    4.70   10.80
   0 -11  -1    7.40   13.30
   0 -11  -1  -28.80   32.70
   0 -11  -1   16.70   35.50
   0 -11   1   45.60   36.20
   0 -11   1   -0.60   31.60
   0 -11   1   -6.30   15.90
   0 -11   1    2.70   11.90
   0 -11  -1   -7.80   15.80
   0 -11  -1   18.00   13.20
   0 -11   1    3.30   12.60
   0  11  -1  -12.20   16.80
   0  11  -1   14.60   16.10
   0  11   1    3.00   16.00
   0  11   1   -5.60   10.50
   0  11   1   27.30   16.90
   0  11  -1  -12.50   13.90
   0  11   1   15.70   13.60
   0  11  -1   -1.30   12.80
   0  11   1    3.30   13.10
   0  11  -1   -8.00   10.60
   1 -11   1   93.69   40.90
   1 -11   1   69.39   43.70
  -1 -11  -1   48.70   16.50
  -1 -11  -1   82.39   17.00
  -1 -11  -1   26.50   32.90
   1 -11   1   78.69   16.10
  -1 -11  -1   60.49   15.80
   1 -11   1   54.29   17.30
  -1 -11  -1   62.09   19.90
   1 -11   1   37.80   15.50
   1 -11   1   31.60   22.30
   1  11   1   51.89   20.00
   1  11   1   86.39   18.70
  -1  11  -1   74.99   19.20
  -1  11  -1   68.79   21.10
  -1  11  -1   73.09   17.90
   1  11   1   79.39   19.70
   1  11   1   56.89   17.30
  -1  11  -1   86.69   17.50
  -1  11  -1   73.89   17.40
  -1  11  -1   92.79   16.60
   1  11   1   55.39   14.70
  -2 -11  -1    3.70   12.20
   2 -11   1  -18.30   10.80
  -2 -11  -1   19.20   11.60
   2 -11   1   -8.80   16.10
   2 -11   1   -5.90   12.30
  -2 -11  -1    9.40   31.30
   2 -11   1   15.10   36.50
   2 -11   1  -10.10   33.00
  -2 -11  -1  -14.20   15.20
  -2 -11  -1    9.70   11.80
   2 -11   1    3.20   13.20
  -2 -11  -1    5.50   32.70
  -2  11  -1   24.00   14.70
  -2  11  -1  -23.40   11.00
  -2  11  -1   -6.30   15.60
   2  11   1    9.20    9.50
   2  11   1   -5.10   13.40
  -2  11  -1   10.20   18.50
   2  11   1   22.80   16.40
   2  11   1   -4.60   17.20
  -2  11  -1    7.10   13.50
   2  11   1   -7.10   13.20
  -2  11  -1   16.80   12.40
   3 -11   1   50.69   39.60
   3 -11   1   20.80   13.20
  -3 -11  -1   -6.70   15.70
  -3 -11  -1    9.40   33.60
  -3 -11  -1   21.60   13.00
   3 -11   1   21.90   42.50
   3 -11   1   58.39   15.80
  -3 -11  -1   33.00   12.80
   3 -11   1   22.20   13.80
  -3 -11  -1   35.30   13.50
   3 -11   1   29.10   15.60
   3 -11   1   22.40   17.80
  -3  11  -1   33.80   16.70
  -3  11  -1    6.00   13.00
   3  11   1   14.60   15.30
   3  11   1   12.30   13.70
  -3  11  -1   19.60   13.80
  -3  11  -1   23.10   18.60
  -3  11  -1   42.10   22.30
  -3  11  -1   11.50   14.70
   3  11   1   25.60   16.90
   3  11   1   19.30   17.70
   4 -11   1   12.70   15.20
   4 -11   1   28.00   14.30
   4 -11   1  -42.60   32.70
  -4 -11  -1  -40.50   33.30
  -4 -11  -1   25.80   14.40
  -4 -11  -1    9.70   13.20
   4 -11   1   25.20   12.80
  -4 -11  -1   30.90   12.90
   4 -11   1   11.80   17.00
   4 -11   1   21.60   36.40
   4 -11   1    4.00   12.80
  -4 -11  -1   -0.70   35.70
  -4 -11  -1    3.80   15.60
   4  11   1   34.40   16.20
  -4  11  -1   -1.80   12.70
  -4  11  -1   26.60   13.90
  -4  11  -1   -2.80   17.80
   4  11   1  -10.10   13.70
  -4  11  -1   15.20   15.70
   4  11   1   10.90   17.20
   4  11   1   10.50   15.90
  -4  11  -1    1.20   12.20
  -4  11  -1   27.60   14.30
   5 -11   1   71.89   20.00
  -5 -11  -1   77.79   17.30
   5 -11   1   53.69   18.10
  -5 -11  -1   75.19   18.00
   5 -11   1  105.69   45.10
   5 -11   1   93.49   48.20
   5 -11   1   93.29   20.90
  -5 -11  -1   26.10   38.00
  -5 -11  -1   81.19   21.70
   5 -11   1   84.29   17.80
  -5 -11  -1   97.89   40.30
   5 -11   1   92.19   18.00
  -5 -11  -1   63.39   17.90
   5  11   1   71.69   18.40
   5  11   1   84.39   20.40
   5  11   1   73.79   20.70
  -5  11  -1  118.19   19.50
  -5  11  -1   64.09   20.00
  -5  11  -1   53.39   16.40
  -5  11  -1  105.29   23.00
  -5  11  -1   53.09   16.90
  -5  11  -1   71.49   17.50
   5  11   1   41.30   19.40
   6 -11   1  128.99   47.20
   6 -11   1   84.39   19.50
   6 -11   1  118.09   22.30
  -6 -11  -1   97.19   19.40
   6 -11   1   22.80   40.60
  -6 -11  -1   71.29   18.90
   6 -11   1   95.69   19.00
  -6 -11  -1   76.69   22.60
  -6 -11  -1   37.60   38.00
   6 -11   1   90.39   20.30
  -6 -11  -1  136.19   30.30
  -6  11  -1   93.79   20.70
  -6  11  -1  157.98   25.70
  -6  11  -1  113.39   20.60
   6  11   1  128.69   23.30
   6  11   1  121.69   20.60
   6  11   1   80.39   21.50
   6  11   1   85.89   22.10
  -6  11  -1   59.69   18.70
  -6  11  -1   79.49   19.50
  -7 -11  -1  189.28   51.89
   7 -11   1  180.78   29.20
   7 -11   1  164.38   28.30
   7 -11   1   87.49   50.59
  -7 -11  -1  182.38   27.90
   7 -11   1  156.58   27.10
  -7 -11  -1  168.68   27.00
  -7 -11  -1  150.38   30.60
   7 -11   1   60.29   49.30
  -7 -11  -1  182.88   26.80
   7 -11   1  229.78   28.60
  -7  11  -1  205.18   32.10
  -7  11  -1  162.78   28.80
  -7  11  -1  158.88   28.60
   7  11   1  142.79   28.10
  -7  11  -1  147.69   27.10
  -7  11  -1  170.88   27.30
   7  11   1  193.18   30.60
   7  11   1  153.98   28.50
   7  11   1  124.89   30.00
   8 -11   1   32.00   16.40
  -8 -11  -1  118.89   46.40
   8 -11   1    5.50   11.30
   8 -11   1   19.30   14.50
  -8 -11  -1   27.00   13.60
   8 -11   1   13.40   17.70
  -8 -11  -1   25.90   14.30
  -8 -11  -1   14.10   13.10
  -8 -11  -1   34.80   18.60
   8 -11   1   45.80   43.90
  -8  11  -1   56.69   17.30
   8  11   1   26.30   16.00
  -8  11  -1    4.00   13.40
  -8  11  -1   23.40   19.50
   8  11   1   35.10   17.90
   8  11   1   13.60   16.70
  -8  11  -1   28.80   14.60
  -8  11  -1   18.60   13.30
   8  11   1   -2.30   17.00
  -9 -11  -1   20.40   13.30
  -9 -11  -1   11.30   37.90
  -9 -11  -1   23.90   13.70
  -9 -11  -1   27.10   13.20
   9 -11   1   20.70   15.40
   9 -11   1    7.60   13.70
  -9 -11  -1   30.20   18.30
   9 -11   1   41.60   19.20
   9 -11   1   -1.40   12.60
  -9  11  -1   25.40   17.60
   9  11   1   49.80   17.90
   9  11   1   36.40   16.00
  -9  11  -1   37.50   15.20
  -9  11  -1    7.10   19.00
  -9  11  -1   16.20   14.60
  -9  11  -1   21.50   14.00
   9  11   1   19.10   15.10
   9  11   1   28.60   17.60
  10 -11   1   43.90   19.90
  10 -11   1    7.90   15.50
 -10 -11  -1   37.40   15.30
 -10 -11  -1   -2.00   16.80
  10 -11   1   34.00   24.10
 -10 -11  -1   28.90   13.60
 -10 -11  -1  -12.20   11.50
  10 -11   1    5.60   14.00
 -10 -11  -1  -10.00   16.30
  10  11   1   13.60   17.00
 -10  11  -1    6.60   12.90
 -10  11  -1   24.00   22.50
  10  11   1   18.80   15.10
  10  11   1  -16.40   15.40
 -10  11  -1   43.80   15.50
 -10  11  -1   12.80   14.20
  10  11   1   -8.60   17.90
 -11 -11  -1   15.30   13.90
 -11 -11  -1   -8.20   12.20
 -11 -11  -1    7.50   12.40
  11 -11   1   26.40   19.00
  11 -11   1    3.00   13.30
 -11 -11  -1   -2.70   11.60
  11 -11   1  -16.30   25.30
  11  11   1    5.60   14.70
 -11  11  -1   31.40   25.90
  11  11   1   24.50   18.60
  11  11   1   11.40   18.30
 -11  11  -1  -14.10   14.00
 -11  11  -1  -24.10   24.70
 -11  11  -1    0.40   12.80
 -12 -11  -1    3.40   12.60
  12 -11   1   16.10   18.90
 -12 -11  -1   14.80   23.30
  12 -11   1  -19.00   32.60
 -12 -11  -1   34.10   14.10
  12 -11   1    6.50   14.80
 -12 -11  -1   35.30   19.00
  12 -11   1   14.50   15.10
 -12 -11  -1    3.80   13.50
 -12  11  -1   56.69   21.00
  12  11   1    9.10   18.70
 -12  11  -1   48.60   18.60
 -12  11  -1   -2.50   26.50
  12  11   1   16.00   19.30
 -12  11  -1   19.70   14.40
 -12  11  -1   -4.60   12.90
 -13 -11  -1   41.50   14.90
  13 -11   1   12.40   15.80
 -13 -11  -1   -4.00   13.10
  13 -11   1   29.80   15.60
 -13 -11  -1   19.70   15.10
 -13 -11  -1   38.10   20.40
 -13 -11  -1   23.40   13.30
  13 -11   1    2.60   35.30
 -13  11  -1    9.50   13.70
 -13  11  -1   19.20   16.80
 -13  11  -1    3.10   14.90
 -13  11  -1   21.20   15.20
  13  11   1   10.40   18.20
 -13  11  -1   24.30   20.60
  11  12  -1   31.50   16.60
  10 -12  -1  -20.20   21.20
 -10 -12   1   18.30   14.60
 -10 -12   1   11.80   13.90
 -10 -12   1   -7.30   19.20
  10 -12  -1    5.70   13.80
 -10 -12   1    2.20   13.00
  10 -12  -1  -16.60   13.80
 -10 -12   1    1.60   12.70
  10 -12  -1  -12.60   15.30
  10  12  -1   26.30   17.10
 -10  12   1   -4.20   18.50
 -10  12   1    4.70   18.50
  10  12  -1  -14.70   15.80
 -10  12   1   32.40   14.60
 -10  12   1   12.00   13.90
 -10  12   1   -1.00   15.70
  10  12  -1    7.80   19.30
  10  12  -1  -22.20   17.00
  -9 -12   1   12.70   12.90
   9 -12  -1    3.80   14.10
  -9 -12   1  -20.80   13.60
   9 -12  -1   18.90   16.90
  -9 -12   1   29.70   14.50
  -9 -12   1    8.70   19.90
   9 -12  -1    7.50   13.40
   9 -12  -1  -20.20   20.30
  -9 -12   1   18.20   14.30
   9  12  -1  -11.80   16.20
  -9  12   1   11.60   14.00
  -9  12   1    1.00   17.70
   9  12  -1    7.30   16.30
  -9  12   1   -5.30   18.90
  -9  12   1  -19.50   13.70
   9  12  -1   13.20   18.70
  -9  12   1   12.10   14.60
   9  12  -1   -2.20   18.00
  -8 -12   1    2.30   12.90
   8 -12  -1   13.30   14.30
  -8 -12   1    7.50   13.60
   8 -12  -1   17.30   17.30
   8 -12  -1  -29.30   18.70
  -8 -12   1    6.90   13.40
   8 -12  -1   51.59   21.40
  -8 -12   1   31.00   16.80
   8  12  -1   40.10   24.30
  -8  12   1   30.50   19.50
   8  12  -1   39.00   18.40
   8  12  -1    5.50   18.20
  -8  12   1    3.00   14.80
  -8  12   1   11.10   14.50
   8  12  -1   17.30   15.80
  -8  12   1   21.00   18.50
  -7 -12   1   91.99   25.80
   7 -12  -1   86.79   21.30
   7 -12  -1  106.79   26.60
   7 -12  -1  127.19   24.60
   7 -12  -1  146.59   23.60
  -7 -12   1  104.29   22.00
  -7 -12   1   96.99   26.70
  -7 -12   1  153.38   23.60
  -7  12   1  114.59   26.10
   7  12  -1  141.09   24.70
  -7  12   1   91.19   21.80
  -7  12   1  134.69   23.60
   7  12  -1  107.39   24.70
  -7  12   1  104.59   25.00
  -7  12   1  180.78   25.70
   7  12  -1   83.99   25.00
   6 -12  -1  141.79   49.99
  -6 -12   1   67.59   23.50
   6 -12  -1   66.69   19.30
   6 -12  -1   17.70   23.60
   6 -12  -1   29.80   43.90
  -6 -12   1   81.39   46.90
  -6 -12   1   94.19   18.70
   6 -12  -1   87.89   18.10
  -6 -12   1   85.59   17.60
   6 -12  -1  102.19   22.00
  -6  12   1   70.79   19.20
   6  12  -1   28.90   20.70
  -6  12   1   50.79   22.60
   6  12  -1   76.69   18.60
  -6  12   1   53.49   16.60
  -6  12   1   83.19   18.80
   6  12  -1   38.80   21.20
   6  12  -1   38.10   21.30
  -6  12   1   66.39   20.50
  -5 -12   1   -2.40   38.30
   5 -12  -1   17.70   17.30
   5 -12  -1   37.60   15.20
   5 -12  -1   23.30   19.50
   5 -12  -1   72.19   19.20
  -5 -12   1   36.60   20.90
  -5 -12   1   73.49   16.70
   5 -12  -1   72.39   49.30
  -5 -12   1   42.90   16.10
   5 -12  -1   28.10   13.90
   5 -12  -1  -41.20   34.90
  -5 -12   1   47.40   16.10
  -5  12   1   40.20   22.20
   5  12  -1   13.10   19.40
  -5  12   1   37.50   15.00
  -5  12   1   47.90   16.40
   5  12  -1   27.40   18.60
  -5  12   1   13.70   14.20
  -5  12   1   27.50   15.40
   5  12  -1   45.30   19.20
   5  12  -1   26.90   16.00
  -5  12   1    8.30   17.50
   4 -12  -1    8.40   40.40
   4 -12  -1    2.60   17.10
  -4 -12   1   31.40   14.40
  -4 -12   1   43.40   20.00
  -4 -12   1   25.40   14.70
  -4 -12   1   90.69   45.10
   4 -12  -1    4.30   12.10
   4 -12  -1   25.30   15.20
   4 -12  -1   55.69   20.30
  -4 -12   1   56.09   14.50
   4 -12  -1   20.40   16.70
  -4  12   1   36.90   15.10
   4  12  -1   19.80   19.70
  -4  12   1   42.50   14.70
   4  12  -1   32.80   18.70
   4  12  -1   20.30   16.60
  -4  12   1   26.20   17.90
   4  12  -1    7.40   10.70
  -4  12   1   29.20   14.60
  -4  12   1   11.30   15.20
   4  12  -1   49.00   18.50
  -4  12   1   30.70   19.50
   3 -12  -1  -34.40   15.50
  -3 -12   1   10.90   19.10
  -3 -12   1    0.00   12.70
   3 -12  -1  -11.80   17.00
   3 -12  -1    3.70   14.60
  -3 -12   1    4.60   12.50
  -3 -12   1   -6.50   38.70
   3 -12  -1   16.90   13.40
   3 -12  -1  -15.50   12.00
   3 -12  -1  -27.80   38.20
   3 -12  -1   47.10   44.70
  -3 -12   1    2.30   42.50
  -3 -12   1  -17.70   13.60
  -3  12   1    6.20   12.30
   3  12  -1   17.10   17.40
   3  12  -1   -0.10   18.40
  -3  12   1   24.30   14.70
   3  12  -1  -23.80    9.60
  -3  12   1   18.10   18.50
  -3  12   1   -6.80   14.70
  -3  12   1   -0.60   17.30
   3  12  -1   32.10   18.70
   3  12  -1   30.60   15.00
  -3  12   1   -0.90   12.90
   2 -12  -1   64.69   50.69
  -2 -12   1  142.39   51.29
   2 -12  -1  120.99   23.80
   2 -12  -1  109.69   21.90
  -2 -12   1   65.49   20.60
   2 -12  -1   71.69   20.80
  -2 -12   1  119.29   21.30
  -2 -12   1   59.89   52.29
   2 -12  -1   68.69   19.20
  -2 -12   1  130.49   25.50
   2 -12  -1  131.89   25.00
   2 -12  -1  200.18   55.79
  -2 -12   1  136.49   22.20
  -2  12   1   84.19   21.30
  -2  12   1  107.49   21.50
   2  12  -1  117.29   23.70
   2  12  -1   98.69   22.10
  -2  12   1  109.09   21.50
  -2  12   1  117.29   23.00
   2  12  -1   62.09   22.60
  -2  12   1  123.19   25.30
   2  12  -1   87.49   18.80
  -2  12   1   63.49   22.40
   2  12  -1   96.79   24.60
   1 -12  -1  -37.70   39.30
   1 -12  -1  -92.89   37.30
   1 -12  -1    3.20   17.80
  -1 -12   1  -13.90   17.60
   1 -12  -1   -5.90   14.80
   1 -12  -1   -2.80   13.60
  -1 -12   1   -6.50   12.10
   1 -12  -1    2.70   12.90
  -1 -12   1  -80.69   33.50
  -1 -12   1  -88.29   34.30
  -1 -12   1   14.30   12.70
  -1 -12   1   11.00   12.50
  -1  12   1   -4.20   18.30
  -1  12   1   -2.30   11.30
  -1  12   1  -20.40   17.10
  -1  12   1   -7.40   13.30
  -1  12   1   20.30   15.10
   1  12  -1   13.80   11.60
   1  12  -1  -18.00   14.80
   1  12  -1   -9.00   17.00
   1  12  -1   28.40   16.50
   1  12  -1    3.70   18.50
  -1  12   1   27.60   15.60
   0 -12   1  199.28   59.59
   0 -12   1  173.68   29.20
   0 -12   1    0.60   43.80
   0 -12  -1  138.49   24.00
   0 -12  -1  113.79   24.10
   0 -12   1  168.78   24.80
   0 -12  -1  125.19   27.40
   0 -12  -1  111.99   52.99
   0 -12  -1   95.19   47.40
   0 -12   1   94.69   24.10
   0 -12   1  137.79   25.00
   0  12   1  171.88   26.40
   0  12  -1  159.68   28.60
   0  12   1  124.29   28.20
   0  12   1  140.69   26.50
   0  12   1   90.59   23.90
   0  12   1  140.09   23.40
   0  12  -1  167.48   26.60
   0  12  -1  135.49   24.70
   0  12  -1  163.18   23.80
   0  12  -1  135.19   26.10
   1 -12   1   16.90   14.50
  -1 -12  -1   44.30   41.30
   1 -12   1   15.50   15.30
  -1 -12  -1   33.70   15.70
  -1 -12  -1   49.50   47.20
   1 -12   1    1.60   18.20
  -1 -12  -1   13.90   12.20
  -1 -12  -1   21.00   18.40
  -1 -12  -1   33.90   15.50
   1 -12   1  -10.60   38.80
   1 -12   1  -38.80   39.50
   1 -12   1   32.70   13.80
   1  12   1   48.30   16.60
  -1  12  -1   34.80   16.30
   1  12   1   35.10   19.50
  -1  12  -1   29.70   16.00
   1  12   1   30.60   16.20
  -1  12  -1   25.80   20.00
   1  12   1   22.70   12.20
  -1  12  -1  -24.30   13.70
  -1  12  -1    3.60   17.50
   1  12   1   27.80   18.00
   2 -12   1   75.49   46.30
   2 -12   1  131.29   21.10
   2 -12   1   76.19   19.50
  -2 -12  -1   51.89   19.40
   2 -12   1   65.49   20.70
   2 -12   1   73.59   44.60
   2 -12   1   89.49   23.80
  -2 -12  -1   76.29   18.10
  -2 -12  -1  102.89   23.00
  -2 -12  -1   76.19   18.60
  -2 -12  -1  -43.40   36.40
   2 -12   1  129.09   21.20
  -2 -12  -1   88.89   44.70
  -2  12  -1  105.49   19.00
  -2  12  -1   65.29   19.30
  -2  12  -1   91.79   22.20
   2  12   1   78.79   23.20
  -2  12  -1   77.09   24.40
  -2  12  -1  106.99   20.90
   2  12   1   66.39   21.50
   2  12   1   79.19   19.20
  -2  12  -1  104.49   20.20
   2  12   1   93.29   21.60
   3 -12   1  -29.90   40.00
   3 -12   1  -17.60   13.80
   3 -12   1   10.80   17.20
   3 -12   1  -11.80   49.40
  -3 -12  -1  -16.50   13.50
   3 -12   1  -17.00   17.00
  -3 -12  -1  -26.40   33.50
  -3 -12  -1  -43.20   36.90
  -3 -12  -1   11.50   12.80
   3 -12   1   -3.10   12.50
  -3 -12  -1   10.50   17.40
   3 -12   1    3.10   12.40
  -3 -12  -1   16.40   13.20
  -3  12  -1    6.10   19.40
  -3  12  -1   15.00   13.70
  -3  12  -1    4.70   17.40
   3  12   1   23.40   16.60
  -3  12  -1   -8.40   13.10
  -3  12  -1   40.50   14.30
   3  12   1    3.50   14.10
  -3  12  -1    6.90   13.20
   3  12   1   10.70   19.40
   3  12   1   17.50   18.00
   4 -12   1   12.70   14.00
  -4 -12  -1   32.90   14.30
  -4 -12  -1   42.90   14.50
   4 -12   1   41.00   21.00
   4 -12   1   33.90   17.20
  -4 -12  -1   65.29   20.70
   4 -12   1   42.90   16.70
   4 -12   1   35.80   16.90
  -4 -12  -1    7.30   45.90
   4 -12   1  -11.20   38.60
  -4 -12  -1   70.59   16.00
   4 -12   1  -44.40   43.00
   4  12   1    3.90   18.90
  -4  12  -1   41.50   18.40
  -4  12  -1   -2.60   14.70
   4  12   1   27.10   18.90
   4  12   1   15.30   15.00
  -4  12  -1   34.00   13.90
  -4  12  -1   69.59   22.30
  -4  12  -1   51.59   16.70
   4  12   1   14.10   17.50
  -4  12  -1   66.19   16.10
   5 -12   1   44.30   55.59
   5 -12   1    4.80   17.10
   5 -12   1  127.89   43.30
  -5 -12  -1   28.50   15.00
  -5 -12  -1   90.99   42.80
   5 -12   1   -6.20   14.10
   5 -12   1    2.00   17.20
   5 -12   1  -15.80   12.20
  -5 -12  -1  -14.20   13.50
   5 -12   1  -27.70   14.30
  -5 -12  -1  -13.20   17.20
  -5 -12  -1   18.60   13.10
   5  12   1    0.70   17.60
  -5  12  -1    7.20   17.20
   5  12   1   14.00   17.40
  -5  12  -1  -11.10   13.00
   5  12   1  -31.50   13.80
   5  12   1   32.60   18.50
  -5  12  -1   -2.20   12.50
  -5  12  -1   10.60   14.90
  -5  12  -1   32.20   14.20
  -6 -12  -1  120.09   23.10
  -6 -12  -1   97.99   70.19
   6 -12   1  142.59   25.70
   6 -12   1   94.89   24.20
  -6 -12  -1  148.99   27.50
   6 -12   1  144.59   24.30
  -6 -12  -1  150.88   22.60
  -6 -12  -1   88.39   22.50
   6 -12   1  120.49   25.50
   6  12   1  106.49   25.20
  -6  12  -1  135.29   32.50
   6  12   1   69.79   24.40
  -6  12  -1   53.09   26.50
   6  12   1  143.59   23.50
   6  12   1  135.49   27.30
  -6  12  -1  175.88   24.90
  -6  12  -1   95.19   22.70
  -6  12  -1  113.19   25.20
  -7 -12  -1   94.09   18.60
   7 -12   1   62.79   19.40
   7 -12   1   53.59   20.40
  -7 -12  -1   54.79   21.10
   7 -12   1   68.99   16.20
  -7 -12  -1   27.90   14.70
  -7 -12  -1   42.40   14.70
   7 -12   1   75.59   19.20
   7  12   1   21.20   22.70
  -7  12  -1   77.59   22.40
  -7  12  -1   50.29   19.50
  -7  12  -1   51.59   16.80
   7  12   1   59.29   18.30
  -7  12  -1   33.20   16.50
   7  12   1   62.19   23.30
  -7  12  -1   38.70   19.60
   7  12   1   28.50   18.70
  -8 -12  -1  101.19   19.60
   8 -12   1  111.09   19.50
   8 -12   1  109.29   23.90
  -8 -12  -1   46.10   19.20
   8 -12   1  103.69   20.70
  -8 -12  -1  101.79   23.60
   8 -12   1  110.59   22.80
  -8  12  -1   98.39   22.80
   8  12   1  100.19   24.70
   8  12   1   90.49   23.80
  -8  12  -1  138.59   22.70
   8  12   1   90.39   20.70
  -8  12  -1   67.59   25.00
  -8  12  -1   90.79   20.20
   8  12   1  101.59   22.30
  -8  12  -1   41.90   19.10
  -9 -12  -1   -6.60   18.20
   9 -12   1   23.50   16.50
  -9 -12  -1   37.90   14.00
   9 -12   1   16.40   20.30
   9 -12   1   33.00   15.30
  -9 -12  -1   10.90   15.30
  -9 -12  -1    1.00   13.10
   9 -12   1   17.00   13.60
  -9  12  -1    1.80   20.40
  -9  12  -1   21.90   17.40
  -9  12  -1   22.10   16.20
   9  12   1   -6.50   15.00
   9  12   1   12.00   19.10
  -9  12  -1   36.90   14.90
   9  12   1   28.60   19.60
   9  12   1   35.40   17.20
  -9  12  -1    8.20   14.30
  10 -12   1    9.10   14.50
  10 -12   1   23.90   17.60
  10 -12   1    2.20   13.80
 -10 -12  -1    5.50   13.60
 -10 -12  -1    1.60   18.60
 -10 -12  -1   -6.40   12.10
 -10 -12  -1    2.90   14.20
 -10 -12  -1    6.30   13.00
  10 -12   1   17.60   20.30
  10  12   1   -5.80   18.30
 -10  12  -1  -26.50   24.60
 -10  12  -1   20.00   15.50
 -10  12  -1   17.80   18.40
 -10  12  -1  -20.10   15.80
  10  12   1   -8.40   19.20
 -10  12  -1    4.60   20.20
  10  12   1   16.20   16.00
   7  13  -1   37.90   21.30
  -6 -13   1   60.09   18.50
   6 -13  -1   22.70   20.00
  -6 -13   1   44.30   16.80
  -6 -13   1   43.80   18.90
   6 -13  -1  103.59   22.20
  -6 -13   1   88.39   24.30
   6 -13  -1   26.90   16.90
   6 -13  -1   47.70   17.50
   6 -13  -1   95.99   23.40
  -6  13   1   47.00   17.50
   6  13  -1   25.20   18.80
   6  13  -1   37.40   20.50
   6  13  -1   15.30   20.10
  -6  13   1   51.49   18.50
  -6  13   1   75.69   21.60
   6  13  -1    7.80   20.90
  -6  13   1   85.29   18.40
   5 -13  -1   41.80   20.40
   5 -13  -1   88.39   18.90
   5 -13  -1   29.90   20.00
  -5 -13   1   55.59   16.90
   5 -13  -1   51.99   19.20
   5 -13  -1   61.89   18.20
  -5 -13   1   89.99   18.50
  -5 -13   1   35.60   17.60
  -5  13   1   14.10   17.30
  -5  13   1   57.19   18.00
  -5  13   1   58.59   23.20
  -5  13   1   87.39   18.30
   5  13  -1   61.29   21.70
   5  13  -1   25.80   22.80
  -5  13   1   41.30   21.00
  -5  13   1   57.19   17.50
   5  13  -1   30.00   21.50
   5  13  -1   52.79   20.10
   4 -13  -1  -11.40   18.70
   4 -13  -1   52.49   20.60
   4 -13  -1   -4.90   13.00
  -4 -13   1    8.90   13.50
  -4 -13   1  -11.70   19.70
  -4 -13   1    0.30   14.50
  -4 -13   1    5.70   12.90
   4 -13  -1   66.69   63.89
   4 -13  -1   -8.20   16.20
   4 -13  -1   10.60   16.30
   4  13  -1    1.60   18.30
  -4  13   1  -18.70   17.30
  -4  13   1   17.10   14.50
  -4  13   1   -3.90   19.90
   4  13  -1  -24.40   23.80
  -4  13   1   -6.60   15.40
   4  13  -1    0.70   18.50
  -4  13   1   -2.40   13.70
   4  13  -1  -11.70   16.50
  -4  13   1   16.50   15.00
   3 -13  -1   22.60   50.99
   3 -13  -1    3.60   19.40
  -3 -13   1   11.90   19.70
  -3 -13   1   -9.20   13.30
  -3 -13   1   -2.20   14.40
   3 -13  -1    5.80   14.90
   3 -13  -1   21.40   26.20
   3 -13  -1   19.60   17.20
   3 -13  -1    6.80   17.50
   3 -13  -1  -61.89   47.50
  -3 -13   1   -5.10   13.50
   3  13  -1   33.70   21.70
   3  13  -1   36.50   16.70
  -3  13   1   27.70   15.30
  -3  13   1  -18.40   14.50
  -3  13   1   -0.10   15.60
   3  13  -1   30.20   23.10
  -3  13   1    5.70   19.00
  -3  13   1    1.40   13.90
  -3  13   1  -12.50   19.10
  -2 -13   1   10.60   13.10
   2 -13  -1   -3.70   13.80
  -2 -13   1   28.10   13.90
   2 -13  -1   16.00   18.40
  -2 -13   1   46.10   46.20
  -2 -13   1    3.90   15.00
   2 -13  -1    0.20   18.20
   2 -13  -1   -3.70   16.20
   2 -13  -1    8.10   18.70
   2 -13  -1   13.90   52.29
   2 -13  -1  -97.89   44.80
  -2 -13   1   -0.30   19.90
  -2  13   1  -11.60   14.90
  -2  13   1   20.50   13.80
   2  13  -1   34.50   23.70
  -2  13   1   32.60   19.70
  -2  13   1    7.30   17.80
   2  13  -1  -11.90   16.30
   2  13  -1    4.50   11.40
  -2  13   1    4.30   19.50
   2  13  -1   -8.00   16.90
  -2  13   1    5.60   20.70
   1 -13  -1  321.17   38.60
   1 -13  -1  199.08   68.99
   1 -13  -1  162.98   32.70
  -1 -13   1  233.98   66.79
   1 -13  -1  227.98   34.60
  -1 -13   1  270.27   38.80
  -1 -13   1  142.99   34.10
   1 -13  -1  189.28   68.79
  -1 -13   1  200.98   66.79
  -1 -13   1  282.07   35.50
  -1 -13   1  247.28   34.70
  -1  13   1  173.38   34.00
   1  13  -1  225.08   34.10
  -1  13   1  206.48   33.40
  -1  13   1  144.19   34.40
   1  13  -1  172.88   35.00
   1  13  -1  173.48   35.20
  -1  13   1  198.88   36.60
   1  13  -1  332.27   39.80
  -1  13   1  227.28   37.70
   0 -13   1   68.29   51.99
   0 -13  -1   26.10   16.40
   0 -13   1  -17.10   12.50
   0 -13  -1    3.70   13.80
   0 -13  -1  -44.60   42.70
   0 -13   1   -7.30   15.10
   0 -13   1   32.60   20.80
   0 -13  -1  -14.20   18.50
   0 -13   1   -7.10   29.40
   0 -13  -1  -25.30   45.10
   0 -13   1  -33.80   48.40
   0 -13  -1    9.50   16.90
   0  13  -1   -6.00   20.20
   0  13   1   34.30   21.90
   0  13  -1  -15.90   17.20
   0  13  -1  -23.20   15.70
   0  13   1    8.10   16.70
   0  13  -1    5.90   19.10
   0  13   1    4.10   19.10
   0  13  -1   15.10   13.00
   0  13   1    8.10   15.40
   0  13   1    3.30   16.10
   1 -13   1  159.98   29.30
   1 -13   1   55.29   62.69
   1 -13   1  167.68   62.89
   1 -13   1  160.98   26.00
  -1 -13  -1  136.59   28.90
  -1 -13  -1  147.09   24.50
   1 -13   1   85.39   24.70
  -1 -13  -1  126.29   23.70
  -1 -13  -1  128.69   24.80
  -1 -13  -1  145.19   57.59
   1 -13   1  102.39   23.70
   1  13   1   99.29   24.50
   1  13   1  125.69   28.90
  -1  13  -1   89.69   25.80
   1  13   1   84.09   25.20
  -1  13  -1  142.49   28.60
   1  13   1   68.69   26.70
  -1  13  -1  127.39   26.20
  -1  13  -1  127.69   23.10
   1  13   1  143.09   22.30
  -1  13  -1  118.69   24.90
   2 -13   1  -18.80   14.80
   2 -13   1    5.20   20.00
  -2 -13  -1  -16.70   13.40
  -2 -13  -1   -6.70   76.09
   2 -13   1  -22.20   42.90
  -2 -13  -1   28.00   16.80
   2 -13   1    2.30   14.70
  -2 -13  -1   -2.60   12.00
   2 -13   1   -2.70   17.70
  -2 -13  -1   -8.60   18.10
   2 -13   1  -15.10   13.50
   2 -13   1  -34.50   49.10
  -2  13  -1   24.60   16.80
  -2  13  -1  -30.90   18.00
  -2  13  -1    1.70   13.30
   2  13   1   -4.70   17.00
   2  13   1  -46.50   22.50
   2  13   1  -18.80   15.00
  -2  13  -1    7.60   16.20
  -2  13  -1   -9.80   20.40
   2  13   1   16.60   37.00
   3 -13   1   18.40   19.50
   3 -13   1   10.70   15.00
   3 -13   1   -7.50   46.90
  -3 -13  -1  -26.10   13.80
   3 -13   1   34.50   18.50
  -3 -13  -1   21.60   14.40
  -3 -13  -1   40.90   20.50
  -3 -13  -1   17.80   14.70
   3 -13   1   14.80   17.80
   3 -13   1   14.60   15.80
  -3  13  -1   52.99   15.90
  -3  13  -1   26.80   16.90
  -3  13  -1  -14.80   18.30
  -3  13  -1   29.80   20.20
   3  13   1   49.00   20.50
  -3  13  -1   17.50   15.80
  -3  13  -1    7.40   15.80
   3  13   1    0.60   16.70
  -4 -13  -1   -0.80   13.40
  -4 -13  -1   -8.30   19.40
  -4 -13  -1   11.40   14.50
   4 -13   1   -3.90   18.50
   4 -13   1    1.50   14.10
  -4 -13  -1   12.70   15.70
   4 -13   1  -21.50   18.80
   4 -13   1   13.50   14.00
   4 -13   1    6.40   16.10
   4  13   1  -24.20   15.80
  -4  13  -1  -16.80   13.40
  -4  13  -1    1.10   16.00
  -4  13  -1   10.80   14.90
   4  13   1   -2.70   17.40
  -4  13  -1   12.00   14.50
   4  13   1  -12.60   18.20
  -4  13  -1   -0.60   18.40
  -4  13  -1   20.70   21.70
  -5 -13  -1  189.28   29.40
   5 -13   1  270.57   31.70
   5 -13   1  230.08   31.50
  -5 -13  -1  128.89   28.10
   5 -13   1  141.69   29.90
  -5 -13  -1  192.48   29.10
   5 -13   1  170.48   29.60
   5 -13   1  150.08   31.40
  -5 -13  -1  217.58   39.90
   5  13   1  148.99   31.70
  -5  13  -1   96.39   28.60
   5  13   1  135.79   41.40
   5  13   1  141.99   31.50
  -5  13  -1  154.08   28.70
  -5  13  -1  191.98   30.40
  -5  13  -1  165.98   31.30
   5  13   1  184.88   30.50
  -5  13  -1  233.18   31.30
  -5  13  -1  203.88   34.80
   6 -13   1   68.39   21.20
  -6 -13  -1   39.40   16.40
  -6 -13  -1   47.20   27.30
   6 -13   1   43.80   17.80
   6 -13   1   58.49   17.20
  -6 -13  -1   88.29   23.50
  -6 -13  -1   66.79   16.90
   6  13   1   61.59   21.40
  -6  13  -1   37.70   17.50
  -6  13  -1   65.39   21.50
  -6  13  -1   39.90   19.30
   6  13   1    1.70   23.70
   6  13   1   14.30   18.10
  -6  13  -1   62.79   18.50
 -23   0   2   31.60   15.40
 -23   0   2   -2.10   27.90
 -22   0   2   18.00   28.70
 -22   0   2   12.50   14.20
 -21   0   2  117.79   32.90
 -21   0   2   85.39   20.90
 -20   0   2  406.06   58.49
  20   0  -2  367.26   59.29
 -20   0   2  464.65   62.29
 -19   0   2  550.54   74.49
 -19   0   2  555.64   77.69
 -19   0   2  573.14   74.69
 -19   0   2  519.85   82.89
  19   0  -2  620.14   78.49
 -18   0   2  153.98   33.70
 -18   0   2  147.59   24.10
 -18   0   2  203.38   24.70
 -18   0   2  157.68   28.10
  18   0  -2  178.28   29.50
 -17   0   2   59.29   22.60
 -17   0   2   55.49   11.80
  17   0  -2   61.49   16.30
  17   0  -2   74.29   12.50
 -17   0   2   65.39   16.50
 -17   0   2   85.59   26.30
 -17   0   2   75.19   12.80
  16   0  -2  507.15   70.69
  16   0  -2  588.14   79.49
  16   0  -2  581.54   74.19
 -16   0   2  546.55   70.89
 -16   0   2  541.65   73.69
 -16   0   2  575.24   78.49
 -16   0   2  521.95   70.79
 -16   0   2  513.65   77.59
  15   0  -2 1038.70  144.79
  15   0  -2 1270.87  147.69
  15   0  -2 1147.29  151.38
 -15   0   2 1147.19  149.29
  15   0  -2 1139.09  144.99
 -15   0   2 1071.79  144.99
 -15   0   2 1073.29  144.99
 -15   0   2 1234.98  146.79
 -15   0   2 1027.30  150.28
  14   0  -2  464.05   60.89
 -14   0   2  458.15   60.89
 -14   0   2  436.76   66.99
 -14   0   2  524.85   63.49
 -14   0   2  442.06   60.89
  14   0  -2  494.65   68.19
 -14   0   2  462.75   66.79
  14   0  -2  451.95   63.89
  13   0  -2  561.14   74.09
  13   0  -2  522.35   68.09
  13   0  -2  479.15   70.69
 -13   0   2  570.34   70.19
  13   0  -2  524.25   68.09
 -13   0   2  512.85   72.29
 -13   0   2  517.45   73.69
 -13   0   2  506.45   68.09
 -13   0   2  503.25   68.09
 -12   0   2   85.99   15.70
 -12   0   2   90.69   18.20
 -12   0   2  129.19   15.70
 -12   0   2   99.59   22.50
  12   0  -2  107.29   15.80
 -12   0   2  103.89   21.70
  12   0  -2  113.79   15.50
  12   0  -2  118.89   23.80
  12   0  -2   94.99   19.70
 -11   0   2  527.15   83.99
 -11   0   2  685.53   82.59
  11   0  -2  617.44   81.09
 -11   0   2  636.44   85.59
  11   0  -2  647.64   80.99
  11   0  -2  554.84   82.99
  11   0  -2  647.04   85.39
 -11   0   2  597.44   81.09
 -11   0   2  649.04   80.99
  10   0  -2 1097.89  147.49
 -10   0   2 1079.99  145.79
 -10   0   2 1075.49  145.89
 -10   0   2 1102.99  149.39
  10   0  -2 1192.68  145.79
 -10   0   2 1231.88  146.49
 -10   0   2 1122.09  147.89
  10   0  -2 1099.49  145.89
  -9   0   2   19.50    6.90
   9   0  -2   18.80    5.60
   9   0  -2   33.60   13.00
   9   0  -2   13.50    6.00
   9   0  -2   19.20    9.90
  -9   0   2   23.30    5.60
  -9   0   2   24.00   13.50
  -9   0   2    5.30   10.30
   8   0  -2 1366.46  182.88
  -8   0   2 1343.17  181.58
   8   0  -2 1508.65  184.48
  -8   0   2 1478.95  184.78
   8   0  -2 1254.57  181.68
  -8   0   2 1412.56  181.78
   8   0  -2 1421.96  181.58
  -8   0   2 1493.85  183.08
  -7   0   2  694.03   90.19
  -7   0   2  711.93   90.49
  -7   0   2  674.83   89.89
   7   0  -2  641.04   89.99
   7   0  -2  748.63   92.79
  -7   0   2  766.42   93.19
  -7   0   2  639.94   91.49
  -6   0   2 3730.63  440.26
  -6   0   2 3520.35  440.06
   6   0  -2 3371.76  439.96
   6   0  -2 3419.26  439.96
   6   0  -2 3240.58  441.96
  -6   0   2 3536.35  442.36
  -6   0   2 3383.96  440.76
   6   0  -2 3755.32  440.86
   6   0  -2 3192.98  440.26
  -6   0   2 2923.21  440.26
  -5   0   2 3378.36  417.06
  -5   0   2 2875.31  414.86
  -5   0   2 3222.38  414.96
  -5   0   2 3501.95  415.56
   5   0  -2 3335.37  415.16
  -5   0   2 3180.88  415.06
   5   0  -2 3179.68  414.86
   5   0  -2 3373.26  416.86
   5   0  -2 3155.28  414.86
   5   0  -2 2950.50  415.46
   4   0  -2  956.90  124.59
  -4   0   2  919.21  124.79
   4   0  -2  892.61  124.69
  -4   0   2  965.00  126.59
   4   0  -2 1022.00  124.99
  -4   0   2 1159.28  125.49
  -4   0   2  868.61  124.59
  -3   0   2  176.48   26.00
   3   0  -2  227.28   27.20
  -3   0   2  210.28   28.20
   3   0  -2  196.88   25.90
  -3   0   2  201.38   27.20
  -3   0   2  202.88   26.30
   3   0  -2  183.58   26.20
  -3   0   2  214.88   26.60
  -2   0   2 9999.00 1292.57
   1   0  -2  431.46   55.49
  -1   0   2  426.26   55.59
   1   0   2   -1.20    2.80
   1   0   2    2.00    2.30
  -1   0  -2    0.40    1.70
   1   0   2    0.10    1.50
  -1   0  -2   -1.50    2.50
  -2   0  -2 1380.66  188.38
   2   0   2 1518.15  188.58
  -2   0  -2 1471.25  188.48
  -2   0  -2 1464.75  188.48
  -3   0  -2  273.57   36.50
  -3   0  -2  276.87   36.60
  -3   0  -2  286.57   36.70
  -4   0  -2   33.40    7.10
  -4   0  -2   47.20    7.10
  -4   0  -2   44.90    7.30
  -4   0  -2   53.69    7.30
  -5   0  -2 3974.10  493.35
  -5   0  -2 3668.23  493.45
  -5   0  -2 3810.32  493.25
  -6   0  -2  838.52  105.89
  -6   0  -2  782.12  106.09
  -6   0  -2  821.32  105.89
  -7   0  -2 1545.55  196.18
  -7   0  -2 1477.95  196.58
  -7   0  -2 1516.35  196.58
  -8   0  -2  586.94   85.69
  -8   0  -2  711.83   85.29
  -9   0  -2  159.38   23.30
  -9   0  -2  157.58   22.20
  -9   0  -2  137.39   21.70
 -10   0  -2  128.09   17.10
 -10   0  -2   95.99   17.10
 -10   0  -2  101.29   18.90
 -11   0  -2 1789.22  229.48
 -11   0  -2 1985.70  228.88
 -11   0  -2 1518.85  228.78
 -12   0  -2 1086.09  143.69
 -12   0  -2 1117.99  144.79
 -13   0  -2 1079.09  133.59
 -13   0  -2  953.20  134.69
 -14   0  -2  330.87   44.40
 -14   0  -2  271.27   42.10
 -15   0  -2  410.26   52.99
 -15   0  -2  334.87   56.29
 -16   0  -2   75.69   16.20
 -16   0  -2   81.99   23.00
 -17   0  -2  454.35   67.09
 -18   0  -2   30.90   25.40
 -18   0  -2   16.20   12.00
 -19   0  -2  666.43   94.69
 -19   0  -2  677.63   99.59
 -19   0  -2  770.62   95.29
 -20   0  -2   39.60   28.10
 -20   0  -2   46.90   16.20
 -20   0  -2  105.69   18.80
 -21   0  -2  126.49   24.50
 -21   0  -2  170.78   25.80
 -21   0  -2  107.29   34.20
 -22   0  -2   14.90   13.80
 -22   0  -2  -18.60   26.60
 -22   0  -2  -14.70   12.90
 -23  -1   2   -1.50   14.80
 -23  -1   2  -27.80   35.20
 -23   1   2   25.70   25.60
 -23   1   2   -4.20   14.30
 -22  -1   2   12.40   27.90
  22  -1  -2    6.20   15.20
 -22  -1   2   10.00   15.90
 -22   1   2   22.40   24.10
 -22   1   2    1.70   13.40
  21  -1  -2    7.10   13.40
 -21  -1   2    5.10   27.10
 -21  -1   2   -4.10   15.60
 -21   1   2   -9.00   23.20
 -21   1   2   -7.70   12.50
 -20  -1   2    5.80    8.20
 -20  -1   2   37.80   10.90
  20  -1  -2   15.60    8.60
  20  -1  -2   30.50   15.30
 -20  -1   2   65.59   27.50
 -20  -1   2   14.10   15.90
 -20   1   2   24.40   25.20
 -20   1   2   35.30   10.70
 -20   1   2   11.30   13.20
 -19  -1   2   21.20   24.40
 -19  -1   2   17.80    8.50
 -19  -1   2   39.60   10.60
 -19  -1   2   20.50   15.20
  19  -1  -2   16.50   13.80
 -19   1   2   13.70    9.00
 -19   1   2   35.40   24.60
 -19   1   2   19.20   12.80
 -19   1   2   15.40   10.00
 -18  -1   2  108.79   23.10
 -18  -1   2  131.39   19.30
 -18  -1   2   80.99   27.80
  18  -1  -2   89.29   22.00
 -18  -1   2  128.19   18.50
 -18   1   2  104.09   21.40
 -18   1   2  115.39   30.20
 -18   1   2  139.19   19.00
 -18   1   2  145.49   19.20
 -17  -1   2   10.70    8.20
 -17  -1   2   12.30   21.30
 -17  -1   2   24.20   14.70
  17  -1  -2   19.80    9.30
  17  -1  -2   11.20   13.50
 -17  -1   2   28.30    9.40
  17   1  -2   -4.50   10.90
 -17   1   2   23.80   12.60
 -17   1   2   42.00   18.30
  17   1  -2   19.10    8.60
 -17   1   2   22.00    8.90
 -17   1   2   -8.70   22.50
 -17   1   2   20.50    8.40
 -16  -1   2  224.38   34.20
  16  -1  -2  310.37   33.20
 -16  -1   2  243.38   37.30
 -16  -1   2  233.68   36.20
  16  -1  -2  274.67   38.90
  16  -1  -2  245.48   34.20
 -16  -1   2  314.77   40.80
 -16  -1   2  229.18   33.70
  16  -1  -2  236.68   42.40
 -16   1   2  219.68   33.50
 -16   1   2  257.67   44.70
  16   1  -2  257.77   47.90
 -16   1   2  231.38   33.80
 -16   1   2  227.48   40.90
  16   1  -2  213.08   33.70
 -16   1   2  245.68   35.90
  15  -1  -2  284.27   38.70
 -15  -1   2  260.87   38.40
  15  -1  -2  314.47   43.20
 -15  -1   2  278.87   46.00
 -15  -1   2  304.37   41.10
 -15  -1   2  334.37   44.40
  15  -1  -2  238.38   44.50
 -15  -1   2  287.87   42.20
 -15  -1   2  267.27   38.40
  15   1  -2  276.77   38.10
 -15   1   2  263.17   38.10
  15   1  -2  297.87   41.10
 -15   1   2  305.57   41.30
 -15   1   2  285.47   46.60
  15   1  -2  304.57   37.80
 -15   1   2  273.97   38.10
  15   1  -2  326.37   51.29
 -15   1   2  328.67   45.00
  15   1  -2  239.78   40.40
  14  -1  -2   82.39   19.60
 -14  -1   2   82.19   22.80
 -14  -1   2  100.29   16.10
  14  -1  -2  100.29   22.90
 -14  -1   2  137.29   16.10
  14  -1  -2   94.39   15.80
  14  -1  -2  109.39   15.50
 -14  -1   2   86.19   17.50
 -14  -1   2   51.29   22.80
  14   1  -2  152.78   16.30
 -14   1   2  105.89   15.30
  14   1  -2  107.49   19.00
  14   1  -2   74.39   14.90
  14   1  -2   92.49   18.10
 -14   1   2  103.39   24.90
 -14   1   2   84.89   24.20
 -14   1   2  120.19   18.80
 -14   1   2  102.09   15.70
  14   1  -2  120.99   28.10
  13  -1  -2   16.90    7.30
  13  -1  -2   -6.80   11.90
 -13  -1   2   25.30    9.50
 -13  -1   2    8.20   12.90
 -13  -1   2   14.90   15.30
 -13  -1   2    6.40    7.10
 -13  -1   2   12.70    7.90
  13  -1  -2   20.30    7.00
  13  -1  -2   18.50   11.60
  13   1  -2   23.90   16.00
  13   1  -2   13.30    9.20
 -13   1   2   32.30   17.70
  13   1  -2   21.10    9.70
[truncated: 3,753,223 more chars]
