# Supplementary material for: An Unsymmetrical, Cyclic Diborene Based on a Chelating CAAC Ligand and its Small‐Molecule Activation and Rearrangement Chemistry
Source: Angew Chem Int Ed Engl. 2021 Dec 3;61(3):e202113947. doi: 10.1002/anie.202113947 (PMC9299934; doi:10.1002/anie.202113947)
Supplement: Supplementary file 1 — Supporting Information [file ANIE-61-0-s002.zip › 10.cif]

data_TEST_a

# 1. Submission Details


_publ_contact_author_name         'Prof. Dr. Holger Braunschweig'
_publ_contact_author_address
;
Institut f\"ur Anorganische Chemie
Universit\"at W\"urzburg
Am Hubland
97074 W\"urzburg, Germany
;
_publ_contact_author_email        H.Braunschweig@uni-wuerzburg.de
_publ_contact_author_fax          +49-931-3184623
_publ_contact_author_phone        +49-931-3185260
_publ_requested_journal           ?
_publ_section_title               ?
_publ_section_abstract            ?

loop_
_publ_author_name
'Braunschweig, Holger'
;  Institut fuer Anorganische Chemie
   Universitaet Wuerzburg
   Am Hubland
   D-97074 Wuerzburg, Germany
;
''
;  Institut fuer Anorganische Chemie
   Universitaet Wuerzburg
   Am Hubland
   D-97074 Wuerzburg, Germany
;
'Radacki, Krzysztof'
;  Institut fuer Anorganische Chemie
   Universitaet Wuerzburg
   Am Hubland
   D-97074 Wuerzburg, Germany
;

_audit_creation_method            'CIF-fill 1.2x (K.Radacki, 2005-21)'
_shelx_SHELXL_version_number      '2018/1'
_chemical_name_systematic         ?
_chemical_name_common             ?
_chemical_melting_point           ?
_chemical_formula_moiety          'C40 H62 B2 N2'
_chemical_formula_sum             'C40 H62 B2 N2'
_chemical_formula_weight          592.53

loop_
 _atom_type_symbol
 _atom_type_description
 _atom_type_scat_dispersion_real
 _atom_type_scat_dispersion_imag
 _atom_type_scat_source
 'C'  'C'   0.0033   0.0016
 'International Tables Vol C Tables 4.2.6.8 and 6.1.1.4'
 'H'  'H'   0.0000   0.0000
'International Tables Vol C Tables 4.2.6.8 and 6.1.1.4'
 'B'  'B'   0.0013   0.0007
 'International Tables Vol C Tables 4.2.6.8 and 6.1.1.4'
 'N'  'N'   0.0061   0.0033
 'International Tables Vol C Tables 4.2.6.8 and 6.1.1.4'
 
_space_group_crystal_system       monoclinic
_space_group_IT_number            14
_space_group_name_H-M_alt         'P 21/n'
_space_group_name_Hall            '-P 2yn'

_shelx_space_group_comment
;
The symmetry employed for this shelxl refinement is uniquely defined
by the following loop, which should always be used as a source of
symmetry information in preference to the above space-group names.
They are only intended as comments.
;
 
loop_
 _space_group_symop_operation_xyz
 'x, y, z'
 '-x+1/2, y+1/2, -z+1/2'
 '-x, -y, -z'
 'x-1/2, -y-1/2, z-1/2'
 
_cell_length_a                    10.6576(3)
_cell_length_b                    24.6496(8)
_cell_length_c                    15.2266(5)
_cell_angle_alpha                 90
_cell_angle_beta                  108.275(2)
_cell_angle_gamma                 90
_cell_volume                      3798.4(2)
_cell_formula_units_Z             4
_cell_measurement_temperature     99(2)
_cell_measurement_reflns_used     7403
_cell_measurement_theta_min       2.22
_cell_measurement_theta_max       26.67
 

_exptl_special_details
;
The crystal was immersed in a film of perfluoropolyether oil, mounted on a 
polyimide microloop (MicroMounts of MiTeGen) and transferred to stream of 
cold nitrogen (Oxford Cryostream 700).
;
_exptl_crystal_description        BLOCK
_exptl_crystal_colour             orange
_exptl_crystal_density_meas       ?
_exptl_crystal_density_method     ?
_exptl_crystal_density_diffrn     1.036          
_exptl_crystal_F_000              1304
_exptl_transmission_factor_min    ?
_exptl_transmission_factor_max    ?
_exptl_crystal_size_max           0.404
_exptl_crystal_size_mid           0.295
_exptl_crystal_size_min           0.286
_exptl_absorpt_coefficient_mu     0.058
_shelx_estimated_absorpt_T_min    0.977
_shelx_estimated_absorpt_T_max    0.984
_exptl_absorpt_correction_type    multi-scan
_exptl_absorpt_correction_T_min   0.6467
_exptl_absorpt_correction_T_max   0.7454
_exptl_absorpt_process_details    'SadAbs 2016/2 (Bruker AXS)'
_exptl_absorpt_special_details    ?
loop_
 _exptl_crystal_face_index_h
 _exptl_crystal_face_index_k
 _exptl_crystal_face_index_l
 _exptl_crystal_face_perp_dist
    0.00    1.00    1.00    0.0840
    0.00   -1.00   -1.00    0.2000
   -1.00   -1.00    0.00    0.1940
    1.00    1.00    0.00    0.0240
   -1.00   -1.00   -1.00    0.1980
    0.00    0.00   -1.00    0.1670
   -1.00    0.00   -1.00    0.1850
   -1.00    0.00    0.00    0.1830
   -1.00    1.00   -1.00    0.1880
   -1.00    1.00    0.00    0.1720
    1.00   -1.00    0.00    0.0430
   -1.00   -1.00    1.00    0.1500
    1.00    1.00   -1.00    0.0420
    0.00    1.00    0.00    0.0900
    0.00   -1.00    0.00    0.2000
   -1.00    1.00    1.00    0.1480
    1.00   -1.00   -1.00    0.0820
    0.00   -1.00    1.00    0.0680
    0.00    1.00   -1.00    0.1610
   -1.00    0.00    1.00    0.1480
    1.00    0.00    0.00    0.0040

_diffrn_ambient_environment       N~2~
_diffrn_ambient_temperature       99(2)
_diffrn_radiation_wavelength      0.71073
_diffrn_radiation_type            MoK\a
_diffrn_radiation_monochromator   'multi-layer mirror'
_diffrn_source                    'rotating-anode X-ray tube'
_diffrn_source_type               'Nonius FR-591'
_diffrn_measurement_device        'four-circle diffractometer'
_diffrn_measurement_device_type   'Bruker X8-APEX II'
_diffrn_measurement_method        '\f and \w scans'
_diffrn_detector                  CCD
_diffrn_detector_type             Apex2
_diffrn_detector_area_resol_mean  8.333
_diffrn_reflns_number             45680
_diffrn_reflns_av_unetI/netI      0.0482
_diffrn_reflns_av_R_equivalents   0.0607
_diffrn_reflns_limit_h_min        -13
_diffrn_reflns_limit_h_max        13
_diffrn_reflns_limit_k_min        -31
_diffrn_reflns_limit_k_max        31
_diffrn_reflns_limit_l_min        -19
_diffrn_reflns_limit_l_max        19
_diffrn_reflns_theta_min          1.633
_diffrn_reflns_theta_max          26.823
_diffrn_reflns_theta_full         26.000
_diffrn_measured_fraction_theta_max   0.998
_diffrn_measured_fraction_theta_full  1.000
_diffrn_reflns_Laue_measured_fraction_max    0.998
_diffrn_reflns_Laue_measured_fraction_full   1.000
_diffrn_reflns_point_group_measured_fraction_max   0.998
_diffrn_reflns_point_group_measured_fraction_full  1.000
_reflns_number_total              8127
_reflns_number_gt                 5823
_reflns_threshold_expression      'I > 2\s(I)'
_reflns_Friedel_coverage          0.000
_reflns_Friedel_fraction_max      .
_reflns_Friedel_fraction_full     .
 
_reflns_special_details
;
 Reflections were merged by SHELXL according to the crystal
 class for the calculation of statistics and refinement.
 
 _reflns_Friedel_fraction is defined as the number of unique
 Friedel pairs measured divided by the number that would be
 possible theoretically, ignoring centric projections and
 systematic absences.
;
 
_computing_data_collection        'BIS 2011.8 / APEX2 ver. 2014.9 (Bruker AXS)'
_computing_cell_refinement        'Saint+ ver. V8.40A (Bruker AXS)'
_computing_data_reduction         'Saint+ ver. V8.40A (Bruker AXS)'
_computing_structure_solution     'SHELXT (Sheldrick, 2014)'
_computing_structure_refinement   'SHELXL-2014 (Sheldrick 2014)'
_computing_molecular_graphics     'ShelXLe (Huebschle et all, 2011)'
_computing_publication_material   'SHELXL-2014 (Sheldrick 2014)'

_refine_special_details           ?
_refine_ls_structure_factor_coef  Fsqd
_refine_ls_matrix_type            full
_refine_ls_weighting_scheme       calc
_refine_ls_weighting_details
'w=1/[\s^2^(Fo^2^)+(0.0489P)^2^+1.2921P] where P=(Fo^2^+2Fc^2^)/3'
_atom_sites_solution_primary      dual
_atom_sites_solution_secondary    difmap
_atom_sites_solution_hydrogens    mixed
_refine_ls_hydrogen_treatment     mixed
_refine_ls_extinction_method      none
_refine_ls_extinction_coef        .
_refine_ls_number_reflns          8127
_refine_ls_number_parameters      416
_refine_ls_number_restraints      0
_refine_ls_R_factor_all           0.0774
_refine_ls_R_factor_gt            0.0484
_refine_ls_wR_factor_ref          0.1225
_refine_ls_wR_factor_gt           0.1095
_refine_ls_goodness_of_fit_ref    1.028
_refine_ls_restrained_S_all       1.028
_refine_ls_shift/su_max           0.000
_refine_ls_shift/su_mean          0.000
 
loop_
 _atom_site_label
 _atom_site_type_symbol
 _atom_site_fract_x
 _atom_site_fract_y
 _atom_site_fract_z
 _atom_site_U_iso_or_equiv
 _atom_site_adp_type
 _atom_site_occupancy
 _atom_site_site_symmetry_order  
 _atom_site_calc_flag
 _atom_site_refinement_flags_posn
 _atom_site_refinement_flags_adp
 _atom_site_refinement_flags_occupancy
 _atom_site_disorder_assembly
 _atom_site_disorder_group
N001 N 0.64233(11) 0.51461(5) 0.30362(8) 0.0163(3) Uani 1 1 d . . . . .
H1 H 0.5921(15) 0.6810(6) 0.4641(11) 0.020(4) Uiso 1 1 d . . . . .
B1 B 0.56431(17) 0.65117(7) 0.40360(11) 0.0192(4) Uani 1 1 d . . . . .
N002 N 0.38725(12) 0.71373(5) 0.29931(8) 0.0187(3) Uani 1 1 d . . . . .
B2 B 0.59178(16) 0.56744(7) 0.30637(11) 0.0167(3) Uani 1 1 d . . . . .
C003 C 0.41948(14) 0.75982(6) 0.36165(10) 0.0174(3) Uani 1 1 d . . . . .
C004 C 0.63512(14) 0.60113(6) 0.39647(10) 0.0175(3) Uani 1 1 d . . . . .
C005 C 0.62920(15) 0.48678(6) 0.21753(10) 0.0181(3) Uani 1 1 d . . . . .
C006 C 0.35150(14) 0.76729(6) 0.42591(10) 0.0190(3) Uani 1 1 d . . . . .
C007 C 0.72006(14) 0.48855(6) 0.39379(10) 0.0185(3) Uani 1 1 d . . . . .
C008 C 0.44732(14) 0.66635(6) 0.31749(10) 0.0182(3) Uani 1 1 d . . . . .
C009 C 0.51960(14) 0.79550(6) 0.35631(10) 0.0195(3) Uani 1 1 d . . . . .
C00A C 0.38446(15) 0.62728(6) 0.24014(10) 0.0204(3) Uani 1 1 d . . . . .
C00B C 0.52341(15) 0.45124(6) 0.17792(10) 0.0210(3) Uani 1 1 d . . . . .
C00C C 0.37814(15) 0.81413(6) 0.47949(10) 0.0223(3) Uani 1 1 d . . . . .
H00C H 0.331717 0.820547 0.522531 0.027 Uiso 1 1 calc R U . . .
C00D C 0.48966(14) 0.59296(6) 0.21635(10) 0.0191(3) Uani 1 1 d . . . . .
H00A H 0.537882 0.615961 0.184342 0.023 Uiso 1 1 calc R U . . .
H00B H 0.445808 0.563448 0.173621 0.023 Uiso 1 1 calc R U . . .
C00E C 0.47019(15) 0.85140(6) 0.47163(11) 0.0235(3) Uani 1 1 d . . . . .
H00E H 0.484346 0.883820 0.507142 0.028 Uiso 1 1 calc R U . . .
C00F C 0.81828(14) 0.53046(6) 0.45104(10) 0.0201(3) Uani 1 1 d . . . . .
H00D H 0.882273 0.538885 0.417834 0.024 Uiso 1 1 calc R U . . .
H00F H 0.868383 0.513288 0.510461 0.024 Uiso 1 1 calc R U . . .
C00G C 0.76150(14) 0.58466(6) 0.47294(10) 0.0193(3) Uani 1 1 d . . . . .
C00H C 0.72274(16) 0.49708(6) 0.17183(10) 0.0236(3) Uani 1 1 d . . . . .
C00I C 0.54163(15) 0.84150(6) 0.41207(11) 0.0231(3) Uani 1 1 d . . . . .
H00I H 0.607588 0.866681 0.408955 0.028 Uiso 1 1 calc R U . . .
C00J C 0.41534(16) 0.43999(6) 0.22032(11) 0.0258(4) Uani 1 1 d . . . . .
H00J H 0.431472 0.463154 0.276707 0.031 Uiso 1 1 calc R U . . .
C00K C 0.26083(15) 0.72478(7) 0.44611(11) 0.0248(4) Uani 1 1 d . . . . .
H00K H 0.243475 0.696441 0.396740 0.030 Uiso 1 1 calc R U . . .
C00L C 0.79770(16) 0.43967(6) 0.37860(11) 0.0238(3) Uani 1 1 d . . . . .
H00G H 0.844768 0.423109 0.438377 0.036 Uiso 1 1 calc R U . . .
H00H H 0.861550 0.451266 0.348017 0.036 Uiso 1 1 calc R U . . .
H00L H 0.736834 0.413107 0.339601 0.036 Uiso 1 1 calc R U . . .
C00M C 0.30624(16) 0.66490(6) 0.16100(10) 0.0270(4) Uani 1 1 d . . . . .
H00M H 0.357682 0.672149 0.118245 0.032 Uiso 1 1 calc R U . . .
H00N H 0.221387 0.647818 0.125603 0.032 Uiso 1 1 calc R U . . .
C00N C 0.28123(16) 0.71782(6) 0.20563(10) 0.0257(4) Uani 1 1 d . . . . .
C00O C 0.62496(16) 0.46963(6) 0.44461(10) 0.0237(3) Uani 1 1 d . . . . .
H00O H 0.675419 0.458401 0.507520 0.036 Uiso 1 1 calc R U . . .
H00P H 0.572939 0.438891 0.411477 0.036 Uiso 1 1 calc R U . . .
H00Q H 0.565532 0.499453 0.447405 0.036 Uiso 1 1 calc R U . . .
C00P C 0.51666(18) 0.42523(7) 0.09523(11) 0.0284(4) Uani 1 1 d . . . . .
H00R H 0.446579 0.400514 0.068820 0.034 Uiso 1 1 calc R U . . .
C00Q C 0.73773(16) 0.58196(7) 0.56734(10) 0.0254(4) Uani 1 1 d . . . . .
H00S H 0.821258 0.574117 0.615658 0.038 Uiso 1 1 calc R U . . .
H00T H 0.673757 0.553209 0.566251 0.038 Uiso 1 1 calc R U . . .
H00U H 0.703028 0.616837 0.580284 0.038 Uiso 1 1 calc R U . . .
C00R C 0.86699(15) 0.62860(7) 0.48012(11) 0.0265(4) Uani 1 1 d . . . . .
H00V H 0.949910 0.617804 0.526599 0.040 Uiso 1 1 calc R U . . .
H00W H 0.836774 0.663114 0.498319 0.040 Uiso 1 1 calc R U . . .
H00X H 0.881411 0.632828 0.420012 0.040 Uiso 1 1 calc R U . . .
C00S C 0.60935(16) 0.78473(7) 0.29827(12) 0.0273(4) Uani 1 1 d . . . . .
H00Y H 0.573820 0.752725 0.257758 0.033 Uiso 1 1 calc R U . . .
C00T C 0.29242(16) 0.58926(7) 0.27195(12) 0.0274(4) Uani 1 1 d . . . . .
H00Z H 0.240222 0.567368 0.219476 0.041 Uiso 1 1 calc R U . . .
H010 H 0.232993 0.610923 0.295681 0.041 Uiso 1 1 calc R U . . .
H011 H 0.345512 0.565306 0.320932 0.041 Uiso 1 1 calc R U . . .
C00U C 0.60911(19) 0.43453(7) 0.05099(11) 0.0345(4) Uani 1 1 d . . . . .
H012 H 0.603066 0.416302 -0.005161 0.041 Uiso 1 1 calc R U . . .
C00V C 0.14424(16) 0.72141(7) 0.21608(12) 0.0339(4) Uani 1 1 d . . . . .
H013 H 0.077868 0.723442 0.154764 0.051 Uiso 1 1 calc R U . . .
H014 H 0.138560 0.753942 0.251639 0.051 Uiso 1 1 calc R U . . .
H015 H 0.127984 0.689165 0.248576 0.051 Uiso 1 1 calc R U . . .
C00W C 0.30293(19) 0.76736(7) 0.15242(11) 0.0348(4) Uani 1 1 d . . . . .
H016 H 0.233260 0.769106 0.092512 0.052 Uiso 1 1 calc R U . . .
H017 H 0.389227 0.764628 0.142500 0.052 Uiso 1 1 calc R U . . .
H018 H 0.300256 0.800230 0.187993 0.052 Uiso 1 1 calc R U . . .
C00X C 0.33086(18) 0.69743(7) 0.53909(12) 0.0331(4) Uani 1 1 d . . . . .
H019 H 0.274895 0.668346 0.550103 0.050 Uiso 1 1 calc R U . . .
H01A H 0.347298 0.724315 0.588826 0.050 Uiso 1 1 calc R U . . .
H01B H 0.415116 0.682144 0.537727 0.050 Uiso 1 1 calc R U . . .
C00Y C 0.83560(17) 0.53663(8) 0.20842(12) 0.0334(4) Uani 1 1 d . . . . .
H01C H 0.836224 0.548430 0.271394 0.040 Uiso 1 1 calc R U . . .
C00Z C 0.71022(18) 0.47043(7) 0.08882(11) 0.0309(4) Uani 1 1 d . . . . .
H01D H 0.773099 0.477257 0.057631 0.037 Uiso 1 1 calc R U . . .
C011 C 0.74893(17) 0.77079(8) 0.36065(14) 0.0374(4) Uani 1 1 d . . . . .
H01E H 0.803761 0.760495 0.322317 0.056 Uiso 1 1 calc R U . . .
H01F H 0.744590 0.740495 0.401261 0.056 Uiso 1 1 calc R U . . .
H01G H 0.787734 0.802478 0.398259 0.056 Uiso 1 1 calc R U . . .
C012 C 0.4171(2) 0.38050(7) 0.24969(13) 0.0382(5) Uani 1 1 d . . . . .
H01H H 0.349590 0.374739 0.280097 0.057 Uiso 1 1 calc R U . . .
H01I H 0.504257 0.371540 0.292773 0.057 Uiso 1 1 calc R U . . .
H01J H 0.398440 0.357160 0.194994 0.057 Uiso 1 1 calc R U . . .
C013 C 0.27866(17) 0.45423(8) 0.15320(13) 0.0383(5) Uani 1 1 d . . . . .
H01K H 0.212095 0.450626 0.184972 0.057 Uiso 1 1 calc R U . . .
H01L H 0.257290 0.429504 0.100156 0.057 Uiso 1 1 calc R U . . .
H01M H 0.279328 0.491654 0.131625 0.057 Uiso 1 1 calc R U . . .
C014 C 0.6153(2) 0.83298(8) 0.23605(13) 0.0395(5) Uani 1 1 d . . . . .
H01N H 0.663589 0.822409 0.193567 0.059 Uiso 1 1 calc R U . . .
H01O H 0.660719 0.863400 0.274418 0.059 Uiso 1 1 calc R U . . .
H01P H 0.525333 0.843967 0.200433 0.059 Uiso 1 1 calc R U . . .
C015 C 0.12756(17) 0.74769(8) 0.44666(14) 0.0374(4) Uani 1 1 d . . . . .
H01Q H 0.071096 0.718023 0.454924 0.056 Uiso 1 1 calc R U . . .
H01R H 0.084653 0.766079 0.387808 0.056 Uiso 1 1 calc R U . . .
H01S H 0.141614 0.773654 0.497586 0.056 Uiso 1 1 calc R U . . .
C017 C 0.8172(2) 0.58713(8) 0.14752(14) 0.0428(5) Uani 1 1 d . . . . .
H01T H 0.890165 0.612433 0.174138 0.064 Uiso 1 1 calc R U . . .
H01U H 0.733299 0.604688 0.144110 0.064 Uiso 1 1 calc R U . . .
H01V H 0.816319 0.576661 0.085239 0.064 Uiso 1 1 calc R U . . .
C018 C 0.97001(19) 0.51044(10) 0.21794(17) 0.0557(6) Uani 1 1 d . . . . .
H01W H 1.041017 0.534997 0.251819 0.084 Uiso 1 1 calc R U . . .
H01X H 0.977143 0.503466 0.156322 0.084 Uiso 1 1 calc R U . . .
H01Y H 0.977627 0.476138 0.251764 0.084 Uiso 1 1 calc R U . . .
 
loop_
 _atom_site_aniso_label
 _atom_site_aniso_U_11
 _atom_site_aniso_U_22
 _atom_site_aniso_U_33
 _atom_site_aniso_U_23
 _atom_site_aniso_U_13
 _atom_site_aniso_U_12
N001 0.0166(6) 0.0190(6) 0.0124(6) -0.0003(5) 0.0030(5) 0.0010(5)
B1 0.0179(9) 0.0199(8) 0.0171(8) -0.0010(7) 0.0017(7) -0.0010(7)
N002 0.0184(6) 0.0177(6) 0.0159(6) 0.0002(5) -0.0004(5) 0.0023(5)
B2 0.0128(8) 0.0200(8) 0.0172(8) 0.0010(6) 0.0045(6) -0.0010(6)
C003 0.0173(7) 0.0151(7) 0.0160(7) 0.0019(6) -0.0002(6) 0.0023(6)
C004 0.0145(7) 0.0207(8) 0.0154(7) 0.0014(6) 0.0018(6) -0.0002(6)
C005 0.0214(8) 0.0173(7) 0.0156(7) 0.0022(6) 0.0058(6) 0.0057(6)
C006 0.0145(7) 0.0202(8) 0.0191(7) 0.0028(6) 0.0007(6) 0.0025(6)
C007 0.0187(8) 0.0193(7) 0.0159(7) 0.0019(6) 0.0032(6) 0.0041(6)
C008 0.0165(7) 0.0186(7) 0.0188(7) -0.0003(6) 0.0047(6) 0.0009(6)
C009 0.0192(8) 0.0193(8) 0.0181(7) 0.0056(6) 0.0030(6) 0.0040(6)
C00A 0.0182(8) 0.0213(8) 0.0167(7) -0.0019(6) -0.0019(6) 0.0028(6)
C00B 0.0250(8) 0.0202(8) 0.0169(7) 0.0007(6) 0.0053(6) 0.0026(6)
C00C 0.0201(8) 0.0261(8) 0.0195(7) -0.0001(6) 0.0045(6) 0.0052(6)
C00D 0.0202(8) 0.0195(8) 0.0160(7) -0.0015(6) 0.0031(6) 0.0009(6)
C00E 0.0245(8) 0.0182(8) 0.0229(8) -0.0023(6) 0.0004(7) 0.0022(6)
C00F 0.0173(8) 0.0234(8) 0.0171(7) 0.0014(6) 0.0016(6) 0.0049(6)
C00G 0.0170(8) 0.0205(8) 0.0169(7) -0.0008(6) 0.0002(6) 0.0032(6)
C00H 0.0242(8) 0.0277(8) 0.0207(8) 0.0056(6) 0.0094(6) 0.0050(7)
C00I 0.0207(8) 0.0180(8) 0.0271(8) 0.0025(6) 0.0027(7) -0.0023(6)
C00J 0.0270(9) 0.0255(8) 0.0254(8) -0.0084(7) 0.0091(7) -0.0079(7)
C00K 0.0207(8) 0.0265(8) 0.0274(8) 0.0010(7) 0.0077(7) -0.0023(7)
C00L 0.0265(9) 0.0224(8) 0.0213(8) 0.0013(6) 0.0055(7) 0.0064(6)
C00M 0.0284(9) 0.0266(9) 0.0177(8) -0.0018(6) -0.0046(7) 0.0073(7)
C00N 0.0262(9) 0.0259(8) 0.0165(7) -0.0014(6) -0.0056(6) 0.0080(7)
C00O 0.0279(9) 0.0247(8) 0.0182(7) 0.0013(6) 0.0069(6) -0.0005(7)
C00P 0.0385(10) 0.0243(9) 0.0197(8) -0.0032(6) 0.0053(7) -0.0003(7)
C00Q 0.0272(9) 0.0278(9) 0.0168(7) -0.0007(6) 0.0006(6) 0.0074(7)
C00R 0.0176(8) 0.0260(8) 0.0300(9) -0.0036(7) -0.0012(7) 0.0011(6)
C00S 0.0280(9) 0.0273(9) 0.0305(9) 0.0038(7) 0.0148(7) -0.0009(7)
C00T 0.0204(8) 0.0277(9) 0.0319(9) -0.0064(7) 0.0052(7) -0.0025(7)
C00U 0.0525(12) 0.0355(10) 0.0177(8) -0.0037(7) 0.0139(8) 0.0072(9)
C00V 0.0238(9) 0.0364(10) 0.0301(9) -0.0077(8) -0.0079(7) 0.0110(7)
C00W 0.0470(11) 0.0288(9) 0.0195(8) 0.0056(7) -0.0027(8) 0.0119(8)
C00X 0.0353(10) 0.0331(10) 0.0333(9) 0.0086(8) 0.0142(8) -0.0014(8)
C00Y 0.0286(10) 0.0471(11) 0.0292(9) 0.0034(8) 0.0156(8) -0.0061(8)
C00Z 0.0373(10) 0.0384(10) 0.0240(8) 0.0055(7) 0.0196(8) 0.0098(8)
C011 0.0256(9) 0.0393(11) 0.0524(12) 0.0050(9) 0.0196(9) 0.0009(8)
C012 0.0554(12) 0.0307(10) 0.0346(10) -0.0061(8) 0.0228(9) -0.0146(9)
C013 0.0258(10) 0.0429(11) 0.0431(11) -0.0165(9) 0.0064(8) -0.0108(8)
C014 0.0513(12) 0.0360(10) 0.0398(10) 0.0096(8) 0.0266(9) -0.0002(9)
C015 0.0252(9) 0.0404(11) 0.0489(11) 0.0035(9) 0.0148(8) -0.0018(8)
C017 0.0466(12) 0.0416(11) 0.0485(12) 0.0050(9) 0.0267(10) -0.0084(9)
C018 0.0296(11) 0.0721(16) 0.0688(15) 0.0219(13) 0.0202(11) 0.0007(10)
 
_geom_special_details
;
 All esds (except the esd in the dihedral angle between two l.s. planes)
 are estimated using the full covariance matrix.  The cell esds are taken
 into account individually in the estimation of esds in distances, angles
 and torsion angles; correlations between esds in cell parameters are only
 used when they are defined by crystal symmetry.  An approximate (isotropic)
 treatment of cell esds is used for estimating esds involving l.s. planes.
;
 
loop_
 _geom_bond_atom_site_label_1
 _geom_bond_atom_site_label_2
 _geom_bond_distance
 _geom_bond_site_symmetry_2
 _geom_bond_publ_flag
N001 B2 1.415(2) . ?
N001 C005 1.4470(18) . ?
N001 C007 1.5069(17) . ?
B1 C004 1.468(2) . ?
B1 C008 1.545(2) . ?
B1 H1 1.142(16) . ?
N002 C008 1.3189(18) . ?
N002 C003 1.4509(18) . ?
N002 C00N 1.5201(18) . ?
B2 C004 1.545(2) . ?
B2 C00D 1.589(2) . ?
C003 C006 1.400(2) . ?
C003 C009 1.405(2) . ?
C004 C00G 1.5334(19) . ?
C005 C00B 1.406(2) . ?
C005 C00H 1.406(2) . ?
C006 C00C 1.391(2) . ?
C006 C00K 1.521(2) . ?
C007 C00L 1.520(2) . ?
C007 C00O 1.528(2) . ?
C007 C00F 1.533(2) . ?
C008 C00A 1.506(2) . ?
C009 C00I 1.392(2) . ?
C009 C00S 1.515(2) . ?
C00A C00D 1.536(2) . ?
C00A C00T 1.540(2) . ?
C00A C00M 1.542(2) . ?
C00B C00P 1.394(2) . ?
C00B C00J 1.512(2) . ?
C00C C00E 1.377(2) . ?
C00C H00C 0.9500 . ?
C00D H00A 0.9900 . ?
C00D H00B 0.9900 . ?
C00E C00I 1.377(2) . ?
C00E H00E 0.9500 . ?
C00F C00G 1.546(2) . ?
C00F H00D 0.9900 . ?
C00F H00F 0.9900 . ?
C00G C00Q 1.537(2) . ?
C00G C00R 1.540(2) . ?
C00H C00Z 1.393(2) . ?
C00H C00Y 1.512(2) . ?
C00I H00I 0.9500 . ?
C00J C012 1.531(2) . ?
C00J C013 1.535(2) . ?
C00J H00J 1.0000 . ?
C00K C015 1.531(2) . ?
C00K C00X 1.534(2) . ?
C00K H00K 1.0000 . ?
C00L H00G 0.9800 . ?
C00L H00H 0.9800 . ?
C00L H00L 0.9800 . ?
C00M C00N 1.532(2) . ?
C00M H00M 0.9900 . ?
C00M H00N 0.9900 . ?
C00N C00V 1.520(2) . ?
C00N C00W 1.523(2) . ?
C00O H00O 0.9800 . ?
C00O H00P 0.9800 . ?
C00O H00Q 0.9800 . ?
C00P C00U 1.376(2) . ?
C00P H00R 0.9500 . ?
C00Q H00S 0.9800 . ?
C00Q H00T 0.9800 . ?
C00Q H00U 0.9800 . ?
C00R H00V 0.9800 . ?
C00R H00W 0.9800 . ?
C00R H00X 0.9800 . ?
C00S C011 1.532(2) . ?
C00S C014 1.534(2) . ?
C00S H00Y 1.0000 . ?
C00T H00Z 0.9800 . ?
C00T H010 0.9800 . ?
C00T H011 0.9800 . ?
C00U C00Z 1.374(3) . ?
C00U H012 0.9500 . ?
C00V H013 0.9800 . ?
C00V H014 0.9800 . ?
C00V H015 0.9800 . ?
C00W H016 0.9800 . ?
C00W H017 0.9800 . ?
C00W H018 0.9800 . ?
C00X H019 0.9800 . ?
C00X H01A 0.9800 . ?
C00X H01B 0.9800 . ?
C00Y C017 1.528(3) . ?
C00Y C018 1.536(3) . ?
C00Y H01C 1.0000 . ?
C00Z H01D 0.9500 . ?
C011 H01E 0.9800 . ?
C011 H01F 0.9800 . ?
C011 H01G 0.9800 . ?
C012 H01H 0.9800 . ?
C012 H01I 0.9800 . ?
C012 H01J 0.9800 . ?
C013 H01K 0.9800 . ?
C013 H01L 0.9800 . ?
C013 H01M 0.9800 . ?
C014 H01N 0.9800 . ?
C014 H01O 0.9800 . ?
C014 H01P 0.9800 . ?
C015 H01Q 0.9800 . ?
C015 H01R 0.9800 . ?
C015 H01S 0.9800 . ?
C017 H01T 0.9800 . ?
C017 H01U 0.9800 . ?
C017 H01V 0.9800 . ?
C018 H01W 0.9800 . ?
C018 H01X 0.9800 . ?
C018 H01Y 0.9800 . ?
 
loop_
 _geom_angle_atom_site_label_1
 _geom_angle_atom_site_label_2
 _geom_angle_atom_site_label_3
 _geom_angle
 _geom_angle_site_symmetry_1
 _geom_angle_site_symmetry_3
 _geom_angle_publ_flag
B2 N001 C005 122.25(12) . . ?
B2 N001 C007 118.10(11) . . ?
C005 N001 C007 119.52(11) . . ?
C004 B1 C008 115.94(13) . . ?
C004 B1 H1 126.2(8) . . ?
C008 B1 H1 117.7(8) . . ?
C008 N002 C003 123.80(12) . . ?
C008 N002 C00N 115.13(12) . . ?
C003 N002 C00N 121.05(11) . . ?
N001 B2 C004 120.68(13) . . ?
N001 B2 C00D 120.21(13) . . ?
C004 B2 C00D 119.11(13) . . ?
C006 C003 C009 121.80(13) . . ?
C006 C003 N002 119.46(13) . . ?
C009 C003 N002 118.73(13) . . ?
B1 C004 C00G 121.06(13) . . ?
B1 C004 B2 119.99(13) . . ?
C00G C004 B2 118.60(12) . . ?
C00B C005 C00H 119.86(13) . . ?
C00B C005 N001 121.39(13) . . ?
C00H C005 N001 118.72(13) . . ?
C00C C006 C003 117.64(14) . . ?
C00C C006 C00K 118.63(14) . . ?
C003 C006 C00K 123.47(13) . . ?
N001 C007 C00L 111.67(11) . . ?
N001 C007 C00O 109.21(11) . . ?
C00L C007 C00O 108.32(13) . . ?
N001 C007 C00F 108.24(11) . . ?
C00L C007 C00F 108.27(12) . . ?
C00O C007 C00F 111.15(12) . . ?
N002 C008 C00A 109.54(12) . . ?
N002 C008 B1 127.00(13) . . ?
C00A C008 B1 123.46(13) . . ?
C00I C009 C003 117.43(14) . . ?
C00I C009 C00S 118.80(14) . . ?
C003 C009 C00S 123.64(14) . . ?
C008 C00A C00D 110.98(12) . . ?
C008 C00A C00T 108.30(12) . . ?
C00D C00A C00T 108.84(12) . . ?
C008 C00A C00M 103.03(12) . . ?
C00D C00A C00M 113.75(12) . . ?
C00T C00A C00M 111.73(13) . . ?
C00P C00B C005 118.77(15) . . ?
C00P C00B C00J 118.07(14) . . ?
C005 C00B C00J 123.16(13) . . ?
C00E C00C C006 121.54(15) . . ?
C00E C00C H00C 119.2 . . ?
C006 C00C H00C 119.2 . . ?
C00A C00D B2 111.58(12) . . ?
C00A C00D H00A 109.3 . . ?
B2 C00D H00A 109.3 . . ?
C00A C00D H00B 109.3 . . ?
B2 C00D H00B 109.3 . . ?
H00A C00D H00B 108.0 . . ?
C00C C00E C00I 119.70(14) . . ?
C00C C00E H00E 120.1 . . ?
C00I C00E H00E 120.1 . . ?
C007 C00F C00G 117.48(12) . . ?
C007 C00F H00D 107.9 . . ?
C00G C00F H00D 107.9 . . ?
C007 C00F H00F 107.9 . . ?
C00G C00F H00F 107.9 . . ?
H00D C00F H00F 107.2 . . ?
C004 C00G C00Q 111.00(12) . . ?
C004 C00G C00R 108.40(12) . . ?
C00Q C00G C00R 107.14(12) . . ?
C004 C00G C00F 112.03(12) . . ?
C00Q C00G C00F 110.78(12) . . ?
C00R C00G C00F 107.26(12) . . ?
C00Z C00H C005 118.86(15) . . ?
C00Z C00H C00Y 118.49(15) . . ?
C005 C00H C00Y 122.64(14) . . ?
C00E C00I C009 121.61(14) . . ?
C00E C00I H00I 119.2 . . ?
C009 C00I H00I 119.2 . . ?
C00B C00J C012 111.05(14) . . ?
C00B C00J C013 111.38(14) . . ?
C012 C00J C013 109.59(14) . . ?
C00B C00J H00J 108.2 . . ?
C012 C00J H00J 108.2 . . ?
C013 C00J H00J 108.2 . . ?
C006 C00K C015 113.34(14) . . ?
C006 C00K C00X 109.47(13) . . ?
C015 C00K C00X 109.93(14) . . ?
C006 C00K H00K 108.0 . . ?
C015 C00K H00K 108.0 . . ?
C00X C00K H00K 108.0 . . ?
C007 C00L H00G 109.5 . . ?
C007 C00L H00H 109.5 . . ?
H00G C00L H00H 109.5 . . ?
C007 C00L H00L 109.5 . . ?
H00G C00L H00L 109.5 . . ?
H00H C00L H00L 109.5 . . ?
C00N C00M C00A 106.98(12) . . ?
C00N C00M H00M 110.3 . . ?
C00A C00M H00M 110.3 . . ?
C00N C00M H00N 110.3 . . ?
C00A C00M H00N 110.3 . . ?
H00M C00M H00N 108.6 . . ?
C00V C00N N002 111.18(13) . . ?
C00V C00N C00W 108.67(14) . . ?
N002 C00N C00W 111.11(13) . . ?
C00V C00N C00M 113.73(14) . . ?
N002 C00N C00M 100.27(11) . . ?
C00W C00N C00M 111.72(14) . . ?
C007 C00O H00O 109.5 . . ?
C007 C00O H00P 109.5 . . ?
H00O C00O H00P 109.5 . . ?
C007 C00O H00Q 109.5 . . ?
H00O C00O H00Q 109.5 . . ?
H00P C00O H00Q 109.5 . . ?
C00U C00P C00B 121.55(16) . . ?
C00U C00P H00R 119.2 . . ?
C00B C00P H00R 119.2 . . ?
C00G C00Q H00S 109.5 . . ?
C00G C00Q H00T 109.5 . . ?
H00S C00Q H00T 109.5 . . ?
C00G C00Q H00U 109.5 . . ?
H00S C00Q H00U 109.5 . . ?
H00T C00Q H00U 109.5 . . ?
C00G C00R H00V 109.5 . . ?
C00G C00R H00W 109.5 . . ?
H00V C00R H00W 109.5 . . ?
C00G C00R H00X 109.5 . . ?
H00V C00R H00X 109.5 . . ?
H00W C00R H00X 109.5 . . ?
C009 C00S C011 110.21(14) . . ?
C009 C00S C014 112.35(14) . . ?
C011 C00S C014 109.67(15) . . ?
C009 C00S H00Y 108.2 . . ?
C011 C00S H00Y 108.2 . . ?
C014 C00S H00Y 108.2 . . ?
C00A C00T H00Z 109.5 . . ?
C00A C00T H010 109.5 . . ?
H00Z C00T H010 109.5 . . ?
C00A C00T H011 109.5 . . ?
H00Z C00T H011 109.5 . . ?
H010 C00T H011 109.5 . . ?
C00Z C00U C00P 119.34(15) . . ?
C00Z C00U H012 120.3 . . ?
C00P C00U H012 120.3 . . ?
C00N C00V H013 109.5 . . ?
C00N C00V H014 109.5 . . ?
H013 C00V H014 109.5 . . ?
C00N C00V H015 109.5 . . ?
H013 C00V H015 109.5 . . ?
H014 C00V H015 109.5 . . ?
C00N C00W H016 109.5 . . ?
C00N C00W H017 109.5 . . ?
H016 C00W H017 109.5 . . ?
C00N C00W H018 109.5 . . ?
H016 C00W H018 109.5 . . ?
H017 C00W H018 109.5 . . ?
C00K C00X H019 109.5 . . ?
C00K C00X H01A 109.5 . . ?
H019 C00X H01A 109.5 . . ?
C00K C00X H01B 109.5 . . ?
H019 C00X H01B 109.5 . . ?
H01A C00X H01B 109.5 . . ?
C00H C00Y C017 111.45(15) . . ?
C00H C00Y C018 111.97(16) . . ?
C017 C00Y C018 109.77(15) . . ?
C00H C00Y H01C 107.8 . . ?
C017 C00Y H01C 107.8 . . ?
C018 C00Y H01C 107.8 . . ?
C00U C00Z C00H 121.57(16) . . ?
C00U C00Z H01D 119.2 . . ?
C00H C00Z H01D 119.2 . . ?
C00S C011 H01E 109.5 . . ?
C00S C011 H01F 109.5 . . ?
H01E C011 H01F 109.5 . . ?
C00S C011 H01G 109.5 . . ?
H01E C011 H01G 109.5 . . ?
H01F C011 H01G 109.5 . . ?
C00J C012 H01H 109.5 . . ?
C00J C012 H01I 109.5 . . ?
H01H C012 H01I 109.5 . . ?
C00J C012 H01J 109.5 . . ?
H01H C012 H01J 109.5 . . ?
H01I C012 H01J 109.5 . . ?
C00J C013 H01K 109.5 . . ?
C00J C013 H01L 109.5 . . ?
H01K C013 H01L 109.5 . . ?
C00J C013 H01M 109.5 . . ?
H01K C013 H01M 109.5 . . ?
H01L C013 H01M 109.5 . . ?
C00S C014 H01N 109.5 . . ?
C00S C014 H01O 109.5 . . ?
H01N C014 H01O 109.5 . . ?
C00S C014 H01P 109.5 . . ?
H01N C014 H01P 109.5 . . ?
H01O C014 H01P 109.5 . . ?
C00K C015 H01Q 109.5 . . ?
C00K C015 H01R 109.5 . . ?
H01Q C015 H01R 109.5 . . ?
C00K C015 H01S 109.5 . . ?
H01Q C015 H01S 109.5 . . ?
H01R C015 H01S 109.5 . . ?
C00Y C017 H01T 109.5 . . ?
C00Y C017 H01U 109.5 . . ?
H01T C017 H01U 109.5 . . ?
C00Y C017 H01V 109.5 . . ?
H01T C017 H01V 109.5 . . ?
H01U C017 H01V 109.5 . . ?
C00Y C018 H01W 109.5 . . ?
C00Y C018 H01X 109.5 . . ?
H01W C018 H01X 109.5 . . ?
C00Y C018 H01Y 109.5 . . ?
H01W C018 H01Y 109.5 . . ?
H01X C018 H01Y 109.5 . . ?
 
_refine_diff_density_max    0.504
_refine_diff_density_min   -0.209
_refine_diff_density_rms    0.041

_shelx_res_file
;
TITL TEST_a.res in P2(1)/n
    TEST_a.res
    created by SHELXL-2018/1 at 16:03:05 on 17-May-2021
REM Old TITL TEST in P2(1)/n
REM SHELXT solution in P2(1)/n
REM R1 0.169,  Rweak 0.007,  Alpha 0.030,  Orientation as input
REM Formula found by SHELXT:  C42 N2
CELL  0.71073  10.6576  24.6496  15.2266   90.000  108.275   90.000
ZERR   4.000   0.0003   0.0008   0.0005    0.000    0.002    0.000
LATT  1
SYMM 1/2-X, 1/2+Y, 1/2-Z
SFAC C H B N
UNIT 160 248 8 8
TEMP -174.350
SIZE 0.286 0.295 0.404
L.S. 10
BOND $H
LIST 4
ACTA 52
FMAP 2
PLAN 20
WGHT    0.048900    1.292100
FVAR       0.39906
N001  4    0.642334    0.514612    0.303622    11.00000    0.01661    0.01896 =
         0.01238   -0.00029    0.00304    0.00100
H1    2    0.592131    0.681014    0.464053    11.00000    0.02050
B1    3    0.564305    0.651170    0.403599    11.00000    0.01790    0.01988 =
         0.01712   -0.00103    0.00168   -0.00097
N002  4    0.387253    0.713733    0.299309    11.00000    0.01837    0.01773 =
         0.01590    0.00023   -0.00036    0.00230
B2    3    0.591778    0.567440    0.306369    11.00000    0.01282    0.02004 =
         0.01718    0.00101    0.00446   -0.00100
C003  1    0.419484    0.759820    0.361648    11.00000    0.01732    0.01505 =
         0.01605    0.00186   -0.00023    0.00227
C004  1    0.635119    0.601132    0.396467    11.00000    0.01450    0.02075 =
         0.01540    0.00143    0.00182   -0.00016
C005  1    0.629200    0.486782    0.217526    11.00000    0.02135    0.01734 =
         0.01555    0.00220    0.00581    0.00566
C006  1    0.351504    0.767289    0.425911    11.00000    0.01452    0.02023 =
         0.01913    0.00277    0.00068    0.00253
C007  1    0.720058    0.488549    0.393792    11.00000    0.01873    0.01934 =
         0.01585    0.00195    0.00321    0.00411
C008  1    0.447318    0.666349    0.317489    11.00000    0.01646    0.01862 =
         0.01884   -0.00030    0.00473    0.00090
C009  1    0.519602    0.795496    0.356308    11.00000    0.01920    0.01933 =
         0.01808    0.00557    0.00303    0.00404
C00A  1    0.384455    0.627283    0.240138    11.00000    0.01818    0.02130 =
         0.01671   -0.00191   -0.00189    0.00280
C00B  1    0.523413    0.451243    0.177918    11.00000    0.02495    0.02017 =
         0.01689    0.00072    0.00529    0.00256
C00C  1    0.378136    0.814128    0.479494    11.00000    0.02012    0.02606 =
         0.01953   -0.00005    0.00448    0.00517
AFIX  43
H00C  2    0.331717    0.820547    0.522531    11.00000   -1.20000
AFIX   0
C00D  1    0.489663    0.592958    0.216345    11.00000    0.02016    0.01946 =
         0.01597   -0.00146    0.00311    0.00086
AFIX  23
H00A  2    0.537882    0.615961    0.184342    11.00000   -1.20000
H00B  2    0.445808    0.563448    0.173621    11.00000   -1.20000
AFIX   0
C00E  1    0.470187    0.851404    0.471628    11.00000    0.02448    0.01815 =
         0.02291   -0.00226    0.00037    0.00224
AFIX  43
H00E  2    0.484346    0.883820    0.507142    11.00000   -1.20000
AFIX   0
C00F  1    0.818277    0.530462    0.451035    11.00000    0.01735    0.02338 =
         0.01706    0.00141    0.00158    0.00486
AFIX  23
H00D  2    0.882273    0.538885    0.417834    11.00000   -1.20000
H00F  2    0.868383    0.513288    0.510461    11.00000   -1.20000
AFIX   0
C00G  1    0.761502    0.584664    0.472936    11.00000    0.01699    0.02050 =
         0.01688   -0.00080    0.00023    0.00319
C00H  1    0.722744    0.497080    0.171829    11.00000    0.02419    0.02767 =
         0.02067    0.00563    0.00943    0.00503
C00I  1    0.541634    0.841500    0.412070    11.00000    0.02070    0.01800 =
         0.02712    0.00249    0.00268   -0.00229
AFIX  43
H00I  2    0.607588    0.866681    0.408955    11.00000   -1.20000
AFIX   0
C00J  1    0.415336    0.439992    0.220324    11.00000    0.02700    0.02548 =
         0.02538   -0.00836    0.00909   -0.00793
AFIX  13
H00J  2    0.431472    0.463154    0.276707    11.00000   -1.20000
AFIX   0
C00K  1    0.260827    0.724775    0.446113    11.00000    0.02066    0.02655 =
         0.02741    0.00100    0.00768   -0.00231
AFIX  13
H00K  2    0.243475    0.696441    0.396740    11.00000   -1.20000
AFIX   0
C00L  1    0.797697    0.439667    0.378598    11.00000    0.02648    0.02237 =
         0.02127    0.00134    0.00548    0.00637
AFIX 137
H00G  2    0.844768    0.423109    0.438377    11.00000   -1.50000
H00H  2    0.861550    0.451266    0.348017    11.00000   -1.50000
H00L  2    0.736834    0.413107    0.339601    11.00000   -1.50000
AFIX   0
C00M  1    0.306245    0.664905    0.161002    11.00000    0.02841    0.02655 =
         0.01768   -0.00184   -0.00464    0.00730
AFIX  23
H00M  2    0.357682    0.672149    0.118245    11.00000   -1.20000
H00N  2    0.221387    0.647818    0.125603    11.00000   -1.20000
AFIX   0
C00N  1    0.281230    0.717818    0.205629    11.00000    0.02618    0.02590 =
         0.01647   -0.00144   -0.00556    0.00798
C00O  1    0.624959    0.469627    0.444605    11.00000    0.02790    0.02467 =
         0.01825    0.00130    0.00694   -0.00046
AFIX 137
H00O  2    0.675419    0.458401    0.507520    11.00000   -1.50000
H00P  2    0.572939    0.438891    0.411477    11.00000   -1.50000
H00Q  2    0.565532    0.499453    0.447405    11.00000   -1.50000
AFIX   0
C00P  1    0.516660    0.425234    0.095230    11.00000    0.03852    0.02427 =
         0.01970   -0.00323    0.00526   -0.00027
AFIX  43
H00R  2    0.446579    0.400514    0.068820    11.00000   -1.20000
AFIX   0
C00Q  1    0.737732    0.581962    0.567337    11.00000    0.02723    0.02775 =
         0.01684   -0.00071    0.00060    0.00736
AFIX 137
H00S  2    0.821258    0.574117    0.615658    11.00000   -1.50000
H00T  2    0.673757    0.553209    0.566251    11.00000   -1.50000
H00U  2    0.703028    0.616837    0.580284    11.00000   -1.50000
AFIX   0
C00R  1    0.866988    0.628596    0.480120    11.00000    0.01761    0.02597 =
         0.02999   -0.00363   -0.00122    0.00106
AFIX 137
H00V  2    0.949910    0.617804    0.526599    11.00000   -1.50000
H00W  2    0.836774    0.663114    0.498319    11.00000   -1.50000
H00X  2    0.881411    0.632828    0.420012    11.00000   -1.50000
AFIX   0
C00S  1    0.609350    0.784735    0.298272    11.00000    0.02805    0.02734 =
         0.03051    0.00377    0.01478   -0.00094
AFIX  13
H00Y  2    0.573820    0.752725    0.257758    11.00000   -1.20000
AFIX   0
C00T  1    0.292425    0.589262    0.271950    11.00000    0.02044    0.02768 =
         0.03187   -0.00639    0.00516   -0.00252
AFIX 137
H00Z  2    0.240222    0.567368    0.219476    11.00000   -1.50000
H010  2    0.232993    0.610923    0.295681    11.00000   -1.50000
H011  2    0.345512    0.565306    0.320932    11.00000   -1.50000
AFIX   0
C00U  1    0.609106    0.434532    0.050988    11.00000    0.05247    0.03547 =
         0.01770   -0.00365    0.01388    0.00722
AFIX  43
H012  2    0.603066    0.416302   -0.005161    11.00000   -1.20000
AFIX   0
C00V  1    0.144245    0.721411    0.216080    11.00000    0.02383    0.03642 =
         0.03011   -0.00770   -0.00786    0.01096
AFIX 137
H013  2    0.077868    0.723442    0.154764    11.00000   -1.50000
H014  2    0.138560    0.753942    0.251639    11.00000   -1.50000
H015  2    0.127984    0.689165    0.248576    11.00000   -1.50000
AFIX   0
C00W  1    0.302927    0.767360    0.152417    11.00000    0.04703    0.02883 =
         0.01951    0.00558   -0.00267    0.01188
AFIX 137
H016  2    0.233260    0.769106    0.092512    11.00000   -1.50000
H017  2    0.389227    0.764628    0.142500    11.00000   -1.50000
H018  2    0.300256    0.800230    0.187993    11.00000   -1.50000
AFIX   0
C00X  1    0.330856    0.697426    0.539086    11.00000    0.03532    0.03307 =
         0.03333    0.00861    0.01422   -0.00139
AFIX 137
H019  2    0.274895    0.668346    0.550103    11.00000   -1.50000
H01A  2    0.347298    0.724315    0.588826    11.00000   -1.50000
H01B  2    0.415116    0.682144    0.537727    11.00000   -1.50000
AFIX   0
C00Y  1    0.835600    0.536633    0.208422    11.00000    0.02856    0.04707 =
         0.02917    0.00340    0.01560   -0.00614
AFIX  13
H01C  2    0.836224    0.548430    0.271394    11.00000   -1.20000
AFIX   0
C00Z  1    0.710216    0.470434    0.088817    11.00000    0.03733    0.03837 =
         0.02405    0.00547    0.01960    0.00982
AFIX  43
H01D  2    0.773099    0.477257    0.057631    11.00000   -1.20000
AFIX   0
C011  1    0.748932    0.770795    0.360645    11.00000    0.02562    0.03928 =
         0.05241    0.00498    0.01956    0.00092
AFIX 137
H01E  2    0.803761    0.760495    0.322317    11.00000   -1.50000
H01F  2    0.744590    0.740495    0.401261    11.00000   -1.50000
H01G  2    0.787734    0.802478    0.398259    11.00000   -1.50000
AFIX   0
C012  1    0.417061    0.380502    0.249691    11.00000    0.05537    0.03068 =
         0.03463   -0.00612    0.02280   -0.01458
AFIX 137
H01H  2    0.349590    0.374739    0.280097    11.00000   -1.50000
H01I  2    0.504257    0.371540    0.292773    11.00000   -1.50000
H01J  2    0.398440    0.357160    0.194994    11.00000   -1.50000
AFIX   0
C013  1    0.278660    0.454231    0.153203    11.00000    0.02577    0.04289 =
         0.04306   -0.01653    0.00638   -0.01080
AFIX 137
H01K  2    0.212095    0.450626    0.184972    11.00000   -1.50000
H01L  2    0.257290    0.429504    0.100156    11.00000   -1.50000
H01M  2    0.279328    0.491654    0.131625    11.00000   -1.50000
AFIX   0
C014  1    0.615284    0.832985    0.236054    11.00000    0.05128    0.03596 =
         0.03981    0.00964    0.02661   -0.00024
AFIX 137
H01N  2    0.663589    0.822409    0.193567    11.00000   -1.50000
H01O  2    0.660719    0.863400    0.274418    11.00000   -1.50000
H01P  2    0.525333    0.843967    0.200433    11.00000   -1.50000
AFIX   0
C015  1    0.127557    0.747695    0.446657    11.00000    0.02519    0.04037 =
         0.04887    0.00346    0.01484   -0.00183
AFIX 137
H01Q  2    0.071096    0.718023    0.454924    11.00000   -1.50000
H01R  2    0.084653    0.766079    0.387808    11.00000   -1.50000
H01S  2    0.141614    0.773654    0.497586    11.00000   -1.50000
AFIX   0
C017  1    0.817196    0.587129    0.147519    11.00000    0.04656    0.04156 =
         0.04854    0.00500    0.02671   -0.00839
AFIX 137
H01T  2    0.890165    0.612433    0.174138    11.00000   -1.50000
H01U  2    0.733299    0.604688    0.144110    11.00000   -1.50000
H01V  2    0.816319    0.576661    0.085239    11.00000   -1.50000
AFIX   0
C018  1    0.970013    0.510438    0.217944    11.00000    0.02961    0.07210 =
         0.06882    0.02193    0.02022    0.00071
AFIX 137
H01W  2    1.041017    0.534997    0.251819    11.00000   -1.50000
H01X  2    0.977143    0.503466    0.156322    11.00000   -1.50000
H01Y  2    0.977627    0.476138    0.251764    11.00000   -1.50000
REM #####
AFIX   0
HKLF 4


REM  TEST_a.res in P2(1)/n
REM R1 =  0.0484 for    5823 Fo > 4sig(Fo)  and  0.0774 for all    8127 data
REM    416 parameters refined using      0 restraints

END

WGHT      0.0489      1.2921

REM Highest difference peak  0.504,  deepest hole -0.209,  1-sigma level  0.041
Q1    1   0.7498  0.6735  0.2979  11.00000  0.05    0.50
Q2    1   0.4042  0.6001  0.4402  11.00000  0.05    0.33
Q3    1   0.6951  0.5933  0.4369  11.00000  0.05    0.26
Q4    1   0.5514  0.5834  0.2584  11.00000  0.05    0.24
Q5    1   0.5667  0.6138  0.4033  11.00000  0.05    0.24
Q6    1   0.3018  0.7493  0.4356  11.00000  0.05    0.24
Q7    1   0.6301  0.6370  0.3997  11.00000  0.05    0.23
Q8    1   0.5366  0.6683  0.1605  11.00000  0.05    0.22
Q9    1   0.5987  0.5781  0.3588  11.00000  0.05    0.22
Q10   1   0.5461  0.4823  0.1799  11.00000  0.05    0.21
Q11   1   0.4232  0.6455  0.2798  11.00000  0.05    0.21
Q12   1   0.5102  0.6620  0.3562  11.00000  0.05    0.20
Q13   1   0.4777  0.4432  0.1987  11.00000  0.05    0.20
Q14   1   0.7649  0.5182  0.1853  11.00000  0.05    0.20
Q15   1   0.5025  0.8273  0.3563  11.00000  0.05    0.20
Q16   1   0.7814  0.5542  0.4722  11.00000  0.05    0.20
Q17   1   0.5533  0.7906  0.3259  11.00000  0.05    0.20
Q18   1   0.6352  0.5933  0.3465  11.00000  0.05    0.19
Q19   1   0.3890  0.7783  0.4742  11.00000  0.05    0.19
Q20   1   0.2831  0.6914  0.1838  11.00000  0.05    0.19
;
_shelx_res_checksum   73165

_shelx_hkl_file
;
   1   0   0   -0.20    0.50
   1   0   0   -0.40    0.40
   1   0   0   -0.10    0.30
   1   0   0    0.10    0.50
  -1   0   0   -0.10    0.50
  -1   0   0    0.10    0.60
  -1   0   0    0.20    0.40
  -1   0   0    0.70    0.30
   2   0   0 1984.70   89.89
   2   0   0 2123.29   89.69
  -2   0   0 1958.20   89.89
  -2   0   0 1995.80   89.39
  -2   0   0 2002.40   89.19
  -2   0   0 2057.89   89.59
   2   0   0 2047.50   89.29
   2   0   0 2020.00   89.49
  -3   0   0    0.70    0.80
  -3   0   0    0.20    1.10
  -3   0   0   -0.40    1.80
   3   0   0   -0.30    0.90
   3   0   0    0.60    1.60
  -3   0   0    1.40    1.40
   3   0   0    2.10    1.60
   3   0   0    1.00    1.30
  -4   0   0  251.37   12.60
   4   0   0  250.37   12.30
  -4   0   0  249.18   11.90
  -4   0   0  250.97   11.60
   4   0   0  253.57   12.80
   4   0   0  240.58   13.20
   4   0   0  242.88   12.00
  -4   0   0  276.87   13.60
   5   0   0    1.90    1.80
   5   0   0    3.60    1.60
   5   0   0    3.40    3.10
   5   0   0   -0.10    2.30
  -5   0   0    1.70    2.50
  -5   0   0   -0.30    3.20
  -5   0   0    1.70    1.20
   6   0   0   30.90    4.30
   6   0   0   34.50    3.30
  -6   0   0   34.20    4.00
   6   0   0   30.60    3.30
  -6   0   0   32.00    5.10
  -7   0   0    5.90    3.80
   7   0   0    1.40    1.90
   7   0   0    2.50    3.00
   8   0   0  393.56   20.20
  -8   0   0  392.86   21.80
   8   0   0  359.16   18.70
  -9   0   0    9.90    5.20
   9   0   0    6.90    3.10
   9   0   0    4.10    4.40
  10   0   0   -3.90    2.70
 -10   0   0    0.70    5.10
  10   0   0   -3.50    3.80
 -11   0   0    2.30    5.00
  11   0   0   -1.40    3.20
  11   0   0    2.80    4.60
 -12   0   0  137.09   14.70
   1  -1   0 2463.65  103.59
   1  -1   0 2369.16  103.79
   1  -1   0 2297.07  103.79
  -1  -1   0 2281.27  103.69
  -1  -1   0 2450.75  103.69
  -1  -1   0 2322.37  103.49
  -1  -1   0 2361.96  103.79
   1  -1   0 2295.57  103.69
  -1  -1   0 2425.76  103.89
  -1   1   0 2292.07  103.79
   1   1   0 2517.05  103.59
   1   1   0 2378.46  103.59
   1   1   0 2236.78  103.59
   1   1   0 2288.57  103.79
  -1   1   0 2358.36  103.59
  -1   1   0 2276.87  103.49
   1   1   0 2199.28  103.79
  -1   1   0 2494.55  103.79
  -2  -1   0  596.24   28.50
  -2  -1   0  644.04   27.80
   2  -1   0  659.23   28.10
   2  -1   0  614.74   28.50
  -2  -1   0  605.14   27.90
   2  -1   0  636.64   27.90
   2  -1   0  628.44   28.40
  -2  -1   0  630.94   28.00
  -2   1   0  624.54   27.80
  -2   1   0  626.74   28.30
  -2   1   0  633.74   28.00
   2   1   0  600.04   27.80
   2   1   0  624.34   28.00
  -2   1   0  584.34   28.50
   2   1   0  661.33   28.10
   2   1   0  617.04   28.50
   2   1   0  621.14   27.80
  -3  -1   0  111.99    5.30
   3  -1   0  114.79    6.00
  -3  -1   0  105.29    6.70
  -3  -1   0  101.99    5.90
  -3  -1   0  106.79    5.60
   3  -1   0  108.19    5.60
   3  -1   0  109.09    6.60
   3  -1   0  110.49    6.40
   3   1   0  110.89    5.60
   3   1   0  113.69    5.60
  -3   1   0  105.79    5.80
  -3   1   0  111.89    6.20
  -3   1   0  117.49    5.50
   3   1   0  113.39    5.90
   3   1   0  104.49    6.50
   3   1   0  118.09    6.10
   4  -1   0  754.72   36.10
   4  -1   0  826.72   36.50
   4  -1   0  801.02   37.00
  -4  -1   0  781.92   35.90
  -4  -1   0  819.32   36.40
  -4  -1   0  830.02   37.50
  -4  -1   0  805.12   35.70
   4  -1   0  789.62   37.20
   4   1   0  800.22   36.50
   4   1   0  786.12   36.00
   4   1   0  831.82   36.10
   4   1   0  820.62   36.40
  -4   1   0  785.92   36.70
  -4   1   0  782.92   37.40
   4   1   0  788.62   37.20
  -4   1   0  811.22   35.80
   5  -1   0   88.49    6.10
  -5  -1   0   83.99    4.40
   5  -1   0   81.49    5.40
   5  -1   0   84.69    6.90
  -5  -1   0   65.69    6.70
  -5  -1   0   78.89    5.80
  -5   1   0   74.99    7.10
  -5   1   0   94.49    6.50
   5   1   0   70.39    5.80
  -5   1   0   84.29    4.50
   5   1   0   88.89    6.40
   5   1   0   81.89    5.20
   5   1   0   82.79    5.10
   6  -1   0  105.69    6.60
  -6  -1   0  119.29    7.30
  -6  -1   0  113.09    8.80
   6  -1   0  111.79    6.80
   6  -1   0  104.19    8.00
  -6   1   0  109.49    8.90
   6   1   0  118.89    6.70
   6   1   0  124.29    6.60
   6   1   0  110.99    7.70
  -6   1   0  107.19    7.60
  -7  -1   0  107.29    7.20
   7  -1   0   98.69    8.20
  -7  -1   0   83.69    8.70
   7  -1   0  106.29    6.70
  -7   1   0  118.19    9.40
   7   1   0   91.69    6.50
   7   1   0  114.09    7.00
   7   1   0  109.89    7.80
   8  -1   0    4.20    2.40
  -8  -1   0    7.50    4.60
   8  -1   0   -1.90    3.60
   8   1   0    8.60    2.70
  -8   1   0   13.00    4.90
   8   1   0    4.50    3.70
   9  -1   0  295.17   15.30
  -9  -1   0  310.17   18.80
   9  -1   0  245.18   16.50
   9   1   0  288.87   15.20
  -9   1   0  294.37   18.50
   9   1   0  286.47   16.40
  10  -1   0    7.20    5.00
  10  -1   0    2.40    3.10
 -10  -1   0    8.90    5.90
 -10   1   0   -0.20    4.80
  10   1   0    2.10    4.00
  10   1   0    3.00    3.20
  11  -1   0   31.70    6.60
 -11  -1   0   43.90    8.30
  11  -1   0   39.80    5.40
  11   1   0   46.40    7.00
  11   1   0   32.20    5.10
 -11   1   0   28.30    7.60
 -12   1   0    0.60    5.80
   0  -2   0  357.16   15.30
   0  -2   0  336.17   15.30
   0   2   0  346.07   15.20
   0   2   0  325.07   15.30
   0   2   0  337.37   15.30
   1  -2   0    0.90    0.80
  -1  -2   0    0.70    0.60
  -1  -2   0    0.10    0.70
  -1  -2   0    0.60    0.50
   1  -2   0    0.50    0.60
   1  -2   0    0.30    1.00
  -1   2   0    0.60    0.80
  -1   2   0    0.80    0.60
   1   2   0    0.20    0.60
   1   2   0    0.90    0.70
   1   2   0    0.60    0.50
  -1   2   0    1.10    1.00
  -2  -2   0  151.88    7.10
   2  -2   0  142.59    7.20
   2  -2   0  156.98    8.10
   2  -2   0  154.48    7.60
  -2  -2   0  150.98    7.30
  -2  -2   0  152.38    7.10
  -2  -2   0  138.39    7.00
   2  -2   0  152.38    7.90
  -2   2   0  154.38    7.20
  -2   2   0  148.49    7.90
   2   2   0  156.88    7.10
   2   2   0  165.18    7.40
  -2   2   0  140.09    7.90
   2   2   0  146.79    7.90
   2   2   0  144.29    7.00
   2   2   0  146.79    7.10
   3  -2   0    3.10    1.90
   3  -2   0    0.70    1.60
  -3  -2   0    3.30    1.20
  -3  -2   0    2.40    1.20
  -3  -2   0    2.70    0.90
  -3  -2   0    4.20    2.00
   3  -2   0    1.10    1.10
   3  -2   0    1.20    1.40
  -3   2   0    2.60    1.00
   3   2   0    2.60    0.90
   3   2   0    2.10    1.00
   3   2   0    1.50    1.20
  -3   2   0    0.90    1.90
   3   2   0    3.40    1.90
  -3   2   0    4.80    1.80
   3   2   0    2.20    1.30
   4  -2   0  459.35   22.00
   4  -2   0  443.86   20.90
  -4  -2   0  453.45   21.00
   4  -2   0  454.05   21.30
   4  -2   0  461.45   22.00
  -4  -2   0  474.55   20.50
  -4  -2   0  441.46   20.70
  -4  -2   0  420.96   22.10
  -4   2   0  458.25   20.60
   4   2   0  453.25   20.80
  -4   2   0  437.86   21.70
   4   2   0  450.85   20.80
   4   2   0  467.45   22.10
   4   2   0  466.55   21.20
   4   2   0  450.15   21.10
  -4   2   0  458.05   22.30
  -5  -2   0   23.60    4.50
   5  -2   0   29.30    3.70
   5  -2   0   31.90    4.50
   5  -2   0   23.50    2.80
  -5  -2   0   26.90    3.30
  -5   2   0   24.10    4.50
   5   2   0   22.40    2.70
  -5   2   0   26.70    4.00
   5   2   0   23.90    3.50
  -5   2   0   26.90    2.90
   5   2   0   28.50    3.50
   5   2   0   24.20    2.60
  -5   2   0   25.60    2.20
   6  -2   0   93.49    5.90
  -6  -2   0  101.19    6.20
  -6  -2   0   97.49    8.10
   6  -2   0   85.39    7.50
   6   2   0   83.79    5.40
   6   2   0   90.99    6.50
   6   2   0   88.69    5.70
  -6   2   0   92.19    4.80
  -6   2   0   88.49    5.40
  -6   2   0   82.29    8.00
   7  -2   0   31.10    3.60
  -7  -2   0   31.20    5.40
   7  -2   0   27.00    4.90
  -7  -2   0   28.20    3.60
   7   2   0   30.30    3.40
  -7   2   0   38.20    5.80
   7   2   0   22.60    4.00
   7   2   0   27.10    3.10
   8  -2   0    7.20    4.30
   8  -2   0    8.60    2.90
  -8  -2   0   10.60    4.70
   8   2   0    9.80    3.80
   8   2   0    7.30    2.60
  -8   2   0    9.60    5.00
   9  -2   0    3.50    2.90
   9  -2   0   -8.20    4.10
  -9  -2   0    7.40    4.90
   9   2   0    1.30    2.70
  -9   2   0    2.00    4.60
   9   2   0    6.40    3.90
 -10  -2   0   19.50    6.40
  10  -2   0   31.80    6.60
  10  -2   0   25.20    4.40
  10   2   0   22.40    4.20
  10   2   0   30.00    5.30
 -10   2   0   33.10    7.30
  11  -2   0  152.78   12.70
  11  -2   0  148.59   10.50
 -11   2   0  151.68   14.90
  11   2   0  149.39   10.40
 -12   2   0    2.90    6.00
   0  -3   0    1.00    0.70
   0  -3   0    0.50    0.60
   0  -3   0   -0.10    0.70
   0   3   0    1.80    0.80
   0   3   0   -0.50    0.60
   0   3   0    0.30    0.60
   1  -3   0  863.21   39.40
  -1  -3   0  906.91   39.40
  -1  -3   0  907.01   39.50
   1  -3   0  897.31   39.80
   1   3   0  923.01   39.40
   1   3   0  933.71   39.50
  -1   3   0  830.92   39.50
  -1   3   0  894.11   39.80
  -1   3   0  820.02   39.40
  -2  -3   0   35.30    2.90
  -2  -3   0   35.40    2.30
   2  -3   0   44.70    3.80
  -2  -3   0   40.20    2.70
   2  -3   0   37.90    2.80
   2  -3   0   46.50    3.50
   2   3   0   37.30    2.60
   2   3   0   37.40    2.30
  -2   3   0   32.20    3.30
  -2   3   0   46.80    3.70
  -2   3   0   37.00    2.70
  -2   3   0   37.10    2.90
   2   3   0   40.00    2.90
  -3  -3   0  120.69    5.90
  -3  -3   0  119.69    6.20
  -3  -3   0  117.69    5.90
   3  -3   0  122.59    7.30
   3  -3   0  119.19    6.20
   3  -3   0  127.59    7.10
  -3  -3   0  121.19    5.90
   3  -3   0  123.69    6.70
   3   3   0  119.89    5.90
   3   3   0  119.69    6.40
  -3   3   0  122.89    7.00
   3   3   0  119.69    7.10
  -3   3   0  114.79    6.40
   3   3   0  116.89    6.00
   3   3   0  125.39    6.10
  -3   3   0  123.19    6.20
  -3   3   0  115.29    7.20
  -4  -3   0   -1.30    1.50
   4  -3   0    0.70    2.70
   4  -3   0   -0.50    2.10
  -4  -3   0    0.30    1.20
  -4  -3   0    1.60    1.60
  -4  -3   0   -1.10    2.40
   4  -3   0    0.10    2.30
   4  -3   0    1.30    1.60
  -4   3   0    1.50    2.70
   4   3   0    2.00    1.20
  -4   3   0    0.60    1.30
  -4   3   0    1.70    1.90
   4   3   0    2.20    1.40
  -4   3   0    1.20    2.30
   4   3   0    0.70    1.70
   4   3   0   -0.40    1.80
   4   3   0    2.10    2.50
  -5  -3   0   57.09    4.30
  -5  -3   0   49.10    5.70
   5  -3   0   56.19    4.60
  -5  -3   0   58.59    4.00
   5  -3   0   60.69    6.10
   5  -3   0   62.59    5.20
   5   3   0   54.69    4.70
  -5   3   0   61.39    5.70
   5   3   0   51.39    4.50
   5   3   0   56.79    3.90
   5   3   0   51.99    4.20
  -5   3   0   57.29    6.20
  -5   3   0   49.50    4.10
  -5   3   0   57.39    3.80
   6  -3   0    3.30    3.30
  -6  -3   0   12.60    2.50
   6  -3   0    6.00    2.20
  -6  -3   0    3.70    3.20
  -6   3   0    8.80    2.10
   6   3   0    8.90    2.10
  -6   3   0    9.50    3.70
  -6   3   0    6.50    1.40
   6   3   0    6.90    2.60
   6   3   0    5.30    1.70
  -7  -3   0  106.79    9.80
   7  -3   0  110.89    7.00
  -7  -3   0   97.99    6.70
   7  -3   0  109.59    8.80
  -7   3   0  116.79    9.50
   7   3   0  102.59    7.40
   7   3   0  105.19    6.60
   7   3   0  103.69    6.30
  -8  -3   0  195.28   13.70
   8  -3   0  189.88   13.10
   8  -3   0  188.68   11.10
  -8  -3   0  200.28   11.00
   8   3   0  198.18   11.70
  -8   3   0  216.58   14.20
   8   3   0  196.68   10.90
   9  -3   0  195.18   11.50
   9  -3   0  194.98   13.70
   9   3   0  206.38   12.00
   9   3   0  181.38   11.10
  -9   3   0  202.28   14.80
  10  -3   0  102.49    7.90
  10  -3   0  103.29   10.30
  10   3   0   84.49    8.10
 -10   3   0   98.29   11.20
  10   3   0   73.29    7.10
  11  -3   0  130.09   12.30
  11  -3   0  122.89    9.40
  11   3   0  129.39    9.30
 -11   3   0  104.99   12.50
  12  -3   0   49.20    8.30
 -12   3   0   60.49   10.40
   0  -4   0 2993.40  133.19
   0  -4   0 3012.50  133.29
   0  -4   0 3095.29  133.29
   0   4   0 2862.31  133.19
   0   4   0 3137.79  133.19
   0   4   0 3004.00  133.09
   1  -4   0 3218.48  143.59
  -1  -4   0 3110.59  143.19
   1  -4   0 3328.17  143.39
   1  -4   0 3177.18  143.19
  -1  -4   0 3023.90  142.89
  -1  -4   0 3461.85  143.29
  -1   4   0 3276.07  143.59
   1   4   0 3272.27  143.29
  -1   4   0 3292.77  143.19
   1   4   0 3327.07  143.19
   1   4   0 3366.96  142.99
  -1   4   0 3091.19  143.29
  -2  -4   0 2269.67  101.19
  -2  -4   0 2197.38  100.89
   2  -4   0 2156.18  101.09
  -2  -4   0 2382.56  101.09
   2  -4   0 2212.78  101.89
   2  -4   0 2374.96  101.59
  -2   4   0 2293.57  101.09
   2   4   0 2386.86  101.29
   2   4   0 2274.77  101.09
  -2   4   0 2356.86  101.79
  -2   4   0 2251.47  101.29
  -3  -4   0   20.10    2.20
   3  -4   0   23.60    3.40
   3  -4   0   18.40    2.60
  -3  -4   0   22.40    1.70
   3  -4   0   16.90    2.00
  -3  -4   0   23.60    2.00
  -3   4   0   19.60    2.90
   3   4   0   21.40    2.00
  -3   4   0   18.60    2.30
  -3   4   0   25.70    2.30
   3   4   0   23.30    3.20
   3   4   0   20.40    1.80
   3   4   0   25.30    2.50
  -3   4   0   19.80    2.90
   4  -4   0   55.99    4.80
   4  -4   0   67.49    5.60
  -4  -4   0   51.39    3.80
  -4  -4   0   57.49    3.70
   4  -4   0   60.39    4.50
   4  -4   0   59.39    5.70
  -4  -4   0   55.29    4.10
  -4   4   0   48.20    5.30
  -4   4   0   60.49    4.10
   4   4   0   61.09    4.70
   4   4   0   56.59    3.90
  -4   4   0   56.59    4.70
   4   4   0   50.39    3.50
  -4   4   0   58.19    5.30
   4   4   0   50.29    5.20
   4   4   0   58.19    4.00
   5  -4   0   14.30    3.40
   5  -4   0   26.10    4.50
  -5  -4   0   13.80    2.20
  -5  -4   0   17.40    2.40
   5  -4   0   15.20    2.60
   5   4   0   15.80    2.70
   5   4   0   16.20    2.30
  -5   4   0   15.80    2.70
  -5   4   0   11.50    3.80
  -5   4   0   14.30    4.10
   5   4   0   13.40    2.00
  -5   4   0   16.10    2.20
   5   4   0   14.90    2.90
   6  -4   0   -0.40    3.20
   6  -4   0   -0.70    1.90
  -6  -4   0    0.80    1.80
   6   4   0    0.40    1.60
   6   4   0    0.10    1.40
  -6   4   0    1.00    1.40
  -6   4   0   -1.10    1.80
  -6   4   0    0.70    3.20
   6   4   0    2.00    2.10
  -7  -4   0   42.10    3.80
   7  -4   0   38.90    4.10
   7  -4   0   32.50    5.40
  -7   4   0   32.70    2.80
  -7   4   0   34.80    3.20
   7   4   0   36.20    3.70
   7   4   0   34.60    4.10
  -7   4   0   33.10    5.90
   7   4   0   37.20    3.30
   8  -4   0   44.00    6.80
  -8  -4   0   50.99    4.60
   8  -4   0   51.79    5.10
  -8   4   0   54.39    7.70
   8   4   0   47.10    4.60
   8   4   0   55.69    5.50
   8   4   0   53.29    4.90
   9  -4   0    2.20    3.00
   9  -4   0    7.80    5.00
   9   4   0    1.60    2.70
   9   4   0   -2.00    3.10
  -9   4   0    0.10    4.50
  10  -4   0   -3.10    3.00
  10  -4   0   -5.00    4.70
 -10   4   0    6.00    5.60
  10   4   0    3.50    3.00
  10   4   0    1.40    3.30
  11  -4   0   76.99    7.40
  11  -4   0   78.29   10.00
  11   4   0   87.89    7.60
 -11   4   0   72.49   10.40
  12  -4   0    2.80    5.60
 -12   4   0    0.50    5.90
   0  -5   0    8.10    1.80
   0   5   0    8.00    1.70
   0   5   0   10.10    1.80
   0   5   0    9.50    1.50
  -1  -5   0 1742.23   76.29
  -1  -5   0 1647.74   76.19
   1  -5   0 1699.83   76.19
  -1  -5   0 1707.93   75.89
   1  -5   0 1718.23   76.49
   1  -5   0 1739.93   76.69
  -1   5   0 1696.53   76.39
  -1   5   0 1765.72   76.59
   1   5   0 1728.23   76.29
   1   5   0 1727.63   75.89
   1   5   0 1719.93   76.19
  -1   5   0 1720.73   76.19
  -2  -5   0  237.68   11.90
   2  -5   0  268.27   12.40
   2  -5   0  239.68   12.70
   2  -5   0  248.28   11.90
  -2  -5   0  246.18   11.80
  -2  -5   0  248.28   11.50
  -2   5   0  245.38   11.80
  -2   5   0  247.78   12.10
   2   5   0  267.47   12.00
   2   5   0  248.18   11.90
  -2   5   0  249.48   12.50
   3  -5   0  869.01   41.20
   3  -5   0  939.91   41.70
   3  -5   0  899.01   42.20
  -3  -5   0  894.41   40.80
  -3  -5   0  911.51   41.20
  -3  -5   0  977.50   41.10
  -3   5   0  883.81   41.40
   3   5   0  918.01   41.10
  -3   5   0  844.22   41.90
   3   5   0  917.11   40.90
   3   5   0 1016.10   41.50
  -3   5   0  894.81   42.00
  -3   5   0  940.21   41.20
  -4  -5   0   22.40    2.10
  -4  -5   0   20.50    2.70
   4  -5   0   23.90    3.70
   4  -5   0   24.80    2.90
   4  -5   0   28.50    4.50
  -4  -5   0   27.80    2.50
  -4   5   0   27.30    3.20
  -4   5   0   27.20    4.20
  -4   5   0   17.00    3.70
   4   5   0   21.00    3.00
   4   5   0   28.40    4.30
  -4   5   0   30.70    2.90
   4   5   0   19.60    2.20
   4   5   0   21.60    2.60
  -5  -5   0  102.09    5.60
  -5  -5   0  112.79    6.00
  -5  -5   0  106.09    5.60
   5  -5   0   90.09    8.10
   5  -5   0   91.59    6.40
   5   5   0  107.39    5.90
  -5   5   0   94.59    6.60
  -5   5   0   86.69    8.00
   5   5   0  112.69    6.80
  -5   5   0  105.99    6.10
   5   5   0  103.89    6.20
   5   5   0  101.09    5.70
  -6  -5   0  107.39    6.00
   6  -5   0  105.29    8.60
   6  -5   0  102.59    6.70
   6   5   0  103.19    6.30
   6   5   0  108.29    6.30
  -6   5   0  110.69    6.00
   6   5   0   98.29    5.90
  -6   5   0  111.89    8.80
  -6   5   0   98.19    6.40
   7  -5   0  139.09   10.60
  -7  -5   0  135.19    7.60
   7  -5   0  130.09    8.30
   7   5   0  140.09    8.00
  -7   5   0  133.19   10.60
  -7   5   0  137.49    7.10
   7   5   0  133.19    8.00
  -7   5   0  133.09    7.60
   7   5   0  139.79    7.50
  -8  -5   0    2.50    2.30
   8  -5   0    1.90    2.70
   8  -5   0    5.60    4.80
   8   5   0    5.60    2.80
   8   5   0    2.80    2.00
  -8   5   0    7.10    4.70
   8   5   0    9.90    2.60
   9  -5   0   -4.20    4.60
   9  -5   0   -0.20    2.90
  -9   5   0    2.80    4.90
   9   5   0   -0.10    2.50
   9   5   0   -3.30    2.70
  10  -5   0    1.70    5.30
  10  -5   0    8.90    3.60
  10   5   0    6.30    3.20
 -10   5   0    3.90    5.40
  11  -5   0   65.99    9.60
  11  -5   0   79.89    7.40
  11   5   0   64.59    6.90
 -11   5   0   83.39   11.00
  12  -5   0   -2.60    5.30
 -12   5   0    2.10    5.80
   0  -6   0  680.23   32.00
   0  -6   0  745.13   32.20
   0  -6   0  702.73   32.20
   0   6   0  664.03   32.10
   0   6   0  736.33   32.10
   0   6   0  718.13   31.90
   1  -6   0 1311.47   57.19
   1  -6   0 1209.58   56.89
  -1  -6   0 1274.17   56.99
  -1  -6   0 1298.67   56.69
  -1  -6   0 1203.88   56.89
   1  -6   0 1204.18   57.39
  -1   6   0 1248.48   57.09
   1   6   0 1324.07   56.59
   1   6   0 1314.17   56.89
  -1   6   0 1313.37   56.89
   1   6   0 1291.77   56.99
  -1   6   0 1300.27   57.29
  -2  -6   0  612.74   27.40
   2  -6   0  568.84   28.10
   2  -6   0  599.64   27.40
  -2  -6   0  583.54   27.40
   2  -6   0  660.13   28.00
   2   6   0  606.24   27.40
  -2   6   0  576.94   28.00
  -2   6   0  617.14   27.30
   2   6   0  627.64   27.50
  -2   6   0  555.84   27.60
   3  -6   0  109.89    6.90
  -3  -6   0  108.79    6.20
  -3  -6   0  110.99    5.40
   3  -6   0   98.69    7.40
   3  -6   0  102.19    6.00
  -3  -6   0  103.39    5.90
  -3   6   0   97.69    6.40
  -3   6   0   90.79    6.80
   3   6   0  118.49    6.30
   3   6   0  103.79    5.90
  -3   6   0  107.69    5.90
  -3   6   0  104.69    7.00
   4  -6   0   45.30    5.50
   4  -6   0   44.90    4.90
  -4  -6   0   48.10    4.00
   4  -6   0   48.30    4.10
  -4  -6   0   53.09    4.10
  -4  -6   0   52.19    3.50
   4   6   0   49.20    3.60
  -4   6   0   48.70    4.50
  -4   6   0   50.59    5.50
   4   6   0   53.29    4.20
  -4   6   0   53.59    4.30
   4   6   0   57.49    4.60
  -4   6   0   50.89    5.50
  -5  -6   0   86.49    5.10
   5  -6   0   78.29    5.80
  -5  -6   0   87.49    5.50
   5  -6   0   85.29    8.00
   5   6   0   85.39    5.10
  -5   6   0   86.19    6.20
  -5   6   0   93.89    5.70
   5   6   0   82.59    5.50
   5   6   0   90.69    6.20
  -5   6   0  101.49    8.20
   6  -6   0   94.29    8.50
   6  -6   0   92.89    6.50
  -6   6   0   97.79    6.40
   6   6   0   95.09    5.60
   6   6   0   98.09    6.00
  -6   6   0   93.79    8.60
   6   6   0   92.29    5.50
  -6   6   0  107.39    6.00
   7  -6   0   30.10    3.90
   7  -6   0   29.30    5.60
  -7   6   0   38.60    3.70
   7   6   0   36.70    3.60
  -7   6   0   42.80    3.40
  -7   6   0   31.90    5.80
   7   6   0   29.80    3.20
   7   6   0   34.40    3.70
   8  -6   0   76.99    8.80
   8  -6   0   75.49    6.20
  -8   6   0   62.79    4.20
   8   6   0   75.19    5.10
  -8   6   0   61.99    8.20
   8   6   0   66.99    5.70
   8   6   0   63.39    5.40
  -8   6   0   61.59    4.90
   9  -6   0  115.79    8.40
   9  -6   0  112.09   11.20
  -9   6   0  119.39   11.60
   9   6   0  105.49    7.60
   9   6   0  106.79    7.70
  10  -6   0   48.80    8.20
  10  -6   0   43.10    5.40
 -10   6   0   36.30    7.90
  10   6   0   34.00    4.80
  11  -6   0   43.60    8.30
  11  -6   0   46.30    5.80
  11   6   0   40.20    6.50
 -11   6   0   35.90    8.30
  12  -6   0  132.09   13.20
 -12   6   0  113.69   13.90
   0  -7   0    6.60    1.90
   0  -7   0    4.00    1.60
   0  -7   0    5.80    1.70
   0   7   0    5.30    1.40
   0   7   0    4.10    1.70
   0   7   0    9.00    1.80
   1  -7   0  167.08    8.70
  -1  -7   0  159.98    8.50
   1  -7   0  169.58    9.40
  -1  -7   0  171.38    8.90
   1  -7   0  177.98    9.20
  -1  -7   0  158.88    8.70
   1   7   0  166.88    8.80
  -1   7   0  174.68    9.00
  -1   7   0  183.38    9.30
  -1   7   0  184.78    8.70
   1   7   0  177.68    8.70
   1   7   0  174.28    8.40
   2  -7   0  381.56   19.00
   2  -7   0  377.86   18.40
  -2  -7   0  378.66   18.50
  -2  -7   0  403.26   18.50
   2  -7   0  410.46   19.40
  -2   7   0  405.36   19.10
   2   7   0  430.26   18.50
   2   7   0  393.96   18.50
  -2   7   0  389.96   18.30
  -2   7   0  365.56   18.70
  -3  -7   0  902.51   42.10
  -3  -7   0  923.41   42.60
   3  -7   0  895.01   43.70
   3  -7   0 1005.60   43.30
   3  -7   0  873.01   42.50
  -3  -7   0 1009.30   42.60
   3   7   0  943.71   42.60
  -3   7   0  949.51   42.50
   3   7   0  994.10   42.80
  -3   7   0  931.11   43.50
  -3   7   0  936.71   42.90
  -4  -7   0   87.09    5.60
   4  -7   0   92.49    8.10
  -4  -7   0   83.39    6.00
   4  -7   0   95.09    6.10
  -4  -7   0   76.49    4.90
  -4   7   0   91.99    6.70
   4   7   0   95.29    6.30
   4   7   0   85.89    5.80
  -4   7   0  101.69    5.90
  -4   7   0   86.89    7.60
   5  -7   0    2.50    3.50
   5  -7   0    4.00    2.20
  -5  -7   0    2.90    2.10
  -5  -7   0    0.70    1.30
  -5  -7   0    2.80    1.70
  -5   7   0    0.80    3.20
  -5   7   0    0.50    2.40
  -5   7   0    1.50    1.90
   5   7   0    0.50    1.80
   5   7   0    0.00    1.40
   6  -7   0   31.40    3.60
   6  -7   0   24.50    4.90
  -6   7   0   21.00    3.40
   6   7   0   27.50    3.20
  -6   7   0   28.30    5.10
   6   7   0   32.80    2.90
  -6   7   0   27.60    3.20
   7  -7   0    5.70    4.30
   7  -7   0    3.70    2.60
  -7   7   0   -2.10    3.40
   7   7   0    4.00    1.80
   7   7   0    1.40    2.00
  -7   7   0    1.70    2.30
  -7   7   0    1.80    1.80
   8  -7   0   50.39    5.30
   8  -7   0   30.30    6.80
   8   7   0   61.79    5.30
  -8   7   0   67.09    8.20
  -8   7   0   50.19    4.30
   8   7   0   50.09    4.30
   9  -7   0   12.00    3.80
   9  -7   0   20.40    6.40
   9   7   0   23.90    3.90
  -9   7   0   24.00    6.60
  10  -7   0    7.20    3.60
  10  -7   0    1.30    5.30
 -10   7   0   -4.20    4.80
  10   7   0   -0.80    2.80
  11  -7   0   23.40    7.20
  11  -7   0   18.90    4.50
 -11   7   0   18.60    7.10
  12  -7   0    2.40    5.70
 -12   7   0    7.60    6.30
   0  -8   0    3.50    1.80
   0  -8   0    2.30    1.50
   0  -8   0    0.70    1.70
   0   8   0    3.80    1.70
   0   8   0    3.40    1.40
   0   8   0    3.30    1.70
   1  -8   0    3.90    2.20
   1  -8   0    5.10    2.00
  -1  -8   0    4.00    1.60
  -1  -8   0    4.10    1.70
  -1  -8   0    6.00    1.80
   1  -8   0    3.40    1.60
  -1   8   0    3.90    2.00
   1   8   0    4.30    1.40
   1   8   0    4.50    1.50
  -1   8   0    9.30    2.20
   1   8   0    3.60    1.80
  -1   8   0    2.70    1.40
  -2  -8   0   13.70    1.60
  -2  -8   0    9.10    2.10
   2  -8   0    5.80    1.90
   2  -8   0    9.20    2.60
   2  -8   0    8.30    3.00
  -2  -8   0    9.80    2.20
  -2   8   0    8.30    2.50
  -2   8   0    9.00    2.60
   2   8   0   10.60    1.30
  -2   8   0    9.60    2.00
   2   8   0    8.90    2.00
   2   8   0   10.10    2.20
  -3  -8   0    3.60    1.50
   3  -8   0    5.50    2.10
  -3  -8   0    3.70    2.30
   3  -8   0    1.40    3.20
  -3  -8   0    1.90    2.20
   3  -8   0    2.20    3.00
   3   8   0    1.00    2.10
  -3   8   0    3.80    2.00
  -3   8   0    2.20    2.70
  -3   8   0   -1.10    2.90
   3   8   0    5.00    2.10
   4  -8   0  124.09    9.40
   4  -8   0  105.99    7.30
  -4  -8   0  117.59    6.30
  -4  -8   0  119.29    7.10
  -4  -8   0  122.59    7.40
   4   8   0  117.09    7.10
   4   8   0  137.29    7.80
  -4   8   0  115.59    7.80
  -4   8   0  111.69    8.80
  -4   8   0  128.69    7.20
  -5  -8   0    1.20    1.70
  -5  -8   0    1.60    1.20
  -5  -8   0    3.70    2.10
   5  -8   0    3.60    2.30
   5  -8   0    3.50    3.60
  -5   8   0    1.50    3.20
  -5   8   0   -3.50    2.30
   5   8   0    2.50    1.90
  -5   8   0   -0.50    1.80
  -6  -8   0    7.40    1.80
  -6  -8   0    8.70    2.10
   6  -8   0    3.20    2.40
   6  -8   0   -0.30    3.50
  -6   8   0    6.20    2.20
  -6   8   0    6.70    2.70
   6   8   0    6.00    2.20
   6   8   0    5.60    1.70
  -6   8   0    6.30    3.90
   7  -8   0    3.20    4.30
   7  -8   0    0.40    2.40
  -7   8   0    2.70    2.50
  -7   8   0   -1.10    3.90
   7   8   0    2.40    2.10
  -7   8   0   -1.60    1.80
   7   8   0    0.90    1.70
   8  -8   0   58.69    5.70
   8  -8   0   43.70    7.50
  -8   8   0   59.39    4.90
   8   8   0   52.69    5.20
  -8   8   0   49.99    7.50
   9  -8   0   10.30    3.50
   9  -8   0   10.90    5.90
   9   8   0   16.20    3.50
  -9   8   0   -1.10    4.80
  10  -8   0   60.79    9.30
  10  -8   0   60.59    6.50
  10   8   0   67.49    6.30
 -10   8   0   72.19   10.00
  11  -8   0   -0.50    5.40
  11  -8   0    1.30    3.70
 -11   8   0   -4.40    5.20
  12  -8   0   17.80    7.50
 -12   8   0   24.30    8.30
   0  -9   0    1.80    1.60
   0  -9   0    2.70    2.10
   0  -9   0    0.80    1.90
   0   9   0    1.70    1.90
   0   9   0    3.00    1.50
   0   9   0    4.50    2.00
   1  -9   0  132.59    8.20
   1  -9   0  141.29    8.00
  -1  -9   0  142.79    7.80
  -1  -9   0  121.19    7.20
  -1  -9   0  121.69    7.50
   1  -9   0  128.09    7.40
   1   9   0  134.69    7.10
   1   9   0  126.79    7.60
  -1   9   0  127.09    7.80
  -1   9   0  141.79    7.40
  -1   9   0  134.89    7.90
   1   9   0  136.29    7.30
   2  -9   0   57.49    5.60
  -2  -9   0   67.79    5.20
  -2  -9   0   66.29    4.20
   2  -9   0   65.39    5.10
  -2  -9   0   72.19    5.20
   2  -9   0   54.59    5.70
   2   9   0   67.49    4.00
  -2   9   0   70.19    4.80
   2   9   0   60.09    5.10
   2   9   0   68.19    4.90
  -2   9   0   63.19    5.40
  -2   9   0   73.49    6.10
  -3  -9   0  382.46   18.60
  -3  -9   0  348.17   17.80
   3  -9   0  361.26   19.90
  -3  -9   0  409.86   18.60
  -3   9   0  405.06   18.40
   3   9   0  373.76   18.50
   3   9   0  421.86   18.70
  -3   9   0  364.16   18.90
   4  -9   0   -0.90    2.10
  -4  -9   0   -1.70    2.00
  -4  -9   0    2.20    2.30
   4  -9   0   -6.60    3.20
  -4  -9   0   -0.40    1.30
  -4   9   0    2.40    3.10
   4   9   0   -2.00    1.90
  -4   9   0    2.80    2.70
  -4   9   0   -2.70    1.80
   5  -9   0   19.80    3.10
  -5  -9   0   20.40    2.10
  -5  -9   0   19.90    2.70
  -5  -9   0   22.60    3.10
   5  -9   0    8.50    4.20
  -5   9   0   24.20    4.40
  -5   9   0   15.40    3.20
  -5   9   0   23.60    3.00
   5   9   0   21.00    2.90
  -6  -9   0    3.80    1.80
   6  -9   0    2.00    2.40
   6  -9   0    5.00    4.00
  -6  -9   0    2.20    2.10
  -6   9   0    3.20    2.70
   6   9   0    1.50    2.00
  -6   9   0    2.40    3.50
  -6   9   0    1.30    2.00
   7  -9   0    4.60    4.60
   7  -9   0   -1.00    2.50
   7   9   0    3.90    2.30
  -7   9   0    3.70    4.30
  -7   9   0    0.60    2.60
  -7   9   0    5.80    2.40
   8  -9   0    0.90    2.90
   8  -9   0    2.10    5.10
   8   9   0    2.10    2.50
  -8   9   0    0.40    4.50
  -8   9   0   -2.40    2.60
   9  -9   0   56.99    8.90
   9  -9   0   69.49    6.60
  -9   9   0   75.49    5.50
   9   9   0   77.29    6.60
  -9   9   0   57.49    9.10
  10  -9   0    1.30    5.60
  10  -9   0    2.40    3.60
  10   9   0    6.70    3.40
 -10   9   0    7.70    5.90
  11  -9   0   50.69    6.20
  11  -9   0   45.00    8.80
 -11   9   0   28.70    8.10
  12  -9   0    4.10    6.60
 -12   9   0    2.30    6.20
   0 -10   0   24.10    3.50
   0 -10   0   25.70    3.50
   0 -10   0   23.30    3.10
   0  10   0   29.60    3.50
   0  10   0   30.90    3.20
   0  10   0   26.30    3.50
  -1 -10   0   90.49    6.10
  -1 -10   0   87.69    6.30
  -1 -10   0  101.79    6.80
   1 -10   0   81.69    7.00
   1 -10   0  110.49    7.50
   1  10   0  104.39    6.10
  -1  10   0   90.69    6.00
   1  10   0   87.59    6.50
  -1  10   0   88.89    6.70
   1  10   0  100.49    5.80
  -1  10   0   91.69    6.80
  -2 -10   0  275.37   13.60
  -2 -10   0  270.17   12.70
   2 -10   0  254.57   14.60
  -2 -10   0  252.07   13.40
   2 -10   0  256.57   13.30
  -2  10   0  236.08   13.70
   2  10   0  274.77   12.50
  -2  10   0  271.07   13.30
  -2  10   0  255.67   14.10
   2  10   0  265.07   13.50
  -3 -10   0  365.56   17.80
  -3 -10   0  408.86   17.90
   3 -10   0  360.16   17.70
   3 -10   0  341.67   19.10
  -3 -10   0  346.77   17.00
  -3  10   0  338.67   18.10
   3  10   0  364.76   17.80
  -4 -10   0   28.00    3.60
   4 -10   0   22.20    3.30
  -4 -10   0   30.30    3.40
  -4 -10   0   27.00    2.60
   4 -10   0   18.00    4.80
   4  10   0   26.90    3.40
  -4  10   0   19.80    3.60
  -5 -10   0   67.89    5.10
   5 -10   0   51.29    4.90
  -5 -10   0   60.39    3.90
  -5 -10   0   55.89    4.70
   5 -10   0   52.39    6.80
  -5  10   0   58.59    6.50
   5  10   0   58.89    5.00
  -5  10   0   52.99    5.20
   6 -10   0   18.30    5.00
  -6 -10   0   18.40    2.10
   6 -10   0   17.00    3.40
  -6 -10   0   18.10    3.00
  -6 -10   0   20.10    2.70
  -6  10   0   15.80    4.70
   6  10   0   26.10    3.40
  -6  10   0   25.40    3.80
   7 -10   0  610.14   33.00
   7 -10   0  635.54   30.60
   7  10   0  634.74   30.30
  -7  10   0  722.33   31.80
  -7  10   0  622.74   30.30
  -7  10   0  614.64   32.70
   8 -10   0  185.88   14.90
   8 -10   0  212.88   12.20
  -8  10   0  189.18   14.80
   8  10   0  201.18   11.50
  -8  10   0  202.28   11.40
   9 -10   0   14.00    6.50
   9 -10   0   15.20    4.10
  -9  10   0   13.60    6.20
  -9  10   0   15.90    3.10
   9  10   0   13.10    3.40
  10 -10   0    1.80    3.60
  10 -10   0    0.10    5.90
 -10  10   0    1.30    5.30
  10  10   0   -3.10    2.70
  11 -10   0    3.60    4.00
  11 -10   0    4.20    6.00
 -11  10   0   -4.30    5.50
  12 -10   0    8.10    7.00
  12 -10   0    3.80    4.90
 -12  10   0    0.70    6.00
   0 -11   0    2.00    2.30
   0 -11   0    3.40    3.00
   0  11   0    5.10    2.70
   0  11   0    7.20    2.80
   1 -11   0  163.98    9.70
  -1 -11   0  189.68   10.50
  -1 -11   0  169.68    9.90
   1 -11   0  181.08   10.80
  -1 -11   0  163.48    9.70
  -1  11   0  173.28   10.30
   1  11   0  170.58   10.10
  -1  11   0  180.98   10.40
   1  11   0  187.38    9.40
   2 -11   0  218.68   13.60
   2 -11   0  236.68   12.60
  -2 -11   0  238.08   12.60
  -2 -11   0  266.67   13.00
  -2 -11   0  239.38   11.90
  -2  11   0  230.58   13.00
   2  11   0  243.28   11.60
   2  11   0  232.08   12.70
  -3 -11   0  233.48   11.60
   3 -11   0  213.58   13.20
  -3 -11   0  207.58   11.50
   3 -11   0  196.68   11.30
   3  11   0  207.08   11.40
  -3  11   0  209.38   11.90
   4 -11   0   81.09    6.20
  -4 -11   0   86.69    6.40
   4 -11   0   76.99    8.00
  -4 -11   0   84.99    5.20
  -4 -11   0   93.29    6.20
   4  11   0   84.99    6.10
  -4  11   0   92.99    6.90
  -5 -11   0  101.09    6.30
  -5 -11   0  104.29    6.60
   5 -11   0   88.49    8.90
  -5 -11   0   89.99    5.30
   5 -11   0   94.59    6.70
  -5  11   0   92.19    7.10
  -5  11   0   74.89    7.80
   5  11   0   88.49    6.30
  -6 -11   0   10.40    1.80
   6 -11   0   18.40    5.30
   6 -11   0    7.50    2.90
  -6 -11   0   14.00    2.60
  -6 -11   0   12.10    2.80
  -6  11   0   10.90    3.50
   6  11   0   13.30    2.90
  -6  11   0    8.60    4.30
   7 -11   0   53.69    8.20
   7 -11   0   47.90    5.40
  -7  11   0   57.39    5.60
  -7  11   0   50.79    7.50
   7  11   0   51.99    5.10
   8 -11   0  100.09    7.70
   8 -11   0   64.09    9.30
  -8  11   0   75.99    6.50
   8  11   0   74.39    6.50
  -8  11   0  103.29   10.60
   9 -11   0   27.00    4.80
   9 -11   0   19.20    6.70
  -9  11   0   24.30    7.00
   9  11   0   30.50    4.40
  -9  11   0   23.30    3.70
  10 -11   0   19.60    7.20
  10 -11   0   12.00    4.50
  10  11   0   15.80    3.90
 -10  11   0   10.80    6.30
  11 -11   0    2.10    4.00
  11 -11   0   12.30    6.90
 -11  11   0    4.20    5.70
  12 -11   0    3.10    4.40
  12 -11   0  -14.40    5.70
   0 -12   0  219.38   11.70
   0 -12   0  180.58   11.00
   0  12   0  206.38   11.20
   0  12   0  198.58   11.40
   1 -12   0   72.89    6.10
  -1 -12   0   68.19    5.80
   1 -12   0   74.09    6.80
  -1 -12   0   73.59    5.90
  -1  12   0   63.29    5.80
   1  12   0   77.59    5.40
  -1  12   0   83.09    6.60
   1  12   0   67.79    6.00
  -2 -12   0   11.30    2.60
  -2 -12   0   15.80    3.30
   2 -12   0   17.90    4.50
   2 -12   0   11.30    3.00
   2  12   0   20.40    3.40
   2  12   0   14.20    2.30
  -2  12   0   11.30    3.40
  -3 -12   0    3.80    2.60
   3 -12   0    3.30    2.50
   3 -12   0   -2.40    3.40
  -3 -12   0    2.20    2.60
  -3  12   0    3.20    2.70
   3  12   0    2.90    2.30
  -4 -12   0  322.57   14.80
  -4 -12   0  283.77   15.50
   4 -12   0  320.07   17.60
   4 -12   0  303.77   15.70
  -4 -12   0  341.47   15.70
  -4  12   0  286.17   15.90
   4  12   0  287.77   15.50
   5 -12   0   25.20    3.60
  -5 -12   0   26.80    2.60
  -5 -12   0   33.80    3.60
   5 -12   0   26.50    5.40
  -5 -12   0   17.30    3.30
  -5  12   0   21.40    3.90
   5  12   0   25.50    3.50
  -5  12   0   19.70    4.60
  -6 -12   0   33.10    2.90
  -6 -12   0   36.50    4.10
   6 -12   0   31.70    6.40
   6 -12   0   28.00    4.10
   6  12   0   33.90    4.20
  -6  12   0   34.10    4.70
  -6  12   0   28.30    5.70
   7 -12   0   13.70    3.70
   7 -12   0    5.40    5.30
  -7 -12   0   13.30    2.80
  -7  12   0    3.00    4.50
  -7  12   0   11.90    3.80
   7  12   0   12.40    3.20
   8 -12   0   14.60    6.30
   8 -12   0   16.60    4.10
   8  12   0   14.10    3.50
  -8  12   0   11.00    3.60
  -8  12   0   20.40    6.20
   9 -12   0   72.69   10.40
   9 -12   0   85.39    7.70
  -9  12   0   78.89   10.20
  -9  12   0   87.09    6.90
   9  12   0   81.89    7.10
  10 -12   0   18.50    4.80
  10 -12   0   18.00    7.20
 -10  12   0   16.90    6.80
  10  12   0   20.00    4.30
  11 -12   0   -1.90    6.20
  11 -12   0   -5.30    3.80
 -11  12   0   -0.70    5.80
   0 -13   0    4.90    2.70
   0 -13   0    6.10    3.10
   0  13   0    8.50    3.00
   0  13   0    7.00    2.80
   1 -13   0    8.20    2.80
  -1 -13   0   16.10    3.10
   1 -13   0    7.40    3.70
  -1 -13   0   20.10    3.40
   1  13   0   13.80    3.20
  -1  13   0   17.60    3.40
   1  13   0   12.10    2.60
   2 -13   0   52.39    5.10
  -2 -13   0   60.29    4.80
  -2 -13   0   56.09    5.10
   2 -13   0   54.29    6.30
   2  13   0   52.89    5.00
   2  13   0   59.29    4.30
  -2  13   0   41.50    5.00
   3 -13   0    1.60    2.30
  -3 -13   0    0.00    2.40
  -3 -13   0    0.20    1.40
   3 -13   0    2.80    3.70
   3  13   0    0.20    2.20
  -3  13   0   -2.60    2.50
  -4 -13   0   22.50    2.70
  -4 -13   0   19.40    3.50
   4 -13   0   26.40    3.70
   4 -13   0   16.90    4.70
  -4 -13   0   23.40    3.60
   4  13   0   24.00    3.50
  -4  13   0   25.10    4.10
  -5 -13   0    5.40    2.50
   5 -13   0    2.90    2.50
   5 -13   0   -0.10    4.10
  -5 -13   0    1.90    2.60
  -5 -13   0    2.10    1.60
   5  13   0    5.30    2.50
  -5  13   0    1.30    3.00
  -5  13   0    9.00    4.00
   6 -13   0  371.86   18.80
  -6 -13   0  365.06   18.10
   6 -13   0  331.27   21.10
  -6 -13   0  391.86   17.20
   6  13   0  346.17   18.40
  -6  13   0  339.97   20.30
  -6  13   0  357.56   18.90
  -7 -13   0   22.80    2.40
   7 -13   0   14.40    4.00
   7 -13   0   15.80    6.20
  -7 -13   0   21.10    3.30
   7  13   0   17.60    3.70
  -7  13   0   16.50    4.30
  -7  13   0   17.40    5.60
   8 -13   0   62.89    9.60
   8 -13   0   70.29    7.00
  -8  13   0   76.09    9.70
   8  13   0   79.79    6.80
  -8  13   0   65.79    6.30
   9 -13   0   12.90    6.70
   9 -13   0   15.80    4.50
  -9  13   0   11.80    6.40
   9  13   0   14.40    3.80
  -9  13   0   12.60    3.60
  10 -13   0   19.70    7.60
  10 -13   0   37.60    5.90
 -10  13   0   48.60    8.70
  10  13   0   34.60    5.20
  11 -13   0    1.50    4.30
  11 -13   0    0.60    6.50
 -11  13   0    5.60    6.20
   0 -14   0  340.57   17.50
   0 -14   0  332.17   17.10
   0  14   0  354.56   17.10
   0  14   0  309.17   17.20
  -1 -14   0   19.20    3.40
   1 -14   0   18.20    4.20
   1 -14   0   16.00    3.40
  -1 -14   0   19.50    3.40
  -1  14   0   13.40    3.60
   1  14   0   16.90    3.00
   1  14   0   13.80    3.20
   2 -14   0    2.70    2.50
  -2 -14   0    4.00    2.40
   2 -14   0    1.50    3.60
  -2 -14   0    3.00    2.60
   2  14   0    1.80    1.80
   2  14   0    3.50    2.60
  -2  14   0    2.20    2.70
   3 -14   0    0.40    2.40
   3 -14   0    1.20    3.50
  -3 -14   0   -5.80    2.10
  -3 -14   0    2.40    1.70
  -3  14   0    4.90    2.80
   3  14   0    1.50    2.20
  -4 -14   0  118.09    8.30
   4 -14   0  116.89   10.10
  -4 -14   0  125.09    7.10
   4 -14   0  129.39    8.40
  -4  14   0  136.89    9.00
   4  14   0  129.29    8.40
  -5 -14   0   63.29    5.60
   5 -14   0   58.09    7.50
   5 -14   0   53.99    5.60
  -5 -14   0   64.59    5.80
  -5 -14   0   69.89    4.60
   5  14   0   60.49    5.80
  -5  14   0   48.90    5.80
  -5  14   0   58.89    7.10
   6 -14   0   68.49    9.00
   6 -14   0   85.79    7.50
  -6 -14   0   97.89    5.60
  -6 -14   0   92.99    7.00
  -6  14   0   80.09    9.00
   6  14   0   90.29    7.20
  -6  14   0   81.99    7.40
  -7 -14   0   59.59    5.20
   7 -14   0   48.40    8.60
   7 -14   0   48.80    5.80
  -7 -14   0   60.79    4.10
  -7  14   0   44.10    7.40
  -7  14   0   65.19    6.40
   7  14   0   77.29    6.40
   8 -14   0   30.80    7.50
   8 -14   0   31.20    5.20
   8  14   0   30.40    4.70
  -8  14   0   28.80    4.70
  -8  14   0   19.50    6.50
   9 -14   0    5.00    4.00
   9 -14   0   -1.20    5.80
  -9  14   0    9.30    5.90
  -9  14   0    0.60    3.20
   9  14   0    6.30    3.30
  10 -14   0   -0.50    6.50
  10 -14   0    0.60    3.90
 -10  14   0   -1.30    5.30
  10  14   0   -1.90    3.10
  11 -14   0   22.80    8.60
  11 -14   0    8.30    4.80
 -11  14   0    7.00    6.50
   0 -15   0    4.40    2.60
   0 -15   0    9.50    3.30
   0  15   0    5.10    2.70
  -1 -15   0   80.89    6.80
   1 -15   0   91.49    7.80
   1 -15   0   93.89    6.80
  -1 -15   0   91.29    7.00
  -1  15   0   71.69    7.00
   1  15   0   88.69    6.90
   1  15   0   93.99    6.30
  -2 -15   0   28.50    3.50
   2 -15   0   19.50    3.60
  -2 -15   0   19.60    3.50
   2 -15   0   21.50    4.70
   2  15   0   21.80    2.90
  -2  15   0   16.40    3.80
   2  15   0   20.60    3.70
  -3 -15   0  134.89    7.20
  -3 -15   0  128.79    8.60
   3 -15   0  116.09    8.50
   3 -15   0  134.59   10.20
  -3  15   0  123.19    9.00
   3  15   0  137.09    8.70
  -4 -15   0  125.69    8.40
   4 -15   0  121.29    8.40
   4 -15   0  126.29   10.60
  -4 -15   0  121.99    7.10
  -4  15   0  106.39    8.80
   4  15   0  117.69    8.30
   5 -15   0  102.99   10.30
  -5 -15   0   91.59    5.80
  -5 -15   0   86.59    7.30
   5 -15   0   88.49    7.40
  -5  15   0   86.89    7.70
   5  15   0   90.09    7.20
   6 -15   0  135.99   12.70
   6 -15   0  136.09    9.90
  -6 -15   0  156.48    8.00
  -6 -15   0  150.78    9.40
  -6  15   0  145.19   10.40
   6  15   0  142.69    9.60
  -6  15   0  124.89   11.60
  -7 -15   0    1.90    1.70
   7 -15   0    3.30    3.50
   7 -15   0    6.20    5.60
  -7 -15   0    5.20    3.00
  -7  15   0   -1.90    3.60
   7  15   0    0.00    3.00
  -7  15   0   -0.20    4.60
   8 -15   0  114.59    9.50
   8 -15   0  114.89   12.60
  -8  15   0  110.29    8.80
  -8  15   0  107.19   11.50
   8  15   0  108.49    8.50
   9 -15   0   11.50    4.50
   9 -15   0    8.10    6.50
   9  15   0   12.20    3.90
  -9  15   0   17.20    4.10
  -9  15   0    1.90    5.60
  10 -15   0   50.69    6.70
  10 -15   0   25.60    8.50
  10  15   0   42.90    5.90
 -10  15   0   47.30    9.40
  11 -15   0   39.20    9.10
  11 -15   0   25.80    6.10
 -11  15   0   33.50    8.50
   0 -16   0  211.48   12.20
   0 -16   0  189.18   11.70
   0  16   0  208.28   12.00
  -1 -16   0   30.20    4.40
  -1 -16   0   33.70    4.50
   1 -16   0   34.20    4.30
   1 -16   0   38.40    5.40
   1  16   0   39.70    4.20
   1  16   0   26.20    4.10
  -1  16   0   32.20    4.50
  -2 -16   0   79.49    6.70
  -2 -16   0   63.79    5.60
   2 -16   0   76.09    6.50
   2 -16   0   71.09    7.60
   2  16   0   64.59    6.10
   2  16   0   76.59    5.30
  -2  16   0   60.09    6.10
   3 -16   0   23.20    5.30
  -3 -16   0   19.20    2.80
   3 -16   0   16.70    3.60
  -3 -16   0   12.20    3.40
   3  16   0   16.80    3.60
  -3  16   0   16.80    4.00
   4 -16   0  144.19   12.40
   4 -16   0  175.38   10.70
  -4 -16   0  173.68    9.40
  -4 -16   0  167.48   10.60
   4  16   0  185.18   10.80
  -4  16   0  169.08   11.30
   5 -16   0   69.19    9.20
   5 -16   0   74.99    6.90
  -5 -16   0   59.59    6.20
  -5 -16   0   78.29    5.30
   5  16   0   71.09    6.50
  -5  16   0   71.59    7.10
   6 -16   0   35.90    5.10
   6 -16   0   32.10    7.30
  -6 -16   0   39.50    5.00
  -6 -16   0   36.50    3.40
  -6  16   0   36.40    6.50
  -6  16   0   36.80    5.70
   6  16   0   29.90    4.80
   7 -16   0   -4.10    5.40
   7 -16   0    4.90    3.70
  -7 -16   0    4.20    2.90
  -7  16   0    5.50    4.10
   7  16   0    5.00    3.40
  -7  16   0    2.80    4.90
   8 -16   0   -3.10    5.90
   8 -16   0    0.50    3.70
  -8  16   0    1.50    3.60
  -8  16   0   -1.00    5.00
   8  16   0    5.80    3.40
   9 -16   0   21.10    7.50
   9 -16   0   19.40    5.10
   9  16   0   36.50    5.40
  -9  16   0   29.50    4.70
  -9  16   0   18.90    6.90
  10 -16   0   16.10    7.50
  10 -16   0   30.30    6.00
  10  16   0   29.00    5.20
 -10  16   0   38.60    8.70
  11 -16   0   29.90    9.10
  11 -16   0   41.80    7.10
   0 -17   0   10.30    3.60
   0 -17   0    7.30    3.20
   0  17   0    7.20    3.20
  -1 -17   0   11.40    3.30
   1 -17   0    9.50    3.20
   1 -17   0    9.20    4.10
  -1 -17   0   11.40    3.40
   1  17   0   16.10    3.60
  -1  17   0    7.20    3.30
   1  17   0   11.30    3.30
  -2 -17   0   59.09    6.10
   2 -17   0   69.59    6.40
   2 -17   0   71.99    8.00
  -2 -17   0   74.69    6.00
  -2  17   0   56.99    6.20
   2  17   0   52.39    5.80
   2  17   0   75.29    5.40
  -3 -17   0   65.59    5.10
   3 -17   0   73.89    8.20
   3 -17   0   62.89    6.10
  -3 -17   0   63.19    6.30
  -3  17   0   65.49    6.70
   3  17   0   65.89    6.50
   4 -17   0   12.60    5.50
   4 -17   0   10.50    3.70
  -4 -17   0   11.90    3.70
  -4 -17   0   15.80    2.80
   4  17   0   10.90    3.40
  -4  17   0    8.80    4.10
  -5 -17   0    2.60    3.10
   5 -17   0   -0.70    5.00
  -5 -17   0    0.60    1.90
   5 -17   0   -0.70    3.00
  -5  17   0   -3.70    3.60
   5  17   0    0.70    2.80
  -6 -17   0   55.69    4.60
   6 -17   0   53.79    6.20
   6 -17   0   57.79    9.00
  -6 -17   0   54.59    5.80
   6  17   0   66.79    6.50
  -6  17   0   58.19    6.70
  -6  17   0   47.10    7.40
   7 -17   0    2.70    5.90
   7 -17   0    1.90    3.70
  -7 -17   0   -0.30    2.80
  -7  17   0    0.90    4.90
  -7  17   0   -0.10    3.90
   7  17   0    6.50    3.40
   8 -17   0    1.10    3.70
   8 -17   0    4.30    6.20
  -8  17   0    1.10    5.00
  -8  17   0    2.70    4.00
   8  17   0   -5.00    2.90
   9 -17   0    7.40    6.90
   9 -17   0    2.30    4.00
  -9  17   0    1.60    5.50
   9  17   0    7.10    3.80
  -9  17   0    6.20    3.80
  10 -17   0   44.10    6.70
  10 -17   0   23.90    8.90
  10  17   0   40.90    5.70
 -10  17   0   20.90    7.60
   0 -18   0   64.59    6.20
   0 -18   0   70.99    7.10
   0  18   0   56.89    6.20
   1 -18   0   13.80    4.60
  -1 -18   0   18.40    3.90
  -1 -18   0   12.70    3.80
   1 -18   0   10.10    3.50
  -1  18   0    9.00    3.60
   1  18   0   16.40    3.90
  -2 -18   0    7.20    3.30
  -2 -18   0    1.30    2.80
   2 -18   0   -0.80    2.90
   2 -18   0    4.60    4.40
  -2  18   0    4.00    3.40
   2  18   0    2.80    3.20
   2  18   0    5.00    2.40
  -3 -18   0  165.88   10.70
   3 -18   0  162.58   12.80
   3 -18   0  164.78   10.90
  -3 -18   0  166.48    9.40
  -3  18   0  158.68   11.30
   3  18   0  177.48   11.00
  -4 -18   0   -2.00    3.10
   4 -18   0    2.80    3.40
  -4 -18   0   -1.00    2.00
   4 -18   0    3.50    5.10
   4  18   0   -0.40    2.80
  -4  18   0    2.60    3.90
  -5 -18   0    1.20    3.20
  -5 -18   0    1.50    2.00
   5 -18   0    7.20    3.80
   5 -18   0   -3.70    4.90
  -5  18   0    2.40    3.90
   5  18   0    0.70    3.00
  -6 -18   0   64.59    4.80
   6 -18   0   53.59    6.40
   6 -18   0   33.90    8.10
  -6 -18   0   59.09    6.10
   6  18   0   60.49    6.30
  -6  18   0   47.30    7.50
  -6  18   0   55.89    6.80
   7 -18   0    3.00    3.70
  -7 -18   0   -3.30    2.60
   7 -18   0    1.50    5.80
  -7  18   0    1.50    4.80
   7  18   0   -3.30    2.90
  -7  18   0    5.50    4.10
   8 -18   0    9.50    4.50
   8 -18   0   13.90    7.20
  -8  18   0    0.70    3.90
  -8  18   0    9.20    5.80
   8  18   0   11.50    3.90
   9 -18   0   -1.40    4.10
   9 -18   0    2.70    6.40
  -9  18   0   -1.90    3.60
  -9  18   0   -0.70    5.30
   9  18   0    1.70    3.60
  10 -18   0    4.50    4.70
  10 -18   0    0.00    6.30
  10  18   0    0.30    3.80
 -10  18   0   -5.80    5.40
   0 -19   0    2.00    3.70
   0 -19   0    3.30    3.10
   0  19   0    7.10    3.70
   1 -19   0   31.10    6.00
  -1 -19   0   36.60    5.20
   1 -19   0   20.40    4.50
  -1 -19   0   38.00    5.20
   1  19   0   26.80    4.70
  -1  19   0   25.60    4.70
   2 -19   0   16.00    5.40
   2 -19   0   15.70    4.20
  -2 -19   0   19.90    4.30
  -2 -19   0   19.00    3.90
  -2  19   0   20.10    4.60
   2  19   0   16.90    3.20
   2  19   0   16.20    4.10
   3 -19   0  194.28   12.10
  -3 -19   0  188.48   10.30
  -3 -19   0  187.08   11.80
   3 -19   0  183.78   13.90
  -3  19   0  184.08   12.50
   3  19   0  169.68   11.70
   4 -19   0    8.50    3.70
   4 -19   0    4.00    5.30
  -4 -19   0    7.60    3.70
   4  19   0    3.10    3.20
  -4  19   0    8.70    4.30
  -5 -19   0    3.60    3.40
   5 -19   0   -1.80    5.20
  -5 -19   0   -5.60    1.70
   5 -19   0   -0.10    3.40
   5  19   0    2.90    3.30
  -5  19   0   -0.70    3.90
   6 -19   0   -0.10    5.70
  -6 -19   0   -2.00    3.00
   6 -19   0   -1.70    3.50
  -6  19   0    3.70    4.20
  -6  19   0    3.30    5.10
   6  19   0    4.70    3.40
  -7 -19   0    9.40    3.60
   7 -19   0    7.90    4.30
   7 -19   0    4.80    6.20
   7  19   0    7.40    3.90
  -7  19   0    3.60    5.10
  -7  19   0    9.70    4.50
   8 -19   0    4.70    6.50
   8 -19   0    5.10    4.10
  -8  19   0    5.30    5.80
  -8  19   0   11.60    4.60
   8  19   0    8.20    3.90
   9 -19   0   -3.10    6.10
   9 -19   0    3.10    4.50
  -9  19   0    2.10    4.00
  -9  19   0   -1.40    5.60
   9  19   0    6.10    4.00
  10 -19   0   58.19    7.70
  10 -19   0   31.40    9.60
 -10  19   0   63.89   10.80
  10  19   0   69.19    7.50
   0 -20   0   75.69    7.80
   0 -20   0   76.19    7.20
   0  20   0   63.09    6.80
  -1 -20   0  457.15   23.20
   1 -20   0  448.26   23.10
   1 -20   0  458.25   24.20
  -1 -20   0  437.76   22.90
   1  20   0  426.36   23.10
  -1  20   0  445.46   23.20
  -2 -20   0  137.59    9.20
   2 -20   0  130.29   10.00
  -2 -20   0  130.19   10.00
   2 -20   0  157.68   12.20
  -2  20   0  130.09   10.50
   2  20   0  137.19   10.10
  -3 -20   0   -2.10    2.40
   3 -20   0    4.80    3.60
   3 -20   0    0.40    5.00
  -3 -20   0    3.00    3.60
  -3  20   0   -4.20    3.60
   3  20   0   -3.10    2.90
   4 -20   0   76.69   10.10
   4 -20   0   76.39    7.70
  -4 -20   0   82.29    7.80
  -4  20   0   80.39    8.20
   4  20   0   91.59    8.20
  -5 -20   0    3.00    3.60
   5 -20   0   -2.90    3.50
  -5 -20   0    1.40    2.20
   5 -20   0    0.60    5.60
  -5  20   0    2.60    4.30
   5  20   0   -1.70    3.20
  -6 -20   0   33.70    5.00
   6 -20   0   39.30    8.10
   6 -20   0   23.50    5.30
  -6  20   0   32.40    7.20
  -6  20   0   25.80    5.50
   6  20   0   27.00    5.10
  -7 -20   0    7.60    6.00
   7 -20   0    6.90    6.50
   7 -20   0    1.80    3.90
  -7  20   0   -2.30    4.00
  -7  20   0   -6.90    4.70
   7  20   0   -2.00    3.30
   8 -20   0   39.00    6.50
   8 -20   0   17.80    7.80
   8  20   0   25.10    5.10
  -8  20   0   34.50    5.60
  -8  20   0   35.20    7.50
   9 -20   0    2.10    6.90
   9 -20   0   10.20    5.00
  -9  20   0    7.30    6.20
   9  20   0    0.50    3.80
   0 -21   0    2.20    3.50
   0 -21   0    5.60    4.20
   0  21   0    3.20    3.70
  -1 -21   0   68.09    7.10
   1 -21   0   57.19    6.80
   1 -21   0   69.09    8.20
  -1 -21   0   65.29    7.00
  -1  21   0   56.29    6.90
   1  21   0   58.59    6.70
  -2 -21   0  279.27   15.50
   2 -21   0  281.67   16.40
  -2 -21   0  289.17   16.50
   2 -21   0  300.27   18.30
  -2  21   0  289.07   16.80
   2  21   0  271.17   16.50
  -3 -21   0   27.50    5.20
   3 -21   0   21.10    6.50
  -3 -21   0   27.20    4.00
   3 -21   0   26.80    5.30
  -3  21   0   19.30    5.20
   3  21   0   19.50    4.80
   4 -21   0   17.00    6.60
  -4 -21   0   20.70    4.70
   4 -21   0   10.70    4.40
   4  21   0   12.40    4.20
  -4  21   0   11.00    4.80
  -5 -21   0   49.50    4.70
   5 -21   0   47.10    8.80
   5 -21   0   40.30    6.20
  -5 -21   0   47.40    6.20
   5  21   0   41.80    5.80
  -5  21   0   49.99    6.70
   6 -21   0   -2.30    5.80
  -6 -21   0   10.20    3.70
   6 -21   0    7.70    4.50
   6  21   0    4.30    3.60
  -6  21   0    8.10    4.80
   7 -21   0   13.90    5.10
   7 -21   0   21.10    7.70
  -7  21   0   19.80    5.30
  -7  21   0    8.40    5.60
   7  21   0   13.80    4.30
   8 -21   0    0.60    6.20
   8 -21   0    5.10    4.70
   8  21   0   -2.00    3.60
  -8  21   0    8.50    4.60
  -8  21   0   -0.30    5.20
   9 -21   0   -7.80    6.10
   9 -21   0    1.10    4.60
   9  21   0   -5.10    3.50
  -9  21   0    2.20    6.00
   0 -22   0    6.00    4.00
   0 -22   0   -0.20    4.10
   0  22   0    1.10    3.80
   1 -22   0   33.20    6.70
  -1 -22   0   55.19    6.50
  -1 -22   0   32.60    5.80
   1 -22   0   28.90    5.60
  -1  22   0   39.00    6.00
   1  22   0   31.70    5.50
   2 -22   0  204.18   13.50
  -2 -22   0  215.38   13.50
   2 -22   0  224.48   15.20
  -2 -22   0  200.88   12.40
   2  22   0  199.18   13.30
  -2  22   0  193.58   13.60
  -3 -22   0  297.87   17.40
   3 -22   0  324.97   17.80
   3 -22   0  303.87   19.70
  -3 -22   0  314.27   15.90
   3  22   0  278.77   17.30
  -3  22   0  297.47   17.80
   4 -22   0   71.69    7.80
   4 -22   0   72.89    9.80
  -4 -22   0   68.39    7.50
   4  22   0   64.29    7.30
  -4  22   0   61.79    7.50
   5 -22   0    9.70    4.60
  -5 -22   0    1.30    3.00
  -5 -22   0    2.20    3.50
   5 -22   0    5.50    6.10
  -5  22   0   -4.30    4.30
   5  22   0    0.70    3.50
   6 -22   0   -2.90    5.90
  -6 -22   0    4.90    3.80
   6 -22   0    4.30    4.20
   6  22   0    5.10    3.90
  -6  22   0    4.70    4.60
   7 -22   0   -2.70    6.20
   7 -22   0   15.90    5.40
  -7  22   0    4.40    5.80
   7  22   0   11.30    4.50
  -7  22   0   10.30    5.00
   8 -22   0   43.20    7.30
   8 -22   0   36.50    9.40
  -8  22   0   49.10    6.70
  -8  22   0   58.19    9.30
   8  22   0   42.00    6.50
   9 -22   0   13.90    8.00
   9 -22   0   -1.90    4.40
  -9  22   0   -2.60    5.50
   9  22   0    4.40    4.20
   0 -23   0    1.90    4.50
   0 -23   0   -0.10    4.00
   0  23   0   -2.00    3.70
   1 -23   0    2.00    4.00
  -1 -23   0    2.60    4.00
  -1 -23   0    4.00    4.10
   1 -23   0    3.10    4.80
  -1  23   0    9.60    4.70
   1  23   0   10.30    4.40
  -2 -23   0   10.70    4.50
   2 -23   0   12.60    4.50
  -2 -23   0    6.00    3.60
   2 -23   0    6.10    5.50
  -2  23   0    6.00    4.50
   2  23   0    9.30    4.30
   3 -23   0   40.70    6.30
  -3 -23   0   34.90    6.00
   3 -23   0   44.00    8.10
  -3 -23   0   32.50    5.80
   3  23   0   32.20    5.40
  -3  23   0   48.30    6.50
   4 -23   0   35.60    8.30
  -4 -23   0   43.20    6.30
   4 -23   0   38.70    6.20
  -4  23   0   34.20    6.20
   4  23   0   25.50    5.40
   5 -23   0  142.19   14.10
   5 -23   0  147.99   11.70
  -5 -23   0  136.69   10.70
   5  23   0  149.99   11.10
  -5  23   0  140.69   11.80
   6 -23   0   12.00    5.10
  -6 -23   0   11.90    4.40
   6 -23   0   20.20    7.70
  -6  23   0   13.40    5.20
   6  23   0   12.10    4.50
   7 -23   0   40.70    6.80
   7 -23   0   54.79   10.20
   7  23   0   29.90    5.80
  -7  23   0   48.80    8.90
  -7  23   0   39.70    6.50
   8 -23   0   -0.70    4.80
   8 -23   0    1.00    7.00
  -8  23   0   -6.50    4.20
   8  23   0    0.30    3.80
  -8  23   0    0.50    5.60
   0 -24   0   21.00    5.70
   0 -24   0    8.70    4.70
   0  24   0   16.20    5.20
   1 -24   0   64.59    8.30
   1 -24   0   65.49    7.60
  -1 -24   0   69.99    7.60
  -1 -24   0   55.09    7.30
  -1  24   0   50.49    7.10
   1  24   0   56.19    7.20
  -2 -24   0    1.70    3.40
   2 -24   0   -3.00    4.80
   2 -24   0    2.70    4.10
  -2 -24   0    5.80    4.30
   2  24   0   -1.00    3.60
  -2  24   0   -4.10    4.00
  -3 -24   0    3.30    4.30
   3 -24   0   -0.10    3.90
   3 -24   0   -0.70    5.70
  -3  24   0    6.50    4.80
   3  24   0    1.80    4.10
   4 -24   0   12.00    6.80
  -4 -24   0   22.30    5.40
   4 -24   0   34.70    6.40
  -4  24   0   30.90    6.30
   4  24   0   23.10    5.30
   5 -24   0    8.30    5.10
   5 -24   0    7.20    6.70
  -5 -24   0    5.20    4.20
   5  24   0   13.90    4.60
  -5  24   0    8.90    5.00
   6 -24   0    2.20    4.60
  -6 -24   0    0.90    3.80
   6 -24   0    1.50    6.50
   6  24   0   -2.70    3.40
  -6  24   0    0.80    4.60
   7 -24   0    2.70    4.90
   7 -24   0   16.00    8.10
   7  24   0   13.40    5.00
  -7  24   0   11.40    6.10
  -7  24   0   12.80    5.10
   8 -24   0    4.70    5.10
   8 -24   0    5.50    7.10
   8  24   0    6.20    4.70
  -8  24   0    1.10    4.60
  -8  24   0    1.60    5.80
   0 -25   0    0.90    4.10
   0 -25   0    6.40    4.80
   0  25   0   -1.60    4.10
   1 -25   0   26.80    6.60
  -1 -25   0   26.10    5.90
   1 -25   0   26.40    6.00
  -1 -25   0   32.20    6.00
  -1  25   0   21.90    5.50
   1  25   0   29.40    5.80
  -2 -25   0    2.50    3.60
   2 -25   0    1.80    5.40
   2 -25   0    1.80    4.20
  -2 -25   0    3.80    4.30
  -2  25   0   -0.20    4.50
   2  25   0    4.40    4.40
   3 -25   0   -2.30    4.10
   3 -25   0    5.10    5.70
  -3 -25   0    5.40    4.40
  -3  25   0   -3.00    4.50
   3  25   0    2.10    4.00
   4 -25   0   24.30    7.90
   4 -25   0   12.90    5.20
  -4 -25   0   16.50    5.10
  -4  25   0   17.80    5.70
   4  25   0   16.70    4.90
   5 -25   0   20.10    5.80
  -5 -25   0   18.30    5.00
   5 -25   0    5.40    6.70
   5  25   0   19.50    5.20
  -5  25   0   27.20    6.20
   6 -25   0   28.40    8.70
  -6 -25   0   37.00    5.70
   6 -25   0   23.70    6.30
  -6  25   0   35.60    6.70
   6  25   0   23.10    5.70
   7 -25   0    3.50    4.90
   7 -25   0    9.70    7.70
   7  25   0    3.70    4.50
  -7  25   0    7.20    6.40
  -7  25   0   -1.30    4.60
   0 -26   0    1.80    4.40
   0 -26   0    0.40    4.40
   0  26   0    6.60    4.80
  -1 -26   0   12.10    4.70
   1 -26   0   11.10    5.60
   1 -26   0    4.40    4.70
  -1 -26   0    7.30    4.90
  -1  26   0    5.40    4.60
   1  26   0   -2.00    3.80
   2 -26   0    3.10    4.80
  -2 -26   0   15.00    5.20
   2 -26   0   13.30    6.30
  -2  26   0    7.30    5.20
   2  26   0    6.10    4.50
   3 -26   0   41.80    8.70
  -3 -26   0   52.09    7.20
   3 -26   0   51.79    7.50
   3  26   0   42.60    6.50
  -3  26   0   46.30    7.30
   4 -26   0   72.39    8.80
  -4 -26   0   71.79    8.20
   4 -26   0   66.89   10.60
   4  26   0   59.29    7.90
  -4  26   0   83.99    9.40
   5 -26   0   -5.50    4.30
  -5 -26   0    3.60    4.00
   5 -26   0   -1.20    6.10
  -5  26   0    2.00    4.80
   5  26   0    3.40    4.20
   6 -26   0   -4.90    4.50
   6 -26   0   -3.40    6.50
  -6  26   0    5.20    5.10
   6  26   0   -2.80    4.10
   7 -26   0   71.89   12.30
   7 -26   0   69.89    9.20
  -7  26   0   84.19   11.10
  -7  26   0   85.79    9.40
   7  26   0   70.09    8.20
   0 -27   0    2.50    4.60
   0 -27   0    0.10    4.30
   0  27   0   -4.70    4.10
   1 -27   0    3.90    5.50
  -1 -27   0    2.20    4.10
   1 -27   0   12.20    5.30
  -1 -27   0    4.30    4.80
   1  27   0    2.70    4.60
  -1  27   0    9.50    5.20
  -2 -27   0   20.80    5.80
   2 -27   0   24.70    6.00
   2 -27   0   30.20    7.60
   2  27   0   27.30    6.00
  -2  27   0   22.20    5.90
   3 -27   0    0.20    4.60
  -3 -27   0    1.20    4.30
   3 -27   0    8.70    6.40
   3  27   0    2.00    4.40
  -3  27   0    1.50    4.90
  -4 -27   0   18.10    5.40
   4 -27   0   16.90    7.60
   4 -27   0   16.00    5.80
  -4  27   0   22.50    6.10
   4  27   0   13.40    5.00
  -5 -27   0    0.00    4.00
   5 -27   0    3.20    5.10
   5 -27   0   -8.70    5.50
   5  27   0   -1.20    4.20
  -5  27   0    3.40    4.90
   6 -27   0   -1.80    6.80
   6 -27   0   -2.00    4.90
  -6  27   0   -3.00    4.70
   6  27   0   -4.90    3.80
   0 -28   0   86.09    9.60
   0 -28   0   80.79    9.40
   0  28   0   77.39    9.20
  -1 -28   0    3.90    4.70
   1 -28   0    4.60    5.10
   1 -28   0    5.80    5.50
   1  28   0    3.40    4.70
  -1  28   0    1.60    4.80
   2 -28   0   13.60    6.40
  -2 -28   0    8.50    5.10
   2 -28   0    5.80    5.20
   2  28   0    9.30    5.20
  -2  28   0    5.90    5.30
   3 -28   0    0.90    5.00
  -3 -28   0    0.70    4.70
   3 -28   0   10.00    6.60
   3  28   0    1.30    4.40
  -3  28   0    2.40    5.20
   4 -28   0   10.20    5.50
   4 -28   0   11.00    7.40
  -4 -28   0   12.20    5.10
  -4  28   0   19.10    6.20
   4  28   0   13.50    5.30
  -5 -28   0    7.00    4.60
   5 -28   0    8.90    7.30
   5 -28   0    3.00    5.10
   5  28   0    1.10    4.40
  -5  28   0   -3.80    4.50
   0 -29   0   -1.00    4.70
   0 -29   0    0.20    4.50
   0  29   0    7.60    5.00
   1 -29   0    3.90    5.10
   1 -29   0   12.60    6.00
  -1 -29   0    1.80    4.50
  -1  29   0    4.30    4.90
   1  29   0    3.40    4.80
   2 -29   0   16.40    7.00
   2 -29   0   22.50    6.40
  -2 -29   0   33.60    6.60
  -2  29   0   20.50    6.30
   2  29   0   30.30    6.30
   3 -29   0   -4.50    5.40
  -3 -29   0    1.30    4.40
   3 -29   0   -1.80    4.80
   3  29   0   -1.50    4.30
  -3  29   0   -2.80    4.50
   4 -29   0   20.80    6.40
  -4 -29   0   18.90    5.70
   4 -29   0   12.80    7.60
   4  29   0   15.90    5.90
  -4  29   0   27.90    6.30
   0 -30   0    1.00    4.90
   0  30   0    4.10    4.90
   1 -30   0   12.30    5.90
  -1 -30   0   18.40    5.90
   1 -30   0   13.20    6.30
  -1  30   0    3.70    4.90
   1  30   0    8.60    5.30
   2 -30   0    2.10    5.50
   2 -30   0    2.70    5.10
  -2 -30   0    0.30    4.60
   2  30   0    4.40    4.90
  -2  30   0    2.30    4.90
   3 -30   0    2.00    5.20
   3 -30   0   -1.90    6.30
  -3 -30   0    3.50    4.70
  -3  30   0   12.90    5.80
   3  30   0   -0.60    4.90
   0 -31   0   -6.20    4.20
   0  31   0   -7.70    4.50
   1 -31   0    8.60    5.60
  -1 -31   0   12.60    5.70
   1 -31   0    1.50    5.60
   1  31   0    2.60    5.20
  -1  31   0    2.30    5.20
 -12   0   1    2.20    5.90
  11   0  -1   47.70    7.30
  11   0  -1   52.59    5.80
 -11   0   1   48.70    8.60
 -10   0   1    4.30    5.40
  10   0  -1    2.10    2.80
  10   0  -1   -1.80    4.10
   9   0  -1  384.56   20.60
  -9   0   1  389.06   22.50
   9   0  -1  368.26   18.80
  -8   0   1   -3.30    3.50
   8   0  -1   -2.30    3.20
   8   0  -1    1.60    2.20
   7   0  -1    8.90    2.20
   7   0  -1   11.70    3.60
  -7   0   1   11.20    4.20
  -6   0   1    0.50    3.30
  -6   0   1    0.90    2.30
   6   0  -1    1.10    2.00
   6   0  -1    0.50    1.60
   6   0  -1    3.60    2.80
   6   0  -1    0.20    1.50
  -5   0   1    8.90    2.80
   5   0  -1    5.80    1.90
  -5   0   1    7.20    3.60
   5   0  -1    9.80    3.20
   5   0  -1    4.30    2.30
   5   0  -1    7.70    1.80
  -4   0   1   -1.50    1.60
   4   0  -1    0.30    0.90
  -4   0   1    0.40    2.40
   4   0  -1    1.70    2.00
   4   0  -1   -0.20    1.40
   4   0  -1    0.40    1.20
   4   0  -1   -1.30    2.00
   3   0  -1    1.50    0.70
  -3   0   1    4.80    2.00
   3   0  -1    2.30    1.10
  -3   0   1    1.70    1.40
   3   0  -1    3.50    1.00
   3   0  -1    2.30    1.80
   3   0  -1    3.70    1.60
  -2   0   1   -0.10    0.90
   2   0  -1    1.30    1.00
  -2   0   1   -0.10    1.20
   2   0  -1    0.80    1.50
   2   0  -1    0.40    1.20
  -2   0   1    0.40    1.60
   1   0  -1  511.25   22.10
   1   0  -1  463.65   22.20
  -1   0   1  519.35   22.20
  -1   0   1  482.25   22.10
   0   0  -1   -0.30    0.40
   0   0   1   -0.20    0.40
   0   0   1    0.50    0.30
   0   0  -1    0.40    0.30
  -1   0  -1 1151.98   52.89
   1   0   1 1192.28   52.89
   1   0   1 1244.78   52.99
  -1   0  -1 1154.58   52.99
  -1   0  -1 1228.48   52.99
   1   0   1 1158.08   52.79
   1   0   1 1224.18   52.99
  -1   0  -1 1185.88   52.79
   2   0   1    1.30    1.50
   2   0   1    0.70    1.10
  -2   0  -1    0.80    1.60
  -2   0  -1    1.30    1.60
  -2   0  -1   -1.00    1.40
   2   0   1    1.10    1.60
   2   0   1   -0.90    1.40
  -2   0  -1    0.80    1.00
   3   0   1  117.69    6.90
  -3   0  -1  123.39    6.00
   3   0   1  109.69    6.60
  -3   0  -1  119.89    6.60
   3   0   1  114.69    6.20
  -3   0  -1  113.79    7.00
  -3   0  -1  120.09    6.70
   3   0   1  121.39    6.80
  -4   0  -1    0.50    2.70
   4   0   1    1.00    2.50
  -4   0  -1    0.00    2.20
   4   0   1    0.70    1.60
   4   0   1   -1.50    2.10
   4   0   1    0.10    2.30
  -4   0  -1   -0.10    2.20
  -4   0  -1    0.10    1.30
   5   0   1  347.97   18.00
  -5   0  -1  348.47   17.30
   5   0   1  356.56   17.20
   5   0   1  374.26   17.80
  -5   0  -1  354.06   17.70
  -5   0  -1  357.56   18.80
  -5   0  -1  358.16   16.70
  -6   0  -1    2.90    3.00
  -6   0  -1   -1.30    2.20
   6   0   1   -0.40    1.90
  -6   0  -1   -1.70    2.10
   6   0   1   -0.40    2.70
  -6   0  -1    1.20    1.30
   7   0   1  147.09    8.80
  -7   0  -1  142.79    7.40
   7   0   1  152.68    9.90
  -7   0  -1  143.19   10.90
   8   0   1   -1.00    2.40
   8   0   1   -4.30    3.30
  -8   0  -1    0.10    4.00
   9   0   1   13.00    4.80
  -9   0  -1   31.90    6.70
   9   0   1   18.10    3.90
 -10   0  -1    2.40    5.10
  10   0   1    3.40    3.30
  10   0   1   -7.30    3.50
  11   0   1   16.20    4.40
 -11   0  -1   17.60    6.80
  11   0   1   18.50    5.50
 -13   1   1    7.70    7.10
 -12   1   1   57.39   10.30
  11  -1  -1    7.40    5.00
  11  -1  -1    0.20    3.00
 -11  -1   1   -4.70    4.70
 -11   1   1   -0.70    5.20
  11   1  -1    1.10    3.30
  11   1  -1    0.30    4.30
 -10  -1   1   85.29   10.80
  10  -1  -1   92.39    9.60
  10  -1  -1   96.89    7.40
 -10   1   1   66.79   10.10
  10   1  -1  103.29    7.40
  10   1  -1   97.39    9.20
   9  -1  -1   72.69    5.70
   9  -1  -1   50.99    7.20
  -9  -1   1   54.79    8.30
  -9   1   1   67.49    9.30
   9   1  -1   52.69    6.70
   9   1  -1   60.69    5.40
   8  -1  -1    0.50    2.10
   8  -1  -1   -0.90    3.50
  -8  -1   1   -2.20    3.70
  -8   1   1    1.40    4.20
   8   1  -1    0.90    3.30
   8   1  -1   -0.40    2.00
   7  -1  -1   28.70    4.70
  -7  -1   1   26.90    5.10
  -7  -1   1   28.20    3.70
   7  -1  -1   25.30    3.00
   7   1  -1   24.10    4.10
   7   1  -1   30.40    3.10
  -7   1   1   28.30    5.20
   6  -1  -1   68.19    6.30
   6  -1  -1   68.89    4.60
  -6  -1   1   65.09    5.30
   6  -1  -1   61.09    4.60
  -6  -1   1   72.79    7.40
   6  -1  -1   77.39    5.40
   6   1  -1   65.59    5.70
   6   1  -1   64.79    4.70
  -6   1   1   67.99    5.70
  -6   1   1   71.99    7.10
   6   1  -1   62.39    4.40
   6   1  -1   63.59    5.00
  -5  -1   1  115.89    7.00
  -5  -1   1  106.49    8.50
   5  -1  -1  109.19    6.20
   5  -1  -1  115.29    7.90
   5  -1  -1  106.89    6.50
   5  -1  -1  109.99    6.80
   5   1  -1  112.69    7.40
  -5   1   1  108.99    7.40
   5   1  -1  112.09    6.50
   5   1  -1  109.79    6.40
   5   1  -1  110.49    6.00
  -5   1   1  106.79    8.40
  -4  -1   1  335.87   15.50
   4  -1  -1  305.57   15.90
   4  -1  -1  314.67   14.90
  -4  -1   1  298.87   16.50
   4  -1  -1  335.77   15.40
   4  -1  -1  331.17   15.20
   4   1  -1  323.17   15.30
   4   1  -1  340.37   15.70
  -4   1   1  309.37   16.50
  -4   1   1  347.27   15.90
   4   1  -1  342.67   16.40
   4   1  -1  316.47   15.00
   4   1  -1  315.47   14.80
  -3  -1   1  272.57   12.80
  -3  -1   1  278.87   12.90
  -3  -1   1  266.07   13.80
   3  -1  -1  301.87   13.40
   3  -1  -1  271.67   12.50
   3  -1  -1  278.37   12.70
   3  -1  -1  266.27   12.90
   3   1  -1  274.07   12.50
   3   1  -1  269.27   12.80
  -3   1   1  280.67   13.30
  -3   1   1  257.77   13.70
   3   1  -1  286.47   13.00
   3   1  -1  254.17   13.50
   3   1  -1  282.37   12.40
   2  -1  -1  159.68    6.90
  -2  -1   1  137.59    7.20
   2  -1  -1  147.49    6.80
  -2  -1   1  153.08    7.90
   2  -1  -1  137.99    7.70
   2  -1  -1  149.69    7.30
   2  -1  -1  152.88    7.60
  -2   1   1  158.48    7.90
  -2   1   1  153.28    7.60
   2   1  -1  143.89    7.20
   2   1  -1  145.29    7.80
   2   1  -1  154.68    7.20
   1  -1  -1 1651.83   71.39
   1  -1  -1 1681.53   71.69
  -1  -1   1 1613.84   71.79
   1  -1  -1 1620.14   71.39
  -1  -1   1 1671.63   71.59
   1  -1  -1 1497.35   71.59
   1   1  -1 1632.84   71.79
  -1   1   1 1610.94   71.79
   1   1  -1 1614.64   71.59
   0  -1  -1  125.99    5.80
   0  -1   1  126.29    5.80
   0  -1  -1  129.09    5.90
   0  -1   1  132.99    6.00
   0  -1  -1  127.59    5.90
   0  -1   1  123.19    6.00
   0   1  -1  130.19    5.80
   0   1  -1  123.19    6.00
   0   1   1  138.29    6.00
   0   1   1  129.59    5.80
   0   1  -1  117.19    6.00
   0   1   1  121.19    5.80
  -1  -1  -1 1932.41   86.79
  -1  -1  -1 1938.21   86.79
   1  -1   1 1883.71   86.79
  -1  -1  -1 2004.90   86.99
   1  -1   1 1920.81   86.89
   1  -1   1 1984.00   86.99
   1  -1   1 2067.19   87.09
  -1   1  -1 1919.51   86.89
  -1   1  -1 2063.19   86.89
  -1   1  -1 1966.30   86.99
   1   1   1 1979.40   86.99
   1   1   1 1988.80   86.89
   1   1   1 1915.31   86.99
  -1   1  -1 1993.00   87.09
   1   1   1 1933.91   86.79
   2  -1   1 2454.85  104.79
  -2  -1  -1 2333.27  104.69
   2  -1   1 2411.66  104.89
   2  -1   1 2326.77  104.49
  -2  -1  -1 2370.06  104.59
  -2  -1  -1 2324.27  104.89
  -2  -1  -1 2389.76  104.39
   2  -1   1 2368.06  104.79
  -2   1  -1 2302.67  104.89
   2   1   1 2276.17  104.79
  -2   1  -1 2360.86  104.89
  -2   1  -1 2291.67  104.69
  -2   1  -1 2412.66  104.49
   2   1   1 2452.05  104.69
   2   1   1 2335.37  104.49
   2   1   1 2396.96  104.59
  -3  -1  -1   48.80    3.00
  -3  -1  -1   48.00    3.70
  -3  -1  -1   46.00    4.20
   3  -1   1   54.49    4.20
   3  -1   1   49.99    3.90
   3  -1   1   44.30    3.30
   3  -1   1   47.80    4.00
  -3  -1  -1   43.90    3.60
  -3   1  -1   49.60    3.10
   3   1   1   46.80    3.80
  -3   1  -1   42.00    3.60
   3   1   1   44.20    3.70
   3   1   1   46.20    3.20
  -3   1  -1   44.40    4.10
  -3   1  -1   50.39    4.00
   3   1   1   45.60    4.00
   4  -1   1  226.98   12.40
  -4  -1  -1  215.58   12.50
  -4  -1  -1  230.38   11.70
   4  -1   1  229.48   11.50
   4  -1   1  223.68   12.40
  -4  -1  -1  231.38   11.70
   4  -1   1  230.58   11.90
  -4  -1  -1  228.98   11.00
   4   1   1  222.88   12.40
  -4   1  -1  247.58   11.20
   4   1   1  255.17   12.00
  -4   1  -1  218.28   12.00
  -4   1  -1  224.88   12.60
  -4   1  -1  230.68   11.80
   4   1   1  231.58   12.00
   4   1   1  216.08   11.30
  -5  -1  -1  136.09    8.20
  -5  -1  -1  127.09    9.40
  -5  -1  -1  144.19    7.30
   5  -1   1  172.28   11.80
   5  -1   1  134.99    8.00
  -5  -1  -1  137.89    8.40
   5  -1   1  130.89    9.10
  -5   1  -1  127.89    9.50
   5   1   1  146.29    7.40
  -5   1  -1  124.29    8.60
  -5   1  -1  140.09    8.30
   5   1   1  135.99    8.70
   5   1   1  155.88    8.70
   5   1   1  145.09    8.00
  -5   1  -1  147.09    7.40
  -6  -1  -1  269.17   15.20
  -6  -1  -1  275.47   13.20
   6  -1   1  250.47   14.40
   6  -1   1  262.77   13.40
  -6  -1  -1  267.77   12.50
  -6  -1  -1  261.27   13.60
   6   1   1  256.27   13.30
  -6   1  -1  256.87   15.20
  -6   1  -1  264.07   12.60
   6   1   1  246.68   14.00
   6   1   1  279.17   12.90
  -6   1  -1  255.47   14.70
  -6   1  -1  257.17   13.30
   7  -1   1   53.79    5.00
  -7  -1  -1   58.19    7.10
  -7  -1  -1   53.59    6.40
  -7  -1  -1   52.99    3.60
  -7  -1  -1   46.70    4.20
   7  -1   1   53.79    6.40
  -7   1  -1   52.59    3.70
  -7   1  -1   56.49    6.80
   7   1   1   48.80    4.70
   7   1   1   65.69    6.20
   7   1   1   52.39    4.20
  -8  -1  -1   11.90    4.90
   8  -1   1    7.80    2.90
   8  -1   1    8.10    4.20
   8   1   1   17.70    3.40
  -8   1  -1   20.60    5.50
   8   1   1    9.80    3.90
   9  -1   1   54.49    5.70
   9  -1   1   47.60    6.90
  -9  -1  -1   57.79    8.30
   9   1   1   44.50    6.40
  -9   1  -1   52.19    8.00
   9   1   1   50.09    5.50
  10  -1   1   -2.30    3.00
  10  -1   1   -0.50    4.10
 -10  -1  -1    1.10    5.00
  10   1   1   -4.10    3.30
 -10   1  -1    0.00    4.90
  10   1   1    4.30    3.30
  11  -1   1    2.50    3.80
  11  -1   1    1.80    4.50
 -11   1  -1    5.60    6.20
  11   1   1    4.50    3.70
 -12   1  -1   23.20    7.60
  12  -2  -1    2.10    5.30
 -12   2   1   -1.50    5.40
  11  -2  -1   13.60    5.70
  11  -2  -1   17.70    4.30
  11   2  -1   20.00    7.40
 -11   2   1   23.00    7.40
  10  -2  -1    4.50    3.00
 -10  -2   1    4.60    5.30
  10  -2  -1    2.00    4.90
  10   2  -1   -4.10    3.60
  10   2  -1    3.70    2.90
 -10   2   1    1.10    5.00
  -9  -2   1   25.50    6.30
   9  -2  -1   23.70    3.80
   9  -2  -1   26.50    6.00
   9   2  -1   31.80    3.90
   9   2  -1   26.40    5.20
  -9   2   1   16.90    5.90
   8  -2  -1    1.10    3.70
   8  -2  -1    1.30    2.20
  -8  -2   1    3.20    4.20
  -8   2   1    6.10    4.60
   8   2  -1    4.90    2.20
   8   2  -1   -1.60    3.10
  -7  -2   1    3.30    3.50
  -7  -2   1    1.80    2.10
   7  -2  -1    3.90    3.30
   7  -2  -1    6.00    2.10
   7   2  -1    0.20    2.60
   7   2  -1    4.30    1.90
   7   2  -1    2.40    2.00
  -7   2   1    6.90    3.90
   6  -2  -1   41.40    5.20
  -6  -2   1   48.60    6.00
  -6  -2   1   53.59    4.40
   6  -2  -1   50.39    4.10
   6  -2  -1   53.09    4.60
   6   2  -1   46.90    4.70
   6   2  -1   47.10    3.70
   6   2  -1   46.90    4.20
  -6   2   1   44.90    4.90
   6   2  -1   51.79    4.10
  -6   2   1   53.59    6.50
  -5  -2   1   91.29    8.00
  -5  -2   1  103.09    6.20
   5  -2  -1   97.49    7.60
   5  -2  -1  103.79    6.60
   5  -2  -1   95.99    5.80
  -5   2   1   85.39    7.70
   5   2  -1   98.29    5.50
   5   2  -1  112.29    6.80
  -5   2   1  107.09    7.20
   5   2  -1   95.79    5.90
   5   2  -1   94.79    6.00
   4  -2  -1   40.90    3.10
  -4  -2   1   42.30    3.50
   4  -2  -1   47.90    4.70
   4  -2  -1   49.70    4.60
  -4  -2   1   41.80    4.70
   4  -2  -1   45.70    3.70
   4   2  -1   48.70    3.70
  -4   2   1   48.90    4.90
   4   2  -1   44.00    3.30
   4   2  -1   40.00    3.20
   4   2  -1   41.40    4.40
   4   2  -1   42.60    2.80
  -4   2   1   45.20    4.10
  -3  -2   1  216.78   10.40
  -3  -2   1  196.98   11.20
   3  -2  -1  209.08   10.20
   3  -2  -1  216.08   11.10
   3   2  -1  227.18   10.40
   3   2  -1  227.78   10.00
  -3   2   1  221.48   11.00
   3   2  -1  230.08   10.40
   3   2  -1  214.98   10.10
   3   2  -1  212.98   11.20
  -3   2   1  223.98    9.90
  -3   2   1  216.18   11.40
   2  -2  -1   13.20    1.40
  -2  -2   1    8.70    1.40
   2  -2  -1   12.80    2.10
   2  -2  -1    9.10    2.00
   2  -2  -1   10.20    1.20
  -2  -2   1   13.50    2.10
  -2   2   1   13.90    1.20
   2   2  -1   12.90    1.40
  -2   2   1   10.90    1.10
  -2   2   1   10.90    2.00
   2   2  -1   14.40    2.20
  -2   2   1   10.20    2.10
   2   2  -1   13.30    1.50
  -1  -2   1 9563.64  421.56
  -1  -2   1 9499.55  422.66
  -1  -2   1 9764.32  421.66
   1  -2  -1 9455.55  423.86
   1  -2  -1 9726.53  422.26
   1  -2  -1 9746.03  422.46
   1   2  -1 9700.33  422.86
   1   2  -1 9470.25  421.96
  -1   2   1 9999.00  423.26
   1   2  -1 9933.01  421.96
  -1   2   1 8787.22  422.06
  -1   2   1 9306.97  421.96
   0  -2   1   58.59    3.20
   0  -2  -1   62.09    3.00
   0  -2  -1   53.59    2.90
   0  -2   1   56.69    2.90
   0  -2   1   58.59    3.10
   0   2  -1   57.59    3.10
   0   2  -1   60.99    2.90
   0   2   1   54.09    2.90
   0   2   1   57.59    3.00
   0   2  -1   51.79    3.10
   1  -2   1 1116.99   49.90
   1  -2   1 1099.29   50.29
  -1  -2  -1 1087.69   50.09
  -1  -2  -1 1113.59   49.80
   1  -2   1 1132.99   50.09
  -1  -2  -1 1150.98   49.90
  -1   2  -1 1099.79   49.99
  -1   2  -1 1140.59   49.90
  -1   2  -1 1124.99   50.19
  -1   2  -1 1081.09   50.19
   1   2   1 1130.19   49.90
   1   2   1 1211.58   50.09
  -2  -2  -1  481.55   22.40
   2  -2   1  501.25   22.60
  -2  -2  -1  491.05   22.80
   2  -2   1  517.95   23.00
   2  -2   1  497.25   23.20
  -2  -2  -1  489.65   22.50
   2  -2   1  507.75   22.90
   2   2   1  481.55   22.50
   2   2   1  512.95   22.80
  -2   2  -1  498.45   22.90
  -2   2  -1  518.55   22.60
   2   2   1  485.35   23.00
   2   2   1  484.25   22.10
   2   2   1  496.75   22.50
  -2   2  -1  491.15   23.10
  -2   2  -1  502.75   23.00
  -3  -2  -1  139.09    7.30
  -3  -2  -1  129.59    7.70
   3  -2   1  129.09    7.00
  -3  -2  -1  134.89    7.00
   3  -2   1  129.79    7.50
  -3  -2  -1  138.99    6.70
   3  -2   1  131.09    7.40
   3  -2   1  135.09    7.80
  -3   2  -1  135.49    6.90
  -3   2  -1  131.39    7.70
   3   2   1  132.69    6.40
  -3   2  -1  137.19    7.80
  -3   2  -1  128.19    7.30
   3   2   1  130.89    7.00
   3   2   1  128.99    7.60
   3   2   1  128.29    6.80
   3   2   1  145.79    7.40
  -4  -2  -1   53.69    3.70
  -4  -2  -1   40.40    4.00
   4  -2   1   41.40    4.90
  -4  -2  -1   48.50    5.20
   4  -2   1   57.99    5.30
  -4  -2  -1   59.69    4.40
   4  -2   1   49.20    4.70
   4  -2   1   50.59    4.10
   4   2   1   57.99    4.60
  -4   2  -1   48.60    4.40
  -4   2  -1   56.29    5.50
   4   2   1   52.49    4.10
  -4   2  -1   52.89    3.90
   4   2   1   57.89    5.40
   4   2   1   61.79    4.90
   4   2   1   50.99    3.30
  -4   2  -1   48.00    4.80
  -5  -2  -1  438.06   20.50
   5  -2   1  391.76   21.50
   5  -2   1  430.46   20.60
  -5  -2  -1  424.36   19.90
  -5  -2  -1  437.26   20.60
  -5  -2  -1  431.36   22.00
  -5   2  -1  431.96   21.40
   5   2   1  425.86   20.00
   5   2   1  433.96   20.40
   5   2   1  457.45   21.10
  -5   2  -1  431.16   22.00
  -5   2  -1  424.26   20.70
   5   2   1  434.16   20.90
  -5   2  -1  456.65   20.20
  -6  -2  -1   18.20    4.40
  -6  -2  -1   21.00    2.20
  -6  -2  -1   17.60    3.10
   6  -2   1   23.30    3.10
   6  -2   1   14.70    4.00
  -6  -2  -1   19.60    3.00
  -6   2  -1   24.40    2.40
   6   2   1   22.10    3.00
  -6   2  -1   21.70    4.40
  -6   2  -1   16.50    3.20
   6   2   1   21.60    2.40
   6   2   1   19.90    3.50
  -7  -2  -1   40.40    3.70
   7  -2   1   31.00    3.90
  -7  -2  -1   39.10    4.20
   7  -2   1   33.50    5.40
  -7  -2  -1   40.70    6.10
  -7  -2  -1   37.30    3.10
  -7   2  -1   35.40    3.00
  -7   2  -1   28.30    5.40
   7   2   1   40.70    4.10
   7   2   1   41.20    3.50
   7   2   1   39.20    4.80
   8  -2   1   -2.40    2.50
   8  -2   1   -2.50    3.70
  -8  -2  -1    2.50    4.10
  -8   2  -1    1.80    1.40
   8   2   1   -0.70    2.40
   8   2   1    0.50    3.30
  -8   2  -1    0.00    4.10
   9  -2   1   23.40    4.20
   9  -2   1   18.70    5.50
  -9  -2  -1   20.80    5.80
   9   2   1   16.70    4.50
  -9   2  -1   27.00    6.50
   9   2   1   21.00    4.00
  10  -2   1    1.10    3.30
  10  -2   1   -0.80    4.30
  10   2   1    0.90    3.10
  10   2   1    2.80    3.80
 -10   2  -1    3.60    5.20
  11  -2   1   -0.10    3.60
  11  -2   1    2.10    4.70
 -11   2  -1    7.40    6.10
  11   2   1    0.60    3.40
 -12   2  -1   25.10    8.10
  12  -3  -1    8.00    5.90
 -12   3   1   11.10    7.20
  11  -3  -1   25.70    4.70
  11  -3  -1   43.50    7.60
 -11   3   1   21.80    7.20
  10  -3  -1   90.69    7.30
  10  -3  -1   79.79    9.20
 -10   3   1   69.69   10.10
  10   3  -1   87.39    7.00
  10   3  -1   88.89    8.10
   9  -3  -1   41.90    4.70
   9  -3  -1   46.30    6.90
  -9  -3   1   39.70    7.30
   9   3  -1   44.20    4.60
  -9   3   1   47.20    7.70
   9   3  -1   47.90    5.80
   8  -3  -1   69.59    7.70
  -8  -3   1   54.99    7.70
  -8  -3   1   61.19    5.30
   8  -3  -1   64.89    5.40
   8   3  -1   67.39    6.40
   8   3  -1   67.09    5.20
  -8   3   1   72.19    8.50
   7  -3  -1   -2.20    3.20
   7  -3  -1   -3.10    1.70
  -7  -3   1   -2.90    1.90
  -7  -3   1   -1.70    3.30
   7   3  -1   -0.40    1.50
   7   3  -1    0.30    2.40
  -7   3   1   -7.30    3.00
   7   3  -1   -0.40    1.60
  -6  -3   1  146.79    8.30
   6  -3  -1  151.18    9.00
  -6  -3   1  137.39   10.40
   6  -3  -1  155.38   10.20
   6  -3  -1  143.39    8.20
   6   3  -1  161.18    8.50
   6   3  -1  151.28    8.80
  -6   3   1  148.59   10.60
   6   3  -1  159.78    8.30
   6   3  -1  161.18    8.00
   5  -3  -1   43.60    4.20
  -5  -3   1   38.50    5.20
   5  -3  -1   38.60    3.50
   5  -3  -1   41.10    5.20
  -5  -3   1   49.00    4.10
   5   3  -1   47.30    3.50
   5   3  -1   49.99    3.80
  -5   3   1   46.10    4.90
   5   3  -1   53.59    4.20
   5   3  -1   51.69    4.30
  -5   3   1   36.40    5.20
   4  -3  -1   68.59    4.90
  -4  -3   1   71.99    4.30
  -4  -3   1   66.59    5.80
   4  -3  -1   74.59    6.00
   4  -3  -1   64.89    5.60
   4  -3  -1   65.39    4.30
  -4   3   1   71.09    3.80
  -4   3   1   68.99    4.00
   4   3  -1   73.09    4.40
   4   3  -1   73.99    4.00
   4   3  -1   69.49    5.80
   4   3  -1   64.09    4.50
   4   3  -1   61.69    4.10
  -4   3   1   78.39    5.60
  -4   3   1   74.59    6.20
   3  -3  -1  644.74   29.80
  -3  -3   1  635.14   29.80
   3  -3  -1  701.73   30.00
   3  -3  -1  642.34   30.60
   3  -3  -1  688.73   30.70
   3   3  -1  672.03   29.70
  -3   3   1  666.33   30.60
  -3   3   1  662.83   29.70
  -3   3   1  645.74   30.80
   3   3  -1  632.64   29.90
   3   3  -1  693.03   29.70
   3   3  -1  660.23   30.80
   3   3  -1  680.83   29.60
  -3   3   1  660.53   29.60
   2  -3  -1  840.92   40.00
   2  -3  -1  933.11   39.60
  -2  -3   1  849.81   39.50
   2  -3  -1  794.32   39.40
   2   3  -1  856.21   40.10
  -2   3   1  900.61   40.10
   2   3  -1  961.40   39.40
  -2   3   1  869.31   39.40
   2   3  -1  850.71   39.50
  -2   3   1  920.61   39.50
   2   3  -1  964.70   39.40
   1  -3  -1   20.30    1.70
   1  -3  -1   19.10    1.60
  -1  -3   1   17.90    1.60
  -1  -3   1   21.10    1.70
   1  -3  -1   18.30    2.00
  -1  -3   1   22.10    1.80
  -1   3   1   23.80    1.80
  -1   3   1   20.90    2.10
   1   3  -1   21.50    1.80
   1   3  -1   22.60    1.70
  -1   3   1   21.10    1.70
   1   3  -1   26.20    1.90
   0  -3   1   95.89    5.10
   0  -3   1   96.59    4.80
   0  -3   1   98.79    5.10
   0  -3  -1   97.09    4.80
   0  -3  -1  100.09    5.00
   0  -3  -1  101.39    4.90
   0   3   1   93.69    4.90
   0   3  -1  102.89    4.80
   0   3   1   91.39    4.90
   0   3  -1   99.39    5.20
   0   3  -1   88.19    5.10
   1  -3   1 3396.76  155.58
  -1  -3  -1 3472.45  155.78
   1  -3   1 3783.42  155.98
   1  -3   1 3267.07  155.98
  -1  -3  -1 3540.05  155.58
   1   3   1 3503.85  155.68
  -1   3  -1 3485.25  155.58
  -1   3  -1 3598.14  156.08
  -1   3  -1 3603.64  155.98
   1   3   1 3641.74  155.78
   2  -3   1 2231.78   96.89
   2  -3   1 2131.59   96.19
   2  -3   1 2301.87   96.59
  -2  -3  -1 2120.59   95.89
  -2  -3  -1 2090.19   96.39
  -2  -3  -1 2215.98   96.09
   2   3   1 2232.28   96.39
  -2   3  -1 2065.39   96.49
  -2   3  -1 2231.18   96.19
   2   3   1 2037.10   95.59
   2   3   1 2175.78   95.89
   2   3   1 2226.78   96.19
  -2   3  -1 2178.98   96.59
  -2   3  -1 2187.48   96.79
   3  -3   1  257.27   12.60
   3  -3   1  243.78   13.40
   3  -3   1  254.97   13.20
  -3  -3  -1  266.37   12.80
  -3  -3  -1  267.17   12.40
  -3  -3  -1  266.17   12.40
   3  -3   1  268.47   13.10
   3   3   1  271.57   12.90
  -3   3  -1  241.48   13.30
  -3   3  -1  264.87   13.40
  -3   3  -1  285.07   12.70
   3   3   1  259.57   12.40
   3   3   1  269.87   12.00
   3   3   1  258.17   13.30
   3   3   1  269.07   12.50
  -3   3  -1  253.47   13.00
   4  -3   1    0.30    2.50
  -4  -3  -1    3.50    2.30
  -4  -3  -1    0.50    1.90
  -4  -3  -1    0.30    1.50
   4  -3   1    1.60    3.10
   4  -3   1    1.90    2.60
   4  -3   1    0.20    1.80
  -4   3  -1    2.50    2.60
  -4   3  -1    0.80    2.90
   4   3   1    2.20    2.30
   4   3   1    1.80    1.70
  -4   3  -1    1.60    2.70
   4   3   1    0.20    1.90
   4   3   1    2.50    2.70
   4   3   1    1.40    1.10
  -4   3  -1    1.80    1.80
  -5  -3  -1   19.60    2.30
   5  -3   1   15.90    4.10
  -5  -3  -1   14.90    2.90
  -5  -3  -1   19.40    2.80
   5  -3   1   14.60    2.70
   5   3   1   19.60    2.10
   5   3   1   15.90    3.90
   5   3   1   18.90    3.10
  -5   3  -1   17.70    3.40
   5   3   1   17.80    2.70
  -5   3  -1   21.90    2.60
  -5   3  -1   16.20    3.70
  -5   3  -1   16.00    4.00
  -6  -3  -1    4.90    2.20
  -6  -3  -1    3.70    2.20
  -6  -3  -1    6.20    1.60
   6  -3   1    6.00    2.30
   6  -3   1    8.00    3.60
  -6   3  -1    0.50    3.20
   6   3   1    3.10    2.40
   6   3   1    4.90    1.50
  -6   3  -1    5.50    1.70
   6   3   1    4.30    2.00
  -7  -3  -1  336.87   15.90
  -7  -3  -1  330.47   15.40
  -7  -3  -1  307.37   16.40
   7  -3   1  321.27   18.30
   7  -3   1  334.17   16.80
   7   3   1  348.07   16.00
   7   3   1  320.27   16.90
  -7   3  -1  340.57   15.70
  -7   3  -1  313.97   18.70
   7   3   1  338.87   16.60
  -7   3  -1  329.27   16.30
   8  -3   1   19.00    3.90
   8  -3   1   25.90    5.70
  -8  -3  -1   23.20    4.30
   8   3   1   21.00    2.90
  -8   3  -1   22.60    5.80
  -8   3  -1   22.20    3.10
  -8   3  -1   23.90    2.40
   8   3   1   27.70    3.80
   8   3   1   22.50    4.30
   9  -3   1  126.29   11.60
   9  -3   1  134.89    9.10
   9   3   1  121.39    9.10
  -9   3  -1  129.49   12.30
   9   3   1  124.19    8.80
  10  -3   1  167.88   10.90
  10  -3   1  145.49   12.70
  10   3   1  170.98   10.80
  10   3   1  145.09   10.80
 -10   3  -1  174.68   14.20
  11  -3   1    2.60    3.80
  11  -3   1    1.90    5.00
  11   3   1    8.20    3.90
 -11   3  -1    7.40    6.00
  12  -3   1    2.10    8.00
 -12   3  -1    4.60    6.20
  12  -4  -1   68.19    9.80
 -12   4   1   53.19    9.90
  11  -4  -1   16.90    6.60
  11  -4  -1   34.80    4.90
 -11   4   1   35.50    8.00
  10  -4  -1    2.10    3.10
  10  -4  -1    4.20    5.20
  10   4  -1    2.20    2.80
 -10   4   1    6.70    5.70
  10   4  -1    5.40    3.60
   9  -4  -1   10.30    3.20
   9  -4  -1    3.80    4.70
  -9   4   1    7.90    5.20
   9   4  -1    6.50    3.60
   9   4  -1    7.00    2.70
   8  -4  -1   26.40    5.50
   8  -4  -1   24.90    3.60
   8   4  -1   32.50    4.40
   8   4  -1   31.70    3.50
  -8   4   1   32.00    6.20
   7  -4  -1   16.20    2.80
   7  -4  -1   22.40    4.70
  -7   4   1   13.40    4.60
   7   4  -1   18.40    2.60
   7   4  -1   25.10    2.80
   7   4  -1   21.40    3.40
   6  -4  -1  270.77   15.90
   6  -4  -1  292.47   14.20
   6   4  -1  283.07   14.30
   6   4  -1  307.67   14.40
   6   4  -1  285.77   14.10
  -6   4   1  293.67   16.40
   6   4  -1  283.87   13.80
   5  -4  -1  205.48   12.60
   5  -4  -1  214.88   10.90
   5  -4  -1  231.78   11.70
  -5   4   1  211.98   12.20
   5   4  -1  220.58   10.60
  -5   4   1  210.98   10.30
  -5   4   1  208.88   10.50
   5   4  -1  236.88   11.10
   5   4  -1  220.18   10.90
   5   4  -1  207.78   10.80
  -5   4   1  216.48   12.90
   4  -4  -1   53.09    5.30
  -4  -4   1   55.59    3.80
   4  -4  -1   60.19    4.90
   4  -4  -1   49.20    3.90
   4  -4  -1   63.59    5.20
  -4   4   1   59.89    3.60
   4   4  -1   56.99    3.80
   4   4  -1   54.99    4.00
   4   4  -1   58.19    3.60
  -4   4   1   49.00    3.80
   4   4  -1   57.49    5.30
  -4   4   1   56.79    5.00
   4   4  -1   54.59    3.80
  -4   4   1   45.00    5.10
   3  -4  -1    1.30    1.40
  -3  -4   1    1.00    1.00
   3  -4  -1    1.00    1.10
   3  -4  -1    0.00    1.90
  -3   4   1    0.30    1.20
   3   4  -1    1.40    1.20
   3   4  -1    0.20    1.70
   3   4  -1    0.90    1.00
   3   4  -1    1.50    1.10
  -3   4   1    0.00    1.70
   3   4  -1    1.60    0.90
  -3   4   1    0.30    1.80
  -3   4   1    0.40    1.00
   2  -4  -1  394.16   17.20
  -2  -4   1  370.96   16.80
   2  -4  -1  371.26   17.00
  -2  -4   1  332.97   17.00
   2  -4  -1  370.36   17.70
  -2  -4   1  378.36   16.90
   2   4  -1  352.26   17.00
   2   4  -1  372.76   16.90
  -2   4   1  353.56   17.00
   2   4  -1  387.06   16.70
  -2   4   1  372.16   17.60
   2   4  -1  395.86   16.90
  -2   4   1  367.16   16.90
  -1  -4   1  384.76   18.90
   1  -4  -1  430.56   19.40
   1  -4  -1  421.16   19.00
  -1  -4   1  441.06   19.10
  -1  -4   1  413.86   18.90
   1  -4  -1  435.66   19.20
   1   4  -1  390.06   18.90
  -1   4   1  429.66   19.40
   1   4  -1  447.66   18.90
  -1   4   1  398.96   19.10
  -1   4   1  409.76   18.90
   0  -4  -1   28.80    2.20
   0  -4  -1   22.20    2.10
   0  -4  -1   22.50    2.10
   0  -4   1   28.10    2.60
   0  -4   1   33.40    2.80
   0  -4   1   24.90    2.10
   0   4   1   24.40    2.20
   0   4   1   28.60    2.30
   0   4  -1   24.00    2.40
   0   4   1   25.90    2.20
   0   4  -1   29.10    2.20
   0   4  -1   26.30    2.60
   1  -4   1  316.97   15.20
   1  -4   1  349.27   15.70
  -1  -4  -1  317.67   15.40
   1  -4   1  329.57   15.80
  -1  -4  -1  339.07   15.30
  -1   4  -1  312.87   15.60
  -1   4  -1  306.17   15.70
  -1   4  -1  327.17   15.20
   1   4   1  353.36   15.30
   1   4   1  335.07   15.40
   2  -4   1   37.60    3.70
   2  -4   1   30.00    2.50
  -2  -4  -1   29.30    2.70
  -2  -4  -1   28.40    2.10
   2  -4   1   26.30    3.10
  -2  -4  -1   30.20    2.60
  -2   4  -1   32.20    2.70
  -2   4  -1   28.70    3.00
   2   4   1   35.40    3.00
  -2   4  -1   31.90    3.20
   2   4   1   32.60    2.60
  -2   4  -1   33.30    3.40
  -3  -4  -1   50.19    3.40
   3  -4   1   48.80    4.80
  -3  -4  -1   41.10    3.60
   3  -4   1   44.50    3.60
  -3  -4  -1   42.90    3.00
   3  -4   1   49.00    4.20
   3   4   1   54.19    4.60
   3   4   1   44.60    3.00
   3   4   1   45.50    2.60
   3   4   1   41.80    3.40
  -3   4  -1   51.69    3.60
   3   4   1   51.99    3.90
  -3   4  -1   42.90    4.00
  -3   4  -1   47.60    4.50
  -3   4  -1   43.10    4.20
  -4  -4  -1   71.79    5.50
   4  -4   1   69.39    5.70
   4  -4   1   73.29    5.20
   4  -4   1   69.49    6.50
  -4  -4  -1   63.59    4.50
  -4  -4  -1   68.99    4.60
   4  -4   1   67.19    5.90
  -4   4  -1   73.69    5.00
   4   4   1   71.89    4.80
   4   4   1   66.39    3.90
  -4   4  -1   70.69    6.20
  -4   4  -1   56.89    5.80
   4   4   1   65.59    6.00
   4   4   1   70.39    5.60
   4   4   1   71.29    4.70
  -4   4  -1   65.39    5.50
   5  -4   1    6.80    2.40
  -5  -4  -1    4.70    2.50
   5  -4   1    6.50    3.70
  -5  -4  -1    5.20    2.10
  -5  -4  -1    6.70    1.90
   5   4   1    4.10    2.10
  -5   4  -1   10.40    2.20
  -5   4  -1    3.60    3.30
   5   4   1    6.30    1.50
   5   4   1   10.00    2.40
  -5   4  -1    5.00    2.90
  -6  -4  -1   40.50    3.70
   6  -4   1   33.50    5.10
  -6  -4  -1   41.10    3.10
  -6  -4  -1   35.00    3.70
   6  -4   1   35.50    3.90
   6   4   1   39.40    4.00
   6   4   1   35.10    3.00
  -6   4  -1   29.30    5.10
  -6   4  -1   41.50    3.40
   6   4   1   35.40    3.70
   7  -4   1   63.79    7.60
  -7  -4  -1   63.59    4.40
  -7  -4  -1   79.69    5.30
  -7  -4  -1   77.79    5.60
   7  -4   1   75.99    6.20
   7   4   1   72.29    5.90
   7   4   1   69.29    4.80
  -7   4  -1   83.29    8.20
   7   4   1   73.99    5.70
  -7   4  -1   85.69    5.00
  -7   4  -1   74.69    6.00
   8  -4   1    6.20    3.00
   8  -4   1    3.90    4.40
  -8  -4  -1    9.30    2.80
  -8   4  -1    6.20    2.70
   8   4   1    1.40    2.50
   8   4   1    4.60    3.10
  -8   4  -1    7.60    2.30
   8   4   1    8.20    2.10
  -8   4  -1    5.10    4.60
   9  -4   1   51.49    5.70
   9  -4   1   51.69    7.70
   9   4   1   52.99    6.00
   9   4   1   47.40    5.30
  -9   4  -1   58.79    8.60
  10  -4   1    6.20    5.60
  10  -4   1    1.30    3.40
 -10   4  -1    2.90    5.20
  10   4   1   -1.50    3.00
  11  -4   1   28.30    7.00
  11  -4   1   14.90    4.60
 -11   4  -1    8.00    6.30
  11   4   1   23.80    4.80
  12  -4   1   -0.10    5.30
 -12   4  -1    5.00    6.10
  12  -5  -1   80.89   10.60
 -12   5   1   80.19   12.00
  11  -5  -1   64.59    6.50
  11  -5  -1   54.49    9.00
 -11   5   1   63.99   10.10
  10  -5  -1   15.10    3.90
  10  -5  -1   11.80    5.80
 -10   5   1   23.70    6.80
  10   5  -1   21.20    3.90
   9  -5  -1   15.90    5.80
   9  -5  -1   12.00    3.50
  -9   5   1   17.70    6.00
   9   5  -1   12.30    3.00
   9   5  -1   15.20    3.80
   8  -5  -1   23.60    5.60
   8  -5  -1   19.50    3.50
   8   5  -1   19.60    3.10
  -8   5   1   21.50    5.80
   8   5  -1   24.40    3.80
   7  -5  -1   -1.00    2.00
   7  -5  -1    0.70    3.60
   7   5  -1    0.90    1.70
  -7   5   1   -0.40    3.50
   7   5  -1   -2.30    2.00
   7   5  -1    2.40    1.70
   6  -5  -1   44.60    4.00
   6  -5  -1   39.90    5.70
  -6   5   1   40.20    5.80
   6   5  -1   49.30    4.00
  -6   5   1   50.09    3.10
  -6   5   1   42.60    3.40
   6   5  -1   44.80    3.70
   6   5  -1   45.00    4.20
   6   5  -1   44.90    3.70
   5  -5  -1   35.20    5.20
  -5  -5   1   32.80    3.10
   5  -5  -1   31.30    4.00
   5  -5  -1   34.80    3.50
   5   5  -1   31.30    3.10
  -5   5   1   40.00    3.20
   5   5  -1   46.30    3.40
   5   5  -1   45.10    3.80
  -5   5   1   39.50    3.30
  -5   5   1   39.30    5.50
   5   5  -1   36.70    3.20
   4  -5  -1  341.37   15.60
  -4  -5   1  313.57   14.70
   4  -5  -1  305.67   14.80
   4  -5  -1  309.87   16.30
  -4   5   1  299.07   14.80
   4   5  -1  303.37   14.60
   4   5  -1  319.27   14.90
  -4   5   1  312.77   14.60
   4   5  -1  313.47   14.80
  -4   5   1  289.77   16.20
   4   5  -1  301.37   16.20
  -4   5   1  316.77   16.00
  -3  -5   1  145.49    7.00
  -3  -5   1  141.69    6.90
   3  -5  -1  152.08    7.70
   3  -5  -1  134.19    8.30
  -3  -5   1  137.99    7.10
   3  -5  -1  135.69    7.20
   3   5  -1  143.19    7.10
  -3   5   1  135.29    8.10
   3   5  -1  149.19    8.20
  -3   5   1  130.59    7.30
  -3   5   1  139.49    7.10
   3   5  -1  147.99    7.30
  -3   5   1  138.09    8.30
   3   5  -1  145.79    7.20
  -2  -5   1   69.09    3.90
   2  -5  -1   57.79    3.70
   2  -5  -1   62.09    4.10
  -2  -5   1   66.29    3.80
   2  -5  -1   67.39    4.80
  -2  -5   1   56.29    3.70
  -2   5   1   66.09    4.60
   2   5  -1   66.09    3.30
   2   5  -1   62.99    3.90
  -2   5   1   57.39    3.90
  -2   5   1   58.29    3.60
   2   5  -1   63.99    3.80
  -1  -5   1 1912.21   83.49
   1  -5  -1 1858.91   83.49
  -1  -5   1 1850.11   83.29
   1  -5  -1 1815.22   83.29
   1  -5  -1 1887.11   83.69
  -1  -5   1 1859.91   83.29
   1   5  -1 1934.61   83.29
  -1   5   1 1803.82   83.39
   1   5  -1 1909.91   83.29
   1   5  -1 1930.51   83.49
  -1   5   1 1952.70   83.69
  -1   5   1 1855.61   83.29
   0  -5  -1  112.49    6.10
   0  -5   1  119.09    6.60
   0  -5  -1  117.69    6.30
   0  -5   1  110.69    6.50
   0  -5   1  113.49    6.00
   0   5   1  119.79    6.20
   0   5  -1  116.69    6.40
   0   5   1  113.79    6.00
   0   5  -1  116.79    6.00
   1  -5   1  435.36   20.70
  -1  -5  -1  445.16   20.90
   1  -5   1  445.16   21.10
  -1  -5  -1  458.15   20.30
   1  -5   1  458.15   21.30
  -1  -5  -1  460.55   20.80
  -1   5  -1  450.85   20.70
   1   5   1  472.05   20.90
  -1   5  -1  465.05   21.30
   1   5   1  428.56   20.70
  -1   5  -1  449.26   21.20
   2  -5   1  705.33   33.50
   2  -5   1  710.33   34.30
  -2  -5  -1  718.63   32.80
   2  -5   1  771.32   34.00
  -2  -5  -1  771.72   33.50
  -2  -5  -1  728.23   33.70
  -2   5  -1  744.53   33.50
   2   5   1  772.92   33.50
   2   5   1  801.92   33.80
  -2   5  -1  708.63   33.90
  -2   5  -1  715.83   34.20
   3  -5   1  125.89    7.00
   3  -5   1  126.69    8.30
  -3  -5  -1  119.09    7.30
  -3  -5  -1  130.09    6.80
   3  -5   1  135.89    7.90
  -3   5  -1  120.19    7.80
  -3   5  -1  131.19    8.00
  -3   5  -1  137.49    7.10
   3   5   1  138.09    7.40
   3   5   1  120.19    6.90
  -3   5  -1  122.19    7.70
   4  -5   1  486.75   23.10
   4  -5   1  512.85   24.90
  -4  -5  -1  484.35   23.20
  -4  -5  -1  507.55   22.80
   4  -5   1  486.35   24.50
  -4  -5  -1  489.95   22.40
   4   5   1  502.25   23.40
   4   5   1  490.55   22.40
   4   5   1  472.95   22.20
   4   5   1  518.05   23.00
  -4   5  -1  479.55   24.20
  -4   5  -1  530.95   23.10
  -4   5  -1  461.15   24.10
  -4   5  -1  473.15   23.60
   4   5   1  486.35   24.20
  -5  -5  -1  207.48   10.60
  -5  -5  -1  229.78   10.80
  -5  -5  -1  228.18   11.40
   5  -5   1  217.68   13.10
   5  -5   1  212.98   11.40
  -5   5  -1  209.08   12.80
  -5   5  -1  232.18   11.20
   5   5   1  217.98   10.80
   5   5   1  204.18   10.30
   5   5   1  212.78   11.10
  -6  -5  -1   15.30    2.40
  -6  -5  -1   14.30    2.10
   6  -5   1    9.30    3.90
  -6  -5  -1   15.30    2.80
   6  -5   1   22.60    3.30
   6   5   1   17.30    2.70
  -6   5  -1   18.80    2.60
  -6   5  -1   11.90    3.10
   6   5   1   13.00    1.90
   6   5   1   11.50    2.50
  -6   5  -1    7.50    3.80
  -7  -5  -1   22.10    3.00
  -7  -5  -1   26.70    3.10
   7  -5   1   27.20    5.40
   7  -5   1   26.00    3.80
   7   5   1   29.60    2.80
   7   5   1   28.10    3.70
  -7   5  -1   32.10    3.20
   7   5   1   24.30    3.50
  -7   5  -1   27.70    3.80
  -7   5  -1   24.30    5.30
   8  -5   1  134.79   11.50
   8  -5   1  115.29    8.30
  -8  -5  -1  124.19    7.70
  -8   5  -1  105.59    7.50
   8   5   1  123.19    6.90
  -8   5  -1  104.49   10.60
   8   5   1  112.99    7.80
   8   5   1  107.79    7.80
   9  -5   1    5.00    3.40
   9  -5   1    2.20    5.10
  -9   5  -1    6.60    5.10
   9   5   1    0.80    3.00
   9   5   1    0.90    2.90
  10  -5   1   11.70    4.20
  10  -5   1   21.50    6.50
 -10   5  -1   23.00    7.10
  10   5   1   13.90    4.00
  11  -5   1    6.40    4.10
  11  -5   1    6.80    5.80
  11   5   1    8.40    4.10
 -11   5  -1    3.00    5.70
  12  -5   1    6.20    6.20
  12  -5   1    9.90    5.40
 -12   5  -1   10.30    6.50
  12  -6  -1    0.70    5.50
 -12   6   1   -0.50    6.20
  11  -6  -1   41.90    5.60
  11  -6  -1   41.40    8.30
 -11   6   1   47.90    9.10
  10  -6  -1    7.20    3.50
  10  -6  -1    8.30    5.80
  10   6  -1   22.80    3.80
 -10   6   1   23.10    6.90
   9  -6  -1    5.10    5.10
   9  -6  -1    6.50    3.20
  -9   6   1    9.80    5.50
   9   6  -1   12.10    3.00
   9   6  -1    9.10    3.20
   8  -6  -1   20.00    5.70
   8  -6  -1   27.30    3.80
   8   6  -1   20.10    3.30
  -8   6   1   15.50    5.50
   8   6  -1   14.90    3.70
   8   6  -1   20.90    3.10
   7  -6  -1    8.80    2.60
   7  -6  -1   11.20    4.40
  -7   6   1   16.30    4.80
   7   6  -1   17.40    2.70
   7   6  -1   14.80    2.40
   7   6  -1   16.30    2.50
   6  -6  -1    2.60    2.00
   6  -6  -1   -0.30    3.40
   6   6  -1    0.70    1.60
   6   6  -1    4.50    1.80
  -6   6   1    2.10    1.50
  -6   6   1    4.40    3.40
   6   6  -1    3.70    2.10
   6   6  -1    4.40    1.80
  -6   6   1    1.60    1.60
   5  -6  -1   -0.60    3.40
   5  -6  -1    0.60    1.90
  -5  -6   1   -0.20    1.40
  -5   6   1    1.30    3.20
   5   6  -1    1.10    2.10
   5   6  -1   -1.10    1.60
   5   6  -1    1.80    1.70
  -5   6   1    0.10    1.60
  -5   6   1   -0.30    2.00
  -4  -6   1   77.39    4.30
   4  -6  -1   59.39    6.30
   4  -6  -1   62.79    5.00
  -4  -6   1   68.59    4.50
   4  -6  -1   81.89    6.30
  -4   6   1   70.39    6.10
  -4   6   1   70.39    5.20
   4   6  -1   71.29    4.70
  -4   6   1   75.19    4.80
   4   6  -1   63.99    6.10
   4   6  -1   75.49    4.70
  -4   6   1   65.59    6.30
   4   6  -1   77.39    5.10
   3  -6  -1   82.69    6.50
   3  -6  -1   92.99    5.70
  -3  -6   1   84.39    4.90
  -3  -6   1   91.09    5.00
   3  -6  -1   84.69    5.10
  -3   6   1   95.29    5.00
   3   6  -1   89.79    5.20
   3   6  -1   87.29    5.10
  -3   6   1   86.29    6.30
  -3   6   1   77.39    5.30
  -3   6   1   87.79    6.10
   2  -6  -1   -0.90    1.90
   2  -6  -1    0.60    1.20
  -2  -6   1   -0.30    0.80
  -2  -6   1   -0.80    1.30
  -2  -6   1   -0.40    1.20
   2  -6  -1    0.30    1.40
  -2  -6   1   -0.20    1.10
  -2   6   1   -0.70    1.20
  -2   6   1    1.00    1.10
   2   6  -1   -0.90    0.90
  -2   6   1    0.20    1.60
   2   6  -1   -2.00    1.00
   2   6  -1   -2.20    1.20
  -1  -6   1   17.30    2.40
   1  -6  -1   13.50    2.10
   1  -6  -1   17.50    2.70
   1  -6  -1   11.00    1.90
  -1  -6   1   15.20    1.90
  -1  -6   1   14.70    2.00
   1   6  -1   13.90    2.10
   1   6  -1   18.10    1.90
  -1   6   1   19.30    2.50
  -1   6   1   15.90    1.90
   1   6  -1   16.10    2.00
  -1   6   1   15.50    2.20
   0  -6  -1  828.72   39.80
   0  -6   1  899.81   40.20
   0  -6   1  954.50   40.30
   0  -6   1  878.31   39.80
   0  -6  -1  900.51   40.00
   0   6  -1  845.12   40.10
   0   6  -1  935.71   39.80
   0   6  -1  835.02   40.10
   0   6   1  877.91   39.90
   0   6   1  872.41   39.80
   0   6   1  924.81   39.90
  -1  -6  -1 4613.64  193.18
   1  -6   1 4605.54  193.48
   1  -6   1 4044.50  193.58
  -1  -6  -1 4424.46  192.68
   1  -6   1 4252.07  192.98
  -1   6  -1 4174.48  193.48
  -1   6  -1 4502.55  192.98
   1   6   1 4136.19  193.08
   1   6   1 4595.54  193.18
  -2  -6  -1    1.10    1.70
  -2  -6  -1    5.00    1.50
   2  -6   1    4.30    2.10
   2  -6   1    3.10    1.50
   2  -6   1    3.50    2.10
  -2   6  -1    3.40    2.20
  -2   6  -1    5.90    1.50
   2   6   1   -1.00    1.50
   2   6   1    3.00    1.50
   3  -6   1  561.94   28.20
  -3  -6  -1  559.34   26.20
  -3  -6  -1  581.04   27.30
  -3  -6  -1  615.74   27.00
   3  -6   1  622.44   27.90
   3  -6   1  553.54   27.10
  -3   6  -1  577.84   28.10
  -3   6  -1  619.54   27.10
  -3   6  -1  582.14   27.80
   3   6   1  615.94   27.40
   3   6   1  581.14   27.00
  -4  -6  -1  201.48   11.30
  -4  -6  -1  229.48   10.80
   4  -6   1  201.78   11.00
   4  -6   1  208.68   12.60
   4   6   1  199.28    9.90
   4   6   1  213.48   10.90
  -4   6  -1  226.38   11.00
  -4   6  -1  207.38   12.20
   4   6   1  217.18   11.50
  -5  -6  -1   -0.20    1.40
   5  -6   1    2.60    2.10
  -5  -6  -1   -2.70    2.10
  -5  -6  -1    0.80    1.60
   5  -6   1    0.30    3.60
   5   6   1   -0.20    1.40
  -5   6  -1    0.20    2.60
  -5   6  -1   -1.00    3.10
   5   6   1    0.70    1.80
   5   6   1    1.10    1.20
  -5   6  -1   -1.40    1.80
   6  -6   1   36.50    4.20
  -6  -6  -1   46.60    3.60
   6  -6   1   42.70    6.00
  -6  -6  -1   34.90    3.90
  -6  -6  -1   39.40    3.40
   6   6   1   42.10    3.60
   6   6   1   46.80    4.20
  -6   6  -1   39.90    5.90
  -6   6  -1   51.69    4.20
  -6   6  -1   41.60    4.40
   6   6   1   42.80    3.20
  -7  -6  -1    4.80    2.00
   7  -6   1    1.70    4.10
  -7  -6  -1    1.20    2.20
  -7  -6  -1    1.80    1.70
   7  -6   1    2.20    2.70
   7   6   1    3.20    2.30
  -7   6  -1    3.30    2.00
   7   6   1    2.00    1.60
  -7   6  -1    3.60    4.00
   7   6   1    2.50    2.10
  -7   6  -1    1.30    2.70
   8  -6   1   10.40    5.20
   8  -6   1   10.60    3.30
   8   6   1    5.80    2.70
  -8   6  -1   11.10    3.20
   8   6   1   10.40    2.50
   8   6   1    6.50    2.80
  -8   6  -1    9.80    4.90
   9  -6   1   32.60    7.20
   9  -6   1   40.10    5.20
   9   6   1   47.60    4.90
   9   6   1   42.40    5.00
  -9   6  -1   41.90    3.90
  -9   6  -1   25.90    6.70
  10  -6   1   38.80    7.80
  10  -6   1   35.10    5.30
  10   6   1   61.59    6.10
 -10   6  -1   40.10    8.20
  11  -6   1   -4.70    3.40
  11  -6   1    1.40    5.50
 -11   6  -1   -4.10    5.40
  11   6   1    3.70    3.70
  12  -6   1   15.60    7.10
  12  -6   1   18.60    5.20
 -12   6  -1   20.70    7.60
  12  -7  -1   -2.80    5.40
 -12   7   1    1.20    6.30
  11  -7  -1    3.70    6.00
  11  -7  -1    0.30    3.30
 -11   7   1   -0.10    5.50
  10  -7  -1   36.50    7.70
  10  -7  -1   36.90    4.90
  10   7  -1   34.00    4.40
 -10   7   1   32.20    7.60
   9  -7  -1  147.39    9.70
   9  -7  -1  157.58   12.80
   9   7  -1  150.18    8.70
   9   7  -1  157.78    9.30
  -9   7   1  159.48   13.60
   8  -7  -1  164.28    9.50
   8  -7  -1  143.19   12.00
   8   7  -1  161.38    9.00
   8   7  -1  151.78    8.50
   8   7  -1  156.18    8.90
  -8   7   1  152.78   12.50
   7  -7  -1   76.79    5.90
   7  -7  -1   61.59    7.80
   7   7  -1   79.49    5.40
  -7   7   1   79.99    4.70
  -7   7   1   72.49    4.90
   7   7  -1   68.69    5.20
  -7   7   1   86.39    8.60
   6  -7  -1    0.00    1.90
   6  -7  -1   -3.40    3.30
  -6  -7   1    1.10    1.40
  -6   7   1   -1.10    1.50
  -6   7   1   -0.80    1.70
   6   7  -1    0.60    1.60
   6   7  -1    1.30    1.60
  -6   7   1    2.70    3.50
   5  -7  -1   48.60    4.20
   5  -7  -1   53.19    6.30
  -5  -7   1   50.49    3.90
   5   7  -1   59.89    4.80
  -5   7   1   60.19    4.20
  -5   7   1   44.40    4.10
   5   7  -1   55.29    4.10
   5   7  -1   58.59    4.20
  -5   7   1   38.60    5.50
   4  -7  -1    2.80    2.10
  -4  -7   1    3.90    1.70
   4  -7  -1   -2.70    2.90
   4  -7  -1    1.00    3.60
  -4  -7   1    3.60    1.80
  -4  -7   1    3.70    2.00
   4   7  -1    5.80    2.30
   4   7  -1    3.80    2.00
  -4   7   1    3.10    1.90
  -4   7   1    2.80    2.40
  -4   7   1    0.20    3.20
   3  -7  -1  108.79    7.60
   3  -7  -1  110.69    6.80
   3  -7  -1  101.29    6.10
  -3  -7   1  104.19    6.00
  -3  -7   1  103.79    5.90
  -3   7   1  117.29    7.40
  -3   7   1  101.69    5.90
  -3   7   1  106.29    6.50
   3   7  -1  110.39    6.20
   3   7  -1  103.99    6.20
   2  -7  -1  263.87   14.30
   2  -7  -1  274.47   13.50
  -2  -7   1  275.77   13.40
  -2  -7   1  289.07   13.10
   2  -7  -1  277.57   13.80
  -2  -7   1  293.77   13.70
  -2   7   1  273.77   14.20
   2   7  -1  292.47   13.50
  -2   7   1  275.57   13.70
  -2   7   1  280.17   13.40
   2   7  -1  303.77   13.70
   2   7  -1  283.67   13.10
  -1  -7   1  296.17   14.30
   1  -7  -1  289.37   14.40
  -1  -7   1  310.77   14.70
   1  -7  -1  304.67   14.60
   1  -7  -1  286.47   14.80
  -1  -7   1  295.17   14.30
   1   7  -1  312.07   14.30
   1   7  -1  318.77   14.30
   1   7  -1  291.67   14.50
  -1   7   1  302.77   14.70
  -1   7   1  307.57   14.30
   0  -7   1   11.00    2.40
   0  -7   1   12.00    2.30
   0  -7   1   11.50    1.80
   0  -7  -1   13.80    2.10
   0  -7  -1   12.10    2.10
   0  -7  -1   10.90    2.20
   0   7  -1   17.30    2.40
   0   7  -1    7.40    2.20
   0   7   1   12.70    1.90
   0   7   1   12.70    2.00
   0   7  -1   11.20    1.70
   0   7   1   12.20    1.90
   1  -7   1    1.00    1.90
   1  -7   1   -0.30    1.30
  -1  -7  -1   -0.30    1.50
  -1  -7  -1   -0.30    1.40
  -1  -7  -1   -0.80    1.10
   1  -7   1   -1.20    1.70
   1   7   1    0.20    1.30
   1   7   1    0.40    1.30
  -1   7  -1    1.20    1.20
  -1   7  -1   -1.20    1.70
  -1   7  -1   -0.80    1.70
   2  -7   1  638.94   29.80
   2  -7   1  600.04   30.10
  -2  -7  -1  654.23   29.30
  -2  -7  -1  642.44   29.50
   2  -7   1  602.74   29.20
  -2   7  -1  657.23   30.10
  -2   7  -1  661.43   29.20
   2   7   1  671.33   29.40
   2   7   1  627.14   29.20
  -2   7  -1  621.14   29.60
  -3  -7  -1    1.30    1.00
  -3  -7  -1    2.00    2.40
  -3  -7  -1    0.90    2.00
   3  -7   1    0.70    3.00
   3  -7   1    3.60    3.00
   3  -7   1   -2.20    1.80
  -3   7  -1    2.10    3.00
  -3   7  -1   -0.50    2.60
  -3   7  -1    1.80    2.80
   3   7   1    0.10    2.20
   3   7   1    0.20    1.90
  -3   7  -1    3.10    1.90
  -4  -7  -1  978.70   44.80
   4  -7   1  969.50   44.70
  -4  -7  -1  979.20   43.60
  -4  -7  -1  998.00   44.40
   4  -7   1  951.30   46.20
   4   7   1  964.60   44.60
  -4   7  -1  956.40   45.70
  -4   7  -1  950.30   45.10
  -4   7  -1 1079.99   44.70
  -5  -7  -1   72.49    5.70
  -5  -7  -1   71.29    5.10
   5  -7   1   78.29    7.90
   5  -7   1   67.79    5.50
  -5   7  -1   73.99    7.10
  -5   7  -1   85.99    5.60
   5   7   1   74.29    4.30
   5   7   1   71.59    5.30
  -5   7  -1   73.79    6.00
   6  -7   1   79.59    8.00
  -6  -7  -1   82.09    5.30
   6  -7   1   88.19    6.30
  -6  -7  -1   81.09    5.90
   6   7   1   69.89    5.60
   6   7   1   83.29    4.80
  -6   7  -1   90.19    5.90
  -6   7  -1   81.59    6.60
  -6   7  -1   74.19    7.50
   7  -7   1   71.39    5.80
   7  -7   1   51.39    7.30
  -7  -7  -1   57.09    4.30
  -7  -7  -1   61.79    5.10
  -7   7  -1   57.89    7.20
  -7   7  -1   60.69    5.50
   7   7   1   54.79    5.30
  -7   7  -1   63.79    5.10
   7   7   1   58.49    4.40
   7   7   1   60.89    4.20
   8  -7   1   60.99    6.00
   8  -7   1   68.49    8.80
   8   7   1   71.39    6.00
   8   7   1   58.49    5.00
  -8   7  -1   65.39    5.70
  -8   7  -1   57.29    8.00
   9  -7   1   -2.50    4.90
   9  -7   1    7.70    3.50
   9   7   1   -2.80    2.60
  -9   7  -1    3.40    5.10
  -9   7  -1   -2.10    2.60
  10  -7   1   48.50    6.10
  10  -7   1   59.09    9.20
  10   7   1   56.19    6.20
 -10   7  -1   58.79    9.10
  11  -7   1   -1.60    5.40
  11  -7   1    3.10    4.00
  11   7   1    0.30    3.40
 -11   7  -1    0.70    5.60
  12  -7   1   11.80    6.80
  12  -7   1   10.90    4.70
 -12   7  -1    8.90    6.60
  12  -8  -1   55.49    9.80
 -12   8   1   77.69   11.60
  11  -8  -1    7.50    6.20
  11  -8  -1   15.90    4.30
 -11   8   1   14.90    6.70
  10  -8  -1   49.10    8.30
  10  -8  -1   35.20    5.10
  10   8  -1   33.50    4.50
 -10   8   1   37.10    7.90
   9  -8  -1   23.80    4.20
   9  -8  -1   19.30    6.40
  -9   8   1   16.70    6.30
   9   8  -1   26.80    3.80
   8  -8  -1  102.69    7.90
   8  -8  -1  112.09   10.90
  -8   8   1   89.89   10.10
   8   8  -1  123.29    7.20
   8   8  -1  120.29    7.40
   7  -8  -1   21.40    5.40
   7  -8  -1   16.70    3.20
  -7   8   1   18.20    2.50
   7   8  -1   17.20    2.80
   7   8  -1   20.20    2.90
  -7   8   1   19.20    5.30
  -7   8   1   20.20    2.80
  -6  -8   1   44.00    3.60
   6  -8  -1   43.60    4.30
   6  -8  -1   45.80    6.10
  -6   8   1   42.70    6.00
   6   8  -1   50.99    4.20
  -6   8   1   56.89    4.20
  -6   8   1   45.10    4.00
   6   8  -1   49.30    4.00
  -5  -8   1    3.70    1.60
   5  -8  -1    8.60    4.00
   5  -8  -1    6.20    2.30
  -5   8   1    2.90    3.30
   5   8  -1    4.60    2.00
  -5   8   1    5.10    2.40
   5   8  -1    4.50    2.40
  -5   8   1    3.40    1.90
   4  -8  -1    3.40    3.80
  -4  -8   1    1.10    1.70
   4  -8  -1    1.40    2.10
  -4  -8   1    0.00    1.90
   4   8  -1    0.10    2.10
   4   8  -1    0.40    2.00
  -4   8   1    2.50    3.20
  -4   8   1   -2.90    1.80
  -4   8   1   -0.90    2.30
  -3  -8   1  696.83   32.60
   3  -8  -1  655.23   32.70
   3  -8  -1  735.83   34.10
  -3  -8   1  700.33   32.50
   3  -8  -1  745.83   33.30
   3   8  -1  735.93   32.80
  -3   8   1  673.63   32.90
   3   8  -1  748.63   32.70
  -3   8   1  734.93   33.70
  -3   8   1  732.73   32.60
  -2  -8   1    0.70    1.30
  -2  -8   1   -2.20    1.50
   2  -8  -1   -0.80    1.50
   2  -8  -1    1.30    2.40
   2  -8  -1   -0.20    1.80
  -2   8   1   -1.20    1.90
   2   8  -1    0.40    1.40
  -2   8   1    2.20    1.50
   2   8  -1   -0.20    1.70
   2   8  -1    1.10    1.30
  -2   8   1   -0.90    1.70
   1  -8  -1    9.70    1.90
   1  -8  -1   12.70    2.50
   1  -8  -1   11.30    2.30
  -1  -8   1    7.30    1.80
  -1  -8   1   13.80    2.50
  -1  -8   1   13.00    2.10
   1   8  -1    5.90    2.00
  -1   8   1    8.50    1.70
  -1   8   1   14.40    2.40
   1   8  -1    9.80    2.00
  -1   8   1    8.40    1.90
   1   8  -1    9.30    1.70
   0  -8  -1  306.37   15.20
   0  -8  -1  323.07   15.30
   0  -8   1  310.27   15.00
   0  -8  -1  310.77   15.10
   0  -8   1  335.27   15.60
   0  -8   1  305.97   15.40
   0   8  -1  333.87   15.00
   0   8   1  304.37   15.20
   0   8  -1  312.77   15.40
   0   8   1  317.67   15.00
   0   8  -1  303.27   15.30
  -1  -8  -1   48.80    4.10
   1  -8   1   41.20    3.70
  -1  -8  -1   53.89    4.20
  -1  -8  -1   48.50    3.60
   1  -8   1   42.80    4.50
   1  -8   1   61.59    4.90
  -1   8  -1   46.40    4.30
   1   8   1   54.59    3.40
  -1   8  -1   50.09    3.80
  -1   8  -1   56.99    4.80
   1   8   1   52.49    4.00
   1   8   1   54.49    4.00
  -2  -8  -1  205.68   10.70
   2  -8   1  203.78   10.50
   2  -8   1  197.88   11.60
   2  -8   1  216.88   11.40
  -2  -8  -1  205.58   10.80
  -2  -8  -1  199.88    9.70
  -2   8  -1  209.48   10.40
   2   8   1  209.78   10.70
  -2   8  -1  211.38   11.50
  -2   8  -1  197.78   11.10
   2   8   1  202.18   10.60
   3  -8   1   20.90    3.00
   3  -8   1   21.80    4.50
  -3  -8  -1   28.40    2.30
  -3  -8  -1   30.20    3.40
  -3  -8  -1   21.20    3.40
   3   8   1   22.70    3.50
   3   8   1   24.50    3.20
  -3   8  -1   27.70    3.20
  -3   8  -1   20.10    3.70
   4  -8   1   21.50    3.20
  -4  -8  -1   22.40    1.80
   4  -8   1   25.40    5.00
  -4  -8  -1   25.10    3.10
  -4  -8  -1   22.70    3.60
   4   8   1   23.80    3.10
  -4   8  -1   11.50    3.80
  -4   8  -1   19.80    3.90
  -4   8  -1   24.20    3.30
  -5  -8  -1  135.99    7.50
  -5  -8  -1  122.29    8.00
   5  -8   1  131.49   10.10
   5  -8   1  124.39    8.00
   5   8   1  128.29    7.70
  -5   8  -1  119.29    9.20
  -5   8  -1  149.88    8.20
  -5   8  -1  120.39    8.40
   6  -8   1   16.00    4.80
   6  -8   1   14.80    3.10
  -6  -8  -1   15.40    2.40
  -6  -8  -1   13.90    3.00
   6   8   1   17.60    2.90
  -6   8  -1   21.90    5.00
  -6   8  -1   16.30    3.50
  -7  -8  -1   39.50    3.50
   7  -8   1   38.60    4.70
   7  -8   1   42.30    7.00
  -7  -8  -1   40.20    4.10
  -7   8  -1   52.09    6.60
   7   8   1   46.90    4.70
   7   8   1   40.10    3.40
  -7   8  -1   40.20    4.80
  -7   8  -1   43.20    6.90
   8  -8   1   42.80    5.10
   8  -8   1   47.60    7.80
  -8   8  -1   35.40    7.00
  -8   8  -1   37.20    4.70
   8   8   1   42.00    4.90
   9  -8   1   21.60    4.40
   9  -8   1   24.20    7.00
  -9   8  -1   18.60    3.60
  -9   8  -1   24.40    6.90
   9   8   1   22.20    4.10
  10  -8   1   32.20    7.70
  10  -8   1   32.90    5.30
 -10   8  -1   33.60    7.90
  10   8   1   29.50    4.80
  11  -8   1    2.10    3.80
  11  -8   1   -2.40    5.40
 -11   8  -1    4.00    5.90
  11   8   1    1.90    3.60
  12  -8   1   21.50    5.40
  12  -8   1   19.00    7.50
 -12   8  -1   35.70    9.20
  12  -9  -1   39.70    8.80
 -12   9   1   32.10    8.80
  11  -9  -1    0.90    3.40
  11  -9  -1   -2.80    5.60
 -11   9   1   -3.30    5.70
  10  -9  -1    9.30    3.70
  10  -9  -1    7.30    6.10
  10   9  -1   10.60    3.40
 -10   9   1    1.10    5.60
   9  -9  -1  248.88   17.60
   9  -9  -1  288.27   14.80
  -9   9   1  249.88   17.80
   9   9  -1  257.17   14.00
   8  -9  -1   -2.60    2.60
   8  -9  -1   -0.60    4.60
   8   9  -1   -1.10    2.00
   8   9  -1    1.00    2.30
  -8   9   1    0.90    2.10
  -8   9   1    0.00    4.70
   7  -9  -1   54.29    7.60
   7  -9  -1   46.50    4.90
  -7   9   1   53.59    4.40
   7   9  -1   49.70    4.50
   7   9  -1   56.39    4.50
  -7   9   1   47.20    4.30
  -7   9   1   44.30    6.90
  -6  -9   1    1.00    1.60
   6  -9  -1    2.90    2.30
   6  -9  -1    2.90    3.80
  -6   9   1    2.30    1.90
   6   9  -1    2.20    1.90
  -6   9   1   -1.80    3.10
  -6   9   1    3.30    2.30
  -5  -9   1  371.06   16.80
  -5  -9   1  367.66   16.80
  -5  -9   1  358.36   16.90
   5  -9  -1  343.77   17.40
   5  -9  -1  316.17   19.10
   5   9  -1  341.47   17.20
  -5   9   1  371.16   17.10
  -5   9   1  351.06   17.40
  -5   9   1  355.96   19.10
  -4  -9   1  460.45   20.70
   4  -9  -1  415.06   20.80
   4  -9  -1  425.86   22.50
  -4  -9   1  419.96   20.30
  -4  -9   1  446.56   20.60
   4   9  -1  479.15   20.90
  -4   9   1  417.36   22.00
   4   9  -1  425.86   20.70
  -4   9   1  420.96   20.90
  -4   9   1  440.06   20.50
   3  -9  -1   -0.50    3.30
   3  -9  -1    2.90    2.30
  -3  -9   1    2.20    2.20
  -3  -9   1    1.20    1.80
  -3   9   1    2.30    2.60
   3   9  -1    0.40    2.20
   3   9  -1    0.20    2.00
  -3   9   1   -2.80    1.70
   2  -9  -1  442.26   20.40
  -2  -9   1  405.96   19.70
  -2  -9   1  406.96   19.30
   2  -9  -1  432.46   20.90
   2  -9  -1  404.46   19.80
  -2   9   1  417.16   20.50
  -2   9   1  441.06   19.80
   2   9  -1  448.66   19.80
   2   9  -1  403.56   19.90
  -2   9   1  394.96   20.00
   2   9  -1  410.06   19.30
  -1  -9   1   82.49    5.50
  -1  -9   1   92.99    6.20
   1  -9  -1   80.29    6.10
   1  -9  -1   74.59    5.40
   1  -9  -1   82.29    5.80
  -1  -9   1   81.19    5.40
  -1   9   1   73.69    5.40
  -1   9   1   86.79    5.30
  -1   9   1   81.59    5.70
   1   9  -1   82.69    5.80
   1   9  -1   83.19    5.40
   1   9  -1   94.29    5.30
   0  -9  -1  179.98    9.80
   0  -9   1  192.98   10.40
   0  -9  -1  181.88    9.80
   0  -9   1  177.68    9.60
   0  -9   1  175.48   10.00
   0  -9  -1  189.38   10.00
   0   9  -1  199.28    9.60
   0   9   1  177.88    9.90
   0   9  -1  183.88   10.00
   0   9   1  204.38    9.70
   0   9   1  193.78    9.70
   0   9  -1  177.78   10.00
  -1  -9  -1  328.77   16.60
   1  -9   1  330.47   16.30
  -1  -9  -1  324.47   16.00
   1  -9   1  353.86   17.10
   1  -9   1  327.87   17.10
  -1  -9  -1  352.26   16.60
   1   9   1  343.87   15.90
  -1   9  -1  301.37   16.70
  -1   9  -1  349.47   17.10
   1   9   1  354.96   16.50
   1   9   1  339.87   16.50
  -1   9  -1  360.96   16.40
   2  -9   1  226.58   13.40
  -2  -9  -1  232.78   11.30
  -2  -9  -1  224.48   12.40
  -2  -9  -1  244.68   12.30
  -2   9  -1  251.37   13.20
  -2   9  -1  230.88   12.00
  -2   9  -1  250.77   13.00
   2   9   1  234.78   12.20
   2   9   1  248.58   12.40
   3  -9   1   39.90    5.60
   3  -9   1   36.30    4.00
  -3  -9  -1   54.79    4.50
  -3  -9  -1   42.10    4.40
  -3  -9  -1   38.80    3.10
  -3   9  -1   37.20    4.70
  -3   9  -1   52.39    4.70
   3   9   1   47.50    4.30
  -4  -9  -1  317.57   15.90
   4  -9   1  301.77   17.40
   4  -9   1  306.57   15.80
  -4  -9  -1  320.77   15.60
  -4  -9  -1  316.27   14.40
  -4   9  -1  320.87   16.80
  -4   9  -1  308.47   16.30
   4   9   1  315.27   15.60
   5  -9   1   10.60    4.20
  -5  -9  -1   10.80    2.30
   5  -9   1   12.50    2.90
  -5  -9  -1   12.00    2.90
   5   9   1   15.20    2.60
  -5   9  -1   10.00    3.70
  -5   9  -1   12.70    3.30
   6  -9   1    4.20    4.20
   6  -9   1    6.00    2.80
  -6  -9  -1    5.20    2.10
  -6  -9  -1    7.40    2.80
   6   9   1    6.50    2.40
  -6   9  -1    4.50    3.10
  -6   9  -1    2.60    3.70
  -7  -9  -1   85.29    6.20
  -7  -9  -1   78.19    5.50
   7  -9   1   72.39    6.60
   7  -9   1   81.69    9.10
  -7   9  -1   76.49    6.70
   7   9   1   89.49    6.40
  -7   9  -1   79.49    8.90
   8  -9   1   72.29    9.10
   8  -9   1   57.89    6.10
  -8   9  -1   61.49    5.80
  -8   9  -1   73.29    8.70
   8   9   1   69.69    6.20
   9  -9   1   -5.70    5.00
   9  -9   1   -1.70    3.00
  -9   9  -1    3.20    5.10
   9   9   1   -0.70    2.60
  -9   9  -1    1.70    2.90
  10  -9   1   14.80    6.80
  10  -9   1   11.40    4.10
  10   9   1   11.30    3.90
 -10   9  -1    8.40    6.00
  11  -9   1    7.20    6.40
  11  -9   1    3.30    3.90
 -11   9  -1   -3.50    5.30
  11   9   1   -2.30    3.40
  12  -9   1  182.68   17.20
  12  -9   1  174.98   12.90
 -12   9  -1  195.08   16.70
  12 -10  -1   30.50    8.80
 -12  10   1   33.70    9.00
  11 -10  -1    2.80    6.10
  11 -10  -1    2.10    3.70
 -11  10   1    1.90    6.20
  10 -10  -1   67.19    6.70
  10 -10  -1   66.89    9.60
  10  10  -1   77.39    6.70
 -10  10   1   62.49    9.80
   9 -10  -1   16.80    6.60
   9 -10  -1   19.90    4.20
   9  10  -1   23.00    3.70
  -9  10   1   11.60    6.10
   8 -10  -1  141.79   12.70
   8 -10  -1  135.99    9.40
   8  10  -1  153.08    9.00
  -8  10   1  142.89    8.30
  -8  10   1  132.49   12.60
   7 -10  -1   37.50    6.90
  -7 -10   1   56.79    4.30
   7 -10  -1   46.20    5.10
  -7  10   1   63.69    4.90
  -7  10   1   49.20    4.60
   7  10  -1   58.39    5.00
  -7  10   1   52.59    7.30
   6 -10  -1   93.39    6.60
   6 -10  -1   75.59    8.40
  -6 -10   1   96.09    5.80
  -6  10   1   94.49    6.70
   6  10  -1   86.79    6.20
  -6  10   1  109.49    6.30
  -6  10   1   86.19    8.60
  -5 -10   1   11.60    2.10
   5 -10  -1   10.10    4.20
  -5 -10   1   11.60    2.40
   5 -10  -1   14.30    2.80
  -5 -10   1   10.60    2.30
  -5  10   1   11.70    2.90
  -5  10   1   12.70    2.50
   5  10  -1   11.40    2.50
  -5  10   1    8.30    3.80
  -4 -10   1   10.60    2.20
   4 -10  -1   11.30    2.60
  -4 -10   1   18.90    3.10
  -4 -10   1   12.40    2.60
   4 -10  -1   13.60    4.30
  -4  10   1   12.30    2.50
   4  10  -1    9.80    2.60
  -4  10   1   11.90    3.00
   3 -10  -1  570.94   26.30
  -3 -10   1  499.55   25.80
  -3 -10   1  544.35   26.10
   3 -10  -1  542.85   27.60
   3  10  -1  575.94   26.40
  -3  10   1  577.64   26.60
  -3  10   1  603.14   26.10
   2 -10  -1  359.06   17.50
  -2 -10   1  339.37   17.40
   2 -10  -1  349.57   18.60
  -2 -10   1  356.16   17.00
   2  10  -1  371.66   17.00
   2  10  -1  352.96   17.70
  -2  10   1  351.26   18.10
  -2  10   1  385.76   17.40
   2  10  -1  372.16   17.40
  -2  10   1  350.96   17.80
   1 -10  -1   15.50    2.80
   1 -10  -1   13.30    3.10
   1 -10  -1   18.90    3.60
  -1 -10   1   18.50    3.00
  -1 -10   1   13.00    3.10
  -1 -10   1   17.20    2.80
   1  10  -1   17.80    2.60
  -1  10   1   13.60    2.50
  -1  10   1   17.50    3.20
  -1  10   1   13.60    2.80
   1  10  -1   10.50    2.90
   1  10  -1   21.30    2.90
   0 -10  -1   25.60    3.50
   0 -10  -1   27.80    3.70
   0 -10   1   35.70    4.30
   0 -10   1   31.30    3.90
   0 -10  -1   25.20    3.30
   0 -10   1   28.70    3.20
   0  10   1   24.50    3.30
   0  10   1   32.80    3.40
   0  10  -1   28.30    3.60
   0  10  -1   23.50    3.60
   0  10   1   28.20    3.30
   0  10  -1   29.80    3.20
  -1 -10  -1  374.06   18.10
   1 -10   1  390.66   18.40
  -1 -10  -1  374.96   18.50
   1 -10   1  381.06   19.30
  -1 -10  -1  409.56   18.70
   1  10   1  381.26   17.90
  -1  10  -1  399.16   19.10
  -1  10  -1  374.46   18.90
   1  10   1  338.07   18.40
  -2 -10  -1  554.44   26.20
  -2 -10  -1  640.64   27.30
  -2 -10  -1  552.34   27.20
   2 -10   1  594.04   28.40
   2 -10   1  572.04   27.00
  -2  10  -1  555.94   27.50
   2  10   1  571.74   27.10
  -2  10  -1  577.74   28.90
  -3 -10  -1  409.96   18.70
  -3 -10  -1  389.86   19.00
   3 -10   1  364.16   18.60
   3 -10   1  374.86   20.20
  -3 -10  -1  376.76   17.60
  -3  10  -1  395.26   19.40
   3  10   1  367.16   18.60
  -4 -10  -1  254.67   12.00
  -4 -10  -1  269.07   13.20
   4 -10   1  257.27   15.30
   4 -10   1  253.47   13.40
  -4 -10  -1  262.07   13.70
  -4  10  -1  242.08   14.30
  -4  10  -1  259.67   14.00
   4  10   1  258.87   13.30
   5 -10   1    4.00    4.10
   5 -10   1    3.80    2.50
  -5 -10  -1    1.60    2.00
  -5 -10  -1    3.00    2.60
  -5 -10  -1    3.90    1.10
  -5  10  -1   -0.50    2.70
  -5  10  -1    3.10    3.20
   5  10   1   -0.80    1.90
  -6 -10  -1   -1.20    2.60
  -6 -10  -1   -2.60    1.80
   6 -10   1   -4.70    3.70
   6 -10   1   -1.80    2.50
  -6  10  -1    2.10    3.70
  -6  10  -1    0.00    3.20
   6  10   1   -1.00    2.10
   7 -10   1   23.90    4.20
   7 -10   1   26.00    6.40
  -7 -10  -1   16.70    2.90
  -7 -10  -1   22.30    3.60
  -7  10  -1   21.20    4.30
   7  10   1   28.60    3.90
  -7  10  -1   36.90    6.30
   8 -10   1    5.10    3.50
   8 -10   1   11.20    6.00
  -8  10  -1    9.90    3.70
   8  10   1    7.00    3.10
  -8  10  -1    4.60    5.00
   9 -10   1   65.09    6.70
   9 -10   1   59.99    9.50
  -9  10  -1   61.99    8.90
  -9  10  -1   71.39    6.00
   9  10   1   70.59    6.70
  10 -10   1    3.00    5.80
  10 -10   1    2.20    3.70
 -10  10  -1    2.40    5.20
  10  10   1    5.20    3.30
  11 -10   1   -6.80    3.50
  11 -10   1    2.70    5.90
  11  10   1    1.30    4.00
 -11  10  -1    1.10    5.80
  12 -11  -1   30.50    8.80
 -12  11   1   40.60    9.40
  11 -11  -1    3.50    3.90
  11 -11  -1   -3.50    5.80
 -11  11   1   13.40    6.80
  10 -11  -1   68.09   10.40
  10 -11  -1   76.69    7.40
  10  11  -1   82.89    7.10
 -10  11   1   82.59   10.60
   9 -11  -1   31.90    7.50
   9 -11  -1   41.90    5.30
   9  11  -1   34.20    4.50
  -9  11   1   45.00    8.40
   8 -11  -1  106.49   11.40
   8 -11  -1  124.69    8.80
  -8  11   1  122.19   11.90
  -8  11   1  120.39    7.60
   8  11  -1  122.09    8.10
   7 -11  -1  223.48   12.90
   7 -11  -1  216.78   15.80
  -7 -11   1  235.78   11.80
   7  11  -1  242.48   12.70
  -7  11   1  256.67   12.40
  -7  11   1  223.78   15.30
  -7  11   1  225.78   12.60
  -6 -11   1   48.30    3.90
   6 -11  -1   30.30    6.20
   6 -11  -1   35.50    4.40
  -6 -11   1   46.00    3.80
  -6  11   1   44.90    5.50
   6  11  -1   41.50    4.30
  -6  11   1   42.50    6.30
  -6  11   1   44.10    4.60
  -5 -11   1  126.09    7.40
   5 -11  -1  124.59    7.80
  -5 -11   1  142.19    7.50
  -5 -11   1  124.89    7.00
   5 -11  -1  121.89   10.10
  -5  11   1  117.69    8.00
  -5  11   1  124.79    9.30
   5  11  -1  113.29    7.50
   4 -11  -1  148.19    9.00
  -4 -11   1  168.58    9.20
  -4 -11   1  154.18    8.40
   4 -11  -1  146.79   11.00
  -4 -11   1  156.98    8.90
  -4  11   1  165.58    9.50
   4  11  -1  155.88    9.00
  -3 -11   1   66.29    5.50
   3 -11  -1   66.29    7.00
   3 -11  -1   74.29    5.60
   3  11  -1   68.39    5.80
  -3  11   1   63.69    5.60
   2 -11  -1  184.38   10.80
  -2 -11   1  212.98   11.70
  -2 -11   1  207.38   10.50
   2 -11  -1  195.98   12.20
  -2 -11   1  209.18   10.90
   2  11  -1  214.28   10.40
  -2  11   1  172.58   13.20
   2  11  -1  205.98   11.30
  -2  11   1  188.48   11.20
  -1 -11   1   87.09    6.50
   1 -11  -1   89.59    6.50
  -1 -11   1   93.39    6.40
   1 -11  -1   71.99    6.80
  -1 -11   1   95.39    7.60
   1  11  -1   94.09    7.00
  -1  11   1   92.79    6.60
  -1  11   1   88.89    6.80
   1  11  -1   92.29    6.40
   0 -11   1   40.30    4.00
   0 -11  -1   29.40    4.20
   0 -11   1   42.50    4.70
   0 -11  -1   30.50    3.90
   0  11  -1   46.40    4.70
   0  11   1   31.50    3.90
   0  11  -1   40.10    4.50
   0  11   1   42.90    4.10
   1 -11   1  105.19    6.90
  -1 -11  -1   99.09    6.70
   1 -11   1  107.99    8.10
  -1 -11  -1   81.79    6.80
  -1  11  -1   93.29    7.60
  -1  11  -1  115.49    7.80
   1  11   1  102.19    6.20
   1  11   1   90.49    6.90
   2 -11   1   36.90    5.50
  -2 -11  -1   39.90    4.40
  -2 -11  -1   40.10    3.60
  -2 -11  -1   34.80    4.40
   2 -11   1   41.30    4.20
   2  11   1   40.80    4.30
  -2  11  -1   36.20    4.60
   3 -11   1   10.00    2.60
  -3 -11  -1    5.50    2.90
   3 -11   1    7.40    3.90
  -3 -11  -1    5.70    2.70
   3  11   1    6.50    2.60
  -3  11  -1    2.40    3.00
   4 -11   1   13.00    4.40
  -4 -11  -1   15.60    1.80
  -4 -11  -1   17.70    3.00
   4 -11   1   17.20    3.00
  -4 -11  -1   20.00    3.40
  -4  11  -1   13.10    3.60
   4  11   1   16.30    3.10
  -5 -11  -1   17.40    1.70
   5 -11   1    7.80    4.50
  -5 -11  -1   10.40    3.10
  -5 -11  -1   10.90    2.70
   5 -11   1    8.80    2.80
  -5  11  -1   10.30    3.90
  -5  11  -1    9.90    3.50
   5  11   1   13.90    2.90
   6 -11   1  213.18   15.00
  -6 -11  -1  240.98   12.70
  -6 -11  -1  238.28   12.10
   6 -11   1  222.68   12.80
   6  11   1  222.58   12.40
  -6  11  -1  232.08   13.30
  -6  11  -1  213.88   14.30
   7 -11   1   43.50    7.80
  -7 -11  -1   63.29    5.30
   7 -11   1   56.99    6.00
   7  11   1   51.59    5.30
  -7  11  -1   57.29    6.10
  -7  11  -1   48.90    7.30
   8 -11   1   43.30    5.60
   8 -11   1   42.30    7.80
  -8  11  -1   42.10    5.30
  -8  11  -1   52.09    7.80
   8  11   1   44.20    5.20
   9 -11   1   36.20    8.10
   9 -11   1   36.00    5.50
  -9  11  -1   27.80    4.50
   9  11   1   47.70    5.60
  -9  11  -1   44.50    8.00
  10 -11   1    0.90    3.80
  10 -11   1   -8.90    5.20
 -10  11  -1    0.10    5.30
  10  11   1   -4.70    2.80
  11 -11   1   -0.80    3.90
  11 -11   1   -7.00    5.40
 -11  11  -1    3.80    6.00
  12 -12  -1   -1.10    6.70
 -12  12   1    0.80    6.30
  11 -12  -1    0.20    6.30
  11 -12  -1   11.70    4.50
 -11  12   1    8.00    6.30
  10 -12  -1   10.70    6.70
  10 -12  -1    9.20    4.10
  10  12  -1    7.90    3.40
 -10  12   1    6.20    6.00
   9 -12  -1   63.39    6.30
   9 -12  -1   45.10    8.50
  -9  12   1   49.20    8.30
   9  12  -1   48.10    5.40
   8 -12  -1    5.40    5.70
   8 -12  -1    2.40    3.20
   8  12  -1    9.40    3.00
  -8  12   1    7.60    5.60
  -8  12   1    3.50    2.80
  -7 -12   1   23.70    2.80
   7 -12  -1   23.30    4.00
   7 -12  -1   20.50    6.40
  -7  12   1   20.00    5.70
  -7  12   1   20.90    3.80
   7  12  -1   25.10    3.70
  -6 -12   1   -0.20    2.00
   6 -12  -1    1.60    4.30
  -6 -12   1    0.70    1.90
  -6 -12   1    0.90    1.70
   6 -12  -1   -0.20    2.50
  -6  12   1    1.70    3.80
  -6  12   1    3.70    2.80
   6  12  -1   -0.80    2.20
  -5 -12   1    3.70    1.80
  -5 -12   1    6.00    2.50
   5 -12  -1    3.10    4.00
   5 -12  -1    6.40    2.60
  -5 -12   1    5.70    2.30
  -5  12   1    6.20    2.90
  -5  12   1    3.10    3.30
   5  12  -1    5.60    2.30
  -4 -12   1    3.40    1.90
   4 -12  -1    2.70    2.30
   4 -12  -1    5.50    3.90
  -4 -12   1    4.10    2.60
  -4 -12   1    3.00    2.20
   4  12  -1    7.10    2.50
  -4  12   1    0.50    2.50
  -3 -12   1    6.30    3.00
  -3 -12   1    9.70    1.90
   3 -12  -1    4.60    2.70
  -3 -12   1    9.50    2.70
   3 -12  -1   10.00    4.10
   3  12  -1    8.20    1.70
  -3  12   1    7.60    2.90
   3  12  -1    7.80    2.70
  -2 -12   1   -1.10    2.30
   2 -12  -1   -3.80    3.20
   2 -12  -1    1.40    2.40
  -2 -12   1   -4.00    2.80
  -2 -12   1    1.40    2.10
  -2  12   1   -3.00    2.30
   2  12  -1   -1.30    1.90
   2  12  -1    2.30    2.60
  -1 -12   1   87.69    6.40
  -1 -12   1   76.19    6.50
   1 -12  -1   74.39    6.90
   1 -12  -1   80.29    6.60
   1  12  -1   80.39    6.80
   1  12  -1   93.99    6.40
  -1  12   1   85.99    6.70
  -1  12   1   88.19    6.90
   0 -12  -1  367.26   18.70
   0 -12  -1  375.16   18.60
   0 -12   1  375.06   19.00
   0 -12   1  371.66   18.40
   0  12   1  357.06   18.50
   0  12   1  384.16   18.30
   0  12  -1  364.16   18.80
   0  12  -1  384.36   18.70
  -1 -12  -1  183.78   10.60
   1 -12   1  184.58   10.30
  -1 -12  -1  191.98   10.30
   1 -12   1  169.08   11.30
  -1  12  -1  157.08   10.80
  -1  12  -1  175.58   11.00
   1  12   1  191.58   10.60
   1  12   1  198.78    9.90
   2 -12   1   88.69    8.10
   2 -12   1   83.59    6.40
  -2 -12  -1   83.09    5.60
  -2 -12  -1   83.19    6.70
  -2  12  -1   87.89    7.30
   2  12   1   82.09    6.40
  -3 -12  -1   23.60    3.70
   3 -12   1   20.20    3.30
   3 -12   1   19.40    4.50
   3  12   1   19.80    3.20
  -3  12  -1   23.00    4.00
  -4 -12  -1   49.00    5.00
   4 -12   1   45.00    4.60
   4 -12   1   46.70    6.30
  -4 -12  -1   48.00    3.30
   4  12   1   47.80    4.70
  -4  12  -1   37.80    4.90
  -5 -12  -1    1.40    1.20
  -5 -12  -1    6.20    2.90
   5 -12   1   -0.80    3.70
   5 -12   1    0.80    2.50
  -5 -12  -1    1.90    2.30
  -5  12  -1    2.50    3.60
   5  12   1    0.00    2.20
  -5  12  -1    2.30    3.20
   6 -12   1  187.28   13.80
  -6 -12  -1  183.38   10.70
   6 -12   1  176.48   10.90
  -6 -12  -1  188.58   10.20
  -6  12  -1  181.48   11.50
  -6  12  -1  167.38   12.40
   6  12   1  167.48   10.40
   7 -12   1  329.97   21.80
  -7 -12  -1  376.36   18.40
   7 -12   1  379.36   19.30
   7  12   1  367.86   18.80
  -7  12  -1  381.76   19.30
  -7  12  -1  337.47   20.90
   8 -12   1  -11.80    4.40
   8 -12   1    1.90    3.50
  -8  12  -1   -2.10    4.50
   8  12   1   -1.10    2.70
  -8  12  -1   -0.50    3.50
   9 -12   1   10.60    6.40
   9 -12   1    4.70    3.90
  -9  12  -1    0.80    3.40
  -9  12  -1    2.80    5.20
   9  12   1    1.20    3.00
  10 -12   1    6.00    6.50
  10 -12   1   13.00    4.50
 -10  12  -1    6.70    6.20
  10  12   1   14.20    4.20
  11 -12   1   -1.10    4.10
  11 -12   1    4.10    6.40
 -11  12  -1    3.60    5.70
  11 -13  -1    6.70    6.90
  11 -13  -1    3.70    4.30
 -11  13   1    6.80    6.30
  10 -13  -1   11.10    4.40
  10 -13  -1   15.90    7.20
 -10  13   1    6.50    6.00
  10  13  -1    6.10    3.20
   9 -13  -1   74.59   10.20
   9 -13  -1   81.89    7.50
  -9  13   1   79.69    8.00
   9  13  -1   78.39    6.90
  -9  13   1   80.29   10.30
   8 -13  -1    7.90    5.80
   8 -13  -1   11.50    3.90
  -8  13   1    5.70    3.10
   8  13  -1   13.50    3.30
  -8  13   1    8.80    5.50
   7 -13  -1   45.40    5.20
   7 -13  -1   17.20    6.20
  -7 -13   1   42.30    3.70
  -7  13   1   37.50    6.90
  -7  13   1   36.80    4.70
   7  13  -1   42.30    4.80
   6 -13  -1   13.80    3.40
  -6 -13   1   21.10    2.80
  -6 -13   1   23.90    3.20
   6 -13  -1   11.60    5.50
  -6 -13   1   24.50    3.20
   6  13  -1   16.70    3.40
  -6  13   1   19.00    5.10
  -6  13   1   24.60    4.00
   5 -13  -1   20.60    3.50
   5 -13  -1   26.20    5.40
  -5 -13   1   18.90    2.70
  -5 -13   1   19.70    3.20
  -5 -13   1   25.70    3.50
   5  13  -1   28.30    3.70
  -5  13   1   18.10    3.70
  -5  13   1   14.00    4.40
  -4 -13   1  169.68    8.90
   4 -13  -1  139.49   10.70
  -4 -13   1  122.99    7.60
   4 -13  -1  133.59    8.60
  -4 -13   1  125.89    8.20
  -4  13   1  137.89    8.90
   4  13  -1  132.29    8.50
  -3 -13   1   76.19    5.90
  -3 -13   1   86.29    6.70
   3 -13  -1   66.69    7.10
   3 -13  -1   68.39    5.90
  -3 -13   1   74.29    4.80
  -3  13   1   62.19    5.90
   3  13  -1   74.39    6.10
   3  13  -1   76.79    4.60
  -2 -13   1  500.35   25.00
   2 -13  -1  510.35   25.10
  -2 -13   1  510.65   24.60
   2 -13  -1  560.74   26.50
  -2  13   1  503.35   25.30
   2  13  -1  537.65   25.40
   2  13  -1  549.85   24.50
  -1 -13   1   89.19    6.90
   1 -13  -1   89.49    6.60
  -1 -13   1   79.49    6.40
   1 -13  -1   83.09    7.40
   1  13  -1  100.69    6.60
   1  13  -1   79.09    6.80
  -1  13   1   93.89    7.60
  -1  13   1   85.19    6.90
   0 -13  -1   82.79    6.50
   0 -13   1   87.69    7.20
   0 -13  -1   81.19    6.70
   0 -13   1   83.89    6.30
   0  13   1   85.49    6.20
   0  13   1   70.39    6.30
   0  13  -1   65.69    6.20
   0  13  -1   85.39    6.60
  -1 -13  -1   10.80    3.00
  -1 -13  -1   10.90    3.20
   1 -13   1    8.50    3.70
   1 -13   1    8.60    2.80
   1  13   1   10.30    2.50
   1  13   1   10.00    2.90
  -1  13  -1    9.10    3.30
   2 -13   1   -1.30    2.20
   2 -13   1    2.10    3.20
  -2 -13  -1   -1.80    2.40
  -2 -13  -1    0.50    2.10
  -2  13  -1    6.80    3.20
   2  13   1    1.30    2.30
  -3 -13  -1  434.16   20.70
   3 -13   1  490.05   24.00
   3 -13   1  439.26   22.00
  -3 -13  -1  467.25   22.40
  -3  13  -1  428.26   22.60
   3  13   1  466.85   22.20
  -4 -13  -1   72.39    6.50
  -4 -13  -1   81.29    4.90
   4 -13   1   86.79    6.50
   4 -13   1   76.89    8.20
  -4  13  -1   76.99    6.90
   4  13   1   87.49    6.40
   5 -13   1    3.90    4.50
  -5 -13  -1    2.00    2.80
  -5 -13  -1    3.30    1.40
   5 -13   1   -1.50    2.50
  -5  13  -1    1.20    3.50
   5  13   1    1.90    2.50
  -5  13  -1    3.20    3.50
  -6 -13  -1  329.67   15.80
   6 -13   1  314.77   16.60
  -6 -13  -1  308.77   14.20
   6 -13   1  324.57   19.50
  -6 -13  -1  309.97   16.20
  -6  13  -1  280.07   17.90
   6  13   1  297.87   16.20
  -6  13  -1  278.37   16.70
   7 -13   1    5.60    3.50
  -7 -13  -1   -2.10    2.70
   7 -13   1    1.00    5.00
   7  13   1    4.80    3.00
  -7  13  -1    4.30    4.70
  -7  13  -1    6.80    4.10
   8 -13   1    2.10    5.70
   8 -13   1    0.60    3.50
  -8  13  -1   -1.70    5.00
  -8  13  -1   -0.40    3.70
   8  13   1    1.00    2.90
   9 -13   1   35.30    5.60
   9 -13   1   23.80    7.80
  -9  13  -1   31.70    5.00
   9  13   1   42.90    5.50
  -9  13  -1   39.70    7.90
  10 -13   1    4.60    4.30
  10 -13   1    0.50    6.20
  10  13   1   -0.10    3.30
 -10  13  -1    2.60    5.60
  11 -13   1    2.20    4.50
  11 -13   1    8.40    7.10
 -11  13  -1   18.10    7.00
  11 -14  -1    1.10    4.20
  11 -14  -1    4.30    6.50
 -11  14   1   -8.50    5.40
  10 -14  -1   -3.90    5.70
  10 -14  -1    3.70    4.10
  10  14  -1    0.00    2.90
 -10  14   1   -1.80    5.60
   9 -14  -1    0.70    5.70
   9 -14  -1    3.20    3.70
   9  14  -1    0.10    2.80
  -9  14   1   -0.10    3.50
  -9  14   1    8.10    6.10
   8 -14  -1    3.50    3.40
   8 -14  -1   -3.50    5.30
  -8 -14   1    1.70    2.10
   8  14  -1   -1.60    2.60
  -8  14   1   -6.30    2.80
  -8  14   1   -5.90    4.50
   7 -14  -1   20.50    4.10
  -7 -14   1   18.80    2.70
   7 -14  -1   15.70    6.20
  -7  14   1   21.20    6.00
   7  14  -1   25.80    4.00
  -7  14   1   17.60    4.00
   6 -14  -1   13.80    5.70
   6 -14  -1   19.00    3.90
  -6 -14   1   13.80    3.00
  -6 -14   1   21.10    3.30
  -6 -14   1   16.10    2.70
  -6  14   1   23.10    4.10
   6  14  -1   20.70    3.60
  -6  14   1   19.20    5.30
  -5 -14   1    3.60    2.70
   5 -14  -1   -2.10    2.60
  -5 -14   1    0.90    1.80
  -5 -14   1    2.60    2.50
   5 -14  -1    2.90    4.40
   5  14  -1    3.30    2.50
  -5  14   1   -1.20    2.90
  -4 -14   1   52.39    4.60
  -4 -14   1   64.29    5.70
  -4 -14   1   59.09    5.30
   4 -14  -1   54.99    6.90
   4 -14  -1   60.99    5.60
  -4  14   1   60.19    5.70
   4  14  -1   63.49    5.60
  -3 -14   1    1.60    2.30
   3 -14  -1   -1.00    3.50
  -3 -14   1    3.50    1.80
   3 -14  -1    1.10    2.40
   3  14  -1    0.00    1.50
   3  14  -1   -0.20    2.20
  -3  14   1   -4.00    2.40
  -2 -14   1  150.68    8.90
  -2 -14   1  143.19    9.20
   2 -14  -1  150.78    9.50
   2 -14  -1  158.58   10.80
   2  14  -1  167.18    8.80
   2  14  -1  169.68    9.80
  -2  14   1  148.99    9.50
   1 -14  -1    0.50    3.30
  -1 -14   1    5.10    2.90
  -1 -14   1    2.40    2.50
   1 -14  -1    6.80    2.90
   1  14  -1    4.10    2.80
  -1  14   1    4.20    2.80
   1  14  -1    2.20    2.30
   0 -14   1  252.57   14.30
   0 -14  -1  261.87   14.10
   0 -14   1  253.37   13.60
   0 -14  -1  249.18   13.90
   0  14   1  261.37   13.60
   0  14  -1  241.18   14.00
   0  14  -1  286.67   14.20
   0  14   1  256.47   13.90
  -1 -14  -1   -0.10    2.50
   1 -14   1    3.00    3.40
  -1 -14  -1   -2.00    2.40
   1 -14   1   -0.50    2.20
   1  14   1   -0.60    1.90
  -1  14  -1    3.10    2.90
   1  14   1   -0.30    2.30
  -2 -14  -1    2.10    2.60
   2 -14   1    2.40    2.40
  -2 -14  -1    0.40    2.10
   2 -14   1    2.80    3.30
   2  14   1   -0.30    2.30
  -2  14  -1   -0.90    2.70
  -3 -14  -1   39.00    4.70
  -3 -14  -1   41.60    3.40
   3 -14   1   35.20    5.60
   3 -14   1   34.40    4.30
   3  14   1   42.30    4.50
  -3  14  -1   38.80    5.00
  -4 -14  -1   69.49    4.60
   4 -14   1   56.59    7.60
  -4 -14  -1   75.79    6.40
   4 -14   1   75.59    6.30
   4  14   1   78.99    6.30
  -4  14  -1   59.69    6.40
  -5 -14  -1  241.38   13.50
   5 -14   1  227.58   15.70
   5 -14   1  240.68   13.50
  -5 -14  -1  266.67   11.60
  -5  14  -1  217.58   14.60
  -5  14  -1  225.18   14.10
   5  14   1  219.78   13.10
   6 -14   1  175.38   13.80
   6 -14   1  171.18   10.80
  -6 -14  -1  175.58    8.30
  -6 -14  -1  168.18   10.60
  -6  14  -1  159.38   12.60
   6  14   1  171.58   10.60
  -6  14  -1  154.38   11.30
   7 -14   1   13.20    4.20
  -7 -14  -1   10.90    3.60
   7 -14   1   11.70    6.10
   7  14   1   13.90    3.60
  -7  14  -1    1.60    4.80
  -7  14  -1    7.60    4.30
   8 -14   1  137.09   10.40
   8 -14   1  122.09   13.30
  -8  14  -1  123.49   12.60
   8  14   1  146.99    9.80
  -8  14  -1  141.39   10.30
   9 -14   1   15.80    4.60
   9 -14   1   13.40    7.10
  -9  14  -1    7.50    5.90
   9  14   1   12.80    3.90
  -9  14  -1   11.30    4.20
  10 -14   1   11.10    4.70
  10 -14   1   11.50    7.00
  10  14   1    6.50    3.80
 -10  14  -1   11.10    6.70
  11 -14   1   -2.30    6.30
  11 -14   1    4.10    4.70
 -11  14  -1    3.80    6.30
  11 -15  -1    1.10    4.40
  11 -15  -1    7.00    7.10
 -11  15   1   -4.60    6.10
  10 -15  -1    8.90    6.80
  10 -15  -1    0.10    3.90
  10  15  -1   -2.90    2.90
 -10  15   1   -4.50    5.40
   9 -15  -1   28.20    8.10
   9 -15  -1   15.20    4.60
  -9  15   1   12.80    6.70
   9  15  -1   11.20    3.70
  -9  15   1   19.70    5.40
   8 -15  -1   14.80    4.20
   8 -15  -1    5.50    6.20
   8  15  -1   14.90    3.80
  -8  15   1   17.60    4.00
  -8  15   1   22.40    6.50
   7 -15  -1   37.00    5.10
   7 -15  -1   39.60    7.80
  -7 -15   1   43.90    3.90
  -7  15   1   37.20    7.00
  -7  15   1   38.50    5.20
   7  15  -1   42.80    5.10
  -6 -15   1   36.60    3.60
   6 -15  -1   34.70    4.80
   6 -15  -1   33.20    7.20
  -6 -15   1   35.40    4.10
  -6  15   1   28.40    4.60
   6  15  -1   26.60    4.20
  -6  15   1   26.20    5.80
   5 -15  -1    9.20    5.00
  -5 -15   1    4.30    2.80
  -5 -15   1    4.00    2.10
  -5 -15   1    4.00    3.00
   5 -15  -1    4.40    3.00
   5  15  -1    5.40    2.90
  -5  15   1    1.80    3.10
  -4 -15   1   12.00    3.10
   4 -15  -1   11.10    3.20
  -4 -15   1    9.40    2.50
   4 -15  -1   13.20    4.70
   4  15  -1   14.60    3.30
  -4  15   1   10.30    3.30
   3 -15  -1    3.30    2.60
  -3 -15   1    3.10    1.90
  -3 -15   1    4.70    2.60
   3 -15  -1    6.00    4.00
  -3  15   1    5.70    2.90
   3  15  -1    7.00    1.90
   3  15  -1    5.10    2.80
   2 -15  -1   30.30    5.30
  -2 -15   1   28.80    4.00
  -2 -15   1   27.40    3.80
   2 -15  -1   29.30    4.00
   2  15  -1   34.60    4.50
   2  15  -1   30.00    3.50
  -2  15   1   24.40    4.00
   1 -15  -1  678.53   31.40
  -1 -15   1  652.43   31.20
  -1 -15   1  667.43   31.30
   1 -15  -1  665.63   32.00
   1  15  -1  664.33   31.00
  -1  15   1  658.03   31.50
   1  15  -1  614.34   31.40
   0 -15   1    2.70    3.10
   0 -15   1    2.60    2.40
   0 -15  -1    2.80    2.60
   0 -15  -1    3.90    3.10
   0  15   1    1.70    2.40
   0  15   1   -0.30    2.40
   0  15  -1   -0.60    2.60
  -1 -15  -1   -1.60    2.40
   1 -15   1    2.20    3.30
   1 -15   1    1.90    2.40
  -1 -15  -1    1.20    2.60
  -1  15  -1    0.60    2.70
   1  15   1    2.00    2.00
   1  15   1    0.60    2.20
   2 -15   1   30.80    4.10
  -2 -15  -1   38.80    4.70
   2 -15   1   30.00    5.40
  -2 -15  -1   30.40    3.60
  -2  15  -1   31.10    4.70
   2  15   1   25.10    3.90
  -3 -15  -1    2.40    1.90
   3 -15   1    3.90    2.60
  -3 -15  -1    4.10    3.00
   3 -15   1    1.20    3.80
  -3  15  -1   -0.90    3.00
   3  15   1    1.80    2.50
  -4 -15  -1   13.40    2.20
  -4 -15  -1   20.50    3.90
   4 -15   1   11.30    3.50
   4 -15   1   11.70    5.00
  -4  15  -1   10.20    4.00
   4  15   1   11.90    3.30
  -5 -15  -1    3.70    3.30
   5 -15   1   10.80    5.20
   5 -15   1    7.10    3.30
  -5 -15  -1    8.20    1.80
  -5  15  -1    9.80    4.60
  -5  15  -1    6.80    3.90
   5  15   1   11.50    3.40
  -6 -15  -1   51.09    3.40
  -6 -15  -1   50.49    5.60
   6 -15   1   43.60    7.90
   6 -15   1   46.40    5.70
   6  15   1   46.50    5.50
  -6  15  -1   34.50    5.80
  -6  15  -1   43.70    7.10
  -7 -15  -1    8.30    3.60
   7 -15   1   -3.60    3.30
   7 -15   1   -1.30    5.30
  -7  15  -1    3.50    4.00
  -7  15  -1   -1.80    4.70
   7  15   1    1.60    3.00
   8 -15   1   28.10    5.40
   8 -15   1   12.10    6.90
  -8  15  -1   27.70    7.10
   8  15   1   26.20    4.70
  -8  15  -1   33.30    5.40
   9 -15   1    9.60    4.50
   9 -15   1    7.70    6.10
  -9  15  -1   12.30    6.10
   9  15   1    6.00    3.60
  -9  15  -1    2.40    3.80
  10 -15   1    6.50    7.00
  10 -15   1    4.50    4.60
 -10  15  -1   -2.00    5.70
  10  15   1    2.10    3.60
  11 -15   1   11.50    5.30
  11 -15   1   11.20    7.60
  11 -16  -1    5.30    4.80
  11 -16  -1   -7.20    6.00
 -11  16   1    7.00    6.70
  10 -16  -1    0.00    3.90
  10 -16  -1    4.00    6.90
  10  16  -1    0.70    3.30
 -10  16   1   17.60    7.00
   9 -16  -1   14.50    7.30
   9 -16  -1   11.10    4.30
   9  16  -1    6.80    3.60
  -9  16   1   13.50    6.30
   8 -16  -1    2.50    3.60
   8 -16  -1    5.80    6.30
  -8  16   1   -6.20    4.50
  -8  16   1    2.10    3.50
   8  16  -1   10.40    3.60
   7 -16  -1   51.09    8.80
  -7 -16   1   69.49    5.50
   7 -16  -1   66.69    6.70
  -7 -16   1   75.69    5.10
   7  16  -1   52.39    6.10
  -7  16   1   52.49    8.10
  -7  16   1   60.49    6.50
   6 -16  -1    0.50    3.30
   6 -16  -1   -0.20    4.90
  -6 -16   1   -1.40    2.50
  -6 -16   1    1.50    2.00
  -6  16   1    0.70    3.40
  -6  16   1    4.40    4.40
   6  16  -1    2.80    3.00
   5 -16  -1   -1.00    2.80
   5 -16  -1   -3.20    4.50
  -5 -16   1    6.40    2.90
  -5 -16   1    0.70    2.00
  -5  16   1   -2.50    3.30
   5  16  -1    0.10    2.70
   4 -16  -1    0.70    2.80
  -4 -16   1   -0.10    2.70
   4 -16  -1    1.70    4.30
  -4 -16   1   -0.70    2.00
   4  16  -1   -0.50    2.70
  -4  16   1   -1.20    2.80
  -3 -16   1  114.09    7.10
   3 -16  -1  117.39    8.40
  -3 -16   1  108.69    8.00
   3 -16  -1  119.99   10.20
   3  16  -1  127.89    8.60
  -3  16   1  119.59    8.70
   3  16  -1  125.29    6.90
   2 -16  -1   27.90    5.00
  -2 -16   1   23.90    3.90
  -2 -16   1   21.60    3.60
   2 -16  -1   19.80    3.60
   2  16  -1   25.90    4.10
  -2  16   1   15.60    3.80
   2  16  -1   31.30    3.60
   1 -16  -1  245.08   13.90
   1 -16  -1  260.17   14.70
  -1 -16   1  241.18   13.80
  -1 -16   1  257.07   13.80
   1  16  -1  262.57   14.20
   1  16  -1  263.47   13.60
  -1  16   1  234.08   13.90
   0 -16  -1   81.49    6.80
   0 -16   1   81.29    6.50
   0 -16   1   91.49    7.50
   0 -16  -1   72.19    6.70
   0  16  -1   76.99    6.90
   0  16   1   60.59    6.10
  -1 -16  -1   61.69    6.10
   1 -16   1   62.19    5.90
  -1 -16  -1   75.49    6.30
   1 -16   1   79.89    7.50
   1  16   1   66.99    6.20
   1  16   1   74.69    5.50
  -1  16  -1   58.79    6.20
   2 -16   1   13.20    3.20
   2 -16   1   19.30    4.80
  -2 -16  -1   22.90    3.40
  -2 -16  -1   23.20    4.10
   2  16   1   20.70    3.80
  -2  16  -1   23.70    4.40
  -3 -16  -1  116.39    8.60
  -3 -16  -1  119.59    6.90
   3 -16   1  118.19   10.70
   3 -16   1  120.19    8.50
   3  16   1  115.39    8.20
  -3  16  -1  101.79    8.90
  -4 -16  -1   86.49    5.50
   4 -16   1   80.89    7.10
   4 -16   1   73.29    8.80
  -4 -16  -1   83.89    7.50
  -4  16  -1   74.99    7.40
   4  16   1   88.49    7.20
   5 -16   1   85.29    7.50
  -5 -16  -1   85.29    5.30
   5 -16   1   76.49    9.60
  -5 -16  -1   93.89    7.70
   5  16   1   88.49    7.30
  -5  16  -1   68.69    7.60
   6 -16   1   97.99   11.30
  -6 -16  -1  102.59    5.30
  -6 -16  -1   95.19    7.80
   6 -16   1   85.19    7.90
  -6  16  -1   82.19    8.20
  -6  16  -1   75.89    9.20
   6  16   1   81.79    7.60
  -7 -16  -1   -1.90    3.00
   7 -16   1   -0.50    3.40
   7 -16   1   -8.90    4.90
  -7  16  -1    0.90    4.00
   7  16   1    1.30    3.00
  -7  16  -1   -0.60    4.60
   8 -16   1    5.10    6.40
   8 -16   1   -1.20    3.80
  -8  16  -1    3.10    4.20
   8  16   1    0.00    3.10
  -8  16  -1    2.80    5.10
   9 -16   1   -9.90    5.50
   9 -16   1   -3.80    3.70
   9  16   1    0.20    3.30
  -9  16  -1   -9.00    4.80
  -9  16  -1   -0.20    3.70
  10 -16   1    8.90    4.70
  10 -16   1    2.00    6.60
 -10  16  -1    2.50    6.10
  10  16   1    3.30    3.70
  10 -17  -1    0.90    4.00
  10 -17  -1    5.80    7.00
 -10  17   1   -1.00    5.70
  10  17  -1   -0.20    4.10
   9 -17  -1    3.80    6.40
   9 -17  -1    0.80    3.90
  -9  17   1    0.00    5.50
   9  17  -1    4.50    3.60
   8 -17  -1   18.60    7.20
   8 -17  -1    7.80    4.10
  -8  17   1   15.80    4.30
   8  17  -1    8.00    3.60
  -8  17   1   12.40    6.10
   7 -17  -1   12.00    6.30
   7 -17  -1    4.90    3.70
  -7 -17   1    4.60    2.70
  -7 -17   1    1.80    2.00
   7  17  -1    8.80    3.50
  -7  17   1    2.00    3.60
  -7  17   1   -1.10    4.80
   6 -17  -1    4.80    5.80
  -6 -17   1    2.10    2.90
   6 -17  -1    0.90    3.40
  -6 -17   1    2.20    2.10
  -6  17   1    0.90    3.60
   6  17  -1    0.00    2.90
  -6  17   1    7.40    4.70
  -5 -17   1   -0.40    2.00
   5 -17  -1    1.10    3.30
   5 -17  -1    0.80    4.90
  -5 -17   1   -0.20    2.80
   5  17  -1   -2.40    2.60
  -5  17   1   -0.60    3.50
  -4 -17   1  196.38   11.40
  -4 -17   1  197.68   10.70
   4 -17  -1  177.88   14.00
   4 -17  -1  186.48   11.70
  -4  17   1  184.28   12.00
   4  17  -1  197.08   11.80
   3 -17  -1    5.90    3.10
   3 -17  -1    5.20    4.50
  -3 -17   1    5.10    3.00
  -3 -17   1    8.60    2.50
   3  17  -1    3.60    3.10
   3  17  -1    2.00    2.00
  -3  17   1    2.00    3.30
   2 -17  -1    3.80    2.90
  -2 -17   1    6.10    3.00
   2 -17  -1    0.70    3.60
  -2 -17   1    4.20    2.60
   2  17  -1    3.20    2.30
   2  17  -1    0.80    2.90
  -2  17   1    2.90    3.10
   1 -17  -1  103.79    7.80
   1 -17  -1   89.49    8.40
  -1 -17   1  104.99    7.70
  -1 -17   1  103.89    7.90
   1  17  -1  107.19    8.10
  -1  17   1   92.39    7.70
   0 -17   1   35.10    5.30
   0 -17  -1   36.80    4.80
   0 -17  -1   38.00    5.30
   0 -17   1   35.60    4.50
   0  17  -1   32.20    4.70
   0  17   1   30.60    4.50
  -1 -17  -1   68.59    6.60
   1 -17   1   82.39    7.70
  -1 -17  -1   69.99    6.40
   1 -17   1   76.69    6.70
   1  17   1   77.99    5.80
   1  17   1   66.09    6.50
  -1  17  -1   62.79    6.60
   2 -17   1   84.79    8.90
   2 -17   1   90.19    7.40
  -2 -17  -1   91.29    6.70
  -2 -17  -1   93.79    7.70
   2  17   1   88.49    7.50
  -2  17  -1   91.19    8.00
  -3 -17  -1    0.50    3.30
  -3 -17  -1    3.70    2.20
   3 -17   1   -0.60    4.30
   3 -17   1    7.50    3.40
  -3  17  -1    4.90    3.70
   3  17   1    3.90    2.90
   4 -17   1    3.30    3.30
   4 -17   1    6.70    5.20
  -4 -17  -1    6.10    2.10
  -4 -17  -1    7.20    3.60
  -4  17  -1    5.70    3.90
   4  17   1    4.10    3.10
  -5 -17  -1   36.20    5.20
   5 -17   1   42.20    5.50
   5 -17   1   33.10    7.30
  -5 -17  -1   45.40    3.70
  -5  17  -1   27.90    5.50
   5  17   1   48.30    5.60
   6 -17   1   43.40    8.40
   6 -17   1   55.29    6.40
  -6 -17  -1   43.70    5.80
   6  17   1   51.19    6.00
  -6  17  -1   45.80    7.60
  -6  17  -1   52.89    6.80
   7 -17   1   91.19    8.40
   7 -17   1   65.09   10.00
  -7 -17  -1   84.69    7.20
  -7  17  -1   70.99    9.30
   7  17   1   80.69    7.50
  -7  17  -1   93.69    8.50
   8 -17   1    2.50    3.90
   8 -17   1    3.90    6.60
   8  17   1    7.60    3.80
  -8  17  -1    5.90    4.40
  -8  17  -1   12.30    6.00
   9 -17   1   40.10    6.50
   9 -17   1   51.09    9.30
  -9  17  -1   48.40    6.00
  -9  17  -1   39.80    8.10
   9  17   1   44.30    6.10
  10 -17   1   65.39   11.20
  10 -17   1   57.29    7.60
  10  17   1   62.19    7.20
 -10  17  -1   38.30    8.90
  10 -18  -1   -4.40    4.00
  10 -18  -1   -3.40    6.40
 -10  18   1    4.50    6.60
   9 -18  -1    7.50    4.40
   9 -18  -1   -1.10    6.00
   9  18  -1   13.80    4.10
  -9  18   1   17.60    7.10
   8 -18  -1    3.30    3.90
   8 -18  -1    9.50    6.80
  -8  18   1    1.60    3.70
  -8  18   1   10.60    6.00
   8  18  -1    4.40    3.40
  -7 -18   1   36.90    5.30
   7 -18  -1   29.10    7.70
   7 -18  -1   38.60    5.80
  -7  18   1   31.90    5.30
  -7  18   1   27.90    7.00
   7  18  -1   19.50    4.40
   6 -18  -1    3.70    6.00
  -6 -18   1    4.00    3.10
   6 -18  -1    4.60    3.80
  -6 -18   1    7.30    2.50
   6  18  -1    2.10    3.10
  -6  18   1    5.90    4.00
  -6  18   1    1.40    4.70
   5 -18  -1   21.70    4.60
   5 -18  -1   26.80    6.90
  -5 -18   1   21.80    4.20
  -5 -18   1   17.80    3.20
   5  18  -1   19.00    4.10
  -5  18   1   20.50    4.70
  -4 -18   1    4.80    3.30
   4 -18  -1    7.20    5.40
  -4 -18   1    1.20    2.40
   4 -18  -1   -2.50    3.00
   4  18  -1    4.00    3.30
  -4  18   1   -2.40    3.60
  -3 -18   1   11.70    3.70
   3 -18  -1   11.20    3.70
   3 -18  -1   12.50    5.30
  -3 -18   1   12.60    2.90
   3  18  -1   15.20    2.80
  -3  18   1   13.60    4.20
   3  18  -1   15.30    3.80
  -2 -18   1  242.68   13.90
  -2 -18   1  237.28   13.30
   2 -18  -1  247.28   14.00
   2 -18  -1  234.68   15.30
   2  18  -1  251.27   14.20
   2  18  -1  254.27   13.00
  -2  18   1  229.98   14.00
  -1 -18   1   23.60    4.40
   1 -18  -1   16.50    4.80
   1 -18  -1   18.20    3.90
  -1 -18   1   17.40    3.80
   1  18  -1   18.10    4.10
  -1  18   1   16.30    4.00
   0 -18   1  169.58   11.40
   0 -18  -1  156.38   10.90
   0 -18   1  175.88   10.80
   0 -18  -1  162.78   11.00
   0  18   1  170.78   10.90
   0  18  -1  176.78   11.20
  -1 -18  -1   29.50    4.60
   1 -18   1   19.60    4.00
  -1 -18  -1   18.90    3.90
   1 -18   1   25.50    5.30
   1  18   1   17.40    4.00
  -1  18  -1   21.70    4.50
   2 -18   1    0.20    2.90
   2 -18   1   -3.60    3.90
  -2 -18  -1   -1.80    2.60
  -2 -18  -1    1.30    3.00
  -2  18  -1    3.80    3.60
   2  18   1   -0.70    2.90
   3 -18   1    6.00    4.90
   3 -18   1    4.20    3.20
  -3 -18  -1    2.10    3.40
  -3 -18  -1    2.10    2.40
   3  18   1    3.00    3.20
  -3  18  -1   -1.00    3.50
   4 -18   1    6.10    3.50
   4 -18   1    4.60    5.10
  -4 -18  -1    5.60    3.70
  -4 -18  -1    0.90    2.10
  -4  18  -1    7.00    4.20
   4  18   1   -0.70    2.90
   5 -18   1   -1.70    4.90
   5 -18   1    4.80    3.70
  -5 -18  -1   -1.60    3.20
  -5 -18  -1    1.20    1.70
  -5  18  -1    0.60    4.20
   5  18   1    5.10    3.30
   6 -18   1   35.00    5.50
   6 -18   1   22.60    6.80
  -6 -18  -1   37.30    5.30
  -6  18  -1   32.20    5.90
  -6  18  -1   38.70    6.90
   6  18   1   36.00    5.20
  -7 -18  -1    8.80    3.80
   7 -18   1   12.00    4.50
   7 -18   1    5.60    6.40
   7  18   1   17.00    4.30
  -7  18  -1   13.70    5.90
  -7  18  -1   10.90    5.00
   8 -18   1    7.10    6.80
   8 -18   1    9.00    4.50
  -8  18  -1   12.50    6.00
  -8  18  -1    4.70    4.60
   8  18   1    7.00    3.90
   9 -18   1    3.70    6.70
   9 -18   1    8.90    4.80
  -9  18  -1    1.90    5.90
   9  18   1    2.40    3.70
  -9  18  -1    8.60    4.30
  10 -18   1    7.30    7.20
  10 -18   1    4.90    4.60
  10  18   1    1.50    3.90
 -10  18  -1    6.80    6.70
  10 -19  -1   -3.50    6.50
  10 -19  -1   -1.60    4.40
 -10  19   1   -1.00    5.90
   9 -19  -1   -6.10    6.20
   9 -19  -1   -1.30    4.10
  -9  19   1    2.70    5.80
   9  19  -1    3.70    3.70
   8 -19  -1   24.40    8.00
   8 -19  -1   37.60    6.00
  -8  19   1   35.70    5.40
   8  19  -1   30.40    5.10
  -8  19   1   30.30    7.30
   7 -19  -1   -5.00    5.60
   7 -19  -1    5.40    3.80
  -7  19   1   -2.30    3.60
  -7  19   1   -3.20    4.60
   7  19  -1    5.50    3.50
   6 -19  -1    2.70    3.80
  -6 -19   1    5.20    3.30
  -6 -19   1    2.90    2.20
   6 -19  -1    2.10    5.80
  -6  19   1    0.00    4.70
  -6  19   1   -0.80    3.70
   6  19  -1    1.90    3.30
  -5 -19   1   70.29    5.80
   5 -19  -1   85.19   10.20
  -5 -19   1   72.59    6.80
   5 -19  -1   76.49    7.40
  -5  19   1   71.49    7.40
   5  19  -1   72.89    7.20
   4 -19  -1   13.40    6.10
   4 -19  -1   10.80    4.00
  -4 -19   1   13.40    3.90
   4  19  -1   14.10    4.10
  -4  19   1   10.50    4.30
   3 -19  -1   12.90    4.20
  -3 -19   1   20.20    3.50
   3 -19  -1   13.10    5.60
  -3 -19   1   16.60    4.00
   3  19  -1   12.10    4.00
  -3  19   1   12.60    4.30
   3  19  -1   20.80    3.10
  -2 -19   1  127.49    8.70
   2 -19  -1  110.69    9.30
   2 -19  -1  113.99   10.60
  -2 -19   1  132.69    9.30
   2  19  -1  134.29    9.60
  -2  19   1  125.69    9.70
  -1 -19   1    5.30    3.50
   1 -19  -1    5.30    3.50
  -1 -19   1    2.00    3.30
   1 -19  -1   -1.00    3.90
  -1  19   1    2.20    3.30
   1  19  -1    8.10    3.70
   0 -19   1   22.10    4.40
   0 -19   1   25.60    5.20
   0 -19  -1   27.30    5.10
   0 -19  -1   29.80    4.80
   0  19  -1   19.90    4.40
   0  19   1   20.50    4.30
  -1 -19  -1    6.40    3.70
  -1 -19  -1    2.90    3.40
   1 -19   1    2.00    4.30
   1 -19   1    3.00    3.30
   1  19   1    2.80    3.20
  -1  19  -1    6.30    3.70
   2 -19   1   25.10    4.50
   2 -19   1   14.30    5.40
  -2 -19  -1   23.80    4.70
  -2 -19  -1   33.90    4.50
  -2  19  -1   18.20    4.70
   2  19   1   23.00    4.50
  -3 -19  -1  312.97   17.60
  -3 -19  -1  326.87   16.00
   3 -19   1  323.47   17.60
   3 -19   1  313.97   19.60
  -3  19  -1  298.87   18.10
   3  19   1  330.17   17.70
   4 -19   1   96.99    8.60
   4 -19   1   98.99   10.60
  -4 -19  -1  101.89    8.80
  -4  19  -1  102.89    9.30
   4  19   1   84.59    7.80
   5 -19   1   47.80    8.50
  -5 -19  -1   41.80    5.80
   5 -19   1   44.60    6.10
  -5 -19  -1   60.09    4.50
   5  19   1   48.90    6.10
  -5  19  -1   42.70    6.50
   6 -19   1    3.30    3.90
   6 -19   1    3.70    5.90
  -6 -19  -1    5.10    3.70
  -6  19  -1   -0.30    4.20
  -6  19  -1    1.30    4.70
   6  19   1    2.80    3.40
  -7 -19  -1   -2.50    3.10
   7 -19   1   -1.20    3.90
   7 -19   1   -2.60    5.80
  -7  19  -1   -1.20    4.30
   7  19   1   -4.60    3.00
  -7  19  -1   -2.10    5.10
   8 -19   1    2.80    4.30
   8 -19   1    7.90    6.70
   8  19   1    1.40    3.50
  -8  19  -1    1.80    4.50
  -8  19  -1    0.80    5.30
   9 -19   1    3.10    6.70
   9 -19   1    6.20    4.80
  -9  19  -1    0.50    5.70
   9  19   1    2.00    3.60
  -9  19  -1    1.40    4.20
  10 -20  -1   32.60    9.30
  10 -20  -1   46.30    7.00
 -10  20   1   35.60    8.60
   9 -20  -1   25.70    8.90
   9 -20  -1   41.90    7.00
   9  20  -1   50.09    6.40
  -9  20   1   42.70    9.20
   8 -20  -1   11.10    7.30
   8 -20  -1    0.20    4.20
  -8  20   1   11.40    6.10
   8  20  -1    2.40    3.60
  -8  20   1    4.70    4.00
   7 -20  -1   18.70    7.30
   7 -20  -1   19.80    5.20
  -7  20   1   16.40    4.80
  -7  20   1    7.60    5.70
   7  20  -1   21.60    4.60
  -6 -20   1   15.50    3.90
   6 -20  -1    9.60    4.40
   6 -20  -1   17.60    7.10
  -6 -20   1   16.20    3.10
  -6  20   1   12.30    4.80
   6  20  -1   10.50    3.90
   5 -20  -1    5.40    3.90
  -5 -20   1    6.30    2.60
  -5 -20   1   10.00    3.70
   5 -20  -1    5.10    6.00
  -5  20   1    6.30    4.50
   5  20  -1   10.80    3.90
  -4 -20   1   27.90    3.30
   4 -20  -1   40.00    7.60
   4 -20  -1   21.80    5.00
  -4 -20   1   41.00    5.40
   4  20  -1   27.90    4.90
  -4  20   1   32.20    5.60
   3 -20  -1    1.70    4.90
  -3 -20   1    0.70    3.30
   3 -20  -1   -0.80    3.30
  -3 -20   1    0.20    2.50
  -3  20   1   -3.20    3.50
   3  20  -1    0.50    3.30
  -2 -20   1    2.30    3.10
   2 -20  -1    4.40    4.80
  -2 -20   1    5.50    3.60
   2 -20  -1   10.10    4.00
   2  20  -1    5.90    3.80
  -2  20   1    5.50    3.70
   1 -20  -1   10.60    4.80
  -1 -20   1   13.10    4.30
  -1 -20   1    7.00    3.60
   1 -20  -1    2.40    3.60
  -1  20   1    9.20    4.10
   1  20  -1   11.10    4.10
   0 -20   1   -4.70    3.70
   0 -20   1    3.90    3.40
   0 -20  -1    0.60    4.00
   0 -20  -1   -1.60    3.40
   0  20   1    0.80    3.30
   0  20  -1   -2.00    3.30
  -1 -20  -1  124.29    9.60
   1 -20   1  118.69   10.80
   1 -20   1  124.79    9.50
  -1 -20  -1  118.09    9.30
  -1  20  -1  115.59    9.90
   1  20   1  128.39    9.50
   2 -20   1   -0.50    3.40
  -2 -20  -1    3.00    3.20
  -2 -20  -1    6.90    3.80
   2 -20   1    4.00    4.80
   2  20   1   -4.60    3.00
  -2  20  -1    0.70    3.70
   3 -20   1   10.20    6.00
   3 -20   1   23.50    4.70
  -3 -20  -1   21.10    3.60
  -3 -20  -1   26.90    5.00
  -3  20  -1   20.10    5.10
   3  20   1   16.80    4.30
  -4 -20  -1   31.20    5.40
   4 -20   1   26.30    7.20
   4 -20   1   24.50    5.10
  -4  20  -1   30.50    5.90
   4  20   1   39.40    5.50
   5 -20   1   22.70    7.30
  -5 -20  -1   27.10    4.10
  -5 -20  -1   32.40    5.20
   5 -20   1   23.40    5.10
  -5  20  -1   19.30    5.30
   5  20   1   19.20    4.60
   6 -20   1    4.50    6.40
  -6 -20  -1    3.00    3.80
   6 -20   1   -1.70    3.70
  -6  20  -1   -5.70    4.00
  -6  20  -1   10.50    5.30
   6  20   1   12.90    4.10
   7 -20   1   17.50    5.40
   7 -20   1   28.40    8.00
  -7 -20  -1   28.70    4.80
  -7  20  -1   24.40    5.80
  -7  20  -1   20.60    6.40
   7  20   1   27.80    5.40
   8 -20   1   -0.20    6.10
   8 -20   1    5.60    4.50
   8  20   1    2.60    3.60
  -8  20  -1    3.20    5.80
  -8  20  -1    5.70    4.70
   9 -20   1    3.70    4.70
   9 -20   1    6.60    7.10
  -9  20  -1   -4.60    5.00
  -9  20  -1    3.40    4.10
   9  20   1    1.80    3.90
   9 -21  -1    9.80    7.90
   9 -21  -1   17.50    5.90
   9  21  -1   25.30    5.30
  -9  21   1   17.00    7.50
   8 -21  -1   -2.90    6.00
   8 -21  -1    4.90    4.60
   8  21  -1   -4.10    3.40
  -8  21   1    5.30    4.10
  -8  21   1   -4.00    5.40
   7 -21  -1    7.10    4.50
   7 -21  -1   10.30    7.10
  -7  21   1    7.00    5.20
  -7  21   1   11.80    4.90
   7  21  -1    6.90    4.00
  -6 -21   1    3.30    3.40
   6 -21  -1    0.40    5.70
   6 -21  -1   -1.00    3.90
   6  21  -1    1.10    3.40
  -6  21   1   -1.10    4.00
  -5 -21   1   -0.60    3.30
  -5 -21   1    1.00    2.40
   5 -21  -1    4.90    4.00
   5 -21  -1    1.60    5.80
   5  21  -1    1.20    3.50
  -5  21   1   -2.20    3.80
   4 -21  -1    9.20    6.00
  -4 -21   1    7.00    3.70
   4 -21  -1    2.10    3.80
  -4  21   1    2.90    4.10
   4  21  -1    7.40    3.90
  -3 -21   1   80.49    6.50
  -3 -21   1   83.09    7.60
   3 -21  -1   80.49    8.00
   3 -21  -1   72.19    9.30
   3  21  -1   61.49    7.20
  -3  21   1   81.99    8.20
   2 -21  -1  155.38   12.50
  -2 -21   1  160.28   10.20
   2 -21  -1  146.19   10.80
  -2 -21   1  143.59   10.60
  -2  21   1  139.69   11.10
   2  21  -1  139.09   10.80
  -1 -21   1    4.00    3.90
  -1 -21   1    4.30    3.70
   1 -21  -1    6.50    3.90
   1 -21  -1    7.70    4.90
  -1  21   1   10.50    4.00
   1  21  -1    7.30    3.80
   0 -21  -1   16.30    5.00
   0 -21   1   19.50    5.20
   0 -21  -1   22.60    5.00
   0 -21   1   14.90    4.40
   0  21   1   20.20    4.60
   0  21  -1   16.30    4.60
  -1 -21  -1   62.99    6.90
   1 -21   1   59.29    6.70
   1 -21   1   66.49    8.00
  -1 -21  -1   61.59    7.10
   1  21   1   44.00    6.10
  -1  21  -1   53.69    6.70
  -2 -21  -1   98.69    9.00
   2 -21   1   95.29   10.10
  -2 -21  -1   92.59    7.80
   2 -21   1  101.89    8.80
   2  21   1  100.59    8.80
  -2  21  -1   85.39    8.70
   3 -21   1   69.29    9.00
   3 -21   1   68.59    7.20
  -3 -21  -1   58.39    5.40
  -3 -21  -1   50.39    6.60
  -3  21  -1   56.99    7.50
   3  21   1   57.69    6.80
  -4 -21  -1   41.40    5.80
   4 -21   1   32.20    5.50
   4 -21   1   26.20    7.10
   4  21   1   25.90    5.10
  -4  21  -1   37.40    6.50
   5 -21   1    8.20    6.40
   5 -21   1   21.20    5.50
  -5 -21  -1   25.60    5.30
  -5  21  -1   26.40    5.90
   5  21   1   30.30    5.30
   6 -21   1    2.40    4.20
  -6 -21  -1    3.30    3.90
   6 -21   1    4.90    6.30
  -6  21  -1    1.40    5.10
   6  21   1   11.50    4.00
  -6  21  -1    1.40    4.60
   7 -21   1   11.10    4.80
  -7 -21  -1    7.90    4.70
   7 -21   1    9.00    7.20
   7  21   1   11.30    4.40
  -7  21  -1    6.40    5.60
  -7  21  -1    6.00    5.10
   8 -21   1   12.30    7.60
   8 -21   1   14.60    5.50
  -8  21  -1    4.60    5.90
   8  21   1   17.00    4.90
  -8  21  -1   -0.80    4.40
   9 -21   1   59.69    8.00
   9 -21   1   31.60    9.40
  -9  21  -1   46.20    9.10
  -9  21  -1   74.79    9.50
   9  21   1   60.99    7.70
   9 -22  -1    7.50    5.30
   9 -22  -1   10.60    7.90
  -9  22   1    3.30    6.20
   9  22  -1    3.70    4.30
   8 -22  -1   45.40    9.60
   8 -22  -1   44.70    7.00
  -8  22   1   46.60    6.30
   8  22  -1   41.30    6.20
  -8  22   1   43.40    8.30
   7 -22  -1    2.30    4.30
   7 -22  -1   10.80    7.30
  -7  22   1   14.20    4.80
   7  22  -1    5.00    3.90
  -7  22   1    6.90    6.00
   6 -22  -1   32.70    8.60
  -6 -22   1   42.80    5.50
   6 -22  -1   35.50    6.10
  -6  22   1   21.70    5.60
   6  22  -1   30.50    5.50
   5 -22  -1    4.10    4.10
  -5 -22   1   13.10    3.10
   5 -22  -1    5.80    6.10
  -5 -22   1    1.70    3.60
   5  22  -1    6.70    4.10
  -5  22   1    4.00    4.50
   4 -22  -1   30.40    7.50
  -4 -22   1   29.20    5.10
   4 -22  -1   32.20    5.80
  -4  22   1   31.80    5.80
   4  22  -1   22.10    5.00
   3 -22  -1   29.00    6.80
  -3 -22   1   26.70    4.20
   3 -22  -1   28.90    5.50
  -3 -22   1   24.70    5.10
   3  22  -1   16.50    4.80
  -3  22   1   25.00    5.50
   2 -22  -1  345.57   19.00
   2 -22  -1  367.36   20.30
  -2 -22   1  305.17   18.20
  -2 -22   1  311.27   17.60
  -2  22   1  328.07   18.80
   2  22  -1  318.37   18.50
  -1 -22   1    5.40    3.80
   1 -22  -1    7.30    4.10
  -1 -22   1    4.40    3.90
   1 -22  -1   11.30    5.20
  -1  22   1    5.70    3.90
   1  22  -1    6.70    4.20
   0 -22   1  172.28   11.90
   0 -22   1  161.78   12.30
   0 -22  -1  179.58   12.30
   0 -22  -1  166.88   12.40
   0  22   1  168.68   12.00
   0  22  -1  166.88   12.20
  -1 -22  -1   35.40    5.90
   1 -22   1   32.70    5.80
   1 -22   1   23.40    6.20
  -1 -22  -1   33.50    5.70
  -1  22  -1   39.00    6.20
   1  22   1   30.00    5.50
   2 -22   1   17.90    4.90
  -2 -22  -1   22.10    5.20
  -2 -22  -1   22.60    4.40
   2 -22   1   13.30    5.90
  -2  22  -1   13.50    5.20
   2  22   1   14.90    4.70
  -3 -22  -1   70.99    7.70
   3 -22   1   56.69    7.00
   3 -22   1   63.79    9.10
  -3 -22  -1   73.99    6.10
  -3  22  -1   57.29    7.50
   3  22   1   65.89    7.40
  -4 -22  -1   15.30    4.70
   4 -22   1    9.90    6.40
   4 -22   1    5.40    4.50
  -4  22  -1   14.20    5.40
   4  22   1    6.00    3.90
  -5 -22  -1   -7.20    3.40
   5 -22   1    1.70    4.10
   5 -22   1   -4.10    5.80
  -5  22  -1   -3.90    4.40
   5  22   1   -2.00    3.30
  -6 -22  -1   49.10    6.50
   6 -22   1   64.09    7.70
   6 -22   1   49.90    9.70
  -6  22  -1   44.30    8.00
   6  22   1   49.50    6.50
  -6  22  -1   45.10    7.30
   7 -22   1    4.20    6.90
   7 -22   1    7.30    4.90
   7  22   1   -1.10    3.70
  -7  22  -1   -0.70    5.30
  -7  22  -1   -2.30    4.40
   8 -22   1   -2.20    4.30
   8 -22   1    5.10    7.00
  -8  22  -1   -0.50    5.70
   8  22   1    2.50    4.10
  -8  22  -1    1.70    4.80
   8 -23  -1   -2.10    4.20
   8 -23  -1   -2.10    6.80
  -8  23   1    2.30    4.30
   8  23  -1    1.90    4.10
  -8  23   1   11.80    6.40
   7 -23  -1   -4.00    6.40
   7 -23  -1   -3.50    4.40
  -7  23   1    9.40    4.60
   7  23  -1    7.40    4.30
  -7  23   1   -2.30    5.00
   6 -23  -1   47.30    7.20
   6 -23  -1   54.09   10.00
  -6 -23   1   60.09    6.50
  -6  23   1   49.60    7.10
   6  23  -1   44.30    6.40
   5 -23  -1    8.90    4.70
  -5 -23   1    9.70    4.10
  -5 -23   1    5.80    2.90
   5 -23  -1    7.50    6.50
  -5  23   1    6.90    4.80
   5  23  -1    4.70    3.90
   4 -23  -1   -3.30    5.70
   4 -23  -1    8.10    4.50
  -4 -23   1    1.40    3.70
   4  23  -1    0.70    3.70
  -4  23   1    0.40    4.10
   3 -23  -1    2.80    4.10
  -3 -23   1    0.80    3.70
   3 -23  -1   -5.10    4.90
  -3 -23   1    0.50    2.90
   3  23  -1   -4.10    3.50
  -3  23   1   -2.30    3.90
   2 -23  -1  337.27   19.20
  -2 -23   1  320.57   17.90
   2 -23  -1  362.76   20.80
  -2 -23   1  323.27   18.70
   2  23  -1  305.07   18.70
  -2  23   1  345.27   19.20
   1 -23  -1  109.29   10.50
   1 -23  -1  108.39    9.70
  -1 -23   1  101.19    9.20
  -1 -23   1   92.19    9.00
   1  23  -1  101.99    9.30
  -1  23   1   96.99    9.10
   0 -23  -1   23.60    5.30
   0 -23  -1   20.10    5.70
   0 -23   1    5.10    4.20
   0 -23   1   20.30    5.50
   0  23  -1   15.50    4.70
   0  23   1   14.70    4.50
   1 -23   1    4.90    5.10
  -1 -23  -1    3.10    4.20
  -1 -23  -1   -0.20    4.10
   1 -23   1    4.10    4.20
  -1  23  -1    2.80    4.20
   1  23   1   11.10    4.40
   2 -23   1  130.29   12.60
   2 -23   1  132.99   11.00
  -2 -23  -1  152.08    9.90
  -2 -23  -1  137.69   11.20
   2  23   1  135.19   11.00
  -2  23  -1  145.89   11.90
  -3 -23  -1   66.59    7.80
   3 -23   1   62.39    9.10
   3 -23   1   71.09    7.80
   3  23   1   67.09    7.40
  -3  23  -1   64.19    8.10
  -4 -23  -1    5.90    4.40
   4 -23   1   11.80    4.70
   4 -23   1    9.60    6.60
   4  23   1    6.70    4.20
  -4  23  -1   13.40    5.50
  -5 -23  -1   74.79    8.10
   5 -23   1   97.99    9.30
   5 -23   1   70.79   10.30
  -5  23  -1   69.09    8.30
   5  23   1   61.49    7.50
   6 -23   1    7.60    7.00
  -6 -23  -1    3.00    4.00
   6 -23   1    5.40    4.50
  -6  23  -1    5.30    5.00
   6  23   1    8.00    4.30
  -6  23  -1    2.10    5.30
   7 -23   1   33.70    8.90
   7 -23   1   33.20    6.60
  -7  23  -1   25.10    6.10
   7  23   1   20.30    5.30
  -7  23  -1   27.90    7.40
   8 -23   1  128.49   12.00
   8 -23   1  118.09   14.60
   8  23   1  132.59   11.10
  -8  23  -1  125.29   10.90
  -8  23  -1  105.79   12.80
   8 -24  -1   74.79   12.00
   8 -24  -1   90.29    9.80
  -8  24   1   97.09    8.50
  -8  24   1   58.79    9.80
   8  24  -1   76.79    8.60
   7 -24  -1   63.99   11.40
   7 -24  -1   84.49    9.20
  -7  24   1   79.19    8.30
   7  24  -1   72.29    8.40
  -7  24   1   73.69   10.10
  -6 -24   1    3.60    3.60
   6 -24  -1    7.00    6.90
   6 -24  -1   -4.10    4.20
   6  24  -1   -1.20    3.70
  -6  24   1    1.20    4.30
   5 -24  -1   14.20    7.30
   5 -24  -1    5.90    5.00
  -5 -24   1   11.90    4.30
   5  24  -1   13.50    4.50
  -5  24   1    5.40    4.80
   4 -24  -1    5.80    4.40
  -4 -24   1    0.80    3.80
   4 -24  -1   -0.70    5.80
   4  24  -1    3.30    4.00
  -4  24   1   -3.30    4.20
  -3 -24   1   26.30    5.40
   3 -24  -1   34.40    7.70
   3 -24  -1   22.80    5.60
  -3  24   1   18.10    5.50
   3  24  -1   24.20    5.50
  -2 -24   1    5.40    4.20
   2 -24  -1   11.80    5.00
   2 -24  -1    5.20    5.70
  -2 -24   1   14.10    4.20
  -2  24   1    5.80    4.40
   2  24  -1    5.80    4.40
  -1 -24   1    5.90    4.20
  -1 -24   1    5.40    4.10
   1 -24  -1    4.50    5.00
   1 -24  -1    4.40    4.40
   1  24  -1    3.40    4.30
  -1  24   1    4.40    4.20
   0 -24   1   79.69    8.20
   0 -24  -1   74.79    8.30
   0 -24   1   71.69    8.50
   0 -24  -1   64.79    7.80
   0  24   1   70.09    7.80
   0  24  -1   57.29    7.50
   1 -24   1   82.49    9.50
   1 -24   1   76.39    8.30
  -1 -24  -1   84.79    8.70
  -1 -24  -1   89.69    8.50
  -1  24  -1   73.79    8.30
   1  24   1   71.59    8.00
  -2 -24  -1    0.40    3.40
   2 -24   1    9.80    4.70
   2 -24   1   13.00    5.70
  -2 -24  -1    2.80    4.10
   2  24   1    6.10    4.10
  -2  24  -1    2.70    4.70
   3 -24   1   11.60    6.20
   3 -24   1    3.00    4.20
  -3 -24  -1    8.00    4.40
  -3  24  -1    0.90    4.70
   3  24   1    6.40    4.20
  -4 -24  -1   18.20    5.10
   4 -24   1   22.80    5.70
   4 -24   1   -4.00    5.60
  -4  24  -1   14.30    5.60
   4  24   1    9.40    4.40
  -5 -24  -1    0.90    3.90
   5 -24   1    5.30    6.30
   5 -24   1    3.50    4.50
   5  24   1    1.00    3.80
  -5  24  -1   -1.50    4.60
  -6 -24  -1    2.60    4.00
   6 -24   1   10.40    7.50
   6 -24   1    9.50    5.10
   6  24   1    3.30    3.90
  -6  24  -1    4.00    4.90
   7 -24   1    6.80    7.70
   7 -24   1   -1.40    4.80
  -7  24  -1   -2.10    4.80
   7  24   1   -2.50    4.00
  -7  24  -1   -8.00    5.20
   7 -25  -1    4.60    5.10
   7 -25  -1    1.80    6.90
  -7  25   1    2.70    4.40
   7  25  -1   -1.00    3.90
  -7  25   1   -4.60    5.20
   6 -25  -1   25.40    6.20
   6 -25  -1   22.10    8.20
   6  25  -1   27.50    5.80
  -6  25   1   19.50    5.40
   5 -25  -1   15.50    5.60
  -5 -25   1   24.60    4.90
   5 -25  -1    3.30    6.30
  -5  25   1   23.80    5.70
   5  25  -1   26.00    5.60
   4 -25  -1    4.30    4.50
   4 -25  -1    1.70    6.30
  -4 -25   1   -3.00    3.70
   4  25  -1    1.30    3.90
  -4  25   1    6.00    5.00
  -3 -25   1    3.00    4.10
   3 -25  -1    9.50    4.80
   3 -25  -1   10.80    6.40
   3  25  -1   -8.00    3.40
  -3  25   1   -3.30    4.30
   2 -25  -1   -2.20    4.00
  -2 -25   1   -5.50    3.70
   2 -25  -1   -4.00    4.90
  -2 -25   1    1.60    3.80
  -2  25   1   -1.10    4.30
   2  25  -1    2.80    4.20
   1 -25  -1   19.30    5.40
  -1 -25   1    3.20    4.40
  -1 -25   1   19.50    5.20
   1 -25  -1   13.90    5.70
   1  25  -1   10.10    4.80
  -1  25   1   14.60    5.00
   0 -25   1   12.30    5.10
   0 -25  -1   12.30    5.00
   0 -25  -1    1.50    4.60
   0 -25   1   15.10    5.50
   0  25   1    6.20    4.60
   0  25  -1    3.20    4.60
  -1 -25  -1    8.50    5.00
   1 -25   1   11.00    5.70
   1 -25   1    7.90    4.60
  -1 -25  -1   10.20    4.60
  -1  25  -1    7.00    5.00
   1  25   1   15.70    4.90
  -2 -25  -1   27.20    5.70
   2 -25   1   33.50    6.30
   2 -25   1   28.60    7.20
  -2 -25  -1   32.90    6.50
  -2  25  -1   23.80    5.90
   2  25   1   27.70    5.50
  -3 -25  -1   11.10    4.90
   3 -25   1    8.70    6.00
   3 -25   1    7.20    4.80
   3  25   1    5.70    4.50
  -3  25  -1   12.40    5.30
   4 -25   1    9.10    6.60
  -4 -25  -1   -2.80    3.90
   4 -25   1   -1.00    4.30
  -4  25  -1   -0.70    4.60
   4  25   1    1.90    4.00
  -5 -25  -1    3.00    4.20
   5 -25   1    0.90    4.50
   5 -25   1    4.30    6.40
  -5  25  -1    4.00    4.90
   5  25   1    6.70    4.30
   6 -25   1   -1.00    4.50
  -6 -25  -1   -7.20    3.60
   6 -25   1   11.10    7.50
   6  25   1   -3.50    3.70
  -6  25  -1   -2.20    4.60
   7 -25   1   35.20    7.00
   7 -25   1   41.80   10.30
  -7  25  -1   28.60    7.60
  -7  25  -1   40.50    6.90
   7  25   1   33.30    6.40
   7 -26  -1   -0.80    5.10
   7 -26  -1    9.60    7.70
   7  26  -1    1.30    4.40
  -7  26   1    2.70    5.90
  -7  26   1    2.60    4.50
   6 -26  -1    6.20    5.00
   6 -26  -1   -3.30    6.50
  -6  26   1   -3.20    4.10
   6  26  -1    3.70    4.50
   5 -26  -1   49.00    9.30
   5 -26  -1   31.70    7.10
  -5 -26   1   36.90    5.80
  -5  26   1   35.90    6.50
   5  26  -1   30.00    6.00
   4 -26  -1    7.70    6.40
   4 -26  -1    2.60    4.70
  -4 -26   1    9.20    4.30
   4  26  -1    4.40    4.40
  -4  26   1    8.90    5.10
  -3 -26   1   10.60    4.80
   3 -26  -1   15.40    6.80
   3 -26  -1    3.60    4.70
   3  26  -1    6.70    4.70
  -3  26   1    9.40    5.00
   2 -26  -1    9.10    6.00
   2 -26  -1    5.70    4.80
  -2 -26   1   11.50    4.90
  -2 -26   1   10.30    5.10
   2  26  -1    1.40    4.40
  -2  26   1   12.40    5.30
   1 -26  -1   16.40    5.40
  -1 -26   1   20.10    5.40
  -1 -26   1   25.40    5.80
   1 -26  -1    9.50    5.60
   1  26  -1   14.80    5.50
  -1  26   1   27.30    5.90
   0 -26  -1   32.50    6.50
   0 -26   1   42.90    6.90
   0 -26   1   29.10    6.30
   0 -26  -1   22.60    6.10
   0  26   1   30.20    5.90
   0  26  -1   29.70    6.30
  -1 -26  -1    8.20    4.50
   1 -26   1    9.40    5.50
   1 -26   1   16.40    5.50
  -1 -26  -1   17.80    5.60
   1  26   1   10.50    5.00
  -1  26  -1   14.50    5.30
   2 -26   1    3.60    4.60
  -2 -26  -1    6.60    4.80
   2 -26   1   -0.10    5.30
  -2  26  -1    2.70    4.70
   2  26   1    3.70    4.30
   3 -26   1    4.40    5.80
   3 -26   1    1.00    4.30
  -3 -26  -1   -0.30    4.10
  -3  26  -1    2.10    4.70
   3  26   1    0.70    4.00
   4 -26   1   -3.60    4.30
   4 -26   1    4.70    6.70
  -4 -26  -1   -0.10    4.40
   4  26   1    2.20    4.00
  -4  26  -1    5.80    5.30
  -5 -26  -1    8.10    4.80
   5 -26   1   20.90    8.00
   5 -26   1    8.00    5.40
   5  26   1    7.40    4.70
  -5  26  -1    7.60    5.40
  -6 -26  -1   36.80    6.40
   6 -26   1   47.70   10.00
   6 -26   1   37.40    7.30
  -6  26  -1   32.80    7.00
   6  26   1   29.60    6.30
   6 -27  -1   34.90    9.50
   6 -27  -1   38.70    7.40
  -6  27   1   39.10    6.70
   6  27  -1   40.40    6.70
   5 -27  -1   35.00    7.10
   5 -27  -1   29.70    8.70
  -5 -27   1   33.90    6.00
  -5  27   1   29.50    6.30
   5  27  -1   25.90    6.00
   4 -27  -1    4.40    4.90
   4 -27  -1    0.10    6.10
  -4 -27   1    5.30    4.50
  -4  27   1    1.80    4.40
   4  27  -1    4.80    4.40
  -3 -27   1   -1.50    4.10
   3 -27  -1    1.90    4.80
   3 -27  -1    9.10    6.30
   3  27  -1   -1.60    4.20
  -3  27   1    4.40    4.70
   2 -27  -1    2.30    4.90
   2 -27  -1   -0.80    5.20
  -2 -27   1   12.60    5.10
   2  27  -1    1.40    4.40
  -2  27   1    3.40    4.70
   1 -27  -1   12.00    6.00
  -1 -27   1   35.20    6.40
   1 -27  -1   28.40    6.50
  -1 -27   1   13.60    5.10
  -1  27   1   10.50    5.20
   1  27  -1   29.90    6.00
   0 -27   1   11.90    5.00
   0 -27   1    8.40    5.30
   0 -27  -1    3.50    5.00
   0 -27  -1    7.30    5.20
   0  27  -1   20.60    5.70
   0  27   1    7.90    4.80
  -1 -27  -1    6.30    4.90
   1 -27   1    7.10    5.10
  -1 -27  -1   11.80    5.00
   1 -27   1   10.50    5.70
   1  27   1    6.00    4.80
  -1  27  -1   14.30    5.50
  -2 -27  -1   16.80    5.60
   2 -27   1   33.90    6.70
   2 -27   1   22.90    6.90
   2  27   1   14.20    5.30
  -2  27  -1   28.90    6.30
   3 -27   1   -4.20    5.40
   3 -27   1    1.90    4.40
  -3 -27  -1   -0.10    4.20
  -3  27  -1   -7.60    4.20
   3  27   1   -7.20    3.70
  -4 -27  -1    8.40    4.80
   4 -27   1   18.60    5.80
   4 -27   1   10.00    7.00
   4  27   1   10.70    4.70
  -4  27  -1   11.70    5.70
  -5 -27  -1   22.60    5.80
   5 -27   1   21.40    8.20
   5 -27   1   17.80    6.20
   5  27   1   23.30    5.70
  -5  27  -1   18.10    6.30
   6 -27   1   -2.10    5.00
   6 -27   1   -6.30    6.90
   6  27   1    3.50    4.30
  -6  27  -1    3.60    5.20
   5 -28  -1    3.60    5.10
   5 -28  -1   11.90    8.00
  -5 -28   1   14.70    5.00
   5  28  -1   19.80    5.90
  -5  28   1   17.20    5.80
  -4 -28   1    0.10    4.00
   4 -28  -1    4.00    5.10
   4 -28  -1    4.80    6.90
  -4  28   1   -3.30    4.30
   4  28  -1    6.20    4.80
  -3 -28   1    4.70    4.50
   3 -28  -1    0.60    4.80
   3 -28  -1   -0.20    6.00
  -3  28   1    5.60    5.20
   3  28  -1    5.40    4.90
   2 -28  -1    2.00    4.80
  -2 -28   1    0.90    4.30
   2 -28  -1   -9.20    4.80
   2  28  -1    6.00    4.80
  -2  28   1   -1.20    4.50
   1 -28  -1    6.30    5.20
  -1 -28   1    5.70    4.90
  -1 -28   1    9.20    5.00
   1 -28  -1   13.20    5.90
   1  28  -1   12.90    5.40
  -1  28   1    6.10    5.00
   0 -28   1    3.10    4.60
   0 -28  -1    5.20    5.10
   0 -28  -1    5.20    5.10
   0 -28   1    5.00    4.90
   0  28   1   -3.10    4.20
   0  28  -1    2.00    4.60
   1 -28   1   15.90    6.10
  -1 -28  -1    4.80    4.60
   1 -28   1   -1.50    4.40
   1  28   1   -0.70    4.30
  -1  28  -1   -2.20    4.60
   2 -28   1    6.30    6.00
   2 -28   1    4.60    4.90
  -2 -28  -1    2.20    4.60
   2  28   1    4.30    4.70
  -2  28  -1    6.60    5.50
   3 -28   1   -9.00    4.80
   3 -28   1    7.80    5.20
  -3 -28  -1   -1.00    4.60
   3  28   1    3.00    4.60
  -3  28  -1    1.40    5.00
  -4 -28  -1   29.10    6.30
   4 -28   1   13.30    7.60
   4 -28   1   42.30    7.50
   4  28   1   22.40    5.90
  -4  28  -1   17.10    6.20
   5 -28   1   -2.50    4.90
   5 -28   1   -5.10    6.30
  -5 -28  -1    2.50    4.50
   5  28   1    0.90    4.40
  -5  28  -1    1.00    5.20
   4 -29  -1   28.00    7.10
   4 -29  -1   50.59    9.60
  -4 -29   1   34.10    6.50
   4  29  -1   41.80    6.90
  -4  29   1   32.20    6.80
  -3 -29   1   -4.60    4.10
   3 -29  -1   12.20    6.90
   3 -29  -1    6.90    5.40
  -3  29   1    2.60    5.00
   3  29  -1    9.60    5.30
  -2 -29   1    8.50    5.10
   2 -29  -1   12.10    6.40
   2 -29  -1   12.40    5.80
  -2  29   1    6.50    4.80
   2  29  -1    7.70    5.00
   1 -29  -1   52.99    8.20
  -1 -29   1   49.60    7.60
   1 -29  -1   50.19    8.20
  -1  29   1   38.60    7.10
   1  29  -1   56.29    7.90
   0 -29   1    6.40    5.20
   0 -29  -1    3.80    5.10
   0 -29   1    7.40    5.30
   0 -29  -1    5.10    5.40
   0  29   1   -2.70    4.30
   0  29  -1    1.30    5.10
  -1 -29  -1   28.80    6.50
   1 -29   1   18.30    6.00
   1 -29   1   10.40    5.90
   1  29   1   15.50    5.60
  -1  29  -1   13.70    5.80
   2 -29   1    9.00    6.30
   2 -29   1   17.50    6.10
  -2 -29  -1   25.60    6.30
   2  29   1   19.30    6.00
  -2  29  -1    9.10    5.50
   3 -29   1    0.10    5.80
   3 -29   1    1.70    5.20
  -3 -29  -1   -2.90    4.40
  -3  29  -1    9.40    5.80
   3  29   1   -2.30    4.20
   4 -29   1   21.80    7.80
   4 -29   1   32.60    7.20
  -4 -29  -1   20.30    5.80
   4  29   1   24.30    6.30
  -4  29  -1   29.00    7.00
   3 -30  -1    6.30    6.90
  -3 -30   1   12.00    5.30
   3 -30  -1   14.20    6.10
   3  30  -1    7.50    5.20
  -3  30   1    9.40    5.50
   2 -30  -1    8.00    5.80
   2 -30  -1   14.50    6.90
  -2 -30   1   16.70    6.00
  -2  30   1    7.20    5.00
   2  30  -1   11.90    5.80
   1 -30  -1   20.60    6.90
   1 -30  -1   17.00    6.30
  -1 -30   1   29.90    6.50
   1  30  -1   10.90    5.70
  -1  30   1    4.40    5.00
   0 -30  -1   46.50    7.60
   0 -30   1    9.90    5.80
   0 -30   1   26.00    7.00
   0  30  -1   24.40    6.60
   0  30   1   27.60    6.50
  -1 -30  -1    6.50    5.60
   1 -30   1    4.90    5.10
   1 -30   1    8.00    6.00
   1  30   1    2.10    4.80
  -1  30  -1    4.70    5.20
  -2 -30  -1   10.90    5.70
   2 -30   1   10.50    6.40
   2 -30   1    5.90    5.40
   2  30   1   12.80    5.60
  -2  30  -1    5.30    5.20
   3 -30   1    5.60    5.50
   3 -30   1    3.60    6.30
  -3 -30  -1    0.40    4.90
   3  30   1   -4.20    4.20
  -3  30  -1   -6.00    4.70
   1 -31  -1   -8.00    5.10
   1 -31  -1    6.00    5.50
  -1 -31   1    7.30    5.20
  -1  31   1    5.60    5.10
   1  31  -1   -1.10    4.80
   0 -31   1   11.00    5.80
   0 -31  -1   13.80    6.20
   0  31   1   10.30    5.80
   0  31  -1    9.70    5.90
  -1 -31  -1   13.10    6.00
   1 -31   1    6.50    5.40
   1 -31   1    1.10    5.10
   1  31   1   -2.50    4.60
  -1  31  -1   -0.40    5.20
 -13   0   2   -0.90    6.20
 -12   0   2   11.30    6.40
  11   0  -2    1.00    4.30
 -11   0   2   -4.80    5.10
  10   0  -2  116.59   10.20
  10   0  -2  100.99    7.30
 -10   0   2   93.29   11.00
   9   0  -2    1.30    2.30
   9   0  -2    1.10    4.00
  -9   0   2    0.00    4.40
   8   0  -2   -1.60    3.10
   8   0  -2   -0.40    1.80
  -8   0   2    1.10    3.90
   7   0  -2    1.30    2.00
   7   0  -2    1.90    2.90
  -7   0   2    2.80    3.70
   7   0  -2    3.30    1.60
   6   0  -2    3.10    2.00
   6   0  -2    4.90    2.10
   6   0  -2    2.50    1.40
  -6   0   2    4.30    2.50
   6   0  -2    0.20    2.70
  -6   0   2    0.70    3.30
  -5   0   2    4.10    3.40
   5   0  -2    0.20    1.20
  -5   0   2   -0.70    2.40
   5   0  -2    2.50    1.90
   5   0  -2    3.80    1.80
   5   0  -2   -1.50    2.70
   4   0  -2  124.99    6.90
  -4   0   2  124.19    6.70
   4   0  -2  117.09    7.40
  -4   0   2  112.59    7.60
   4   0  -2  109.09    6.40
  -3   0   2    0.00    1.80
  -3   0   2   -0.50    1.10
   3   0  -2   -2.70    1.40
   3   0  -2   -1.40    1.10
   3   0  -2   -1.20    1.00
  -2   0   2 2095.39   93.19
   2   0  -2 2096.39   93.19
  -2   0   2 2096.49   93.49
   2   0  -2 2130.39   93.39
  -1   0   2   -0.50    0.70
   1   0  -2    0.40    0.60
   1   0  -2    1.10    0.80
  -1   0   2    0.90    0.40
  -1   0   2    0.40    0.90
   1   0  -2    1.10    0.80
   1   0  -2    0.50    0.50
   0   0  -2 2263.37   99.79
   0   0  -2 2232.18   99.89
   0   0   2 2214.28   99.69
   0   0  -2 2207.38   99.79
   0   0   2 2297.27   99.89
   0   0   2 2343.97   99.79
   1   0   2    1.00    1.50
  -1   0  -2    1.50    1.70
   1   0   2   -0.50    1.10
   1   0   2    0.20    1.10
  -1   0  -2    1.80    1.10
  -1   0  -2    0.50    1.10
   1   0   2    0.80    1.50
  -1   0  -2   -0.30    1.50
   2   0   2   26.90    2.80
   2   0   2   23.50    2.50
  -2   0  -2   30.00    2.90
   2   0   2   27.60    2.50
  -2   0  -2   26.60    2.70
  -2   0  -2   27.20    2.90
  -2   0  -2   26.20    2.30
   2   0   2   29.70    3.00
   3   0   2   -3.20    1.60
   3   0   2    0.50    1.90
   3   0   2    1.20    1.80
  -3   0  -2   -0.30    1.90
  -3   0  -2    0.80    1.80
  -3   0  -2   -0.30    1.80
   3   0   2    2.20    1.40
  -3   0  -2    0.20    1.20
  -4   0  -2   26.90    3.80
  -4   0  -2   25.50    4.00
   4   0   2   31.90    3.40
   4   0   2   22.00    3.60
   4   0   2   23.70    3.90
  -4   0  -2   34.20    4.10
   4   0   2   26.70    4.00
  -4   0  -2   29.10    2.90
   5   0   2   -3.90    2.50
  -5   0  -2    0.90    2.70
  -5   0  -2   -1.50    2.50
  -5   0  -2    0.70    1.60
  -5   0  -2    0.50    2.50
   5   0   2   -0.70    2.00
  -6   0  -2   10.70    2.00
  -6   0  -2   10.80    3.10
  -6   0  -2    9.90    3.40
   6   0   2    9.10    3.30
  -6   0  -2    9.00    3.50
   6   0   2   10.20    2.60
   7   0   2   -1.60    2.30
   7   0   2   -2.20    2.90
  -7   0  -2   -0.60    3.30
  -7   0  -2    1.30    1.70
  -7   0  -2    1.80    2.80
  -8   0  -2   19.10    3.70
   8   0   2   27.10    5.20
  -8   0  -2   28.50    6.10
   8   0   2   21.20    3.90
  -9   0  -2    4.90    4.80
   9   0   2    6.40    4.10
   9   0   2   -1.60    2.80
  10   0   2   99.49    8.70
  10   0   2  108.19   10.10
 -10   0  -2  127.39   12.70
  11   0   2   -2.60    3.40
 -13   1   2   14.90    7.80
 -12  -1   2   -3.30    5.20
  12  -1  -2   -1.10    4.90
 -12   1   2    3.90    6.60
  11  -1  -2    4.60    5.00
 -11  -1   2   13.70    6.50
 -11   1   2   -0.10    5.80
  11   1  -2    9.50    4.90
 -10  -1   2   61.39    9.20
  10  -1  -2   55.59    5.30
  10  -1  -2   53.49    7.50
  10   1  -2   61.19    7.30
 -10   1   2   58.59    8.90
  10   1  -2   62.29    5.40
   9  -1  -2    2.90    2.50
  -9  -1   2    9.70    5.30
   9  -1  -2   10.10    4.70
   9   1  -2    1.00    2.40
   9   1  -2    3.10    4.10
  -9   1   2    6.50    5.00
   8  -1  -2   43.80    4.00
  -8  -1   2   37.50    6.40
   8  -1  -2   44.50    5.90
  -8   1   2   43.10    6.70
   8   1  -2   36.10    3.60
   8   1  -2   41.20    5.40
  -7  -1   2  107.69    7.20
   7  -1  -2  101.59    8.30
  -7  -1   2  101.19    9.10
   7  -1  -2  119.09    7.00
   7  -1  -2  110.69    6.40
   7   1  -2  111.69    6.70
  -7   1   2  116.09   10.30
   7   1  -2  111.69    6.20
   7   1  -2  117.99    7.90
  -6  -1   2    4.00    2.40
   6  -1  -2    9.20    3.30
   6  -1  -2    6.30    1.70
  -6  -1   2    3.90    3.40
   6  -1  -2    7.90    2.20
  -6   1   2    4.60    3.60
   6   1  -2    9.10    3.10
   6   1  -2    6.50    2.00
   6   1  -2    4.80    2.00
   6   1  -2    5.90    1.50
  -6   1   2    6.60    2.90
   5  -1  -2  205.88   11.20
   5  -1  -2  198.98   10.20
  -5  -1   2  193.48   12.00
   5  -1  -2  188.88    9.40
   5  -1  -2  194.78    9.80
  -5   1   2  198.78   10.80
   5   1  -2  189.08    9.20
   5   1  -2  195.08   10.80
   5   1  -2  202.98    9.60
  -5   1   2  197.78   12.10
   5   1  -2  197.38   10.10
  -4  -1   2   26.70    3.90
   4  -1  -2   31.40    2.80
   4  -1  -2   26.90    3.70
  -4  -1   2   30.60    2.80
   4  -1  -2   27.90    3.20
  -4   1   2   29.90    3.20
   4   1  -2   28.40    2.70
   4   1  -2   30.40    3.80
   4   1  -2   35.40    3.20
  -4   1   2   25.10    3.70
   3  -1  -2    0.60    1.60
   3  -1  -2    0.60    1.00
  -3  -1   2    1.60    1.90
   3  -1  -2    1.20    1.40
  -3  -1   2    1.60    1.10
   3   1  -2    1.40    1.20
  -3   1   2    3.10    1.90
   3   1  -2    3.40    1.80
  -3   1   2    0.90    1.50
   3   1  -2    1.30    1.30
   2  -1  -2   52.29    3.60
   2  -1  -2   48.80    3.20
  -2  -1   2   45.80    3.80
  -2  -1   2   51.89    3.30
   2  -1  -2   47.00    3.70
   2   1  -2   49.20    3.20
   2   1  -2   45.70    3.60
  -2   1   2   53.99    3.30
  -2   1   2   47.70    3.90
   1  -1  -2 1989.70   84.99
  -1  -1   2 1899.01   84.89
   1  -1  -2 1912.41   84.69
  -1  -1   2 1792.22   84.99
   1  -1  -2 1993.40   84.79
   1   1  -2 1959.50   84.59
   1   1  -2 2056.49   84.69
  -1   1   2 1723.43   84.89
   1   1  -2 1774.02   84.99
  -1   1   2 2026.40   84.69
  -1   1   2 1827.82   84.69
   1   1  -2 1862.41   84.89
  -1   1   2 2159.58   84.99
   0  -1  -2 2612.64  114.29
   0  -1  -2 2636.54  114.09
   0  -1   2 2605.14  114.49
   0  -1   2 2580.24  114.29
   0  -1   2 2617.04  114.59
   0  -1  -2 2705.93  114.19
   0   1   2 2538.85  113.99
   0   1  -2 2572.34  114.09
   0   1   2 2516.55  114.09
   0   1   2 2632.94  114.29
   0   1  -2 2422.76  114.29
   0   1  -2 2601.34  114.49
   1  -1   2  184.88    9.20
  -1  -1  -2  187.48    9.60
  -1  -1  -2  178.08    9.30
   1  -1   2  196.38    9.70
   1  -1   2  205.78    9.60
   1  -1   2  185.28    9.00
  -1  -1  -2  191.38    9.10
  -1   1  -2  186.48    9.60
   1   1   2  186.28    9.10
   1   1   2  200.78    9.50
  -1   1  -2  189.18    9.60
   1   1   2  177.28    9.10
   1   1   2  197.18    9.40
  -1   1  -2  192.38    9.00
  -1   1  -2  195.48    9.20
  -2  -1  -2 3164.08  142.39
  -2  -1  -2 3302.97  142.19
   2  -1   2 2954.60  142.19
   2  -1   2 3255.97  142.69
  -2  -1  -2 3172.58  142.49
  -2  -1  -2 3123.59  142.39
   2  -1   2 3203.18  142.29
   2  -1   2 3328.27  142.59
   2   1   2 3161.48  142.39
  -2   1  -2 3088.89  142.49
  -2   1  -2 3339.57  142.19
   2   1   2 3254.17  142.39
  -2   1  -2 3214.08  142.39
   2   1   2 3216.38  142.19
   2   1   2 3411.96  142.59
  -2   1  -2 3275.77  142.69
   3  -1   2   73.99    5.40
  -3  -1  -2   76.49    4.30
   3  -1   2   68.49    4.50
  -3  -1  -2   66.49    5.10
  -3  -1  -2   68.39    4.80
  -3  -1  -2   61.49    5.10
   3  -1   2   69.09    5.10
   3  -1   2   69.59    5.00
   3   1   2   70.99    4.90
   3   1   2   69.49    5.10
   3   1   2   65.99    4.50
  -3   1  -2   70.29    5.20
  -3   1  -2   79.99    4.50
   3   1   2   70.89    5.10
  -3   1  -2   61.69    5.10
  -3   1  -2   64.89    5.20
   4  -1   2    0.80    2.70
  -4  -1  -2    9.10    2.80
  -4  -1  -2    6.80    2.90
   4  -1   2    3.50    3.20
  -4  -1  -2    2.40    3.00
  -4  -1  -2    4.00    1.80
   4  -1   2    4.20    2.20
   4  -1   2    2.10    2.60
  -4   1  -2    2.50    2.90
   4   1   2    2.80    2.60
  -4   1  -2    1.40    1.80
  -4   1  -2    8.10    3.00
  -4   1  -2    2.80    3.00
   4   1   2    5.90    2.80
   4   1   2    4.50    2.80
   4   1   2    3.00    2.10
  -5  -1  -2   58.99    5.30
  -5  -1  -2   59.79    4.40
  -5  -1  -2   61.39    5.40
   5  -1   2   59.09    5.10
   5  -1   2   72.49    6.40
  -5  -1  -2   53.39    6.00
  -5   1  -2   73.89    6.20
   5   1   2   62.99    5.70
  -5   1  -2   57.29    5.40
  -5   1  -2   70.29    4.70
  -5   1  -2   62.89    6.30
   5   1   2   62.69    5.10
  -6  -1  -2  566.74   27.60
  -6  -1  -2  593.74   27.80
   6  -1   2  575.74   28.50
  -6  -1  -2  598.94   26.80
  -6  -1  -2  583.84   29.00
   6  -1   2  562.34   27.50
  -6   1  -2  591.24   26.90
   6   1   2  565.54   28.00
   6   1   2  594.24   27.60
  -6   1  -2  574.44   29.10
  -6   1  -2  589.94   27.70
  -7  -1  -2   23.10    5.10
   7  -1   2   24.30    4.90
   7  -1   2   25.50    3.90
  -7  -1  -2   27.70    4.00
  -7  -1  -2   30.80    2.90
   7   1   2   27.30    3.00
   7   1   2   27.60    3.80
  -7   1  -2   19.70    4.80
  -7   1  -2   26.90    2.90
  -7   1  -2   30.10    4.20
   7   1   2   20.80    4.30
  -8  -1  -2  173.18   13.00
  -8  -1  -2  174.98   10.20
   8  -1   2  175.08   10.80
   8  -1   2  179.38   12.30
   8   1   2  180.18   10.90
  -8   1  -2  186.68   13.20
   8   1   2  176.68   11.70
   9  -1   2   77.39    7.30
   9  -1   2   93.79    9.20
  -9  -1  -2   74.09    9.40
  -9   1  -2   83.99    6.10
   9   1   2  101.39    8.70
   9   1   2   76.19    7.10
  -9   1  -2   85.59   10.00
  10  -1   2   40.70    5.50
  10  -1   2   30.90    6.40
  10   1   2   28.00    5.70
 -10   1  -2   17.70    6.40
  10   1   2   31.30    5.10
  11  -1   2    2.30    3.80
  11  -1   2   -1.60    4.40
  11   1   2    0.00    3.70
 -11   1  -2   -2.70    4.90
  12  -1   2   -6.50    4.10
 -13   2   2    1.80    6.30
  12  -2  -2   36.40    7.40
 -12   2   2   29.50    8.30
 -11  -2   2   57.99    9.60
  11  -2  -2   77.59    9.00
  11   2  -2   54.89    7.20
 -11   2   2   44.70    8.60
  10  -2  -2   94.79    7.00
  10  -2  -2   87.29    9.40
 -10  -2   2   82.69   10.40
 -10   2   2   78.09   10.30
  10   2  -2   86.19    6.80
  10   2  -2   95.39    8.70
   9  -2  -2  125.29   10.60
  -9  -2   2  134.29   12.70
   9  -2  -2  121.19    7.90
   9   2  -2  133.49    7.80
  -9   2   2  122.39   11.80
   9   2  -2  123.69    9.60
   8  -2  -2    5.90    3.90
  -8  -2   2    6.10    4.50
   8  -2  -2    7.70    2.40
   8   2  -2    3.70    3.30
   8   2  -2    6.20    2.10
  -8   2   2    5.00    4.50
   7  -2  -2   56.39    6.00
   7  -2  -2   50.49    4.10
   7  -2  -2   57.79    4.80
  -7  -2   2   42.90    6.20
   7   2  -2   48.90    3.70
   7   2  -2   51.49    4.30
   7   2  -2   50.59    5.20
  -7   2   2   43.60    6.40
   6  -2  -2   21.20    3.00
   6  -2  -2   22.50    4.30
   6  -2  -2   23.90    2.50
  -6  -2   2   24.50    4.60
  -6   2   2   20.60    3.70
  -6   2   2   22.70    4.60
   6   2  -2   23.90    2.70
   6   2  -2   23.70    3.60
   6   2  -2   22.90    2.90
   6   2  -2   26.30    2.30
   5  -2  -2    8.80    2.50
   5  -2  -2   13.00    2.40
   5  -2  -2    7.60    1.70
  -5  -2   2   10.30    3.60
   5  -2  -2    5.90    3.30
   5   2  -2    9.00    1.40
  -5   2   2   10.90    3.10
   5   2  -2    4.80    2.00
   5   2  -2   12.00    2.90
  -5   2   2    6.30    3.60
   4  -2  -2  177.38    8.50
   4  -2  -2  185.28    8.70
   4  -2  -2  176.88    9.90
  -4  -2   2  186.08    9.10
   4  -2  -2  173.48   10.00
  -4  -2   2  173.78   10.30
   4  -2  -2  177.58    9.20
   4   2  -2  183.18    9.20
   4   2  -2  181.98    9.10
  -4   2   2  190.98    9.80
   4   2  -2  172.48   10.10
  -4   2   2  177.78   10.40
   3  -2  -2  126.29    5.90
   3  -2  -2  121.89    5.90
   3  -2  -2  125.79    7.20
  -3  -2   2  111.29    6.40
  -3  -2   2  132.79    7.40
   3  -2  -2  126.99    6.60
   3  -2  -2  128.79    7.10
  -3   2   2  126.69    7.00
   3   2  -2  132.09    6.40
   3   2  -2  121.89    7.20
  -3   2   2  123.89    7.40
   3   2  -2  123.79    6.50
   2  -2  -2  408.56   17.00
   2  -2  -2  360.56   16.10
   2  -2  -2  385.06   16.10
  -2  -2   2  349.67   17.00
   2  -2  -2  389.16   16.60
  -2  -2   2  308.47   16.50
   2  -2  -2  358.76   16.90
   2   2  -2  345.97   16.90
   2   2  -2  361.76   16.60
  -2   2   2  324.97   16.90
  -1  -2   2 2345.27  106.59
  -1  -2   2 2345.67  106.79
  -1  -2   2 2351.86  106.39
   1  -2  -2 2456.65  106.49
   1  -2  -2 2211.08  106.59
   1  -2  -2 2477.35  106.49
   1   2  -2 2585.24  106.79
  -1   2   2 2353.76  106.39
  -1   2   2 2498.75  106.49
  -1   2   2 2401.76  106.59
   1   2  -2 2482.35  106.49
   1   2  -2 2464.35  106.79
   0  -2  -2  307.77   14.20
   0  -2  -2  324.37   14.60
   0  -2   2  302.07   14.30
   0  -2  -2  325.07   14.40
   0  -2   2  315.57   14.80
   0  -2   2  319.47   14.60
   0   2  -2  339.67   14.40
   0   2  -2  295.67   14.60
   0   2   2  298.37   14.30
   0   2  -2  317.77   14.80
   0   2   2  301.07   14.10
   0   2   2  321.47   14.50
  -1  -2  -2  297.77   14.40
   1  -2   2  312.47   14.90
   1  -2   2  318.47   14.80
  -1  -2  -2  307.97   14.80
  -1  -2  -2  322.57   14.40
   1  -2   2  305.17   14.40
  -1   2  -2  302.17   14.90
   1   2   2  308.87   13.90
   1   2   2  320.77   14.70
   1   2   2  311.87   14.40
  -1   2  -2  296.77   14.80
  -1   2  -2  301.37   14.30
  -1   2  -2  320.67   14.40
   2  -2   2   53.69    4.70
   2  -2   2   59.59    4.00
   2  -2   2   58.59    4.40
  -2  -2  -2   64.49    4.00
   2  -2   2   60.59    4.10
  -2  -2  -2   63.09    4.50
  -2  -2  -2   65.59    3.80
  -2   2  -2   62.29    4.30
   2   2   2   69.49    4.00
   2   2   2   62.59    4.40
  -2   2  -2   64.99    4.00
   2   2   2   62.09    4.30
  -2   2  -2   61.39    4.70
   2   2   2   58.99    4.00
  -2   2  -2   59.69    4.60
   3  -2   2  109.09    6.60
   3  -2   2  109.59    6.50
   3  -2   2  117.99    7.20
  -3  -2  -2  105.79    5.90
  -3  -2  -2  106.29    6.20
  -3  -2  -2  112.39    6.70
   3  -2   2  103.19    6.20
  -3   2  -2  103.69    6.80
   3   2   2  105.99    6.10
   3   2   2  100.79    6.60
  -3   2  -2  101.79    6.80
  -3   2  -2  113.79    6.10
   3   2   2  106.19    6.60
  -3   2  -2  108.09    6.80
   3   2   2   96.99    6.10
   4  -2   2   61.39    5.20
  -4  -2  -2   64.29    5.30
  -4  -2  -2   71.19    4.70
   4  -2   2   62.59    6.10
  -4  -2  -2   72.59    6.00
  -4  -2  -2   70.89    6.10
   4  -2   2   54.79    6.10
   4  -2   2   70.99    5.80
   4   2   2   66.79    5.10
   4   2   2   64.39    5.50
  -4   2  -2   67.49    5.90
   4   2   2   69.29    6.00
  -4   2  -2   69.79    5.00
  -4   2  -2   66.99    6.20
   4   2   2   71.49    5.70
  -4   2  -2   59.99    5.50
  -5  -2  -2    7.20    1.90
  -5  -2  -2    7.20    2.90
  -5  -2  -2    9.30    2.80
   5  -2   2    7.60    2.50
  -5  -2  -2   14.80    3.60
   5  -2   2    7.70    3.70
  -5   2  -2    6.40    3.10
   5   2   2    9.30    2.50
  -5   2  -2    6.50    3.40
   5   2   2   14.40    3.10
  -5   2  -2   10.20    3.30
  -5   2  -2   11.10    2.30
  -6  -2  -2  447.26   20.20
   6  -2   2  401.56   21.90
  -6  -2  -2  420.96   22.30
  -6  -2  -2  432.36   20.90
  -6  -2  -2  428.36   20.90
   6  -2   2  431.56   20.90
   6   2   2  433.56   20.00
  -6   2  -2  470.55   20.40
  -6   2  -2  438.06   22.60
   6   2   2  397.16   21.00
   6   2   2  413.56   20.80
  -6   2  -2  422.56   21.10
   7  -2   2    2.30    2.50
  -7  -2  -2   -0.90    1.50
   7  -2   2    2.20    3.70
  -7  -2  -2   -1.00    2.70
  -7  -2  -2   -0.60    3.50
  -7  -2  -2   -2.30    2.60
   7   2   2   -0.70    2.30
  -7   2  -2    0.70    3.50
  -7   2  -2   -2.30    1.50
  -7   2  -2    2.60    3.00
   7   2   2    0.90    1.50
   7   2   2   -1.40    2.70
   8  -2   2    3.50    3.00
   8  -2   2    4.10    4.30
  -8  -2  -2    3.60    2.90
   8   2   2    3.40    2.90
   8   2   2   -0.40    3.30
  -8   2  -2    4.20    4.40
   9  -2   2  110.29   10.50
   9  -2   2  124.79    9.00
   9   2   2  118.69    8.80
   9   2   2  109.29    9.30
  -9   2  -2  114.99   11.60
  -9   2  -2  118.29    7.50
  10  -2   2    7.90    5.20
  10  -2   2    4.70    3.70
  10   2   2   11.70    4.60
 -10   2  -2   13.30    6.30
  10   2   2    8.70    3.90
  11  -2   2   48.00    7.50
  11  -2   2   53.79    6.70
  11   2   2   42.40    6.20
 -11   2  -2   48.10    8.60
  12  -2   2   66.99    7.80
 -12   2  -2   59.59   10.00
 -13   3   2   47.10    9.60
  12  -3  -2   31.20    7.40
 -12   3   2    8.80    6.40
  11  -3  -2   20.20    4.70
  11  -3  -2   16.30    6.00
 -11   3   2   24.00    7.10
  10  -3  -2   14.20    5.50
  10  -3  -2   17.90    3.60
 -10  -3   2   15.50    5.90
  10   3  -2   18.40    4.80
  10   3  -2    9.40    3.00
 -10   3   2    9.60    6.00
   9  -3  -2   -1.00    4.30
   9  -3  -2    1.40    2.60
  -9  -3   2    4.50    4.80
   9   3  -2   -1.60    2.00
   9   3  -2    6.90    3.70
  -9   3   2    5.40    5.20
   8  -3  -2   58.39    7.10
   8  -3  -2   63.89    5.00
  -8  -3   2   65.19    8.10
  -8   3   2   55.29    7.80
   8   3  -2   57.19    5.80
   8   3  -2   53.99    4.50
   7  -3  -2   11.30    4.00
  -7  -3   2   14.60    4.40
   7  -3  -2    9.30    2.20
  -7   3   2   12.30    4.30
   7   3  -2   12.90    3.20
   7   3  -2   15.50    2.60
   7   3  -2   12.00    1.90
  -6  -3   2   57.49    6.70
   6  -3  -2   59.89    6.30
   6  -3  -2   61.59    5.20
   6  -3  -2   69.79    4.50
   6   3  -2   64.09    5.30
   6   3  -2   60.49    3.90
   6   3  -2   61.59    4.60
   6   3  -2   64.39    4.50
  -6   3   2   57.99    6.70
   5  -3  -2   34.70    3.40
   5  -3  -2   29.00    2.80
   5  -3  -2   33.80    3.50
  -5  -3   2   21.30    4.50
  -5  -3   2   34.10    3.20
   5  -3  -2   24.90    4.40
  -5   3   2   19.80    4.50
   5   3  -2   32.90    3.20
   5   3  -2   33.20    2.80
   5   3  -2   34.70    2.70
   5   3  -2   41.00    3.80
  -5   3   2   32.90    4.30
   4  -3  -2  306.47   14.70
   4  -3  -2  287.77   15.40
   4  -3  -2  311.77   14.30
   4  -3  -2  273.47   14.00
   4  -3  -2  296.97   15.50
  -4  -3   2  313.97   14.60
  -4  -3   2  333.17   16.00
  -4   3   2  315.97   15.90
  -4   3   2  312.17   15.30
   4   3  -2  300.57   14.60
   4   3  -2  306.87   15.60
   4   3  -2  313.87   14.50
   3  -3  -2  397.86   19.50
  -3  -3   2  420.76   19.00
   3  -3  -2  434.16   18.70
  -3  -3   2  427.76   19.80
   3  -3  -2  430.26   19.70
   3  -3  -2  397.66   18.60
  -3   3   2  430.26   19.60
  -3   3   2  380.26   19.70
   3   3  -2  395.66   19.00
   3   3  -2  396.96   19.60
   2  -3  -2    0.50    1.00
   2  -3  -2    0.70    1.50
   2  -3  -2    0.20    0.90
  -2  -3   2    0.70    1.30
  -2   3   2    0.40    0.80
  -2   3   2    0.30    0.70
  -2   3   2    1.40    1.60
  -2   3   2    1.90    1.80
   2   3  -2    3.60    1.30
   2   3  -2   -0.40    1.40
   1  -3  -2  342.87   16.10
  -1  -3   2  369.06   16.10
  -1  -3   2  331.67   16.30
  -1  -3   2  361.66   15.90
   1  -3  -2  375.26   16.00
   1  -3  -2  305.37   16.00
   1   3  -2  341.37   16.30
   1   3  -2  355.56   16.10
  -1   3   2  336.17   16.00
   1   3  -2  386.16   15.90
  -1   3   2  359.36   16.00
   0  -3  -2  151.18    7.50
   0  -3  -2  154.18    7.70
   0  -3   2  147.79    8.00
   0  -3  -2  145.39    7.10
   0  -3   2  152.68    7.80
   0  -3   2  161.78    7.40
   0   3  -2  159.38    8.00
   0   3  -2  152.28    7.40
   0   3   2  147.39    7.50
   0   3   2  159.68    7.60
   0   3  -2  155.18    7.90
   1  -3   2  551.74   25.20
  -1  -3  -2  554.44   24.20
  -1  -3  -2  553.34   24.80
   1  -3   2  522.85   24.80
   1  -3   2  524.05   25.30
  -1  -3  -2  539.45   25.10
  -1   3  -2  559.14   24.80
  -1   3  -2  539.25   25.20
  -1   3  -2  536.95   25.30
   1   3   2  569.54   24.80
  -2  -3  -2  395.16   19.30
   2  -3   2  415.86   19.80
   2  -3   2  392.46   19.00
   2  -3   2  429.56   19.50
  -2  -3  -2  406.96   18.90
  -2  -3  -2  418.16   18.90
  -2   3  -2  400.76   19.60
   2   3   2  423.76   19.30
  -2   3  -2  412.46   19.20
   2   3   2  399.56   19.00
  -2   3  -2  423.46   19.00
  -2   3  -2  394.96   19.40
   3  -3   2  144.59    8.30
   3  -3   2  156.98    8.60
  -3  -3  -2  139.39    8.40
  -3  -3  -2  150.38    7.80
   3  -3   2  146.79    9.00
  -3  -3  -2  149.99    7.70
   3  -3   2  134.39    7.90
   3   3   2  149.29    7.80
  -3   3  -2  161.28    8.00
  -3   3  -2  139.19    8.60
   3   3   2  162.38    8.50
   3   3   2  141.39    7.90
  -3   3  -2  149.88    8.60
   3   3   2  146.29    8.50
  -3   3  -2  149.69    8.80
   4  -3   2  125.59    8.10
  -4  -3  -2  126.19    7.30
  -4  -3  -2  122.29    8.10
   4  -3   2  122.79    8.90
   4  -3   2  118.99    7.50
  -4  -3  -2  130.09    7.10
  -4   3  -2  119.09    8.50
   4   3   2  125.09    8.20
   4   3   2  124.59    7.40
   4   3   2  122.69    7.40
  -4   3  -2  133.59    7.40
  -4   3  -2  123.09    8.60
  -4   3  -2  125.79    8.40
   4   3   2  129.89    8.50
   4   3   2  119.79    6.20
  -5  -3  -2   85.19    6.00
   5  -3   2   75.49    6.00
  -5  -3  -2   74.99    6.50
   5  -3   2   88.49    7.50
  -5  -3  -2   83.39    5.30
   5   3   2   84.29    5.90
   5   3   2   92.29    6.30
   5   3   2   86.99    4.80
  -5   3  -2  102.99    5.90
  -5   3  -2   90.39    7.50
  -5   3  -2   81.39    6.80
   6  -3   2    8.40    2.70
  -6  -3  -2    5.00    2.40
  -6  -3  -2   13.70    2.20
   6  -3   2    6.40    3.70
  -6  -3  -2   11.10    3.00
   6   3   2    7.50    2.80
   6   3   2    9.10    1.70
   6   3   2   11.40    2.60
  -6   3  -2    7.50    3.20
  -6   3  -2   11.50    2.30
  -6   3  -2    6.50    3.50
   7  -3   2    6.20    4.10
  -7  -3  -2    9.30    2.80
  -7  -3  -2    7.20    3.10
  -7  -3  -2    9.30    2.10
   7  -3   2    8.40    3.00
   7   3   2    4.60    3.00
  -7   3  -2    6.50    3.40
   7   3   2    6.10    2.70
   7   3   2    6.00    1.80
  -7   3  -2    9.50    2.20
  -7   3  -2    3.20    3.90
   8  -3   2  158.18   12.00
  -8  -3  -2  162.28    9.50
   8  -3   2  159.08   10.30
   8   3   2  148.89   10.40
   8   3   2  181.18    9.00
   8   3   2  160.98   10.20
  -8   3  -2  148.39   12.70
   9  -3   2   11.20    5.30
   9  -3   2   10.20    3.80
   9   3   2   13.70    4.30
  -9   3  -2    6.60    5.00
  -9   3  -2   12.00    3.20
   9   3   2   12.30    3.80
  10  -3   2    0.60    4.80
  10  -3   2    0.90    3.60
 -10   3  -2    0.80    5.10
  10   3   2   -4.70    3.80
  10   3   2    8.40    3.80
  11  -3   2    4.80    4.10
  11  -3   2   -5.30    4.50
 -11   3  -2   17.50    6.80
  11   3   2    3.60    3.70
  12  -3   2    1.10    4.30
 -12   3  -2   16.20    7.00
 -13   4   2   -0.80    6.20
  12  -4  -2   -3.10    5.40
 -12   4   2   -5.80    5.40
  11  -4  -2    5.80    3.50
  11  -4  -2    9.40    5.80
 -11   4   2    2.60    6.00
  10  -4  -2    1.50    2.80
  10  -4  -2    6.80    5.30
  10   4  -2    3.40    2.70
 -10   4   2    5.40    5.50
  10   4  -2    0.40    3.50
   9  -4  -2   22.10    5.90
   9  -4  -2   28.70    3.90
   9   4  -2   24.90    4.70
  -9   4   2   31.00    7.00
   9   4  -2   37.20    3.80
   8  -4  -2   36.10    3.90
   8  -4  -2   31.60    5.80
   8   4  -2   36.60    4.60
  -8   4   2   25.00    5.90
   8   4  -2   43.00    3.70
   7  -4  -2  141.79   10.40
  -7  -4   2  139.69   10.50
   7  -4  -2  139.79    7.90
   7   4  -2  131.29    8.40
   7   4  -2  159.38    8.20
  -7   4   2  146.09   10.90
   7   4  -2  138.69    7.50
   6  -4  -2   25.10    2.70
   6  -4  -2   20.20    3.30
  -6  -4   2   19.40    4.20
   6  -4  -2   25.90    4.50
   6   4  -2   22.80    2.70
   6   4  -2   19.90    2.10
   6   4  -2   24.80    3.20
   6   4  -2   15.60    2.60
  -6   4   2   19.40    4.50
   5  -4  -2  929.91   44.20
   5  -4  -2  929.51   42.60
  -5  -4   2  905.51   42.90
   5   4  -2  981.80   42.90
  -5   4   2 1025.60   44.80
  -5   4   2  964.50   44.00
   5   4  -2  902.51   43.00
   5   4  -2  968.40   42.30
   5   4  -2  941.91   42.50
   4  -4  -2   -1.70    2.50
   4  -4  -2    0.00    1.30
   4  -4  -2    0.00    1.60
  -4  -4   2    1.60    1.50
   4  -4  -2    4.00    2.40
  -4   4   2    0.20    2.40
   4   4  -2    1.70    1.60
   4   4  -2   -0.20    1.10
   4   4  -2   -1.10    1.30
   4   4  -2   -1.00    1.40
  -4   4   2    0.90    2.60
   4   4  -2   -1.50    2.20
   3  -4  -2 3656.03  169.88
   3  -4  -2 3934.61  170.88
   3  -4  -2 4027.20  170.08
  -3  -4   2 3589.64  170.18
   3   4  -2 3971.80  170.98
  -3   4   2 3790.22  169.68
  -3   4   2 4007.00  170.78
   3   4  -2 3826.02  170.28
  -3   4   2 3667.43  169.68
  -3   4   2 3816.22  170.98
   3   4  -2 4103.19  169.78
  -2  -4   2    7.30    1.60
   2  -4  -2   12.70    2.10
  -1  -4   2  143.49    6.80
  -1  -4   2  141.19    7.30
   1  -4  -2  139.39    7.00
  -1  -4   2  138.39    7.10
   1  -4  -2  143.09    7.10
   1  -4  -2  137.49    7.30
   1   4  -2  142.49    7.30
  -1   4   2  139.89    6.90
   1   4  -2  148.99    6.80
  -1   4   2  134.99    7.00
   1   4  -2  127.69    7.20
   0  -4   2  336.97   16.30
   0  -4   2  349.77   16.20
   0  -4  -2  354.76   16.10
   0  -4  -2  341.07   15.80
   0  -4   2  322.97   15.70
   0   4  -2  340.47   16.20
   0   4   2  349.47   16.00
   0   4  -2  355.26   15.80
   0   4   2  323.57   15.80
   0   4  -2  350.46   16.30
  -1  -4  -2 3869.51  167.18
  -1  -4  -2 3735.13  167.48
  -1  -4  -2 3655.53  166.58
   1  -4   2 3793.82  167.78
   1  -4   2 3781.42  167.58
   1  -4   2 3674.43  167.18
  -1   4  -2 3955.80  167.78
   1   4   2 3990.80  167.48
  -1   4  -2 3628.64  167.58
  -1   4  -2 3840.72  167.18
   1   4   2 3728.43  167.18
   2  -4   2  252.47   12.50
   2  -4   2  240.28   13.20
  -2  -4  -2  252.87   12.20
   2  -4   2  276.17   13.10
  -2  -4  -2  258.67   12.40
  -2  -4  -2  249.68   12.80
   2   4   2  253.77   12.40
  -2   4  -2  277.27   12.50
  -2   4  -2  261.97   13.20
  -2   4  -2  244.38   12.90
  -2   4  -2  261.37   12.70
   2   4   2  269.97   12.80
   3  -4   2 1005.70   45.90
  -3  -4  -2  986.60   46.20
  -3  -4  -2 1040.00   45.60
  -3  -4  -2  986.20   45.50
   3  -4   2  968.00   46.70
   3  -4   2 1024.90   46.40
   3   4   2 1073.79   46.20
   3   4   2 1018.10   45.80
   3   4   2 1015.20   46.40
  -3   4  -2  976.00   46.30
  -3   4  -2  990.80   46.30
  -3   4  -2 1071.09   45.90
  -3   4  -2 1024.90   46.70
  -4  -4  -2   20.30    2.60
   4  -4   2   27.00    3.80
   4  -4   2   18.60    4.50
  -4  -4  -2    9.80    3.20
   4  -4   2   14.20    2.80
  -4  -4  -2   19.20    2.80
  -4   4  -2   18.40    3.80
   4   4   2   16.80    3.70
  -4   4  -2   14.20    3.90
   4   4   2   16.40    2.80
   4   4   2   19.80    2.80
   4   4   2   16.80    1.60
  -4   4  -2   22.80    4.00
  -4   4  -2   17.60    2.90
   5  -4   2    0.70    3.20
  -5  -4  -2    5.40    2.80
  -5  -4  -2    1.30    1.70
  -5  -4  -2    5.50    2.20
   5  -4   2    2.80    2.20
   5   4   2    0.60    1.10
  -5   4  -2    2.40    1.90
  -5   4  -2    0.30    2.80
   5   4   2    3.80    2.00
   5   4   2   -0.10    2.10
  -5   4  -2   -1.90    2.80
  -6  -4  -2   -1.20    2.40
   6  -4   2   -1.20    2.10
  -6  -4  -2   -1.40    1.90
   6  -4   2   -0.30    3.30
  -6  -4  -2   -0.10    1.50
  -6   4  -2    2.40    1.90
  -6   4  -2    0.50    2.80
   6   4   2    0.30    1.10
   6   4   2    0.80    1.90
   6   4   2   -2.20    1.80
  -6   4  -2    2.30    3.30
   7  -4   2   31.60    5.90
   7  -4   2   34.70    4.30
  -7  -4  -2   24.10    3.60
  -7  -4  -2   28.70    4.10
  -7  -4  -2   33.30    3.20
   7   4   2   40.60    4.40
   7   4   2   31.00    4.20
  -7   4  -2   39.10    3.70
  -7   4  -2   45.40    6.60
   7   4   2   31.20    2.90
  -8  -4  -2   26.50    3.80
   8  -4   2   24.80    4.40
   8  -4   2   29.10    6.10
  -8   4  -2   16.70    5.70
  -8   4  -2   20.80    4.00
   8   4   2   26.60    4.20
   8   4   2   32.10    4.60
   9  -4   2    6.90    3.50
   9  -4   2   -0.10    4.70
  -9   4  -2    4.00    3.00
  -9   4  -2    1.20    4.80
   9   4   2    8.10    3.60
   9   4   2    6.70    3.40
  10  -4   2  146.09   10.40
  10  -4   2  143.59   13.00
  10   4   2  130.79   10.00
 -10   4  -2  142.89   13.90
  11  -4   2   33.40    7.30
  11  -4   2   32.90    5.70
  11   4   2   37.80    5.60
 -11   4  -2   40.60    8.60
  12  -4   2   10.30    4.80
  12  -4   2    7.40    8.00
 -12   4  -2   16.40    7.40
  13  -5  -2   18.90    7.30
 -13   5   2   -0.70    6.30
  12  -5  -2   58.09    9.70
 -12   5   2   72.09   11.10
  11  -5  -2   58.89    5.90
  11  -5  -2   51.69    8.30
 -11   5   2   35.30    8.40
  10  -5  -2   89.19   10.40
  10  -5  -2   99.09    7.70
  10   5  -2  106.19    7.20
 -10   5   2   96.29   11.30
  10   5  -2  108.19    8.20
   9  -5  -2   51.69    7.90
   9  -5  -2   60.59    5.40
   9   5  -2   61.59    6.10
  -9   5   2   47.90    7.90
   9   5  -2   70.79    5.20
   8  -5  -2  249.78   12.90
   8  -5  -2  238.48   15.50
  -8   5   2  240.98   16.00
   8   5  -2  243.68   13.10
   8   5  -2  251.47   12.40
   7  -5  -2   44.20    4.10
   7  -5  -2   50.39    6.40
   7   5  -2   49.00    3.80
   7   5  -2   54.99    4.60
   7   5  -2   52.39    4.40
  -7   5   2   45.80    6.50
   7   5  -2   54.79    4.50
   6  -5  -2   27.50    3.00
   6  -5  -2   33.10    4.10
   6  -5  -2   27.50    4.80
  -6  -5   2   33.10    3.30
   6   5  -2   32.70    3.40
  -6   5   2   27.60    5.00
   6   5  -2   41.00    3.40
   6   5  -2   26.40    3.10
   6   5  -2   33.90    2.80
  -5  -5   2  341.07   16.30
   5  -5  -2  329.67   16.10
   5  -5  -2  313.77   17.80
   5   5  -2  345.67   16.40
   5   5  -2  330.87   16.00
  -5   5   2  337.67   18.30
   5   5  -2  369.86   16.10
   5   5  -2  333.37   15.80
   4  -5  -2   32.00    4.30
  -4  -5   2   36.10    3.20
   4  -5  -2   33.30    3.30
   4  -5  -2   32.50    2.90
   4   5  -2   38.80    3.10
  -4   5   2   35.40    2.80
   4   5  -2   31.80    3.20
   4   5  -2   35.90    2.90
  -4   5   2   30.80    4.40
  -4   5   2   31.50    2.60
   4   5  -2   30.90    4.20
   4   5  -2   37.80    2.80
  -4   5   2   33.20    4.20
   3  -5  -2  208.98   10.20
  -3  -5   2  192.08   10.20
   3  -5  -2  196.28    9.90
   3   5  -2  208.88   10.30
   3   5  -2  214.98    9.80
  -3   5   2  215.48   11.00
   3   5  -2  218.78    9.90
   3   5  -2  197.78   10.90
  -3   5   2  208.78    9.90
  -3   5   2  212.48    9.80
  -3   5   2  188.78   10.90
   2  -5  -2  135.59    7.30
  -2  -5   2  139.69    7.50
   2  -5  -2  139.59    8.00
  -2  -5   2  140.59    7.00
   2  -5  -2  144.79    7.30
  -2  -5   2  139.99    7.10
  -2   5   2  144.09    7.20
  -2   5   2  156.48    8.00
  -2   5   2  149.19    7.10
   2   5  -2  145.59    7.30
   2   5  -2  154.08    7.40
   2   5  -2  151.38    7.10
  -1  -5   2  452.55   21.20
  -1  -5   2  468.55   21.50
  -1  -5   2  463.25   21.50
   1  -5  -2  440.96   21.60
   1  -5  -2  469.85   21.40
   1  -5  -2  479.85   21.40
  -1   5   2  478.45   21.30
  -1   5   2  462.45   21.30
   1   5  -2  445.96   21.50
   1   5  -2  486.35   21.20
   1   5  -2  481.45   21.60
   0  -5  -2  620.94   29.70
   0  -5   2  697.83   30.00
   0  -5   2  643.74   30.00
   0  -5  -2  687.73   29.70
   0  -5   2  624.54   29.50
   0   5  -2  652.43   30.00
   0   5   2  660.63   29.70
   0   5  -2  687.23   29.50
   0   5  -2  628.94   29.90
   0   5   2  631.64   29.60
  -1  -5  -2  584.34   27.40
   1  -5   2  585.34   27.10
   1  -5   2  633.14   27.70
   1  -5   2  583.94   27.80
  -1  -5  -2  604.64   27.10
  -1   5  -2  575.54   27.60
  -1   5  -2  606.54   27.10
  -1   5  -2  599.24   27.80
   1   5   2  563.44   27.10
   1   5   2  622.94   27.40
  -2  -5  -2   20.90    2.00
  -2  -5  -2   20.00    2.80
   2  -5   2   21.20    2.90
   2  -5   2   23.70    3.40
   2  -5   2   21.60    2.40
  -2  -5  -2   24.50    2.40
  -2   5  -2   26.40    3.40
  -2   5  -2   24.50    2.50
   2   5   2   20.30    2.60
   2   5   2   24.50    2.60
  -2   5  -2   21.20    3.10
   3  -5   2    8.90    2.30
   3  -5   2   10.60    3.60
   3  -5   2    9.60    3.00
  -3  -5  -2    8.10    1.80
  -3  -5  -2   10.60    2.90
  -3  -5  -2   11.30    2.10
  -3   5  -2    7.50    3.10
   3   5   2   10.40    2.70
  -3   5  -2   16.20    3.20
   3   5   2   10.90    2.20
  -3   5  -2   12.60    2.40
  -3   5  -2    9.60    3.20
  -4  -5  -2   20.70    2.70
   4  -5   2   15.40    4.40
  -4  -5  -2   16.20    3.50
   4  -5   2   18.80    3.00
  -4  -5  -2   21.10    2.60
  -4   5  -2   11.20    3.80
  -4   5  -2   15.20    3.90
   4   5   2   16.70    2.80
   4   5   2   13.80    3.80
  -4   5  -2   15.10    2.90
   5  -5   2   32.70    5.40
  -5  -5  -2   38.70    3.40
   5  -5   2   30.00    3.70
  -5  -5  -2   36.90    3.40
  -5  -5  -2   35.50    4.30
   5   5   2   36.70    2.50
  -5   5  -2   32.40    4.90
   5   5   2   33.20    3.70
   5   5   2   37.00    3.50
  -5   5  -2   31.30    4.50
  -5   5  -2   33.10    3.60
   6  -5   2   16.80    3.30
   6  -5   2   24.20    5.10
  -6  -5  -2   23.80    3.00
  -6  -5  -2   20.20    2.60
  -6  -5  -2   19.00    3.60
   6   5   2   21.60    3.30
   6   5   2   27.40    3.30
  -6   5  -2   26.20    4.20
  -6   5  -2   30.20    3.40
   6   5   2   22.30    2.10
  -6   5  -2   22.20    4.70
  -7  -5  -2    9.30    2.60
  -7  -5  -2    6.60    2.10
  -7  -5  -2    8.90    3.10
   7  -5   2   10.70    3.20
   7  -5   2    6.80    4.50
   7   5   2    8.10    2.80
  -7   5  -2    9.30    2.60
  -7   5  -2    7.00    4.30
   7   5   2    6.90    2.70
   7   5   2    8.60    1.70
   8  -5   2    9.40    3.60
   8  -5   2    5.30    4.90
  -8  -5  -2   10.60    3.20
  -8   5  -2    9.20    5.00
   8   5   2   15.40    3.60
  -8   5  -2   12.40    3.70
   8   5   2   15.40    3.50
   9  -5   2    6.20    3.60
   9  -5   2    9.50    5.60
  -9   5  -2   13.50    5.70
   9   5   2   11.90    3.60
   9   5   2   13.50    3.60
  -9   5  -2   10.80    3.40
  10  -5   2    0.70    3.60
  10  -5   2    2.60    5.00
  10   5   2    4.80    3.50
 -10   5  -2   -2.20    4.80
  11  -5   2   -3.30    3.40
  11  -5   2    4.70    5.50
 -11   5  -2   -5.40    5.20
  11   5   2    5.40    4.00
  12  -5   2    4.80    5.80
  12  -5   2    1.60    4.30
 -12   5  -2   12.30    6.80
  12  -6  -2   16.60    6.90
 -12   6   2   22.90    7.90
  11  -6  -2    3.20    3.20
  11  -6  -2   -7.40    4.90
 -11   6   2    1.70    5.80
  10  -6  -2   77.49    6.60
  10  -6  -2   68.09    9.40
  10   6  -2   78.19    6.20
 -10   6   2   78.89   10.10
   9  -6  -2    9.50    3.10
   9  -6  -2   12.80    5.70
  -9   6   2   22.50    6.50
   9   6  -2   12.00    3.30
   9   6  -2   15.00    2.90
   8  -6  -2  148.59    8.60
   8  -6  -2  121.09   11.20
   8   6  -2  136.89    8.00
   8   6  -2  147.89    8.60
  -8   6   2  159.38   12.10
   7  -6  -2   35.20    3.70
   7  -6  -2   35.80    5.80
   7   6  -2   51.89    6.50
   7   6  -2   47.20    4.10
   7   6  -2   43.50    4.00
   7   6  -2   43.50    3.60
  -7   6   2   39.60    6.30
  -6  -6   2   20.30    2.80
   6  -6  -2   20.90    2.80
   6  -6  -2   24.60    4.60
   6   6  -2   29.20    3.20
  -6   6   2   21.70    4.70
   6   6  -2   26.50    3.10
   6   6  -2   32.00    2.80
   6   6  -2   29.90    2.90
   5  -6  -2   53.39    4.20
   5  -6  -2   47.30    5.70
  -5  -6   2   43.50    3.80
  -5   6   2   42.30    5.70
   5   6  -2   48.10    3.80
  -5   6   2   48.20    3.60
  -5   6   2   53.59    3.60
   5   6  -2   44.70    3.80
   5   6  -2   54.99    4.20
   5   6  -2   55.59    4.40
   4  -6  -2    3.00    3.30
   4  -6  -2    1.50    2.20
   4  -6  -2    0.60    1.70
  -4  -6   2    1.00    1.70
   4   6  -2   -0.50    2.70
  -4   6   2    0.30    3.00
   4   6  -2    1.70    1.70
  -4   6   2    2.60    1.60
   4   6  -2    0.20    1.70
  -4   6   2    5.80    3.10
  -4   6   2    2.00    1.70
   4   6  -2    0.70    1.80
   4   6  -2   -0.10    1.30
   3  -6  -2    2.10    2.30
   3  -6  -2    2.20    1.40
  -3  -6   2    1.30    1.40
   3  -6  -2    1.60    1.60
  -3   6   2    2.10    1.30
  -3   6   2    3.70    1.50
   3   6  -2    1.50    1.20
  -3   6   2    2.20    2.20
   3   6  -2    2.00    1.30
   3   6  -2    3.60    1.60
  -2  -6   2    8.10    1.80
   2  -6  -2    9.10    2.20
  -2  -6   2   11.60    1.80
   2  -6  -2    7.30    1.60
  -2  -6   2    9.20    1.50
   2  -6  -2    6.70    1.70
  -2   6   2    9.30    1.60
  -2   6   2    8.30    2.10
   2   6  -2   12.50    1.60
   2   6  -2    7.20    1.60
  -2   6   2   10.40    1.50
   1  -6  -2   24.80    2.50
   1  -6  -2   29.30    2.60
  -1  -6   2   25.30    2.80
   1  -6  -2   23.70    2.80
  -1  -6   2   21.20    2.20
  -1  -6   2   29.60    2.90
   1   6  -2   23.60    2.70
  -1   6   2   22.60    2.30
   1   6  -2   26.40    2.30
   1   6  -2   19.50    2.50
  -1   6   2   23.20    2.40
  -1   6   2   28.70    2.80
   0  -6  -2   16.40    2.10
   0  -6   2   22.60    2.70
   0  -6   2   17.00    2.00
   0  -6   2   17.40    2.80
   0  -6  -2   17.10    2.20
   0  -6  -2   12.00    2.20
   0   6   2   15.50    2.10
   0   6  -2   17.80    2.80
   0   6   2   17.00    2.10
   0   6  -2   17.40    2.60
   0   6  -2   17.50    2.00
  -1  -6  -2  393.56   18.40
   1  -6   2  417.46   18.90
  -1  -6  -2  379.86   18.70
   1  -6   2  383.76   18.30
   1  -6   2  382.46   19.10
  -1   6  -2  382.06   18.90
  -1   6  -2  381.16   19.00
   1   6   2  388.76   18.40
   1   6   2  408.36   18.60
  -1   6  -2  406.16   18.30
   2  -6   2  213.28   10.70
  -2  -6  -2  219.48   10.60
   2  -6   2  183.08   11.50
   2  -6   2  226.18   11.40
  -2  -6  -2  201.08   11.00
   2   6   2  221.48   10.90
  -2   6  -2  200.88   11.30
   2   6   2  206.78   10.60
  -2   6  -2  208.98   11.50
  -2   6  -2  219.48   10.60
  -3  -6  -2   63.69    4.00
  -3  -6  -2   62.99    4.80
   3  -6   2   61.69    5.00
  -3  -6  -2   56.59    5.10
   3  -6   2   61.49    6.20
  -3   6  -2   69.99    5.00
  -3   6  -2   58.79    5.40
   3   6   2   54.89    4.70
   3   6   2   58.29    5.00
  -3   6  -2   49.80    5.30
  -3   6  -2   66.99    6.20
  -4  -6  -2   28.30    2.70
  -4  -6  -2   19.50    3.60
   4  -6   2   24.50    3.40
   4  -6   2   22.10    4.90
  -4  -6  -2   26.90    3.10
  -4   6  -2   31.10    4.30
  -4   6  -2   30.60    4.40
  -4   6  -2   26.20    3.30
   4   6   2   32.30    3.40
   5  -6   2   43.50    4.50
  -5  -6  -2   52.49    3.90
  -5  -6  -2   53.59    5.00
  -5  -6  -2   54.79    4.30
   5  -6   2   45.30    6.10
  -5   6  -2   63.79    5.60
   5   6   2   54.29    3.10
   5   6   2   50.69    4.60
  -5   6  -2   54.99    5.90
  -5   6  -2   48.80    5.40
  -6  -6  -2   64.79    5.70
   6  -6   2   76.49    7.80
  -6  -6  -2   67.99    4.70
   6  -6   2   70.69    5.90
  -6  -6  -2   66.59    4.90
   6   6   2   66.89    4.90
   6   6   2   70.99    5.60
  -6   6  -2   67.49    6.40
  -6   6  -2   62.69    6.90
   6   6   2   69.19    4.00
   7  -6   2    0.90    2.70
  -7  -6  -2    0.10    2.00
  -7  -6  -2   -1.20    1.80
  -7  -6  -2    3.30    2.90
   7  -6   2    2.50    4.50
  -7   6  -2   11.00    4.50
  -7   6  -2   -0.40    3.10
   7   6   2    4.10    2.60
   7   6   2    3.20    2.30
   7   6   2    0.30    1.30
  -8  -6  -2   53.39    5.10
   8  -6   2   70.49    8.70
   8  -6   2   58.69    6.00
   8   6   2   61.09    5.90
  -8   6  -2   51.69    7.70
   8   6   2   64.39    5.50
  -8   6  -2   58.89    5.90
   9  -6   2   34.10    7.30
   9  -6   2   27.90    4.80
  -9   6  -2   22.30    4.10
  -9   6  -2   17.70    6.10
   9   6   2   28.40    4.70
  10  -6   2   77.29    7.70
  10  -6   2   78.09    9.80
 -10   6  -2   80.89   10.50
  10   6   2   84.49    7.80
  11  -6   2    9.60    6.20
  11  -6   2    2.90    4.00
  11   6   2    6.50    4.10
 -11   6  -2    9.30    6.00
  12  -6   2    0.50    5.70
  12  -6   2    1.10    4.30
 -12   6  -2   -3.90    5.80
  12  -7  -2   42.00    8.70
 -12   7   2   36.60    9.00
  11  -7  -2   -4.00    3.10
  11  -7  -2   -3.40    5.20
 -11   7   2   12.80    6.70
  10  -7  -2    4.50    3.10
  10  -7  -2   -0.70    5.40
  10   7  -2   11.90    3.00
 -10   7   2    5.00    5.60
   9  -7  -2    1.80    5.10
   9  -7  -2    2.70    2.80
   9   7  -2    1.60    2.20
   9   7  -2    0.60    2.50
  -9   7   2    5.20    5.20
   8  -7  -2    2.80    2.50
   8  -7  -2    3.00    4.60
   8   7  -2   -0.50    1.90
  -8   7   2    0.10    4.20
   8   7  -2    2.20    2.30
   7  -7  -2   75.19    5.50
   7  -7  -2   61.79    7.40
  -7  -7   2   70.89    5.10
  -7   7   2   56.39    7.40
   7   7  -2   71.79    5.20
   7   7  -2   63.69    4.60
   7   7  -2   67.39    4.80
   6  -7  -2   98.49    9.00
  -6  -7   2  108.39    6.60
   6  -7  -2  104.59    6.70
  -6   7   2  102.39    5.90
  -6   7   2  113.89    5.90
   6   7  -2  108.19    6.70
  -6   7   2  107.59    9.10
   6   7  -2  122.59    6.80
   6   7  -2  114.49    6.30
  -5  -7   2    3.20    1.80
   5  -7  -2    1.60    1.90
   5  -7  -2    0.90    3.50
  -5   7   2    4.50    1.80
   5   7  -2    5.00    2.10
   5   7  -2    1.70    1.80
  -5   7   2    7.50    3.70
   5   7  -2    7.20    2.10
  -5   7   2    6.20    1.70
   4  -7  -2  908.91   39.80
  -4  -7   2  843.12   39.30
   4  -7  -2  855.11   40.80
   4  -7  -2  813.52   39.30
   4   7  -2  880.91   39.20
   4   7  -2  939.61   39.30
  -4   7   2  860.61   39.10
  -4   7   2  829.92   40.60
  -4   7   2  863.21   39.00
   3  -7  -2  424.76   20.50
  -3  -7   2  418.46   20.60
   3  -7  -2  435.06   21.70
   3  -7  -2  463.45   20.90
  -3  -7   2  436.86   20.20
  -3  -7   2  456.85   20.30
   3   7  -2  434.36   20.20
   3   7  -2  418.06   20.50
  -3   7   2  443.06   20.60
   3   7  -2  485.25   20.50
  -3   7   2  427.26   20.30
  -3   7   2  463.65   21.60
  -2  -7   2  215.18   10.00
  -2  -7   2  191.98    9.70
   2  -7  -2  202.48   10.20
  -2  -7   2  193.88    9.70
   2  -7  -2  199.38   10.70
   2  -7  -2  187.28    9.80
  -2   7   2  208.88   10.60
   2   7  -2  203.28    9.70
  -2   7   2  189.48    9.90
   2   7  -2  193.98    9.80
  -2   7   2  202.78    9.80
   2   7  -2  197.98   10.10
   1  -7  -2  921.81   42.80
   1  -7  -2  979.90   42.90
  -1  -7   2  927.01   42.90
  -1  -7   2  927.11   42.60
   1  -7  -2  920.71   43.10
  -1  -7   2  995.20   43.00
  -1   7   2  909.31   42.80
  -1   7   2  971.20   42.70
   1   7  -2  984.50   42.70
   1   7  -2  959.50   43.10
   1   7  -2  922.81   42.90
  -1   7   2  969.00   43.00
   0  -7  -2   26.80    2.70
   0  -7   2   26.60    3.20
   0  -7   2   28.60    3.10
   0  -7   2   27.30    2.50
   0  -7  -2   30.00    2.90
   0  -7  -2   22.90    2.70
   0   7   2   25.10    2.60
   0   7  -2   35.80    2.80
   0   7   2   25.80    2.70
   0   7  -2   27.20    3.30
   0   7  -2   29.10    3.20
  -1  -7  -2    5.50    2.00
   1  -7   2    5.00    2.50
   1  -7   2    3.70    1.50
  -1  -7  -2    8.60    1.60
   1  -7   2    4.10    2.10
  -1  -7  -2    8.00    1.80
   1   7   2    2.40    1.60
  -1   7  -2    6.50    2.30
  -1   7  -2    3.90    2.20
  -1   7  -2    7.80    1.70
   1   7   2    7.60    1.80
   2  -7   2  737.93   36.00
   2  -7   2  875.41   36.90
  -2  -7  -2  729.43   36.30
   2  -7   2  750.92   37.10
  -2  -7  -2  852.21   36.10
  -2   7  -2  772.82   36.90
   2   7   2  785.82   36.10
  -2   7  -2  764.12   36.70
  -2   7  -2  800.12   36.10
   2   7   2  837.92   36.40
   3  -7   2  116.29    7.00
   3  -7   2  106.39    8.60
  -3  -7  -2   98.79    6.80
  -3  -7  -2  110.49    7.70
   3   7   2  107.19    6.80
  -3   7  -2  106.69    8.20
  -3   7  -2  120.19    7.00
  -3   7  -2  100.99    7.60
   4  -7   2   45.80    4.40
   4  -7   2   52.99    6.10
  -4  -7  -2   37.50    4.60
  -4  -7  -2   53.39    4.20
  -4   7  -2   41.50    5.20
   4   7   2   54.49    4.50
  -4   7  -2   44.20    5.20
   5  -7   2   20.30    3.30
  -5  -7  -2   25.00    2.40
  -5  -7  -2   23.40    2.90
  -5  -7  -2   24.50    3.90
   5  -7   2   23.70    4.90
   5   7   2   19.70    3.10
  -5   7  -2   20.70    4.10
  -5   7  -2   27.30    4.60
   6  -7   2   24.70    3.60
  -6  -7  -2   22.70    2.50
   6  -7   2   25.00    5.50
  -6  -7  -2   24.60    3.00
  -6  -7  -2   22.50    3.70
   6   7   2   23.50    2.00
  -6   7  -2   23.60    5.10
   6   7   2   21.60    3.30
  -7  -7  -2  106.49    6.60
  -7  -7  -2  110.59    8.10
   7  -7   2  111.09    8.30
   7  -7   2  111.59   10.70
  -7  -7  -2  111.99    6.90
  -7   7  -2  128.09   10.20
  -7   7  -2  122.09    8.70
   7   7   2  120.19    8.00
   7   7   2  120.09    6.10
  -8  -7  -2   93.29    7.00
   8  -7   2   96.79    8.00
   8  -7   2  109.59   10.80
   8   7   2   91.19    7.50
  -8   7  -2  105.79   10.50
  -8   7  -2   94.99    7.60
   9  -7   2   48.30    5.80
   9  -7   2   39.10    7.50
  -9   7  -2   45.10    5.20
  -9   7  -2   50.49    8.20
   9   7   2   45.80    5.60
  10  -7   2   23.40    5.00
  10  -7   2   28.40    7.30
  10   7   2   30.70    5.10
 -10   7  -2   28.10    7.20
  11  -7   2   20.10    7.30
  11  -7   2   64.19    7.30
  11   7   2   68.19    7.20
 -11   7  -2   63.69    9.70
  12  -8  -2   -3.50    6.00
 -12   8   2   -8.80    5.60
  11  -8  -2   17.30    7.20
  11  -8  -2   15.40    4.10
 -11   8   2   12.10    7.00
  10  -8  -2   19.10    7.10
  10  -8  -2   28.50    4.50
 -10   8   2   34.90    7.80
  10   8  -2   38.80    4.40
   9  -8  -2   35.90    4.70
   9  -8  -2   37.30    7.20
   9   8  -2   38.90    4.10
  -9   8   2   37.60    7.50
   8  -8  -2   15.50    5.60
   8  -8  -2   30.70    4.00
  -8   8   2   25.60    6.40
   8   8  -2   26.90    3.30
   7  -8  -2   28.20    3.60
   7  -8  -2   26.00    5.60
  -7  -8   2   26.30    3.20
  -7   8   2   36.20    2.80
   7   8  -2   29.30    3.20
  -7   8   2   31.60    6.10
   7   8  -2   31.40    3.60
  -6  -8   2    2.00    1.70
   6  -8  -2   -0.80    1.90
   6  -8  -2   -3.10    3.20
   6   8  -2    3.70    1.70
   6   8  -2    4.80    2.00
   6   8  -2   -3.20    2.00
  -6   8   2   -1.40    1.50
  -6   8   2   -0.50    1.50
  -6   8   2   -3.40    2.80
  -5  -8   2   12.40    2.30
   5  -8  -2   16.00    2.60
   5  -8  -2    9.60    4.20
  -5   8   2    9.30    3.70
   5   8  -2   12.20    2.30
   5   8  -2   13.40    2.50
  -5   8   2   13.70    2.20
  -5   8   2   12.70    2.30
   4  -8  -2   17.70    2.80
  -4  -8   2   29.80    2.60
  -4  -8   2   29.60    3.20
   4  -8  -2   21.40    4.60
   4   8  -2   28.20    3.20
  -4   8   2   22.20    4.30
  -4   8   2   19.30    3.00
   4   8  -2   27.10    3.00
  -4   8   2   27.00    2.90
   3  -8  -2  565.34   25.60
  -3  -8   2  567.04   25.00
   3  -8  -2  500.35   25.10
   3  -8  -2  543.15   26.40
  -3  -8   2  527.95   24.80
  -3  -8   2  521.65   25.20
   3   8  -2  563.84   24.70
  -3   8   2  542.25   26.10
  -3   8   2  546.65   25.00
   3   8  -2  532.95   25.20
  -3   8   2  526.15   25.20
   3   8  -2  573.84   25.00
  -2  -8   2   -0.10    1.90
  -2  -8   2    3.30    1.60
  -2  -8   2    3.10    1.60
   2  -8  -2    1.50    1.70
   2  -8  -2    2.00    1.80
   2  -8  -2   -2.20    2.10
   2   8  -2    3.20    1.70
   2   8  -2    2.60    1.40
  -2   8   2    2.00    1.70
  -2   8   2    1.60    1.40
   2   8  -2    2.40    2.00
  -2   8   2    2.30    2.20
   1  -8  -2  439.66   21.50
   1  -8  -2  485.75   21.80
   1  -8  -2  438.56   21.80
  -1  -8   2  439.06   21.60
  -1  -8   2  454.05   21.30
  -1  -8   2  478.35   21.80
  -1   8   2  452.05   21.40
   1   8  -2  496.05   21.40
  -1   8   2  457.95   21.70
  -1   8   2  442.36   21.50
   1   8  -2  476.45   21.70
   0  -8  -2  125.69    7.10
   0  -8  -2  124.59    7.00
   0  -8   2  121.59    7.40
   0  -8   2  120.39    7.50
   0  -8   2  122.29    6.80
   0   8  -2  119.89    7.70
   0   8  -2  127.79    7.40
   0   8   2  135.79    7.00
   0   8   2  108.59    6.90
   0   8  -2  129.49    6.80
   1  -8   2  572.34   27.80
  -1  -8  -2  566.14   26.60
   1  -8   2  583.94   27.60
  -1  -8  -2  637.44   27.20
  -1  -8  -2  543.45   27.20
   1   8   2  551.44   26.90
  -1   8  -2  617.24   27.70
  -1   8  -2  596.34   26.90
  -1   8  -2  549.25   27.50
   1   8   2  610.84   27.10
  -2  -8  -2   59.69    5.50
  -2  -8  -2   74.89    4.50
   2  -8   2   76.69    6.90
  -2  -8  -2   76.69    5.50
   2  -8   2   72.99    5.30
   2   8   2   81.69    5.80
  -2   8  -2   73.39    6.40
  -2   8  -2   82.69    6.90
  -2   8  -2   76.89    5.30
   2   8   2   72.89    5.40
   3  -8   2    7.20    4.10
  -3  -8  -2    3.90    3.00
  -3  -8  -2   10.40    2.70
   3  -8   2    7.00    2.60
   3   8   2   11.40    2.70
  -3   8  -2    9.00    3.60
   4  -8   2    0.20    2.30
   4  -8   2   -0.10    3.70
  -4  -8  -2   -1.70    2.60
  -4  -8  -2    4.90    2.20
   4   8   2   -0.10    2.00
  -4   8  -2    4.30    3.10
  -4   8  -2   -1.10    3.10
  -5  -8  -2    5.20    2.80
  -5  -8  -2    1.40    1.90
   5  -8   2    5.90    2.50
   5  -8   2    2.40    3.70
   5   8   2    4.40    2.20
  -5   8  -2    8.30    3.40
   6  -8   2    1.00    2.50
  -6  -8  -2    0.40    1.80
   6  -8   2   -4.80    3.60
  -6  -8  -2   -4.50    2.60
   6   8   2    0.90    2.10
  -6   8  -2   -0.20    3.20
  -6   8  -2   -1.00    3.30
  -7  -8  -2   95.09    6.30
  -7  -8  -2   86.59    7.20
   7  -8   2  100.69   10.10
   7  -8   2  100.19    7.60
  -7   8  -2   94.79    9.60
   7   8   2   81.69    7.00
  -7   8  -2   89.29    7.60
  -8  -8  -2   -1.90    2.60
   8  -8   2    0.60    3.20
   8  -8   2   -0.60    4.90
  -8   8  -2   -2.10    4.30
   8   8   2    3.60    2.90
  -8   8  -2    4.30    3.60
   9  -8   2   36.50    5.30
   9  -8   2   31.50    7.50
   9   8   2   41.60    5.30
  -9   8  -2   29.00    4.70
  -9   8  -2   23.30    6.60
  10  -8   2   42.10    8.30
  10  -8   2   51.59    6.40
  10   8   2   59.89    6.70
 -10   8  -2   58.59    9.20
  11  -8   2    8.40    6.30
  11  -8   2    1.90    3.80
 -11   8  -2   -0.40    5.30
  11   8   2   -2.20    3.60
  12  -9  -2    9.00    6.60
 -12   9   2   11.80    7.30
  11  -9  -2   33.60    8.10
  11  -9  -2   28.80    4.90
 -11   9   2   39.30    8.30
  10  -9  -2   27.40    4.70
  10  -9  -2   31.40    7.20
  10   9  -2   28.30    4.00
 -10   9   2   17.20    6.90
   9  -9  -2  177.98   14.60
   9  -9  -2  192.98   11.50
  -9   9   2  182.28   15.10
   9   9  -2  206.28   10.90
   8  -9  -2   51.69    5.20
   8  -9  -2   56.79    8.00
  -8   9   2   48.60    7.70
   8   9  -2   58.09    4.80
  -7  -9   2  200.88   10.80
   7  -9  -2  194.38   11.30
   7  -9  -2  184.98   13.80
   7   9  -2  208.48   11.10
   7   9  -2  202.68   10.80
  -7   9   2  195.68   10.20
  -7   9   2  209.38   14.10
  -7   9   2  231.88   10.30
   6  -9  -2   74.19    7.90
   6  -9  -2   75.09    5.60
  -6  -9   2   74.99    5.10
  -6   9   2   50.69    6.70
  -6   9   2   71.49    5.00
   6   9  -2   77.09    5.20
  -6   9   2   77.79    4.90
  -5  -9   2  245.18   12.40
   5  -9  -2  238.38   14.70
   5  -9  -2  239.18   12.60
  -5   9   2  263.17   12.30
  -5   9   2  230.38   14.20
  -5   9   2  235.78   12.40
   5   9  -2  274.57   12.80
   5   9  -2  244.18   12.50
  -4  -9   2   60.59    4.70
   4  -9  -2   67.69    7.10
  -4  -9   2   63.69    4.80
   4  -9  -2   71.79    5.30
  -4  -9   2   66.49    4.60
  -4   9   2   66.99    5.40
  -4   9   2   77.59    4.80
   4   9  -2   67.99    5.30
   4   9  -2   70.79    5.10
  -3  -9   2    5.70    2.50
   3  -9  -2    3.90    3.50
  -3  -9   2    1.90    2.10
   3  -9  -2    2.70    2.10
  -3  -9   2    3.10    2.10
   3   9  -2    1.10    1.90
  -3   9   2    1.90    2.30
   3   9  -2    2.40    2.50
   3   9  -2   -1.60    1.70
  -3   9   2    2.10    1.80
   2  -9  -2  154.88    9.70
  -2  -9   2  174.98    9.10
   2  -9  -2  166.48    9.20
  -2  -9   2  165.78    8.60
   2  -9  -2  149.99    8.80
  -2  -9   2  142.89    8.40
   2   9  -2  160.78    8.50
  -2   9   2  156.38    9.40
   2   9  -2  175.98    8.50
  -2   9   2  149.59    8.80
  -2   9   2  160.08    8.50
   2   9  -2  156.48    9.00
   1  -9  -2  355.26   17.90
  -1  -9   2  399.26   18.20
   1  -9  -2  363.76   17.80
   1  -9  -2  355.46   18.00
  -1  -9   2  390.96   18.00
  -1  -9   2  358.26   17.50
  -1   9   2  355.46   17.90
  -1   9   2  333.17   17.70
   1   9  -2  378.76   17.50
   1   9  -2  391.16   17.90
  -1   9   2  388.46   17.60
   1   9  -2  359.86   18.00
   0  -9  -2  386.76   19.20
   0  -9   2  375.06   19.70
   0  -9   2  368.56   19.00
   0  -9   2  419.36   19.90
   0  -9  -2  427.56   19.50
   0   9  -2  413.86   19.70
   0   9  -2  447.66   19.20
   0   9   2  388.06   19.20
   0   9   2  404.96   19.10
   1  -9   2  511.85   23.80
  -1  -9  -2  487.95   22.60
  -1  -9  -2  551.44   23.30
   1  -9   2  461.85   22.90
  -1  -9  -2  470.05   23.20
   1  -9   2  462.75   23.80
   1   9   2  489.05   23.10
  -1   9  -2  481.95   23.70
  -1   9  -2  504.45   22.90
   1   9   2  458.65   23.00
   2  -9   2  206.28   12.30
   2  -9   2  192.88   10.70
  -2  -9  -2  193.18   11.30
  -2  -9  -2  221.98   11.10
  -2  -9  -2  205.48   10.00
  -2   9  -2  185.98   11.90
  -2   9  -2  198.78   12.60
   2   9   2  202.88   10.90
   3  -9   2  924.41   43.30
  -3  -9  -2 1016.10   43.30
  -3  -9  -2  918.61   43.60
   3  -9   2  900.61   44.70
   3   9   2  958.60   43.30
  -4  -9  -2   57.29    4.70
   4  -9   2   46.80    6.50
   4  -9   2   48.10    4.80
  -4  -9  -2   47.90    5.10
   4   9   2   55.19    4.90
  -4   9  -2   62.29    6.20
   5  -9   2    1.90    2.40
  -5  -9  -2    3.50    2.80
  -5  -9  -2    1.40    1.90
   5  -9   2   -6.10    3.10
  -5   9  -2   -1.50    2.90
  -5   9  -2    2.70    3.00
   5   9   2   -1.00    1.90
  -6  -9  -2   31.90    3.70
   6  -9   2   29.00    6.20
  -6  -9  -2   32.60    4.40
   6  -9   2   27.10    4.10
  -6   9  -2   27.20    4.70
  -6   9  -2   35.70    5.80
   6   9   2   31.60    4.00
  -7  -9  -2   -2.00    2.20
  -7  -9  -2    2.80    3.00
   7  -9   2    5.70    5.20
   7  -9   2   -1.60    2.80
   7   9   2    1.90    2.60
  -7   9  -2    3.10    4.40
  -7   9  -2    3.80    3.70
   8  -9   2   -2.30    5.00
  -8  -9  -2    6.00    3.10
   8  -9   2    8.90    3.60
  -8   9  -2   10.10    4.10
   8   9   2    9.90    3.40
  -8   9  -2   11.20    5.20
   9  -9   2    1.70    3.50
   9  -9   2    8.20    6.00
   9   9   2   -1.30    2.90
  -9   9  -2    3.80    5.00
  -9   9  -2    7.60    3.80
  10  -9   2   12.40    4.40
  10  -9   2    4.70    5.80
 -10   9  -2   14.60    6.20
  10   9   2   14.90    4.30
  11  -9   2   -1.00    4.00
  11  -9   2    4.10    6.40
  11   9   2   10.10    4.30
 -11   9  -2    2.20    6.00
  12 -10  -2    6.00    6.60
 -12  10   2   10.00    7.10
  11 -10  -2   -2.90    5.40
  11 -10  -2    2.30    3.60
 -11  10   2   -0.10    5.90
  10 -10  -2    5.80    6.00
  10 -10  -2    3.80    3.50
 -10  10   2    0.40    5.50
  10  10  -2    4.80    2.90
   9 -10  -2    6.20    3.30
   9 -10  -2    1.90    5.60
   9  10  -2    0.80    2.40
  -9  10   2   -1.80    5.20
   8 -10  -2  196.08   12.00
  -8 -10   2  225.38   11.50
   8 -10  -2  204.08   15.00
  -8  10   2  213.88   15.30
   8  10  -2  222.18   11.70
   7 -10  -2    0.70    2.60
   7 -10  -2   -0.80    4.40
  -7 -10   2    5.20    2.20
  -7  10   2    5.70    2.10
  -7  10   2    4.10    4.30
  -7  10   2    3.00    2.10
   7  10  -2    2.70    2.20
   6 -10  -2   50.29    6.90
   6 -10  -2   53.59    5.00
  -6 -10   2   65.69    4.80
   6  10  -2   55.79    4.80
  -6  10   2   70.99    4.70
  -6  10   2   64.09    7.30
  -6  10   2   59.29    4.90
   5 -10  -2   57.39    7.10
  -5 -10   2   76.99    5.20
   5 -10  -2   75.59    5.60
  -5  10   2   84.29    5.30
  -5  10   2   75.69    5.60
  -5  10   2   77.49    7.60
   5  10  -2   78.19    5.50
  -4 -10   2    3.00    2.00
  -4 -10   2    3.20    2.00
   4 -10  -2    1.40    3.50
  -4 -10   2   -0.10    2.10
   4 -10  -2    1.50    2.20
  -4  10   2    3.30    2.30
  -4  10   2   -0.10    1.70
   4  10  -2    4.00    2.30
   3 -10  -2  239.78   12.10
  -3 -10   2  219.88   11.80
  -3 -10   2  214.38   11.60
  -3 -10   2  248.68   12.20
   3 -10  -2  225.98   13.50
  -3  10   2  245.58   11.70
  -3  10   2  234.18   12.20
   3  10  -2  242.38   11.90
   3  10  -2  213.08   12.10
   3  10  -2  220.58   11.20
  -2 -10   2  274.17   13.30
   2 -10  -2  233.18   12.80
  -2 -10   2  259.37   12.60
  -2 -10   2  233.68   12.50
   2 -10  -2  235.28   13.80
   2  10  -2  263.87   12.60
   2  10  -2  249.97   13.10
  -2  10   2  235.38   12.90
  -2  10   2  240.98   12.50
   2  10  -2  265.27   12.60
  -2  10   2  254.87   13.50
  -1 -10   2  277.07   15.00
   1 -10  -2  288.57   15.10
  -1 -10   2  275.97   14.70
   1 -10  -2  298.67   15.50
  -1 -10   2  328.37   15.60
   1  10  -2  313.97   15.50
  -1  10   2  309.47   14.80
   1  10  -2  316.67   14.80
  -1  10   2  267.97   14.90
   1  10  -2  325.67   15.10
  -1  10   2  305.27   15.20
   0 -10   2  154.88    8.80
   0 -10  -2  155.98    9.30
   0 -10   2  173.18    9.90
   0 -10  -2  159.78    9.10
   0 -10   2  153.28    9.70
   0  10  -2  157.68    9.70
   0  10  -2  166.48    9.60
   0  10   2  165.58    8.80
   0  10   2  154.88    9.10
   1 -10   2   85.89    6.20
  -1 -10  -2   88.09    6.90
   1 -10   2   95.49    7.80
  -1 -10  -2   90.89    6.00
  -1  10  -2   96.19    7.40
   1  10   2   85.79    6.40
  -1  10  -2   89.99    7.30
  -2 -10  -2    8.20    2.20
   2 -10   2    6.00    2.40
   2 -10   2    8.80    4.00
  -2 -10  -2    9.90    3.20
   2  10   2    3.60    2.50
   3 -10   2  271.47   15.90
  -3 -10  -2  266.37   14.30
   3 -10   2  266.47   14.00
  -3 -10  -2  274.47   12.50
  -3  10  -2  252.67   14.60
   3  10   2  281.77   14.00
   4 -10   2   -0.90    2.10
   4 -10   2    1.80    3.70
  -4 -10  -2   -1.40    2.60
   4  10   2    0.40    2.10
  -4  10  -2   -0.40    2.80
  -4  10  -2   -2.10    2.70
  -5 -10  -2  194.68   11.90
  -5 -10  -2  203.38   11.50
   5 -10   2  189.68   11.10
   5 -10   2  189.38   13.40
  -5  10  -2  203.58   11.90
  -5  10  -2  186.78   12.30
   5  10   2  202.98   11.10
   6 -10   2   11.30    5.20
   6 -10   2   12.10    3.40
  -6 -10  -2   14.20    3.70
  -6 -10  -2   18.90    3.10
   6  10   2   17.50    3.30
  -6  10  -2    8.50    4.30
  -6  10  -2   10.20    4.00
  -7 -10  -2    5.90    3.40
   7 -10   2    4.30    3.30
   7 -10   2    6.10    5.30
  -7  10  -2   10.30    4.10
  -7  10  -2    2.20    4.40
   7  10   2    5.10    3.00
  -8 -10  -2    8.80    3.30
   8 -10   2   -0.50    3.30
   8 -10   2    0.50    5.40
  -8  10  -2    6.20    4.00
   8  10   2    1.40    3.00
  -8  10  -2    6.90    5.20
   9 -10   2   11.80    6.30
   9 -10   2   -0.40    3.60
  -9  10  -2    1.10    4.90
   9  10   2    5.80    3.50
  -9  10  -2   -0.70    3.50
  10 -10   2    5.00    6.10
  10 -10   2    2.80    3.80
  10  10   2   -0.70    3.10
 -10  10  -2    3.70    5.20
  11 -10   2   47.20    9.20
  11 -10   2   53.19    6.90
  11  10   2   49.20    6.60
 -11  10  -2   43.60    9.30
  12 -11  -2   -7.30    5.80
 -12  11   2   -5.00    5.80
  11 -11  -2    0.10    3.60
  11 -11  -2   -3.20    5.60
 -11  11   2   -5.90    5.40
  10 -11  -2   36.50    8.30
  10 -11  -2   52.99    5.90
 -10  11   2   39.20    8.30
  10  11  -2   56.79    5.50
   9 -11  -2   45.00    8.10
   9 -11  -2   33.80    4.80
   9  11  -2   31.60    4.30
  -9  11   2   33.60    7.30
   8 -11  -2    3.00    3.00
   8 -11  -2    6.80    5.40
  -8 -11   2    1.90    2.10
  -8  11   2    1.60    2.00
   8  11  -2    5.30    2.70
  -8  11   2    2.00    5.10
   7 -11  -2    8.10    3.00
  -7 -11   2   14.30    2.70
   7 -11  -2   21.30    5.70
   7  11  -2   24.10    3.30
  -7  11   2   17.90    2.70
  -7  11   2    6.70    4.80
  -7  11   2   11.50    2.70
   6 -11  -2    7.30    4.40
   6 -11  -2    8.10    2.70
  -6 -11   2   12.60    2.50
   6  11  -2    7.00    2.40
  -6  11   2   12.10    2.80
  -6  11   2   10.10    4.40
  -6  11   2   12.30    2.60
  -5 -11   2   15.90    2.40
  -5 -11   2   20.00    2.80
   5 -11  -2   18.90    4.70
   5 -11  -2   15.10    3.00
  -5 -11   2   14.20    2.20
  -5  11   2   10.50    3.90
   5  11  -2   16.00    2.80
  -5  11   2   16.70    2.60
  -5  11   2   14.30    2.80
   4 -11  -2   64.09    5.40
  -4 -11   2   63.99    4.90
  -4 -11   2   68.49    5.30
   4 -11  -2   64.79    6.90
  -4 -11   2   62.69    4.90
  -4  11   2   58.29    5.10
  -4  11   2   71.59    5.00
   4  11  -2   58.99    5.20
   3 -11  -2  155.38   10.60
  -3 -11   2  157.28    8.20
  -3 -11   2  142.99    8.70
  -3 -11   2  173.48    9.40
   3 -11  -2  141.19    9.00
   3  11  -2  155.68    9.20
   3  11  -2  162.88    8.30
  -3  11   2  169.68    9.30
  -2 -11   2  818.12   34.00
   2 -11  -2  684.63   34.30
  -2 -11   2  743.33   33.30
  -2 -11   2  715.03   33.20
   2 -11  -2  700.43   33.50
   2  11  -2  726.93   33.20
  -2  11   2  657.03   33.50
   2  11  -2  727.33   33.70
  -1 -11   2   83.09    6.90
   1 -11  -2   81.09    6.40
   1 -11  -2   66.89    6.20
  -1 -11   2   73.89    6.30
  -1 -11   2   72.89    5.60
   1  11  -2   69.29    6.00
  -1  11   2   73.99    6.10
   1  11  -2   73.29    6.10
  -1  11   2   66.59    5.80
   0 -11   2    8.60    3.50
   0 -11  -2    9.60    3.10
   0 -11  -2   12.50    3.30
   0 -11   2   13.00    2.70
   0  11   2   19.60    3.00
   0  11  -2   10.00    3.50
   0  11   2   11.10    2.90
   0  11  -2   14.00    3.60
   1 -11   2   24.60    4.60
  -1 -11  -2   19.00    3.60
  -1 -11  -2   25.80    3.50
   1 -11   2   19.80    3.20
   1  11   2   22.70    3.50
  -1  11  -2   22.00    4.40
  -1  11  -2   25.40    4.10
  -2 -11  -2  278.57   13.60
  -2 -11  -2  276.77   14.80
   2 -11   2  270.47   15.80
   2 -11   2  271.47   14.40
  -2  11  -2  283.67   15.30
   2  11   2  297.57   14.50
   3 -11   2   21.50    4.90
   3 -11   2   21.60    3.30
  -3 -11  -2   18.60    3.60
  -3  11  -2   16.70    4.00
   3  11   2   23.20    3.50
  -4 -11  -2   76.79    6.50
   4 -11   2   69.39    7.70
   4 -11   2   78.79    6.10
  -4  11  -2   73.59    6.80
   4  11   2   68.39    5.80
  -4  11  -2   66.29    6.60
  -5 -11  -2   47.80    5.30
   5 -11   2   47.30    7.00
   5 -11   2   55.89    5.30
  -5  11  -2   42.40    5.70
  -5  11  -2   52.39    6.40
   5  11   2   50.89    4.90
  -6 -11  -2  112.49    8.50
   6 -11   2  110.19    8.30
   6 -11   2  102.99   10.60
  -6  11  -2  120.59    9.90
   6  11   2  112.49    7.90
  -6  11  -2  118.99    9.20
   7 -11   2   22.50    4.30
   7 -11   2   11.60    5.90
  -7 -11  -2   16.40    4.00
   7  11   2   15.00    3.60
  -7  11  -2   14.50    4.60
  -7  11  -2   12.80    5.30
   8 -11   2   47.60    8.50
   8 -11   2   47.80    5.90
  -8 -11  -2   49.30    5.20
   8  11   2   59.19    6.00
  -8  11  -2   65.69    6.70
  -8  11  -2   42.20    7.70
   9 -11   2    5.80    4.00
   9 -11   2    3.80    6.10
  -9  11  -2    7.80    3.90
  -9  11  -2   -5.90    4.30
   9  11   2   12.40    3.90
  10 -11   2   -0.40    5.60
  10 -11   2    1.90    4.10
 -10  11  -2    3.50    5.80
  10  11   2    3.20    3.60
  11 -11   2    8.60    4.90
  11 -11   2    6.70    6.20
  11  11   2   16.70    4.90
 -11  11  -2    1.30    5.90
  12 -12  -2    1.20    6.80
 -12  12   2    8.40    6.70
  11 -12  -2   27.90    7.80
  11 -12  -2   20.70    4.90
 -11  12   2   16.80    7.20
  10 -12  -2    4.20    3.70
  10 -12  -2    5.70    6.20
 -10  12   2    2.30    5.80
  10  12  -2   -1.80    3.00
   9 -12  -2   67.99   10.10
   9 -12  -2   87.39    7.60
  -9  12   2   91.99   10.90
   9  12  -2   96.89    7.10
  -8 -12   2    7.50    2.40
   8 -12  -2    8.10    3.50
   8 -12  -2   11.90    5.90
  -8  12   2    3.80    4.90
  -8  12   2   11.60    2.60
   8  12  -2    8.10    2.90
   7 -12  -2   -2.10    4.70
  -7 -12   2   -1.60    1.90
   7 -12  -2   -1.20    2.60
   7  12  -2   -1.10    2.20
  -7  12   2   -1.90    2.20
  -7  12   2    1.00    2.10
  -7  12   2    7.50    4.70
   6 -12  -2   95.29    6.90
   6 -12  -2   87.39    9.40
  -6 -12   2   92.59    6.00
  -6  12   2   74.99    8.50
  -6  12   2   85.39    6.60
   6  12  -2   81.39    6.30
  -6  12   2   98.19    6.80
  -5 -12   2    2.90    1.90
  -5 -12   2    5.60    2.20
   5 -12  -2    3.90    2.50
   5 -12  -2    6.60    4.00
  -5 -12   2    2.60    1.90
  -5  12   2    4.40    2.50
   5  12  -2    5.30    2.30
  -5  12   2    0.90    3.20
  -4 -12   2   30.20    3.60
   4 -12  -2   22.00    3.30
   4 -12  -2   22.70    4.90
  -4 -12   2   23.50    3.10
  -4 -12   2   21.20    3.00
  -4  12   2   28.40    3.60
   4  12  -2   19.60    3.30
  -3 -12   2    3.00    2.60
  -3 -12   2    1.10    1.70
   3 -12  -2   -1.20    2.10
   3 -12  -2   -0.30    3.50
  -3 -12   2    1.70    2.20
  -3  12   2   -1.30    2.30
   3  12  -2    3.30    2.00
   3  12  -2   -2.10    2.30
  -2 -12   2   15.00    3.50
   2 -12  -2    8.90    2.90
  -2 -12   2   10.90    2.60
  -2 -12   2    4.80    2.50
   2 -12  -2    7.20    3.80
  -2  12   2    7.20    2.70
   2  12  -2    9.50    2.70
   2  12  -2    5.20    3.00
  -1 -12   2   45.30    4.90
   1 -12  -2   42.50    5.10
   1 -12  -2   36.20    4.40
  -1 -12   2   40.10    4.10
   1  12  -2   49.40    4.80
  -1  12   2   30.40    4.00
   1  12  -2   41.40    4.70
  -1  12   2   46.10    4.60
   0 -12  -2   61.69    5.70
   0 -12  -2   69.29    6.00
   0 -12   2   67.09    5.60
   0 -12   2   60.49    6.20
   0  12  -2   76.29    6.50
   0  12   2   71.59    6.00
   0  12   2   73.69    5.60
   0  12  -2   65.29    6.20
   1 -12   2    3.40    3.60
  -1 -12  -2   -3.30    2.50
  -1 -12  -2   -1.80    2.30
   1 -12   2    0.90    2.40
   1  12   2   -0.20    2.30
  -1  12  -2    5.10    3.30
   2 -12   2   45.80    4.50
  -2 -12  -2   50.39    5.00
  -2 -12  -2   49.90    4.30
   2 -12   2   50.09    6.30
   2  12   2   49.80    4.90
  -2  12  -2   48.60    5.50
  -3 -12  -2    3.20    2.90
   3 -12   2   10.30    4.30
   3 -12   2    2.40    2.20
   3  12   2    3.90    2.50
  -3  12  -2    5.50    3.40
  -4 -12  -2   36.10    4.80
   4 -12   2   42.20    6.50
   4 -12   2   40.30    4.50
  -4 -12  -2   44.10    2.80
  -4  12  -2   53.79    5.70
   4  12   2   46.90    4.80
  -5 -12  -2   91.59    7.50
   5 -12   2   80.19    6.70
   5 -12   2   88.59    9.40
  -5  12  -2   78.49    7.40
  -5  12  -2   70.89    7.70
   5  12   2   92.19    6.70
  -6 -12  -2   87.79    7.50
   6 -12   2   88.09    9.80
   6 -12   2   88.89    7.50
  -6  12  -2   85.19    7.80
  -6  12  -2   86.19    9.00
   6  12   2   83.29    6.90
   7 -12   2  134.29   10.00
   7 -12   2  141.79   13.10
  -7 -12  -2  146.19    9.70
  -7  12  -2  151.28   10.70
   7  12   2  134.89    9.40
  -7  12  -2  132.29   11.70
  -8 -12  -2   93.99    7.30
   8 -12   2   67.79   10.30
   8 -12   2  102.59    8.50
  -8  12  -2   96.09    8.30
   8  12   2   95.69    7.90
  -8  12  -2   96.79   10.70
   9 -12   2    9.30    6.40
   9 -12   2    2.00    3.70
  -9  12  -2   12.50    6.00
   9  12   2    7.50    3.70
  -9  12  -2    6.30    4.00
  10 -12   2    4.50    6.20
  10 -12   2    4.50    4.10
 -10  12  -2    1.20    5.50
  10  12   2    5.50    3.80
  11 -12   2   44.40    9.60
  11 -12   2   37.70    6.60
 -11  12  -2   43.30    9.00
  11  12   2   44.70    6.50
  12 -13  -2    2.50    6.60
 -12  13   2   12.30    7.80
  11 -13  -2   27.20    8.30
  11 -13  -2   12.30    4.70
 -11  13   2   10.60    6.50
  10 -13  -2   31.50    5.40
  10 -13  -2   38.70    8.60
  10  13  -2   38.50    7.70
 -10  13   2   29.40    7.80
   9 -13  -2   63.19    9.40
   9 -13  -2   50.69    6.20
  -9  13   2   54.59    9.20
   9  13  -2   64.59    5.90
   8 -13  -2   15.40    6.40
  -8 -13   2    3.00    2.20
   8 -13  -2    4.80    3.30
   8  13  -2   11.10    3.20
  -8  13   2   -1.50    2.40
  -8  13   2    8.30    5.50
   7 -13  -2    4.20    5.20
  -7 -13   2   15.90    2.80
   7 -13  -2    7.60    3.30
   7  13  -2   13.50    3.20
  -7  13   2   12.40    3.20
  -7  13   2    5.10    5.00
  -6 -13   2   31.10    3.50
   6 -13  -2   23.60    3.90
   6 -13  -2   15.10    5.40
   6  13  -2   30.00    3.90
  -6  13   2   28.00    5.60
  -6  13   2   21.90    3.80
   5 -13  -2   50.39    5.10
  -5 -13   2   62.09    5.00
  -5 -13   2   43.20    4.30
  -5 -13   2   54.49    4.50
   5 -13  -2   57.19    7.50
  -5  13   2   52.89    5.10
   5  13  -2   56.99    5.10
  -4 -13   2   -1.00    1.90
   4 -13  -2    1.00    2.30
   4 -13  -2   -1.20    3.30
  -4 -13   2   -0.40    2.20
  -4 -13   2   -1.00    2.00
  -4  13   2   -0.10    2.30
   4  13  -2   -3.70    2.00
  -3 -13   2    3.50    2.80
  -3 -13   2    4.70    1.90
  -3 -13   2    3.70    2.40
   3 -13  -2    6.80    3.80
   3 -13  -2    2.10    2.40
  -3  13   2    4.20    2.50
   3  13  -2    5.10    2.70
   3  13  -2    5.00    2.10
  -2 -13   2    1.30    2.30
  -2 -13   2    1.60    2.20
   2 -13  -2   -3.30    3.30
   2 -13  -2    0.50    2.40
  -2  13   2    1.30    2.50
   2  13  -2    1.00    2.20
   2  13  -2   -4.90    2.50
   1 -13  -2   52.19    5.30
   1 -13  -2   58.99    6.00
  -1 -13   2   57.39    5.40
  -1 -13   2   46.80    4.80
  -1  13   2   56.29    5.70
   1  13  -2   58.39    5.40
   1  13  -2   50.39    5.40
  -1  13   2   50.89    5.00
   0 -13   2   22.20    3.30
   0 -13   2   20.60    4.30
   0 -13  -2   11.60    3.30
   0 -13  -2   19.20    3.70
   0  13   2   28.30    3.50
   0  13  -2   21.50    4.00
   0  13  -2   19.20    3.90
   0  13   2   17.10    3.30
   1 -13   2   43.30    4.50
  -1 -13  -2   41.30    4.80
   1 -13   2   47.60    5.90
  -1 -13  -2   46.70    4.50
   1  13   2   41.80    4.60
  -1  13  -2   39.70    5.20
  -2 -13  -2  149.09    8.20
  -2 -13  -2  141.29    9.40
   2 -13   2  151.18   10.70
   2 -13   2  142.29    8.90
  -2  13  -2  142.69    9.80
   2  13   2  145.19    9.00
   3 -13   2  126.69    8.10
  -3 -13  -2  123.39    6.60
   3 -13   2  116.09    9.90
  -3 -13  -2  125.69    8.60
   3  13   2  121.19    8.10
  -3  13  -2  115.19    8.90
   4 -13   2  162.88   12.20
   4 -13   2  153.78    9.70
  -4 -13  -2  164.38    7.70
  -4 -13  -2  159.98   10.20
   4  13   2  150.28    9.60
  -4  13  -2  146.29   10.50
  -5 -13  -2   60.39    6.10
   5 -13   2   46.00    5.50
   5 -13   2   52.49    7.70
   5  13   2   53.19    5.40
  -5  13  -2   56.59    6.90
  -5  13  -2   47.30    6.00
   6 -13   2    6.20    5.50
   6 -13   2    9.60    3.60
  -6 -13  -2    4.10    3.60
  -6  13  -2    0.70    4.00
   6  13   2    3.00    3.00
  -6  13  -2    2.00    4.30
  -7 -13  -2   13.70    3.90
   7 -13   2    9.70    4.00
   7 -13   2   14.90    6.20
   7  13   2    9.80    3.40
  -7  13  -2   13.40    5.30
  -7  13  -2    5.50    4.40
  -8 -13  -2   36.50    4.60
   8 -13   2   32.40    7.80
   8 -13   2   34.00    5.70
  -8  13  -2   19.50    6.50
  -8  13  -2   39.00    5.90
   8  13   2   39.40    5.20
   9 -13   2   -0.10    5.80
   9 -13   2    0.70    3.80
   9  13   2    3.20    3.50
  -9  13  -2    4.00    4.00
  -9  13  -2    2.50    5.20
  10 -13   2   25.40    5.70
  10 -13   2   12.10    7.30
  10  13   2   28.10    5.20
 -10  13  -2   27.50    7.70
  11 -13   2   10.60    7.30
  11 -13   2   -8.80    3.90
  11  13   2    1.10    3.80
 -11  13  -2   -5.00    5.30
  11 -14  -2   23.80    5.20
  11 -14  -2   21.20    8.10
 -11  14   2   16.50    7.70
  10 -14  -2   20.20    7.40
  10 -14  -2    8.00    4.10
 -10  14   2    5.10    5.90
   9 -14  -2   92.89    7.90
   9 -14  -2   69.29   10.20
  -9  14   2   85.89   11.40
   9  14  -2   92.39    7.30
   8 -14  -2   10.10    6.10
   8 -14  -2    4.00    3.30
  -8 -14   2    9.80    2.60
  -8  14   2   11.70    3.10
   8  14  -2    4.90    3.00
  -8  14   2    7.80    5.50
   7 -14  -2   45.60    5.30
  -7 -14   2   39.00    4.10
   7 -14  -2   39.60    7.50
   7  14  -2   37.60    4.70
  -7  14   2   38.90    4.70
  -7  14   2   46.10    7.40
   6 -14  -2   43.10    5.00
  -6 -14   2   45.20    4.30
   6 -14  -2   52.09    7.70
  -6  14   2   41.50    4.90
   6  14  -2   37.10    4.60
  -6  14   2   41.60    6.60
  -5 -14   2    2.30    2.10
   5 -14  -2    4.20    4.30
  -5 -14   2    5.90    2.70
  -5 -14   2    1.70    2.30
   5 -14  -2    3.00    2.70
  -5  14   2    3.90    2.90
   5  14  -2    5.90    2.80
  -4 -14   2   79.99    6.00
   4 -14  -2   55.19    7.20
  -4 -14   2   65.19    5.40
   4 -14  -2   60.89    5.70
  -4 -14   2   68.99    5.30
  -4  14   2   55.79    5.60
   4  14  -2   68.29    4.10
   4  14  -2   50.69    5.50
  -3 -14   2   16.10    3.10
   3 -14  -2   20.20    4.50
  -3 -14   2   20.30    2.90
  -3 -14   2   21.70    4.20
   3 -14  -2   12.60    3.10
   3  14  -2   13.10    3.20
  -3  14   2   16.70    3.30
   3  14  -2   21.50    2.80
   2 -14  -2   40.30    5.50
  -2 -14   2   39.10    4.30
   2 -14  -2   34.20    4.40
  -2 -14   2   45.20    4.50
   2  14  -2   41.80    4.70
   2  14  -2   47.60    4.40
  -2  14   2   37.00    4.40
   1 -14  -2  181.18   11.90
  -1 -14   2  200.98   11.10
  -1 -14   2  201.58   11.50
   1 -14  -2  193.58   11.50
  -1  14   2  208.78   11.40
   1  14  -2  205.78   11.30
   1  14  -2  197.78   11.70
   0 -14   2  111.99    8.50
   0 -14  -2  114.69    8.10
   0 -14   2  111.09    7.60
   0 -14  -2  112.09    8.10
   0  14   2  108.89    7.70
   0  14   2  120.59    7.40
   0  14  -2  109.59    8.20
  -1 -14  -2  114.89    7.80
  -1 -14  -2  118.59    8.30
   1 -14   2  120.99    7.90
   1 -14   2  123.49    9.50
   1  14   2  123.49    8.10
  -1  14  -2  130.09    8.90
  -2 -14  -2    9.40    3.10
   2 -14   2   10.20    4.10
   2 -14   2   12.20    3.00
  -2 -14  -2   12.70    2.70
   2  14   2   11.90    3.00
  -2  14  -2   13.10    3.70
  -3 -14  -2    0.00    2.70
  -3 -14  -2   -3.30    1.60
   3 -14   2    0.40    2.40
   3 -14   2    0.40    3.80
  -3  14  -2   -0.40    3.10
   3  14   2   -2.10    2.10
   4 -14   2  464.55   23.40
  -4 -14  -2  496.55   21.70
  -4 -14  -2  471.25   23.70
   4 -14   2  435.96   25.50
  -4  14  -2  471.15   24.10
   4  14   2  477.55   23.40
   5 -14   2   53.79    5.80
  -5 -14  -2   53.29    5.90
   5 -14   2   50.99    7.80
   5  14   2   58.29    5.80
  -5  14  -2   46.10    6.10
  -5  14  -2   48.20    6.50
  -6 -14  -2   44.70    5.60
   6 -14   2   42.70    8.00
   6 -14   2   45.20    5.60
  -6  14  -2   52.49    7.30
  -6  14  -2   44.30    6.20
   6  14   2   42.10    5.10
   7 -14   2   15.90    6.70
  -7 -14  -2   19.40    4.40
   7 -14   2   16.40    4.40
  -7  14  -2   12.30    5.60
   7  14   2   11.50    3.70
  -7  14  -2   12.90    4.80
   8 -14   2   22.70    7.30
  -8 -14  -2   22.40    4.40
   8 -14   2   22.60    5.00
  -8  14  -2   12.00    4.80
   8  14   2   25.20    4.50
  -8  14  -2   13.40    6.00
   9 -14   2    0.70    6.30
   9 -14   2    3.20    4.20
  -9  14  -2    2.60    5.50
   9  14   2    9.60    3.90
  -9  14  -2    5.20    4.10
  10 -14   2  121.79   14.00
  10 -14   2  109.59   10.30
 -10  14  -2  134.89   14.00
  10  14   2  136.49   10.30
  11 -15  -2   26.20    5.50
  11 -15  -2   13.40    7.90
 -11  15   2   10.30    6.90
  10 -15  -2    3.70    4.10
  10 -15  -2    0.80    6.00
 -10  15   2    3.60    5.90
   9 -15  -2    4.00    6.40
   9 -15  -2    0.10    3.50
   9  15  -2    0.20    3.10
  -9  15   2    1.70    5.40
  -8 -15   2   33.80    3.80
   8 -15  -2   33.50    4.90
   8 -15  -2   35.80    8.00
   8  15  -2   32.10    4.70
  -8  15   2   28.70    6.90
  -8  15   2   39.30    4.50
   7 -15  -2    0.70    5.10
  -7 -15   2    3.50    2.30
   7 -15  -2    9.90    3.70
  -7  15   2    2.30    3.20
  -7  15   2    2.50    4.90
   7  15  -2    2.70    2.80
  -6 -15   2    5.70    2.50
  -6 -15   2   11.90    3.10
   6 -15  -2    5.60    3.30
   6 -15  -2    6.50    5.10
  -6 -15   2    8.80    2.60
   6  15  -2    6.00    2.90
  -6  15   2    6.80    3.40
  -6  15   2    8.10    4.60
  -5 -15   2   35.30    4.00
   5 -15  -2   35.70    6.50
  -5 -15   2   49.90    4.80
  -5 -15   2   41.20    4.30
   5 -15  -2   38.80    4.80
  -5  15   2   44.70    5.10
   5  15  -2   38.80    4.80
  -4 -15   2   -0.50    2.70
   4 -15  -2    0.40    4.00
  -4 -15   2   -4.00    2.10
  -4 -15   2   -0.90    2.00
   4 -15  -2   -1.80    2.40
   4  15  -2   -0.10    1.50
   4  15  -2   -1.60    2.50
  -4  15   2   -3.80    2.40
   3 -15  -2  360.66   20.10
   3 -15  -2  365.36   18.70
  -3 -15   2  336.07   17.60
  -3 -15   2  360.76   18.30
  -3  15   2  376.96   18.80
   3  15  -2  351.16   18.70
   3  15  -2  402.46   17.70
   2 -15  -2  125.49    9.70
   2 -15  -2  138.99    8.80
  -2 -15   2  140.29    8.50
  -2 -15   2  122.99    8.20
  -2  15   2  122.29    8.70
   2  15  -2  154.58    8.40
   2  15  -2  122.79    8.80
   1 -15  -2   28.40    4.20
  -1 -15   2   28.10    3.80
   1 -15  -2   33.80    4.90
  -1 -15   2   28.00    4.20
  -1  15   2   22.60    3.70
   1  15  -2   28.70    4.30
   1  15  -2   31.30    4.20
   0 -15   2    7.60    2.80
   0 -15  -2    6.50    3.10
   0 -15   2    9.60    3.60
   0 -15  -2   10.50    3.10
   0  15   2    7.70    2.80
   0  15   2    9.80    2.80
   0  15  -2    6.20    3.10
   1 -15   2   17.20    3.20
  -1 -15  -2   14.50    3.50
   1 -15   2   16.40    4.30
  -1 -15  -2   14.70    3.30
  -1  15  -2   12.70    3.60
   1  15   2   14.00    3.20
  -2 -15  -2    3.10    2.50
   2 -15   2    5.00    4.00
   2 -15   2    2.00    2.50
  -2 -15  -2    6.40    3.00
  -2  15  -2    6.60    3.50
   2  15   2   -1.30    2.30
  -3 -15  -2   -0.50    1.80
  -3 -15  -2    3.00    3.10
   3 -15   2    1.40    2.70
   3 -15   2   -0.10    3.80
   3  15   2    1.00    2.60
  -3  15  -2    2.40    3.30
   4 -15   2    7.50    5.00
   4 -15   2   13.30    3.60
  -4 -15  -2   16.20    4.00
  -4 -15  -2   12.90    2.00
   4  15   2   13.10    3.50
  -4  15  -2    6.10    4.00
   5 -15   2  464.75   25.40
  -5 -15  -2  449.06   22.70
   5 -15   2  433.16   22.50
   5  15   2  437.36   22.30
  -5  15  -2  444.96   23.30
  -5  15  -2  424.36   23.60
   6 -15   2    6.60    3.70
  -6 -15  -2    8.60    3.90
   6 -15   2   13.80    6.30
  -6  15  -2    0.40    4.60
   6  15   2    8.40    3.40
  -6  15  -2   -0.50    4.30
   7 -15   2    5.60    4.00
  -7 -15  -2    1.00    3.50
   7 -15   2   -0.80    5.30
   7  15   2    0.70    3.00
  -7  15  -2   -3.20    4.10
  -7  15  -2   -0.40    4.80
   8 -15   2   32.80    8.30
   8 -15   2   34.90    5.90
   8  15   2   44.20    5.60
  -8  15  -2   39.10    7.70
  -8  15  -2   31.90    5.80
   9 -15   2   85.59    8.50
   9 -15   2   58.19   10.20
   9  15   2   77.99    7.80
  -9  15  -2   73.49    7.50
  -9  15  -2   65.99    9.60
  10 -15   2   -1.30    4.40
  10 -15   2   -2.90    5.70
  10  15   2   -1.00    3.70
 -10  15  -2   -3.00    5.30
  11 -16  -2   13.40    5.20
  11 -16  -2   25.30    8.80
 -11  16   2   18.60    8.30
  10 -16  -2    9.90    7.30
  10 -16  -2   14.40    4.70
 -10  16   2   23.30    7.60
   9 -16  -2    7.90    6.70
   9 -16  -2   19.00    4.70
   9  16  -2   14.60    4.00
  -9  16   2    5.40    6.10
  -8 -16   2   35.80    4.30
   8 -16  -2   39.90    8.30
   8 -16  -2   30.60    5.00
  -8  16   2   31.70    4.50
   8  16  -2   32.20    4.80
  -8  16   2   32.40    7.30
   7 -16  -2   25.70    4.70
  -7 -16   2   28.00    3.60
   7 -16  -2   19.90    6.90
  -7  16   2   20.30    4.10
   7  16  -2   23.40    4.10
  -7  16   2   14.30    5.60
   6 -16  -2  103.19   10.60
  -6 -16   2  120.39    7.20
  -6 -16   2  107.49    7.10
   6 -16  -2  100.59    8.50
   6  16  -2  107.69    8.10
  -6  16   2  111.39    8.50
  -6  16   2   91.29    9.60
  -5 -16   2    0.90    2.20
   5 -16  -2    2.30    3.00
  -5 -16   2    1.10    2.50
  -5 -16   2    1.50    2.90
   5 -16  -2    6.00    5.20
  -5  16   2    0.80    3.20
   5  16  -2   -1.20    2.80
   4 -16  -2   84.09    9.00
   4 -16  -2   82.39    7.10
  -4 -16   2   87.79    6.60
  -4 -16   2   83.39    6.30
  -4  16   2   72.69    6.80
   4  16  -2   68.39    6.50
   4  16  -2   88.99    5.20
  -3 -16   2   87.19    7.00
  -3 -16   2   92.99    6.40
   3 -16  -2   91.79    7.40
   3 -16  -2   85.49    8.70
   3  16  -2   98.69    7.60
   3  16  -2  102.49    6.40
  -3  16   2   97.19    7.60
  -2 -16   2   27.50    3.90
   2 -16  -2   28.90    5.20
   2 -16  -2   20.00    3.80
  -2 -16   2   23.60    3.70
   2  16  -2   29.40    3.80
   2  16  -2   24.70    4.10
  -2  16   2   19.90    3.80
   1 -16  -2   15.10    3.60
  -1 -16   2   13.30    3.40
  -1 -16   2   21.90    4.00
   1 -16  -2   21.20    4.50
   1  16  -2   19.10    4.10
  -1  16   2   15.60    3.40
   0 -16   2    7.20    2.80
   0 -16   2    7.20    3.60
   0 -16  -2    6.30    3.40
   0 -16  -2    6.80    3.10
   0  16   2    6.30    3.10
   0  16  -2    4.70    3.20
  -1 -16  -2   11.00    3.20
   1 -16   2    8.60    3.00
   1 -16   2    7.30    4.00
  -1 -16  -2   13.10    3.50
   1  16   2    5.20    2.80
  -1  16  -2    6.70    3.50
   2 -16   2   53.19    7.10
  -2 -16  -2   50.89    5.80
  -2 -16  -2   60.99    5.10
   2 -16   2   51.79    5.40
   2  16   2   52.59    5.60
  -2  16  -2   45.60    5.80
  -3 -16  -2    0.60    2.10
  -3 -16  -2    3.80    3.30
   3 -16   2    8.30    3.20
   3 -16   2    1.50    4.30
  -3  16  -2    4.20    3.80
   3  16   2    3.80    2.90
   4 -16   2   31.40    4.60
  -4 -16  -2   33.50    5.10
  -4 -16  -2   29.60    2.90
   4 -16   2   38.70    7.00
   4  16   2   31.70    4.50
  -4  16  -2   29.60    5.40
   5 -16   2  165.28   10.80
   5 -16   2  161.18   13.60
  -5 -16  -2  156.48   10.80
  -5 -16  -2  162.98    7.70
  -5  16  -2  145.19   11.60
  -5  16  -2  141.49   11.70
   5  16   2  140.99   10.20
   6 -16   2   11.50    6.30
   6 -16   2   21.20    4.60
  -6 -16  -2   29.40    4.90
  -6  16  -2   18.40    5.70
  -6  16  -2   24.50    5.50
   6  16   2   19.60    4.20
   7 -16   2   84.19    8.20
  -7 -16  -2   97.69    8.10
   7 -16   2   63.49   10.10
   7  16   2   82.79    7.70
  -7  16  -2   84.59   10.00
  -7  16  -2   91.99    8.70
   8 -16   2    4.00    6.40
   8 -16   2   13.40    4.70
  -8  16  -2   20.00    6.80
  -8  16  -2    8.40    4.70
   8  16   2   14.50    4.30
   9 -16   2    8.40    4.80
   9 -16   2    8.60    7.10
  -9  16  -2   13.70    4.80
  -9  16  -2   12.20    6.40
   9  16   2    9.50    4.10
  10 -16   2   -2.50    4.30
  10 -16   2   -2.20    6.30
 -10  16  -2    6.40    6.10
  10  16   2    6.50    4.20
  11 -17  -2    8.70    7.20
  11 -17  -2    0.30    4.20
 -11  17   2   -4.30    6.10
  10 -17  -2   42.70    9.60
  10 -17  -2   49.60    6.80
 -10  17   2   56.89    9.50
   9 -17  -2   48.00    9.30
   9 -17  -2   45.70    6.20
   9  17  -2   48.30    5.80
  -9  17   2   37.90    8.20
   8 -17  -2    4.90    3.90
   8 -17  -2   -6.00    5.80
  -8  17   2    4.80    5.30
  -8  17   2   -0.20    3.20
   8  17  -2    1.60    3.20
  -7 -17   2    9.70    2.70
   7 -17  -2    3.80    3.70
   7 -17  -2    6.50    5.90
   7  17  -2    4.60    3.30
  -7  17   2    1.20    4.90
  -7  17   2    2.20    3.40
   6 -17  -2   -0.80    3.20
   6 -17  -2   -3.00    5.10
  -6 -17   2    2.70    2.50
  -6 -17   2   -1.20    2.30
  -6  17   2    0.20    4.30
   6  17  -2    2.70    3.00
  -6  17   2    2.80    3.40
   5 -17  -2  145.39    9.90
   5 -17  -2  135.89   12.40
  -5 -17   2  167.78   10.70
  -5 -17   2  145.79    8.80
  -5 -17   2  131.19    8.90
   5  17  -2  138.19    9.80
  -5  17   2  133.69   10.00
  -4 -17   2   57.09    5.60
   4 -17  -2   60.19    6.40
  -4 -17   2   72.79    6.30
   4 -17  -2   78.39    8.80
   4  17  -2   66.29    6.40
   4  17  -2   75.49    4.90
  -4  17   2   74.59    6.80
  -3 -17   2    9.70    3.10
   3 -17  -2   13.30    5.10
   3 -17  -2   11.30    3.50
  -3 -17   2   12.70    2.80
  -3  17   2    6.20    3.30
   3  17  -2   10.90    2.70
   3  17  -2    8.00    3.40
   2 -17  -2   25.90    5.40
   2 -17  -2   31.50    4.60
  -2 -17   2   27.80    4.10
  -2 -17   2   28.80    4.10
  -2  17   2   26.00    4.30
   2  17  -2   24.90    4.40
   2  17  -2   34.60    4.20
  -1 -17   2   95.79    7.40
   1 -17  -2  105.19    8.70
   1 -17  -2   89.89    7.70
  -1 -17   2  103.39    7.80
  -1  17   2   92.19    7.40
   1  17  -2   78.79    7.40
   0 -17  -2    9.90    3.30
   0 -17  -2    9.20    3.80
   0 -17   2   14.30    4.20
   0 -17   2   13.50    3.40
   0  17   2    7.60    3.10
   0  17  -2   11.10    3.80
   1 -17   2    2.40    3.70
  -1 -17  -2    0.90    3.00
   1 -17   2   -1.90    2.40
  -1 -17  -2   -4.40    2.90
   1  17   2    3.20    2.80
  -1  17  -2    3.50    3.40
  -2 -17  -2   46.50    5.50
   2 -17   2   41.20    4.80
  -2 -17  -2   44.00    4.60
   2 -17   2   41.10    6.60
  -2  17  -2   35.20    5.40
   2  17   2   36.70    4.80
   3 -17   2   86.29    7.30
   3 -17   2   79.29    8.90
  -3 -17  -2   75.89    5.50
  -3 -17  -2   73.69    7.30
  -3  17  -2   67.29    7.30
   3  17   2   75.49    6.80
   4 -17   2   43.80    5.70
   4 -17   2   44.30    7.70
  -4 -17  -2   48.70    6.00
  -4 -17  -2   51.29    3.90
   4  17   2   38.90    5.10
  -4  17  -2   42.10    6.10
  -5 -17  -2   42.70    3.20
   5 -17   2   30.50    7.60
  -5 -17  -2   36.20    5.80
   5 -17   2   38.10    5.60
   5  17   2   40.20    5.50
  -5  17  -2   38.20    6.40
   6 -17   2   82.59    7.90
   6 -17   2   70.29   10.00
  -6 -17  -2   94.29    8.10
   6  17   2   78.59    7.50
  -6  17  -2   67.69    7.90
  -6  17  -2   82.39    9.30
   7 -17   2   -0.20    3.80
   7 -17   2    4.80    6.20
  -7 -17  -2    1.90    3.50
  -7  17  -2   -3.70    4.90
   7  17   2    3.70    3.50
  -7  17  -2   -1.10    4.40
   8 -17   2   -5.10    5.60
   8 -17   2    6.30    4.40
   8  17   2    4.50    3.60
  -8  17  -2    5.60    4.60
  -8  17  -2    1.70    5.40
   9 -17   2    1.10    6.30
   9 -17   2    9.60    4.80
  -9  17  -2    4.40    4.60
   9  17   2    4.80    4.00
  -9  17  -2   10.70    6.60
  10 -17   2   10.10    5.20
  10 -17   2   13.30    8.00
 -10  17  -2    0.00    6.20
  10  17   2    3.40    4.40
  10 -18  -2    2.30    4.30
  10 -18  -2    5.10    7.00
 -10  18   2   -0.80    6.00
   9 -18  -2   18.90    7.80
   9 -18  -2   10.60    4.50
   9  18  -2   18.30    4.30
  -9  18   2   18.70    7.00
   8 -18  -2    7.30    6.40
   8 -18  -2   -5.60    3.30
  -8  18   2   11.10    3.60
   8  18  -2    2.50    3.40
  -8  18   2   -0.80    5.10
  -7 -18   2    2.60    2.40
   7 -18  -2    4.20    3.80
   7 -18  -2    2.00    5.80
  -7  18   2    2.20    5.20
   7  18  -2   -0.30    3.10
  -7  18   2   -1.00    3.40
   6 -18  -2   -2.00    3.40
   6 -18  -2    3.70    5.70
  -6 -18   2    2.70    2.40
  -6 -18   2    3.90    2.80
   6  18  -2    7.70    3.40
  -6  18   2   -3.70    3.20
  -6  18   2   -3.30    4.30
   5 -18  -2   41.90    7.60
   5 -18  -2   33.70    5.30
  -5 -18   2   36.60    4.70
  -5 -18   2   33.10    4.30
   5  18  -2   35.60    5.10
  -5  18   2   36.60    5.40
   4 -18  -2   33.20    6.80
   4 -18  -2   34.30    5.10
  -4 -18   2   36.60    3.70
  -4 -18   2   40.10    5.10
  -4 -18   2   37.90    4.60
  -4  18   2   34.10    5.20
   4  18  -2   39.50    5.20
   4  18  -2   45.60    3.80
   3 -18  -2    3.70    3.30
  -3 -18   2   -3.40    2.20
  -3 -18   2   -1.00    2.70
   3 -18  -2    4.20    4.80
   3  18  -2    1.50    2.30
   3  18  -2    2.00    3.20
  -3  18   2    1.20    3.40
  -2 -18   2   39.60    4.90
   2 -18  -2   35.00    4.80
   2 -18  -2   31.70    6.10
  -2 -18   2   40.20    4.90
  -2  18   2   29.50    4.80
   2  18  -2   31.70    5.00
   1 -18  -2    0.70    3.10
  -1 -18   2    2.10    2.80
  -1 -18   2    2.30    3.10
   1 -18  -2    0.30    3.90
   1  18  -2    1.70    3.20
  -1  18   2    0.70    2.70
   0 -18   2  581.14   29.30
   0 -18  -2  619.84   29.90
   0 -18  -2  637.84   30.00
   0 -18   2  606.74   30.20
   0  18  -2  577.24   29.90
   0  18   2  611.84   29.70
   1 -18   2   37.30    6.20
   1 -18   2   25.30    4.20
  -1 -18  -2   37.30    4.90
  -1 -18  -2   24.30    4.60
  -1  18  -2   29.00    5.20
   1  18   2   30.40    4.70
   2 -18   2    7.40    3.40
  -2 -18  -2    6.30    3.60
  -2 -18  -2    7.50    3.20
   2 -18   2    3.90    4.50
  -2  18  -2    1.70    3.70
   2  18   2    4.90    3.20
  -3 -18  -2   75.99    6.00
  -3 -18  -2   83.79    7.90
   3 -18   2   94.89   10.00
   3 -18   2   76.49    7.30
   3  18   2   90.09    7.70
  -3  18  -2   90.69    8.40
  -4 -18  -2   20.80    2.70
   4 -18   2   16.60    6.20
  -4 -18  -2   15.20    4.40
   4 -18   2   19.10    4.40
  -4  18  -2   18.00    5.20
   4  18   2   25.80    4.60
   5 -18   2  217.98   16.40
  -5 -18  -2  243.18   14.10
   5 -18   2  204.08   13.60
  -5  18  -2  227.98   14.70
   5  18   2  222.48   13.60
   6 -18   2   52.79    6.40
  -6 -18  -2   48.90    6.30
   6 -18   2   39.40    8.30
  -6  18  -2   45.90    7.70
  -6  18  -2   49.30    6.90
   6  18   2   56.19    6.10
   7 -18   2   19.60    5.10
   7 -18   2   21.60    7.60
  -7 -18  -2   25.50    4.90
   7  18   2   18.60    4.50
  -7  18  -2   14.40    5.40
  -7  18  -2   10.30    5.60
   8 -18   2   63.19    7.80
   8 -18   2   52.59    9.90
  -8  18  -2   59.29    9.00
   8  18   2   79.39    7.80
  -8  18  -2   66.49    7.80
   9 -18   2    0.20    4.50
   9 -18   2    0.20    6.60
  -9  18  -2    0.40    4.40
   9  18   2   -1.40    3.50
  -9  18  -2    5.40    5.80
  10 -19  -2    8.50    4.90
  10 -19  -2   13.70    8.10
 -10  19   2   -7.50    5.30
   9 -19  -2    5.90    6.90
   9 -19  -2    7.90    4.60
   9  19  -2   11.00    4.10
  -9  19   2    8.90    6.40
   8 -19  -2   46.60    9.30
   8 -19  -2   64.89    7.50
  -8  19   2   62.69    6.20
   8  19  -2   60.09    6.70
  -8  19   2   40.00    8.20
   7 -19  -2   44.60    8.50
  -7 -19   2   30.70    4.00
   7 -19  -2   33.80    5.70
  -7  19   2   26.40    5.00
  -7  19   2   36.10    7.30
   7  19  -2   32.70    5.10
  -6 -19   2    9.50    3.30
   6 -19  -2   15.20    4.50
   6 -19  -2    7.30    6.20
  -6 -19   2   12.50    3.10
   6  19  -2    9.70    3.90
  -6  19   2   16.00    4.50
  -5 -19   2   43.40    4.80
  -5 -19   2   48.70    5.30
   5 -19  -2   41.50    5.80
   5 -19  -2   27.00    7.30
  -5  19   2   34.60    5.50
   5  19  -2   41.40    5.60
   4 -19  -2   46.60    6.00
   4 -19  -2   55.29    8.30
  -4 -19   2   46.80    5.30
  -4 -19   2   47.00    4.30
  -4 -19   2   55.49    5.90
   4  19  -2   55.49    6.40
  -4  19   2   50.79    6.10
   3 -19  -2   29.50    6.50
   3 -19  -2   32.30    5.20
  -3 -19   2   33.50    4.40
  -3 -19   2   34.30    4.90
   3  19  -2   35.70    5.40
   3  19  -2   37.00    4.10
  -3  19   2   29.10    5.00
  -2 -19   2   30.00    4.60
  -2 -19   2   34.40    4.90
   2 -19  -2   26.00    4.70
   2 -19  -2   28.30    6.20
  -2  19   2   29.50    5.00
   2  19  -2   26.90    4.80
   1 -19  -2   19.50    5.10
  -1 -19   2   18.40    4.10
   1 -19  -2   19.60    4.40
  -1 -19   2   16.10    4.40
   1  19  -2   16.00    4.40
  -1  19   2   14.50    4.10
   0 -19  -2   10.10    4.20
   0 -19   2   11.30    4.00
   0 -19   2   12.90    3.50
   0  19  -2    8.60    4.00
   0  19   2    9.30    3.30
   1 -19   2   28.60    5.80
  -1 -19  -2   27.70    4.70
  -1 -19  -2   18.50    4.70
   1 -19   2   27.30    4.70
  -1  19  -2   16.10    4.70
   1  19   2   18.00    4.30
  -2 -19  -2   90.09    8.30
   2 -19   2   93.59    8.00
   2 -19   2   77.29    9.20
  -2 -19  -2   98.99    7.20
  -2  19  -2   75.59    7.90
   2  19   2   78.89    7.50
   3 -19   2  373.96   19.60
  -3 -19  -2  370.76   18.00
  -3 -19  -2  364.66   20.00
   3 -19   2  377.66   22.00
  -3  19  -2  355.76   20.40
   3  19   2  351.06   19.50
  -4 -19  -2    4.70    2.20
   4 -19   2    2.50    5.50
  -4 -19  -2    8.10    4.10
   4 -19   2    5.30    3.80
   4  19   2    8.50    3.70
  -4  19  -2    9.60    4.90
   5 -19   2   29.90    5.50
   5 -19   2   24.30    7.30
  -5 -19  -2   25.90    5.20
  -5  19  -2   29.60    6.00
   5  19   2   17.60    4.50
  -6 -19  -2   53.09    6.60
   6 -19   2   56.39    6.80
   6 -19   2   50.89    9.00
  -6  19  -2   57.09    8.20
  -6  19  -2   47.70    7.20
   6  19   2   43.50    6.10
   7 -19   2   22.90    7.90
  -7 -19  -2   44.00    5.80
   7 -19   2   31.40    6.00
   7  19   2   36.10    5.80
  -7  19  -2   28.90    7.00
  -7  19  -2   35.90    6.40
   8 -19   2    0.70    6.70
   8 -19   2    7.80    4.60
  -8  19  -2   16.80    5.50
   8  19   2   12.40    4.30
  -8  19  -2    9.10    5.80
   9 -19   2    8.80    5.20
   9 -19   2    4.50    7.30
   9  19   2   12.20    4.70
  -9  19  -2   25.10    7.70
  -9  19  -2   15.10    5.30
  10 -20  -2   24.80    5.80
  10 -20  -2    6.60    7.90
 -10  20   2   11.80    7.50
   9 -20  -2    2.90    6.60
   9 -20  -2    4.40    4.60
   9  20  -2   -1.30    3.60
  -9  20   2    3.30    5.70
   8 -20  -2   45.20    9.40
   8 -20  -2   51.09    7.10
   8  20  -2   44.30    6.10
  -8  20   2   45.00    5.80
  -8  20   2   47.80    8.70
   7 -20  -2   27.90    5.50
   7 -20  -2   30.10    8.00
  -7  20   2   23.70    4.90
   7  20  -2   36.50    5.40
  -7  20   2   16.00    6.40
  -6 -20   2    0.60    2.90
  -6 -20   2    0.50    2.40
   6 -20  -2    4.80    4.10
   6 -20  -2    1.60    5.90
   6  20  -2   -0.90    3.30
  -6  20   2    1.70    3.90
   5 -20  -2  282.97   19.80
  -5 -20   2  287.97   15.70
   5 -20  -2  309.87   17.30
  -5 -20   2  299.17   16.10
  -5  20   2  301.37   17.10
   5  20  -2  295.47   16.90
   4 -20  -2   94.89   10.70
  -4 -20   2   99.79    8.30
  -4 -20   2  108.39    6.70
   4 -20  -2  110.09    9.20
  -4  20   2   95.19    8.60
   4  20  -2   99.39    8.80
   3 -20  -2    1.80    4.80
  -3 -20   2   -2.20    3.10
  -3 -20   2   -1.40    2.50
   3 -20  -2    3.30    3.70
   3  20  -2    7.30    3.90
  -3  20   2    2.90    3.60
   2 -20  -2    5.90    3.80
   2 -20  -2    1.90    4.60
  -2 -20   2    3.90    3.40
  -2 -20   2    3.50    3.30
  -2  20   2    2.80    3.40
   2  20  -2    2.90    3.80
   1 -20  -2   24.40    5.60
   1 -20  -2   25.80    4.80
  -1 -20   2   24.80    4.90
  -1 -20   2   27.20    4.70
   1  20  -2   20.80    4.80
  -1  20   2   25.60    4.80
   0 -20   2    0.80    4.00
   0 -20  -2   -1.30    3.50
   0 -20   2    5.50    3.60
   0 -20  -2   -0.30    3.80
   0  20   2   -0.70    3.20
   0  20  -2   -3.10    3.50
   1 -20   2   96.79    9.40
  -1 -20  -2   73.09    7.80
  -1 -20  -2  103.79    8.20
   1 -20   2   74.19    7.40
  -1  20  -2   77.89    8.00
   1  20   2   76.79    7.40
  -2 -20  -2   90.49    8.70
  -2 -20  -2  101.99    7.70
   2 -20   2  108.49   10.60
   2 -20   2  100.49    8.50
  -2  20  -2   71.59    8.20
   2  20   2   94.29    8.40
   3 -20   2   11.70    5.90
  -3 -20  -2    1.20    2.80
  -3 -20  -2    9.20    4.30
   3 -20   2    4.30    3.60
   3  20   2    4.90    3.70
  -3  20  -2    5.60    4.80
  -4 -20  -2   37.20    6.00
   4 -20   2   48.40    6.20
   4 -20   2   55.89    8.60
   4  20   2   48.60    6.10
  -4  20  -2   43.80    6.80
   5 -20   2   39.70    8.50
  -5 -20  -2   47.90    6.40
   5 -20   2   40.20    6.10
   5  20   2   39.60    5.60
  -5  20  -2   30.80    6.30
   6 -20   2   -1.90    4.00
   6 -20   2   13.30    6.90
  -6 -20  -2    2.70    4.00
  -6  20  -2    2.50    4.70
  -6  20  -2   -2.40    4.50
   6  20   2   -5.60    3.00
   7 -20   2   13.30    7.50
   7 -20   2    8.50    4.70
  -7 -20  -2   10.50    4.20
   7  20   2   13.20    4.60
  -7  20  -2    6.80    5.70
  -7  20  -2   15.00    5.60
   8 -20   2    2.60    4.40
   8 -20   2  -11.10    5.50
   8  20   2    1.90    3.90
  -8  20  -2    0.60    4.70
  -8  20  -2   -6.60    4.70
   9 -20   2   -5.00    6.70
   9 -20   2    5.50    5.00
   9  20   2   -1.70    3.90
  -9  20  -2   -6.30    4.30
  -9  20  -2   -4.50    5.40
   9 -21  -2   67.29   11.50
   9 -21  -2   90.59    9.40
  -9  21   2   73.99   11.10
   9  21  -2  120.69    9.50
   8 -21  -2    0.40    6.60
   8 -21  -2    8.10    4.90
   8  21  -2    7.40    4.20
  -8  21   2   11.10    4.10
  -8  21   2    6.90    5.80
   7 -21  -2   19.30    7.60
   7 -21  -2   19.90    5.20
  -7  21   2   14.40    4.60
  -7  21   2   12.30    6.20
   7  21  -2   26.50    4.80
   6 -21  -2   -2.90    3.60
  -6 -21   2   -0.80    2.40
   6 -21  -2    3.20    6.10
  -6 -21   2    0.80    3.00
   6  21  -2    2.50    3.60
  -6  21   2   -2.50    3.70
  -5 -21   2   41.40    5.20
   5 -21  -2   43.00    8.50
   5 -21  -2   33.10    5.80
  -5 -21   2   39.00    4.60
   5  21  -2   24.90    5.30
  -5  21   2   29.90    5.50
  -4 -21   2   75.09    5.40
   4 -21  -2   68.99    7.40
   4 -21  -2   44.10    8.70
  -4 -21   2   73.69    7.00
   4  21  -2   59.89    6.90
  -4  21   2   55.79    6.90
   3 -21  -2  161.58   11.60
  -3 -21   2  170.98   10.40
  -3 -21   2  155.28   11.20
   3 -21  -2  195.38   14.20
   3  21  -2  177.28   11.90
  -3  21   2  168.18   11.80
  -2 -21   2  134.49   10.30
   2 -21  -2  160.88   12.70
  -2 -21   2  149.59   10.00
   2 -21  -2  142.39   11.00
  -2  21   2  129.09   10.50
   2  21  -2  158.18   11.10
   1 -21  -2    6.80    4.00
  -1 -21   2    5.00    3.90
  -1 -21   2    4.50    3.70
   1 -21  -2   -3.60    4.30
   1  21  -2    4.80    4.10
  -1  21   2    0.40    3.50
   0 -21  -2   54.59    7.00
   0 -21  -2   77.59    7.70
   0 -21   2   65.79    7.80
   0 -21   2   51.09    6.40
   0  21   2   54.49    6.70
   0  21  -2   52.69    6.90
  -1 -21  -2    0.30    3.70
   1 -21   2   -2.50    4.30
  -1 -21  -2    0.60    3.60
   1 -21   2   -2.60    3.40
  -1  21  -2    3.30    4.10
   1  21   2    2.20    3.30
   2 -21   2   61.59    8.40
   2 -21   2   48.80    6.30
  -2 -21  -2   55.49    6.90
  -2 -21  -2   62.59    6.10
  -2  21  -2   44.50    6.80
   2  21   2   51.69    6.20
  -3 -21  -2   39.20    4.40
   3 -21   2   41.00    5.80
   3 -21   2   27.60    7.10
  -3 -21  -2   22.50    5.50
  -3  21  -2   35.40    6.40
   3  21   2   42.20    5.70
   4 -21   2   47.50    6.30
   4 -21   2   43.80    8.60
  -4 -21  -2   44.00    6.40
   4  21   2   44.80    6.20
  -4  21  -2   43.10    7.00
   5 -21   2   10.70    4.60
   5 -21   2    1.90    5.80
  -5 -21  -2    2.20    3.80
   5  21   2    0.60    3.50
  -5  21  -2   -0.30    4.60
   6 -21   2   15.40    7.30
   6 -21   2   32.90    5.90
  -6 -21  -2   30.70    5.60
  -6  21  -2   33.40    6.70
  -6  21  -2   16.70    6.20
   6  21   2   22.70    5.20
   7 -21   2   41.50    9.60
  -7 -21  -2   59.39    6.80
   7 -21   2   59.29    7.90
   7  21   2   45.20    6.40
  -7  21  -2   52.79    7.50
  -7  21  -2   46.30    8.40
   8 -21   2    2.90    4.50
   8 -21   2   -2.90    6.20
   8  21   2    6.40    4.20
  -8  21  -2    0.80    4.80
  -8  21  -2    8.40    6.10
   9 -22  -2    9.50    5.10
   9 -22  -2    4.50    7.10
  -9  22   2   14.10    7.10
   9  22  -2    6.80    4.30
   8 -22  -2   35.10    9.40
   8 -22  -2   36.50    6.70
   8  22  -2   44.50    6.50
  -8  22   2   44.30    9.00
  -8  22   2   55.69    6.20
   7 -22  -2   24.50    5.70
   7 -22  -2   12.50    7.30
  -7  22   2   37.60    5.80
   7  22  -2   26.50    5.40
  -7  22   2   28.30    7.00
  -6 -22   2   88.09    6.80
  -6 -22   2   92.19    7.40
   6 -22  -2   75.79   11.10
   6 -22  -2   79.49    8.50
   6  22  -2   62.19    7.50
  -6  22   2   88.99    8.20
   5 -22  -2    2.80    4.00
  -5 -22   2   -0.50    3.20
  -5 -22   2    6.30    3.00
   5 -22  -2    3.20    6.20
   5  22  -2    1.10    3.80
  -5  22   2    1.30    4.00
  -4 -22   2    5.30    3.80
   4 -22  -2    3.30    4.10
   4 -22  -2   16.80    6.70
  -4  22   2    1.60    4.10
   4  22  -2    1.40    3.70
  -3 -22   2   54.39    6.40
   3 -22  -2   52.09    6.70
  -3 -22   2   49.50    5.50
   3 -22  -2   39.40    7.90
  -3  22   2   39.50    6.00
   3  22  -2   47.30    6.40
   2 -22  -2   13.10    5.90
   2 -22  -2   11.40    4.50
  -2 -22   2   16.90    4.50
  -2 -22   2   21.40    4.50
  -2  22   2    4.80    4.20
   2  22  -2   13.80    4.80
   1 -22  -2   80.49    8.40
   1 -22  -2   84.59    9.00
  -1 -22   2   85.79    8.50
  -1 -22   2   83.29    8.00
  -1  22   2   74.79    7.90
   1  22  -2   77.49    8.30
   0 -22  -2   12.80    4.90
   0 -22   2   -0.80    3.60
   0 -22   2    6.50    4.40
   0 -22  -2   -2.50    3.80
   0  22  -2    7.00    4.50
   0  22   2    4.30    3.60
  -1 -22  -2  106.49    9.80
   1 -22   2  105.29   10.60
  -1 -22  -2  133.49    9.70
   1 -22   2  118.09    9.70
  -1  22  -2   94.09    9.60
   1  22   2  125.49    9.90
   2 -22   2    3.70    4.00
   2 -22   2    2.70    5.10
  -2 -22  -2    9.10    3.80
  -2 -22  -2   14.50    4.90
   2  22   2    3.60    3.80
  -2  22  -2    2.20    4.40
   3 -22   2   13.80    6.50
  -3 -22  -2   17.80    5.20
   3 -22   2   23.90    5.10
  -3  22  -2   20.40    5.50
   3  22   2   19.40    4.70
   4 -22   2   86.99   11.20
   4 -22   2   78.99    8.20
  -4 -22  -2   86.89    8.60
  -4  22  -2   83.59    8.90
   4  22   2   81.59    8.40
   5 -22   2   -9.60    5.20
  -5 -22  -2    3.90    4.10
   5 -22   2   -0.90    4.20
  -5  22  -2    2.30    4.80
   5  22   2   -3.20    3.30
   6 -22   2   49.30    9.40
   6 -22   2   26.70    6.10
  -6 -22  -2   42.50    6.30
  -6  22  -2   42.30    6.90
  -6  22  -2   32.90    7.30
   6  22   2   39.50    6.00
   7 -22   2   23.80    6.00
  -7 -22  -2   30.70    8.90
   7 -22   2   15.10    7.70
   7  22   2   22.10    5.40
  -7  22  -2   27.20    7.20
  -7  22  -2   18.70    6.00
   8 -22   2   -7.80    6.00
   8 -22   2    4.80    5.00
  -8  22  -2    1.50    5.80
  -8  22  -2   -4.70    4.80
   8  22   2   -3.10    4.00
   9 -23  -2   67.59    8.80
   9 -23  -2   55.69   10.80
   9  23  -2   64.89    7.70
   8 -23  -2    9.20    7.80
   8 -23  -2   17.80    5.80
  -8  23   2   25.90    7.30
  -8  23   2   13.20    4.60
   8  23  -2   26.70    5.50
   7 -23  -2    3.00    4.60
   7 -23  -2    5.90    7.00
   7  23  -2   13.00    4.50
  -7  23   2    8.50    4.30
  -7  23   2    8.00    5.80
  -6 -23   2    0.10    3.00
   6 -23  -2    6.00    6.70
   6 -23  -2    0.20    4.20
  -6  23   2    6.40    4.20
   6  23  -2    5.30    4.10
  -5 -23   2    7.90    3.90
   5 -23  -2    8.40    6.70
  -5 -23   2   16.90    3.70
   5 -23  -2    5.30    4.50
  -5  23   2    3.90    4.30
   5  23  -2   11.70    4.50
   4 -23  -2   28.10    5.70
   4 -23  -2   35.20    8.00
  -4 -23   2   24.40    4.80
  -4  23   2   24.10    5.50
   4  23  -2   24.50    5.40
  -3 -23   2   59.59    6.10
   3 -23  -2   64.19    9.30
   3 -23  -2   54.69    7.40
  -3 -23   2   63.89    7.00
  -3  23   2   55.29    7.10
   3  23  -2   48.80    6.90
  -2 -23   2   45.50    5.90
   2 -23  -2   49.90    8.00
   2 -23  -2   45.00    6.70
  -2 -23   2   45.10    6.30
   2  23  -2   31.50    5.80
  -2  23   2   42.60    6.40
  -1 -23   2   13.20    4.60
   1 -23  -2   22.20    6.00
  -1 -23   2   18.10    5.20
   1 -23  -2   12.80    4.90
  -1  23   2   18.20    4.90
   1  23  -2   20.30    5.20
   0 -23  -2   -3.90    4.30
   0 -23  -2    6.10    4.40
   0 -23   2    3.10    4.40
   0 -23   2   -1.30    3.90
   0  23   2    6.60    4.10
   0  23  -2    4.10    4.20
  -1 -23  -2   53.99    6.60
   1 -23   2   49.99    6.50
  -1 -23  -2   46.70    6.80
   1 -23   2   52.09    7.90
   1  23   2   49.30    6.70
  -1  23  -2   53.29    7.40
   2 -23   2   29.50    5.50
  -2 -23  -2   24.20    4.70
   2 -23   2   16.70    6.20
  -2 -23  -2   16.40    5.30
  -2  23  -2   24.70    5.70
   2  23   2   19.90    4.90
  -3 -23  -2   22.30    5.50
   3 -23   2   14.20    4.80
   3 -23   2   22.30    6.90
  -3  23  -2    9.20    5.30
   3  23   2   22.50    5.10
  -4 -23  -2   38.70    6.40
   4 -23   2   38.10    6.30
   4 -23   2   31.40    8.10
  -4  23  -2   44.40    7.10
   4  23   2   36.20    5.90
   5 -23   2   21.80    5.50
   5 -23   2   15.30    7.20
  -5 -23  -2   10.80    4.90
   5  23   2   20.90    5.00
  -5  23  -2   16.80    6.00
  -6 -23  -2   22.40    5.20
   6 -23   2   25.60    8.00
   6 -23   2   19.90    5.50
  -6  23  -2    7.10    6.00
  -6  23  -2    4.90    5.50
   6  23   2   14.20    4.80
   7 -23   2   15.80    7.90
   7 -23   2    7.60    5.30
   7  23   2    5.80    4.50
  -7  23  -2    5.10    5.40
  -7  23  -2    3.70    5.50
   8 -23   2   59.19   10.80
   8 -23   2   53.89    8.00
  -8  23  -2   48.10    8.80
  -8  23  -2   36.60    7.00
   8  23   2   30.00    6.20
   8 -24  -2   10.10    5.50
   8 -24  -2   20.80    8.70
  -8  24   2   -6.80    5.00
   8  24  -2    1.40    4.30
  -8  24   2    9.40    4.30
   7 -24  -2   -0.60    6.80
   7 -24  -2   -0.50    4.60
  -7  24   2   -0.30    4.10
   7  24  -2   -5.00    3.60
  -7  24   2   -0.50    5.20
   6 -24  -2    3.00    6.80
   6 -24  -2   -0.70    4.50
   6  24  -2    5.10    4.10
  -6  24   2   -0.40    3.90
   5 -24  -2   12.90    7.10
  -5 -24   2   12.20    3.50
   5 -24  -2    9.50    5.00
  -5 -24   2   24.70    4.80
   5  24  -2   12.40    4.80
  -5  24   2   17.20    5.10
  -4 -24   2   37.00    5.80
   4 -24  -2   45.60    7.00
   4 -24  -2   42.00    8.50
   4  24  -2   44.70    6.60
  -4  24   2   45.90    6.80
   3 -24  -2    9.50    6.30
  -3 -24   2   11.40    4.40
  -3 -24   2   15.50    4.40
   3 -24  -2    9.10    4.70
  -3  24   2    9.90    4.80
   3  24  -2   13.20    4.90
  -2 -24   2    6.30    4.40
   2 -24  -2    7.90    5.70
   2 -24  -2    6.20    4.60
  -2 -24   2   10.00    3.70
   2  24  -2    2.20    4.30
  -2  24   2   17.50    4.90
  -1 -24   2  205.48   13.50
   1 -24  -2  221.18   14.10
  -1 -24   2  179.48   13.00
   1 -24  -2  196.78   14.40
   1  24  -2  185.28   13.60
  -1  24   2  197.38   13.40
   0 -24   2  101.89    9.90
   0 -24   2   95.99    9.30
   0 -24  -2   88.39    9.20
   0 -24  -2  104.49    9.80
   0  24   2   86.39    8.90
   0  24  -2   94.99    9.70
  -1 -24  -2    6.40    4.60
  -1 -24  -2   11.70    4.70
   1 -24   2   10.70    5.40
   1 -24   2    2.80    4.20
   1  24   2    5.20    4.10
  -1  24  -2    6.40    4.80
  -2 -24  -2    9.40    5.10
   2 -24   2    6.80    4.60
   2 -24   2   11.60    6.00
  -2 -24  -2   17.80    4.30
  -2  24  -2   14.00    5.60
   2  24   2    7.10    4.20
   3 -24   2  104.99   11.70
   3 -24   2  110.59   10.00
  -3 -24  -2   95.09    9.50
  -3  24  -2   89.39    9.80
   3  24   2   93.89    9.00
   4 -24   2    9.10    4.80
   4 -24   2    7.80    6.30
  -4 -24  -2   10.00    4.70
  -4  24  -2    6.50    5.40
   4  24   2   11.70    4.50
  -5 -24  -2    9.50    4.60
   5 -24   2   -0.80    6.00
   5 -24   2    0.40    4.20
  -5  24  -2    5.80    5.40
   5  24   2    3.00    4.00
   6 -24   2    5.70    4.60
  -6 -24  -2    3.10    4.20
   6 -24   2   -5.20    6.00
  -6  24  -2   -2.70    4.90
  -6  24  -2   -0.50    4.90
   6  24   2   -0.90    3.90
   7 -24   2   58.89    8.40
   7 -24   2   57.29   10.90
   7  24   2   64.89    8.00
  -7  24  -2   54.09    9.60
  -7  24  -2   61.39    8.30
   8 -25  -2   10.90    5.80
   8 -25  -2    7.40    8.00
  -8  25   2   12.30    4.50
  -8  25   2   12.50    7.30
   8  25  -2   13.00    5.10
   7 -25  -2   42.50    9.80
   7 -25  -2   43.90    7.50
   7  25  -2   37.20    6.40
  -7  25   2   42.10    8.50
  -7  25   2   47.10    6.60
   6 -25  -2    8.70    7.10
   6 -25  -2    4.00    5.20
  -6  25   2   11.50    5.00
   6  25  -2   11.70    4.80
  -5 -25   2    4.70    3.80
   5 -25  -2    6.50    6.60
  -5 -25   2    6.50    3.20
   5 -25  -2    6.70    4.70
   5  25  -2    3.70    4.30
  -5  25   2   14.60    4.90
   4 -25  -2    5.20    4.90
   4 -25  -2    8.10    6.80
  -4 -25   2   16.50    4.70
  -4  25   2   10.30    4.80
   4  25  -2   15.90    5.10
  -3 -25   2    0.00    3.80
   3 -25  -2   -1.60    5.50
   3 -25  -2    1.80    4.40
  -3  25   2   -3.40    3.90
   3  25  -2   -5.80    3.60
  -2 -25   2  159.38   11.00
   2 -25  -2  151.78   13.60
  -2 -25   2  145.19   11.50
  -2  25   2  149.19   12.00
   2  25  -2  145.99   12.20
  -1 -25   2   29.90    5.90
  -1 -25   2   38.70    6.30
   1 -25  -2   31.60    6.40
   1 -25  -2   28.50    6.60
   1  25  -2   31.60    6.20
  -1  25   2   28.30    5.80
   0 -25  -2    5.80    5.00
   0 -25   2    9.00    5.00
   0 -25   2    5.50    4.60
   0 -25  -2   14.20    5.10
   0  25   2   11.30    4.50
   0  25  -2   11.90    5.20
  -1 -25  -2   10.10    5.10
  -1 -25  -2    7.40    4.50
   1 -25   2    7.30    4.70
   1 -25   2   14.70    5.50
   1  25   2    4.10    4.40
  -1  25  -2   10.30    5.10
  -2 -25  -2   52.39    7.40
   2 -25   2   31.10    7.50
   2 -25   2   48.40    6.80
  -2  25  -2   33.10    6.70
   2  25   2   33.50    6.00
  -3 -25  -2    5.30    4.60
   3 -25   2    7.30    6.10
   3 -25   2    5.40    4.50
  -3  25  -2    2.80    4.90
   3  25   2   -1.10    3.90
   4 -25   2   26.10    7.70
  -4 -25  -2   23.60    5.90
   4 -25   2   27.20    6.20
   4  25   2   23.30    5.40
  -4  25  -2   18.80    6.10
   5 -25   2    7.30    4.90
   5 -25   2    8.20    7.00
  -5 -25  -2    6.80    4.70
   5  25   2    3.00    4.20
  -5  25  -2    2.80    5.30
   6 -25   2    2.20    5.00
   6 -25   2    1.90    6.60
  -6 -25  -2    6.50    4.60
   6  25   2    2.80    4.10
  -6  25  -2   -1.60    5.10
  -6  25  -2    0.80    5.20
   7 -25   2   13.60    5.90
   7 -25   2   18.90    8.20
  -7  25  -2   22.10    7.30
  -7  25  -2    9.90    5.70
   7  25   2   12.50    5.20
   7 -26  -2    8.00    5.70
   7 -26  -2    4.40    7.40
  -7  26   2   18.90    5.20
   7  26  -2   13.10    5.10
  -7  26   2    3.00    5.90
   6 -26  -2   11.90    5.60
   6 -26  -2   11.50    7.60
  -6  26   2    2.20    4.50
   6  26  -2    9.60    4.80
   5 -26  -2   11.70    5.40
  -5 -26   2   21.20    4.90
   5 -26  -2    7.10    6.90
  -5  26   2   12.30    5.00
   5  26  -2   13.00    4.80
   4 -26  -2    4.00    4.70
  -4 -26   2    9.30    4.50
   4 -26  -2    0.60    6.20
   4  26  -2   12.70    5.00
  -4  26   2    6.10    4.70
  -3 -26   2   -3.10    3.60
   3 -26  -2    4.00    4.60
   3 -26  -2    0.30    6.10
  -3  26   2    3.60    4.40
   3  26  -2    1.20    4.20
  -2 -26   2   11.10    4.30
  -2 -26   2   19.60    5.40
   2 -26  -2   14.80    5.10
   2 -26  -2   10.40    6.20
  -2  26   2   20.90    5.40
   2  26  -2   13.60    5.40
  -1 -26   2    0.80    4.30
  -1 -26   2    2.00    4.00
   1 -26  -2    7.90    5.00
   1 -26  -2   -1.80    4.80
   1  26  -2   -4.90    4.20
  -1  26   2   -3.80    3.90
   0 -26   2  170.88   13.40
   0 -26  -2  192.78   13.50
   0 -26   2  183.48   13.20
   0 -26  -2  173.58   13.50
   0  26   2  168.78   13.00
   0  26  -2  177.78   13.70
   1 -26   2   49.40    7.40
  -1 -26  -2   55.79    7.80
  -1 -26  -2   58.19    7.30
   1 -26   2   45.20    8.00
   1  26   2   44.40    7.00
  -1  26  -2   53.29    7.60
   2 -26   2    3.60    4.50
   2 -26   2    5.90    5.70
  -2 -26  -2   14.70    5.40
   2  26   2    0.70    3.90
  -2  26  -2    3.20    5.00
   3 -26   2    4.50    4.50
  -3 -26  -2   -3.00    4.20
   3 -26   2   -6.30    5.00
  -3  26  -2    2.00    5.20
   3  26   2   -2.10    3.80
  -4 -26  -2   -0.60    4.40
   4 -26   2   10.60    6.40
   4 -26   2    4.20    5.00
   4  26   2    1.00    4.10
  -4  26  -2    0.00    5.00
   5 -26   2    5.60    6.70
   5 -26   2    9.30    5.50
  -5 -26  -2    6.70    4.80
  -5  26  -2    0.10    5.00
   5  26   2    5.70    4.60
   6 -26   2    7.80    5.50
   6 -26   2    9.40    7.60
  -6 -26  -2   -2.20    4.30
  -6  26  -2    7.50    5.80
  -6  26  -2    4.80    5.90
   6  26   2    7.10    4.80
   6 -27  -2    9.80    5.60
   6 -27  -2   -5.50    6.80
  -6  27   2    4.30    4.60
   6  27  -2    3.40    4.40
   5 -27  -2    7.60    7.30
  -5 -27   2   13.10    4.60
   5 -27  -2    6.20    5.20
   5  27  -2    1.50    4.20
  -5  27   2    4.50    4.80
   4 -27  -2   61.99    8.30
   4 -27  -2   50.09   10.00
  -4 -27   2   47.90    6.70
  -4  27   2   40.50    6.80
   4  27  -2   43.50    7.00
   3 -27  -2   50.29    8.90
  -3 -27   2   40.70    6.80
   3 -27  -2   31.00    6.40
   3  27  -2   41.60    6.80
  -3  27   2   35.50    6.60
   2 -27  -2   16.50    6.90
   2 -27  -2   15.80    5.90
  -2 -27   2   14.10    5.30
   2  27  -2   21.30    5.90
  -2  27   2   18.60    5.60
  -1 -27   2  110.29    9.90
   1 -27  -2   85.59    9.70
  -1 -27   2   88.59    9.40
   1 -27  -2   88.99   10.10
  -1  27   2   84.69    9.00
   1  27  -2   84.89    9.50
   0 -27  -2    2.00    4.90
   0 -27   2    4.10    4.70
   0 -27   2    3.40    4.90
   0 -27  -2    3.70    4.80
   0  27  -2   11.60    5.30
   0  27   2    4.60    4.40
   1 -27   2   -6.50    4.50
   1 -27   2    0.40    4.70
  -1 -27  -2    2.60    4.70
  -1  27  -2   -2.00    4.60
   1  27   2    8.40    4.70
   2 -27   2    5.00    5.90
  -2 -27  -2   -6.20    4.10
   2 -27   2    0.70    4.60
   2  27   2   -4.00    3.70
  -2  27  -2   -4.70    4.70
   3 -27   2   -2.20    4.50
   3 -27   2   -4.90    5.60
  -3 -27  -2   -4.60    4.10
   3  27   2    1.90    4.10
  -3  27  -2   -1.20    4.70
   4 -27   2   -2.90    5.90
   4 -27   2   -3.20    4.70
  -4 -27  -2    4.10    4.70
   4  27   2    2.70    4.30
  -4  27  -2    2.40    5.40
   5 -27   2    1.40    5.10
   5 -27   2   -1.80    6.40
  -5 -27  -2    0.70    4.40
  -5  27  -2    7.40    5.50
   5  27   2    2.60    4.30
  -5 -28   2    4.40    4.30
   5 -28  -2    7.00    5.70
   5 -28  -2    5.80    7.20
  -5  28   2    8.90    5.00
   5  28  -2   -1.20    4.40
   4 -28  -2   -3.90    5.70
   4 -28  -2   -1.40    4.80
  -4 -28   2    5.70    4.60
  -4  28   2    7.00    4.90
   4  28  -2    3.10    4.60
   3 -28  -2   12.50    5.60
   3 -28  -2   11.00    6.80
  -3 -28   2   11.00    4.90
   3  28  -2    3.90    4.90
  -3  28   2    6.70    4.80
  -2 -28   2   18.00    5.70
   2 -28  -2   29.80    7.30
   2 -28  -2   24.80    6.50
   2  28  -2   25.40    6.10
  -2  28   2   22.80    5.70
   1 -28  -2   44.20    7.90
  -1 -28   2   52.99    7.20
   1 -28  -2   25.60    6.70
  -1 -28   2   48.10    7.20
   1  28  -2   42.90    7.40
  -1  28   2   47.50    7.30
   0 -28   2   15.90    5.80
   0 -28   2   26.80    6.20
   0 -28  -2   20.10    6.10
   0 -28  -2    9.00    5.30
   0  28   2    9.60    4.90
   0  28  -2   12.00    5.90
   1 -28   2   -0.40    5.00
  -1 -28  -2    0.90    4.80
   1 -28   2    7.40    5.00
   1  28   2    7.20    4.80
  -1  28  -2    2.70    5.10
   2 -28   2   18.00    6.10
  -2 -28  -2   14.30    5.60
   2 -28   2    9.30    6.50
   2  28   2    9.60    4.80
  -2  28  -2   12.00    5.60
   3 -28   2   -3.60    4.50
  -3 -28  -2    3.90    4.70
   3 -28   2    9.00    6.60
   3  28   2   -4.20    4.10
  -3  28  -2   -4.60    4.70
   4 -28   2    3.80    5.30
   4 -28   2    5.80    6.90
  -4 -28  -2    1.20    4.70
  -4  28  -2   -2.70    5.20
   4  28   2    9.50    5.10
  -5 -28  -2    3.30    4.30
   5 -28   2    0.50    5.30
   5 -28   2   13.30    7.80
   5  28   2   -0.80    4.40
  -5  28  -2    1.10    4.90
   5 -29  -2   -4.00    6.90
   5 -29  -2    8.20    5.90
   5  29  -2    1.50    4.40
  -5  29   2   -4.20    4.30
  -4 -29   2   19.70    5.30
   4 -29  -2   18.20    6.60
   4 -29  -2    4.20    7.20
  -4  29   2   18.30    5.90
   4  29  -2   13.90    5.40
   3 -29  -2    2.10    5.20
   3 -29  -2   -0.70    6.30
  -3 -29   2    7.60    4.90
   3  29  -2    7.70    5.20
  -3  29   2    8.40    5.40
   2 -29  -2   18.20    6.10
   2 -29  -2   23.50    7.50
  -2 -29   2   29.70    6.10
  -2  29   2   18.80    5.90
   2  29  -2   22.40    6.00
  -1 -29   2   27.50    6.20
   1 -29  -2   43.20    7.70
   1 -29  -2   26.20    6.60
  -1  29   2   13.80    5.50
   1  29  -2   15.50    5.90
   0 -29  -2    6.20    5.20
   0 -29   2    5.00    4.90
   0 -29   2    6.60    5.00
   0 -29  -2    8.90    7.30
   0  29  -2    7.80    5.70
   0  29   2    6.90    5.10
   1 -29   2   72.29    9.50
   1 -29   2   39.50    7.70
  -1 -29  -2   51.29    8.10
   1  29   2   45.70    7.40
  -1  29  -2   44.60    7.50
  -2 -29  -2   10.50    5.60
   2 -29   2   18.60    7.00
   2 -29   2   10.80    5.50
  -2  29  -2    3.90    5.20
   2  29   2    3.00    4.70
   3 -29   2    3.50    5.10
  -3 -29  -2    8.40    5.30
   3 -29   2    0.60    6.10
  -3  29  -2    0.40    5.00
   3  29   2   -0.80    4.40
   4 -29   2   -2.30    4.90
  -4 -29  -2   -4.90    4.50
   4 -29   2   -6.00    6.10
  -4  29  -2   15.40    6.20
   4  29   2   -3.40    4.40
   3 -30  -2    3.70    5.40
  -3 -30   2    9.90    5.10
   3 -30  -2    2.80    6.60
  -3  30   2    7.30    5.40
   3  30  -2    2.20    4.80
  -2 -30   2    1.70    4.80
   2 -30  -2   -3.70    4.70
   2 -30  -2   -7.30    5.00
  -2  30   2   -7.00    4.50
   2  30  -2   10.40    5.60
   1 -30  -2   -0.30    5.30
  -1 -30   2    0.30    4.60
   1 -30  -2    1.90    5.20
  -1  30   2    3.50    4.80
   1  30  -2    1.90    4.90
   0 -30  -2    8.80    5.40
   0 -30   2    2.40    4.90
   0 -30   2    1.10    4.90
   0  30   2    5.80    4.80
   0  30  -2    6.10    5.70
   1 -30   2   20.80    6.60
   1 -30   2    7.30    5.60
  -1 -30  -2    9.30    5.50
  -1  30  -2   -2.40    5.10
   1  30   2    3.70    4.70
   2 -30   2    6.00    6.00
   2 -30   2    1.00    5.20
  -2 -30  -2    8.40    5.50
  -2  30  -2   14.00    6.10
   2  30   2   -3.40    4.70
  -1 -31   2   -3.20    4.70
   1 -31  -2    1.30    4.90
  -1  31   2    5.80    5.00
   1  31  -2    9.40    5.70
   0 -31  -2    1.00    4.90
   0 -31   2    9.20    5.40
   0  31   2   -1.80    4.60
   0  31  -2   -6.30    5.20
 -13   0   3   13.70    7.90
  12   0  -3   -1.50    6.90
 -12   0   3   -4.60    5.50
 -11   0   3   57.99    9.30
  11   0  -3   52.09    7.60
 -10   0   3   -2.40    4.60
  10   0  -3    4.40    4.50
  10   0  -3   -1.90    2.20
  -9   0   3  250.57   17.40
   9   0  -3  257.67   15.70
   9   0  -3  284.97   13.60
   8   0  -3    0.70    1.60
   8   0  -3    3.80    2.30
   8   0  -3   -1.00    3.20
  -8   0   3   -0.20    3.60
   7   0  -3  199.48    9.90
  -7   0   3  212.88   13.20
   7   0  -3  189.48    9.50
   7   0  -3  185.78   11.40
  -6   0   3   -3.30    3.10
   6   0  -3   -0.10    2.60
  -5   0   3  434.66   22.50
   5   0  -3  450.55   21.10
   5   0  -3  442.16   21.40
   4   0  -3    0.70    1.40
  -4   0   3   -6.00    2.10
   4   0  -3    1.10    2.10
  -4   0   3    2.90    1.60
   4   0  -3   -2.00    1.50
   3   0  -3    2.60    1.20
   3   0  -3   -0.10    1.40
  -3   0   3    2.50    1.30
  -3   0   3   -0.20    1.80
   2   0  -3   -0.50    1.40
   2   0  -3   -0.70    1.10
  -2   0   3    1.00    1.30
  -2   0   3    0.70    1.60
   1   0  -3 3472.75  153.58
  -1   0   3 3521.95  153.28
   1   0  -3 3530.55  153.28
  -1   0   3 3672.43  153.58
   1   0  -3 3422.86  153.38
  -1   0   3 3424.66  153.18
  -1   0   3 3325.57  153.28
   1   0  -3 3458.05  153.28
   0   0   3    1.60    1.50
   0   0  -3    1.10    1.20
   0   0   3    1.80    1.30
   0   0  -3    3.20    1.70
   0   0   3    1.90    1.30
  -1   0  -3  507.45   23.10
  -1   0  -3  501.65   23.50
   1   0   3  495.65   22.70
   1   0   3  534.25   23.50
  -1   0  -3  509.15   23.50
   1   0   3  493.75   23.10
   1   0   3  487.55   23.40
   2   0   3   -2.30    1.10
   2   0   3   -2.00    1.50
  -2   0  -3    0.30    1.90
  -2   0  -3    1.00    1.20
  -2   0  -3   -0.40    1.30
   2   0   3    0.10    1.70
   2   0   3   -0.80    1.30
  -2   0  -3   -0.50    1.70
   3   0   3  129.19    8.30
  -3   0  -3  140.39    7.70
  -3   0  -3  144.69    8.20
   3   0   3  146.79    8.40
   3   0   3  132.69    7.80
  -3   0  -3  137.89    8.60
  -3   0  -3  140.39    8.30
   3   0   3  137.79    8.00
   4   0   3    0.50    2.20
   4   0   3    5.30    3.10
  -4   0  -3    0.00    3.10
  -4   0  -3    1.20    2.70
  -4   0  -3    2.70    2.90
   4   0   3    1.60    2.50
  -4   0  -3    2.50    2.10
   5   0   3 1042.40   48.20
  -5   0  -3 1134.79   47.80
   5   0   3 1016.60   48.60
  -5   0  -3 1027.90   49.00
  -5   0  -3 1062.79   48.60
  -5   0  -3 1020.60   48.50
   6   0   3   -1.10    2.10
   6   0   3   -3.60    2.60
  -6   0  -3   -0.40    1.70
  -6   0  -3    0.50    2.90
  -6   0  -3    3.50    3.20
   7   0   3    7.90    3.80
  -7   0  -3   11.20    4.40
   7   0   3   18.20    3.60
  -7   0  -3   12.30    3.20
  -7   0  -3   16.20    4.00
   8   0   3   -2.90    3.50
  -8   0  -3   -0.10    4.30
  -8   0  -3   -3.40    3.10
   8   0   3   -2.60    2.90
  -9   0  -3    0.30    4.30
   9   0   3    1.90    3.30
  -9   0  -3   -0.10    3.20
   9   0   3   -2.80    3.90
  10   0   3   -1.70    3.40
  10   0   3    0.50    4.10
  11   0   3   41.60    6.20
  12   0   3    2.10    4.30
 -13   1   3    8.60    6.80
 -12  -1   3    0.30    5.60
  12  -1  -3    6.00    5.30
 -12   1   3    2.50    5.90
 -11  -1   3   65.59   10.10
  11  -1  -3   49.60    7.60
  11   1  -3   64.29    7.80
 -11   1   3   57.69    9.90
  10  -1  -3   13.90    5.30
  10  -1  -3   15.30    3.20
 -10  -1   3    8.10    5.70
 -10   1   3   15.80    6.40
  10   1  -3   16.90    3.10
  10   1  -3   20.30    5.30
   9  -1  -3  381.86   21.00
   9  -1  -3  388.46   18.50
  -9  -1   3  355.96   22.30
   9   1  -3  390.96   18.50
  -9   1   3  366.26   22.50
   9   1  -3  401.66   20.60
   8  -1  -3   36.10    5.40
   8  -1  -3   36.00    3.40
   8  -1  -3   36.30    3.90
  -8  -1   3   34.70    6.20
   8   1  -3   31.20    5.00
  -8   1   3   32.90    6.20
   8   1  -3   41.70    3.90
   8   1  -3   35.10    3.20
  -7  -1   3    8.10    3.80
   7  -1  -3    9.50    3.50
   7  -1  -3   10.70    2.30
   7  -1  -3    9.50    1.80
   7   1  -3   10.50    3.20
  -7   1   3    9.40    3.90
   7   1  -3    8.20    1.50
   7   1  -3    6.60    1.90
   6  -1  -3   19.50    3.90
   6  -1  -3   21.60    2.00
   6  -1  -3   22.50    2.50
  -6  -1   3   16.90    4.40
  -6   1   3   23.30    4.60
   6   1  -3   24.10    3.70
   5  -1  -3   12.40    2.50
   5  -1  -3    4.50    3.00
  -5  -1   3   12.90    3.90
  -5  -1   3   11.30    2.40
  -5   1   3   16.90    4.20
   5   1  -3   13.20    2.50
   5   1  -3   10.70    3.00
  -4  -1   3   20.00    2.50
  -4  -1   3   16.80    3.30
   4  -1  -3   16.30    2.60
   4  -1  -3   14.80    2.20
   4  -1  -3   10.10    2.70
   4   1  -3   17.40    2.20
  -4   1   3   11.50    3.00
   4   1  -3   18.40    2.60
   4   1  -3   18.30    3.20
  -4   1   3   12.60    2.10
   3  -1  -3  533.45   23.30
  -3  -1   3  525.05   23.70
   3  -1  -3  517.25   23.50
  -3  -1   3  482.45   23.10
   3  -1  -3  467.45   23.10
  -3   1   3  515.85   23.70
   3   1  -3  465.35   23.10
   3   1  -3  501.45   23.50
  -3   1   3  515.85   23.20
  -2  -1   3 1944.11   94.19
   2  -1  -3 2125.39   93.49
   2  -1  -3 2213.08   94.09
   2  -1  -3 2270.27   93.49
   2  -1  -3 2153.98   94.19
  -2  -1   3 2159.68   94.19
   2   1  -3 1959.60   94.09
  -2   1   3 2094.49   94.19
   2   1  -3 2218.28   94.19
  -2   1   3 2070.49   94.09
  -1  -1   3  885.11   37.80
  -1  -1   3  823.52   37.70
   1  -1  -3  862.71   37.90
   1  -1  -3  840.42   37.80
   1  -1  -3  851.61   38.00
  -1  -1   3  791.32   37.80
  -1  -1   3  875.01   38.20
   1   1  -3  839.32   37.90
   1   1  -3  939.11   38.20
  -1   1   3  857.21   37.80
  -1   1   3  824.02   37.80
   1   1  -3  852.21   37.80
   1   1  -3  884.41   37.80
  -1   1   3  826.52   37.80
  -1   1   3  784.22   38.00
   0  -1  -3 2457.45  107.49
   0  -1   3 2375.16  107.39
   0  -1   3 2428.36  107.59
   0  -1  -3 2381.76  107.69
   0  -1   3 2488.45  107.49
   0  -1  -3 2463.75  107.39
   0   1  -3 2560.14  107.49
   0   1   3 2421.56  107.59
   0   1  -3 2283.97  107.69
   0   1   3 2396.26  107.39
   0   1  -3 2439.46  107.89
   0   1   3 2446.76  107.29
   1  -1   3  681.73   32.70
   1  -1   3  750.72   33.10
   1  -1   3  706.73   32.30
  -1  -1  -3  743.83   33.10
  -1  -1  -3  750.02   32.80
  -1  -1  -3  730.83   33.20
   1  -1   3  708.83   33.20
  -1   1  -3  740.53   32.80
  -1   1  -3  688.53   33.10
   1   1   3  720.23   32.50
   1   1   3  701.33   32.70
   1   1   3  782.42   33.20
  -1   1  -3  719.93   33.20
  -1   1  -3  720.73   32.40
  -2  -1  -3  145.49    8.10
   2  -1   3  150.68    8.40
  -2  -1  -3  141.29    8.30
  -2  -1  -3  155.98    7.80
   2  -1   3  152.08    7.70
   2  -1   3  142.89    8.40
   2  -1   3  147.39    7.90
   2   1   3  153.98    8.20
   2   1   3  152.68    7.80
  -2   1  -3  146.69    7.80
   2   1   3  148.99    7.80
  -2   1  -3  140.49    8.40
  -2   1  -3  149.69    7.80
   2   1   3  148.49    8.30
  -2   1  -3  145.39    8.30
  -3  -1  -3   13.00    2.90
   3  -1   3    9.80    2.80
  -3  -1  -3    8.80    2.50
   3  -1   3    5.10    2.80
   3  -1   3    8.60    2.10
  -3  -1  -3   10.90    2.10
   3  -1   3   10.90    2.50
  -3  -1  -3    6.90    2.80
  -3   1  -3   10.30    2.80
   3   1   3   10.90    2.80
  -3   1  -3   10.20    3.10
   3   1   3    9.60    2.50
  -3   1  -3    9.20    3.00
   3   1   3    9.40    2.70
   3   1   3   10.90    2.40
  -3   1  -3   15.20    2.30
   4  -1   3  844.22   37.80
   4  -1   3  761.52   37.30
  -4  -1  -3  824.12   37.60
  -4  -1  -3  791.12   37.90
  -4  -1  -3  779.52   37.80
  -4  -1  -3  842.22   37.10
   4  -1   3  822.02   38.10
  -4   1  -3  796.52   37.90
   4   1   3  773.42   37.30
   4   1   3  811.82   37.80
  -4   1  -3  795.32   37.80
   4   1   3  832.22   37.80
  -4   1  -3  811.62   37.90
  -4   1  -3  861.41   37.20
  -5  -1  -3    1.10    2.90
  -5  -1  -3    2.50    2.90
  -5  -1  -3    7.20    2.10
  -5  -1  -3    4.50    2.80
   5  -1   3    4.20    2.20
   5  -1   3    8.20    3.20
   5   1   3    0.90    2.70
  -5   1  -3    7.40    4.20
  -5   1  -3    3.30    2.90
  -5   1  -3   11.80    2.40
  -5   1  -3    5.40    3.10
   5   1   3    3.90    2.30
  -6  -1  -3   13.60    3.70
   6  -1   3   15.90    3.20
   6  -1   3   26.10    4.50
  -6  -1  -3   17.30    4.10
  -6  -1  -3   19.90    2.70
  -6   1  -3   15.50    4.00
   6   1   3   16.10    3.80
   6   1   3   16.40    3.20
  -6   1  -3   18.90    3.90
  -7  -1  -3   22.40    3.10
  -7  -1  -3   22.90    4.50
   7  -1   3   29.40    4.20
   7  -1   3   20.30    4.60
  -7  -1  -3   24.90    5.20
   7   1   3   22.00    4.60
   7   1   3   20.60    3.80
  -7   1  -3   25.40    4.50
  -7   1  -3   28.40    5.30
  -8  -1  -3   -1.00    3.80
   8  -1   3   -0.40    3.10
   8  -1   3    0.40    3.80
  -8  -1  -3   -3.00    3.20
   8   1   3    5.30    3.80
   8   1   3    1.60    2.90
  -8   1  -3   -0.50    4.10
  -8   1  -3    3.30    3.60
   9  -1   3   23.40    4.50
   9  -1   3   22.30    5.50
  -9  -1  -3   18.20    4.00
   9   1   3   17.00    5.00
   9   1   3   16.70    4.20
  -9   1  -3   20.30    6.00
  10  -1   3   14.60    5.40
  10  -1   3   12.00    4.20
  10   1   3   13.20    5.00
  10   1   3   11.00    4.10
 -10   1  -3    5.70    5.60
  11  -1   3    4.30    4.20
  11  -1   3   11.20    7.70
  11   1   3    3.90    4.00
  12  -1   3    9.20    4.90
  12   1   3    4.30    4.70
 -13   2   3    3.10    6.80
  12  -2  -3   16.20    6.40
 -12   2   3   16.60    7.50
 -11  -2   3   47.40    8.80
  11  -2  -3   35.50    7.30
  11   2  -3   51.89    7.10
 -11   2   3   49.60    8.80
  10  -2  -3    3.30    2.50
  10  -2  -3    0.30    4.70
 -10  -2   3   -1.30    4.90
  10   2  -3   -3.80    2.10
  10   2  -3   -6.10    3.40
 -10   2   3   -0.10    4.80
  -9  -2   3  216.08   15.90
   9  -2  -3  227.48   14.80
   9  -2  -3  243.38   12.10
   9   2  -3  231.28   11.80
   9   2  -3  217.58   13.60
  -9   2   3  245.08   16.40
   8  -2  -3   22.40    4.90
  -8  -2   3   28.20    5.90
   8  -2  -3   29.80    3.20
   8   2  -3   31.40    3.40
   8   2  -3   27.70    4.50
  -8   2   3   26.10    5.80
   8   2  -3   27.80    2.80
   7  -2  -3   44.80    3.60
   7  -2  -3   46.40    5.70
  -7  -2   3   36.50    5.80
   7  -2  -3   51.09    4.10
   7   2  -3   46.00    3.10
   7   2  -3   48.10    4.90
   7   2  -3   45.40    3.70
  -7   2   3   58.29    6.70
   6  -2  -3   56.29    5.70
   6  -2  -3   57.09    3.70
  -6  -2   3   54.49    6.30
   6   2  -3   65.09    5.30
  -6   2   3   50.69    6.20
   6   2  -3   47.70    4.80
   5  -2  -3  216.48   11.60
  -5  -2   3  217.68   11.50
   5  -2  -3  232.28   10.50
   5  -2  -3  225.48   10.60
  -5  -2   3  225.48   13.10
   5  -2  -3  224.58   12.40
   5   2  -3  223.28   11.70
  -5   2   3  235.98   13.30
   5   2  -3  218.08   11.50
   4  -2  -3    0.00    2.00
   4  -2  -3    0.20    1.40
  -4  -2   3   -2.10    2.10
   4  -2  -3    0.70    2.10
  -4  -2   3    0.30    1.60
   4   2  -3   -2.40    1.50
  -4   2   3    0.30    2.50
   4   2  -3    1.90    1.40
   4   2  -3   -3.50    1.90
   3  -2  -3  570.94   26.50
   3  -2  -3  596.74   26.40
  -3  -2   3  619.04   26.90
  -3  -2   3  552.94   26.30
   3  -2  -3  569.84   26.70
   3   2  -3  561.74   26.30
  -3   2   3  575.44   26.90
   3   2  -3  546.25   26.60
  -3   2   3  568.54   26.30
   2  -2  -3  126.79    5.80
  -2  -2   3  121.09    6.50
   2  -2  -3  118.39    5.80
   2  -2  -3  117.79    6.30
  -2  -2   3  102.59    6.50
  -2   2   3  126.89    5.50
   2   2  -3  119.39    6.50
  -2   2   3  113.89    6.70
  -2   2   3  117.39    6.30
   2   2  -3  123.29    6.50
  -1  -2   3  167.28    8.40
  -1  -2   3  167.18    7.90
   1  -2  -3  178.78    8.10
   1  -2  -3  163.68    8.20
   1  -2  -3  164.68    8.20
  -1  -2   3  178.68    8.20
   1   2  -3  159.98    8.00
  -1   2   3  169.38    8.20
   1   2  -3  164.48    7.90
   1   2  -3  165.38    8.30
  -1   2   3  169.48    8.10
  -1   2   3  164.08    8.00
   1   2  -3  163.88    8.50
   0  -2   3 1396.16   65.09
   0  -2  -3 1511.45   64.89
   0  -2  -3 1481.55   65.19
   0  -2   3 1457.45   64.89
   0  -2   3 1373.16   65.29
   0  -2  -3 1475.75   64.69
   0   2  -3 1492.55   64.89
   0   2  -3 1475.15   65.39
   0   2   3 1390.06   64.89
   0   2  -3 1465.85   65.19
   0   2   3 1497.65   64.69
   0   2   3 1503.25   65.09
  -1  -2  -3 1449.26   61.69
   1  -2   3 1333.17   61.49
   1  -2   3 1300.77   61.99
  -1  -2  -3 1456.85   61.49
   1  -2   3 1351.96   61.79
  -1  -2  -3 1350.76   61.79
  -1   2  -3 1414.66   61.49
  -1   2  -3 1324.67   61.79
  -1   2  -3 1363.86   61.09
   1   2   3 1361.86   61.49
   1   2   3 1478.95   61.79
  -1   2  -3 1345.27   61.99
   1   2   3 1372.96   60.99
   2  -2   3  138.89    7.60
   2  -2   3  147.19    8.40
  -2  -2  -3  137.99    8.20
   2  -2   3  148.59    7.50
  -2  -2  -3  145.89    7.50
  -2  -2  -3  144.99    7.80
   2  -2   3  138.69    8.10
   2   2   3  137.49    7.80
  -2   2  -3  144.39    7.60
   2   2   3  137.79    7.60
  -2   2  -3  143.69    8.30
   2   2   3  146.69    8.10
   2   2   3  141.39    7.70
  -2   2  -3  153.48    7.70
  -2   2  -3  137.79    8.30
   3  -2   3  444.96   20.80
  -3  -2  -3  435.86   21.20
  -3  -2  -3  446.46   20.40
   3  -2   3  411.56   20.60
   3  -2   3  436.66   21.20
   3  -2   3  408.76   21.30
  -3  -2  -3  432.06   20.80
   3   2   3  421.76   20.90
  -3   2  -3  463.85   20.60
   3   2   3  452.75   21.10
  -3   2  -3  449.36   21.00
   3   2   3  446.16   20.70
  -3   2  -3  448.06   21.40
  -3   2  -3  402.36   21.20
   3   2   3  419.86   20.80
  -4  -2  -3 1000.80   46.60
  -4  -2  -3 1084.29   45.90
   4  -2   3  945.01   46.80
   4  -2   3 1049.00   46.50
   4  -2   3 1008.10   46.10
  -4  -2  -3 1016.70   46.20
   4   2   3  994.10   46.60
  -4   2  -3 1102.29   46.10
   4   2   3 1028.90   46.10
  -4   2  -3  990.00   46.60
  -4   2  -3  959.60   46.60
  -4   2  -3  954.70   46.70
   4   2   3  989.00   46.30
  -5  -2  -3   81.49    7.00
   5  -2   3   77.89    7.30
   5  -2   3   84.79    6.30
  -5  -2  -3   89.29    6.40
  -5  -2  -3   90.09    5.60
  -5   2  -3   90.29    6.00
  -5   2  -3   88.89    7.20
   5   2   3   75.19    6.00
   5   2   3   76.39    6.40
  -5   2  -3   89.49    7.40
  -6  -2  -3   48.60    5.00
  -6  -2  -3   48.80    5.20
   6  -2   3   39.20    5.60
   6  -2   3   46.40    4.80
  -6  -2  -3   44.10    3.90
   6   2   3   46.10    4.60
  -6   2  -3   41.00    5.00
   6   2   3   44.10    5.20
  -6   2  -3   33.40    5.30
   7  -2   3   16.60    4.70
  -7  -2  -3   27.50    3.20
  -7  -2  -3   34.00    4.70
   7  -2   3   24.80    4.00
   7   2   3   17.90    2.50
  -7   2  -3   25.50    5.20
  -7   2  -3   22.40    4.40
   7   2   3   29.50    4.70
   7   2   3   21.60    3.80
   8  -2   3    6.70    4.50
  -8  -2  -3    8.50    3.70
   8  -2   3    6.10    3.40
  -8   2  -3   10.10    4.00
  -8   2  -3   10.40    4.90
   8   2   3    7.90    3.90
   8   2   3    4.00    3.30
   9  -2   3    5.40    3.50
   9  -2   3   -0.30    4.30
  -9  -2  -3    0.10    3.10
   9   2   3   -2.10    3.40
   9   2   3   -1.80    3.10
  -9   2  -3    3.00    4.70
  10  -2   3   29.00    6.60
  10  -2   3   25.40    5.10
  10   2   3   20.70    5.30
  10   2   3   23.30    4.90
 -10   2  -3   35.50    7.80
  11  -2   3    2.10    4.70
  11  -2   3   -3.20    3.60
 -11   2  -3    3.10    5.20
  11   2   3    4.80    4.00
 -13   3   3   18.10    8.40
  12  -3  -3   11.20    6.20
 -12   3   3   13.90    7.30
  11  -3  -3    5.40    5.40
 -11   3   3    1.50    5.60
  11   3  -3   -3.80    3.90
  10  -3  -3    4.20    5.00
 -10  -3   3   13.00    5.90
  10  -3  -3   13.60    3.20
 -10   3   3    4.50    5.60
  10   3  -3   16.80    4.60
  10   3  -3   14.50    2.90
   9  -3  -3   14.70    5.30
  -9  -3   3   18.50    5.90
   9  -3  -3   24.90    3.30
  -9   3   3   11.20    5.70
   9   3  -3   23.90    3.00
   9   3  -3   19.10    4.50
  -8  -3   3    8.70    4.60
   8  -3  -3   11.70    4.40
   8  -3  -3   11.20    2.50
   8   3  -3   11.60    2.10
  -8   3   3   18.60    5.40
   8   3  -3   16.70    2.70
   8   3  -3   16.60    3.80
   7  -3  -3   29.60    2.90
   7  -3  -3   28.70    3.30
   7  -3  -3   30.10    4.90
  -7  -3   3   20.90    4.80
  -7   3   3   29.20    5.40
   7   3  -3   23.60    3.80
   7   3  -3   30.60    2.40
   7   3  -3   25.30    2.80
   6  -3  -3  198.38    9.50
  -6  -3   3  183.68   12.20
   6  -3  -3  187.48   11.50
  -6  -3   3  192.88   10.30
   6   3  -3  185.98   10.30
  -6   3   3  189.38   12.30
   6   3  -3  201.48   10.50
   5  -3  -3  277.67   12.70
   5  -3  -3  288.17   13.00
  -5  -3   3  268.37   15.00
   5  -3  -3  256.77   14.50
  -5  -3   3  273.07   13.60
   5   3  -3  279.87   13.60
  -5   3   3  267.77   14.30
   5   3  -3  258.77   13.50
  -5   3   3  256.87   15.20
   4  -3  -3   43.70    4.40
   4  -3  -3   46.60    2.90
   4  -3  -3   43.80    3.00
  -4  -3   3   42.70    4.70
   4  -3  -3   44.70    3.70
  -4  -3   3   39.60    3.60
   4  -3  -3   43.50    4.50
   4   3  -3   46.20    3.70
  -4   3   3   42.20    4.90
   4   3  -3   51.99    4.80
   3  -3  -3  979.00   43.80
   3  -3  -3  992.80   43.10
   3  -3  -3  931.11   44.10
  -3  -3   3  915.41   43.70
   3  -3  -3  942.21   43.10
  -3  -3   3 1080.49   44.40
   3   3  -3  991.00   43.80
  -3   3   3  966.40   44.30
   3   3  -3  946.21   44.20
   2  -3  -3 1912.51   85.79
   2  -3  -3 2057.99   85.79
   2  -3  -3 1989.60   86.19
  -2  -3   3 1825.22   86.19
   2   3  -3 1945.01   86.29
   2   3  -3 2075.49   85.49
   2   3  -3 1902.81   85.69
   2   3  -3 1992.20   86.29
  -2   3   3 1915.41   85.59
  -2   3   3 1886.01   86.29
  -2   3   3 1825.52   85.59
   1  -3  -3 3180.38  139.69
  -1  -3   3 3111.29  139.89
  -1  -3   3 3142.79  139.79
   1  -3  -3 3107.89  139.59
   1  -3  -3 3207.58  139.59
  -1  -3   3 3208.78  139.59
   1   3  -3 3307.87  140.09
   1   3  -3 3177.28  139.49
  -1   3   3 3177.88  139.59
  -1   3   3 3026.60  139.49
   1   3  -3 3201.68  139.69
  -1   3   3 3092.29  139.59
   0  -3  -3  219.48   10.00
   0  -3   3  210.68   11.00
   0  -3  -3  208.28   10.70
   0  -3   3  213.78   10.80
   0  -3   3  205.98   10.30
   0  -3  -3  212.18   10.40
   0   3   3  227.88   10.70
   0   3   3  200.38   10.30
   0   3   3  222.18   10.00
   0   3  -3  218.48   11.00
   0   3  -3  225.58   10.40
   0   3  -3  216.68   10.90
   1  -3   3 4586.04  210.78
  -1  -3  -3 4779.02  211.18
   1  -3   3 4771.12  211.38
   1  -3   3 4795.62  211.18
  -1  -3  -3 4985.50  210.78
  -1   3  -3 4747.02  210.48
   1   3   3 4586.04  210.18
  -1   3  -3 4616.44  211.38
   1   3   3 4608.14  210.78
  -1   3  -3 5078.09  210.88
   1   3   3 5131.49  211.18
  -1   3  -3 4626.24  211.18
   2  -3   3  119.79    7.20
   2  -3   3  119.99    6.60
  -2  -3  -3  118.49    7.30
  -2  -3  -3  111.79    6.60
   2  -3   3  106.09    7.40
  -2  -3  -3  118.69    6.40
   2   3   3  135.49    7.20
   2   3   3  118.49    5.60
  -2   3  -3  110.09    7.30
   2   3   3  114.19    6.60
  -2   3  -3  121.09    6.60
  -2   3  -3  124.29    6.70
   2   3   3  109.09    6.50
  -2   3  -3  121.39    7.40
  -3  -3  -3 1079.19   46.80
  -3  -3  -3 1015.40   46.90
   3  -3   3  965.80   46.90
   3  -3   3 1009.80   47.80
   3  -3   3 1055.79   48.70
   3  -3   3 1053.19   47.00
  -3  -3  -3 1004.50   47.40
  -3   3  -3 1093.69   47.00
   3   3   3 1094.99   47.50
  -3   3  -3 1023.70   47.20
   3   3   3 1001.60   46.90
  -3   3  -3 1073.99   47.80
   3   3   3 1020.20   46.90
   3   3   3 1039.70   47.30
  -3   3  -3  998.90   47.50
  -4  -3  -3   30.90    3.20
   4  -3   3   23.70    3.40
  -4  -3  -3   25.50    4.20
   4  -3   3   32.60    4.10
   4  -3   3   25.10    4.60
  -4  -3  -3   35.30    4.00
  -4   3  -3   26.70    4.40
  -4   3  -3   31.90    3.60
   4   3   3   32.40    3.90
   4   3   3   35.50    4.40
  -4   3  -3   25.70    4.20
   4   3   3   31.00    3.60
  -4   3  -3   26.70    4.10
   5  -3   3  173.18   11.20
   5  -3   3  164.98    9.70
  -5  -3  -3  163.38    9.50
  -5  -3  -3  168.28   10.30
  -5  -3  -3  184.68    9.20
   5   3   3  156.88    9.50
   5   3   3  169.38    9.70
  -5   3  -3  156.28   10.30
  -5   3  -3  179.78   10.70
   6  -3   3   61.89    5.50
  -6  -3  -3   55.19    4.80
  -6  -3  -3   64.29    5.60
  -6  -3  -3   64.69    6.00
   6  -3   3   59.39    6.90
   6   3   3   62.99    3.90
  -6   3  -3   65.29    6.20
  -6   3  -3   56.59    6.60
   6   3   3   67.99    5.60
   6   3   3   63.39    5.90
  -7  -3  -3   -0.90    1.80
   7  -3   3    2.00    3.80
  -7  -3  -3   -2.60    3.10
   7  -3   3    0.00    2.70
  -7   3  -3    3.80    3.60
   7   3   3    1.60    1.50
   7   3   3    0.80    2.60
   7   3   3    0.20    3.00
  -7   3  -3   -2.80    3.40
   8  -3   3    8.50    4.70
  -8  -3  -3    5.00    3.50
   8  -3   3   -1.50    2.90
  -8   3  -3    2.90    3.70
   8   3   3    0.10    3.30
  -8   3  -3    4.20    4.50
   8   3   3    7.90    3.30
  -9  -3  -3   51.49    5.40
   9  -3   3   57.29    6.50
   9  -3   3   53.39    7.90
  -9   3  -3   64.29    9.00
   9   3   3   46.00    5.80
   9   3   3   67.09    6.80
  10  -3   3   -4.50    3.20
  10  -3   3    2.30    4.60
 -10   3  -3    2.90    5.30
  10   3   3   -4.20    3.00
  11  -3   3    3.30    4.10
  11  -3   3    5.80    5.20
 -11   3  -3    4.50    5.70
  11   3   3    7.20    4.00
  13  -4  -3    9.70    7.40
 -13   4   3    2.50    6.60
  12  -4  -3   31.60    7.60
 -12   4   3   26.00    8.00
  11  -4  -3   65.99    9.10
 -11   4   3   44.00    8.90
  10  -4  -3  163.48    9.40
  10  -4  -3  135.69   12.40
  10   4  -3  153.08    8.90
 -10   4   3  148.59   14.40
  10   4  -3  151.28   10.50
   9  -4  -3   81.09    6.20
   9  -4  -3   79.49    8.90
  -9   4   3   80.69    9.70
   9   4  -3   88.79    5.70
   9   4  -3   83.49    7.40
   8  -4  -3  162.18   11.80
   8  -4  -3  164.98    9.20
  -8  -4   3  172.98   12.60
   8   4  -3  171.98    8.70
   8   4  -3  167.48   10.20
  -8   4   3  141.09   12.40
   8   4  -3  180.08    9.30
   7  -4  -3  143.09    8.10
   7  -4  -3  123.19    7.20
  -7  -4   3  128.79   10.20
   7  -4  -3  123.29    9.70
   7   4  -3  134.69    6.80
   7   4  -3  138.79    7.20
  -7   4   3  125.69   10.20
   7   4  -3  123.89    8.00
   6  -4  -3   41.40    5.20
  -6  -4   3   44.70    5.60
   6  -4  -3   37.00    3.10
  -6  -4   3   37.40    3.70
   6   4  -3   32.30    3.60
   6   4  -3   40.90    3.90
  -6   4   3   30.40    5.20
   5  -4  -3    9.40    3.50
  -5  -4   3    1.00    3.10
   5  -4  -3   10.00    2.20
   5  -4  -3    6.20    1.80
  -5  -4   3    9.10    2.40
   5   4  -3   12.90    2.40
  -5   4   3    8.60    3.80
   5   4  -3    7.80    2.30
  -5   4   3    9.50    3.90
   4  -4  -3  605.74   27.90
   4  -4  -3  663.33   27.30
   4  -4  -3  600.04   27.10
   4  -4  -3  593.04   28.40
  -4  -4   3  597.24   27.80
  -4   4   3  620.24   28.40
  -4   4   3  585.94   28.70
   4   4  -3  566.74   27.70
   4   4  -3  560.34   28.50
   3  -4  -3  466.55   21.40
   3  -4  -3  466.35   21.90
  -3  -4   3  441.26   21.40
   3  -4  -3  504.15   21.00
   3  -4  -3  467.45   20.90
   3   4  -3  446.86   21.80
  -3   4   3  455.55   22.00
   3   4  -3  424.86   21.40
  -3   4   3  454.05   20.60
  -3   4   3  464.05   20.60
  -2  -4   3  355.16   17.30
   2  -4  -3  362.36   17.10
   2  -4  -3  391.36   16.80
   2  -4  -3  340.27   17.40
   2  -4  -3  362.96   16.80
   2   4  -3  389.76   16.60
  -2   4   3  375.36   16.70
   2   4  -3  348.97   16.80
   2   4  -3  359.46   17.30
  -2   4   3  363.96   16.70
  -1  -4   3   13.00    2.40
   1  -4  -3   13.90    1.60
  -1  -4   3   16.00    1.60
   1  -4  -3   18.60    2.20
  -1  -4   3   15.10    2.00
   1  -4  -3   12.60    1.70
  -1   4   3   12.50    1.60
  -1   4   3   16.60    1.90
   1   4  -3   11.60    2.10
   1   4  -3   15.40    1.70
   1   4  -3   11.40    2.20
   0  -4  -3  386.86   18.40
   0  -4  -3  397.26   18.10
   0  -4   3  389.16   18.00
   0  -4   3  376.06   18.40
   0  -4   3  385.16   18.70
   0  -4  -3  377.06   17.70
   0   4   3  403.56   18.30
   0   4  -3  384.06   18.50
   0   4   3  375.26   18.00
   0   4  -3  416.36   18.80
   0   4  -3  402.56   18.00
   1  -4   3 1080.49   49.90
  -1  -4  -3 1097.29   48.50
  -1  -4  -3 1126.69   49.10
  -1  -4  -3 1105.69   49.50
   1  -4   3 1140.69   49.60
   1  -4   3 1048.40   49.10
  -1   4  -3 1022.00   49.50
  -1   4  -3 1116.89   49.20
  -1   4  -3 1108.69   49.80
   1   4   3 1140.29   49.50
   1   4   3 1078.99   49.20
   1   4   3 1075.19   48.40
  -2  -4  -3 1393.66   62.49
   2  -4   3 1439.66   63.19
   2  -4   3 1367.76   62.59
  -2  -4  -3 1401.26   62.49
   2  -4   3 1367.76   63.39
  -2  -4  -3 1374.06   63.09
  -2   4  -3 1430.56   63.39
   2   4   3 1493.55   63.09
   2   4   3 1357.56   62.59
  -2   4  -3 1372.46   62.59
  -2   4  -3 1329.67   63.09
  -2   4  -3 1442.96   62.69
   3  -4   3 1647.24   77.09
  -3  -4  -3 1664.73   76.79
   3  -4   3 1705.63   77.99
  -3  -4  -3 1806.52   76.89
  -3   4  -3 1740.03   77.29
  -3   4  -3 1617.64   77.49
   3   4   3 1702.33   76.99
   3   4   3 1731.83   77.49
  -3   4  -3 1805.12   77.09
  -3   4  -3 1775.62   77.99
   4  -4   3    0.80    2.20
  -4  -4  -3   -1.60    1.70
   4  -4   3    3.10    2.50
  -4  -4  -3    0.70    2.90
  -4  -4  -3   -2.50    2.10
   4  -4   3   -3.70    3.10
   4   4   3    3.60    2.80
   4   4   3    0.90    2.10
  -4   4  -3    0.20    2.80
  -4   4  -3   -2.80    3.00
   4   4   3   -0.20    0.80
  -4   4  -3    2.50    2.40
   4   4   3    0.10    2.00
  -5  -4  -3  133.89    8.60
  -5  -4  -3  136.29    7.40
  -5  -4  -3  122.59    7.60
   5  -4   3  106.99    7.70
   5  -4   3  121.29    9.20
   5   4   3  122.89    6.20
   5   4   3  123.39    7.60
  -5   4  -3  121.79    8.80
  -5   4  -3  129.19    8.90
   5   4   3  127.49    7.80
  -6  -4  -3    1.20    2.30
   6  -4   3   -2.10    3.30
   6  -4   3    1.20    2.40
  -6  -4  -3   -2.80    2.70
  -6  -4  -3   -1.80    1.60
   6   4   3   -0.40    2.30
  -6   4  -3    1.90    3.10
  -6   4  -3   -0.20    3.00
   6   4   3   -0.50    1.10
   6   4   3   -4.20    1.90
  -7  -4  -3   33.30    4.20
  -7  -4  -3   34.30    3.70
   7  -4   3   31.80    4.60
   7  -4   3   30.60    6.00
  -7  -4  -3   42.70    5.20
   7   4   3   45.10    5.10
   7   4   3   32.30    4.50
  -7   4  -3   29.40    5.80
   7   4   3   44.40    3.30
  -7   4  -3   40.30    5.30
   8  -4   3   32.80    5.00
   8  -4   3   44.80    7.20
  -8  -4  -3   40.90    5.10
   8   4   3   44.00    5.40
   8   4   3   41.10    5.20
  -8   4  -3   49.80    5.90
  -8   4  -3   30.00    6.40
   9  -4   3   21.00    6.00
   9  -4   3   14.40    4.20
  -9  -4  -3   17.10    3.80
  -9   4  -3   19.30    4.30
   9   4   3   11.90    4.10
   9   4   3   11.80    3.90
  -9   4  -3   10.40    5.50
  10  -4   3    3.40    4.90
  10  -4   3   -1.20    3.50
  10   4   3   -0.10    3.60
 -10   4  -3   -2.30    4.70
  11  -4   3   24.50    5.50
  11  -4   3   17.10    6.40
  11   4   3   19.90    5.10
 -11   4  -3   31.00    7.80
  13  -5  -3   13.60    7.00
 -13   5   3   28.70    8.90
  12  -5  -3   -0.20    5.60
 -12   5   3   -2.00    5.90
  11  -5  -3   -0.30    5.40
 -11   5   3    5.50    6.10
  10  -5  -3    4.30    5.50
  10  -5  -3    9.30    3.10
  10   5  -3    4.80    2.40
  10   5  -3    3.00    3.60
 -10   5   3   10.40    5.90
   9  -5  -3  210.48   11.40
   9  -5  -3  190.58   14.40
  -9   5   3  249.28   16.00
   9   5  -3  212.98   10.90
   9   5  -3  203.58   12.20
   8  -5  -3    5.80    4.50
   8  -5  -3   17.30    2.90
   8   5  -3   18.40    3.60
  -8   5   3   19.10    5.50
   8   5  -3   19.40    2.40
   8   5  -3   19.10    3.10
   7  -5  -3  114.09    6.50
   7  -5  -3  101.09    8.90
  -7  -5   3  103.29    6.90
   7   5  -3  110.29    6.30
  -7   5   3  112.49    9.50
   7   5  -3  109.09    7.00
   7   5  -3  110.29    5.90
  -6  -5   3   49.70    4.20
   6  -5  -3   45.90    5.60
   6  -5  -3   46.90    4.10
   6  -5  -3   49.99    3.90
   6   5  -3   44.20    4.20
   6   5  -3   42.60    3.30
   6   5  -3   54.29    3.70
   6   5  -3   55.39    4.30
  -6   5   3   44.50    6.00
  -5  -5   3    9.40    2.40
   5  -5  -3   10.20    2.00
   5  -5  -3   10.60    3.60
   5  -5  -3   10.40    2.50
  -5   5   3    5.80    3.50
   5   5  -3    8.20    2.40
   5   5  -3   10.80    1.80
   5   5  -3    9.60    2.20
  -4  -5   3  257.97   13.80
   4  -5  -3  278.17   13.30
   4  -5  -3  267.57   14.80
   4  -5  -3  283.47   13.90
   4  -5  -3  307.77   13.60
  -4   5   3  293.87   14.80
   4   5  -3  267.47   14.70
  -4   5   3  273.87   15.00
   4   5  -3  294.37   13.10
  -4   5   3  261.17   12.70
   4   5  -3  289.57   13.00
   4   5  -3  278.97   13.90
   3  -5  -3  371.06   17.80
   3  -5  -3  398.96   17.90
   3  -5  -3  370.06   18.70
  -3  -5   3  386.36   18.30
  -3   5   3  383.16   18.70
   3   5  -3  393.76   17.70
  -3   5   3  383.86   17.50
   3   5  -3  382.86   18.30
  -3   5   3  386.96   18.90
   3   5  -3  394.06   18.80
  -3   5   3  372.06   17.60
   3   5  -3  405.86   17.60
  -2  -5   3   58.49    3.40
  -2  -5   3   60.09    4.30
   2  -5  -3   60.19    3.90
   2  -5  -3   54.09    4.50
   2  -5  -3   67.89    4.00
  -2  -5   3   62.59    3.60
   2  -5  -3   62.59    3.90
   2   5  -3   60.99    4.00
   2   5  -3   65.19    4.20
  -2   5   3   56.59    3.60
   2   5  -3   63.49    3.50
  -2   5   3   63.49    3.60
   1  -5  -3  138.59    7.00
  -1  -5   3  124.29    6.70
   1  -5  -3  124.09    7.10
  -1  -5   3  143.19    7.20
   1  -5  -3  144.39    6.80
  -1  -5   3  137.49    7.50
  -1   5   3  126.19    6.90
   1   5  -3  144.89    6.80
  -1   5   3  139.79    7.00
   1   5  -3  131.79    7.50
   1   5  -3  121.99    7.20
   0  -5  -3  309.27   14.00
   0  -5   3  290.77   14.60
   0  -5  -3  300.57   14.30
   0  -5   3  282.27   13.80
   0  -5  -3  283.07   13.50
   0  -5   3  289.97   14.30
   0   5   3  294.37   14.00
   0   5  -3  290.77   14.60
   0   5   3  303.17   14.10
   0   5  -3  286.87   14.40
   0   5  -3  301.27   13.90
  -1  -5  -3  371.56   16.90
  -1  -5  -3  373.26   18.10
   1  -5   3  369.46   18.50
   1  -5   3  372.36   17.70
   1  -5   3  386.46   18.20
  -1  -5  -3  390.86   17.70
  -1   5  -3  399.06   17.70
   1   5   3  362.46   17.70
  -1   5  -3  332.27   18.10
   1   5   3  400.06   18.10
  -1   5  -3  381.26   18.50
   2  -5   3    9.00    2.10
  -2  -5  -3    9.60    2.00
   2  -5   3    8.20    2.50
  -2  -5  -3    4.90    1.80
   2  -5   3    7.10    3.00
  -2  -5  -3    8.10    2.50
  -2   5  -3    7.80    2.80
   2   5   3    5.70    1.90
   2   5   3    4.00    2.20
  -2   5  -3    8.60    3.00
  -2   5  -3   10.40    2.10
  -2   5  -3   11.10    2.30
  -3  -5  -3    2.30    3.10
  -3  -5  -3    3.20    2.10
   3  -5   3    3.60    3.50
  -3  -5  -3   -0.80    1.90
   3  -5   3    2.60    2.20
  -3   5  -3   -0.40    2.90
  -3   5  -3   -4.10    2.40
   3   5   3    5.00    2.60
   3   5   3    3.30    2.20
  -3   5  -3    2.60    2.30
  -3   5  -3    4.00    3.30
   4  -5   3    4.40    2.50
   4  -5   3   -2.10    3.40
  -4  -5  -3    1.20    2.80
  -4  -5  -3    2.50    2.10
  -4  -5  -3    3.00    2.00
  -4   5  -3   -0.10    3.10
  -4   5  -3    1.50    3.00
   4   5   3    2.50    2.20
   5  -5   3   44.60    4.40
   5  -5   3   35.30    5.60
  -5  -5  -3   36.40    3.80
  -5  -5  -3   38.30    3.70
  -5  -5  -3   38.30    4.80
   5   5   3   42.80    4.10
  -5   5  -3   40.80    5.10
   5   5   3   39.10    2.40
  -5   5  -3   40.00    5.00
   5   5   3   41.00    4.30
   6  -5   3   19.90    3.60
   6  -5   3   16.70    4.80
  -6  -5  -3   23.00    3.10
  -6  -5  -3   11.70    3.60
  -6  -5  -3   18.50    3.00
  -6   5  -3   19.80    4.30
   6   5   3   17.70    1.80
   6   5   3   19.70    3.30
  -6   5  -3   19.90    4.50
   6   5   3   22.20    3.40
  -7  -5  -3    5.40    2.30
  -7  -5  -3    8.00    3.60
   7  -5   3    3.30    3.10
  -7  -5  -3    7.10    2.80
   7  -5   3   11.90    4.90
   7   5   3    4.80    2.90
   7   5   3    6.50    1.50
  -7   5  -3   10.20    4.10
  -7   5  -3    8.20    4.30
   7   5   3    9.90    3.20
   8  -5   3   76.19    8.90
  -8  -5  -3   77.09    6.90
   8  -5   3   83.59    7.40
  -8   5  -3   76.79    9.10
   8   5   3   82.49    7.10
   8   5   3   82.19    7.00
  -9  -5  -3   44.20    7.10
   9  -5   3   33.60    7.20
   9  -5   3   37.20    5.40
   9   5   3   48.00    5.70
  -9   5  -3   30.50    7.10
   9   5   3   31.80    4.90
  -9   5  -3   34.30    5.20
  10  -5   3   -3.10    3.40
  10  -5   3   -2.10    4.60
  10   5   3   -0.50    3.60
 -10   5  -3    4.80    5.20
  11  -5   3   -9.80    4.40
  11  -5   3    3.80    4.10
  11   5   3    1.90    3.70
 -11   5  -3   -6.90    4.80
  13  -6  -3   -6.90    5.80
 -13   6   3    5.50    6.80
  12  -6  -3    1.30    5.80
 -12   6   3    7.00    6.90
  11  -6  -3   70.99    9.40
 -11   6   3   52.19    9.50
  10  -6  -3   65.59    9.10
  10  -6  -3   63.29    5.70
  10   6  -3   67.39    7.80
  10   6  -3   72.09    5.90
 -10   6   3   61.59    9.50
   9  -6  -3  113.99   10.80
   9  -6  -3  119.79    7.60
   9   6  -3  116.19    6.90
   9   6  -3  100.79    7.80
  -9   6   3  116.59   11.80
   8  -6  -3   49.30    4.60
   8  -6  -3   53.49    7.30
  -8   6   3   46.80    7.30
   8   6  -3   67.69    5.40
   8   6  -3   58.49    4.30
   7  -6  -3    4.60    2.10
   7  -6  -3    7.60    4.20
  -7  -6   3    4.70    2.20
   7   6  -3    7.30    2.10
   7   6  -3    6.10    1.70
   7   6  -3    5.80    2.40
  -7   6   3    3.80    3.90
   6  -6  -3  381.16   18.10
  -6  -6   3  366.16   17.50
   6  -6  -3  338.47   17.00
   6  -6  -3  320.67   18.90
   6   6  -3  340.27   16.60
   6   6  -3  364.76   17.00
   6   6  -3  365.46   17.60
  -6   6   3  350.96   19.50
   6   6  -3  382.46   16.90
   5  -6  -3  520.95   25.00
  -5  -6   3  523.55   25.40
   5  -6  -3  588.44   25.50
   5  -6  -3  529.25   26.70
   5   6  -3  549.45   25.00
   5   6  -3  550.34   24.80
   5   6  -3  569.14   25.60
   5   6  -3  557.74   24.80
  -5   6   3  486.95   26.80
   4  -6  -3  335.57   16.80
  -4  -6   3  355.76   17.30
   4  -6  -3  323.77   18.20
   4  -6  -3  353.26   17.10
  -4   6   3  369.56   18.50
   4   6  -3  376.06   17.50
  -4   6   3  331.87   16.40
   4   6  -3  404.76   18.50
  -4   6   3  347.47   16.40
  -4   6   3  373.76   18.40
   4   6  -3  385.36   16.60
   3  -6  -3  419.76   20.30
  -3  -6   3  414.46   20.70
   3  -6  -3  413.26   21.40
   3  -6  -3  453.65   20.50
  -3   6   3  428.16   20.10
  -3   6   3  447.26   21.30
   3   6  -3  484.35   20.10
   3   6  -3  431.46   20.30
  -3   6   3  440.16   20.20
   3   6  -3  461.95   20.50
   2  -6  -3  552.34   25.70
  -2  -6   3  552.34   26.00
  -2  -6   3  559.24   25.30
  -2  -6   3  561.34   25.50
   2  -6  -3  542.35   26.20
   2  -6  -3  570.14   25.70
  -2   6   3  538.45   25.60
   2   6  -3  575.04   25.80
   2   6  -3  582.84   26.00
   2   6  -3  577.44   25.40
  -2   6   3  564.74   25.50
   1  -6  -3  188.28    9.90
   1  -6  -3  185.18   10.00
  -1  -6   3  186.08    9.50
   1  -6  -3  193.98    9.80
  -1  -6   3  203.98   10.20
  -1  -6   3  206.18   10.00
  -1   6   3  180.08    9.60
  -1   6   3  200.48    9.70
   1   6  -3  216.18    9.60
   1   6  -3  195.38   10.10
   1   6  -3  199.38   10.20
   0  -6   3 2393.16  103.19
   0  -6   3 2224.58  103.39
   0  -6  -3 2459.35  102.89
   0  -6   3 2156.38  102.59
   0  -6  -3 2252.97  102.99
   0  -6  -3 2325.07  102.39
   0   6   3 2163.38  102.69
   0   6  -3 2372.66  102.69
   0   6   3 2425.06  102.99
   0   6  -3 2318.57  103.19
   0   6  -3 2377.06  103.39
  -1  -6  -3   25.20    3.10
  -1  -6  -3   23.00    1.70
   1  -6   3   22.50    3.40
   1  -6   3   23.90    2.60
  -1  -6  -3   27.90    2.80
   1  -6   3   25.40    3.40
  -1   6  -3   23.40    3.30
  -1   6  -3   26.70    2.70
   1   6   3   23.80    2.80
   1   6   3   27.40    2.80
  -1   6  -3   23.30    3.50
  -2  -6  -3   32.50    4.00
   2  -6   3   37.70    4.40
  -2  -6  -3   40.50    3.60
   2  -6   3   37.70    3.70
   2  -6   3   37.40    4.90
   2   6   3   44.50    4.30
  -2   6  -3   31.70    4.30
  -2   6  -3   45.80    3.90
   2   6   3   32.80    3.40
  -2   6  -3   38.60    4.60
  -3  -6  -3  541.95   23.90
  -3  -6  -3  510.45   24.70
   3  -6   3  495.05   25.40
  -3  -6  -3  511.45   23.50
   3  -6   3  485.55   24.00
  -3   6  -3  482.35   24.90
  -3   6  -3  520.45   24.40
   3   6   3  501.35   24.00
  -4  -6  -3    7.10    3.20
  -4  -6  -3   15.30    2.60
  -4  -6  -3   11.20    2.40
   4  -6   3   19.10    4.40
   4  -6   3   14.90    2.90
  -4   6  -3    6.80    3.30
   4   6   3   11.70    2.70
  -4   6  -3    5.40    3.40
   5  -6   3    1.80    2.30
  -5  -6  -3    0.10    2.00
  -5  -6  -3    3.80    2.00
  -5  -6  -3    2.00    2.70
   5  -6   3    1.90    3.60
  -5   6  -3    1.80    3.10
  -5   6  -3   -1.00    2.80
   5   6   3    3.30    2.00
   6  -6   3   49.99    6.80
  -6  -6  -3   40.30    5.10
   6  -6   3   47.80    5.00
  -6  -6  -3   42.90    4.10
  -6   6  -3   51.69    6.30
   6   6   3   51.19    5.00
  -6   6  -3   42.60    5.50
   7  -6   3    2.30    3.00
  -7  -6  -3    4.20    3.40
  -7  -6  -3    1.90    2.20
   7  -6   3    4.90    4.60
  -7  -6  -3    1.70    2.30
   7   6   3    2.10    1.20
   7   6   3    6.50    2.90
  -7   6  -3    8.20    4.10
  -7   6  -3    5.10    4.10
   8  -6   3   -0.80    4.70
  -8  -6  -3    2.40    3.40
   8  -6   3   10.80    3.90
  -8   6  -3   -1.40    4.40
   8   6   3    5.60    2.90
   8   6   3    7.80    3.50
   9  -6   3   -1.90    4.80
   9  -6   3    2.80    3.50
   9   6   3    8.80    3.50
  -9   6  -3    6.10    5.20
  -9   6  -3   -1.10    3.60
  10  -6   3    5.10    4.10
  10  -6   3    6.10    5.70
 -10   6  -3    8.30    6.20
  10   6   3    9.80    4.20
  11  -6   3   24.00    5.40
  11  -6   3   15.40    6.50
 -11   6  -3   18.50    6.70
  11   6   3   29.40    5.60
  13  -7  -3   17.10    7.50
  12  -7  -3   14.90    6.80
 -12   7   3   17.50    7.60
  11  -7  -3   -5.10    5.20
  11  -7  -3    9.70    4.60
 -11   7   3   13.00    6.60
  10  -7  -3   47.00    5.00
  10  -7  -3   41.60    8.00
 -10   7   3   33.60    7.70
  10   7  -3   44.70    5.70
   9  -7  -3    2.40    2.80
   9  -7  -3    5.60    5.30
  -9   7   3    6.20    5.30
   9   7  -3   -0.20    2.70
   9   7  -3    0.00    1.80
   8  -7  -3    8.50    2.60
   8  -7  -3   20.50    5.40
  -8   7   3    5.10    4.80
   8   7  -3    4.50    2.00
   8   7  -3    3.90    2.50
   7  -7  -3    7.40    4.40
  -7  -7   3    6.10    2.30
   7  -7  -3    7.80    2.30
  -7   7   3    6.70    4.10
   7   7  -3    6.00    1.80
   7   7  -3    5.70    2.10
   7   7  -3    3.70    2.30
  -6  -7   3  151.28    8.90
   6  -7  -3  164.38    8.70
   6  -7  -3  141.29   10.80
   6   7  -3  176.78    8.60
   6   7  -3  164.38    8.40
   6   7  -3  159.18    8.30
   6   7  -3  163.98    9.10
  -6   7   3  142.79   10.90
   5  -7  -3   38.60    5.40
  -5  -7   3   41.50    3.90
   5  -7  -3   42.20    3.70
   5  -7  -3   41.30    4.10
   5   7  -3   42.60    4.10
  -5   7   3   45.90    3.30
   5   7  -3   46.50    3.50
  -5   7   3   37.20    3.20
   5   7  -3   52.99    3.80
   5   7  -3   43.90    3.50
  -5   7   3   34.60    5.20
   4  -7  -3  656.73   28.70
   4  -7  -3  587.34   29.80
  -4  -7   3  617.34   28.80
   4  -7  -3  609.74   28.40
   4   7  -3  629.64   28.30
  -4   7   3  607.84   28.10
   4   7  -3  607.64   28.30
  -4   7   3  593.24   29.80
   4   7  -3  644.84   28.20
  -4   7   3  623.34   28.00
   3  -7  -3  134.49    7.70
  -3  -7   3  142.99    7.00
   3  -7  -3  138.99    7.90
  -3  -7   3  146.79    7.10
  -3  -7   3  138.19    8.00
   3  -7  -3  140.59    8.90
   3   7  -3  147.89    8.00
  -3   7   3  143.79    8.70
  -3   7   3  137.09    7.40
   3   7  -3  153.68    7.80
  -3   7   3  141.99    7.60
   3   7  -3  140.79    7.40
  -2  -7   3   18.70    2.40
  -2  -7   3   18.00    2.50
   2  -7  -3   16.20    2.30
   2  -7  -3   13.00    2.20
   2  -7  -3   15.50    2.90
  -2  -7   3   16.90    2.00
   2   7  -3   14.50    2.50
   2   7  -3   23.00    2.20
  -2   7   3   18.30    2.10
  -2   7   3   15.40    2.20
   2   7  -3   17.80    2.70
  -1  -7   3    1.30    1.80
   1  -7  -3    3.50    1.60
   1  -7  -3    1.80    1.70
  -1  -7   3    2.50    1.80
   1  -7  -3    1.30    1.70
  -1  -7   3    3.40    1.40
   1   7  -3    4.40    2.00
   1   7  -3    3.00    1.40
   1   7  -3    2.50    2.00
  -1   7   3    3.70    1.50
  -1   7   3    1.20    1.40
   0  -7   3  234.98   12.00
   0  -7  -3  240.98   12.50
   0  -7   3  248.28   12.60
   0  -7  -3  268.17   12.30
   0  -7   3  220.68   12.70
   0   7  -3  246.28   12.80
   0   7   3  254.57   12.20
   0   7  -3  238.18   12.70
   0   7   3  246.58   12.10
   0   7  -3  254.07   12.00
  -1  -7  -3    9.70    1.10
  -1  -7  -3    5.80    2.40
   1  -7   3   11.20    2.80
   1  -7   3    6.30    2.90
   1  -7   3    4.70    1.80
  -1  -7  -3    5.50    1.90
   1   7   3    4.20    1.90
  -1   7  -3    7.80    1.80
   1   7   3    6.60    2.20
  -1   7  -3    5.40    2.70
  -1   7  -3    6.20    2.70
  -2  -7  -3  394.16   17.70
   2  -7   3  362.86   17.60
  -2  -7  -3  353.76   18.20
   2  -7   3  346.67   18.80
  -2   7  -3  368.36   18.20
  -2   7  -3  352.36   18.60
   2   7   3  372.26   17.70
  -2   7  -3  348.07   18.70
  -3  -7  -3  729.03   31.20
  -3  -7  -3  678.13   30.70
   3  -7   3  661.63   32.70
  -3  -7  -3  673.53   31.90
   3  -7   3  651.93   31.20
  -3   7  -3  666.73   31.70
   3   7   3  671.33   31.30
  -3   7  -3  637.14   32.10
   4  -7   3  359.06   18.50
   4  -7   3  384.76   20.30
  -4  -7  -3  386.46   17.80
  -4  -7  -3  392.36   19.20
  -4  -7  -3  371.26   20.70
   4   7   3  374.16   18.50
  -4   7  -3  362.66   19.40
  -4   7  -3  372.56   19.20
   5  -7   3   -1.80    2.10
  -5  -7  -3    2.10    1.80
  -5  -7  -3   -3.10    2.60
   5  -7   3    3.00    3.80
  -5   7  -3    3.90    3.20
   5   7   3    0.00    1.90
  -5   7  -3    1.30    3.20
  -6  -7  -3   88.49    5.60
   6  -7   3   79.29    8.80
   6  -7   3   89.69    7.00
  -6  -7  -3   70.19    6.80
  -6   7  -3   75.29    7.40
  -6   7  -3   80.09    7.90
   6   7   3   86.99    6.70
  -7  -7  -3    3.00    2.20
   7  -7   3   -0.50    4.40
   7  -7   3    1.50    3.00
  -7  -7  -3    2.70    3.40
   7   7   3    0.10    2.50
  -7   7  -3   -1.10    3.90
   8  -7   3   37.20    7.30
  -8  -7  -3   25.80    4.40
   8  -7   3   23.20    4.50
  -8   7  -3   27.50    5.10
  -8   7  -3   29.60    6.30
   8   7   3   21.40    4.30
   9  -7   3    8.80    4.00
   9  -7   3    5.80    5.60
   9   7   3   14.30    4.00
  -9   7  -3    6.90    5.50
  -9   7  -3    1.30    3.80
  10  -7   3   73.59    9.80
  10  -7   3   61.39    7.00
 -10   7  -3   41.10    8.50
  10   7   3   54.79    6.70
  11  -7   3    6.50    4.40
  11  -7   3   -0.90    5.60
 -11   7  -3   10.60    6.20
  11   7   3   11.20    4.60
  12  -8  -3   -1.90    5.80
 -12   8   3    2.00    6.30
  11  -8  -3   10.10    3.80
  11  -8  -3   15.70    6.70
 -11   8   3   10.40    6.70
  10  -8  -3    2.50    5.70
  10  -8  -3    9.60    3.40
 -10   8   3    5.70    5.90
   9  -8  -3    8.50    5.50
   9  -8  -3    5.70    3.00
   9   8  -3   10.30    2.60
   9   8  -3    8.70    2.80
  -9   8   3   11.60    6.00
   8  -8  -3    8.50    4.90
   8  -8  -3   17.80    3.10
  -8  -8   3    9.40    2.70
   8   8  -3    8.10    2.50
   8   8  -3    9.20    2.40
  -8   8   3    6.50    4.90
  -7  -8   3   10.50    2.60
   7  -8  -3   14.40    2.80
   7  -8  -3   10.50    4.50
   7   8  -3   14.40    2.50
   7   8  -3   13.50    2.30
  -7   8   3    9.90    4.70
  -6  -8   3  271.17   13.50
   6  -8  -3  264.37   15.60
   6  -8  -3  264.67   13.30
   6   8  -3  252.07   13.60
  -6   8   3  278.47   12.50
   6   8  -3  294.67   13.30
  -6   8   3  248.28   12.40
  -6   8   3  257.97   15.60
   6   8  -3  257.77   13.00
   6   8  -3  264.47   12.70
   5  -8  -3    0.30    1.70
  -5  -8   3   -2.10    1.70
   5  -8  -3   -1.20    3.30
  -5   8   3   -2.40    2.90
   5   8  -3    0.70    1.50
   5   8  -3    1.80    2.10
  -5   8   3    2.40    1.60
  -5   8   3    0.90    1.50
   5   8  -3    2.20    1.90
   5   8  -3    0.90    1.70
  -4  -8   3   34.20    3.60
   4  -8  -3   32.80    5.00
   4  -8  -3   41.70    4.30
   4  -8  -3   36.60    3.50
  -4   8   3   36.10    3.30
  -4   8   3   23.60    4.40
   4   8  -3   35.30    3.60
  -4   8   3   32.80    2.90
   4   8  -3   36.20    3.20
   4   8  -3   32.60    3.20
   3  -8  -3  403.46   18.90
  -3  -8   3  411.56   18.20
  -3  -8   3  336.77   18.60
  -3  -8   3  373.66   18.00
   3  -8  -3  357.46   18.50
   3  -8  -3  379.56   19.70
  -3   8   3  417.86   19.70
   3   8  -3  413.26   18.30
   3   8  -3  408.16   18.50
  -3   8   3  384.66   18.40
  -3   8   3  403.76   18.30
  -2  -8   3  442.66   21.70
   2  -8  -3  440.16   22.80
  -2  -8   3  501.35   22.20
   2  -8  -3  494.55   22.30
  -2  -8   3  461.45   22.20
   2  -8  -3  465.05   22.20
  -2   8   3  443.76   22.00
  -2   8   3  483.35   22.00
   2   8  -3  450.95   22.30
   2   8  -3  488.05   22.30
  -2   8   3  484.35   22.70
   2   8  -3  515.75   21.90
  -1  -8   3   46.70    4.30
   1  -8  -3   39.00    3.80
  -1  -8   3   46.90    4.20
  -1  -8   3   43.40    3.40
   1  -8  -3   39.60    3.70
   1  -8  -3   41.90    3.70
  -1   8   3   36.70    3.40
   1   8  -3   41.00    4.10
  -1   8   3   43.50    3.70
   1   8  -3   45.80    3.60
   1   8  -3   41.70    4.10
   0  -8   3  154.48    9.20
   0  -8  -3  143.39    8.40
   0  -8  -3  150.38    8.80
   0  -8   3  160.28    9.10
   0  -8  -3  175.68    8.70
   0  -8   3  151.18    8.30
   0   8  -3  155.18    9.20
   0   8   3  164.48    8.60
   0   8   3  150.48    8.50
   0   8  -3  173.58    8.40
   0   8  -3  147.29    9.20
   1  -8   3  411.26   20.70
  -1  -8  -3  471.45   20.90
   1  -8   3  458.75   21.60
  -1  -8  -3  426.76   21.20
   1  -8   3  421.16   21.70
   1   8   3  453.75   21.10
  -1   8  -3  407.36   21.40
  -1   8  -3  435.86   21.70
  -1   8  -3  465.35   20.80
   1   8   3  422.36   20.80
  -2  -8  -3  573.64   27.10
   2  -8   3  544.15   26.50
   2  -8   3  534.75   27.70
  -2  -8  -3  607.74   26.70
  -2   8  -3  555.14   27.40
   2   8   3  573.14   26.60
  -3  -8  -3    2.10    1.80
   3  -8   3    8.40    2.70
   3  -8   3    9.80    4.10
  -3  -8  -3    3.10    3.10
  -3   8  -3   10.40    3.10
   3   8   3    9.60    2.60
  -3   8  -3    7.00    3.60
   4  -8   3   72.29    7.60
  -4  -8  -3   76.49    4.70
  -4  -8  -3   73.89    6.40
   4  -8   3   77.19    5.90
  -4   8  -3   59.69    6.00
  -4   8  -3   68.89    6.70
   4   8   3   71.29    5.60
  -5  -8  -3   -0.40    2.80
  -5  -8  -3    4.60    1.70
   5  -8   3    0.50    3.80
   5  -8   3    4.90    2.50
  -5   8  -3    2.30    3.00
  -5   8  -3    4.00    3.30
   5   8   3    3.60    2.20
  -6  -8  -3   49.90    4.00
   6  -8   3   51.69    5.30
  -6  -8  -3   52.49    5.70
   6  -8   3   39.20    6.50
  -6   8  -3   39.50    5.80
  -6   8  -3   44.90    6.20
   6   8   3   55.59    5.30
   7  -8   3  138.79    9.70
  -7  -8  -3  132.59    9.70
   7  -8   3  142.19   12.00
   7   8   3  143.99    9.40
  -7   8  -3  133.99   11.20
   8  -8   3   15.50    6.30
   8  -8   3   12.80    4.00
  -8  -8  -3    2.60    3.50
  -8   8  -3    7.90    5.00
  -8   8  -3   10.30    4.50
   8   8   3   11.20    3.60
   9  -8   3    0.10    5.10
   9  -8   3    5.00    3.80
  -9   8  -3    1.70    3.70
   9   8   3    2.00    3.50
  -9   8  -3    4.60    5.20
  10  -8   3   28.00    7.40
  10  -8   3   14.30    4.60
  10   8   3   12.80    4.30
 -10   8  -3   10.90    6.00
  11  -8   3    3.30    4.40
  11  -8   3   -7.10    5.00
  11   8   3    8.80    4.70
 -11   8  -3    3.60    6.10
  12  -9  -3   16.70    7.40
 -12   9   3   10.90    6.90
  11  -9  -3    0.70    3.40
  11  -9  -3   14.40    6.70
 -11   9   3   -4.20    5.50
  10  -9  -3   40.50    7.90
  10  -9  -3   29.60    4.60
 -10   9   3   49.90    8.70
   9  -9  -3   47.50    8.00
   9  -9  -3   53.19    5.40
   9   9  -3   63.69    5.00
  -9   9   3   51.79    8.40
   8  -9  -3   48.40    7.50
  -8  -9   3   53.39    4.70
   8  -9  -3   52.09    5.00
   8   9  -3   57.49    4.60
  -8   9   3   32.40    6.90
   7  -9  -3    1.00    2.20
  -7  -9   3    0.50    2.00
   7  -9  -3   -4.00    3.80
   7   9  -3   -1.30    1.70
  -7   9   3    0.90    4.00
  -6  -9   3  281.57   15.00
   6  -9  -3  285.67   17.00
   6  -9  -3  295.27   14.90
   6   9  -3  291.47   14.60
  -6   9   3  275.47   14.10
  -6   9   3  278.07   16.90
  -6   9   3  333.07   14.30
   6   9  -3  348.47   15.60
   5  -9  -3   15.40    4.40
   5  -9  -3   23.40    3.00
  -5  -9   3   25.30    3.10
  -5   9   3   21.00    2.50
  -5   9   3   25.50    2.70
  -5   9   3   16.10    4.20
   5   9  -3   26.00    2.90
   5   9  -3   20.50    2.80
   4  -9  -3   61.89    5.20
   4  -9  -3   57.39    6.20
  -4  -9   3   69.99    5.30
   4   9  -3   63.89    5.20
   4   9  -3   77.39    4.80
  -4   9   3   70.79    4.60
   4   9  -3   62.19    4.50
  -4   9   3   61.09    5.00
  -3  -9   3  648.64   31.30
  -3  -9   3  746.73   30.90
   3  -9  -3  632.94   31.10
  -3  -9   3  648.14   30.60
   3  -9  -3  627.84   32.10
  -3   9   3  693.03   30.90
   3   9  -3  713.33   31.00
   3   9  -3  663.23   31.20
  -3   9   3  630.74   30.90
   3   9  -3  719.13   30.80
   2  -9  -3   -1.30    2.70
   2  -9  -3    1.40    3.70
  -2  -9   3   -2.80    2.20
  -2  -9   3    0.80    1.80
   2  -9  -3   -2.50    2.10
  -2  -9   3    0.60    2.10
  -2   9   3    2.30    2.60
  -2   9   3    5.90    2.30
   2   9  -3    1.20    1.80
  -2   9   3    0.10    1.70
   2   9  -3   -0.70    2.60
   2   9  -3    0.10    2.20
  -1  -9   3   50.89    4.10
   1  -9  -3   49.10    4.60
   1  -9  -3   40.00    4.40
  -1  -9   3   54.09    5.00
   1  -9  -3   41.80    4.30
  -1  -9   3   57.99    4.90
   1   9  -3   53.89    5.10
  -1   9   3   45.60    3.90
   1   9  -3   40.00    4.40
   1   9  -3   50.79    4.10
  -1   9   3   39.70    4.00
   0  -9   3  465.75   23.40
   0  -9   3  441.46   22.60
   0  -9  -3  472.55   22.80
   0  -9  -3  472.85   23.10
   0  -9   3  507.55   23.40
   0  -9  -3  492.85   23.60
   0   9   3  500.55   23.00
   0   9  -3  482.95   23.40
   0   9   3  449.86   22.70
   0   9  -3  558.44   23.50
   0   9  -3  473.95   23.50
  -1  -9  -3  488.95   23.90
  -1  -9  -3  504.15   23.10
   1  -9   3  525.45   24.70
   1  -9   3  472.65   23.30
  -1   9  -3  454.05   24.10
   1   9   3  509.15   23.50
  -1   9  -3  507.75   24.40
   2  -9   3  155.28    8.90
  -2  -9  -3  155.08    9.70
   2  -9   3  155.28   10.40
   2   9   3  152.88    8.90
  -2   9  -3  141.79   10.10
  -3  -9  -3   19.50    2.40
   3  -9   3   19.00    3.20
   3  -9   3   22.20    5.00
  -3  -9  -3   21.40    3.90
  -3   9  -3   14.80    3.90
   3   9   3   16.00    3.00
   4  -9   3    3.30    2.50
   4  -9   3    4.30    3.60
  -4  -9  -3    1.80    2.90
  -4  -9  -3    6.40    1.70
  -4   9  -3    4.70    3.50
   4   9   3    2.10    2.20
  -4   9  -3    1.20    2.80
   5  -9   3   85.69    9.00
  -5  -9  -3   86.39    7.30
   5  -9   3   92.19    6.80
  -5   9  -3   81.69    7.70
   5   9   3   84.29    6.40
  -5   9  -3   81.19    7.60
   6  -9   3   14.30    5.30
  -6  -9  -3    6.60    3.60
   6  -9   3   10.40    3.40
   6   9   3    9.10    3.00
  -6   9  -3   10.90    4.40
   7  -9   3   64.29    8.40
   7  -9   3   41.90    5.70
  -7  -9  -3   51.39    5.80
  -7   9  -3   48.10    6.40
  -7   9  -3   50.89    7.10
   7   9   3   49.10    5.60
   8  -9   3    0.80    3.20
  -8  -9  -3    5.30    3.50
   8  -9   3    1.90    5.40
   8   9   3   -4.00    2.50
  -8   9  -3    2.90    4.70
  -8   9  -3   -1.60    3.90
   9  -9   3    2.30    3.60
   9  -9   3   -2.90    5.30
   9   9   3    1.50    3.20
  -9   9  -3   -1.40    4.80
  -9   9  -3    0.20    3.80
  10  -9   3   -5.00    5.40
  10  -9   3   -0.30    3.90
 -10   9  -3   -2.90    5.00
  10   9   3   -0.70    3.40
  11  -9   3    9.50    4.80
  11  -9   3    2.90    6.30
 -11   9  -3   19.00    7.20
  11   9   3   12.90    4.70
  12 -10  -3   41.70    9.10
 -12  10   3   59.39   10.80
  11 -10  -3    1.80    3.50
  11 -10  -3   -4.80    5.40
 -11  10   3   -4.70    5.20
  10 -10  -3    0.10    3.10
  10 -10  -3    5.00    5.90
 -10  10   3   -0.10    5.50
   9 -10  -3   38.90    7.70
   9 -10  -3   38.50    4.80
   9  10  -3   31.10    3.80
  -9  10   3   20.00    6.70
   8 -10  -3   43.30    4.80
   8 -10  -3   32.70    7.00
  -8 -10   3   52.19    4.70
   8  10  -3   49.80    4.50
  -8  10   3   49.40    7.80
  -7 -10   3    2.00    2.20
   7 -10  -3    4.60    2.60
   7 -10  -3    6.40    4.50
  -7  10   3    2.90    1.60
  -7  10   3    6.90    1.90
   7  10  -3    5.80    2.20
  -7  10   3   10.00    4.60
  -6 -10   3    4.30    2.10
   6 -10  -3    1.10    2.00
   6 -10  -3    0.90    3.90
  -6  10   3    0.60    3.50
  -6  10   3    8.40    2.00
   6  10  -3    2.80    2.10
  -6  10   3    6.70    2.00
  -5 -10   3    7.10    2.30
   5 -10  -3    1.00    2.00
   5 -10  -3    5.20    3.70
   5  10  -3   12.00    2.50
  -5  10   3    5.00    1.80
  -5  10   3    4.40    3.30
  -5  10   3    6.30    2.10
   4 -10  -3   68.39    5.60
  -4 -10   3   75.89    4.70
  -4 -10   3   74.99    5.60
   4 -10  -3   77.29    7.50
  -4 -10   3   73.59    4.80
   4  10  -3   75.59    5.80
   4  10  -3   79.49    5.30
   4  10  -3   68.49    4.90
  -4  10   3   75.19    5.40
  -4  10   3   74.19    5.00
  -3 -10   3   13.30    2.90
  -3 -10   3   21.80    3.20
  -3 -10   3   19.40    2.70
   3 -10  -3   15.00    2.90
   3 -10  -3   15.30    4.00
   3  10  -3   16.40    3.20
   3  10  -3   18.40    2.90
  -3  10   3   18.20    2.70
   3  10  -3   20.60    2.80
  -3  10   3   14.30    2.90
  -2 -10   3   10.70    2.80
   2 -10  -3    7.00    3.40
  -2 -10   3   12.90    3.20
   2 -10  -3   11.40    2.90
  -2 -10   3    7.10    2.30
   2  10  -3   12.60    2.80
   2  10  -3   14.20    3.10
  -2  10   3   11.20    2.50
  -2  10   3    9.40    2.70
  -2  10   3    9.20    3.30
  -1 -10   3  451.15   23.80
  -1 -10   3  554.24   24.20
   1 -10  -3  501.55   24.00
   1 -10  -3  482.25   23.70
  -1 -10   3  490.75   23.30
   1  10  -3  533.25   24.00
  -1  10   3  496.85   24.10
  -1  10   3  477.45   23.50
   1  10  -3  479.15   24.10
   0 -10   3   34.20    3.60
   0 -10   3   42.20    4.80
   0 -10  -3   22.30    3.80
   0 -10   3   32.30    4.70
   0 -10  -3   26.60    3.70
   0  10   3   27.20    3.60
   0  10  -3   22.60    4.30
   0  10  -3   38.50    4.70
  -1 -10  -3   -1.10    2.80
   1 -10   3   -0.70    3.30
   1 -10   3   -1.10    2.10
  -1 -10  -3   -2.00    2.20
   1  10   3    2.50    2.40
  -1  10  -3    0.60    3.30
   2 -10   3  304.97   15.70
  -2 -10  -3  312.67   16.40
  -2 -10  -3  326.37   15.10
   2 -10   3  313.77   17.30
  -2  10  -3  295.67   16.90
   2  10   3  310.27   15.80
   3 -10   3   70.69    7.50
  -3 -10  -3   61.79    5.90
   3 -10   3   75.19    5.80
  -3  10  -3   56.89    6.30
   3  10   3   70.19    5.60
   4 -10   3  183.18   10.50
   4 -10   3  171.38   12.20
  -4 -10  -3  202.88   11.30
  -4  10  -3  170.88   11.50
   4  10   3  181.48   10.30
  -4  10  -3  177.28   11.20
  -5 -10  -3  201.68   12.30
   5 -10   3  201.28   14.00
   5 -10   3  209.08   11.80
   5  10   3  206.48   11.60
  -5  10  -3  197.28   12.60
  -6 -10  -3   35.70    5.30
   6 -10   3   44.20    5.30
   6 -10   3   36.70    7.10
  -6  10  -3   41.60    6.10
   6  10   3   44.50    5.00
   7 -10   3   -1.20    3.30
   7 -10   3    3.60    5.20
  -7 -10  -3   -1.60    3.50
   7  10   3   -0.10    2.80
  -7  10  -3   -3.90    4.10
  -7  10  -3   -7.50    3.80
   8 -10   3    7.20    5.90
  -8 -10  -3   -6.10    3.00
   8 -10   3    2.10    3.60
  -8  10  -3    3.80    4.20
   8  10   3   -0.20    2.90
  -8  10  -3   -4.90    4.20
   9 -10   3    7.20    4.10
   9 -10   3   11.90    6.10
  -9  10  -3    0.60    3.70
   9  10   3    4.00    3.60
  -9  10  -3    7.20    5.70
  10 -10   3   20.00    5.30
  10 -10   3   18.70    7.30
  10  10   3   16.60    4.70
 -10  10  -3    9.90    6.40
  11 -10   3   12.00    7.20
  11 -10   3   21.40    5.70
 -11  10  -3   14.60    7.20
  11  10   3   24.30    5.30
  12 -11  -3    8.60    6.90
 -12  11   3   -1.00    5.90
  11 -11  -3    0.60    6.10
  11 -11  -3    3.50    3.70
 -11  11   3    1.20    5.80
  10 -11  -3    3.90    6.00
  10 -11  -3   -1.50    3.10
 -10  11   3    5.40    5.80
   9 -11  -3    1.30    3.00
   9 -11  -3   -2.60    5.50
  -9 -11   3    0.00    2.30
   9  11  -3   -0.90    2.30
  -9  11   3   -1.30    5.10
   8 -11  -3   47.80    5.20
  -8 -11   3   59.19    5.00
   8 -11  -3   44.20    7.80
   8  11  -3   54.59    4.90
  -8  11   3   52.29    8.10
   7 -11  -3  131.79    8.50
   7 -11  -3  113.79   11.10
  -7 -11   3  130.59    8.10
   7  11  -3  135.29    8.00
  -7  11   3  125.69    7.30
  -7  11   3  105.69   10.70
  -7  11   3  152.78    7.50
   6 -11  -3    6.70    2.50
  -6 -11   3    6.60    2.30
   6 -11  -3    2.90    4.20
   6  11  -3    6.30    2.30
  -6  11   3    6.00    2.10
  -6  11   3    0.90    3.70
  -6  11   3    2.10    2.10
   5 -11  -3   34.70    5.80
  -5 -11   3   44.60    4.20
   5 -11  -3   48.00    4.40
  -5  11   3   33.50    5.10
   5  11  -3   39.90    4.10
  -5  11   3   47.20    3.90
  -5  11   3   32.60    3.70
   4 -11  -3  164.88    9.90
   4 -11  -3  167.78   11.60
  -4 -11   3  163.48    9.10
  -4 -11   3  173.08    9.90
  -4 -11   3  184.08    9.40
  -4  11   3  182.68    9.80
   4  11  -3  193.38    9.30
  -4  11   3  185.88    9.50
   4  11  -3  180.58   10.00
  -3 -11   3   12.30    2.90
  -3 -11   3    4.70    2.20
  -3 -11   3    6.10    2.30
  -3 -11   3    2.20    2.40
   3 -11  -3    4.60    3.70
   3 -11  -3    8.40    2.70
   3  11  -3    5.80    2.80
   3  11  -3    7.50    2.50
  -3  11   3    5.30    2.50
  -3  11   3    3.50    2.00
   2 -11  -3  156.78    9.50
   2 -11  -3  155.78   10.40
  -2 -11   3  161.18    9.10
  -2 -11   3  170.88    9.60
  -2 -11   3  183.38   10.10
   2  11  -3  172.18    9.60
  -2  11   3  156.38    9.50
   2  11  -3  172.08   10.00
   1 -11  -3   90.79    6.80
  -1 -11   3   86.69    6.20
  -1 -11   3   91.69    7.40
   1 -11  -3   87.79    7.10
  -1 -11   3   91.09    7.10
  -1  11   3   84.49    6.70
   1  11  -3  100.59    7.10
[truncated: 985,724 more chars]
