# Supplementary material for: An Unsymmetrical, Cyclic Diborene Based on a Chelating CAAC Ligand and its Small‐Molecule Activation and Rearrangement Chemistry
Source: Angew Chem Int Ed Engl. 2021 Dec 3;61(3):e202113947. doi: 10.1002/anie.202113947 (PMC9299934; doi:10.1002/anie.202113947)
Supplement: Supplementary file 1 — Supporting Information [file ANIE-61-0-s002.zip › 11.cif]

data_MaHa156_WeLu_a

# 1. Submission Details


_publ_contact_author_name         'Prof. Dr. Holger Braunschweig'
_publ_contact_author_address
;
Institut f\"ur Anorganische Chemie
Universit\"at W\"urzburg
Am Hubland
97074 W\"urzburg, Germany
;
_publ_contact_author_email        H.Braunschweig@uni-wuerzburg.de
_publ_contact_author_fax          +49-931-3184623
_publ_contact_author_phone        +49-931-3185260

_publ_requested_journal           ?
_publ_section_title               ?
_publ_section_abstract            ?

loop_
_publ_author_name
'Haerterich, Marcel'
;Institut f\"ur Anorganische Chemie
Universit\"at W\"urzburg
Am Hubland
97074 W\"urzburg, Germany
;
'Radacki, Krzysztof'
;Institut f\"ur Anorganische Chemie
Universit\"at W\"urzburg
Am Hubland
97074 W\"urzburg, Germany
;

_audit_creation_method            'CIF-fill 1.2x (K.Radacki, 2005-21)'
_shelx_SHELXL_version_number      '2014/7'
_chemical_name_systematic         ?
_chemical_name_common             ?
_chemical_melting_point           ?
_chemical_formula_moiety          'C41 H62 Ag B2 F3 N2 O3 S, C6 H6'
_chemical_formula_sum             'C47 H68 Ag B2 F3 N2 O3 S'
_chemical_formula_weight          927.58

loop_
 _atom_type_symbol
 _atom_type_description
 _atom_type_scat_dispersion_real
 _atom_type_scat_dispersion_imag
 _atom_type_scat_source
 'C'  'C'   0.0181   0.0091
 'International Tables Vol C Tables 4.2.6.8 and 6.1.1.4'
 'H'  'H'   0.0000   0.0000
'International Tables Vol C Tables 4.2.6.8 and 6.1.1.4'
 'B'  'B'   0.0090   0.0039
 'International Tables Vol C Tables 4.2.6.8 and 6.1.1.4'
 'N'  'N'   0.0311   0.0180
 'International Tables Vol C Tables 4.2.6.8 and 6.1.1.4'
 'O'  'O'   0.0492   0.0322
 'International Tables Vol C Tables 4.2.6.8 and 6.1.1.4'
 'F'  'F'   0.0727   0.0534
 'International Tables Vol C Tables 4.2.6.8 and 6.1.1.4'
 'S'  'S'   0.3331   0.5567
 'International Tables Vol C Tables 4.2.6.8 and 6.1.1.4'
 'Ag'  'Ag'   0.1306   4.2820
 'International Tables Vol C Tables 4.2.6.8 and 6.1.1.4'
 
_space_group_crystal_system       monoclinic
_space_group_IT_number            14
_space_group_name_H-M_alt         'P 21/c'
_space_group_name_Hall            '-P 2ybc'

_shelx_space_group_comment
;
The symmetry employed for this shelxl refinement is uniquely defined
by the following loop, which should always be used as a source of
symmetry information in preference to the above space-group names.
They are only intended as comments.
;
# start Validation Reply Form
_vrf_PLAT971_MaHa156_WeLu_a
;
PROBLEM: Check Calcd Resid. Dens.  0.80A   From Ag2_1           4.14 eA-3  
RESPONSE: Since the data was collected using a Cu source the residual electron 
density surrounding an electron rich element can be thereby explained.
;
_vrf_PLAT972_MaHa156_WeLu_a
;
PROBLEM: Check Calcd Resid. Dens.  0.88A   From Ag2_1          -3.79 eA-3  
RESPONSE: Since the data was collected using a Cu source the residual electron 
density surrounding an electron rich element can be thereby explained.
;
# end Validation Reply Form
loop_
 _space_group_symop_operation_xyz
 'x, y, z'
 '-x, y+1/2, -z+1/2'
 '-x, -y, -z'
 'x, -y-1/2, z-1/2'
 
_cell_length_a                    24.2041(2)
_cell_length_b                    9.40910(10)
_cell_length_c                    20.36720(10)
_cell_angle_alpha                 90
_cell_angle_beta                  91.2020(10)
_cell_angle_gamma                 90
_cell_volume                      4637.38(7)
_cell_formula_units_Z             4
_cell_measurement_temperature     100(2)
_cell_measurement_reflns_used     31523
_cell_measurement_theta_min       4.3320
_cell_measurement_theta_max       74.9820
 

_exptl_special_details
;
The crystal was immersed in a film of perfluoropolyether oil, mounted on a 
polyimide loop and transferred to stream of cold nitrogen (Oxford Cryostream 800).
;
_exptl_crystal_description        block
_exptl_crystal_colour             'clear colourless'
_exptl_crystal_density_meas       ?
_exptl_crystal_density_method     ?
_exptl_crystal_density_diffrn     1.329          
_exptl_crystal_F_000              1952
_exptl_transmission_factor_min    ?
_exptl_transmission_factor_max    ?
_exptl_crystal_size_max           0.119
_exptl_crystal_size_mid           0.070
_exptl_crystal_size_min           0.028
_exptl_absorpt_coefficient_mu     4.336
_shelx_estimated_absorpt_T_min    0.624
_shelx_estimated_absorpt_T_max    0.881
_exptl_absorpt_correction_type    multi-scan
_exptl_absorpt_correction_T_min   0.74980
_exptl_absorpt_correction_T_max   1.00000
_exptl_absorpt_process_details
;
CrysAlisPro 1.171.41.73a (Rigaku Oxford Diffraction, 2020) Empirical 
absorption correction using spherical harmonics, implemented in SCALE3 
ABSPACK scaling algorithm.
;
_exptl_absorpt_special_details    ?
loop_
 _exptl_crystal_face_index_h
 _exptl_crystal_face_index_k
 _exptl_crystal_face_index_l
 _exptl_crystal_face_perp_dist
   0    0    1 0.0491
   0    0   -1 0.0332
  -1    0    0 0.0226
   1    0    0 0.0056
  -2    1    2 0.0454
   2   -1   -2 0.0189
  -2    1    1 0.0433
   1   -1   -2 0.0196
   1    2    2 0.0403
  -1   -2   -2 0.0261
  -1    1    0 0.0383

_diffrn_ambient_environment       N~2~
_diffrn_ambient_temperature       100.00(10)
_diffrn_radiation_wavelength      1.54184
_diffrn_radiation_type            CuK\a
_diffrn_radiation_monochromator   'multi-layer mirror'
_diffrn_source                    'rotating-anode X-ray tube'
_diffrn_source_type               'PhotonJet R X-ray Source'
_diffrn_measurement_device        'four-circle diffractometer'
_diffrn_measurement_device_type   'Rigaku XtaLAB Synergy-R'
_diffrn_measurement_details
;
 List of Runs (angles in degrees, time in seconds):
 
   # Type    Start    End  Width  t~exp~   \w     \q     \k     \f   Frames
 --------------------------------------------------------------------------
   1  \w     59.00  92.00   0.50    0.05    --   46.00  52.00 -16.24   66
   2  \w     97.00 122.00   0.50    0.20    --   85.25  58.00-155.47   50
   3  \w    101.00 136.00   0.50    0.20    --   85.25  41.00  17.88   70
   4  \w    106.00 132.00   0.50    0.20    --   85.25  46.00  25.27   52
   5  \w     93.00 138.00   0.50    0.20    --   85.25  27.00  18.89   90
   6  \w    105.00 135.00   0.50    0.20    --   85.25  46.00  63.18   60
   7  \w    102.00 127.00   0.50    0.20    --   85.25  48.00 119.88   50
   8  \w     99.00 134.00   0.50    0.20    --   85.25  51.00 152.13   70
   9  \w    106.00 132.00   0.50    0.20    --   85.25  41.00 143.00   52
  10  \w     98.00 123.00   0.50    0.20    --   82.37  15.00-150.00   50
  11  \w    108.00 133.00   0.50    0.20    --   82.37  15.00-180.00   50
  12  \w     76.00 102.00   0.50    0.20    --   82.37  15.00-180.00   52
  13  \w   -112.00 -85.00   0.50    0.05    --  -70.00 -59.00 -23.62   54
  14  \w   -121.00 -86.00   0.50    0.20    --  -74.00 -56.00 -48.64   70
  15  \w   -124.00 -98.00   0.50    0.20    --  -79.50 -51.00 -83.65   52
  16  \w   -126.00 -95.00   0.50    0.20    --  -79.50 -55.00-108.46   62
  17  \w   -126.00 -95.00   0.50    0.20    --  -79.50 -57.00-143.11   62
  18  \w   -113.00 -86.00   0.50    0.05    --  -70.00 -58.00-135.08   54
  19  \w   -101.00 -75.00   0.50    0.05    --  -54.00 -44.00-153.14   52
  20  \w    -90.00 -43.00   0.50    0.20    --  -79.50 103.00-111.16   94
  21  \w   -102.00 -76.00   0.50    0.20    --  -76.33 127.00 -52.00   52
  22  \w    -70.00 -29.00   0.50    0.20    --  -76.33 127.00 -52.00   82
  23  \w    -52.00 -15.00   0.50    0.05    --  -60.26 127.00 -52.00   74
  24  \w    -84.00 -59.00   0.50    0.05    --  -69.77 127.00 -52.00   50
  25  \w     58.00  84.00   0.50    0.20    --   85.25 -86.00 129.30   52
  26  \w     41.00  72.00   0.50    0.20    --   85.25-135.00 134.12   62
  27  \w     41.00  66.00   0.50    0.20    --   85.25-136.00 101.20   50
  28  \w     78.00 105.00   0.50    0.20    --   85.25-133.00  13.95   54
  29  \w     40.00  73.00   0.50    0.20    --   85.25-133.00  13.95   66
  30  \w     38.00  82.00   0.50    0.20    --   85.25-133.00  35.75   88
  31  \w     61.00  87.00   0.50    0.20    --   85.25-120.00  36.06   52
  32  \w     59.00  85.00   0.50    0.20    --   85.25-118.00   3.93   52
  33  \w     63.00 100.00   0.50    0.20    --   82.37-112.00   0.00   74
  34  \w     74.00 100.00   0.50    0.20    --   82.37-112.00 -30.00   52
  35  \w     55.00 100.00   0.50    0.20    --   82.37-112.00 -90.00   90
  36  \w     42.00  67.00   0.50    0.20    --   82.37-127.00-128.00   50
  37  \w     41.00  99.00   0.50    0.20    --   85.25-104.00-142.92  116
  38  \w     23.00  87.00   0.50    0.05    --   71.32-127.00-128.00  128
  39  \w     30.00  55.00   0.50    0.05    --   58.71-127.00-128.00   50
  40  \w     42.00  95.00   0.50    0.20    --   85.25 -98.00 -64.88  106
  41  \w     48.00 100.00   0.50    0.20    --   85.25-112.00 -68.16  104
  42  \w     45.00  93.00   0.50    0.20    --   85.25 -96.00-120.74   96
  43  \w     41.00  95.00   0.50    0.20    --   85.25-100.00 -34.82  108
  44  \w     69.00  95.00   0.50    0.20    --   85.25 -98.00 177.23   52
  45  \w     71.00  97.00   0.50    0.20    --   85.25-101.00   2.43   52
  46  \w     19.00  44.00   0.50    0.05    --   58.71 -95.00 -60.00   50
  47  \w     90.00 115.00   0.50    0.20    --   85.25 140.00  -6.44   50
  48  \w    107.00 133.00   0.50    0.20    --   85.25 112.00-138.03   52
  49  \w     46.00  74.00   0.50    0.20    --   85.25 -74.00 -79.15   56
  50  \w     45.00  70.00   0.50    0.20    --   85.25 -76.00  97.80   50

;
_diffrn_measurement_method        '\w scans'
_diffrn_detector                  HPA
_diffrn_detector_type             'HyPix Arc150'
_diffrn_detector_area_resol_mean  10.0
_diffrn_reflns_number             60199
_diffrn_reflns_av_unetI/netI      0.0235
_diffrn_reflns_av_R_equivalents   0.0370
_diffrn_reflns_limit_h_min        -30
_diffrn_reflns_limit_h_max        29
_diffrn_reflns_limit_k_min        -11
_diffrn_reflns_limit_k_max        11
_diffrn_reflns_limit_l_min        -25
_diffrn_reflns_limit_l_max        24
_diffrn_reflns_theta_min          4.343
_diffrn_reflns_theta_max          75.497
_diffrn_reflns_theta_full         67.684
_diffrn_measured_fraction_theta_max   0.982
_diffrn_measured_fraction_theta_full  0.997
_diffrn_reflns_Laue_measured_fraction_max    0.982
_diffrn_reflns_Laue_measured_fraction_full   0.997
_diffrn_reflns_point_group_measured_fraction_max   0.982
_diffrn_reflns_point_group_measured_fraction_full  0.997
_reflns_number_total              9452
_reflns_number_gt                 8866
_reflns_threshold_expression      'I > 2\s(I)'
_reflns_Friedel_coverage          0.000
_reflns_Friedel_fraction_max      .
_reflns_Friedel_fraction_full     .
 
_reflns_special_details
;
 Reflections were merged by SHELXL according to the crystal
 class for the calculation of statistics and refinement.
 
 _reflns_Friedel_fraction is defined as the number of unique
 Friedel pairs measured divided by the number that would be
 possible theoretically, ignoring centric projections and
 systematic absences.
;
 
_computing_data_collection        'BIS 2011.8 / APEX2 ver. 2014.9 (Bruker AXS)'
_computing_cell_refinement        'CrysAlisPro 1.171.41.73a (Rigaku OD, 2020)'
_computing_data_reduction         'CrysAlisPro 1.171.41.73a (Rigaku OD, 2020)'
_computing_structure_solution     'SHELXT (Sheldrick, 2014)'
_computing_structure_refinement   'SHELXL-2014/7 (Sheldrick, 2014)'
_computing_molecular_graphics     'ShelXLe (Huebschle et all, 2011)'
_computing_publication_material   'SHELXL-2014/7 (Sheldrick, 2014)'

_refine_special_details
;
The displacement parameters of atoms C2 and C7 of residue 2 (CAAC) were 
constrained to the same value with EADP keyword. Same goes for atoms C4 and 
C9 of residue 2 (CAAC) and atoms C6 and C11 of residue 2 (CAAC). The 
coordinates of atoms C2 and C7 of residue 2 (CAAC) were constrained to the 
same value.Same goes for atoms C4 and C9 of residue 2 (CAAC). The atomic 
displacement parameters of atoms C2 to C11 of residue 2 (CAAC) were restraint 
with RIGU keyword in ShelXL input ('enhanced rigid bond' restraint for all 
bonds in the connectivity list). Same goes for atoms S1 to F8 of residues 6 
and 16 (OTf). The displacement parameters of atoms C2 to C11 of residue 2 
(CAAC) were restrained to the same value with similarity restraint SIMU. Same 
goes for atoms S1 to F8 of residues 6 and 16 (OTf). The 1-2 and 1-3 distances 
in residues 6 and 16 (OTf) were restrained to the same values with SAME due 
to disorder of the counterion.
All Hydrogen atoms except H1 of residue 1 (MAIN) were assigned to idealised 
positions. The coordinate of H1 of residue 1 (MAIN) was refined freely. 
;
_refine_ls_structure_factor_coef  Fsqd
_refine_ls_matrix_type            full
_refine_ls_weighting_scheme       calc
_refine_ls_weighting_details
'w=1/[\s^2^(Fo^2^)+26.5275P] where P=(Fo^2^+2Fc^2^)/3'
_atom_sites_solution_primary      dual
_atom_sites_solution_secondary    difmap
_atom_sites_solution_hydrogens    mixed
_refine_ls_hydrogen_treatment     mixed
_refine_ls_extinction_method      none
_refine_ls_extinction_coef        .
_refine_ls_number_reflns          9452
_refine_ls_number_parameters      647
_refine_ls_number_restraints      511
_refine_ls_R_factor_all           0.0638
_refine_ls_R_factor_gt            0.0607
_refine_ls_wR_factor_ref          0.1214
_refine_ls_wR_factor_gt           0.1199
_refine_ls_goodness_of_fit_ref    1.069
_refine_ls_restrained_S_all       1.052
_refine_ls_shift/su_max           0.002
_refine_ls_shift/su_mean          0.000
 
loop_
 _atom_site_label
 _atom_site_type_symbol
 _atom_site_fract_x
 _atom_site_fract_y
 _atom_site_fract_z
 _atom_site_U_iso_or_equiv
 _atom_site_adp_type
 _atom_site_occupancy
 _atom_site_site_symmetry_order  
 _atom_site_calc_flag
 _atom_site_refinement_flags_posn
 _atom_site_refinement_flags_adp
 _atom_site_refinement_flags_occupancy
 _atom_site_disorder_assembly
 _atom_site_disorder_group
B1_1 B 0.66514(16) 0.7729(5) 0.18904(19) 0.0179(8) Uani 1 1 d . . . . .
H1_1 H 0.6225(17) 0.819(5) 0.195(2) 0.023(11) Uiso 1 1 d . . . . .
Ag2_1 Ag 0.69335(2) 0.63833(4) 0.28184(2) 0.03241(10) Uani 1 1 d . . . . .
N1_2 N 0.63597(11) 0.5782(3) 0.10618(13) 0.0126(5) Uani 1 1 d . . . . .
C2_2 C 0.67387(14) 0.6516(4) 0.13714(17) 0.0173(7) Uani 0.845(5) 1 d . U P A 1
C3_2 C 0.72974(16) 0.6216(5) 0.1073(2) 0.0152(8) Uani 0.845(5) 1 d . U P A 1
C4_2 C 0.72037(14) 0.4780(4) 0.07438(18) 0.0198(7) Uani 0.845(5) 1 d . U P A 1
H4A_2 H 0.7324 0.4002 0.1041 0.024 Uiso 0.845(5) 1 calc R U P A 1
H4AB_2 H 0.7416 0.4717 0.0334 0.024 Uiso 0.845(5) 1 calc R U P A 1
C5_2 C 0.77671(18) 0.6268(5) 0.1595(2) 0.0158(9) Uani 0.845(5) 1 d . U P A 1
H5A_2 H 0.8125 0.6304 0.1369 0.019 Uiso 0.845(5) 1 calc R U P A 1
H5AB_2 H 0.7760 0.5377 0.1853 0.019 Uiso 0.845(5) 1 calc R U P A 1
C6_2 C 0.74128(17) 0.7381(5) 0.0559(2) 0.0201(9) Uani 0.845(5) 1 d . U P A 1
H6A_2 H 0.7750 0.7144 0.0324 0.030 Uiso 0.845(5) 1 calc R U P A 1
H6B_2 H 0.7461 0.8298 0.0781 0.030 Uiso 0.845(5) 1 calc R U P A 1
H6C_2 H 0.7101 0.7441 0.0246 0.030 Uiso 0.845(5) 1 calc R U P A 1
C7_2 C 0.67387(14) 0.6516(4) 0.13714(17) 0.0173(7) Uani 0.155(5) 1 d . U P A 2
C8_2 C 0.7303(9) 0.565(3) 0.1384(12) 0.0173(16) Uani 0.155(5) 1 d . U P A 2
C9_2 C 0.72037(14) 0.4780(4) 0.07438(18) 0.0198(7) Uani 0.155(5) 1 d . U P A 2
H9A_2 H 0.7390 0.5252 0.0374 0.024 Uiso 0.155(5) 1 calc R U P A 2
H9AB_2 H 0.7362 0.3817 0.0797 0.024 Uiso 0.155(5) 1 calc R U P A 2
C10_2 C 0.7779(11) 0.673(3) 0.1421(14) 0.016(2) Uani 0.155(5) 1 d . U P A 2
H10A_2 H 0.7753 0.7391 0.1044 0.019 Uiso 0.155(5) 1 calc R U P A 2
H10B_2 H 0.8138 0.6230 0.1405 0.019 Uiso 0.155(5) 1 calc R U P A 2
C11_2 C 0.7412(9) 0.443(3) 0.1889(11) 0.0201(9) Uani 0.155(5) 1 d . U P A 2
H11A_2 H 0.7718 0.3836 0.1740 0.030 Uiso 0.155(5) 1 calc R U P A 2
H11B_2 H 0.7079 0.3846 0.1925 0.030 Uiso 0.155(5) 1 calc R U P A 2
H11C_2 H 0.7508 0.4837 0.2319 0.030 Uiso 0.155(5) 1 calc R U P A 2
C12_2 C 0.65802(13) 0.4668(4) 0.05901(16) 0.0160(7) Uani 1 1 d . . . . .
C13_2 C 0.64285(15) 0.5012(4) -0.01235(17) 0.0212(7) Uani 1 1 d . . . . .
H13A_2 H 0.6563 0.4253 -0.0408 0.032 Uiso 1 1 calc R U . . .
H13B_2 H 0.6599 0.5915 -0.0247 0.032 Uiso 1 1 calc R U . . .
H13C_2 H 0.6026 0.5088 -0.0174 0.032 Uiso 1 1 calc R U . . .
C14_2 C 0.63459(15) 0.3213(4) 0.07505(18) 0.0217(8) Uani 1 1 d . . . . .
H14A_2 H 0.5943 0.3230 0.0690 0.033 Uiso 1 1 calc R U . . .
H14B_2 H 0.6439 0.2972 0.1207 0.033 Uiso 1 1 calc R U . . .
H14C_2 H 0.6504 0.2501 0.0458 0.033 Uiso 1 1 calc R U . . .
C1_3 C 0.57652(13) 0.6001(4) 0.11309(16) 0.0146(7) Uani 1 1 d . . . . .
C2_3 C 0.54803(14) 0.5226(4) 0.16079(17) 0.0169(7) Uani 1 1 d . . . . .
C3_3 C 0.49084(14) 0.5399(4) 0.16294(18) 0.0206(7) Uani 1 1 d . . . . .
H3_3 H 0.4704 0.4865 0.1937 0.025 Uiso 1 1 calc R U . . .
C4_3 C 0.46339(14) 0.6327(4) 0.12145(18) 0.0230(8) Uani 1 1 d . . . . .
H4_3 H 0.4244 0.6421 0.1235 0.028 Uiso 1 1 calc R U . . .
C5_3 C 0.49227(15) 0.7118(4) 0.07712(18) 0.0224(8) Uani 1 1 d . . . . .
H5_3 H 0.4730 0.7775 0.0496 0.027 Uiso 1 1 calc R U . . .
C6_3 C 0.54958(14) 0.6976(4) 0.07150(17) 0.0179(7) Uani 1 1 d . . . . .
C7_3 C 0.57552(15) 0.4299(4) 0.21333(18) 0.0215(8) Uani 1 1 d . . . . .
H7_3 H 0.6161 0.4262 0.2051 0.026 Uiso 1 1 calc R U . . .
C8_3 C 0.56697(16) 0.4957(5) 0.28124(18) 0.0282(9) Uani 1 1 d . . . . .
H8A_3 H 0.5822 0.5921 0.2822 0.042 Uiso 1 1 calc R U . . .
H8B_3 H 0.5859 0.4376 0.3148 0.042 Uiso 1 1 calc R U . . .
H8C_3 H 0.5274 0.4993 0.2902 0.042 Uiso 1 1 calc R U . . .
C9_3 C 0.55295(17) 0.2778(5) 0.2124(2) 0.0315(9) Uani 1 1 d . . . . .
H9A_3 H 0.5557 0.2384 0.1681 0.047 Uiso 1 1 calc R U . . .
H9B_3 H 0.5142 0.2786 0.2253 0.047 Uiso 1 1 calc R U . . .
H9C_3 H 0.5745 0.2192 0.2434 0.047 Uiso 1 1 calc R U . . .
C10_3 C 0.57891(16) 0.7958(4) 0.02407(18) 0.0216(8) Uani 1 1 d . . . . .
H10_3 H 0.6184 0.7650 0.0219 0.026 Uiso 1 1 calc R U . . .
C11_3 C 0.55335(18) 0.7877(5) -0.04570(19) 0.0322(9) Uani 1 1 d . . . . .
H11A_3 H 0.5751 0.8461 -0.0755 0.048 Uiso 1 1 calc R U . . .
H11B_3 H 0.5153 0.8229 -0.0452 0.048 Uiso 1 1 calc R U . . .
H11C_3 H 0.5535 0.6888 -0.0608 0.048 Uiso 1 1 calc R U . . .
C12_3 C 0.57783(18) 0.9492(4) 0.0498(2) 0.0316(9) Uani 1 1 d . . . . .
H12A_3 H 0.5965 1.0117 0.0188 0.047 Uiso 1 1 calc R U . . .
H12B_3 H 0.5969 0.9536 0.0927 0.047 Uiso 1 1 calc R U . . .
H12C_3 H 0.5394 0.9800 0.0543 0.047 Uiso 1 1 calc R U . . .
N1_4 N 0.82110(11) 0.8020(3) 0.24544(13) 0.0143(6) Uani 1 1 d . . . . .
B2_4 B 0.77365(16) 0.7589(4) 0.20914(19) 0.0158(8) Uani 1 1 d . . . . .
C3_4 C 0.71627(14) 0.8308(4) 0.22161(16) 0.0146(7) Uani 1 1 d . . . . .
C4_4 C 0.71614(15) 0.9753(4) 0.25706(18) 0.0212(8) Uani 1 1 d . . . . .
C5_4 C 0.77489(15) 1.0218(4) 0.27934(18) 0.0208(7) Uani 1 1 d . . . . .
H5A_4 H 0.7917 1.0740 0.2425 0.025 Uiso 1 1 calc R U . . .
H5AB_4 H 0.7712 1.0899 0.3160 0.025 Uiso 1 1 calc R U . . .
C6_4 C 0.81560(14) 0.9052(4) 0.30159(17) 0.0180(7) Uani 1 1 d . . . . .
C7_4 C 0.67600(16) 0.9789(5) 0.31431(19) 0.0300(9) Uani 1 1 d . . . . .
H7A_4 H 0.6388 0.9539 0.2983 0.045 Uiso 1 1 calc R U . . .
H7B_4 H 0.6755 1.0745 0.3333 0.045 Uiso 1 1 calc R U . . .
H7C_4 H 0.6880 0.9104 0.3479 0.045 Uiso 1 1 calc R U . . .
C8_4 C 0.69569(18) 1.0883(4) 0.2072(2) 0.0300(9) Uani 1 1 d . . . . .
H8A_4 H 0.7174 1.0820 0.1673 0.045 Uiso 1 1 calc R U . . .
H8B_4 H 0.7000 1.1832 0.2265 0.045 Uiso 1 1 calc R U . . .
H8C_4 H 0.6566 1.0715 0.1963 0.045 Uiso 1 1 calc R U . . .
C9_4 C 0.79615(16) 0.8300(4) 0.36383(17) 0.0247(8) Uani 1 1 d . . . . .
H9A_4 H 0.7639 0.7708 0.3530 0.037 Uiso 1 1 calc R U . . .
H9B_4 H 0.7861 0.9011 0.3966 0.037 Uiso 1 1 calc R U . . .
H9C_4 H 0.8260 0.7700 0.3816 0.037 Uiso 1 1 calc R U . . .
C10_4 C 0.87107(15) 0.9766(4) 0.31912(19) 0.0255(8) Uani 1 1 d . . . . .
H10A_4 H 0.8840 1.0302 0.2812 0.038 Uiso 1 1 calc R U . . .
H10B_4 H 0.8984 0.9036 0.3311 0.038 Uiso 1 1 calc R U . . .
H10C_4 H 0.8662 1.0413 0.3562 0.038 Uiso 1 1 calc R U . . .
C1_5 C 0.87619(13) 0.7601(4) 0.22689(16) 0.0151(7) Uani 1 1 d . . . . .
C2_5 C 0.90320(14) 0.8372(4) 0.17781(17) 0.0184(7) Uani 1 1 d . . . . .
C3_5 C 0.95789(15) 0.8034(4) 0.16447(19) 0.0244(8) Uani 1 1 d . . . . .
H3_5 H 0.9769 0.8569 0.1325 0.029 Uiso 1 1 calc R U . . .
C4_5 C 0.98509(15) 0.6940(5) 0.1966(2) 0.0273(9) Uani 1 1 d . . . . .
H4_5 H 1.0227 0.6743 0.1876 0.033 Uiso 1 1 calc R U . . .
C5_5 C 0.95755(15) 0.6137(4) 0.24167(19) 0.0252(8) Uani 1 1 d . . . . .
H5_5 H 0.9760 0.5361 0.2624 0.030 Uiso 1 1 calc R U . . .
C6_5 C 0.90273(14) 0.6439(4) 0.25781(17) 0.0191(7) Uani 1 1 d . . . . .
C7_5 C 0.87553(16) 0.9526(4) 0.13637(18) 0.0256(8) Uani 1 1 d . . . . .
H7_5 H 0.8359 0.9583 0.1490 0.031 Uiso 1 1 calc R U . . .
C8_5 C 0.87733(17) 0.9139(5) 0.06316(19) 0.0321(9) Uani 1 1 d . . . . .
H8A_5 H 0.8545 0.9810 0.0377 0.048 Uiso 1 1 calc R U . . .
H8B_5 H 0.8631 0.8173 0.0567 0.048 Uiso 1 1 calc R U . . .
H8C_5 H 0.9156 0.9188 0.0484 0.048 Uiso 1 1 calc R U . . .
C9_5 C 0.9014(2) 1.0992(5) 0.1465(2) 0.0428(12) Uani 1 1 d . . . . .
H9A_5 H 0.9406 1.0956 0.1355 0.064 Uiso 1 1 calc R U . . .
H9B_5 H 0.8978 1.1278 0.1925 0.064 Uiso 1 1 calc R U . . .
H9C_5 H 0.8823 1.1684 0.1181 0.064 Uiso 1 1 calc R U . . .
C10_5 C 0.87455(16) 0.5489(4) 0.30677(19) 0.0243(8) Uani 1 1 d . . . . .
H10_5 H 0.8363 0.5858 0.3132 0.029 Uiso 1 1 calc R U . . .
C12_5 C 0.87015(19) 0.3958(5) 0.2815(2) 0.0362(10) Uani 1 1 d . . . . .
H12A_5 H 0.8507 0.3951 0.2388 0.054 Uiso 1 1 calc R U . . .
H12B_5 H 0.8497 0.3382 0.3128 0.054 Uiso 1 1 calc R U . . .
H12C_5 H 0.9073 0.3563 0.2766 0.054 Uiso 1 1 calc R U . . .
C11_5 C 0.90567(17) 0.5532(6) 0.3734(2) 0.0362(10) Uani 1 1 d . . . . .
H11A_5 H 0.9435 0.5184 0.3680 0.054 Uiso 1 1 calc R U . . .
H11B_5 H 0.8866 0.4929 0.4049 0.054 Uiso 1 1 calc R U . . .
H11C_5 H 0.9068 0.6512 0.3897 0.054 Uiso 1 1 calc R U . . .
S1_6 S 0.68620(5) 0.43633(14) 0.39780(5) 0.0267(3) Uani 0.899(3) 1 d D U P B 1
O2_6 O 0.70275(16) 0.4192(5) 0.33052(17) 0.0421(10) Uani 0.899(3) 1 d D U P B 1
O3_6 O 0.67883(15) 0.5847(4) 0.4123(2) 0.0448(10) Uani 0.899(3) 1 d D U P B 1
O4_6 O 0.64459(16) 0.3409(6) 0.4202(3) 0.0317(9) Uani 0.899(3) 1 d D U P B 1
C5_6 C 0.74723(18) 0.3853(5) 0.4458(2) 0.0296(9) Uani 0.899(3) 1 d D U P B 1
F6_6 F 0.79022(12) 0.4649(4) 0.43007(16) 0.0509(9) Uani 0.899(3) 1 d D U P B 1
F7_6 F 0.73939(13) 0.3992(4) 0.50897(13) 0.0420(8) Uani 0.899(3) 1 d D U P B 1
F8_6 F 0.76049(16) 0.2504(4) 0.4343(2) 0.0513(10) Uani 0.899(3) 1 d D U P B 1
S1_16 S 0.7099(5) 0.3800(13) 0.3989(5) 0.0337(16) Uani 0.101(3) 1 d D U P B 2
O2_16 O 0.7463(15) 0.262(3) 0.4191(18) 0.036(4) Uani 0.101(3) 1 d D U P B 2
O3_16 O 0.7243(13) 0.425(4) 0.3341(10) 0.035(3) Uani 0.101(3) 1 d D U P B 2
O4_16 O 0.6531(10) 0.352(6) 0.412(2) 0.031(4) Uani 0.101(3) 1 d D U P B 2
C5_16 C 0.7293(9) 0.522(2) 0.4553(10) 0.034(2) Uani 0.101(3) 1 d D U P B 2
F6_16 F 0.6993(10) 0.636(2) 0.4397(13) 0.044(4) Uani 0.101(3) 1 d D U P B 2
F7_16 F 0.7192(10) 0.485(3) 0.5159(9) 0.034(4) Uani 0.101(3) 1 d D U P B 2
F8_16 F 0.7817(8) 0.556(3) 0.4492(12) 0.035(4) Uani 0.101(3) 1 d D U P B 2
C1_7 C 0.8966(2) 0.1808(6) 0.4845(2) 0.0402(11) Uani 1 1 d . . . . .
H1_7 H 0.8701 0.2139 0.4530 0.048 Uiso 1 1 calc R U . . .
C2_7 C 0.9497(2) 0.2376(5) 0.4863(2) 0.0424(12) Uani 1 1 d . . . . .
H2_7 H 0.9596 0.3092 0.4559 0.051 Uiso 1 1 calc R U . . .
C3_7 C 0.98745(19) 0.1905(6) 0.5317(3) 0.0429(12) Uani 1 1 d . . . . .
H3_7 H 1.0238 0.2288 0.5325 0.051 Uiso 1 1 calc R U . . .
C4_7 C 0.97345(18) 0.0875(5) 0.5767(2) 0.0395(11) Uani 1 1 d . . . . .
H4_7 H 0.9999 0.0557 0.6085 0.047 Uiso 1 1 calc R U . . .
C5_7 C 0.92079(18) 0.0311(5) 0.5751(2) 0.0377(10) Uani 1 1 d . . . . .
H5_7 H 0.9109 -0.0390 0.6063 0.045 Uiso 1 1 calc R U . . .
C6_7 C 0.88257(18) 0.0756(5) 0.5288(2) 0.0381(11) Uani 1 1 d . . . . .
H6_7 H 0.8467 0.0345 0.5271 0.046 Uiso 1 1 calc R U . . .
 
loop_
 _atom_site_aniso_label
 _atom_site_aniso_U_11
 _atom_site_aniso_U_22
 _atom_site_aniso_U_33
 _atom_site_aniso_U_23
 _atom_site_aniso_U_13
 _atom_site_aniso_U_12
B1_1 0.0150(18) 0.021(2) 0.0177(18) -0.0047(16) -0.0004(14) 0.0047(15)
Ag2_1 0.02472(15) 0.03882(18) 0.03336(17) 0.01753(14) -0.00724(11) -0.00929(13)
N1_2 0.0109(13) 0.0147(14) 0.0123(13) 0.0007(11) -0.0001(10) 0.0025(11)
C2_2 0.0149(14) 0.0193(16) 0.0176(15) -0.0023(13) -0.0002(12) 0.0019(12)
C3_2 0.0115(15) 0.0203(18) 0.0139(17) -0.0047(15) 0.0011(13) 0.0022(14)
C4_2 0.0141(15) 0.0246(17) 0.0206(15) -0.0087(13) -0.0010(12) 0.0026(13)
C5_2 0.0108(16) 0.020(2) 0.017(2) -0.0031(16) -0.0025(15) 0.0034(17)
C6_2 0.0178(19) 0.024(2) 0.0181(18) -0.0015(16) -0.0008(15) -0.0013(16)
C7_2 0.0149(14) 0.0193(16) 0.0176(15) -0.0023(13) -0.0002(12) 0.0019(12)
C8_2 0.014(3) 0.021(3) 0.017(3) -0.005(3) 0.000(3) 0.002(3)
C9_2 0.0141(15) 0.0246(17) 0.0206(15) -0.0087(13) -0.0010(12) 0.0026(13)
C10_2 0.012(4) 0.021(4) 0.015(5) -0.004(4) 0.001(4) 0.002(4)
C11_2 0.0178(19) 0.024(2) 0.0181(18) -0.0015(16) -0.0008(15) -0.0013(16)
C12_2 0.0139(16) 0.0178(17) 0.0163(16) -0.0037(13) -0.0006(12) 0.0024(13)
C13_2 0.0229(18) 0.0243(19) 0.0163(17) -0.0043(14) -0.0043(14) 0.0017(15)
C14_2 0.0236(18) 0.0170(18) 0.0245(18) -0.0019(15) -0.0005(14) 0.0013(14)
C1_3 0.0095(15) 0.0183(17) 0.0161(16) -0.0042(13) -0.0012(12) 0.0004(13)
C2_3 0.0149(16) 0.0190(18) 0.0165(16) -0.0031(14) -0.0022(13) 0.0005(13)
C3_3 0.0144(16) 0.026(2) 0.0215(17) -0.0063(15) 0.0016(13) -0.0030(14)
C4_3 0.0112(16) 0.033(2) 0.0244(18) -0.0095(16) -0.0033(13) 0.0019(15)
C5_3 0.0186(17) 0.025(2) 0.0228(18) -0.0056(15) -0.0077(14) 0.0081(15)
C6_3 0.0176(17) 0.0193(18) 0.0169(16) -0.0034(14) -0.0028(13) 0.0042(14)
C7_3 0.0185(17) 0.025(2) 0.0206(18) 0.0059(15) 0.0029(14) 0.0011(15)
C8_3 0.0243(19) 0.041(2) 0.0196(18) 0.0039(17) 0.0000(15) 0.0014(17)
C9_3 0.030(2) 0.028(2) 0.037(2) 0.0077(18) 0.0093(18) -0.0017(17)
C10_3 0.0239(18) 0.0206(19) 0.0202(18) 0.0052(15) -0.0005(14) 0.0045(15)
C11_3 0.039(2) 0.036(2) 0.0216(19) 0.0079(18) -0.0034(17) 0.0106(19)
C12_3 0.038(2) 0.021(2) 0.035(2) 0.0031(17) -0.0054(18) 0.0035(18)
N1_4 0.0122(13) 0.0169(14) 0.0139(13) -0.0023(11) -0.0003(10) 0.0003(11)
B2_4 0.0135(17) 0.0181(19) 0.0158(18) -0.0012(15) -0.0009(14) 0.0012(15)
C3_4 0.0160(16) 0.0162(17) 0.0115(15) 0.0020(13) 0.0007(12) 0.0006(13)
C4_4 0.0172(17) 0.0236(19) 0.0225(18) -0.0057(15) -0.0038(14) 0.0036(14)
C5_4 0.0216(18) 0.0197(18) 0.0211(17) -0.0050(14) -0.0008(14) 0.0020(15)
C6_4 0.0161(16) 0.0210(18) 0.0168(16) -0.0049(14) -0.0024(13) -0.0013(14)
C7_4 0.0200(18) 0.046(3) 0.0240(19) -0.0170(18) 0.0017(15) 0.0059(18)
C8_4 0.036(2) 0.020(2) 0.034(2) -0.0046(17) -0.0106(18) 0.0086(17)
C9_4 0.0253(19) 0.032(2) 0.0170(17) -0.0018(16) -0.0036(14) 0.0003(16)
C10_4 0.0201(18) 0.031(2) 0.0250(19) -0.0099(17) -0.0027(15) -0.0022(16)
C1_5 0.0083(14) 0.0211(18) 0.0159(16) -0.0042(13) -0.0013(12) -0.0021(13)
C2_5 0.0166(16) 0.0203(18) 0.0183(16) -0.0038(14) -0.0008(13) -0.0022(14)
C3_5 0.0167(17) 0.031(2) 0.0254(19) -0.0044(16) 0.0045(14) -0.0068(15)
C4_5 0.0124(17) 0.034(2) 0.035(2) -0.0058(18) -0.0001(15) -0.0007(15)
C5_5 0.0155(17) 0.030(2) 0.030(2) -0.0035(17) -0.0049(15) 0.0067(15)
C6_5 0.0149(16) 0.0236(19) 0.0186(17) -0.0021(15) -0.0036(13) -0.0002(14)
C7_5 0.0249(19) 0.031(2) 0.0216(18) 0.0066(16) 0.0050(15) 0.0019(16)
C8_5 0.030(2) 0.041(3) 0.025(2) 0.0069(18) -0.0017(16) -0.0094(19)
C9_5 0.072(4) 0.027(2) 0.029(2) 0.0070(19) 0.002(2) -0.001(2)
C10_5 0.0205(18) 0.026(2) 0.0266(19) 0.0067(16) -0.0016(15) 0.0047(15)
C12_5 0.036(2) 0.023(2) 0.050(3) 0.007(2) 0.001(2) 0.0052(18)
C11_5 0.028(2) 0.051(3) 0.030(2) 0.012(2) -0.0033(17) 0.010(2)
S1_6 0.0207(6) 0.0338(7) 0.0255(5) 0.0107(5) -0.0040(4) -0.0046(5)
O2_6 0.038(2) 0.062(2) 0.0268(16) 0.0076(16) 0.0006(15) 0.000(2)
O3_6 0.0316(19) 0.0283(18) 0.074(3) 0.0162(18) 0.0007(18) -0.0027(15)
O4_6 0.0258(17) 0.034(2) 0.035(2) 0.0111(17) -0.0074(15) -0.0129(16)
C5_6 0.0222(18) 0.039(2) 0.0274(18) 0.0094(16) -0.0010(15) -0.0057(16)
F6_6 0.0242(14) 0.077(3) 0.0511(19) 0.0250(18) -0.0060(13) -0.0170(15)
F7_6 0.0407(17) 0.062(2) 0.0229(13) 0.0034(13) -0.0060(11) -0.0157(15)
F8_6 0.044(2) 0.0489(19) 0.061(2) 0.0029(17) -0.0089(16) 0.0178(16)
S1_16 0.027(3) 0.041(3) 0.033(3) 0.007(3) 0.002(3) -0.004(3)
O2_16 0.033(7) 0.042(6) 0.033(8) 0.002(6) -0.004(6) 0.001(6)
O3_16 0.028(5) 0.048(5) 0.029(4) 0.008(4) 0.000(4) -0.005(5)
O4_16 0.027(5) 0.037(8) 0.028(8) 0.013(7) -0.001(5) -0.005(5)
C5_16 0.026(4) 0.042(4) 0.034(4) 0.008(3) 0.001(3) -0.005(3)
F6_16 0.032(7) 0.047(6) 0.052(8) 0.014(6) 0.006(6) 0.000(6)
F7_16 0.027(7) 0.044(7) 0.031(5) 0.006(5) 0.002(5) -0.004(6)
F8_16 0.025(5) 0.048(7) 0.034(7) 0.008(6) -0.001(5) -0.006(5)
C1_7 0.046(3) 0.048(3) 0.027(2) -0.006(2) -0.0054(19) 0.017(2)
C2_7 0.053(3) 0.040(3) 0.035(2) 0.009(2) 0.021(2) 0.011(2)
C3_7 0.028(2) 0.044(3) 0.057(3) 0.002(2) 0.012(2) -0.003(2)
C4_7 0.028(2) 0.039(3) 0.051(3) 0.008(2) -0.006(2) 0.0028(19)
C5_7 0.033(2) 0.033(2) 0.047(3) 0.007(2) 0.003(2) 0.0005(19)
C6_7 0.028(2) 0.040(3) 0.047(3) -0.008(2) -0.0045(19) 0.0004(19)
 
_geom_special_details
;
 All esds (except the esd in the dihedral angle between two l.s. planes)
 are estimated using the full covariance matrix.  The cell esds are taken
 into account individually in the estimation of esds in distances, angles
 and torsion angles; correlations between esds in cell parameters are only
 used when they are defined by crystal symmetry.  An approximate (isotropic)
 treatment of cell esds is used for estimating esds involving l.s. planes.
;
 
loop_
 _geom_bond_atom_site_label_1
 _geom_bond_atom_site_label_2
 _geom_bond_distance
 _geom_bond_site_symmetry_2
 _geom_bond_publ_flag
B1_1 C3_4 1.495(5) . ?
B1_1 C7_2 1.573(5) . ?
B1_1 C2_2 1.573(5) . ?
B1_1 Ag2_1 2.364(4) . ?
B1_1 H1_1 1.13(4) . ?
Ag2_1 C3_4 2.263(3) . ?
Ag2_1 O2_6 2.297(5) . ?
Ag2_1 O3_16 2.39(3) . ?
Ag2_1 B2_4 2.716(4) . ?
N1_2 C7_2 1.301(4) . ?
N1_2 C2_2 1.301(4) . ?
N1_2 C1_3 1.463(4) . ?
N1_2 C12_2 1.526(4) . ?
C2_2 C3_2 1.521(5) . ?
C3_2 C4_2 1.523(5) . ?
C3_2 C5_2 1.541(6) . ?
C3_2 C6_2 1.545(6) . ?
C4_2 C12_2 1.538(5) . ?
C4_2 H4A_2 0.9900 . ?
C4_2 H4AB_2 0.9900 . ?
C5_2 B2_4 1.605(6) . ?
C5_2 H5A_2 0.9900 . ?
C5_2 H5AB_2 0.9900 . ?
C6_2 H6A_2 0.9800 . ?
C6_2 H6B_2 0.9800 . ?
C6_2 H6C_2 0.9800 . ?
C7_2 C8_2 1.59(2) . ?
C8_2 C10_2 1.54(4) . ?
C8_2 C9_2 1.55(2) . ?
C8_2 C11_2 1.56(4) . ?
C9_2 C12_2 1.538(5) . ?
C9_2 H9A_2 0.9900 . ?
C9_2 H9AB_2 0.9900 . ?
C10_2 B2_4 1.59(3) . ?
C10_2 H10A_2 0.9900 . ?
C10_2 H10B_2 0.9900 . ?
C11_2 H11A_2 0.9800 . ?
C11_2 H11B_2 0.9800 . ?
C11_2 H11C_2 0.9800 . ?
C12_2 C14_2 1.520(5) . ?
C12_2 C13_2 1.526(5) . ?
C13_2 H13A_2 0.9800 . ?
C13_2 H13B_2 0.9800 . ?
C13_2 H13C_2 0.9800 . ?
C14_2 H14A_2 0.9800 . ?
C14_2 H14B_2 0.9800 . ?
C14_2 H14C_2 0.9800 . ?
C1_3 C6_3 1.401(5) . ?
C1_3 C2_3 1.407(5) . ?
C2_3 C3_3 1.395(5) . ?
C2_3 C7_3 1.523(5) . ?
C3_3 C4_3 1.377(5) . ?
C3_3 H3_3 0.9500 . ?
C4_3 C5_3 1.372(6) . ?
C4_3 H4_3 0.9500 . ?
C5_3 C6_3 1.401(5) . ?
C5_3 H5_3 0.9500 . ?
C6_3 C10_3 1.523(5) . ?
C7_3 C9_3 1.531(6) . ?
C7_3 C8_3 1.533(5) . ?
C7_3 H7_3 1.0000 . ?
C8_3 H8A_3 0.9800 . ?
C8_3 H8B_3 0.9800 . ?
C8_3 H8C_3 0.9800 . ?
C9_3 H9A_3 0.9800 . ?
C9_3 H9B_3 0.9800 . ?
C9_3 H9C_3 0.9800 . ?
C10_3 C12_3 1.535(5) . ?
C10_3 C11_3 1.540(5) . ?
C10_3 H10_3 1.0000 . ?
C11_3 H11A_3 0.9800 . ?
C11_3 H11B_3 0.9800 . ?
C11_3 H11C_3 0.9800 . ?
C12_3 H12A_3 0.9800 . ?
C12_3 H12B_3 0.9800 . ?
C12_3 H12C_3 0.9800 . ?
N1_4 B2_4 1.412(5) . ?
N1_4 C1_5 1.448(4) . ?
N1_4 C6_4 1.508(4) . ?
B2_4 C3_4 1.571(5) . ?
C3_4 C4_4 1.539(5) . ?
C4_4 C7_4 1.534(5) . ?
C4_4 C8_4 1.544(5) . ?
C4_4 C5_4 1.547(5) . ?
C5_4 C6_4 1.537(5) . ?
C5_4 H5A_4 0.9900 . ?
C5_4 H5AB_4 0.9900 . ?
C6_4 C9_4 1.534(5) . ?
C6_4 C10_4 1.537(5) . ?
C7_4 H7A_4 0.9800 . ?
C7_4 H7B_4 0.9800 . ?
C7_4 H7C_4 0.9800 . ?
C8_4 H8A_4 0.9800 . ?
C8_4 H8B_4 0.9800 . ?
C8_4 H8C_4 0.9800 . ?
C9_4 H9A_4 0.9800 . ?
C9_4 H9B_4 0.9800 . ?
C9_4 H9C_4 0.9800 . ?
C10_4 H10A_4 0.9800 . ?
C10_4 H10B_4 0.9800 . ?
C10_4 H10C_4 0.9800 . ?
C1_5 C2_5 1.407(5) . ?
C1_5 C6_5 1.410(5) . ?
C2_5 C3_5 1.394(5) . ?
C2_5 C7_5 1.522(5) . ?
C3_5 C4_5 1.379(6) . ?
C3_5 H3_5 0.9500 . ?
C4_5 C5_5 1.372(6) . ?
C4_5 H4_5 0.9500 . ?
C5_5 C6_5 1.403(5) . ?
C5_5 H5_5 0.9500 . ?
C6_5 C10_5 1.513(5) . ?
C7_5 C9_5 1.527(6) . ?
C7_5 C8_5 1.536(5) . ?
C7_5 H7_5 1.0000 . ?
C8_5 H8A_5 0.9800 . ?
C8_5 H8B_5 0.9800 . ?
C8_5 H8C_5 0.9800 . ?
C9_5 H9A_5 0.9800 . ?
C9_5 H9B_5 0.9800 . ?
C9_5 H9C_5 0.9800 . ?
C10_5 C12_5 1.532(6) . ?
C10_5 C11_5 1.539(5) . ?
C10_5 H10_5 1.0000 . ?
C12_5 H12A_5 0.9800 . ?
C12_5 H12B_5 0.9800 . ?
C12_5 H12C_5 0.9800 . ?
C11_5 H11A_5 0.9800 . ?
C11_5 H11B_5 0.9800 . ?
C11_5 H11C_5 0.9800 . ?
S1_6 O4_6 1.432(4) . ?
S1_6 O3_6 1.439(4) . ?
S1_6 O2_6 1.445(4) . ?
S1_6 C5_6 1.819(5) . ?
C5_6 F7_6 1.311(5) . ?
C5_6 F6_6 1.327(5) . ?
C5_6 F8_6 1.332(6) . ?
S1_16 O4_16 1.431(17) . ?
S1_16 O3_16 1.435(17) . ?
S1_16 O2_16 1.467(18) . ?
S1_16 C5_16 1.815(17) . ?
C5_16 F7_16 1.310(18) . ?
C5_16 F8_16 1.318(18) . ?
C5_16 F6_16 1.329(18) . ?
C1_7 C6_7 1.387(7) . ?
C1_7 C2_7 1.391(7) . ?
C1_7 H1_7 0.9500 . ?
C2_7 C3_7 1.360(7) . ?
C2_7 H2_7 0.9500 . ?
C3_7 C4_7 1.380(7) . ?
C3_7 H3_7 0.9500 . ?
C4_7 C5_7 1.381(6) . ?
C4_7 H4_7 0.9500 . ?
C5_7 C6_7 1.372(6) . ?
C5_7 H5_7 0.9500 . ?
C6_7 H6_7 0.9500 . ?
 
loop_
 _geom_angle_atom_site_label_1
 _geom_angle_atom_site_label_2
 _geom_angle_atom_site_label_3
 _geom_angle
 _geom_angle_site_symmetry_1
 _geom_angle_site_symmetry_3
 _geom_angle_publ_flag
C3_4 B1_1 C7_2 116.2(3) . . ?
C3_4 B1_1 C2_2 116.2(3) . . ?
C3_4 B1_1 Ag2_1 67.54(19) . . ?
C7_2 B1_1 Ag2_1 96.2(2) . . ?
C2_2 B1_1 Ag2_1 96.2(2) . . ?
C3_4 B1_1 H1_1 124(2) . . ?
C7_2 B1_1 H1_1 119(2) . . ?
C2_2 B1_1 H1_1 119(2) . . ?
Ag2_1 B1_1 H1_1 112(2) . . ?
C3_4 Ag2_1 O2_6 158.30(13) . . ?
C3_4 Ag2_1 B1_1 37.62(13) . . ?
O2_6 Ag2_1 B1_1 148.24(14) . . ?
C3_4 Ag2_1 O3_16 146.8(7) . . ?
B1_1 Ag2_1 O3_16 152.9(7) . . ?
C3_4 Ag2_1 B2_4 35.31(11) . . ?
O2_6 Ag2_1 B2_4 122.99(13) . . ?
B1_1 Ag2_1 B2_4 62.51(13) . . ?
O3_16 Ag2_1 B2_4 111.9(7) . . ?
C7_2 N1_2 C1_3 124.3(3) . . ?
C2_2 N1_2 C1_3 124.3(3) . . ?
C7_2 N1_2 C12_2 114.7(3) . . ?
C2_2 N1_2 C12_2 114.7(3) . . ?
C1_3 N1_2 C12_2 121.0(3) . . ?
N1_2 C2_2 C3_2 109.4(3) . . ?
N1_2 C2_2 B1_1 127.4(3) . . ?
C3_2 C2_2 B1_1 122.5(3) . . ?
C2_2 C3_2 C4_2 102.4(3) . . ?
C2_2 C3_2 C5_2 111.5(3) . . ?
C4_2 C3_2 C5_2 115.6(4) . . ?
C2_2 C3_2 C6_2 108.3(3) . . ?
C4_2 C3_2 C6_2 111.1(3) . . ?
C5_2 C3_2 C6_2 107.7(4) . . ?
C3_2 C4_2 C12_2 106.7(3) . . ?
C3_2 C4_2 H4A_2 110.4 . . ?
C12_2 C4_2 H4A_2 110.4 . . ?
C3_2 C4_2 H4AB_2 110.4 . . ?
C12_2 C4_2 H4AB_2 110.4 . . ?
H4A_2 C4_2 H4AB_2 108.6 . . ?
C3_2 C5_2 B2_4 114.6(3) . . ?
C3_2 C5_2 H5A_2 108.6 . . ?
B2_4 C5_2 H5A_2 108.6 . . ?
C3_2 C5_2 H5AB_2 108.6 . . ?
B2_4 C5_2 H5AB_2 108.6 . . ?
H5A_2 C5_2 H5AB_2 107.6 . . ?
C3_2 C6_2 H6A_2 109.5 . . ?
C3_2 C6_2 H6B_2 109.5 . . ?
H6A_2 C6_2 H6B_2 109.5 . . ?
C3_2 C6_2 H6C_2 109.5 . . ?
H6A_2 C6_2 H6C_2 109.5 . . ?
H6B_2 C6_2 H6C_2 109.5 . . ?
N1_2 C7_2 B1_1 127.4(3) . . ?
N1_2 C7_2 C8_2 109.4(9) . . ?
B1_1 C7_2 C8_2 119.2(9) . . ?
C10_2 C8_2 C9_2 119.5(19) . . ?
C10_2 C8_2 C11_2 110(2) . . ?
C9_2 C8_2 C11_2 100.7(17) . . ?
C10_2 C8_2 C7_2 107.7(19) . . ?
C9_2 C8_2 C7_2 97.9(13) . . ?
C11_2 C8_2 C7_2 121.4(18) . . ?
C12_2 C9_2 C8_2 109.9(8) . . ?
C12_2 C9_2 H9A_2 109.7 . . ?
C8_2 C9_2 H9A_2 109.7 . . ?
C12_2 C9_2 H9AB_2 109.7 . . ?
C8_2 C9_2 H9AB_2 109.7 . . ?
H9A_2 C9_2 H9AB_2 108.2 . . ?
C8_2 C10_2 B2_4 108.4(19) . . ?
C8_2 C10_2 H10A_2 110.0 . . ?
B2_4 C10_2 H10A_2 110.0 . . ?
C8_2 C10_2 H10B_2 110.0 . . ?
B2_4 C10_2 H10B_2 110.0 . . ?
H10A_2 C10_2 H10B_2 108.4 . . ?
C8_2 C11_2 H11A_2 109.5 . . ?
C8_2 C11_2 H11B_2 109.5 . . ?
H11A_2 C11_2 H11B_2 109.5 . . ?
C8_2 C11_2 H11C_2 109.5 . . ?
H11A_2 C11_2 H11C_2 109.5 . . ?
H11B_2 C11_2 H11C_2 109.5 . . ?
C14_2 C12_2 N1_2 110.3(3) . . ?
C14_2 C12_2 C13_2 108.2(3) . . ?
N1_2 C12_2 C13_2 111.9(3) . . ?
C14_2 C12_2 C4_2 112.8(3) . . ?
N1_2 C12_2 C4_2 100.3(3) . . ?
C13_2 C12_2 C4_2 113.2(3) . . ?
C14_2 C12_2 C9_2 112.8(3) . . ?
N1_2 C12_2 C9_2 100.3(3) . . ?
C13_2 C12_2 C9_2 113.2(3) . . ?
C12_2 C13_2 H13A_2 109.5 . . ?
C12_2 C13_2 H13B_2 109.5 . . ?
H13A_2 C13_2 H13B_2 109.5 . . ?
C12_2 C13_2 H13C_2 109.5 . . ?
H13A_2 C13_2 H13C_2 109.5 . . ?
H13B_2 C13_2 H13C_2 109.5 . . ?
C12_2 C14_2 H14A_2 109.5 . . ?
C12_2 C14_2 H14B_2 109.5 . . ?
H14A_2 C14_2 H14B_2 109.5 . . ?
C12_2 C14_2 H14C_2 109.5 . . ?
H14A_2 C14_2 H14C_2 109.5 . . ?
H14B_2 C14_2 H14C_2 109.5 . . ?
C6_3 C1_3 C2_3 121.9(3) . . ?
C6_3 C1_3 N1_2 118.7(3) . . ?
C2_3 C1_3 N1_2 119.4(3) . . ?
C3_3 C2_3 C1_3 117.5(3) . . ?
C3_3 C2_3 C7_3 117.6(3) . . ?
C1_3 C2_3 C7_3 124.7(3) . . ?
C4_3 C3_3 C2_3 121.4(3) . . ?
C4_3 C3_3 H3_3 119.3 . . ?
C2_3 C3_3 H3_3 119.3 . . ?
C5_3 C4_3 C3_3 120.1(3) . . ?
C5_3 C4_3 H4_3 119.9 . . ?
C3_3 C4_3 H4_3 119.9 . . ?
C4_3 C5_3 C6_3 121.4(3) . . ?
C4_3 C5_3 H5_3 119.3 . . ?
C6_3 C5_3 H5_3 119.3 . . ?
C5_3 C6_3 C1_3 117.5(3) . . ?
C5_3 C6_3 C10_3 118.0(3) . . ?
C1_3 C6_3 C10_3 124.3(3) . . ?
C2_3 C7_3 C9_3 112.1(3) . . ?
C2_3 C7_3 C8_3 109.7(3) . . ?
C9_3 C7_3 C8_3 109.5(3) . . ?
C2_3 C7_3 H7_3 108.5 . . ?
C9_3 C7_3 H7_3 108.5 . . ?
C8_3 C7_3 H7_3 108.5 . . ?
C7_3 C8_3 H8A_3 109.5 . . ?
C7_3 C8_3 H8B_3 109.5 . . ?
H8A_3 C8_3 H8B_3 109.5 . . ?
C7_3 C8_3 H8C_3 109.5 . . ?
H8A_3 C8_3 H8C_3 109.5 . . ?
H8B_3 C8_3 H8C_3 109.5 . . ?
C7_3 C9_3 H9A_3 109.5 . . ?
C7_3 C9_3 H9B_3 109.5 . . ?
H9A_3 C9_3 H9B_3 109.5 . . ?
C7_3 C9_3 H9C_3 109.5 . . ?
H9A_3 C9_3 H9C_3 109.5 . . ?
H9B_3 C9_3 H9C_3 109.5 . . ?
C6_3 C10_3 C12_3 110.0(3) . . ?
C6_3 C10_3 C11_3 111.8(3) . . ?
C12_3 C10_3 C11_3 110.6(3) . . ?
C6_3 C10_3 H10_3 108.1 . . ?
C12_3 C10_3 H10_3 108.1 . . ?
C11_3 C10_3 H10_3 108.1 . . ?
C10_3 C11_3 H11A_3 109.5 . . ?
C10_3 C11_3 H11B_3 109.5 . . ?
H11A_3 C11_3 H11B_3 109.5 . . ?
C10_3 C11_3 H11C_3 109.5 . . ?
H11A_3 C11_3 H11C_3 109.5 . . ?
H11B_3 C11_3 H11C_3 109.5 . . ?
C10_3 C12_3 H12A_3 109.5 . . ?
C10_3 C12_3 H12B_3 109.5 . . ?
H12A_3 C12_3 H12B_3 109.5 . . ?
C10_3 C12_3 H12C_3 109.5 . . ?
H12A_3 C12_3 H12C_3 109.5 . . ?
H12B_3 C12_3 H12C_3 109.5 . . ?
B2_4 N1_4 C1_5 121.9(3) . . ?
B2_4 N1_4 C6_4 119.9(3) . . ?
C1_5 N1_4 C6_4 118.0(3) . . ?
N1_4 B2_4 C3_4 120.2(3) . . ?
N1_4 B2_4 C10_2 121.9(10) . . ?
C3_4 B2_4 C10_2 115.5(10) . . ?
N1_4 B2_4 C5_2 120.3(3) . . ?
C3_4 B2_4 C5_2 119.2(3) . . ?
N1_4 B2_4 Ag2_1 114.7(2) . . ?
C3_4 B2_4 Ag2_1 56.40(17) . . ?
C10_2 B2_4 Ag2_1 108.4(10) . . ?
C5_2 B2_4 Ag2_1 93.6(2) . . ?
B1_1 C3_4 C4_4 121.4(3) . . ?
B1_1 C3_4 B2_4 119.8(3) . . ?
C4_4 C3_4 B2_4 117.9(3) . . ?
B1_1 C3_4 Ag2_1 74.8(2) . . ?
C4_4 C3_4 Ag2_1 116.7(2) . . ?
B2_4 C3_4 Ag2_1 88.3(2) . . ?
C7_4 C4_4 C3_4 112.5(3) . . ?
C7_4 C4_4 C8_4 106.6(3) . . ?
C3_4 C4_4 C8_4 107.7(3) . . ?
C7_4 C4_4 C5_4 111.3(3) . . ?
C3_4 C4_4 C5_4 112.1(3) . . ?
C8_4 C4_4 C5_4 106.2(3) . . ?
C6_4 C5_4 C4_4 117.7(3) . . ?
C6_4 C5_4 H5A_4 107.9 . . ?
C4_4 C5_4 H5A_4 107.9 . . ?
C6_4 C5_4 H5AB_4 107.9 . . ?
C4_4 C5_4 H5AB_4 107.9 . . ?
H5A_4 C5_4 H5AB_4 107.2 . . ?
N1_4 C6_4 C9_4 111.3(3) . . ?
N1_4 C6_4 C5_4 107.6(3) . . ?
C9_4 C6_4 C5_4 111.5(3) . . ?
N1_4 C6_4 C10_4 111.5(3) . . ?
C9_4 C6_4 C10_4 106.9(3) . . ?
C5_4 C6_4 C10_4 108.0(3) . . ?
C4_4 C7_4 H7A_4 109.5 . . ?
C4_4 C7_4 H7B_4 109.5 . . ?
H7A_4 C7_4 H7B_4 109.5 . . ?
C4_4 C7_4 H7C_4 109.5 . . ?
H7A_4 C7_4 H7C_4 109.5 . . ?
H7B_4 C7_4 H7C_4 109.5 . . ?
C4_4 C8_4 H8A_4 109.5 . . ?
C4_4 C8_4 H8B_4 109.5 . . ?
H8A_4 C8_4 H8B_4 109.5 . . ?
C4_4 C8_4 H8C_4 109.5 . . ?
H8A_4 C8_4 H8C_4 109.5 . . ?
H8B_4 C8_4 H8C_4 109.5 . . ?
C6_4 C9_4 H9A_4 109.5 . . ?
C6_4 C9_4 H9B_4 109.5 . . ?
H9A_4 C9_4 H9B_4 109.5 . . ?
C6_4 C9_4 H9C_4 109.5 . . ?
H9A_4 C9_4 H9C_4 109.5 . . ?
H9B_4 C9_4 H9C_4 109.5 . . ?
C6_4 C10_4 H10A_4 109.5 . . ?
C6_4 C10_4 H10B_4 109.5 . . ?
H10A_4 C10_4 H10B_4 109.5 . . ?
C6_4 C10_4 H10C_4 109.5 . . ?
H10A_4 C10_4 H10C_4 109.5 . . ?
H10B_4 C10_4 H10C_4 109.5 . . ?
C2_5 C1_5 C6_5 120.2(3) . . ?
C2_5 C1_5 N1_4 119.3(3) . . ?
C6_5 C1_5 N1_4 120.5(3) . . ?
C3_5 C2_5 C1_5 118.5(3) . . ?
C3_5 C2_5 C7_5 117.6(3) . . ?
C1_5 C2_5 C7_5 123.8(3) . . ?
C4_5 C3_5 C2_5 121.6(4) . . ?
C4_5 C3_5 H3_5 119.2 . . ?
C2_5 C3_5 H3_5 119.2 . . ?
C5_5 C4_5 C3_5 119.6(3) . . ?
C5_5 C4_5 H4_5 120.2 . . ?
C3_5 C4_5 H4_5 120.2 . . ?
C4_5 C5_5 C6_5 121.4(4) . . ?
C4_5 C5_5 H5_5 119.3 . . ?
C6_5 C5_5 H5_5 119.3 . . ?
C5_5 C6_5 C1_5 118.5(3) . . ?
C5_5 C6_5 C10_5 118.5(3) . . ?
C1_5 C6_5 C10_5 123.1(3) . . ?
C2_5 C7_5 C9_5 113.3(3) . . ?
C2_5 C7_5 C8_5 110.4(3) . . ?
C9_5 C7_5 C8_5 109.0(3) . . ?
C2_5 C7_5 H7_5 108.0 . . ?
C9_5 C7_5 H7_5 108.0 . . ?
C8_5 C7_5 H7_5 108.0 . . ?
C7_5 C8_5 H8A_5 109.5 . . ?
C7_5 C8_5 H8B_5 109.5 . . ?
H8A_5 C8_5 H8B_5 109.5 . . ?
C7_5 C8_5 H8C_5 109.5 . . ?
H8A_5 C8_5 H8C_5 109.5 . . ?
H8B_5 C8_5 H8C_5 109.5 . . ?
C7_5 C9_5 H9A_5 109.5 . . ?
C7_5 C9_5 H9B_5 109.5 . . ?
H9A_5 C9_5 H9B_5 109.5 . . ?
C7_5 C9_5 H9C_5 109.5 . . ?
H9A_5 C9_5 H9C_5 109.5 . . ?
H9B_5 C9_5 H9C_5 109.5 . . ?
C6_5 C10_5 C12_5 111.3(3) . . ?
C6_5 C10_5 C11_5 110.3(3) . . ?
C12_5 C10_5 C11_5 110.5(4) . . ?
C6_5 C10_5 H10_5 108.2 . . ?
C12_5 C10_5 H10_5 108.2 . . ?
C11_5 C10_5 H10_5 108.2 . . ?
C10_5 C12_5 H12A_5 109.5 . . ?
C10_5 C12_5 H12B_5 109.5 . . ?
H12A_5 C12_5 H12B_5 109.5 . . ?
C10_5 C12_5 H12C_5 109.5 . . ?
H12A_5 C12_5 H12C_5 109.5 . . ?
H12B_5 C12_5 H12C_5 109.5 . . ?
C10_5 C11_5 H11A_5 109.5 . . ?
C10_5 C11_5 H11B_5 109.5 . . ?
H11A_5 C11_5 H11B_5 109.5 . . ?
C10_5 C11_5 H11C_5 109.5 . . ?
H11A_5 C11_5 H11C_5 109.5 . . ?
H11B_5 C11_5 H11C_5 109.5 . . ?
O4_6 S1_6 O3_6 116.9(3) . . ?
O4_6 S1_6 O2_6 116.4(3) . . ?
O3_6 S1_6 O2_6 109.9(3) . . ?
O4_6 S1_6 C5_6 103.4(3) . . ?
O3_6 S1_6 C5_6 104.4(2) . . ?
O2_6 S1_6 C5_6 104.0(2) . . ?
S1_6 O2_6 Ag2_1 106.4(3) . . ?
F7_6 C5_6 F6_6 108.1(4) . . ?
F7_6 C5_6 F8_6 107.9(4) . . ?
F6_6 C5_6 F8_6 107.6(4) . . ?
F7_6 C5_6 S1_6 111.6(3) . . ?
F6_6 C5_6 S1_6 110.7(3) . . ?
F8_6 C5_6 S1_6 110.7(3) . . ?
O4_16 S1_16 O3_16 119(2) . . ?
O4_16 S1_16 O2_16 113(2) . . ?
O3_16 S1_16 O2_16 109.0(19) . . ?
O4_16 S1_16 C5_16 105(2) . . ?
O3_16 S1_16 C5_16 107.5(16) . . ?
O2_16 S1_16 C5_16 103.4(16) . . ?
S1_16 O3_16 Ag2_1 125(2) . . ?
F7_16 C5_16 F8_16 110.7(19) . . ?
F7_16 C5_16 F6_16 109(2) . . ?
F8_16 C5_16 F6_16 107(2) . . ?
F7_16 C5_16 S1_16 110.7(17) . . ?
F8_16 C5_16 S1_16 111.0(17) . . ?
F6_16 C5_16 S1_16 108.0(18) . . ?
C6_7 C1_7 C2_7 119.7(4) . . ?
C6_7 C1_7 H1_7 120.1 . . ?
C2_7 C1_7 H1_7 120.1 . . ?
C3_7 C2_7 C1_7 120.0(5) . . ?
C3_7 C2_7 H2_7 120.0 . . ?
C1_7 C2_7 H2_7 120.0 . . ?
C2_7 C3_7 C4_7 120.6(5) . . ?
C2_7 C3_7 H3_7 119.7 . . ?
C4_7 C3_7 H3_7 119.7 . . ?
C3_7 C4_7 C5_7 119.6(4) . . ?
C3_7 C4_7 H4_7 120.2 . . ?
C5_7 C4_7 H4_7 120.2 . . ?
C6_7 C5_7 C4_7 120.5(5) . . ?
C6_7 C5_7 H5_7 119.7 . . ?
C4_7 C5_7 H5_7 119.7 . . ?
C5_7 C6_7 C1_7 119.6(4) . . ?
C5_7 C6_7 H6_7 120.2 . . ?
C1_7 C6_7 H6_7 120.2 . . ?
 
_refine_diff_density_max    4.336
_refine_diff_density_min   -3.903
_refine_diff_density_rms    0.098

_shelx_res_file
;

    MaHa156_WeLu_a.res created by SHELXL-2014/7


TITL MaHa156_WeLu_a.res in P2(1)/c
REM Old TITL MaHa156_WeLu in P2(1)/c
REM SHELXT solution in P2(1)/c
REM R1 0.166,  Rweak 0.040,  Alpha 0.050,  Orientation as input
REM Formula found by SHELXT:  C50 N2 O2 F3 S Ag
CELL  1.54184  24.2041   9.4091  20.3672   90.000   91.202   90.000
ZERR    4.000   0.0002   0.0001   0.0001    0.000    0.001    0.000
LATT  1
SYMM -X, 1/2+Y, 1/2-Z
SFAC C H B N O F S AG
UNIT 188 272 8 8 12 12 4 4
TEMP -173
SIZE 0.03 0.07 0.12
L.S. 10
BOND $H
LIST 4
acta
FMAP 2
PLAN 20
WGHT    0.000000   26.527500
FVAR       0.27348   0.84480   0.89870
RESI 1 MAIN
B1    3    0.665135    0.772896    0.189041    11.00000    0.01497    0.02092 =
         0.01768   -0.00473   -0.00040    0.00468
H1    2    0.622507    0.819238    0.194823    11.00000    0.02276
AG2   8    0.693346    0.638328    0.281844    11.00000    0.02472    0.03882 =
         0.03336    0.01753   -0.00724   -0.00929
RESI 0
EXYZ C2_2 C7_2
EADP C2_2 C7_2
EXYZ C4_2 C9_2
EADP C4_2 C9_2
EADP C6_2 C11_2
SIMU  0.008 C2_2 > C11_2
RIGU  0.004 C2_2 > C11_2
RESI 2 CAAC
N1    4    0.635967    0.578240    0.106177    11.00000    0.01090    0.01473 =
         0.01228    0.00074   -0.00009    0.00246
PART 1 21
C2    1    0.673870    0.651642    0.137137    21.00000    0.01489    0.01927 =
         0.01759   -0.00231   -0.00015    0.00195
C3    1    0.729741    0.621647    0.107253    21.00000    0.01148    0.02031 =
         0.01391   -0.00471    0.00110    0.00221
C4    1    0.720367    0.478023    0.074378    21.00000    0.01410    0.02460 =
         0.02056   -0.00866   -0.00098    0.00259
AFIX  23
H4A   2    0.732400    0.400183    0.104091    21.00000   -1.20000
H4AB  2    0.741581    0.471693    0.033448    21.00000   -1.20000
AFIX   0
C5    1    0.776707    0.626795    0.159490    21.00000    0.01078    0.01990 =
         0.01673   -0.00306   -0.00251    0.00336
AFIX  23
H5A   2    0.812479    0.630410    0.136855    21.00000   -1.20000
H5AB  2    0.775985    0.537707    0.185320    21.00000   -1.20000
AFIX   0
C6    1    0.741278    0.738149    0.055890    21.00000    0.01779    0.02440 =
         0.01815   -0.00151   -0.00076   -0.00125
AFIX 137
H6A   2    0.774972    0.714438    0.032388    21.00000   -1.50000
H6B   2    0.746118    0.829822    0.078115    21.00000   -1.50000
H6C   2    0.710062    0.744098    0.024581    21.00000   -1.50000
AFIX   0
PART 0
PART 2 -21
C7    1    0.673870    0.651642    0.137137   -21.00000    0.01489    0.01927 =
         0.01759   -0.00231   -0.00015    0.00195
C8    1    0.730340    0.564986    0.138437   -21.00000    0.01364    0.02087 =
         0.01728   -0.00497    0.00033    0.00170
C9    1    0.720367    0.478023    0.074378   -21.00000    0.01410    0.02460 =
         0.02056   -0.00866   -0.00098    0.00259
AFIX  23
H9A   2    0.738999    0.525161    0.037447   -21.00000   -1.20000
H9AB  2    0.736249    0.381653    0.079724   -21.00000   -1.20000
AFIX   0
C10   1    0.777895    0.672958    0.142128   -21.00000    0.01230    0.02057 =
         0.01542   -0.00427    0.00054    0.00204
AFIX  23
H10A  2    0.775274    0.739120    0.104396   -21.00000   -1.20000
H10B  2    0.813832    0.622967    0.140525   -21.00000   -1.20000
AFIX   0
C11   1    0.741230    0.442881    0.188889   -21.00000    0.01779    0.02440 =
         0.01815   -0.00151   -0.00076   -0.00125
AFIX 137
H11A  2    0.771806    0.383603    0.173984   -21.00000   -1.50000
H11B  2    0.707875    0.384594    0.192488   -21.00000   -1.50000
H11C  2    0.750848    0.483745    0.231887   -21.00000   -1.50000
AFIX   0
PART 0

C12   1    0.658019    0.466826    0.059010    11.00000    0.01389    0.01776 =
         0.01630   -0.00365   -0.00057    0.00238
C13   1    0.642847    0.501166   -0.012353    11.00000    0.02291    0.02431 =
         0.01625   -0.00431   -0.00434    0.00169
AFIX 137
H13A  2    0.656296    0.425281   -0.040842    11.00000   -1.50000
H13B  2    0.659905    0.591509   -0.024679    11.00000   -1.50000
H13C  2    0.602597    0.508760   -0.017360    11.00000   -1.50000
AFIX   0
C14   1    0.634589    0.321338    0.075053    11.00000    0.02359    0.01702 =
         0.02447   -0.00190   -0.00049    0.00134
AFIX 137
H14A  2    0.594324    0.322954    0.068955    11.00000   -1.50000
H14B  2    0.643945    0.297169    0.120750    11.00000   -1.50000
H14C  2    0.650391    0.250082    0.045797    11.00000   -1.50000
AFIX   0
RESI 0
RESI 3 DIPP
C1    1    0.576525    0.600060    0.113092    11.00000    0.00952    0.01827 =
         0.01608   -0.00424   -0.00124    0.00038
C2    1    0.548031    0.522595    0.160791    11.00000    0.01494    0.01905 =
         0.01652   -0.00307   -0.00219    0.00050
C3    1    0.490842    0.539928    0.162944    11.00000    0.01437    0.02610 =
         0.02146   -0.00631    0.00156   -0.00300
AFIX  43
H3    2    0.470414    0.486527    0.193707    11.00000   -1.20000
AFIX   0
C4    1    0.463390    0.632746    0.121449    11.00000    0.01117    0.03327 =
         0.02444   -0.00950   -0.00329    0.00186
AFIX  43
H4    2    0.424384    0.642112    0.123506    11.00000   -1.20000
AFIX   0
C5    1    0.492266    0.711768    0.077117    11.00000    0.01856    0.02536 =
         0.02283   -0.00564   -0.00771    0.00807
AFIX  43
H5    2    0.472971    0.777483    0.049646    11.00000   -1.20000
AFIX   0
C6    1    0.549583    0.697612    0.071502    11.00000    0.01756    0.01926 =
         0.01686   -0.00342   -0.00279    0.00418
C7    1    0.575517    0.429865    0.213329    11.00000    0.01854    0.02546 =
         0.02056    0.00589    0.00287    0.00108
AFIX  13
H7    2    0.616072    0.426224    0.205059    11.00000   -1.20000
AFIX   0
C8    1    0.566974    0.495671    0.281241    11.00000    0.02433    0.04073 =
         0.01961    0.00390    0.00003    0.00138
AFIX 137
H8A   2    0.582228    0.592147    0.282157    11.00000   -1.50000
H8B   2    0.585855    0.437582    0.314754    11.00000   -1.50000
H8C   2    0.527379    0.499340    0.290213    11.00000   -1.50000
AFIX   0
C9    1    0.552947    0.277820    0.212434    11.00000    0.03047    0.02767 =
         0.03658    0.00768    0.00926   -0.00171
AFIX 137
H9A   2    0.555720    0.238389    0.168090    11.00000   -1.50000
H9B   2    0.514153    0.278607    0.225274    11.00000   -1.50000
H9C   2    0.574522    0.219161    0.243365    11.00000   -1.50000
AFIX   0
C10   1    0.578906    0.795843    0.024070    11.00000    0.02394    0.02063 =
         0.02021    0.00520   -0.00053    0.00451
AFIX  13
H10   2    0.618369    0.765050    0.021905    11.00000   -1.20000
AFIX   0
C11   1    0.553353    0.787659   -0.045700    11.00000    0.03864    0.03604 =
         0.02162    0.00790   -0.00336    0.01064
AFIX 137
H11A  2    0.575074    0.846072   -0.075507    11.00000   -1.50000
H11B  2    0.515268    0.822936   -0.045209    11.00000   -1.50000
H11C  2    0.553454    0.688762   -0.060791    11.00000   -1.50000
AFIX   0
C12   1    0.577831    0.949161    0.049779    11.00000    0.03818    0.02131 =
         0.03502    0.00307   -0.00543    0.00351
AFIX 137
H12A  2    0.596515    1.011693    0.018814    11.00000   -1.50000
H12B  2    0.596865    0.953623    0.092674    11.00000   -1.50000
H12C  2    0.539426    0.980045    0.054262    11.00000   -1.50000
AFIX   0
RESI 0
RESI 4 BCAC
N1    4    0.821098    0.802028    0.245441    11.00000    0.01217    0.01690 =
         0.01389   -0.00226   -0.00029    0.00033
B2    3    0.773649    0.758850    0.209138    11.00000    0.01347    0.01810 =
         0.01582   -0.00121   -0.00085    0.00120
C3    1    0.716268    0.830837    0.221610    11.00000    0.01602    0.01619 =
         0.01151    0.00196    0.00069    0.00061
C4    1    0.716142    0.975331    0.257056    11.00000    0.01722    0.02361 =
         0.02252   -0.00573   -0.00383    0.00361
C5    1    0.774895    1.021779    0.279337    11.00000    0.02158    0.01974 =
         0.02106   -0.00499   -0.00081    0.00201
AFIX  23
H5A   2    0.791660    1.073980    0.242547    11.00000   -1.20000
H5AB  2    0.771188    1.089873    0.316037    11.00000   -1.20000
AFIX   0
C6    1    0.815598    0.905177    0.301592    11.00000    0.01608    0.02096 =
         0.01679   -0.00490   -0.00243   -0.00128
C7    1    0.676000    0.978863    0.314310    11.00000    0.02003    0.04598 =
         0.02398   -0.01702    0.00172    0.00590
AFIX 137
H7A   2    0.638800    0.953914    0.298254    11.00000   -1.50000
H7B   2    0.675515    1.074522    0.333323    11.00000   -1.50000
H7C   2    0.688035    0.910409    0.347937    11.00000   -1.50000
AFIX   0
C8    1    0.695687    1.088304    0.207241    11.00000    0.03598    0.01975 =
         0.03391   -0.00465   -0.01056    0.00863
AFIX 137
H8A   2    0.717427    1.081960    0.167292    11.00000   -1.50000
H8B   2    0.700037    1.183165    0.226533    11.00000   -1.50000
H8C   2    0.656615    1.071502    0.196275    11.00000   -1.50000
AFIX   0
C9    1    0.796150    0.829966    0.363830    11.00000    0.02530    0.03163 =
         0.01695   -0.00176   -0.00356    0.00025
AFIX 137
H9A   2    0.763902    0.770791    0.353032    11.00000   -1.50000
H9B   2    0.786113    0.901082    0.396650    11.00000   -1.50000
H9C   2    0.826013    0.769987    0.381560    11.00000   -1.50000
AFIX   0
C10   1    0.871072    0.976556    0.319125    11.00000    0.02008    0.03123 =
         0.02502   -0.00992   -0.00271   -0.00217
AFIX 137
H10A  2    0.883980    1.030220    0.281166    11.00000   -1.50000
H10B  2    0.898370    0.903641    0.331144    11.00000   -1.50000
H10C  2    0.866243    1.041328    0.356245    11.00000   -1.50000
AFIX   0
RESI 0
RESI 5 DIPP
C1    1    0.876194    0.760143    0.226888    11.00000    0.00830    0.02113 =
         0.01590   -0.00423   -0.00127   -0.00211
C2    1    0.903203    0.837241    0.177814    11.00000    0.01664    0.02034 =
         0.01827   -0.00383   -0.00085   -0.00221
C3    1    0.957887    0.803364    0.164474    11.00000    0.01671    0.03121 =
         0.02540   -0.00442    0.00446   -0.00680
AFIX  43
H3    2    0.976890    0.856912    0.132484    11.00000   -1.20000
AFIX   0
C4    1    0.985088    0.693968    0.196592    11.00000    0.01238    0.03434 =
         0.03512   -0.00579   -0.00009   -0.00067
AFIX  43
H4    2    1.022669    0.674297    0.187558    11.00000   -1.20000
AFIX   0
C5    1    0.957547    0.613722    0.241670    11.00000    0.01549    0.02973 =
         0.03002   -0.00348   -0.00485    0.00671
AFIX  43
H5    2    0.975986    0.536101    0.262373    11.00000   -1.20000
AFIX   0
C6    1    0.902732    0.643934    0.257811    11.00000    0.01491    0.02357 =
         0.01864   -0.00214   -0.00359   -0.00017
C7    1    0.875532    0.952616    0.136369    11.00000    0.02487    0.03050 =
         0.02156    0.00656    0.00496    0.00186
AFIX  13
H7    2    0.835889    0.958318    0.148993    11.00000   -1.20000
AFIX   0
C8    1    0.877332    0.913934    0.063163    11.00000    0.02991    0.04131 =
         0.02508    0.00685   -0.00174   -0.00937
AFIX 137
H8A   2    0.854491    0.981014    0.037725    11.00000   -1.50000
H8B   2    0.863097    0.817331    0.056685    11.00000   -1.50000
H8C   2    0.915556    0.918783    0.048380    11.00000   -1.50000
AFIX   0
C9    1    0.901374    1.099231    0.146545    11.00000    0.07182    0.02733 =
         0.02942    0.00699    0.00250   -0.00095
AFIX 137
H9A   2    0.940566    1.095628    0.135513    11.00000   -1.50000
H9B   2    0.897825    1.127763    0.192540    11.00000   -1.50000
H9C   2    0.882318    1.168396    0.118112    11.00000   -1.50000
AFIX   0
C10   1    0.874551    0.548882    0.306771    11.00000    0.02051    0.02563 =
         0.02661    0.00671   -0.00157    0.00467
AFIX  13
H10   2    0.836302    0.585803    0.313205    11.00000   -1.20000
AFIX   0
C12   1    0.870149    0.395832    0.281463    11.00000    0.03592    0.02311 =
         0.04961    0.00721    0.00143    0.00518
AFIX 137
H12A  2    0.850685    0.395137    0.238785    11.00000   -1.50000
H12B  2    0.849652    0.338222    0.312793    11.00000   -1.50000
H12C  2    0.907296    0.356263    0.276629    11.00000   -1.50000
AFIX   0
C11   1    0.905668    0.553240    0.373407    11.00000    0.02771    0.05070 =
         0.03006    0.01187   -0.00328    0.00961
AFIX 137
H11A  2    0.943462    0.518409    0.368033    11.00000   -1.50000
H11B  2    0.886578    0.492873    0.404916    11.00000   -1.50000
H11C  2    0.906781    0.651215    0.389709    11.00000   -1.50000
AFIX   0
RESI 0
SIMU 0.008 S1_6 > F8_16
RIGU 0.004 S1_6 > F8_16
PART 1 31
RESI 6 OTF
S1    7    0.686205    0.436335    0.397799    31.00000    0.02071    0.03379 =
         0.02551    0.01067   -0.00395   -0.00464
O2    5    0.702755    0.419242    0.330524    31.00000    0.03787    0.06152 =
         0.02683    0.00759    0.00056    0.00027
O3    5    0.678827    0.584711    0.412326    31.00000    0.03161    0.02832 =
         0.07434    0.01623    0.00075   -0.00268
O4    5    0.644593    0.340876    0.420246    31.00000    0.02581    0.03443 =
         0.03464    0.01110   -0.00745   -0.01293
C5    1    0.747227    0.385348    0.445814    31.00000    0.02224    0.03911 =
         0.02743    0.00945   -0.00101   -0.00566
F6    6    0.790225    0.464939    0.430069    31.00000    0.02416    0.07720 =
         0.05115    0.02502   -0.00596   -0.01702
F7    6    0.739390    0.399188    0.508973    31.00000    0.04073    0.06214 =
         0.02289    0.00338   -0.00602   -0.01573
F8    6    0.760494    0.250371    0.434281    31.00000    0.04389    0.04887 =
         0.06073    0.00289   -0.00891    0.01785
RESI 0
PART 0
SAME S1_6 > F8_6
PART 2 -31
RESI 16 OTF
S1    7    0.709931    0.380024    0.398877   -31.00000    0.02681    0.04147 =
         0.03277    0.00726    0.00196   -0.00372
O2    5    0.746278    0.262423    0.419117   -31.00000    0.03310    0.04183 =
         0.03258    0.00155   -0.00365    0.00133
O3    5    0.724305    0.425003    0.334124   -31.00000    0.02790    0.04787 =
         0.02883    0.00840    0.00034   -0.00520
O4    5    0.653097    0.352243    0.411939   -31.00000    0.02740    0.03726 =
         0.02844    0.01296   -0.00127   -0.00471
C5    1    0.729285    0.521758    0.455280   -31.00000    0.02576    0.04245 =
         0.03357    0.00778    0.00069   -0.00533
F6    6    0.699310    0.635716    0.439730   -31.00000    0.03239    0.04674 =
         0.05168    0.01388    0.00625   -0.00007
F7    6    0.719203    0.485155    0.515927   -31.00000    0.02723    0.04376 =
         0.03142    0.00586    0.00247   -0.00413
F8    6    0.781689    0.556438    0.449166   -31.00000    0.02464    0.04769 =
         0.03362    0.00794   -0.00101   -0.00623
RESI 0
PART 0
RESI 7 BENZ
C1    1    0.896632    0.180784    0.484492    11.00000    0.04550    0.04791 =
         0.02703   -0.00594   -0.00543    0.01658
AFIX  43
H1    2    0.870128    0.213942    0.453019    11.00000   -1.20000
AFIX   0
C2    1    0.949721    0.237589    0.486325    11.00000    0.05303    0.04004 =
         0.03491    0.00873    0.02093    0.01106
AFIX  43
H2    2    0.959605    0.309242    0.455880    11.00000   -1.20000
AFIX   0
C3    1    0.987451    0.190508    0.531707    11.00000    0.02788    0.04420 =
         0.05712    0.00238    0.01179   -0.00339
AFIX  43
H3    2    1.023770    0.228837    0.532476    11.00000   -1.20000
AFIX   0
C4    1    0.973451    0.087533    0.576664    11.00000    0.02762    0.03926 =
         0.05130    0.00777   -0.00607    0.00284
AFIX  43
H4    2    0.999891    0.055666    0.608501    11.00000   -1.20000
AFIX   0
C5    1    0.920785    0.031135    0.575077    11.00000    0.03303    0.03287 =
         0.04729    0.00739    0.00299    0.00054
AFIX  43
H5    2    0.910929   -0.038995    0.606277    11.00000   -1.20000
AFIX   0
C6    1    0.882572    0.075559    0.528803    11.00000    0.02763    0.03957 =
         0.04687   -0.00794   -0.00446    0.00041
AFIX  43
H6    2    0.846711    0.034512    0.527121    11.00000   -1.20000
RESI 0
REM #####
AFIX   0
HKLF 4

REM  MaHa156_WeLu_a.res in P2(1)/c
REM R1 =  0.0607 for    8866 Fo > 4sig(Fo)  and  0.0638 for all    9452 data
REM    647 parameters refined using    511 restraints

END

WGHT      0.0000     26.5277

REM Highest difference peak  4.336,  deepest hole -3.903,  1-sigma level  0.098
Q1    1   0.6817  0.6892  0.3085  11.00000  0.05    4.34
Q2    1   0.6997  0.5558  0.2314  11.00000  0.05    0.75
Q3    1   0.6925  0.3311  0.3386  11.00000  0.05    0.70
Q4    1   0.7309  0.5547  0.2584  11.00000  0.05    0.59
Q5    1   0.6771  0.5563  0.3750  11.00000  0.05    0.58
Q6    1   0.7159  0.3386  0.3316  11.00000  0.05    0.57
Q7    1   0.6798  0.7929  0.3306  11.00000  0.05    0.51
Q8    1   0.6722  0.7378  0.3515  11.00000  0.05    0.50
Q9    1   0.6998  0.5231  0.1903  11.00000  0.05    0.42
Q10   1   0.7577  0.2976  0.4773  11.00000  0.05    0.41
Q11   1   0.7390  0.4697  0.2396  11.00000  0.05    0.39
Q12   1   0.7026  0.6110  0.1353  11.00000  0.05    0.36
Q13   1   0.6995  0.4019  0.3711  11.00000  0.05    0.35
Q14   1   0.6999  1.0282  0.2496  11.00000  0.05    0.35
Q15   1   0.6942  0.9639  0.2800  11.00000  0.05    0.34
Q16   1   0.7751  0.7048  0.1794  11.00000  0.05    0.34
Q17   1   0.6995  0.7646  0.2500  11.00000  0.05    0.33
Q18   1   0.5576  0.5475  0.1297  11.00000  0.05    0.33
Q19   1   0.7604  0.5269  0.2382  11.00000  0.05    0.32
Q20   1   0.5618  0.6393  0.0898  11.00000  0.05    0.31
;
_shelx_res_checksum    4135

_shelx_hkl_file
;
  -3   0   0 3913.40  123.92
  -3   0   0 3778.24  124.05
  -4   0   0    4.39    1.08
  -4   0   0    4.73    1.27
  -5   0   0 9780.84  318.94
  -5   0   0 9999.00  318.36
   6   0   0   22.83    3.70
  -6   0   0   28.16    1.88
  -6   0   0   26.81    2.25
  -6   0   0   26.53    1.83
  -6   0   0   23.76    2.30
   6   0   0   25.35    1.78
  -6   0   0   26.36    2.03
  -7   0   0 2583.52   83.46
  -7   0   0 2630.72   83.29
   7   0   0 2524.30   83.12
  -7   0   0 2582.42   84.19
  -7   0   0 2578.20   83.36
  -8   0   0 1525.73   50.25
  -8   0   0 1505.03   50.21
  -8   0   0 1568.34   50.48
  -8   0   0 1591.01   50.71
  -8   0   0 1540.61   50.10
   8   0   0 1559.15   50.30
  -8   0   0 1581.48   50.60
  -9   0   0 4225.44  139.86
  -9   0   0 4235.18  139.71
  -9   0   0 4193.61  139.81
  -9   0   0 4484.14  140.27
   9   0   0 4325.39  139.60
   9   0   0 4716.65  143.83
  -9   0   0 4520.78  140.17
  -9   0   0 4491.75  140.42
  -9   0   0 4400.67  139.71
   9   0   0 4362.68  139.94
 -10   0   0 1291.30   41.74
 -10   0   0 1272.32   42.06
 -10   0   0 1083.95   45.87
 -10   0   0 1285.89   41.24
  10   0   0 1222.10   41.10
 -10   0   0 1260.57   41.86
  10   0   0 1280.73   41.53
 -10   0   0 1301.80   41.43
 -10   0   0 1286.36   41.27
 -10   0   0 1248.53   41.45
 -11   0   0  789.18   26.85
 -11   0   0  789.50   26.49
 -11   0   0  796.78   26.65
  11   0   0  809.83   30.54
  11   0   0  793.63   26.25
 -11   0   0  766.83   26.06
 -11   0   0  780.48   26.15
 -11   0   0  763.25   25.89
 -12   0   0  787.03   26.16
 -12   0   0  783.40   26.88
  12   0   0  793.40   30.96
 -12   0   0  773.63   26.30
 -12   0   0  768.74   26.24
 -12   0   0  759.67   32.23
 -12   0   0  833.90   26.84
 -12   0   0  814.26   27.20
 -13   0   0   24.74    2.49
  13   0   0   19.42    5.08
 -13   0   0   22.63    3.10
 -14   0   0   71.40    7.88
 -14   0   0   57.49    4.29
  14   0   0   60.91    7.00
 -14   0   0   61.12    3.81
 -15   0   0 1371.67   57.50
  15   0   0 1575.50   56.32
 -15   0   0 1539.05   50.82
 -15   0   0 1499.96   58.35
 -16   0   0 1073.58   37.23
 -16   0   0  988.15   43.93
 -17   0   0    4.83    5.05
 -17   0   0    4.23    5.48
 -18   0   0  652.62   23.77
 -18   0   0  699.50   32.27
 -18   0   0  599.92   31.21
 -19   0   0  256.44   10.40
 -19   0   0  278.72   17.94
 -19   0   0  255.30   17.50
 -20   0   0    9.65    2.72
 -20   0   0    7.34    5.67
 -20   0   0    5.88    5.57
 -20   0   0    6.72    2.80
 -21   0   0  807.12   28.55
 -21   0   0  723.81   28.52
 -22   0   0  327.22   14.24
 -22   0   0  366.77   14.78
 -22   0   0  336.12   22.07
 -23   0   0  427.47   17.09
 -23   0   0  459.83   17.56
 -24   0   0   49.41    4.30
 -24   0   0   59.27    4.63
 -24   0   0   47.54    4.48
 -25   0   0   55.91    8.78
 -25   0   0   55.51    4.41
 -26   0   0  157.11   13.08
 -26   0   0  164.50    7.62
 -26   0   0  135.04    7.27
 -27   0   0  138.50   11.82
 -27   0   0  150.92    7.15
 -27   0   0  154.15    7.21
 -28   0   0   83.84    4.60
 -28   0   0   86.02    8.49
 -29   0   0    9.18    1.62
 -29   0   0   16.88    1.96
 -29   0   0   18.94    4.26
 -30   0   0   13.18    1.48
   0  -1   0    0.31    0.55
  -1  -1   0 3092.33   98.93
   1  -1   0 3064.77   98.89
  -1  -1   0 3099.03   99.95
  -2  -1   0   44.06    1.89
  -2  -1   0   47.04    3.00
  -3  -1   0  116.36    4.68
  -3  -1   0  114.11    4.66
  -3  -1   0  110.56    4.05
  -3  -1   0  111.41    5.38
  -4  -1   0  222.19    8.30
  -4  -1   0  211.14    8.87
  -4  -1   0  208.33    7.27
  -4  -1   0  221.02    8.22
   5   1   0   70.23    4.24
  -5   1   0   74.21    3.24
  -5  -1   0   69.56    2.80
  -5  -1   0   70.44    4.64
   5   1   0   71.27    3.58
  -5  -1   0   64.47    3.14
  -6  -1   0  590.84   20.08
   6   1   0  601.17   20.74
  -6  -1   0  591.50   20.00
  -6   1   0  576.43   19.96
  -6   1   0  583.64   19.95
   6   1   0  571.84   21.42
  -6   1   0  602.75   19.93
  -6   1   0  596.15   20.06
   6  -1   0  613.54   19.79
  -6  -1   0  608.58   21.76
  -6  -1   0  621.82   19.68
  -7   1   0 1144.15   38.18
  -7   1   0 1162.18   38.28
  -7   1   0 1164.28   38.26
   7   1   0 1191.70   40.27
  -7   1   0 1188.93   38.32
   7   1   0 1205.85   40.03
  -7  -1   0 1210.58   38.41
   7   1   0 1159.72   39.33
  -7   1   0 1185.33   38.42
  -7  -1   0 1085.77   38.04
  -7  -1   0 1208.64   40.29
   7  -1   0 1163.23   38.06
  -7  -1   0 1201.06   37.91
  -8  -1   0  191.85    6.91
  -8   1   0  193.90    7.34
   8  -1   0  190.91    6.62
  -8   1   0  180.75    7.13
   8   1   0  181.29    8.84
   8   1   0  194.76    8.42
  -8  -1   0  187.99    7.30
  -8   1   0  185.50    7.10
  -8   1   0  183.86    7.11
  -8   1   0  194.05    7.04
  -8   1   0  198.36    6.95
   8  -1   0  185.54    6.89
  -8  -1   0  193.32    6.63
  -9   1   0 2718.13   86.57
  -9   1   0 2651.42   86.62
  -9   1   0 2597.97   86.63
  -9   1   0 2644.18   86.81
  -9   1   0 2688.64   87.84
   9   1   0 2721.68   88.44
  -9   1   0 2714.16   86.78
  -9  -1   0 2835.01   86.92
   9   1   0 2694.25   89.12
  -9  -1   0 2576.84   91.17
  -9   1   0 2677.44   86.88
   9  -1   0 2647.13   86.43
  -9  -1   0 2639.67   86.10
  10  -1   0  569.96   19.70
  10   1   0  591.02   19.87
  10  -1   0  564.26   19.37
 -10   1   0  573.05   19.90
 -10   1   0  559.96   19.75
 -10   1   0  564.51   19.87
 -10   1   0  596.49   21.03
 -10  -1   0  625.06   20.42
 -10   1   0  581.24   20.22
 -10  -1   0  605.42   19.39
  10   1   0  623.90   22.87
  10   1   0  589.17   21.85
 -10   1   0  584.99   20.10
 -10  -1   0  577.73   20.19
 -10  -1   0  624.67   24.95
 -10   1   0  508.97   24.13
 -10   1   0  607.10   19.35
 -10   1   0  592.62   20.24
 -11   1   0  384.99   13.56
 -11   1   0  392.25   13.61
 -11   1   0  396.09   13.48
 -11  -1   0  387.80   13.17
  11   1   0  384.11   15.78
 -11   1   0  389.82   13.82
 -11  -1   0  383.76   13.96
 -11  -1   0  390.31   14.09
 -11   1   0  360.83   13.83
 -11   1   0  319.46   17.82
 -11  -1   0  383.82   18.62
  11  -1   0  380.51   13.39
  11   1   0  391.57   13.58
 -11   1   0  376.01   13.98
 -12   1   0  104.71    4.86
 -12   1   0  104.01    4.88
 -12   1   0  100.49    4.65
 -12  -1   0  121.96    5.40
 -12   1   0  107.71    5.12
 -12   1   0   99.27    5.12
 -12  -1   0  125.56    5.73
 -12   1   0  119.58    9.62
 -12  -1   0  128.25    9.97
  12   1   0  127.23    5.08
  12  -1   0  105.76    4.73
 -12   1   0  104.65    5.28
 -13   1   0    3.61    1.36
 -13   1   0    2.76    1.52
 -13   1   0    0.99    1.41
 -13  -1   0    3.47    2.44
 -13   1   0    0.94    1.95
  13  -1   0   -0.44    4.72
 -13   1   0    1.22    1.78
 -13   1   0   11.13    4.56
 -13  -1   0    8.43    4.15
  13  -1   0    1.25    1.39
  13   1   0    3.35    1.82
 -13   1   0    2.39    2.18
 -14   1   0  250.77    9.60
 -14   1   0  249.94    9.60
 -14   1   0  246.11   10.04
 -14  -1   0  269.24   10.68
 -14  -1   0  247.07   15.11
 -14   1   0  190.81   14.15
 -14   1   0  252.37   10.04
  14  -1   0  256.85   14.72
 -14  -1   0  214.19   14.32
 -14   1   0  206.42   14.44
  14  -1   0  254.84    9.51
  14   1   0  281.36    9.86
 -14   1   0  254.44   10.24
 -15  -1   0  318.82   12.40
 -15   1   0  289.06   11.77
 -15   1   0  290.98   17.81
 -15  -1   0  306.55   17.76
 -15   1   0  356.64   18.87
 -15  -1   0  340.69   18.30
  15  -1   0  315.85   17.14
 -15   1   0  281.97   11.69
  15   1   0  313.33   11.50
 -15   1   0  303.33   12.04
  16  -1   0   20.16    5.79
 -16  -1   0   23.02    5.63
 -16   1   0   20.52    5.83
 -16   1   0   21.42    5.88
 -16  -1   0   22.82    5.54
 -16  -1   0   18.99    3.34
 -16   1   0   15.50    2.46
 -16   1   0   20.52    2.88
 -17  -1   0   60.22    7.79
 -17   1   0   66.81    8.47
  17  -1   0   51.99    7.87
 -17   1   0   50.74    3.92
 -17  -1   0   66.19    4.85
 -17   1   0   79.04    8.94
 -18   1   0   40.27    7.25
 -18   1   0   35.66    6.96
 -18  -1   0   41.29    7.63
 -18   1   0   35.94    3.36
 -18   1   0   29.37    3.53
 -19   1   0   17.05    3.09
 -19   1   0   19.28    6.04
 -19  -1   0   28.63    6.37
 -19  -1   0   23.94    6.40
 -19  -1   0   19.86    3.24
 -19   1   0   35.12    7.29
 -19   1   0   20.45    3.44
 -20   1   0   27.72    7.37
 -20  -1   0   66.61    8.99
 -20   1   0   31.58    3.62
 -20  -1   0   53.99    4.36
 -20  -1   0   38.66    8.24
 -20   1   0   37.95    4.33
 -20  -1   0   44.86    4.47
 -20   1   0   39.82    7.63
 -21  -1   0   79.88    5.63
 -21   1   0   87.67    5.74
 -21  -1   0   92.69   11.76
 -21   1   0   97.97    6.12
 -21  -1   0   92.41    6.04
 -22  -1   0  101.78   12.25
 -22   1   0   90.30   11.27
 -22  -1   0  122.89    6.97
 -22   1   0  110.08    6.81
 -22   1   0  139.61    7.36
 -22  -1   0  145.08    7.49
 -22   1   0  108.71   12.22
 -22  -1   0  119.76   12.92
 -23   1   0   12.80    6.97
 -23  -1   0   22.92    7.64
 -23  -1   0   32.27    3.83
 -23  -1   0   17.18    3.43
 -23   1   0   35.35    3.92
 -24  -1   0  191.61    8.65
 -24  -1   0  167.46    8.47
 -24   1   0  181.71    8.71
 -24   1   0  137.52   13.97
 -24  -1   0  154.15    8.18
 -24   1   0  170.14    8.55
 -24  -1   0  122.71   13.29
 -25  -1   0   33.16    7.58
 -25   1   0   21.45    7.32
 -25  -1   0   32.90    3.55
 -25   1   0   25.79    3.43
 -26  -1   0    7.03    2.46
 -26  -1   0   11.61    2.43
 -26   1   0    7.53    2.52
 -26   1   0    8.02    5.10
 -26   1   0    9.25    2.47
 -26  -1   0    8.42    2.60
 -26  -1   0    7.32    5.54
 -27   1   0  109.20    5.80
 -27   1   0  131.35    6.32
 -27  -1   0  133.48    6.15
 -27   1   0  109.21   10.49
 -27  -1   0  121.94    6.21
 -27   1   0  127.96    6.29
 -27  -1   0  112.87   10.70
 -28   1   0    1.26    1.39
 -28  -1   0    2.90    1.64
 -28  -1   0   -2.43    4.60
 -28   1   0   -0.12    1.82
 -28   1   0   -0.49    4.27
 -29   1   0   25.93    1.95
 -29   1   0   27.92    4.69
 -29   1   0   31.63    2.51
 -30   1   0   25.93    1.91
   0  -2   0  826.65   27.13
   1  -2   0   51.38    2.36
  -1  -2   0   41.02    2.36
  -2  -2   0  575.00   18.15
  -2  -2   0  597.35   18.19
  -2   2   0  441.99   17.93
   2  -2   0  551.82   17.65
  -2  -2   0  565.80   17.77
  -2   2   0  545.47   17.79
  -2   2   0  582.11   17.84
   3  -2   0    9.32    1.29
  -3  -2   0    6.03    1.58
  -3   2   0    9.03    1.68
  -3   2   0    8.84    1.61
  -3   2   0    9.18    1.63
  -3  -2   0    4.89    2.17
  -3   2   0    6.02    2.20
   4  -2   0 1016.69   32.39
   4  -2   0 1017.12   32.23
  -4  -2   0  988.53   32.44
  -4   2   0  976.91   32.58
  -4  -2   0 1040.69   33.29
  -4   2   0  989.04   32.58
  -4   2   0 1009.03   32.60
  -5  -2   0  779.13   25.42
   5  -2   0  811.22   25.43
  -5   2   0  761.25   25.60
  -5  -2   0  798.62   26.44
  -5   2   0  789.36   25.64
  -5   2   0  782.93   25.62
  -5  -2   0  721.22   27.37
  -6   2   0    6.80    1.79
  -6   2   0    9.27    1.75
  -6  -2   0    7.66    2.03
  -6   2   0    8.90    1.74
  -6  -2   0    9.36    2.99
  -6   2   0    3.02    3.17
  -6  -2   0    6.46    1.37
   6  -2   0    7.55    1.43
  -6  -2   0    7.62    1.61
  -7  -2   0  117.93    4.86
   7  -2   0  112.68    4.54
  -7   2   0  102.02    4.84
  -7   2   0  110.87    4.85
  -7   2   0  103.17    4.82
  -7   2   0   90.71    7.00
   7  -2   0  110.84    4.56
  -7  -2   0  112.94    4.52
  -7  -2   0  122.17    4.54
  -7   2   0  110.70    4.81
  -8  -2   0    7.36    1.88
   8  -2   0    5.41    1.36
  -8   2   0    4.82    1.69
  -8   2   0    6.37    1.79
  -8   2   0    6.06    1.85
  -8  -2   0    5.03    3.61
  -8   2   0    1.76    3.44
  -8   2   0    6.13    1.74
  -8  -2   0    5.21    1.30
  -8  -2   0    5.33    1.26
   8  -2   0    7.11    1.49
   9  -2   0   24.31    2.16
   9  -2   0   25.36    1.58
  -9  -2   0   25.31    1.85
  -9  -2   0   26.91    2.47
   9  -2   0   24.15    1.91
  -9   2   0   23.74    2.34
  -9  -2   0   23.21    1.96
  -9   2   0   19.39    4.67
  -9  -2   0   24.18    4.85
  -9   2   0   27.95    1.79
  -9   2   0   22.22    2.31
  -9   2   0   25.89    2.48
  -9   2   0   27.52    2.42
 -10   2   0  178.13    7.96
 -10  -2   0  208.37    7.51
 -10   2   0  198.87    7.79
  10  -2   0  195.32    7.26
 -10  -2   0  193.03   11.46
 -10   2   0  159.86   11.29
 -10  -2   0  210.79    7.30
  10  -2   0  193.94    7.02
  10  -2   0  199.16    7.63
 -10   2   0  185.21    7.70
 -10   2   0  201.74    7.92
 -10   2   0  198.30    7.84
 -11   2   0   53.75    3.29
 -11   2   0   49.56    3.18
 -11   2   0   50.23    3.20
 -11   2   0   50.99    3.58
 -11  -2   0   48.63    6.15
 -11   2   0   51.90    3.34
 -11  -2   0   63.26    6.59
 -11   2   0   54.83    6.37
  11  -2   0   48.09    2.94
 -11  -2   0   35.66    2.64
 -11   2   0   44.32    3.41
 -12   2   0   62.87    3.79
 -12   2   0   59.22    3.67
 -12   2   0   68.76    3.69
 -12   2   0   55.78    3.89
 -12  -2   0   74.61    7.46
 -12   2   0   67.62    7.68
 -12   2   0   57.02    3.74
 -12  -2   0   78.34    7.51
  12  -2   0   65.97    3.55
 -12   2   0   60.73    4.02
 -13   2   0   73.72    4.03
 -13   2   0   73.75    4.13
 -13   2   0   73.49    4.20
 -13  -2   0   76.55    4.83
 -13   2   0   74.88    4.52
 -13  -2   0   87.47    8.48
 -13   2   0   77.79    8.18
 -13   2   0   73.17    4.23
  13  -2   0   71.32    3.92
  13   2   0   77.21    4.16
 -13   2   0   76.26    4.45
 -14   2   0  261.58   10.19
 -14   2   0  256.05   10.31
 -14   2   0  260.38   10.35
 -14  -2   0  275.69   11.01
 -14   2   0  252.54   10.68
 -14   2   0  309.48   16.95
 -14  -2   0  321.88   16.74
 -14   2   0  265.38   10.46
 -14   2   0  291.36   16.50
 -14  -2   0  255.99   15.51
  14  -2   0  268.60   10.20
  14   2   0  261.82   10.33
 -14   2   0  268.76   10.83
 -15   2   0  113.60    5.60
 -15   2   0  107.47    5.29
 -15   2   0  113.21    5.56
 -15  -2   0  121.55    6.49
 -15   2   0  117.92    6.03
 -15   2   0  110.14   10.39
 -15  -2   0  115.24   10.21
 -15  -2   0  129.19   10.51
 -15   2   0  141.85   11.12
  15   2   0   99.38    5.45
  15  -2   0  120.24    5.48
 -15   2   0  123.98    6.09
 -16   2   0   17.45    2.60
  16  -2   0   19.22    5.95
 -16  -2   0   23.41    5.58
 -16   2   0   20.12    5.83
 -16   2   0   26.83    5.89
 -16  -2   0   23.37    5.35
  17  -2   0    9.14    5.40
 -17  -2   0   11.22    3.13
 -17   2   0   14.04    2.87
 -17   2   0   13.76    2.77
 -17  -2   0   18.13    6.17
 -17   2   0    9.80    5.50
 -17  -2   0   17.65    6.29
 -17   2   0   19.39    6.35
  18  -2   0    6.81    5.29
 -18  -2   0    6.48    2.44
 -18   2   0    7.20    2.61
 -18  -2   0   12.27    5.02
 -18  -2   0   17.08    5.93
 -18   2   0   17.05    5.71
 -18   2   0   14.48    5.53
 -18   2   0    4.93    2.52
 -18  -2   0    6.17    3.17
 -18   2   0    4.97    2.47
 -19   2   0   17.38    3.32
 -19  -2   0   21.60    3.18
 -19  -2   0   14.41    6.23
 -19   2   0   17.85    6.78
  19  -2   0   17.18    5.82
 -19  -2   0   21.11    3.76
 -19   2   0   20.04    6.85
 -19  -2   0   22.72    6.00
  20  -2   0  159.41   13.81
 -20  -2   0  177.20    8.59
 -20   2   0  176.49    8.59
 -20  -2   0  147.79   13.75
 -21   2   0   16.18    3.18
 -21   2   0   26.19    6.32
 -21  -2   0   17.67    3.28
 -21  -2   0   26.54    5.86
 -21  -2   0   14.10    6.29
 -21   2   0   10.13    5.55
 -22   2   0    1.20    2.69
 -22  -2   0   -0.59    2.57
 -22   2   0    2.46    5.07
 -22  -2   0    4.03    5.67
 -22  -2   0   -1.01    2.86
 -22  -2   0   -2.48    5.87
 -22   2   0    0.84    6.16
 -23   2   0    5.97    2.65
 -23   2   0    3.20    2.78
 -23  -2   0    6.65    2.65
 -23  -2   0    2.82    2.37
 -23  -2   0    3.71    2.73
 -24  -2   0    1.82    2.11
 -24   2   0    0.75    6.18
 -24   2   0    3.07    2.32
 -24  -2   0    4.65    2.38
 -24   2   0    2.65    2.42
 -24  -2   0   -9.63    7.19
 -24  -2   0    4.04    2.72
 -25  -2   0   40.52    3.67
 -25   2   0   28.90    6.98
 -25  -2   0   41.86    3.61
 -25  -2   0   29.97    7.10
 -25   2   0   37.80    3.64
 -26  -2   0   -3.03    5.23
 -26   2   0    1.99    2.10
 -26  -2   0    3.22    1.91
 -26   2   0   -1.84    5.69
 -26  -2   0    3.30    2.12
 -26   2   0    1.89    1.95
 -26  -2   0    2.46    2.11
 -26   2   0    2.83    1.89
 -27  -2   0   38.38    3.14
 -27   2   0   42.09    3.36
 -27  -2   0   37.33    6.23
 -28   2   0   29.12    2.59
 -28  -2   0   19.13    4.64
 -28   2   0   19.46    4.74
 -29   2   0    2.29    1.39
   0  -3   0    0.28    1.41
  -1  -3   0   14.78    1.87
   1  -3   0   19.08    1.97
   1  -3   0   17.50    1.60
  -1   3   0   18.09    1.83
   2  -3   0   15.38    1.81
  -2  -3   0   16.53    1.94
   2  -3   0   18.53    1.68
  -2   3   0   19.67    2.03
  -3   3   0  192.48    7.34
  -3  -3   0  201.42    7.33
  -3   3   0  177.05    7.31
   3  -3   0  191.41    7.09
  -3  -3   0  188.13    7.23
   3  -3   0  194.81    7.02
  -3   3   0  183.10    7.28
  -3   3   0  187.96    7.29
  -4   3   0   54.34    2.50
  -4   3   0   46.73    3.47
  -4  -3   0   49.46    3.31
  -4   3   0   67.06    3.91
  -4  -3   0   45.69    3.36
   4  -3   0   52.64    2.73
  -4  -3   0   45.35    2.93
  -4   3   0   54.81    3.13
  -4   3   0   58.85    3.16
   4   3   0   51.10    2.69
  -5   3   0  134.00    5.11
  -5   3   0  150.47    7.06
  -5  -3   0  139.14    6.72
  -5   3   0  127.55    6.85
  -5  -3   0  134.15    6.72
  -5  -3   0  134.25    5.46
  -5   3   0  129.38    5.64
  -5   3   0  135.15    5.75
  -5  -3   0  127.04    6.21
   5   3   0  127.81    5.20
  -6   3   0    4.90    1.23
  -6  -3   0    7.52    2.74
  -6  -3   0    7.47    2.77
  -6   3   0    5.08    2.85
  -6   3   0    4.77    2.62
  -6  -3   0    6.51    1.75
  -6   3   0    3.68    1.90
  -6  -3   0    3.51    1.92
  -6   3   0    7.01    1.97
  -6   3   0    5.38    1.98
   6   3   0    4.48    1.29
  -7   3   0   45.04    2.55
  -7  -3   0   45.68    3.07
  -7   3   0   57.82    5.38
  -7  -3   0   42.65    4.53
  -7  -3   0   38.48    4.36
  -7   3   0   58.48    5.18
  -7  -3   0   40.23    2.75
  -7   3   0   46.02    3.19
  -7   3   0   40.47    3.15
  -7   3   0   48.00    3.22
  -7  -3   0   40.46    3.50
   7   3   0   43.63    2.35
  -8  -3   0    3.05    2.02
   8  -3   0    7.61    1.76
  -8   3   0    7.81    3.71
  -8  -3   0    2.99    2.96
  -8  -3   0    3.61    2.98
  -8   3   0    4.44    3.42
   8  -3   0    6.48    1.75
  -8  -3   0    4.90    1.64
  -8   3   0    5.99    2.03
   8   3   0    4.77    1.17
  -8   3   0    5.39    2.12
  -8   3   0    3.38    2.02
  -9   3   0  103.27    5.28
  -9   3   0  112.87    5.37
  -9   3   0  106.33    5.36
  -9  -3   0  111.24    5.27
  -9   3   0  103.78    8.31
  -9  -3   0  121.59    8.14
  -9  -3   0  123.67    7.95
  -9   3   0  115.64    8.31
  -9  -3   0  106.17    4.81
   9  -3   0  105.58    4.99
  -9  -3   0  112.40    4.91
   9  -3   0  112.83    4.93
 -10   3   0    3.92    2.07
 -10   3   0    3.63    2.02
 -10   3   0    3.67    2.08
  10  -3   0    3.37    1.54
 -10  -3   0    7.09    3.34
 -10   3   0    7.08    3.40
 -10  -3   0    6.18    3.30
 -10  -3   0    4.31    2.21
  10  -3   0    2.78    1.68
 -10  -3   0    3.25    1.45
 -10  -3   0    1.57    1.53
 -11   3   0   16.42    2.52
 -11   3   0   18.08    2.55
 -11   3   0   17.49    2.51
 -11  -3   0   18.72    2.70
 -11  -3   0   25.73    4.47
 -11   3   0   21.51    4.57
 -11   3   0   24.49    4.82
 -11  -3   0   24.04    4.58
 -11  -3   0   20.14    1.99
  11  -3   0   18.04    2.15
 -11  -3   0   20.26    2.13
 -12   3   0   71.62    7.58
 -12  -3   0   97.94    8.43
 -12  -3   0   96.24    7.93
 -12   3   0   90.20    4.73
  12  -3   0   83.22    4.45
 -12   3   0   96.88    4.91
 -12   3   0   83.77    4.73
 -12   3   0   92.52    4.90
 -13   3   0   36.41    3.47
 -13   3   0   33.51    3.03
 -13   3   0   22.01    5.17
 -13  -3   0   37.91    6.12
 -13   3   0   39.51    6.32
 -13  -3   0   26.34    5.53
  13  -3   0   31.14    2.70
 -13   3   0   40.97    3.21
 -13   3   0   32.06    2.88
 -14   3   0   96.71    5.67
 -14  -3   0  116.65    9.56
 -14   3   0  114.63    9.60
 -14   3   0  108.62    9.63
 -14  -3   0  124.32   10.01
 -14   3   0   97.97    5.19
  14  -3   0   92.59    4.93
  15  -3   0   34.35    2.88
 -15  -3   0   47.41    7.21
 -15   3   0   26.38    6.30
 -15   3   0   33.22    6.41
 -15  -3   0   31.89    6.20
 -16   3   0  259.15   10.82
 -16  -3   0  266.69   10.78
 -16   3   0  289.56   17.37
 -16  -3   0  241.90   16.00
 -16   3   0  230.77   10.83
 -16  -3   0  254.27   11.29
 -16  -3   0  252.74   16.35
 -16   3   0  260.81   16.88
 -17  -3   0   44.05    3.74
 -17   3   0   48.99    4.15
 -17  -3   0   47.13    7.02
 -17   3   0   49.53    7.69
  17  -3   0   39.26    7.69
 -17  -3   0   45.17    7.02
 -17   3   0   46.77    7.13
 -17  -3   0   45.94    4.53
 -17   3   0   36.62    4.00
 -18   3   0    0.89    2.43
 -18   3   0   -1.46    5.26
 -18  -3   0    2.10    4.58
 -18  -3   0    0.17    2.18
 -18   3   0    0.75    2.69
 -18  -3   0    0.81    3.21
 -18  -3   0   -2.89    5.66
 -18   3   0    0.76    5.72
 -19   3   0   62.98    4.73
 -19  -3   0   65.42    4.58
 -19   3   0   60.12    9.35
 -19  -3   0   51.17    8.32
  19  -3   0   47.28    9.12
 -19   3   0   64.79    4.88
 -19  -3   0   52.23    5.17
 -19   3   0   74.71    9.79
 -19  -3   0   36.34    7.51
 -20  -3   0    7.52    4.59
 -20  -3   0    6.97    2.52
 -20   3   0   10.12    4.24
 -20   3   0    6.26    2.47
  20  -3   0    5.42    6.01
  20  -3   0    1.49    5.83
 -20  -3   0    2.57    3.12
 -20  -3   0   -5.41    6.96
 -20   3   0    0.80    6.56
 -21   3   0    3.39    2.49
 -21   3   0   -0.20    2.48
 -21   3   0   -2.34    5.60
 -21  -3   0   -0.76    5.54
 -21  -3   0    5.29    2.33
  21  -3   0    9.09    6.34
 -21  -3   0    4.94    3.23
 -21   3   0   -6.41    6.22
  22  -3   0    5.78    6.05
 -22  -3   0    6.05    2.36
 -22   3   0   10.07    2.67
 -22   3   0    3.17    2.76
 -23   3   0   54.72    4.54
 -23  -3   0   62.68    4.27
 -23   3   0   47.61    3.99
 -23   3   0   33.84    7.47
 -23  -3   0   37.22    7.58
 -23  -3   0   60.73    4.74
  24  -3   0    2.40    2.42
 -24  -3   0   -0.16    2.25
 -24  -3   0    3.25    4.91
 -24   3   0    2.23    2.30
 -24   3   0    1.33    4.62
 -24   3   0    3.48    2.41
 -25  -3   0    1.73    2.10
 -25   3   0    2.39    1.93
 -25  -3   0    0.55    1.87
 -25  -3   0   -2.91    4.99
 -25   3   0    1.86    2.15
 -26  -3   0    6.38    2.17
 -26  -3   0    6.46    3.79
 -26   3   0    3.07    3.98
 -26   3   0    4.70    2.03
 -27  -3   0   15.36    2.23
 -27   3   0   18.84    2.27
 -27   3   0   22.09    2.45
  28  -3   0    0.41    1.10
 -28   3   0   -0.44    1.37
 -29   3   0   29.05    1.96
   0  -4   0  497.71   17.40
  -1  -4   0   15.56    2.30
   1  -4   0   16.88    2.21
   2  -4   0 1074.77   35.46
  -2  -4   0 1102.87   35.78
   2  -4   0 1034.56   35.56
   3  -4   0 1780.70   58.45
   3   4   0 1818.21   58.61
  -3   4   0 1799.59   58.79
  -3  -4   0 1803.48   58.75
   3  -4   0 1742.90   58.56
   4  -4   0   28.16    2.20
   4   4   0   26.64    2.40
  -4   4   0   28.12    2.82
  -4  -4   0   23.24    2.60
   4  -4   0   25.28    2.32
   5  -4   0 1527.76   49.98
   5   4   0 1535.84   49.93
  -5   4   0 1479.28   50.35
  -5  -4   0 1522.45   50.20
  -6   4   0  295.64   11.13
  -6  -4   0  321.69   11.78
  -6   4   0  326.41   12.07
   6  -4   0  341.45   11.64
   6   4   0  310.09   11.36
  -7   4   0  456.68   16.13
  -7  -4   0  467.43   16.65
   7   4   0  480.55   16.25
  -7   4   0  445.51   16.93
   7  -4   0  492.58   16.84
  -8  -4   0  909.19   30.54
  -8   4   0  888.78   29.87
  -8  -4   0  883.39   30.26
   8   4   0  881.41   29.76
  -8   4   0  888.14   30.65
   8  -4   0  918.87   30.44
  -9  -4   0   49.33    3.66
  -9   4   0   53.69    3.06
  -9  -4   0   49.12    3.42
  -9   4   0   54.08    3.81
   9  -4   0   55.54    3.61
 -10  -4   0 1449.93   47.82
 -10   4   0 1406.32   47.83
 -10  -4   0 1374.44   47.17
  10  -4   0 1478.12   47.52
 -11  -4   0   68.42    4.54
 -11   4   0   75.19    4.01
 -11   4   0   77.97    4.63
 -11  -4   0   65.77    3.89
  11  -4   0   71.68    4.09
 -12   4   0  106.20    5.78
 -12  -4   0  109.17    5.89
 -14   4   0  213.06    9.91
  15  -4   0  474.22   17.34
 -15   4   0  435.58   17.65
 -16  -4   0  172.09    8.99
 -16   4   0  177.41    8.79
  16  -4   0  182.71    8.20
  16   4   0  174.77    8.19
 -17   4   0   20.79    3.46
 -17  -4   0   19.65    3.71
 -18  -4   0  986.57   36.51
 -18   4   0 1029.71   36.54
 -18   4   0 1061.24   36.40
  18  -4   0 1061.64   46.02
 -19  -4   0  447.03   18.15
 -19   4   0  486.69   18.08
 -19   4   0  420.11   17.49
  19  -4   0  467.61   26.32
 -20   4   0  216.45   10.19
 -20  -4   0  204.72   10.34
 -20   4   0  213.63    9.91
  20  -4   0  222.20   17.06
 -21  -4   0  155.53    8.55
  21  -4   0  151.24   13.99
  21  -4   0  146.72   13.88
 -21   4   0  166.03    8.13
  22  -4   0   -4.27    5.53
  22  -4   0    5.93    5.97
 -22   4   0    0.18    2.26
  23  -4   0  177.00   13.77
  23  -4   0  187.57   14.31
 -24  -4   0  130.39    6.45
  24  -4   0  111.44    6.20
  24  -4   0  106.02    9.92
 -24   4   0  109.04    5.93
  25  -4   0  139.50    6.70
 -25   4   0  137.16    6.57
 -25  -4   0  148.75    6.92
  25  -4   0  144.13    6.47
 -26   4   0  166.44    7.10
  26  -4   0  152.44    6.69
 -26   4   0  147.45    6.68
 -26  -4   0  156.30    6.91
  26  -4   0  155.89    6.50
 -27  -4   0    1.45    1.36
 -27   4   0    0.36    1.57
 -27   4   0    1.77    1.27
 -28   4   0   21.03    1.78
   0   5   0    3.11    2.08
   1  -5   0 1283.36   42.92
   1   5   0 1280.49   42.99
   2  -5   0  372.84   13.75
   2   5   0  370.78   13.76
   3   5   0  986.32   33.42
   4  -5   0 1503.65   49.69
   4   5   0 1495.33   49.80
  -5  -5   0  152.59    7.08
   5   5   0  165.91    6.86
   5  -5   0  154.93    6.72
  -6  -5   0  278.19   10.69
   6  -5   0  255.31   10.77
   6  -5   0  274.03   10.35
   6   5   0  262.15   10.21
  -7  -5   0 1131.92   37.75
  -7  -5   0 1133.42   37.36
   7   5   0 1089.34   37.18
   7  -5   0 1095.99   37.42
  -8   5   0   37.42    3.25
   8  -5   0   36.09    2.92
   8   5   0   32.91    2.61
  -8  -5   0   33.64    3.13
  -9  -5   0 1927.56   67.25
  -9  -5   0 2055.92   67.15
  -9   5   0 2042.07   67.12
   9  -5   0 2066.39   66.98
  10  -5   0  166.48    7.26
 -10  -5   0  165.17    7.47
  10  -5   0  165.26    7.02
 -10   5   0  151.52    6.99
  11  -5   0  360.61   13.58
 -11   5   0  341.04   13.25
  11  -5   0  339.55   13.34
 -13  -5   0   47.85    4.17
 -13   5   0   39.32    4.29
 -14   5   0  618.28   23.39
  15  -5   0   80.84    5.54
 -15   5   0   79.18    5.78
  16  -5   0   90.35    5.71
 -16   5   0   97.21    6.38
  17   5   0  192.27    8.86
 -17   5   0  167.56    9.26
 -17  -5   0  202.44    9.86
  17  -5   0  191.94    8.92
 -18  -5   0  302.76   12.63
  18  -5   0  297.43   20.53
  19  -5   0  177.46    8.53
 -19   5   0  179.05    9.28
 -19  -5   0  192.49    9.54
  19  -5   0  181.73   16.28
  20  -5   0   66.62    4.55
 -20  -5   0   65.10    5.34
 -20   5   0   60.24    5.03
  20  -5   0   52.08    9.66
  20  -5   0   72.63   10.95
  21  -5   0  104.26    5.86
 -21  -5   0  118.34    6.82
  21  -5   0  110.64   12.41
  21  -5   0  110.78   12.14
  22  -5   0  165.18   13.73
  22  -5   0  149.82   13.47
  22  -5   0  160.82    7.42
  23  -5   0  100.47   10.44
  23  -5   0   95.30    9.97
  24  -5   0   55.06    7.47
  24  -5   0   60.91    4.35
 -24  -5   0   59.24    4.22
  25  -5   0  194.31    8.27
 -25  -5   0  218.13    8.39
  25   5   0  185.99    7.62
 -25   5   0  194.08    8.32
 -26   5   0    2.42    1.68
 -26  -5   0    2.42    1.60
  26  -5   0    0.49    1.65
 -27   5   0  104.12    4.53
   0   6   0    5.35    2.51
  -1   6   0   38.22    3.72
   1   6   0   49.48    3.81
  -2  -6   0    2.14    2.14
  -2   6   0    5.41    2.49
   2   6   0    4.83    2.18
   2  -6   0    3.52    2.42
  -3  -6   0   88.83    5.16
  -3   6   0   77.95    5.30
   3   6   0   92.12    4.98
   3  -6   0   76.46    5.14
  -4  -6   0    2.64    2.20
  -4   6   0    1.86    2.44
   4   6   0    8.24    2.26
   4  -6   0    0.79    2.23
  -4  -6   0    4.12    2.18
  -5  -6   0   20.81    2.90
   5   6   0   25.96    2.84
  -5  -6   0   18.47    2.71
   5  -6   0   21.82    3.19
   6   6   0  124.81    6.08
   6  -6   0  120.61    6.04
   6  -6   0  125.68    6.76
  -6  -6   0  129.02    6.20
   7  -6   0   16.66    2.49
   7   6   0   15.15    2.31
   7  -6   0   15.74    2.96
  -8  -6   0  115.56    6.43
  -8   6   0  117.33    6.32
   8  -6   0  111.19    6.43
  -9  -6   0    3.86    2.57
   9  -6   0    1.85    1.89
  -9   6   0    3.99    2.38
   9  -6   0    3.42    2.42
 -10  -6   0  100.94    6.20
  10  -6   0   94.52    5.34
 -10   6   0   92.37    5.51
  10  -6   0   93.79    5.84
 -11   6   0  112.06    6.11
  11  -6   0  105.99    5.96
  11  -6   0  115.26    6.46
 -12   6   0   20.88    2.90
  12  -6   0   20.28    2.80
  12  -6   0   19.98    3.27
 -13   6   0  102.98    6.80
 -13  -6   0  110.55    6.67
  13  -6   0  117.19    6.20
 -14   6   0   49.40    4.75
  14  -6   0   46.45    3.95
  14  -6   0   54.00    4.79
 -15   6   0   17.86    3.93
  15  -6   0   19.44    2.98
  15  -6   0   20.91    3.67
 -16   6   0   84.77    6.18
  16  -6   0   79.04    5.17
  16  -6   0   94.75    6.06
 -17   6   0    8.70    3.28
 -17  -6   0    8.42    3.44
  17   6   0    5.01    2.66
  17  -6   0    6.83    2.78
  17  -6   0    3.76    7.30
  17  -6   0    7.65    2.35
 -18  -6   0   -1.02    3.02
 -18   6   0   -0.21    2.86
  18  -6   0   -1.82    6.74
 -19  -6   0    5.06    2.94
 -19   6   0    2.77    2.62
  19  -6   0    5.18    6.95
 -20   6   0   62.39    4.92
  20  -6   0   61.91    9.60
  20  -6   0   62.62   10.04
 -21  -6   0    2.61    2.66
  21  -6   0    4.38    6.06
  21  -6   0    0.71    5.51
 -22  -6   0   15.88    2.90
  22  -6   0   11.86    5.75
  22  -6   0    5.15    5.24
  23  -6   0    0.53    4.57
  24  -6   0   36.23    3.27
  24  -6   0   30.72    5.40
 -24   6   0   38.27    3.05
 -24  -6   0   39.61    3.01
 -25   6   0    1.84    1.46
  25  -6   0    2.67    1.76
  25   6   0    3.56    1.17
 -25  -6   0    3.40    1.49
 -25   6   0   -1.61    1.44
 -26   6   0   11.99    1.43
   0  -7   0    2.91    2.92
   0   7   0    3.59    2.53
  -1  -7   0    4.64    2.78
   1  -7   0    5.92    2.80
   1   7   0    4.92    2.47
  -1   7   0    3.85    2.71
  -2  -7   0   92.65    5.70
   2  -7   0   90.82    5.92
   2   7   0   86.27    5.47
  -2   7   0   89.02    5.74
  -3  -7   0   39.41    3.84
   3  -7   0   35.42    4.03
   3   7   0   34.63    3.72
  -3   7   0   36.78    3.88
   4  -7   0   23.31    3.60
  -4  -7   0   24.58    3.19
  -4   7   0   28.55    3.62
   4   7   0   25.53    3.28
  -5  -7   0   78.30    5.15
   5  -7   0   80.70    5.60
  -5   7   0   84.36    5.50
   5   7   0   69.93    4.76
  -6  -7   0  109.90    6.26
  -6   7   0  120.23    6.84
   6   7   0  109.28    6.04
   7  -7   0   11.65    3.26
  -7   7   0   10.11    2.85
  -7  -7   0   10.66    3.27
   8  -7   0   38.75    4.21
  -8   7   0   38.57    3.98
  -8  -7   0   37.05    4.28
   9  -7   0   19.57    3.60
  -9   7   0   23.67    3.39
  -9  -7   0   17.75    3.47
  10  -7   0    0.20    2.62
 -10   7   0    2.55    2.40
 -10  -7   0    1.65    2.92
  11  -7   0    1.77    2.74
 -11   7   0    1.59    2.38
 -11  -7   0    1.05    2.91
  12  -7   0   18.21    3.30
 -12   7   0   14.12    2.83
 -12   7   0    8.79    3.28
 -12  -7   0   12.66    3.48
  13  -7   0    1.54    3.23
 -13   7   0    3.67    2.88
 -13  -7   0    5.64    3.12
  14  -7   0    1.94    3.06
 -14   7   0    1.50    2.97
  15  -7   0   68.71    5.50
 -15   7   0   71.36    5.52
  16  -7   0   56.66   10.50
 -16   7   0   61.01    5.21
 -16  -7   0   55.87    5.08
  17  -7   0    5.87    2.90
  17  -7   0    3.55    7.21
 -17   7   0    7.83    3.04
 -17  -7   0    7.39    3.15
  18  -7   0   -2.42    6.92
  18  -7   0    8.11    2.76
  18  -7   0    9.99    6.70
  18   7   0   11.61    2.68
  19  -7   0   11.26    2.69
  19  -7   0   18.36    7.26
 -19  -7   0   15.66    3.08
 -19   7   0    8.12    2.86
  20  -7   0    7.33    5.97
  20  -7   0    8.25    5.58
  20  -7   0   10.98    2.32
 -20  -7   0    7.46    2.62
  21  -7   0    6.41    5.28
 -21   7   0    0.97    1.92
 -21  -7   0    1.44    2.09
  22   7   0   29.34    2.33
  22  -7   0   35.89    6.31
 -22   7   0   37.01    2.81
  23  -7   0    3.46    2.12
 -23  -7   0    2.79    1.57
 -23   7   0    2.47    1.47
 -24   7   0   11.18    1.50
 -24  -7   0    9.62    1.46
 -24   7   0   10.19    1.40
   0   8   0   29.33    3.89
   0  -8   0   25.88    4.00
   1   8   0   10.71    3.14
  -1   8   0    8.21    3.34
   1  -8   0    8.70    3.29
  -1  -8   0    8.19    3.12
  -2   8   0  258.26   11.71
   2   8   0  251.95   11.36
  -2  -8   0  253.89   11.54
   2  -8   0  257.03   11.89
   3   8   0   33.28    3.79
  -3   8   0   21.26    3.78
   3  -8   0   27.74    4.24
  -3  -8   0   26.24    3.71
   4   8   0  135.00    7.18
  -4   8   0  141.21    7.79
   4  -8   0  142.96    7.97
  -4  -8   0  119.82    7.14
   5   8   0  124.16    6.84
  -5   8   0  119.26    7.40
   5  -8   0  127.07    7.63
  -5  -8   0  136.32    7.11
  -6  -8   0   34.53    4.19
   6   8   0   38.43    3.66
  -6   8   0   32.78    4.02
   6  -8   0   41.32    4.53
  -6  -8   0   31.80    3.80
  -7  -8   0   13.51    3.63
  -7   8   0    7.74    3.06
   7  -8   0   15.08    3.63
  -8  -8   0    7.90    3.24
  -8   8   0   13.88    3.12
   8  -8   0   10.10    3.36
  -9  -8   0    7.28    3.23
  -9   8   0    7.72    2.95
   9  -8   0    7.31    3.11
 -10   8   0   11.48    3.32
 -10  -8   0    7.91    3.25
 -10   8   0    7.58    2.70
  10  -8   0    5.84    3.07
  10  -8   0    8.77    3.53
 -11  -8   0   30.76    4.06
 -11   8   0   29.49    3.81
 -11   8   0   29.49    3.55
  11  -8   0   24.28    4.07
  11  -8   0   28.34    3.89
 -12   8   0   47.96    4.60
 -12  -8   0   46.77    4.47
 -12   8   0   45.71    4.01
  12  -8   0   48.35    4.79
 -13   8   0  109.62    6.72
 -13   8   0  109.80    5.96
 -14   8   0   -1.73    2.72
  14  -8   0   -2.01    3.13
  15  -8   0   25.20    3.74
  15  -8   0   30.36    8.37
 -16   8   0    1.20    2.55
 -16  -8   0    3.08    2.60
  16   8   0    2.32    2.22
  16   8   0    1.81    2.40
  16  -8   0    2.24    2.66
  16  -8   0    6.78    5.95
  16  -8   0   -0.79    6.74
 -17  -8   0   28.50    3.40
 -17   8   0   30.34    3.38
  17  -8   0   28.44    3.42
  17  -8   0   24.14    7.57
  17  -8   0   23.72    7.40
  17   8   0   33.00    3.03
  17   8   0   31.75    3.18
 -18   8   0   13.95    2.20
 -18   8   0   14.67    2.67
 -18  -8   0   12.85    2.61
  18  -8   0   12.02    2.57
  18  -8   0   17.09    6.41
  18   8   0   14.23    2.24
  18   8   0   14.10    2.46
  19  -8   0    8.44    2.16
 -19  -8   0    7.26    2.16
 -19   8   0    7.07    1.79
  19   8   0    6.07    1.81
 -20  -8   0   50.65    3.24
 -20   8   0   54.19    3.12
  21  -8   0   11.19    2.26
 -21   8   0    6.97    1.33
  21   8   0    8.93    1.44
 -22  -8   0    8.37    1.38
   0   9   0    2.10    2.88
   0  -9   0    0.42    2.84
   1   9   0  230.86   10.79
  -1   9   0  244.88   11.01
   1  -9   0  226.21   10.82
   1  -9   0  219.79   10.15
  -1  -9   0  232.08   10.84
   2   9   0   39.31    4.13
  -2   9   0   32.88    4.35
  -2  -9   0   38.64    4.21
   2  -9   0   38.04    4.40
   2  -9   0   34.54    3.90
   3   9   0   63.27    4.92
  -3   9   0   68.53    5.31
   3  -9   0   62.32    4.91
   3  -9   0   62.71    5.39
  -3  -9   0   65.33    5.04
  -4   9   0  460.92   19.08
   4  -9   0  499.93   18.98
  -4  -9   0  483.41   18.74
   4  -9   0  506.13   19.45
  -5  -9   0   33.62    4.36
  -5   9   0   32.51    4.00
   5  -9   0   31.90    4.09
   5  -9   0   30.88    4.14
  -6  -9   0  491.52   19.44
  -6   9   0  498.36   19.43
   6  -9   0  501.19   19.60
  -7  -9   0   18.78    3.57
  -7   9   0   19.46    3.36
  -8  -9   0   35.34    4.10
  -8   9   0   27.72    3.60
  -8   9   0   31.72    3.75
  -9   9   0  173.52    8.56
  -9   9   0  203.94    8.89
   9  -9   0  193.46    9.23
  10  -9   0  104.06    6.52
 -11  -9   0  257.53   11.68
  11  -9   0  299.94   12.27
 -12   9   0  155.04    7.72
  12  -9   0  164.59   14.41
  12  -9   0  170.25    8.34
  12  -9   0  134.61   12.52
 -13   9   0    1.39    2.32
  13  -9   0    6.36    2.86
  13  -9   0    0.65    5.11
  13  -9   0    4.97    5.76
 -14   9   0  148.84    7.14
  14  -9   0  130.15   11.80
  14  -9   0  149.83    7.42
 -15   9   0   44.15    3.59
 -15  -9   0   45.48    3.64
  15   9   0   47.49    3.38
  15   9   0   46.44    3.71
  15  -9   0   35.75    6.75
  15  -9   0   47.86    3.93
 -16   9   0   23.87    2.69
 -16  -9   0   13.50    2.44
  16   9   0   17.47    2.28
  16   9   0   21.78    2.62
  16  -9   0   18.58    5.72
  16  -9   0   20.54    2.71
  17   9   0  101.19    4.57
  17   9   0   85.78    4.19
 -17  -9   0   78.80    4.31
  17  -9   0   96.08    4.82
  17  -9   0   94.45    8.62
  18   9   0    5.56    1.52
  18  -9   0    5.86    1.73
  19   9   0   45.58    2.59
  -4 -10   0    4.15    2.84
   4 -10   0    5.38    2.53
  -5 -10   0  201.23    9.62
  -5 -10   0  211.11    9.03
   5 -10   0  222.91    9.56
  -6 -10   0   11.86    3.05
   6 -10   0    8.17    2.63
  -7 -10   0    3.47    2.59
   7 -10   0    2.97    2.42
  -8 -10   0   17.01    3.02
   8 -10   0   15.07    2.96
  -9 -10   0   22.79    3.10
   9 -10   0   25.19    3.27
 -10  10   0   74.83    4.36
  10 -10   0   85.97    5.06
 -11  10   0  116.10    5.53
  11 -10   0  122.16    6.21
 -12  10   0    2.68    1.76
  12  10   0    4.06    2.28
  12 -10   0    3.74    2.23
  13  10   0   98.83    4.55
  13  10   0   97.25    4.82
  13 -10   0   98.10    4.92
 -14 -10   0    6.60    1.54
  14  10   0    5.61    1.63
  14  10   0    9.78    1.99
  14 -10   0    8.20    2.04
  15  10   0    3.60    1.55
  15 -10   0    2.24    1.56
   0 -11   0    1.04    2.17
  -1 -11   0    2.46    2.13
   1 -11   0    2.46    2.24
  -2 -11   0   19.70    2.35
  -2 -11   0   21.90    2.87
   2 -11   0   21.85    2.90
  -3 -11   0    4.32    1.57
   3 -11   0    5.93    2.31
  -3 -11   0    4.10    2.25
  -4 -11   0    7.56    1.59
   4 -11   0    8.24    2.39
  -4 -11   0    7.00    2.30
   5  11   0    7.52    2.12
  -5 -11   0   12.73    2.35
   5 -11   0    9.69    2.37
   6  11   0    0.20    1.89
  -6 -11   0    1.49    1.88
   6 -11   0    1.79    1.90
   7  11   0   55.86    3.57
   8  11   0   52.44    3.33
   9  11   0    5.21    1.88
   9 -11   0    3.88    1.70
  10 -11   0    4.05    1.44
  10  11   0    1.86    1.34
  10  11   0    3.31    1.64
 -30   0   1    0.75    1.05
 -29   0   1   -0.88    1.36
 -29   0   1   -3.24    3.31
 -29   0   1   -0.09    1.43
 -28   0   1   -0.48    1.89
 -28   0   1   -2.54    3.98
 -28   0   1   -0.47    1.72
 -27   0   1    1.15    2.18
 -27   0   1    0.99    2.05
 -26   0   1    1.37    5.33
 -26   0   1    0.16    2.09
 -26   0   1    1.98    2.35
 -25   0   1    1.81    2.33
 -25   0   1    4.54    5.31
 -24   0   1   -2.43    5.87
 -24   0   1    1.79    2.59
 -24   0   1   -1.94    2.36
 -24   0   1   -4.16    7.08
 -23   0   1    2.46    2.79
 -23   0   1   -1.48    2.58
 -23   0   1    3.45    4.86
 -22   0   1    1.86    2.85
 -22   0   1   10.19    5.69
 -22   0   1    1.13    2.55
 -22   0   1    5.24    5.17
 -21   0   1    2.85    3.00
 -21   0   1    0.75    2.47
 -20   0   1   -1.68    5.36
 -20   0   1   -2.45    5.14
 -20   0   1   -0.55    2.32
 -19   0   1    8.05    4.99
 -19   0   1    3.92    4.85
 -19   0   1    1.40    2.33
 -18   0   1    7.61    4.51
 -18   0   1   14.15    5.17
 -18   0   1    3.65    2.35
 -17   0   1    4.89    5.33
 -17   0   1    4.26    5.15
 -16   0   1   18.19    5.14
 -16   0   1   19.65    5.66
 -16   0   1    4.27    2.06
  16   0  -1    4.05    1.78
  16   0  -1    3.59    4.40
  15   0  -1    3.68    1.80
 -15   0   1   14.36    4.81
  15   0  -1    8.15    4.76
 -15   0   1    5.24    1.89
 -14   0   1    7.67    4.59
  14   0  -1    7.10    4.70
  14   0  -1    1.58    3.76
 -14   0   1    5.22    1.98
 -13   0   1    5.55    1.81
 -13   0   1   -0.23    2.44
  13   0  -1    5.05    1.63
 -13   0   1    4.56    1.41
 -13   0   1    2.85    1.36
 -13   0   1    3.38    1.79
  13   0  -1    2.86    4.41
  13   0  -1    1.82    3.67
 -12   0   1   -0.73    2.37
 -12   0   1    2.93    1.74
 -12   0   1    1.78    1.19
 -12   0   1    1.66    1.36
 -12   0   1    2.43    1.41
 -12   0   1    2.09    1.79
  12   0  -1    0.75    4.36
 -11   0   1    2.85    1.65
 -11   0   1    2.12    2.26
  11   0  -1   -0.07    1.65
 -11   0   1    0.26    1.38
 -11   0   1    1.29    1.33
  11   0  -1    0.26    1.15
 -11   0   1    0.16    1.74
  11   0  -1    1.02    4.07
 -10   0   1    1.64    1.92
 -10   0   1    1.58    1.53
  10   0  -1    2.11    1.57
 -10   0   1    2.71    1.91
 -10   0   1    2.04    1.32
  10   0  -1    1.14    1.08
  10   0  -1    2.63    1.14
 -10   0   1    1.18    1.65
  -9   0   1    0.50    1.40
  -9   0   1    3.96    1.97
  -9   0   1    4.56    1.95
   9   0  -1    3.21    1.50
   9   0  -1    3.67    1.16
  -9   0   1    2.94    1.30
   9   0  -1    1.48    1.08
  -9   0   1    3.47    1.46
  -8   0   1    2.99    1.87
   8   0  -1    3.19    1.51
  -8   0   1    3.84    1.35
  -8   0   1    4.63    1.77
   8   0  -1    3.65    1.05
  -8   0   1    3.65    1.46
   8   0  -1    3.39    3.38
  -7   0   1    3.32    1.97
   7   0  -1    2.36    1.42
  -7   0   1    1.64    1.30
  -7   0   1    2.20    1.66
  -7   0   1    1.22    1.42
   7   0  -1    4.23    3.67
   7   0  -1    1.70    1.04
  -6   0   1    0.72    1.74
   6   0  -1    1.77    1.54
   6   0  -1    0.91    3.32
   6   0  -1   -0.36    3.50
  -6   0   1    1.73    1.24
   5   0  -1    0.72    1.20
  -5   0   1    1.46    1.14
   5   0  -1    2.60    2.91
   5   0  -1    0.30    2.59
   4   0  -1    2.62    2.42
   4   0  -1    0.73    2.01
   3   0  -1    1.17    1.83
   3   0  -1    0.84    1.62
   2   0  -1   -0.07    1.20
   2   0  -1    1.12    1.16
  -2   0   1    0.26    1.14
   1   0  -1    0.88    0.78
  -1   0   1    0.51    0.76
   1   0  -1    0.28    0.84
   1   0  -1    0.62    0.68
  -1   0   1    1.10    0.68
   0   0  -1    0.50    0.47
   0   0   1    0.09    0.47
   1   0   1    0.32    0.72
  -1   0  -1    0.22    0.66
   1   0   1    0.30    0.65
  -1   0  -1    0.17    0.67
   1   0   1    0.17    0.66
  -2   0  -1   -0.07    1.18
  -2   0  -1    0.50    1.09
  -2   0  -1    0.27    0.90
   2   0   1    0.75    0.89
  -2   0  -1    0.99    1.12
  -3   0  -1    1.16    1.83
  -3   0  -1    1.68    1.79
  -3   0  -1    0.06    1.16
  -3   0  -1    1.00    0.76
  -4   0  -1   -0.42    2.24
  -4   0  -1    0.45    1.47
  -4   0  -1    0.49    1.04
  -4   0  -1   -0.13    1.05
  -5   0  -1    2.77    2.94
  -5   0  -1    0.04    1.45
  -5   0  -1    1.83    1.71
  -5   0  -1    1.11    1.39
  -5   0  -1    0.23    1.28
  -6   0  -1    1.05    1.48
  -6   0  -1    2.93    1.65
  -6   0  -1    0.93    1.75
  -6   0  -1    0.13    1.37
  -6   0  -1    0.83    3.53
  -6   0  -1   -0.04    1.39
  -6   0  -1    1.16    1.43
   7   0   1    2.77    1.10
  -7   0  -1    1.92    1.60
  -7   0  -1    2.26    1.42
  -7   0  -1    3.39    1.79
  -7   0  -1    2.05    1.25
  -7   0  -1    0.49    3.44
  -7   0  -1    1.95    1.32
  -7   0  -1    3.09    1.46
   8   0   1    4.12    1.15
  -8   0  -1    5.47    1.39
  -8   0  -1    5.00    1.59
  -8   0  -1    3.66    1.88
  -8   0  -1    2.83    1.68
  -8   0  -1    2.55    3.81
  -8   0  -1    4.06    1.20
  -8   0  -1    5.56    1.51
  -8   0  -1    3.27    1.56
   9   0   1    4.00    1.31
  -9   0  -1    1.36    1.02
  -9   0  -1    2.96    1.09
  -9   0  -1    2.97    2.01
  -9   0  -1    4.00    1.57
  -9   0  -1    2.71    1.66
  -9   0  -1    3.21    4.19
  -9   0  -1    3.33    1.17
  -9   0  -1    1.88    1.42
  -9   0  -1    4.02    1.55
 -10   0  -1    2.77    1.14
 -10   0  -1    1.95    1.06
 -10   0  -1    5.27    2.29
 -10   0  -1    3.50    1.77
 -10   0  -1    3.56    1.07
 -10   0  -1    2.99    0.92
 -10   0  -1    3.52    1.83
 -10   0  -1    8.35    4.37
 -10   0  -1    4.47    1.22
  10   0   1    3.31    1.36
 -11   0  -1   -0.87    2.48
 -11   0  -1    2.61    1.30
 -11   0  -1    3.56    1.94
 -11   0  -1    4.93    5.03
 -11   0  -1    5.27    4.51
 -11   0  -1    2.42    1.21
 -11   0  -1    0.99    1.14
 -11   0  -1    2.33    1.08
 -12   0  -1    2.12    1.28
 -12   0  -1    2.27    2.01
  12   0   1    0.98    3.68
 -12   0  -1    4.49    4.68
 -12   0  -1    1.83    4.43
 -12   0  -1    0.28    1.11
 -12   0  -1   -0.33    2.35
 -13   0  -1    7.07    4.93
  13   0   1    7.85    4.16
 -13   0  -1    3.48    2.07
 -13   0  -1    0.84    2.38
 -13   0  -1    1.90    1.24
 -14   0  -1    1.73    2.66
 -14   0  -1    2.50    2.10
  14   0   1    1.55    3.68
 -14   0  -1    1.63    4.45
 -14   0  -1    1.66    4.92
 -15   0  -1   11.48    4.71
 -15   0  -1   12.42    4.53
 -16   0  -1   12.20    4.99
 -16   0  -1    4.59    4.45
 -16   0  -1    3.38    2.10
 -16   0  -1    3.52    2.34
 -17   0  -1    2.26    1.99
 -17   0  -1    6.36    5.02
 -17   0  -1    6.91    5.32
 -18   0  -1    5.30    2.54
 -18   0  -1    9.85    4.70
 -18   0  -1    2.87    2.70
 -18   0  -1    6.64    5.01
 -19   0  -1    1.31    2.44
 -19   0  -1    8.85    5.05
 -19   0  -1    0.78    4.97
 -19   0  -1    2.66    2.73
 -20   0  -1    2.73    2.59
 -20   0  -1    2.53    5.71
 -20   0  -1    4.18    2.80
 -20   0  -1    0.81    5.05
 -21   0  -1    0.20    2.42
 -21   0  -1    1.03    2.74
 -21   0  -1   -0.84    5.28
 -22   0  -1    2.42    2.77
 -22   0  -1    7.88    5.42
 -22   0  -1    1.70    5.20
 -22   0  -1    2.91    2.67
 -23   0  -1    0.40    2.50
 -23   0  -1    3.00    2.72
 -23   0  -1    4.07    2.74
 -24   0  -1    0.76    2.38
 -24   0  -1   -1.92    2.43
 -24   0  -1   -4.83    6.31
 -24   0  -1    0.58    2.53
 -25   0  -1    0.18    2.32
 -25   0  -1   -2.26    5.57
 -26   0  -1    2.38    2.18
 -26   0  -1    3.42    2.20
 -27   0  -1    1.79    1.90
 -27   0  -1   -7.20    5.37
 -28   0  -1   -1.27    1.70
 -28   0  -1   -1.00    3.90
 -28   0  -1   -0.34    1.70
 -29   0  -1    1.04    1.36
 -29   0  -1    1.31    1.47
 -29   0  -1   -2.78    3.24
 -30   0  -1   -0.18    0.99
 -30   1   1   41.61    2.45
 -29   1   1    3.75    1.59
 -29   1   1    1.15    3.16
 -29  -1   1    1.17    1.23
 -28   1   1   37.04    2.66
 -28   1   1   43.45    6.40
 -28  -1   1   40.33    6.25
 -28  -1   1   37.14    2.92
 -28   1   1   40.00    3.16
 -27   1   1   25.90    2.58
 -27  -1   1   16.86    5.87
 -27  -1   1   26.47    2.84
 -27  -1   1   29.49    3.13
 -27   1   1   31.68    3.19
 -27   1   1   11.65    5.62
 -27   1   1   23.89    2.87
 -26  -1   1    1.60    2.32
 -26  -1   1   -4.66    5.26
 -26   1   1    6.00    5.23
 -26   1   1    1.28    2.34
 -26  -1   1    1.38    2.04
 -26   1   1    1.15    2.26
 -26  -1   1    3.25    2.00
 -25   1   1  148.95    7.38
 -25   1   1  108.78   11.85
 -25  -1   1  101.16   11.57
 -25  -1   1  132.83    7.03
 -24   1   1   50.13    9.30
 -24   1   1  106.67    5.98
 -24  -1   1   69.22    5.44
 -24  -1   1   53.17    9.75
 -24  -1   1   81.57   10.84
 -24   1   1   98.99   11.24
 -24  -1   1   82.85    5.34
 -23   1   1  215.71   10.16
 -23  -1   1  232.74   10.39
 -23   1   1  208.25   16.94
 -23  -1   1  206.95    9.80
 -22   1   1  267.14   18.48
 -22  -1   1  197.73   10.55
 -22   1   1  200.85   10.56
 -22  -1   1  228.34   17.58
 -22  -1   1  208.51   17.13
 -22   1   1  277.81   18.92
 -22   1   1  264.93   10.89
 -22  -1   1  289.22   11.16
 -21  -1   1    0.40    2.59
 -21   1   1   -8.38    6.96
 -21   1   1    3.24    2.96
 -21  -1   1    0.83    5.72
 -21   1   1    0.37    2.54
 -21  -1   1    1.73    2.54
 -20   1   1  485.57   26.90
 -20  -1   1  513.14   27.16
 -20  -1   1  458.09   18.77
 -20   1   1  441.28   26.25
 -20  -1   1  505.95   27.42
 -20  -1   1  515.08   18.95
 -20   1   1  487.39   18.64
 -19   1   1   14.87    2.95
 -19  -1   1   17.13    5.50
 -19   1   1   29.04    6.55
 -19   1   1   28.25    6.63
 -19  -1   1   19.22    6.41
 -18  -1   1  532.83   25.64
 -18   1   1  511.11   25.46
  18  -1  -1  425.56   22.95
 -18   1   1  417.00   16.65
 -18  -1   1  431.90   24.09
 -18   1   1  411.47   23.94
 -17   1   1  207.51   15.69
 -17  -1   1  268.91   16.96
  17  -1  -1  249.77   15.45
  17  -1  -1  256.59   16.30
 -17   1   1  226.08   16.32
 -17  -1   1  254.13   16.80
 -17  -1   1  256.54   10.90
 -16   1   1   41.42    3.32
 -16  -1   1   33.68    3.84
  16  -1  -1   46.57    6.87
  16  -1  -1   39.39    7.13
 -16   1   1   39.76    7.01
 -16   1   1   38.04    7.04
 -16  -1   1   30.77    6.33
 -16  -1   1   40.84    6.83
  16   1  -1   35.42    3.11
 -16   1   1   41.44    3.48
 -15   1   1  170.83    7.19
 -15   1   1  164.48    7.08
 -15   1   1  168.12    7.53
 -15  -1   1  182.05    8.04
 -15  -1   1  174.39   12.68
 -15   1   1  171.28   12.66
 -15  -1   1  193.01   13.24
 -15   1   1  170.28    7.68
  15   1  -1  162.81    7.27
  15  -1  -1  172.53    7.15
 -15   1   1  177.59    7.46
  15  -1  -1  192.39   13.04
 -14   1   1  281.01   11.08
 -14   1   1  297.31   11.21
  14  -1  -1  309.54   16.83
 -14   1   1  303.92   11.40
 -14   1   1  285.55   11.42
 -14  -1   1  309.57   11.98
 -14   1   1  337.12   17.61
  14  -1  -1  299.09   10.93
  14  -1  -1  293.27   11.08
  14   1  -1  308.93   11.36
 -14   1   1  296.54   11.64
 -13   1   1   11.79    1.87
 -13   1   1   10.72    1.87
 -13   1   1   13.29    1.76
  13  -1  -1   18.89    5.52
 -13   1   1    8.71    2.02
 -13  -1   1   14.07    2.64
 -13   1   1   12.53    2.28
  13   1  -1   10.94    2.03
  13  -1  -1   14.29    1.95
  13  -1  -1   13.06    1.75
 -13   1   1   11.29    2.31
 -12   1   1  184.88    7.23
 -12   1   1  186.47    7.37
  12   1  -1  180.04    7.12
 -12  -1   1  188.76    7.03
 -12   1   1  189.27    7.41
 -12   1   1  179.52    7.41
  12  -1  -1  213.62   12.58
  12  -1  -1  173.31    7.07
  12   1  -1  186.77    7.39
 -12  -1   1  180.63    7.89
 -12   1   1  200.80    7.74
 -12  -1   1  179.04   11.98
  12   1  -1  184.98    7.45
  12  -1  -1  190.27    7.30
  12  -1  -1  175.91    6.86
 -12   1   1  189.27    7.73
 -11   1   1  367.16   13.27
 -11   1   1  387.52   13.21
 -11   1   1  371.82   13.35
  11   1  -1  369.57   15.78
  11  -1  -1  371.60   13.09
 -11   1   1  384.60   13.36
 -11  -1   1  389.92   13.77
 -11   1   1  375.25   13.57
  11  -1  -1  363.61   12.85
  11   1  -1  363.62   13.34
  11  -1  -1  373.93   13.19
 -11   1   1  372.12   13.60
 -10   1   1 1808.96   59.41
 -10   1   1 1814.51   59.45
  10  -1  -1 1818.09   59.25
  10   1  -1 1827.60   61.90
 -10   1   1 1826.91   59.41
 -10  -1   1 1920.44   59.79
 -10   1   1 1769.16   59.53
 -10   1   1 1755.26   59.80
  10   1  -1 1814.64   59.40
 -10  -1   1 1840.31   61.99
  10  -1  -1 1813.45   59.29
  10  -1  -1 1820.96   59.01
 -10   1   1 1831.35   59.59
  -9   1   1  525.52   17.39
  -9   1   1  504.92   17.39
  -9   1   1  503.87   17.31
   9   1  -1  513.48   19.43
  -9  -1   1  519.04   17.59
  -9   1   1  480.20   17.84
   9  -1  -1  503.17   17.21
  -9  -1   1  519.16   16.81
  -9   1   1  489.98   17.50
   9  -1  -1  494.07   16.94
  -9  -1   1  539.34   19.77
  -9   1   1  503.04   17.48
   8   1  -1   67.87    4.68
  -8   1   1   65.23    3.11
  -8  -1   1   62.93    2.63
  -8   1   1   62.05    3.23
  -8  -1   1   64.72    4.82
   8  -1  -1   58.82    2.73
   8  -1  -1   64.52    3.08
  -8   1   1   62.79    3.13
  -8   1   1   60.07    3.19
  -7   1   1 1979.68   64.89
  -7   1   1 2088.83   64.90
  -7  -1   1 1999.11   64.48
   7   1  -1 2027.05   66.40
  -7   1   1 2031.55   64.76
   7   1  -1 1795.37   64.85
  -7   1   1 2070.55   64.90
  -7  -1   1 1966.32   66.85
   7  -1  -1 2019.54   64.72
  -6   1   1 1294.28   42.02
  -6  -1   1 1315.21   43.88
  -6   1   1 1256.63   42.06
  -6   1   1 1257.11   42.05
  -6  -1   1 1283.33   43.88
   6  -1  -1 1323.78   41.93
   6  -1  -1 1309.25   41.79
  -6   1   1 1348.38   41.93
   6   1  -1 1232.79   41.79
   6   1  -1 1238.39   43.18
  -5   1   1  132.35    4.96
  -5  -1   1  117.03    6.22
  -5  -1   1  123.65    6.46
   5  -1  -1  131.99    4.83
   5  -1  -1  119.37    4.65
   5   1  -1  126.11    5.80
  -4  -1   1 1193.79   41.73
   4  -1  -1 1233.80   40.18
  -4  -1   1 1297.15   41.50
  -3  -1   1   89.08    4.66
  -3  -1   1   84.65    4.17
  -2  -1   1 5160.33  166.88
  -1  -1   1 2325.78   75.85
   0  -1  -1   18.37    1.18
   0   1  -1   16.13    1.08
   0  -1   1   15.69    1.58
   1   1   1 1236.02   40.70
   1   1   1 1203.63   40.62
  -1   1  -1 1205.61   40.63
   1  -1   1 1268.58   40.63
   1  -1   1 1184.82   40.78
  -1  -1  -1 1236.50   40.28
  -1   1  -1 1189.61   40.61
  -1  -1  -1 1266.41   40.69
  -2  -1  -1  211.23    8.17
  -2   1  -1  200.60    8.05
  -2  -1  -1  220.93    8.16
  -2  -1  -1  219.44    8.12
  -2   1  -1  217.79    8.13
  -2  -1  -1  206.87    7.33
   2  -1   1  216.26    7.60
  -3  -1  -1   82.60    4.47
  -3  -1  -1   78.04    3.20
  -3   1  -1   77.40    4.27
  -3  -1  -1   84.65    4.46
  -3  -1  -1   83.25    3.07
  -3   1  -1   78.85    3.04
  -3  -1  -1   78.17    3.06
   4   1   1 1302.88   42.48
  -4   1  -1 1300.08   41.99
  -4  -1  -1 1299.31   42.01
  -4   1  -1 1254.14   43.97
  -4  -1  -1 1234.91   43.77
  -4  -1  -1 1295.91   42.11
  -4  -1  -1 1270.77   43.80
  -4  -1  -1 1301.93   42.02
  -4  -1  -1 1307.31   42.10
  -4  -1  -1 1258.98   41.88
  -5  -1  -1  942.29   32.00
   5   1   1  938.04   33.02
  -5  -1  -1 1029.15   32.35
  -5  -1  -1  979.42   32.33
  -5  -1  -1  947.56   34.49
  -5  -1  -1 1013.42   32.36
  -5  -1  -1  980.46   32.27
  -5   1  -1  961.12   32.26
  -5   1  -1 1065.33   34.84
  -5  -1  -1  998.07   32.32
  -5  -1  -1  999.50   32.22
  -5   1  -1  970.41   32.35
  -6  -1  -1  158.10    5.67
  -6   1  -1  152.85    5.88
  -6   1  -1  157.22    5.90
  -6   1  -1  150.47    5.91
   6   1   1  156.33    7.13
  -6  -1  -1  161.29    6.14
  -6  -1  -1  160.25    6.18
  -6  -1  -1  169.52    5.91
   6   1   1  161.67    6.82
  -6  -1  -1  167.07    6.10
  -6  -1  -1  169.57    6.19
  -6  -1  -1  147.02    8.30
  -6  -1  -1  174.53    6.17
  -6  -1  -1  169.04    6.00
  -6  -1  -1  172.87    5.96
  -6   1  -1  148.83    6.12
   7  -1   1   11.15    1.21
  -7   1  -1    7.35    1.48
  -7   1  -1    8.26    1.40
  -7   1  -1    7.27    1.38
   7   1   1    7.06    2.42
  -7  -1  -1   11.67    1.83
  -7   1  -1    6.71    1.79
  -7  -1  -1   11.40    1.41
  -7  -1  -1   18.34    1.90
   7   1   1   10.69    2.40
  -7  -1  -1   12.38    3.51
  -7   1  -1    1.24    3.67
  -7   1  -1    7.70    1.19
  -7  -1  -1   12.06    1.77
  -7  -1  -1   11.71    1.49
  -7   1  -1    8.80    1.76
  -7  -1  -1   10.85    1.44
  -7   1  -1    8.14    1.34
   8  -1   1  877.79   28.74
  -8   1  -1  850.49   28.94
  -8   1  -1  858.32   28.93
  -8   1  -1  877.82   29.00
   8   1   1  829.14   30.92
  -8  -1  -1  885.28   29.19
  -8   1  -1  867.88   30.63
  -8   1  -1  860.50   29.23
  -8  -1  -1  902.26   32.90
  -8  -1  -1  911.80   28.78
  -8   1  -1  896.93   29.26
   8   1   1  873.98   30.59
  -8  -1  -1  860.32   29.29
  -8  -1  -1  915.44   32.97
  -8  -1  -1  885.75   28.98
  -8   1  -1  817.50   32.75
  -8   1  -1  903.60   29.00
  -8   1  -1  890.85   28.78
  -8   1  -1  871.43   29.31
  -8  -1  -1  850.44   28.97
   9  -1   1  900.09   30.37
  -9   1  -1  913.00   30.61
  -9   1  -1  933.83   30.58
  -9   1  -1  917.49   30.63
  -9   1  -1  909.96   30.99
  -9   1  -1  991.77   32.55
  -9  -1  -1  955.88   30.41
  -9   1  -1  971.44   35.35
  -9   1  -1  945.57   30.95
   9   1   1  908.04   32.55
  -9  -1  -1  977.43   31.06
  -9  -1  -1  946.77   30.64
  -9   1  -1  940.01   30.44
  -9   1  -1  940.10   30.69
  -9   1  -1  923.89   31.02
  10  -1   1   15.04    1.57
  10   1   1   10.92    1.66
 -10   1  -1    9.33    1.70
 -10   1  -1    8.39    1.56
 -10   1  -1    9.70    1.62
 -10   1  -1    4.41    2.28
 -10   1  -1    8.81    1.98
 -10  -1  -1   11.78    2.40
 -10  -1  -1    9.45    1.30
  10   1   1    7.22    3.15
 -10   1  -1   15.85    2.09
 -10  -1  -1    7.37    1.96
  10   1   1    7.55    2.65
 -10   1  -1    9.60    4.40
 -10  -1  -1   12.24    4.76
 -10   1  -1    8.54    1.43
 -10   1  -1    8.24    2.09
 -10   1  -1    7.83    1.58
 -11   1  -1  701.82   24.82
 -11   1  -1  742.08   24.99
 -11   1  -1  726.99   24.97
 -11   1  -1  788.53   25.49
 -11   1  -1  775.65   26.90
 -11  -1  -1  768.20   25.66
 -11  -1  -1  762.69   24.69
 -11   1  -1  660.88   30.02
 -11  -1  -1  690.66   29.97
  11   1   1  716.97   27.53
 -11   1  -1  756.49   25.45
 -11  -1  -1  755.86   25.53
 -11   1  -1  664.66   29.90
 -11  -1  -1  663.62   29.73
  11   1   1  745.76   24.93
  11  -1   1  751.07   24.76
 -11   1  -1  759.90   25.59
 -12   1  -1   92.18    4.27
 -12   1  -1   90.81    4.14
 -12   1  -1   93.68    4.29
 -12  -1  -1   85.65    5.17
 -12   1  -1   97.01    4.95
 -12  -1  -1   89.91    8.33
 -12   1  -1  108.38    9.19
 -12  -1  -1   90.71    4.84
 -12   1  -1   95.80    4.87
 -12   1  -1  129.54    9.85
 -12  -1  -1  121.56    9.22
  12  -1   1   92.72    4.11
  12   1   1   90.60    4.28
 -12   1  -1  100.06    5.01
 -13   1  -1  295.21   10.85
 -13   1  -1  295.72   10.82
 -13   1  -1  310.31   11.49
 -13  -1  -1  289.84   11.78
 -13  -1  -1  243.06   15.51
 -13   1  -1  285.01   16.52
 -13   1  -1  298.12   11.39
 -13  -1  -1  295.63   11.50
  13   1   1  298.35   10.85
 -13   1  -1  300.62   11.62
 -14   1  -1 1507.99   49.58
 -14  -1  -1 1472.94   49.86
 -14   1  -1 1224.40   55.16
 -14  -1  -1 1263.18   55.25
  14  -1   1 1438.30   54.82
 -14  -1  -1 1475.90   49.69
 -14   1  -1 1483.46   49.57
 -14   1  -1 1808.30   58.22
 -14  -1  -1 1617.71   56.90
  14   1   1 1504.39   48.95
 -14   1  -1 1487.21   49.79
 -15   1  -1   60.73    8.00
  15  -1   1   52.43    7.08
 -15  -1  -1   57.13    7.25
 -15  -1  -1   61.06    7.53
 -15   1  -1   55.10    7.36
 -15  -1  -1   49.52    4.38
 -15   1  -1   56.46    3.98
 -15   1  -1   51.86    4.07
 -16   1  -1  365.32   19.92
 -16  -1  -1  366.37   19.83
 -16   1  -1  324.92   13.01
  16  -1   1  341.58   18.32
 -16   1  -1  314.86   13.20
 -16  -1  -1  378.86   20.28
 -16   1  -1  346.56   19.94
 -17   1  -1  661.03   31.32
 -17  -1  -1  651.85   31.13
 -17   1  -1  658.44   23.40
 -17  -1  -1  566.67   29.75
 -17  -1  -1  718.77   23.99
 -17   1  -1  698.76   23.91
 -17   1  -1  567.20   29.93
 -17  -1  -1  610.88   23.71
 -17   1  -1  616.56   23.55
 -18  -1  -1   16.57    5.42
 -18   1  -1    9.61    2.58
 -18  -1  -1   16.06    5.93
 -18  -1  -1    9.96    2.84
 -18   1  -1    9.93    2.87
 -18   1  -1   18.59    6.29
 -18   1  -1   21.40    6.00
 -18  -1  -1   11.01    3.30
 -18   1  -1   11.92    2.62
 -19  -1  -1  945.15   39.92
 -19   1  -1  871.24   30.71
 -19   1  -1  995.32   40.68
 -19  -1  -1  861.85   30.68
 -19   1  -1  818.09   30.06
 -19   1  -1  806.87   30.39
 -19  -1  -1  901.17   39.93
 -19   1  -1  908.92   39.90
 -20   1  -1  135.89    7.43
 -20  -1  -1  114.44    7.13
 -20   1  -1  109.49   12.60
 -20   1  -1  135.98    6.84
 -20   1  -1  140.68    7.35
 -20  -1  -1  129.45    7.25
 -20   1  -1  135.01   12.79
 -20  -1  -1  129.29   12.78
 -21   1  -1   82.93    5.55
 -21  -1  -1   76.43    5.44
 -21   1  -1   91.68   11.24
 -21  -1  -1   63.31    9.71
 -21  -1  -1   64.35    5.17
 -21   1  -1   64.16    5.27
 -22  -1  -1  215.36    9.69
 -22   1  -1  191.83    9.42
 -22   1  -1  233.95   17.18
 -22  -1  -1  174.19   15.47
 -22  -1  -1  180.45    9.37
 -22  -1  -1  165.50   15.03
 -22   1  -1  192.09    9.50
 -22   1  -1  176.18   15.82
 -23  -1  -1   36.49    4.01
 -23   1  -1   28.61    3.80
 -23   1  -1   27.48    3.85
 -23  -1  -1   33.48    3.82
 -23  -1  -1   28.61    3.80
 -24  -1  -1  115.50    6.61
 -24  -1  -1  133.92    6.93
 -24   1  -1   95.16   11.65
 -24  -1  -1  113.79    6.50
 -24   1  -1  105.67    6.55
 -24   1  -1  121.71    6.84
 -24  -1  -1   96.98   11.38
 -25   1  -1  103.53    6.02
 -25  -1  -1   81.46   10.36
 -25   1  -1   98.10   11.05
 -26  -1  -1    6.51    2.36
 -26  -1  -1    3.97    5.00
 -26  -1  -1    2.04    2.26
 -26   1  -1    6.41    2.39
 -26   1  -1    1.10    2.33
 -26   1  -1    6.65    5.17
 -26  -1  -1    5.03    2.17
 -27   1  -1  176.20    7.90
 -27  -1  -1  181.64    7.95
 -27   1  -1  192.80    8.27
 -27   1  -1  194.00   13.44
 -27  -1  -1  174.02   13.13
 -28   1  -1   19.43    2.18
 -28   1  -1   21.41    2.51
 -28   1  -1   15.88    4.92
 -28  -1  -1   12.92    4.55
 -28  -1  -1   20.01    2.28
 -29  -1  -1   66.67    3.65
 -29   1  -1   73.41    3.68
 -30   1  -1   88.05    3.88
 -29   2   1   61.86    3.39
 -28   2   1  107.70    8.88
 -28  -2   1  107.68    8.89
 -27   2   1   20.76    2.58
 -27   2   1   19.87    5.31
 -27  -2   1   28.02    2.79
 -27  -2   1   18.63    5.23
 -27   2   1   28.51    2.91
 -27  -2   1   22.31    2.49
 -26  -2   1  206.43   14.93
 -26   2   1  239.86   15.75
 -26  -2   1  229.06    9.76
 -26  -2   1  236.37   10.12
 -26   2   1  239.29   10.30
 -26   2   1  263.77   10.34
 -26  -2   1  248.07   10.02
 -25   2   1   99.82    5.67
 -25  -2   1   70.86    9.55
 -25  -2   1   91.81    5.56
 -25   2   1   91.28   10.29
 -25  -2   1   91.57    5.42
 -24  -2   1  141.03   13.39
 -24   2   1  154.12   13.43
 -24   2   1  128.16    7.48
 -24   2   1  151.80    7.69
 -24  -2   1  150.03    7.41
 -24  -2   1  159.19    7.77
 -24  -2   1  147.61    7.52
 -23   2   1  333.76   13.68
 -23  -2   1  373.74   14.06
 -23   2   1  254.08   19.35
 -23  -2   1  282.19   20.56
 -23  -2   1  305.26   13.35
 -22   2   1   13.03    6.82
 -22  -2   1    6.44    5.47
 -22   2   1    3.77    2.83
 -22  -2   1    4.71    2.68
 -22  -2   1    5.10    2.55
 -22   2   1   -4.18    6.19
 -22  -2   1    0.83    5.74
 -21  -2   1  288.04   13.43
 -21   2   1  358.21   14.13
 -21   2   1  374.51   22.01
 -21  -2   1  328.58   20.97
  21  -2  -1  330.59   20.39
 -21   2   1  364.48   22.11
 -21  -2   1  340.58   21.48
 -20  -2   1  307.15   19.94
 -20   2   1  281.46   19.40
 -20   2   1  340.99   13.26
 -20  -2   1  270.42   12.58
  20  -2  -1  333.53   20.01
 -19   2   1  148.78   13.94
 -19  -2   1  211.75   15.45
 -19  -2   1  157.09    8.35
  19  -2  -1  173.59   13.87
 -19  -2   1  189.00    9.19
 -19   2   1  166.15   14.41
 -19  -2   1  191.40   14.88
 -18   2   1  449.30   24.82
 -18  -2   1  484.69   25.11
  18  -2  -1  442.58   23.85
  18  -2  -1  454.85   24.48
 -18  -2   1  486.93   17.86
 -18   2   1  433.47   17.07
 -18  -2   1  427.58   24.30
 -18   2   1  373.76   23.50
  17  -2  -1    5.40    5.29
 -17  -2   1    6.16    5.07
 -17   2   1    8.41    4.87
 -17  -2   1    5.63    4.89
 -17   2   1    4.33    4.66
 -17  -2   1    2.13    2.75
 -17   2   1    2.39    2.09
 -17   2   1    3.22    2.20
 -16   2   1  427.55   16.41
 -16  -2   1  479.19   23.75
  16  -2  -1  463.45   23.40
 -16  -2   1  475.95   23.57
 -16   2   1  410.12   22.81
  16  -2  -1  442.83   15.99
  16   2  -1  430.91   16.09
 -16   2   1  434.39   16.02
 -16   2   1  440.63   16.02
 -15   2   1  588.34   20.21
 -15   2   1  578.65   20.37
 -15   2   1  587.40   20.40
 -15   2   1  584.28   20.77
 -15  -2   1  593.95   21.12
 -15   2   1  467.28   26.00
 -15  -2   1  541.60   26.70
  15  -2  -1  579.78   27.53
 -15   2   1  442.60   25.53
 -15  -2   1  546.85   26.73
  15  -2  -1  573.21   20.26
  15   2  -1  574.44   20.40
 -15   2   1  559.07   20.62
 -14   2   1  271.46   10.66
 -14   2   1  275.47   10.85
 -14   2   1  285.10   10.90
 -14   2   1  292.97   11.27
 -14  -2   1  300.20   11.45
 -14   2   1  255.23   16.08
 -14  -2   1  225.89   15.33
 -14   2   1  323.08   17.43
  14   2  -1  257.61   10.72
  14  -2  -1  265.09   10.63
 -14   2   1  287.05   11.15
 -14   2   1  274.27   10.71
 -13   2   1  897.25   30.06
 -13   2   1  850.88   29.85
 -13   2   1  885.16   30.09
  13  -2  -1  907.45   29.86
 -13   2   1  905.39   29.97
 -13  -2   1  911.14   30.48
 -13   2   1  755.12   30.11
  13  -2  -1  887.11   29.90
  13   2  -1  892.06   30.02
 -13   2   1  909.34   30.30
 -12   2   1    4.71    1.86
 -12   2   1    5.26    1.76
 -12   2   1    4.56    1.89
  12  -2  -1    2.30    1.81
 -12   2   1    6.56    1.79
 -12  -2   1    2.39    2.31
 -12   2   1    4.51    2.14
 -12  -2   1    4.08    3.86
 -12   2   1    6.59    4.35
  12  -2  -1    0.18    1.61
 -12   2   1    7.01    1.96
 -11   2   1 1640.51   52.20
 -11   2   1 1632.50   52.45
  11  -2  -1 1570.57   52.13
  11  -2  -1 1563.38   51.65
 -11   2   1 1648.31   52.41
 -11   2   1 1626.69   52.41
 -11   2   1 1616.29   52.27
 -10   2   1  185.02    7.49
 -10  -2   1  195.13    7.19
 -10   2   1  193.34    7.74
  10  -2  -1  179.78    7.03
  10  -2  -1  185.23    7.51
 -10  -2   1  207.60    7.21
 -10   2   1  194.51    7.85
 -10   2   1  198.51    7.84
 -10   2   1  205.39    7.74
  -9   2   1  284.61   10.99
  -9   2   1  297.15   11.12
  -9   2   1  286.52   11.06
   9  -2  -1  294.62   10.64
   9   2  -1  293.60   10.46
  -9   2   1  292.38   10.84
  -9  -2   1  325.08   11.06
  -9  -2   1  344.54   10.71
  -9  -2   1  321.06   14.13
   9  -2  -1  304.43   10.88
   9  -2  -1  281.64   10.41
  -9  -2   1  319.20   10.59
  -9   2   1  291.85   11.01
  -8   2   1 1127.18   36.89
  -8   2   1 1129.15   36.76
  -8   2   1 1132.45   36.85
   8   2  -1 1117.53   36.19
   8  -2  -1 1108.43   36.43
  -8  -2   1 1015.02   36.53
  -8  -2   1 1189.91   40.04
   8  -2  -1 1141.56   36.61
   8  -2  -1 1133.30   36.21
  -8  -2   1 1161.04   36.41
  -8   2   1 1109.68   36.72
  -8  -2   1 1029.74   36.21
  -7   2   1   25.37    2.26
  -7   2   1   27.29    2.32
  -7   2   1   28.52    2.30
  -7  -2   1   18.71    2.97
   7  -2  -1   25.79    1.87
  -7  -2   1   19.32    1.71
  -7  -2   1   16.70    1.90
  -7  -2   1   17.62    3.79
   7  -2  -1   24.20    1.53
   7  -2  -1   23.51    1.91
  -7  -2   1   17.34    1.53
  -6  -2   1  774.34   25.51
   6  -2  -1  777.02   25.53
   6  -2  -1  744.63   25.17
  -6  -2   1  808.71   28.51
  -6   2   1  767.24   25.72
  -6   2   1  754.56   25.72
  -6  -2   1  792.61   27.19
   6  -2  -1  779.27   25.51
  -6  -2   1  775.51   25.43
  -5  -2   1 1662.54   56.70
   5  -2  -1 1689.57   54.05
  -5  -2   1 1656.41   55.47
  -5   2   1 1674.35   54.26
  -5   2   1 1592.88   54.22
   5  -2  -1 1655.42   54.08
  -5  -2   1 1690.85   54.03
   4  -2  -1  156.65    5.54
  -4  -2   1  141.65    7.73
  -4   2   1  142.56    5.71
  -4   2   1  146.88    5.75
  -4  -2   1  139.10    5.55
  -3  -2   1   26.07    3.80
   3  -2  -1   30.71    1.98
  -3   2   1   33.01    2.18
  -3   2   1   32.17    2.20
  -3  -2   1   28.11    2.03
  -2  -2   1  596.36   21.67
  -2   2   1  583.64   19.68
  -2   2   1  607.34   19.67
  -2   2   1  587.18   19.67
  -2  -2   1  581.44   19.60
  -1  -2   1   59.24    4.31
   1  -2  -1   54.19    2.63
   1   2  -1   64.21    2.68
   1  -2  -1   51.28    2.49
  -1  -2   1   48.22    2.62
   0   2   1 1098.30   34.91
   0  -2   1 1008.82   35.06
   0  -2  -1 1115.87   35.07
   0  -2   1 1041.94   36.66
   0  -2  -1 1082.18   35.12
   1  -2   1  981.40   34.27
  -1  -2  -1 1009.72   32.97
   1  -2   1 1013.84   32.88
   2  -2   1   61.93    2.78
  -2  -2  -1   68.09    3.32
  -2   2  -1   68.60    3.20
  -2  -2  -1   59.71    2.94
  -2   2  -1   55.07    2.91
  -3  -2  -1 6384.36  210.97
  -3   2  -1 6276.05  211.92
  -3  -2  -1 6818.33  212.05
  -3   2  -1 6491.15  210.64
  -3  -2  -1 6669.73  210.64
   3  -2   1 6502.72  210.78
  -3  -2  -1 6797.23  211.96
  -3   2  -1 7337.99  212.13
  -3  -2  -1 6447.60  210.95
  -3   2  -1 6519.03  211.01
  -4   2  -1  582.03   19.49
  -4  -2  -1  577.13   19.72
  -4   2  -1  568.73   21.12
  -4  -2  -1  622.79   21.28
  -4   2  -1  646.34   21.34
  -4  -2  -1  605.79   21.14
  -4  -2  -1  590.36   19.59
   4  -2   1  569.50   19.30
  -4   2  -1  581.18   19.67
  -4   2  -1  574.98   19.68
  -4  -2  -1  613.22   19.80
  -5  -2  -1 2301.85   79.59
  -5  -2  -1 2429.64   79.67
  -5  -2  -1 2562.19   81.78
  -5   2  -1 2349.27   81.64
  -5  -2  -1 2526.84   81.66
  -5  -2  -1 2399.76   79.79
  -5  -2  -1 2513.33   79.51
   5  -2   1 2392.44   79.15
   5  -2   1 2498.28   79.39
  -5   2  -1 2469.13   79.66
  -5   2  -1 2454.56   79.65
  -5   2  -1 2528.97   79.65
  -6  -2  -1   29.74    2.13
  -6  -2  -1   25.62    1.47
  -6  -2  -1   27.37    3.72
  -6   2  -1   19.95    3.63
  -6   2  -1   12.09    3.34
  -6  -2  -1   23.54    3.74
  -6  -2  -1   24.71    1.83
   6  -2   1   23.98    1.32
   6  -2   1   25.40    1.75
  -6   2  -1   17.43    1.98
  -6   2  -1   15.16    1.98
  -6   2  -1   16.36    1.93
  -7  -2  -1  157.63    6.19
  -7  -2  -1  168.21    8.78
  -7   2  -1  110.03    8.22
  -7   2  -1  145.31    6.01
  -7   2  -1  150.77    6.09
  -7   2  -1  139.32    6.00
  -7   2  -1  142.04    8.79
  -7  -2  -1  158.18    5.45
  -7  -2  -1  170.98    8.83
  -7   2  -1  139.97    5.55
  -7   2  -1  135.42    6.09
  -7  -2  -1  169.70    5.97
  -7  -2  -1  164.68    5.85
   7  -2   1  163.00    5.82
   8  -2   1  763.25   24.95
  -8  -2  -1  741.00   24.90
  -8   2  -1  747.20   25.23
  -8   2  -1  758.83   25.29
  -8   2  -1  767.17   25.26
  -8  -2  -1  716.04   25.32
  -8  -2  -1  682.58   28.38
  -8   2  -1  715.97   28.94
  -8  -2  -1  734.72   24.71
  -8  -2  -1  707.14   28.44
  -8   2  -1  833.25   29.52
  -8  -2  -1  735.37   24.59
  -8   2  -1  783.14   24.83
  -8  -2  -1  782.49   25.11
  -8   2  -1  743.12   25.39
   9  -2   1  114.47    4.70
  -9   2  -1  108.73    4.95
  -9   2  -1  117.20    4.50
  -9   2  -1  109.91    5.01
  -9   2  -1  109.14    5.04
  -9  -2  -1  119.77    5.31
  -9   2  -1   91.89    7.81
  -9  -2  -1  111.85    4.40
  -9  -2  -1  120.21    8.26
   9  -2   1  114.81    4.55
  -9   2  -1   91.35    7.81
  -9  -2  -1  117.98    8.16
  -9  -2  -1  112.44    4.32
  -9   2  -1  124.13    4.64
  -9   2  -1  104.99    5.28
  -9  -2  -1  101.21    4.79
  10  -2   1 1531.15   51.12
 -10   2  -1 1585.49   51.48
 -10   2  -1 1567.47   51.41
 -10   2  -1 1559.67   51.52
 -10   2  -1 1511.98   50.81
 -10   2  -1 1533.18   51.68
 -10  -2  -1 1482.66   55.89
 -10  -2  -1 1540.35   50.81
  10  -2   1 1520.95   50.87
 -10   2  -1 1604.00   51.62
 -10  -2  -1 1564.51   56.15
 -10  -2  -1 1569.80   50.77
 -10   2  -1 1349.24   55.60
 -10   2  -1 1640.73   51.09
 -10  -2  -1 1658.70   51.35
 -10   2  -1 1541.12   51.71
  11  -2   1  159.13    6.39
 -11   2  -1  160.21    6.76
 -11   2  -1  152.05    6.61
 -11   2  -1  157.42    6.63
 -11   2  -1  142.22    6.89
 -11   2  -1  171.65    8.83
 -11   2  -1  158.78   10.91
 -11  -2  -1  181.18   11.05
 -11   2  -1  167.57    6.90
 -11   2  -1  123.28   10.06
 -11  -2  -1  182.33   10.96
 -11   2  -1  168.44    6.35
 -11  -2  -1  171.62    6.61
 -11   2  -1  156.22    7.08
 -12   2  -1  125.19    5.76
 -12   2  -1  132.24    5.72
 -12   2  -1  133.78    5.69
 -12   2  -1  133.41    6.17
 -12  -2  -1  144.70   10.27
 -12   2  -1  102.03    9.52
 -12   2  -1  122.58    5.89
 -12  -2  -1  125.08    9.65
 -12   2  -1  136.57   10.32
  12  -2   1  120.96    5.38
 -12   2  -1  120.19    6.12
 -13   2  -1 1842.85   60.17
 -13   2  -1 1775.47   60.25
 -13  -2  -1 1845.47   60.90
 -13   2  -1 1934.71   60.84
 -13  -2  -1 1902.02   67.18
 -13   2  -1 1821.77   60.56
  13   2   1 1794.96   60.10
  13  -2   1 1773.59   59.99
 -13   2  -1 1827.94   60.80
 -14  -2  -1   74.31    4.77
 -14   2  -1   67.28    4.30
 -14  -2  -1   58.22    7.37
 -14   2  -1   51.08    7.26
 -14   2  -1   63.22    4.00
 -14   2  -1   64.24    7.52
 -14  -2  -1   67.36    7.60
  14  -2   1   58.80    3.46
  14   2   1   61.84    3.73
 -14   2  -1   59.19    4.18
 -15  -2  -1  553.74   26.27
 -15   2  -1  554.46   19.89
 -15  -2  -1  538.55   20.16
 -15   2  -1  508.77   25.61
 -15  -2  -1  594.14   26.54
 -15   2  -1  553.60   19.98
 -16   2  -1   31.04    6.54
 -16  -2  -1   49.35    7.06
 -16   2  -1   47.34    7.60
 -16   2  -1   27.20    3.31
 -16  -2  -1   39.25    6.53
 -16  -2  -1   41.57    3.60
  16  -2   1   31.92    6.53
 -16   2  -1   36.76    3.40
 -17   2  -1    1.45    4.80
 -17  -2  -1    1.40    4.75
  17  -2   1    1.91    4.98
 -17   2  -1    3.50    2.13
 -17  -2  -1    0.83    2.21
 -17   2  -1    1.40    4.65
 -17  -2  -1   -3.39    4.87
 -17   2  -1    1.20    2.27
 -17   2  -1    2.81    2.38
 -17  -2  -1    1.48    3.03
 -17   2  -1    2.79    2.35
 -18  -2  -1   99.17   11.01
 -18   2  -1  133.92   12.47
  18  -2   1  110.56   10.96
 -18   2  -1  129.64    6.44
 -18  -2  -1  111.07   11.46
 -18   2  -1   95.52    6.26
 -18   2  -1  134.71   12.40
 -18  -2  -1  105.44    6.35
 -18  -2  -1  118.44    7.08
 -18   2  -1  123.34    6.66
 -19   2  -1  352.14   22.51
 -19  -2  -1  449.45   16.48
 -19   2  -1  348.60   15.95
 -19  -2  -1  443.59   24.24
 -19   2  -1  420.94   15.90
 -19  -2  -1  416.64   16.74
 -19   2  -1  406.29   23.95
 -19  -2  -1  508.65   25.55
 -20  -2  -1  129.35    7.36
 -20   2  -1   99.93    6.46
 -20  -2  -1  111.77    6.73
 -20  -2  -1  114.81   12.09
 -21  -2  -1  297.74   12.87
 -21   2  -1  302.77   20.12
 -21   2  -1  283.86   12.90
 -21   2  -1  310.95   13.01
 -21  -2  -1  298.73   19.80
 -21   2  -1  324.07   20.69
 -21  -2  -1  324.46   20.54
 -22   2  -1   17.22    6.25
 -22   2  -1   29.33    3.89
 -22   2  -1   26.81    3.70
 -22  -2  -1   25.14    3.43
 -22  -2  -1   29.81    3.64
 -22  -2  -1   25.77    7.01
 -22  -2  -1   28.07    3.78
 -23   2  -1  100.97    6.37
 -23   2  -1  108.43    6.41
 -23  -2  -1  118.33    6.55
 -23   2  -1   90.43   11.10
 -23  -2  -1  107.93    6.17
 -23  -2  -1   91.35   11.21
 -23  -2  -1  119.11    6.77
 -24   2  -1  115.87    6.60
 -24  -2  -1  117.57    6.42
 -24   2  -1  119.86   12.16
 -24  -2  -1  105.62   11.34
 -24   2  -1  103.74    6.27
 -24  -2  -1  120.60    6.30
 -24  -2  -1  111.56    6.60
 -25   2  -1  121.23    6.18
 -25   2  -1  110.73    6.26
 -25   2  -1  113.32   11.26
 -25  -2  -1  116.63   11.23
 -25  -2  -1  124.80    6.43
 -25  -2  -1  115.05    6.05
 -26  -2  -1  213.47    9.02
 -26   2  -1  228.70    9.62
 -26  -2  -1  202.79   14.40
 -26   2  -1  226.83    9.22
 -26   2  -1  213.95    9.10
 -26  -2  -1  227.82    9.56
 -27   2  -1   16.99    2.09
 -27  -2  -1   18.78    2.52
 -27   2  -1   14.00    5.09
 -27  -2  -1    7.15    4.28
 -27   2  -1   19.54    2.60
 -28   2  -1  227.43    8.61
 -28  -2  -1  197.41   12.18
 -29   2  -1   10.53    1.68
 -29   3   1    7.59    1.24
  28  -3  -1   11.57    1.61
 -28   3   1   11.11    1.80
 -27   3   1  114.42    9.04
 -27   3   1  138.09    6.13
 -27   3   1  126.98    5.91
 -27  -3   1  132.09    5.81
 -26  -3   1   -0.50    3.73
 -26   3   1   -0.51    3.92
 -26   3   1    8.16    2.17
 -26  -3   1    6.41    2.04
 -25  -3   1   42.36    3.51
 -25   3   1   44.39    7.20
 -25   3   1   48.71    3.66
 -25   3   1   57.59    4.09
 -25  -3   1   52.88    3.92
  24  -3  -1   33.62    3.58
 -24   3   1   25.84    3.15
 -24  -3   1   20.13    5.95
 -24   3   1   25.15    6.22
 -24  -3   1   26.66    3.17
 -23   3   1  277.18   11.68
 -23  -3   1  219.29   16.99
 -23   3   1  265.20   11.78
 -23  -3   1  298.10   11.79
 -23   3   1  218.23   17.02
 -23  -3   1  291.70   12.02
  23  -3  -1  279.51   11.80
 -22   3   1  263.59   17.89
 -22  -3   1  197.56   16.01
  22  -3  -1  198.84   15.68
  22  -3  -1  217.72   16.66
 -22   3   1  219.69   10.30
 -22   3   1  260.33   10.89
 -22  -3   1  236.20   10.34
 -21   3   1    3.19    5.48
 -21  -3   1    3.88    5.92
  21  -3  -1    3.89    6.10
 -21   3   1    7.36    2.62
 -21  -3   1   12.50    2.81
 -21  -3   1    5.29    5.37
 -21   3   1    6.98    5.45
 -20   3   1  466.48   24.41
 -20  -3   1  378.16   15.91
 -20   3   1  466.59   16.63
 -20  -3   1  363.55   22.26
  20  -3  -1  357.81   22.73
  20  -3  -1  428.43   24.23
 -20  -3   1  402.56   23.57
 -20   3   1  352.22   22.73
 -20   3   1  420.69   16.32
 -20  -3   1  395.98   16.55
 -19  -3   1  288.18   18.64
 -19  -3   1  284.14   12.08
 -19   3   1  308.78   19.36
 -19   3   1  300.01   12.39
  19  -3  -1  265.86   18.74
  19  -3  -1  313.19   19.93
 -19   3   1  293.43   12.35
 -19  -3   1  285.20   12.58
 -19  -3   1  300.31   19.22
 -18   3   1   72.46    9.22
 -18  -3   1   65.78    4.79
 -18  -3   1   74.69    9.63
 -18  -3   1   62.72    8.93
 -18   3   1   75.82    5.12
 -18   3   1   75.34    9.54
 -18  -3   1   68.96    5.42
 -18   3   1   75.51    5.16
 -17  -3   1  710.40   33.44
 -17   3   1  649.73   33.06
  17  -3  -1  725.54   34.62
 -17  -3   1  709.97   33.05
  17   3  -1  743.36   25.91
 -17  -3   1  746.83   26.62
 -17   3   1  761.34   26.43
 -16  -3   1   75.29    5.42
 -16   3   1   74.49    5.16
 -16  -3   1   75.79    8.98
  16  -3  -1   71.84    9.59
 -16   3   1   79.11    9.04
 -16  -3   1   78.55    8.92
 -16   3   1   50.04    8.16
  16  -3  -1   80.21    4.60
  16   3  -1   77.93    4.79
 -16   3   1   81.22    4.85
 -15  -3   1  212.58   14.50
 -15  -3   1  236.34   15.20
 -15   3   1  220.33    9.45
 -15   3   1  227.20    9.27
 -14  -3   1  638.52   23.30
 -14   3   1  686.55   23.43
 -14  -3   1  602.13   28.55
 -14  -3   1  638.24   28.76
 -14   3   1  551.97   28.14
 -14   3   1  654.80   22.89
 -14   3   1  643.46   22.99
 -14   3   1  628.96   22.96
  14  -3  -1  630.24   22.67
 -13   3   1    8.98    4.15
 -13  -3   1   13.09    4.67
 -13   3   1    3.75    4.46
 -13  -3   1    7.46    4.40
  13  -3  -1   10.82    2.13
 -13   3   1    9.70    2.25
 -13   3   1    9.82    2.12
 -13   3   1    8.00    2.19
 -12   3   1  653.20   27.85
 -12  -3   1  591.57   26.75
 -12   3   1  630.48   21.81
 -12  -3   1  539.58   26.18
  12  -3  -1  630.58   21.84
 -12   3   1  626.41   22.05
 -12   3   1  648.83   22.24
 -12   3   1  618.06   22.18
 -11  -3   1  336.01   13.25
 -11  -3   1  405.39   18.13
 -11   3   1  383.81   18.34
 -11  -3   1  360.77   17.50
 -11   3   1  369.68   13.61
 -11   3   1  397.92   13.61
 -11   3   1  358.11   13.52
  11  -3  -1  355.38   13.18
 -11  -3   1  346.83   12.80
  11  -3  -1  350.47   12.86
 -11   3   1  352.06   13.06
 -10   3   1  144.02    6.42
 -10   3   1  132.97    6.31
 -10   3   1  144.81    6.37
  10  -3  -1  133.36    5.81
 -10  -3   1  125.08    6.00
 -10   3   1  126.50    9.42
 -10  -3   1  119.72    8.67
  10  -3  -1  129.07    5.95
 -10  -3   1  137.56    5.77
 -10  -3   1  154.11    5.72
  -9   3   1  433.65   15.01
  -9   3   1  438.29   14.94
  -9   3   1  431.40   15.01
   9  -3  -1  440.06   14.60
  -9  -3   1  453.82   18.55
  -9   3   1  376.73   18.10
   9  -3  -1  449.89   14.70
  -9  -3   1  414.71   14.39
  -9  -3   1  401.73   14.16
  -8  -3   1   15.84    2.25
  -8  -3   1   16.60    3.77
  -8   3   1   13.64    4.44
   8  -3  -1   20.75    2.18
  -8  -3   1   20.04    2.01
   8  -3  -1   19.65    2.13
  -8   3   1   16.13    2.49
  -8   3   1   19.50    2.56
  -8   3   1   19.96    2.57
  -7   3   1  361.78   12.41
   7  -3  -1  362.07   12.84
  -7  -3   1  365.87   12.75
   7  -3  -1  365.74   12.80
   7   3  -1  358.55   12.39
  -7   3   1  349.90   13.11
  -7   3   1  365.82   13.11
  -7   3   1  365.77   13.13
  -6   3   1  564.09   18.74
   6  -3  -1  592.24   19.32
   6  -3  -1  579.59   19.20
  -6  -3   1  569.21   19.18
  -6   3   1  559.08   19.42
  -6   3   1  583.07   19.49
  -6  -3   1  535.42   20.66
   6   3  -1  579.17   18.91
  -6   3   1  561.56   19.44
  -6  -3   1  548.49   21.27
   5  -3  -1 1318.12   43.05
  -5  -3   1 1280.29   44.58
   5   3  -1 1331.15   42.73
  -5   3   1 1296.05   43.12
  -5   3   1 1270.05   43.11
  -5   3   1 1284.31   43.13
  -5  -3   1 1326.19   42.95
  -4  -3   1  966.06   32.54
  -4   3   1  950.77   31.59
  -4   3   1  940.72   31.58
   4   3  -1  953.97   31.28
  -4   3   1  922.11   31.60
  -4  -3   1  954.16   31.46
  -3   3   1    1.20    1.63
  -3  -3   1    1.52    1.48
  -3  -3   1    0.18    1.57
  -3   3   1    1.55    1.58
  -3   3   1    2.91    1.59
  -3   3   1    2.29    1.71
   3  -3  -1    2.53    1.44
   3   3  -1    3.77    1.48
  -2   3   1 1472.08   51.28
  -2  -3   1 1449.81   51.09
  -2   3   1 1663.41   51.65
   2  -3  -1 1703.50   51.55
  -2   3   1 1632.37   51.69
   2   3  -1 1628.02   51.59
  -2  -3   1 1652.80   51.66
   2  -3  -1 1626.60   51.58
   1  -3  -1  622.05   19.76
  -1   3   1  581.29   19.79
   1   3  -1  564.85   19.78
  -1   3   1  599.07   19.80
  -1  -3   1  553.85   19.77
   1  -3  -1  599.66   19.84
   0  -3   1   34.79    2.30
   0  -3  -1   31.47    2.36
   0  -3  -1   34.70    2.17
   0   3   1   32.05    2.19
   1  -3   1 1664.59   54.74
  -1  -3  -1 1699.65   54.86
   1  -3   1 1653.67   54.55
   1   3   1 1706.20   54.60
  -2  -3  -1  423.18   14.26
   2  -3   1  398.71   14.04
   2  -3   1  408.80   13.90
   3  -3   1 1631.77   53.12
  -3  -3  -1 1633.19   53.32
  -3   3  -1 1580.81   53.52
  -3  -3  -1 1656.49   53.59
   3  -3   1 1665.80   53.02
  -3   3  -1 1597.86   53.33
  -4   3  -1 2708.48   86.61
  -4   3  -1 2818.15   86.26
  -4   3  -1 2975.08   86.17
  -4  -3  -1 2753.12   87.46
   4  -3   1 2663.29   86.24
  -4  -3  -1 2720.68   86.52
  -4  -3  -1 2511.08   86.05
  -5   3  -1    4.17    1.81
  -5  -3  -1    6.17    1.52
  -5  -3  -1    4.14    2.12
  -5   3  -1    5.93    2.35
  -5   3  -1    5.07    1.28
  -5  -3  -1    6.69    2.26
  -5   3  -1    5.61    2.27
  -5   3  -1    4.97    1.12
  -5  -3  -1    6.57    1.16
  -5  -3  -1    5.88    1.71
   5  -3   1    5.15    1.27
  -5  -3  -1    8.24    1.32
  -6   3  -1  586.95   20.79
  -6  -3  -1  577.55   20.82
   6   3   1  608.75   20.21
  -6   3  -1  603.30   20.45
  -6  -3  -1  634.44   22.88
  -6   3  -1  628.60   20.30
  -6   3  -1  615.25   22.81
  -6  -3  -1  606.03   20.22
  -6  -3  -1  629.22   22.69
  -6  -3  -1  619.74   20.64
   6  -3   1  608.31   20.18
  -6  -3  -1  626.59   20.21
  -7  -3  -1  361.32   13.68
  -7   3  -1  395.39   13.43
  -7   3  -1  412.24   16.53
  -7  -3  -1  416.27   16.33
  -7  -3  -1  385.68   13.07
  -7   3  -1  431.29   16.64
  -7  -3  -1  382.97   15.98
  -7   3  -1  357.33   13.22
  -7  -3  -1  374.12   13.20
  -7  -3  -1  388.64   13.49
  -7   3  -1  371.69   13.72
   7   3   1  379.82   12.99
  -8  -3  -1   45.97    4.86
  -8   3  -1   38.81    5.00
  -8   3  -1   31.78    2.69
  -8  -3  -1   46.10    5.06
  -8  -3  -1   37.37    2.55
  -8   3  -1   35.36    4.82
  -8  -3  -1   42.13    3.11
  -8   3  -1   44.55    2.78
  -8  -3  -1   41.44    2.71
  -8   3  -1   42.62    3.19
  -8   3  -1   49.36    3.23
   8   3   1   39.16    2.12
  -9   3  -1   30.65    2.84
  -9   3  -1   37.43    2.54
  -9  -3  -1   39.39    3.19
  -9  -3  -1   38.05    2.60
  -9   3  -1   34.72    4.99
  -9  -3  -1   42.35    4.88
  -9  -3  -1   28.70    2.40
  -9  -3  -1   27.13    2.46
 -10  -3  -1  890.15   35.65
 -10   3  -1  868.76   39.28
 -10  -3  -1 1164.33   40.46
  10  -3   1 1041.17   35.25
 -10  -3  -1 1098.21   39.92
 -10  -3  -1 1135.04   35.57
 -10   3  -1 1036.11   40.11
 -10  -3  -1 1140.00   35.57
 -10   3  -1 1099.63   35.24
 -10   3  -1 1065.31   35.80
 -11   3  -1  202.52    8.01
 -11   3  -1  204.03    7.36
 -11  -3  -1  194.55    8.16
 -11   3  -1  191.74    8.30
 -11  -3  -1  199.17   11.71
 -11   3  -1  192.74   11.87
 -11   3  -1  175.49   11.50
 -11  -3  -1  207.51   11.75
 -11  -3  -1  198.96    7.80
  11  -3   1  199.84    7.64
 -11  -3  -1  203.77    7.71
 -12   3  -1 1318.21   41.50
 -12  -3  -1 1282.06   46.60
 -12   3  -1 1332.94   47.47
 -12   3  -1 1236.28   41.05
 -12  -3  -1 1282.88   40.90
 -12   3  -1 1119.95   40.81
  12  -3   1 1130.24   40.42
 -12  -3  -1 1226.84   40.61
 -13   3  -1    2.99    2.32
 -13  -3  -1   -2.00    3.89
 -13   3  -1    1.90    2.08
 -13   3  -1    2.10    4.12
 -13   3  -1   -1.08    4.40
 -13  -3  -1    3.08    1.82
 -13  -3  -1   -0.98    3.55
 -13   3  -1    2.42    1.98
  13  -3   1    1.66    1.52
 -13  -3  -1    2.64    1.83
 -14   3  -1  426.50   15.97
 -14   3  -1  379.14   20.96
 -14  -3  -1  411.52   21.07
 -14  -3  -1  426.29   15.82
 -14   3  -1  450.06   16.35
 -14  -3  -1  391.41   20.91
 -14   3  -1  417.88   21.74
 -15   3  -1    9.29    4.81
 -15  -3  -1    5.21    4.07
 -15   3  -1    7.37    2.30
 -15   3  -1   13.37    5.04
 -15  -3  -1    5.37    4.33
 -16  -3  -1   78.72    4.99
 -16  -3  -1   63.64    8.29
 -16   3  -1   94.23    5.35
 -16   3  -1   71.62    9.19
 -16   3  -1   89.75    5.15
 -16  -3  -1   78.55    5.55
 -16   3  -1   92.40    5.61
 -16   3  -1   86.14    9.80
 -16  -3  -1   48.85    7.89
 -17  -3  -1  183.55   14.20
 -17   3  -1  226.61   15.76
 -17   3  -1  205.60    9.43
 -17  -3  -1  206.48    9.26
 -17   3  -1  209.80    9.27
 -17  -3  -1  169.59   13.80
 -17  -3  -1  198.16    9.86
 -17   3  -1  214.51    9.71
 -18  -3  -1   18.37    6.35
 -18   3  -1   16.16    3.04
 -18  -3  -1   21.62    3.19
 -18   3  -1   18.59    6.21
 -18   3  -1   25.42    3.50
 -18  -3  -1   16.31    3.85
 -18  -3  -1   18.20    6.63
 -19  -3  -1   12.50    6.23
 -19   3  -1   19.98    3.11
 -19  -3  -1   17.28    2.92
 -19   3  -1   17.45    3.45
 -19   3  -1   14.63    6.06
  19  -3   1   16.69    7.04
 -19  -3  -1   15.41    3.96
 -19   3  -1   27.86    6.69
 -19  -3  -1   24.31    6.77
 -20  -3  -1  105.44    6.80
 -20   3  -1   91.26    5.82
  20  -3   1   83.81   10.80
 -20   3  -1  106.58    6.18
 -20   3  -1   93.15    6.22
 -20  -3  -1  105.30    6.06
 -20  -3  -1   98.47   10.55
 -21  -3  -1   11.16    3.60
 -21   3  -1   17.26    3.22
 -21  -3  -1    5.28    5.19
 -21   3  -1   19.55    6.91
 -21   3  -1   16.20    2.95
 -21  -3  -1   10.66    2.62
  21  -3   1    8.10    5.68
 -22  -3  -1  213.09    9.69
 -22   3  -1  206.27    9.64
 -22   3  -1  221.10   10.15
 -23  -3  -1   29.67    3.54
 -23  -3  -1   15.43    5.82
 -23  -3  -1   21.31    2.96
 -23   3  -1   24.54    3.06
 -23   3  -1   17.65    2.96
 -23   3  -1   12.28    6.23
 -24  -3  -1   78.17    4.87
 -24   3  -1   70.67    8.99
 -24  -3  -1   68.74    8.76
 -24   3  -1   73.77    4.88
 -25  -3  -1  100.03    5.68
 -25   3  -1   99.08    5.53
 -25   3  -1   90.40    9.72
 -26   3  -1   30.88    3.08
 -26  -3  -1   37.97    3.28
 -26   3  -1   23.76    5.27
 -26  -3  -1   25.53    5.12
 -26   3  -1   37.52    3.24
 -27   3  -1  108.53    5.11
  27  -3   1  101.74    4.76
 -27  -3  -1  110.60    5.30
 -27   3  -1  104.82    5.18
 -28   3  -1    4.58    1.49
 -29   3  -1   63.91    3.09
 -28   4   1    0.25    1.21
 -27   4   1   25.76    2.36
 -27   4   1   18.62    2.02
  27  -4  -1   21.34    1.92
 -27  -4   1   21.26    2.02
 -26   4   1   20.96    2.31
 -26  -4   1   29.24    2.63
  26  -4  -1   22.15    2.35
  26  -4  -1   23.11    2.65
 -25   4   1   -0.38    1.84
 -25  -4   1    0.40    1.96
  25  -4  -1    2.20    1.83
  25  -4  -1    3.35    2.31
  24  -4  -1   60.76    4.56
 -24  -4   1   70.64    4.68
 -24   4   1   62.42    4.24
  23  -4  -1   22.82    6.61
  23  -4  -1   33.10    7.31
 -22   4   1   17.26    2.95
  22  -4  -1   19.54    7.37
  22  -4  -1   21.23    7.17
 -21   4   1   58.81    4.61
 -21  -4   1   64.87    5.16
  21  -4  -1   50.94    9.28
  21  -4  -1   61.49    9.66
 -20   4   1  104.65    6.32
  20  -4  -1  100.91   11.91
 -20   4   1  104.67    6.50
 -20  -4   1  111.54    6.90
  19  -4  -1  138.70   14.38
 -19  -4   1  147.77    8.23
 -19   4   1  147.35    7.94
  18   4  -1    3.49    2.55
  18  -4  -1    0.86    6.08
 -18   4   1    4.03    2.94
 -18  -4   1    2.47    3.21
  17   4  -1  128.32    6.78
  17  -4  -1  126.67   13.30
 -17  -4   1  135.35    7.60
 -17   4   1  118.62    7.12
  16   4  -1  336.00   13.35
  16  -4  -1  325.04   13.19
 -16  -4   1  336.15   13.92
 -16   4   1  327.95   13.78
  15  -4  -1   48.34    4.02
 -15   4   1   48.44    4.36
  14  -4  -1  184.45    8.39
 -14   4   1  175.91    8.38
 -14   4   1  192.21    8.91
 -12   4   1   13.36    2.61
 -12   4   1   13.45    2.70
 -12  -4   1   13.84    2.67
  11  -4  -1  493.77   17.59
 -11   4   1  500.31   18.22
 -11   4   1  497.43   18.08
 -11  -4   1  469.64   17.87
  10  -4  -1  416.13   14.55
 -10   4   1  416.80   15.10
 -10   4   1  420.87   14.99
   9  -4  -1  296.69   11.15
  -9   4   1  287.13   11.39
  -9   4   1  271.35   11.43
  -9  -4   1  296.11   11.26
   8  -4  -1  425.08   15.58
  -8  -4   1  429.78   15.48
  -8   4   1  405.18   15.80
   8   4  -1  412.90   14.98
  -8   4   1  405.84   15.76
  -7   4   1  361.96   13.75
   7   4  -1  376.54   13.04
  -7   4   1  348.86   13.65
   7  -4  -1  357.95   13.53
  -7  -4   1  376.24   13.40
   6  -4  -1   84.63    4.26
   6   4  -1   87.18    4.07
  -6   4   1   77.37    4.58
  -6   4   1   76.46    4.54
   6  -4  -1   83.44    4.53
  -6  -4   1   86.90    4.39
   5   4  -1  474.01   16.26
  -5   4   1  437.24   16.60
  -5   4   1  451.58   16.66
   5  -4  -1  472.71   16.32
   5  -4  -1  467.42   16.68
  -5  -4   1  481.66   16.53
  -4  -4   1    8.76    2.05
  -4   4   1    6.59    2.10
   4   4  -1    6.77    1.82
   4  -4  -1    8.29    1.82
  -4   4   1    7.01    2.32
  -3  -4   1  491.75   17.21
   3   4  -1  503.03   17.11
   3  -4  -1  484.85   16.98
  -3   4   1  477.26   17.23
  -2  -4   1   38.90    2.94
   2  -4  -1   40.65    2.75
  -2   4   1   42.54    3.05
   2   4  -1   43.96    2.95
   1  -4  -1  245.88    9.62
  -1  -4   1  254.89    9.66
  -1   4   1  257.84    9.54
   1   4  -1  258.08    9.64
   0  -4  -1   51.27    3.43
   0  -4   1   60.16    3.43
   0   4  -1   63.47    3.58
   0   4   1   53.06    3.18
   1  -4   1   12.33    2.05
  -1  -4  -1    9.55    2.12
  -1   4  -1   11.89    2.19
   2  -4   1  593.78   20.18
  -2  -4  -1  563.17   20.27
   2  -4   1  598.23   19.95
  -3  -4  -1  126.57    5.64
   3  -4   1  126.96    5.41
   3  -4   1  120.14    5.13
   4  -4   1  113.52    5.04
  -4  -4  -1  119.08    5.35
   4  -4   1  110.68    4.87
  -5  -4  -1  117.37    4.73
  -5   4  -1  115.58    4.65
   5  -4   1  109.95    5.01
  -5  -4  -1  120.37    5.44
   5   4   1  114.75    5.06
   5  -4   1  120.39    5.04
  -6   4  -1   55.51    2.97
   6   4   1   64.19    3.22
   6  -4   1   56.18    3.22
   6  -4   1   53.22    3.07
  -6  -4  -1   59.77    3.67
  -6  -4  -1   58.70    3.28
  -7  -4  -1  850.62   29.26
  -7   4  -1  863.52   29.32
  -7  -4  -1  900.71   29.73
   7   4   1  851.74   29.16
  -7   4  -1  875.37   29.70
  -7   4  -1  920.47   29.38
  -8  -4  -1   90.44    4.62
  -8   4  -1   63.90    3.63
  -8   4  -1   66.98    3.81
  -8  -4  -1   81.95    4.14
  -8   4  -1   69.23    4.05
   8   4   1   76.50    3.54
  -9   4  -1    5.10    1.56
  -9  -4  -1    4.10    2.27
  -9   4  -1    5.48    1.79
   9  -4   1    2.78    1.82
  -9   4  -1    7.03    1.86
  -9  -4  -1    2.87    1.65
 -10  -4  -1   93.05    5.43
 -10   4  -1   96.57    4.77
 -10   4  -1   92.40    4.94
 -10   4  -1   96.29    4.79
 -10  -4  -1  108.16    5.01
  10  -4   1   99.58    4.95
 -11   4  -1  111.26    5.50
 -11   4  -1  117.25    5.40
  11  -4   1  118.69    5.54
 -11  -4  -1  111.77    5.51
 -12  -4  -1    7.51    2.04
 -12   4  -1    8.83    2.59
 -12   4  -1   10.84    2.00
 -12  -4  -1    8.57    2.54
 -13   4  -1  147.82    7.07
 -14   4  -1   24.51    3.46
 -14   4  -1   27.76    3.10
 -15   4  -1   12.12    3.11
 -15   4  -1   14.49    2.79
 -15   4  -1   10.40    2.58
 -16  -4  -1   86.64    5.98
 -16   4  -1   79.96    5.69
 -16   4  -1   79.39    5.31
 -17   4  -1   31.52    4.05
 -17   4  -1   27.69    3.67
 -18   4  -1  454.93   17.89
  18  -4   1  449.50   25.88
 -18   4  -1  406.55   17.40
 -19  -4  -1    4.60    3.71
 -19   4  -1    3.50    3.05
  19  -4   1    3.32    6.73
 -19   4  -1    4.09    2.65
 -20  -4  -1   46.35    5.01
  20  -4   1   39.75    8.99
 -20   4  -1   32.87    3.85
 -21  -4  -1   73.66    5.83
  21  -4   1   72.93   10.62
  21  -4   1   62.72    9.95
 -21   4  -1   80.20    5.36
 -22  -4  -1    7.55    3.30
 -22   4  -1    9.59    2.70
  22  -4   1   12.56    6.25
  22  -4   1    5.06    5.51
  23  -4   1  117.73   11.18
  23  -4   1   90.85   10.08
 -24   4  -1   15.22    2.65
 -24  -4  -1   18.66    2.95
 -25   4  -1    3.16    1.83
  25  -4   1    3.59    2.26
 -25  -4  -1    4.03    2.34
 -25   4  -1    3.71    2.16
 -26   4  -1   27.93    2.58
 -26  -4  -1   32.06    2.90
 -26   4  -1   28.65    2.79
 -27   4  -1   52.38    3.06
 -27  -4  -1   51.52    3.19
 -27   4  -1   53.46    3.24
 -28   4  -1    9.03    1.38
 -27   5   1    6.68    1.42
  26  -5  -1   20.35    2.31
 -26  -5   1   21.19    2.02
 -26   5   1   19.29    2.23
 -25  -5   1    2.81    1.82
  25   5  -1    1.81    1.52
  25  -5  -1    0.79    1.34
  25  -5  -1    2.86    2.14
  25  -5  -1    0.40    3.55
  24  -5  -1   22.98    2.56
 -24  -5   1   32.18    3.12
  24  -5  -1   30.78    3.40
  24  -5  -1   22.36    5.65
  23  -5  -1    3.82    1.91
  23  -5  -1    6.49    5.31
  23  -5  -1    0.62    5.04
  22  -5  -1   15.52    6.63
  22  -5  -1   15.39    6.53
 -21   5   1  156.74    7.91
 -21  -5   1  144.88    7.77
  21  -5  -1  151.73    7.35
  21  -5  -1  129.87   13.44
  21  -5  -1  147.60   13.87
 -20  -5   1   39.70    4.34
 -20   5   1   39.26    4.29
  20  -5  -1   35.43    3.58
  20  -5  -1   41.86    8.98
  20  -5  -1   28.34    7.99
 -19  -5   1   24.56    4.05
 -19   5   1   32.37    4.09
  19  -5  -1   24.33    3.23
  19  -5  -1   32.09    8.90
  19  -5  -1   31.44    8.32
  18   5  -1   30.53    3.57
 -18   5   1   25.91    4.04
 -18  -5   1   30.91    4.25
  18  -5  -1   20.07    8.16
  17   5  -1    6.24    2.68
 -17   5   1    8.42    3.15
 -17  -5   1   11.80    3.43
  17  -5  -1    8.95    3.01
  17  -5  -1    4.59    6.87
 -16  -5   1   40.55    4.53
 -16   5   1   41.50    4.63
  16  -5  -1   35.95    4.05
 -15   5   1    4.89    3.16
  15  -5  -1    1.83    2.70
 -14   5   1   21.63    3.62
  14  -5  -1   22.16    3.56
 -13  -5   1   10.07    2.86
  12  -5  -1  112.10    5.87
  12  -5  -1  107.34    5.78
 -11  -5   1  225.92    9.33
 -11  -5   1  185.42    8.51
 -11   5   1  193.74    9.09
 -11   5   1  212.28    8.70
  11  -5  -1  191.12    8.66
 -10  -5   1  142.06    6.93
 -10  -5   1  131.00    6.54
  10  -5  -1  142.99    6.71
  10  -5  -1  146.79    6.94
  -9  -5   1   82.91    4.96
  -9  -5   1   74.46    4.48
   9  -5  -1   84.04    4.64
  -9   5   1   67.88    4.83
  -8  -5   1  399.59   14.72
   8  -5  -1  367.33   14.45
  -8   5   1  391.34   15.11
   8   5  -1  403.95   14.22
  -7  -5   1   23.43    2.73
  -7   5   1   26.73    3.12
   7  -5  -1   27.36    2.68
   7   5  -1   22.14    2.29
  -6  -5   1    1.67    1.98
  -6   5   1    2.41    2.35
   6  -5  -1    4.06    1.84
   6   5  -1    0.39    1.63
   6  -5  -1    2.10    2.26
  -5  -5   1  701.51   24.23
   5   5  -1  680.54   23.90
   5  -5  -1  706.35   23.99
  -5   5   1  673.95   24.36
   5  -5  -1  695.46   24.43
   4   5  -1  543.89   19.39
  -4   5   1  558.17   19.74
   4  -5  -1  541.93   19.31
   4  -5  -1  556.21   19.84
   3  -5  -1    2.72    1.75
   3   5  -1    3.24    1.85
   3  -5  -1    2.69    2.31
   2   5  -1  128.17    6.22
   2  -5  -1  139.14    6.48
   1   5  -1  837.49   28.75
   0   5  -1  383.10   14.26
   1  -5   1  668.28   23.69
  -1   5  -1  696.88   23.89
   2  -5   1   64.68    3.87
  -2   5  -1   56.50    3.99
   3  -5   1  419.60   15.78
   3   5   1  446.06   15.88
  -3   5  -1  410.97   16.00
   4  -5   1  199.33    8.39
  -4   5  -1  208.90    8.84
   4  -5   1  207.63    8.24
   4   5   1  214.48    8.51
  -4  -5  -1  215.19    8.58
  -5  -5  -1  215.71    9.00
   5   5   1  219.84    8.69
  -5   5  -1  212.58    9.05
   5  -5   1  212.14    8.53
  -5  -5  -1  226.69    8.83
   6   5   1  161.92    6.97
   6  -5   1  168.71    7.02
  -6   5  -1  175.06    7.58
  -6  -5  -1  168.15    7.16
   7   5   1   21.92    2.28
  -7   5  -1   25.65    2.88
   7  -5   1   19.56    2.22
  -7  -5  -1   26.44    2.49
  -8   5  -1   91.16    5.18
   8  -5   1   97.54    4.90
  -8  -5  -1  101.98    5.72
  -9   5  -1   88.53    4.96
   9  -5   1   93.31    4.72
  -9  -5  -1   76.08    5.01
 -10  -5  -1   14.33    2.99
 -10   5  -1   19.15    2.49
  10  -5   1   19.13    2.53
 -10  -5  -1   20.60    2.57
  10  -5   1   20.34    2.76
 -11   5  -1   37.34    3.15
  11  -5   1   36.04    3.13
 -11  -5  -1   36.98    3.15
  11  -5   1   36.33    3.29
 -12   5  -1  233.85   11.01
 -12  -5  -1  270.73   11.26
 -13   5  -1   91.01    5.94
 -13  -5  -1   94.02    5.87
  13  -5   1   91.70    5.18
 -14   5  -1    3.73    2.91
 -15   5  -1    9.34    3.29
 -16   5  -1  453.25   19.03
  16  -5   1  515.42   18.77
  17  -5   1   78.51    5.24
 -17  -5  -1   67.98    5.77
 -17   5  -1   86.25    5.92
  17  -5   1   75.82    4.92
  18  -5   1   12.51    7.25
 -18  -5  -1    8.11    3.57
 -18   5  -1   10.16    3.26
  18  -5   1    6.62    2.31
 -19   5  -1    9.98    3.12
 -19  -5  -1    9.31    3.59
  19  -5   1   10.46    7.42
 -20  -5  -1   99.68    6.61
  20  -5   1   84.01   11.73
 -21  -5  -1    0.20    2.98
  21  -5   1   -3.88    5.74
  21  -5   1    0.76    5.94
  22  -5   1   47.93    8.28
  22  -5   1   45.01    8.14
 -23   5  -1   11.91    2.17
  23  -5   1   14.31    5.53
  23  -5   1   12.94    5.53
 -24   5  -1   34.65    2.79
  24  -5   1   31.15    6.21
 -24  -5  -1   40.54    3.53
 -25   5  -1    6.80    1.81
 -25   5  -1    4.56    1.46
  25  -5   1    8.14    2.23
 -25   5  -1    6.23    2.07
 -25  -5  -1    7.66    2.09
 -26   5  -1    6.50    1.80
 -26  -5  -1    7.72    1.72
 -27   5  -1   12.50    1.56
 -26   6   1   70.11    3.32
 -25   6   1    2.52    1.49
 -25   6   1    0.78    1.24
  25   6  -1    2.32    1.17
  25  -6  -1    2.65    1.88
 -25  -6   1    2.09    1.26
  24  -6  -1    3.11    2.29
  24  -6  -1    7.72    4.31
 -24  -6   1    6.45    1.85
  23  -6  -1  131.33    6.63
  23  -6  -1  121.46   10.75
  22   6  -1   10.51    2.16
  22  -6  -1   11.59    2.03
  22  -6  -1    8.83    5.50
  22  -6  -1   13.70    6.27
 -21  -6   1   37.56    3.78
  21  -6  -1   45.53    3.45
  21  -6  -1   50.86    8.70
  21  -6  -1   46.46    8.38
 -20   6   1   16.03    3.23
  20  -6  -1   14.99    7.26
  20  -6  -1   14.58    6.91
 -19  -6   1  220.28   10.41
 -19   6   1  241.67   10.73
  19  -6  -1  227.62    9.95
  19  -6  -1  213.03   17.44
 -18  -6   1  181.10    9.22
 -18   6   1  194.13    9.49
  18   6  -1  196.81    8.89
  18  -6  -1  175.25    8.57
  18   6  -1  194.63    8.82
  18  -6  -1  196.67   16.69
 -17  -6   1   28.46    4.14
 -17   6   1   35.06    4.11
  17   6  -1   24.03    3.41
  17  -6  -1   27.10    3.20
  17  -6  -1   37.82    9.54
  17  -6  -1   30.42    3.77
 -16   6   1   12.06    3.36
 -16  -6   1   17.77    3.64
  16  -6  -1   10.74    2.69
  16  -6  -1    8.64    7.86
  16  -6  -1   14.00    3.30
 -15   6   1   12.77    3.53
  15  -6  -1   11.26    2.73
  15  -6  -1   12.88    3.39
 -14   6   1  331.26   14.15
  14  -6  -1  323.65   13.38
  14  -6  -1  333.04   14.11
 -13  -6   1  234.00   10.73
  13  -6  -1  231.27   10.26
  13  -6  -1  244.46   11.15
 -12  -6   1    3.22    2.92
 -12   6   1    5.78    2.16
  12  -6  -1    1.82    2.28
  12  -6  -1    3.93    2.46
  11  -6  -1  581.05   20.56
 -11   6   1  560.61   20.56
  11  -6  -1  589.18   20.91
 -10  -6   1  225.16   10.28
  10  -6  -1  238.51    9.99
 -10   6   1  234.79   10.08
  10  -6  -1  223.32   10.20
  -9  -6   1   76.41    4.99
  -9  -6   1   69.66    4.73
  -9   6   1   64.85    4.61
   9  -6  -1   68.39    4.43
   9  -6  -1   67.14    4.90
  -8  -6   1  817.52   27.27
  -8   6   1  782.06   27.30
   8  -6  -1  775.40   27.44
   7   6  -1    5.18    1.98
   7  -6  -1    5.59    2.69
  -7  -6   1   10.70    2.27
  -6  -6   1  115.79    6.15
   6  -6  -1  130.30    6.03
   6   6  -1  105.42    5.69
   6  -6  -1  113.23    6.39
  -5  -6   1  311.83   12.14
   5   6  -1  295.39   11.70
   5  -6  -1  283.78   12.21
  -4  -6   1    5.87    2.28
   4   6  -1    2.39    1.97
   4  -6  -1    7.71    2.48
  -3  -6   1 1389.30   46.07
   3   6  -1 1323.22   45.83
   3  -6  -1 1365.27   46.23
  -2  -6   1  417.70   15.94
   2   6  -1  423.19   15.89
   2  -6  -1  419.51   16.13
  -1  -6   1   12.26    2.68
  -1   6   1    4.75    2.51
   1   6  -1    8.81    2.59
   0  -6   1 1616.31   53.70
   0   6   1 1565.33   53.72
   0   6  -1 1631.63   53.83
   0  -6  -1 1586.66   53.80
   1  -6   1  267.01   10.76
  -1   6  -1  257.36   10.94
   1   6   1  259.40   10.82
  -1  -6  -1  261.39   10.88
   2  -6   1  711.41   25.74
  -2  -6  -1  751.71   25.97
  -2   6  -1  728.35   26.06
   2   6   1  737.90   25.87
  -3  -6  -1  212.94    9.19
   3   6   1  208.89    9.06
  -3   6  -1  216.88    9.42
  -4  -6  -1   10.74    2.37
   4   6   1    2.87    1.89
  -4   6  -1    6.50    2.42
  -5  -6  -1  671.26   24.48
   5   6   1  713.49   24.44
   6  -6   1   29.69    3.43
  -6  -6  -1   29.51    2.98
   6   6   1   31.42    2.91
   7  -6   1  812.26   29.50
   7  -6   1  844.06   28.86
   7   6   1  835.43   28.71
   8  -6   1 1102.92   39.18
  -8  -6  -1 1212.40   39.58
  -8   6  -1 1099.27   39.01
   9  -6   1   30.79    3.61
  -9  -6  -1   23.59    3.44
  -9   6  -1   31.84    3.25
  10  -6   1  350.85   13.91
 -10  -6  -1  361.28   14.31
 -10   6  -1  324.39   13.49
  11  -6   1   21.77    3.10
 -11  -6  -1   18.41    3.44
 -11   6  -1   20.62    2.93
  12  -6   1  408.43   15.47
 -12   6  -1  391.08   15.96
 -12  -6  -1  354.17   15.63
 -12   6  -1  404.09   15.14
 -13   6  -1   72.31    5.96
 -13  -6  -1  109.43    6.47
 -14   6  -1   18.85    3.69
 -15   6  -1  487.59   19.64
  15  -6   1  514.62   19.58
 -16   6  -1  142.91    8.08
  16  -6   1  142.11    7.63
 -17  -6  -1   38.26    4.68
 -17   6  -1   40.46    4.49
  17  -6   1   34.96    4.00
 -18  -6  -1  136.58    7.89
 -18   6  -1  138.53    7.79
  18  -6   1  145.18   14.63
 -19   6  -1    2.36    2.84
 -19  -6  -1    7.41    3.13
  19  -6   1    3.42    6.52
  20  -6   1  116.45   12.60
  20  -6   1  120.35   12.82
 -21  -6  -1   22.29    3.42
  21  -6   1   25.20    7.37
  21  -6   1   27.21    7.19
 -22  -6  -1    4.16    2.55
  22  -6   1   -0.61    5.17
  23  -6   1  219.20   14.40
 -23   6  -1  248.25    9.96
  24  -6   1   14.76    2.49
 -24   6  -1    8.99    2.04
 -24  -6  -1   14.21    2.28
 -25   6  -1   65.04    3.51
  25  -6   1   74.27    3.82
 -25   6  -1   71.64    3.73
 -25  -6  -1   71.81    3.69
 -26   6  -1  154.37    5.97
  24   7  -1   65.92    3.08
 -24   7   1   67.50    3.22
  23  -7  -1    9.44    2.30
 -23  -7   1    8.98    1.83
 -23   7   1    6.45    1.64
  22  -7  -1  275.21   15.83
  22  -7  -1  306.21   11.21
  22   7  -1  258.55   10.05
 -22   7   1  271.22   10.54
 -21  -7   1    4.73    2.08
  21  -7  -1   12.32    5.83
 -20   7   1   89.53    5.12
 -20  -7   1   70.77    4.59
  20  -7  -1   58.17    8.93
  20  -7  -1   73.52    4.42
  20  -7  -1   69.80    9.54
  19   7  -1  111.87    5.98
  19   7  -1  126.95    6.11
 -19  -7   1  111.90    6.33
 -19   7   1  136.81    6.87
  19  -7  -1  137.79    6.54
  19  -7  -1  115.21   12.37
  19  -7  -1  123.52   12.81
  18   7  -1    7.82    2.49
  18  -7  -1   15.34    8.16
  18  -7  -1    3.33    6.48
  18  -7  -1   13.06    2.88
  17  -7  -1  133.15   14.05
  17  -7  -1  110.02   13.29
  17  -7  -1  131.96    7.18
 -17  -7   1  126.93    6.99
 -17   7   1  121.21    7.04
  17   7  -1  124.21    6.68
 -16   7   1   81.13    5.77
 -16  -7   1   74.57    5.50
  16  -7  -1   94.78   12.45
  15  -7  -1  240.85   19.25
  15  -7  -1  234.80   10.89
 -15   7   1  241.26   11.02
  15  -7  -1  223.95   10.03
  14  -7  -1  168.56    8.73
 -14   7   1  145.45    8.42
  14  -7  -1  168.15    7.91
  13  -7  -1   -1.33    3.27
 -13   7   1    3.25    3.26
 -13  -7   1   -0.40    2.81
  13  -7  -1    0.17    2.10
 -13   7   1   -0.98    2.16
  12  -7  -1  180.44    9.11
 -12   7   1  167.44    8.04
  12  -7  -1  180.99    8.24
  11  -7  -1  196.00    9.41
  11  -7  -1  189.66    9.84
 -11  -7   1  184.70    9.36
  11  -7  -1  189.38    8.85
 -11   7   1  193.04    9.04
  10  -7  -1   21.76    3.86
 -10  -7   1   25.62    3.66
 -10   7   1   23.39    3.31
   9  -7  -1  572.16   22.72
  -9   7   1  576.86   22.45
   8  -7  -1  132.56    7.68
  -8  -7   1  144.99    7.74
  -8   7   1  147.54    7.78
   7  -7  -1  130.85    7.34
  -7  -7   1  122.67    6.45
  -7   7   1  122.06    6.94
   7   7  -1  122.81    6.29
  -6  -7   1   90.42    5.29
   6  -7  -1   93.93    6.11
   6   7  -1   84.53    5.13
  -6   7   1   80.61    5.67
  -5  -7   1   10.43    2.60
   5  -7  -1   10.75    3.19
  -5   7   1    7.50    2.82
   5   7  -1   11.29    2.54
  -4  -7   1  435.90   16.61
   4  -7  -1  433.62   17.10
   4   7  -1  426.39   16.47
  -4   7   1  413.93   16.90
  -3  -7   1  118.02    6.43
   3  -7  -1  114.35    6.84
   3   7  -1  104.95    6.16
  -3   7   1  113.03    6.66
   2  -7  -1   10.62    3.22
  -2  -7   1    6.31    2.70
  -2   7   1    1.68    2.54
   2   7  -1    2.59    2.47
  -1  -7   1  480.15   18.01
   1  -7  -1  467.01   18.11
  -1   7   1  470.50   18.02
   1   7  -1  439.51   17.85
   0  -7   1   19.61    3.23
   0  -7  -1   20.69    3.43
   0   7  -1   25.08    3.42
   0   7   1   19.26    3.21
   1  -7   1  223.92   10.23
  -1  -7  -1  221.29   10.12
   1   7   1  223.17    9.98
  -1   7  -1  217.84   10.24
   2  -7   1  126.39    7.16
  -2  -7  -1  133.98    7.03
  -2   7  -1  122.46    7.02
   2   7   1  128.44    6.81
  -3  -7  -1   89.45    5.68
   3  -7   1   91.12    5.94
  -3   7  -1   87.88    5.92
   3   7   1   93.07    5.57
  -4  -7  -1  201.74    9.41
   4  -7   1  200.43    9.73
   4   7   1  217.85    9.40
  -4   7  -1  204.93    9.80
   5  -7   1   82.60    5.79
  -5  -7  -1   89.98    5.42
  -5   7  -1   85.50    5.81
   5   7   1   82.74    5.12
  -6  -7  -1  136.19    6.85
   6  -7   1  126.06    7.31
   6   7   1  131.52    6.56
  -6   7  -1  127.64    7.23
   7  -7   1  302.28   13.24
  -7  -7  -1  325.64   13.35
  -7   7  -1  292.91   12.94
   8  -7   1   20.70    3.71
  -8   7  -1   20.32    3.38
   9  -7   1  110.28    6.93
  -9  -7  -1  115.53    7.12
  -9   7  -1  133.89    6.99
  10  -7   1   21.26    3.67
 -10  -7  -1   24.01    3.84
 -10   7  -1   17.76    3.57
 -10   7  -1   19.20    3.23
  11  -7   1   13.64    3.19
 -11   7  -1   14.51    3.37
 -11  -7  -1    6.93    3.39
 -11   7  -1   15.63    2.87
  12  -7   1  139.85    7.55
 -12  -7  -1  155.44    8.20
 -12   7  -1  153.43    7.43
 -13   7  -1    8.97    3.26
 -13  -7  -1    5.40    2.95
 -14   7  -1   49.74    4.74
  14  -7   1   41.41    4.71
 -15   7  -1    7.50    3.00
  15  -7   1    2.89    2.90
 -16   7  -1  157.59    8.45
 -17   7  -1   44.45    4.25
 -17  -7  -1   42.94    4.64
  17  -7   1   51.17    9.83
  17  -7   1   44.53    4.28
  18  -7   1    5.78    6.70
  18  -7   1   -0.65    2.42
  18   7   1    3.24    2.21
 -19  -7  -1   45.32    4.22
  19  -7   1   49.22    8.97
  19  -7   1   55.06    4.03
  19  -7   1   52.25    9.32
 -20  -7  -1   24.52    3.23
 -20   7  -1   20.61    2.85
  20  -7   1   19.77    6.66
  20  -7   1   27.10    6.88
 -21  -7  -1   42.92    3.59
  21  -7   1   48.18    7.61
 -21   7  -1   45.83    3.42
  22  -7   1   64.94    7.65
 -22   7  -1   66.93    3.90
  23  -7   1    5.66    2.10
 -23  -7  -1    6.73    1.82
 -23   7  -1    5.35    1.58
 -24   7  -1  103.71    4.32
 -24  -7  -1   90.27    4.27
 -24   7  -1  101.87    4.22
  21   8  -1   46.99    2.60
  21  -8  -1   53.67    3.44
  20  -8  -1    2.42    4.64
 -20   8   1    0.94    1.41
 -19  -8   1    9.32    2.08
  19  -8  -1    6.66    2.17
  19  -8  -1    9.55    5.23
 -19   8   1    4.98    1.77
  19   8  -1    9.70    1.92
  19   8  -1    8.29    1.97
 -18  -8   1   14.17    2.50
 -18   8   1   14.72    2.74
  18  -8  -1   12.63    5.93
  18  -8  -1   15.63    2.66
 -18   8   1   12.69    2.18
  18   8  -1   15.14    2.38
  18   8  -1   21.48    2.64
 -17   8   1    1.59    2.40
 -17  -8   1    5.90    2.55
  17   8  -1   -0.13    2.10
  17   8  -1    1.63    2.26
  17  -8  -1    3.64    5.90
  17  -8  -1   -0.69    6.00
  17  -8  -1    0.62    2.44
 -16  -8   1  156.58    7.75
 -16   8   1  164.20    8.10
  16   8  -1  164.83    7.64
  16   8  -1  163.70    7.81
  16  -8  -1  165.64    8.17
  16  -8  -1  170.76   14.81
  16  -8  -1  160.23   14.29
  15  -8  -1   42.66    4.34
  15  -8  -1   56.26    9.38
  15  -8  -1   39.30    9.29
 -14   8   1  165.87    8.42
  14  -8  -1  168.00   15.47
  14  -8  -1  162.11    8.52
 -13   8   1   79.55    5.61
 -13   8   1   79.54    4.96
  13  -8  -1   66.67   11.36
 -12   8   1    8.88    3.15
 -12  -8   1   11.00    3.15
 -12   8   1   15.77    2.81
  12  -8  -1   13.58    3.58
 -11   8   1  104.14    6.58
 -11  -8   1   94.75    6.27
 -11   8   1  100.25    5.97
  11  -8  -1   92.13    6.56
 -10   8   1  165.41    7.98
  10  -8  -1  162.77    8.57
  -9  -8   1  103.64    6.41
  -9   8   1   90.05    5.94
   9  -8  -1   95.48    6.68
   9  -8  -1   85.10    6.14
  -8  -8   1  135.93    8.05
  -8   8   1  160.84    8.28
   8  -8  -1  160.34    8.60
   8  -8  -1  156.79    8.57
  -7  -8   1   94.62    6.50
  -7   8   1   97.86    6.34
   7  -8  -1  100.27    6.63
   7  -8  -1   91.25    6.50
  -6   8   1  195.52    9.76
   6  -8  -1  211.61   10.00
   6  -8  -1  201.81   10.03
  -6  -8   1  190.43    9.18
  -5   8   1   71.37    5.59
   5   8  -1   65.48    4.86
  -5  -8   1   68.61    5.00
   5  -8  -1   81.76    6.08
  -4   8   1    5.17    3.07
   4   8  -1    8.35    2.77
  -4  -8   1    6.67    2.99
   4  -8  -1    8.89    3.50
   3   8  -1   11.15    3.10
  -3   8   1   11.60    3.44
  -3  -8   1   16.86    3.28
   3  -8  -1   13.39    3.58
   2   8  -1   18.44    3.54
  -2   8   1   21.93    3.70
  -2  -8   1   14.26    3.48
   2  -8  -1   18.43    3.75
   1   8  -1   59.62    5.14
  -1   8   1   63.15    5.16
   1  -8  -1   63.22    5.47
  -1  -8   1   68.90    5.21
   1  -8  -1   56.50    4.65
   0   8   1  112.63    6.61
   0   8  -1   95.14    6.45
   0  -8   1  103.27    6.56
   0  -8  -1  105.55    6.83
   0  -8  -1   94.51    5.89
  -1   8  -1   11.41    3.25
   1   8   1    9.84    3.14
   1  -8   1   12.95    3.42
  -1  -8  -1    8.43    3.11
   2   8   1   49.95    4.49
  -2   8  -1   53.92    4.99
  -2  -8  -1   40.58    4.40
   2  -8   1   57.00    5.05
  -3   8  -1   14.44    3.46
   3   8   1   10.94    2.80
   3  -8   1   13.48    3.58
  -3  -8  -1    3.73    2.95
  -4   8  -1   46.18    4.58
   4   8   1   35.39    3.79
  -4  -8  -1   41.69    4.20
   4  -8   1   48.42    4.74
   5   8   1   20.98    3.13
  -5   8  -1   18.47    3.57
  -5  -8  -1   15.09    3.06
   5  -8   1   16.31    3.61
  -6  -8  -1   18.34    3.80
  -6   8  -1   10.19    3.32
   6   8   1   14.97    2.68
  -6  -8  -1   21.33    3.20
   6  -8   1   12.15    3.56
  -7  -8  -1    3.27    2.94
  -7   8  -1    8.13    3.00
   7  -8   1    3.51    2.99
  -8  -8  -1   49.52    4.84
  -8   8  -1   41.00    4.45
  -8   8  -1   41.17    4.31
   8  -8   1   46.11    4.75
  -9  -8  -1    9.68    3.48
  -9   8  -1   13.36    3.22
  -9   8  -1   10.23    2.86
   9  -8   1   13.45    3.45
 -10  -8  -1    4.81    3.29
 -10   8  -1    6.18    2.90
 -10   8  -1    2.07    2.37
  10  -8   1    1.24    2.70
 -11  -8  -1  106.34    7.00
 -11   8  -1  121.18    7.06
 -11   8  -1  115.86    6.55
  11  -8   1  127.69    7.35
  11  -8   1  120.17    6.99
 -12   8  -1    1.61    2.72
 -12  -8  -1    2.94    2.96
 -12   8  -1    1.99    2.21
  12  -8   1    2.39    3.07
 -13   8  -1  153.11    8.08
 -14   8  -1   52.24    4.61
  14  -8   1   54.86    4.84
  15  -8   1   10.81    3.15
  16   8   1   37.44    3.39
 -16   8  -1   37.79    3.82
 -16  -8  -1   43.02    4.15
  16  -8   1   39.14    4.01
  16  -8   1   37.21    8.30
 -17  -8  -1   14.62    2.98
 -17   8  -1   19.70    3.06
  17  -8   1   17.50    6.45
  17  -8   1   14.75    2.81
  17  -8   1   11.12    5.88
  17   8   1   16.21    2.37
  17   8   1   11.80    2.59
 -18   8  -1   15.02    2.23
  18   8   1   14.74    2.30
 -18  -8  -1   15.89    2.80
  18  -8   1   16.89    2.68
  18  -8   1    8.17    5.61
 -19   8  -1   17.25    2.17
  19   8   1   13.76    2.09
  19  -8   1   20.33    2.42
  19  -8   1   16.10    5.89
 -19  -8  -1   18.09    2.59
  20  -8   1    4.75    4.34
  20  -8   1    2.94    1.56
 -20  -8  -1    0.37    1.83
 -20   8  -1    2.15    1.36
 -21   8  -1   46.56    2.54
 -22  -8  -1    9.42    1.45
 -22   8  -1    8.53    1.39
  19   9  -1   11.80    1.57
  18   9  -1   10.55    1.73
  18  -9  -1   10.29    2.04
  17   9  -1    6.64    1.76
  17   9  -1    6.07    1.95
  17  -9  -1   10.90    4.69
  17  -9  -1    4.40    2.06
 -16  -9   1    6.30    1.93
 -16   9   1    7.18    2.15
  16   9  -1    4.47    1.95
  16   9  -1    8.82    2.29
  16  -9  -1   10.15    2.50
  16  -9  -1    3.58    4.73
 -15  -9   1   21.22    2.68
 -15   9   1   22.45    2.91
  15   9  -1   20.40    2.68
  15   9  -1   22.32    2.99
  15  -9  -1   20.90    2.99
  15  -9  -1   17.36    5.90
  14   9  -1    0.72    2.56
 -14   9   1   -1.90    2.25
 -14  -9   1    0.77    2.20
  14  -9  -1    3.67    2.66
  14  -9  -1    3.61    5.50
 -13   9   1   50.73    4.05
  13  -9  -1   36.87    7.74
  13  -9  -1   46.76    4.38
 -12   9   1   10.11    2.41
 -12   9   1    7.80    2.64
  12  -9  -1   15.29    6.48
  12  -9  -1    9.89    3.25
  12  -9  -1   11.90    5.92
 -11  -9   1   15.98    3.07
  11  -9  -1   27.79    3.94
  11  -9  -1   17.59    6.20
  11  -9  -1    6.77    5.97
  10  -9  -1   32.89    7.85
  10  -9  -1   24.76    3.86
  10  -9  -1   21.87    6.17
  -9   9   1    2.37    2.41
  -9  -9   1    3.25    2.80
  -9   9   1   -0.19    2.57
   9  -9  -1    4.46    3.03
  -8   9   1   94.33    6.01
  -8  -9   1   82.84    5.90
  -8   9   1  104.18    6.14
  -7   9   1   13.64    3.29
  -7  -9   1   13.31    3.27
  -6   9   1   21.55    3.64
  -6  -9   1   26.64    3.82
   6  -9  -1   20.99    3.73
  -5   9   1  138.02    7.92
  -5  -9   1  147.32    8.00
   5  -9  -1  145.48    7.83
   5  -9  -1  138.95    8.07
  -4   9   1   21.21    3.91
   4  -9  -1   20.93    3.82
   4  -9  -1   21.40    3.61
  -4  -9   1   22.08    3.46
  -3   9   1    1.08    2.98
   3  -9  -1    1.76    3.01
   3  -9  -1    3.24    2.75
  -3  -9   1    6.68    2.97
   2   9  -1    5.40    2.65
  -2   9   1    5.60    3.11
  -2  -9   1    7.68    3.10
   2  -9  -1   10.26    3.43
   2  -9  -1    6.63    2.78
  -1   9   1    1.28    2.86
   1   9  -1    3.93    2.96
   1  -9  -1    1.72    3.03
  -1  -9   1    0.41    2.84
   0   9  -1   27.08    3.95
   0   9   1   25.04    3.67
   0  -9  -1   24.14    3.89
   0  -9   1   37.92    4.19
  -1   9  -1   25.83    3.91
   1   9   1   26.64    3.76
   1  -9   1   23.57    3.46
   1  -9   1   21.09    3.92
  -1  -9  -1   26.69    3.88
   2   9   1    3.14    2.66
  -2   9  -1    0.87    2.92
  -2  -9  -1    4.02    2.88
   2  -9   1    3.48    3.00
   2  -9   1    1.12    2.66
   3   9   1   12.23    2.99
  -3   9  -1   13.24    3.39
   3  -9   1   18.36    3.61
  -3  -9  -1    7.38    2.87
   4   9   1   26.28    3.39
  -4   9  -1   31.04    4.12
  -4  -9  -1   32.30    4.24
  -4  -9  -1   31.82    3.77
   4  -9   1   32.24    4.26
  -5   9  -1   32.89    4.02
  -5  -9  -1   47.76    4.67
   5  -9   1   35.67    4.17
   5  -9   1   35.29    4.38
  -6   9  -1    1.45    2.81
  -6  -9  -1   -1.06    3.04
   6  -9   1   -1.72    3.03
  -7  -9  -1    0.21    3.05
  -7   9  -1   -0.20    2.56
  -7  -9  -1   -0.67    2.31
  -8  -9  -1   11.16    3.31
  -8   9  -1    8.22    2.71
   8  -9   1    9.76    3.27
   8  -9   1    2.86    3.18
  -9  -9  -1    6.48    3.08
  -9   9  -1    4.16    2.51
   9  -9   1    5.65    2.97
   9  -9   1    1.75    2.65
  10  -9   1    1.58    2.94
 -11   9  -1    2.50    2.39
  11  -9   1    3.23    2.89
 -12   9  -1   13.87    2.86
  12  -9   1   16.49    3.36
 -13   9  -1   51.63    4.05
  13  -9   1   53.09    4.48
 -14   9  -1    1.54    2.06
  14  -9   1    1.88    2.60
  14  -9   1    1.84    5.49
 -15  -9  -1    7.96    2.50
 -15   9  -1    6.66    2.32
  15   9   1    5.38    1.99
  15   9   1    5.60    2.33
  15  -9   1    4.96    2.57
  15  -9   1    3.41    4.91
 -16  -9  -1    2.45    2.12
  16   9   1    0.97    1.66
  16   9   1    1.39    1.90
  16  -9   1   -1.03    4.61
  16  -9   1    1.12    2.07
 -17  -9  -1    9.40    2.08
  17   9   1   10.05    1.90
  17  -9   1    5.92    4.43
  17  -9   1    9.25    2.13
 -18  -9  -1    1.87    1.49
  18   9   1   -0.06    1.31
  18  -9   1    1.46    1.49
  15  10  -1  128.74    5.48
  15 -10  -1  129.45    5.60
  14  10  -1    6.35    1.73
  14  10  -1    4.56    1.90
  14 -10  -1    4.85    2.01
  13  10  -1   65.60    3.70
  13  10  -1   63.20    3.94
 -13  10   1   56.56    3.47
  13 -10  -1   67.59    4.08
  12  10  -1    7.45    2.44
 -12  10   1    7.23    1.97
 -12 -10   1    8.79    1.96
  12 -10  -1    6.97    2.36
  11  10  -1    8.20    2.67
 -11  10   1    9.72    2.13
  11 -10  -1   11.16    2.64
  10  10  -1  138.05    6.66
  10 -10  -1  131.86    6.54
  -9  10   1    3.54    2.08
  -9 -10   1    2.95    2.33
   9 -10  -1    1.79    2.48
  -8 -10   1   37.03    3.62
   8 -10  -1   41.31    3.76
  -7  10   1   11.21    2.59
  -7 -10   1   13.45    2.92
   7 -10  -1   13.07    2.93
  -6  10   1    1.00    2.41
  -6 -10   1   -0.83    2.42
   6 -10  -1    0.63    2.41
  -5  10   1   12.44    2.85
  -5 -10   1   16.02    3.06
   5 -10  -1   13.34    2.86
  -4  10   1    9.41    2.86
  -4 -10   1    8.49    3.05
   4 -10  -1   10.65    2.65
  -3 -10   1   12.23    2.78
  -2 -10   1    1.50    2.50
  -1 -10   1   21.60    3.31
   0 -10   1  109.31    6.37
   1 -10   1    2.17    2.62
   2 -10   1   95.38    6.06
   3 -10   1    9.82    3.06
  -4 -10  -1   78.98    5.47
   4 -10   1   78.88    5.45
   4 -10   1   84.71    5.17
  -5 -10  -1   38.90    4.05
  -5 -10  -1   36.80    3.46
   5 -10   1   48.92    4.42
   5 -10   1   49.77    4.01
  -6 -10  -1    1.22    2.72
  -6 -10  -1    0.66    2.01
   6 -10   1    0.79    2.45
  -7 -10  -1  118.67    6.55
   7 -10   1  107.39    6.15
  -8 -10  -1   74.17    5.19
   8 -10   1   87.04    5.26
  -9 -10  -1   40.46    3.84
   9 -10   1   42.62    3.90
  10 -10   1   57.36    4.24
  11 -10   1   11.51    2.65
  12 -10   1   82.86    4.80
 -13 -10  -1   16.07    2.31
  13  10   1   16.98    2.13
  13  10   1   23.07    2.57
  13 -10   1   21.05    2.65
 -14 -10  -1    0.90    1.54
  14  10   1    0.69    1.34
  14  10   1    0.97    1.76
  14 -10   1    2.33    1.79
  15  10   1   67.91    3.55
  15 -10   1   70.25    3.68
  10  11  -1    1.36    1.45
  10  11  -1    1.82    1.55
   9  11  -1   85.95    4.25
   9 -11  -1   81.98    4.07
   8  11  -1    4.32    1.86
   8 -11  -1    5.68    1.77
   7  11  -1   55.04    3.40
   7 -11  -1   51.46    3.44
   6  11  -1   45.35    3.24
   6 -11  -1   45.83    3.34
  -6 -11   1   48.12    3.26
   5 -11  -1   15.31    2.47
  -5 -11   1    9.58    2.27
   4 -11  -1   39.13    3.32
  -4 -11   1   32.76    3.09
  -3 -11   1   19.68    2.06
   3 -11  -1   24.26    2.92
  -3 -11   1   23.59    2.76
  -2 -11   1    4.72    1.52
  -2 -11   1    3.24    2.19
   2 -11  -1    4.21    2.25
  -1 -11   1   90.29    5.19
   1 -11  -1  104.57    5.46
   0 -11  -1   17.63    2.80
   0 -11   1   24.90    2.91
  -1 -11  -1  154.92    7.14
   1 -11   1  148.78    7.03
  -2 -11  -1    3.20    1.73
   2 -11   1    5.22    2.32
  -2 -11  -1    4.13    2.31
  -3 -11  -1   83.78    4.29
  -3 -11  -1   85.43    4.90
   3 -11   1   86.47    4.95
  -4 -11  -1  165.65    7.07
  -4 -11  -1  176.43    7.82
  -5 -11  -1   13.21    1.76
  -5 -11  -1   16.94    2.58
  -6 -11  -1   75.44    4.48
   6  11   1   87.41    4.47
   7  11   1   19.42    2.43
   8  11   1   11.42    2.18
   8 -11   1   11.95    1.86
   9  11   1  230.47    8.84
  10  11   1   12.74    1.87
 -30   0   2    2.04    1.13
 -29   0   2   15.48    1.64
 -29   0   2   16.79    2.02
 -28   0   2   -2.01    3.91
 -28   0   2    1.80    1.92
 -28   0   2    0.81    1.76
 -27   0   2    0.85    2.03
 -27   0   2    3.59    2.23
 -27   0   2   -2.39    5.04
 -26   0   2   17.64    2.89
 -26   0   2   12.30    5.56
 -26   0   2   11.27    2.56
 -25   0   2    9.33    5.88
 -25   0   2    9.07    5.66
 -24   0   2  161.69   14.61
 -24   0   2  161.53    8.34
 -24   0   2  155.64   14.58
 -23   0   2  200.17   16.06
 -23   0   2  172.15    8.45
 -23   0   2  182.09    9.13
 -22   0   2  378.11   23.39
 -22   0   2  371.80   14.97
 -22   0   2  369.90   15.44
 -22   0   2  409.77   23.75
 -21   0   2  158.30    7.96
 -21   0   2  177.87   15.05
 -20   0   2   38.43    3.77
 -20   0   2   42.44    8.61
 -20   0   2   30.60    7.74
 -19   0   2  159.84    7.99
 -19   0   2  165.34   14.23
 -18   0   2   16.79    2.85
 -18   0   2   18.45    5.77
 -18   0   2   21.12    6.68
 -17   0   2  180.74   14.22
 -17   0   2  198.26   14.70
 -16   0   2  647.73   31.69
  16   0  -2  727.54   24.49
 -16   0   2  681.58   24.81
 -15   0   2  157.53   12.30
  15   0  -2  168.79    7.21
  15   0  -2  173.10   12.41
  14   0  -2  502.66   22.87
  14   0  -2  484.19   16.92
 -14   0   2  480.12   16.98
 -14   0   2  477.06   16.83
 -14   0   2  481.19   17.05
  13   0  -2  768.68   31.84
  13   0  -2  785.64   31.24
 -13   0   2  771.52   26.45
  13   0  -2  762.60   26.25
 -13   0   2  760.66   26.17
 -13   0   2  795.77   26.36
 -13   0   2  793.71   26.37
  12   0  -2  374.99   17.52
  12   0  -2  388.54   18.17
 -12   0   2  359.34   13.22
  12   0  -2  376.31   13.36
  12   0  -2  350.24   13.07
 -12   0   2  375.18   13.19
 -12   0   2  374.22   13.18
 -12   0   2  375.75   13.71
  11   0  -2 3091.94  106.81
 -11   0   2 3133.60  101.79
  11   0  -2 3156.24  106.24
  11   0  -2 3222.98  101.89
 -11   0   2 2961.44  103.54
  11   0  -2 3140.59  101.41
 -11   0   2 3181.73  101.76
 -11   0   2 3063.78  101.67
 -11   0   2 3202.25  102.14
 -10   0   2 1891.67   62.04
  10   0  -2 1845.98   59.81
  10   0  -2 1855.31   60.17
 -10   0   2 1868.78   60.11
  10   0  -2 1909.97   64.92
  10   0  -2 1775.81   59.74
  10   0  -2 2037.73   64.58
 -10   0   2 1864.57   60.39
 -10   0   2 1809.16   60.00
   9   0  -2 1578.35   51.64
  -9   0   2 1632.51   53.38
   9   0  -2 1558.46   51.32
   9   0  -2 1510.60   51.27
  -9   0   2 1558.70   51.51
   9   0  -2 1706.60   55.49
  -9   0   2 1632.82   51.52
  -9   0   2 1634.84   51.82
   8   0  -2 1873.73   61.36
   8   0  -2 1922.31   61.63
   8   0  -2 1851.52   61.33
  -8   0   2 1885.07   61.49
   8   0  -2 1834.96   65.08
  -8   0   2 1917.97   61.47
  -8   0   2 1959.09   61.76
  -7   0   2    3.79    1.29
   7   0  -2    3.53    3.83
   7   0  -2    6.72    1.30
   7   0  -2    5.95    1.60
   7   0  -2    5.56    1.35
  -7   0   2    3.59    1.66
   6   0  -2 3669.52  117.09
   6   0  -2 3644.80  116.92
   6   0  -2 3673.55  120.03
  -6   0   2 3445.77  116.88
  -6   0   2 3852.53  117.16
   5   0  -2  728.25   23.44
   5   0  -2  699.32   25.96
   5   0  -2  645.18   25.32
   5   0  -2  712.70   23.29
   5   0  -2  697.23   25.61
   4   0  -2  218.03    7.67
   4   0  -2  216.25    9.68
   4   0  -2  225.40    9.40
  -4   0   2  233.29    9.47
   4   0  -2  217.33    9.37
   3   0  -2 3418.58  106.14
   3   0  -2 3170.76  105.88
  -3   0   2 3258.59  104.49
  -3   0   2 3286.13  105.81
   3   0  -2 3098.26  105.78
   2   0  -2  808.20   26.69
  -2   0   2  785.62   26.79
   2   0  -2  754.87   26.70
  -2   0   2  763.77   25.81
   2   0  -2  794.57   26.58
  -2   0   2  817.12   26.60
  -1   0   2  147.82    5.45
  -1   0   2  130.78    5.73
   1   0  -2  138.18    5.77
   0   0  -2 2524.41   81.93
  -1   0  -2  847.05   27.89
  -1   0  -2  885.14   28.05
  -2   0  -2 2142.41   69.67
  -2   0  -2 2081.82   68.53
  -3   0  -2 2103.16   68.09
  -3   0  -2 2209.62   69.64
  -3   0  -2 2235.11   69.35
  -3   0  -2 2153.67   69.47
  -3   0  -2 2109.15   68.02
  -4   0  -2  124.08    6.58
  -4   0  -2  126.26    4.78
  -4   0  -2  128.94    4.77
  -4   0  -2  133.36    5.99
  -4   0  -2  128.33    6.32
  -4   0  -2  124.51    4.68
  -5   0  -2 5980.69  187.46
  -5   0  -2 5923.00  187.50
  -5   0  -2 6042.05  188.94
  -5   0  -2 5836.04  189.94
  -5   0  -2 5660.31  187.50
  -5   0  -2 5282.76  189.57
  -5   0  -2 6046.38  187.45
  -5   0  -2 5507.12  187.33
  -5   0  -2 6137.87  187.45
  -5   0  -2 5699.28  187.43
  -6   0  -2  222.92    8.09
  -6   0  -2  221.85    8.22
  -6   0  -2  224.17    7.97
  -6   0  -2  257.81   11.21
  -6   0  -2  216.14    8.22
  -6   0  -2  237.44   10.93
  -6   0  -2  222.45    8.09
  -6   0  -2  220.79    8.10
  -6   0  -2  229.72    8.08
  -6   0  -2  228.42    8.03
  -6   0  -2  225.02    8.14
  -7   0  -2 7003.34  227.98
  -7   0  -2 7201.89  228.35
  -7   0  -2 7188.68  228.42
  -7   0  -2 7567.95  231.97
  -7   0  -2 7168.05  228.30
  -7   0  -2 7137.62  228.20
  -7   0  -2 7310.78  228.25
  -7   0  -2 7012.12  228.05
  -7   0  -2 7061.20  228.42
  -7   0  -2 7009.22  228.30
  -7   0  -2 7172.91  228.17
  -8   0  -2 6543.28  216.02
  -8   0  -2 6811.82  220.60
  -8   0  -2 6531.41  216.55
  -8   0  -2 6813.15  216.49
  -8   0  -2 7702.67  221.11
  -8   0  -2 6624.58  216.40
  -8   0  -2 6734.93  216.29
  -8   0  -2 6692.14  216.55
  -8   0  -2 6795.28  216.43
  -8   0  -2 6773.33  216.10
  -8   0  -2 6879.80  216.28
  -9   0  -2  898.91   30.28
  -9   0  -2  943.54   29.97
  -9   0  -2  863.40   29.66
  -9   0  -2  893.95   29.62
  -9   0  -2  924.98   34.59
  -9   0  -2  890.06   30.24
  -9   0  -2  900.88   29.98
  -9   0  -2  972.97   29.89
  -9   0  -2  886.99   30.12
   9   0   2  872.52   29.49
 -10   0  -2 4432.45  141.72
 -10   0  -2 4358.99  141.51
 -10   0  -2 4353.43  142.21
 -10   0  -2 4843.53  147.74
 -10   0  -2 4469.74  142.11
 -10   0  -2 4354.21  141.90
 -10   0  -2 4470.03  141.75
 -10   0  -2 4445.55  141.89
 -10   0  -2 4268.32  141.55
 -10   0  -2 4383.27  142.31
 -11   0  -2  118.73    5.01
 -11   0  -2  110.50    4.66
 -11   0  -2  128.24    9.53
 -11   0  -2  112.25    5.52
 -11   0  -2  120.68    9.27
 -11   0  -2  117.57    5.42
 -11   0  -2  129.17    5.03
 -11   0  -2  116.75    5.17
 -11   0  -2  124.53    4.82
 -11   0  -2  119.97    5.83
 -12   0  -2 6097.24  195.50
 -12   0  -2 5566.38  201.66
 -12   0  -2 6101.47  196.15
  12   0   2 6472.39  200.02
 -12   0  -2 5818.62  201.85
 -12   0  -2 6071.14  195.46
 -12   0  -2 6026.99  196.25
 -13   0  -2 1763.55   66.28
 -13   0  -2 1832.85   59.29
  13   0   2 1849.34   63.74
 -13   0  -2 1794.19   59.96
 -13   0  -2 1831.72   59.20
 -13   0  -2 1739.38   60.14
 -14   0  -2    7.87    4.75
 -14   0  -2    3.85    4.57
 -14   0  -2    2.46    2.72
 -14   0  -2    7.19    2.22
 -15   0  -2 2403.96   87.24
 -15   0  -2 2515.40   79.89
 -15   0  -2 2267.66   79.70
 -15   0  -2 2643.38   88.43
 -16   0  -2  105.47    6.17
 -16   0  -2  123.30   11.02
 -16   0  -2  124.35    6.26
 -16   0  -2  131.10   11.90
 -17   0  -2 1062.88   36.39
 -17   0  -2 1065.21   44.31
 -17   0  -2 1030.01   36.14
 -17   0  -2 1040.78   36.35
 -17   0  -2 1008.02   44.02
 -18   0  -2  418.57   16.06
 -18   0  -2  361.43   22.23
 -18   0  -2  390.13   15.50
 -18   0  -2  382.72   15.77
 -19   0  -2  494.48   19.76
 -19   0  -2  579.68   28.84
 -19   0  -2  511.43   19.91
 -19   0  -2  601.42   28.72
 -20   0  -2  115.73    6.70
 -20   0  -2  104.88   11.85
 -20   0  -2  110.65    6.66
 -20   0  -2   85.00   11.11
 -21   0  -2   61.50    5.02
 -21   0  -2   59.18    4.99
 -21   0  -2   74.73    5.38
 -21   0  -2   66.14    9.98
 -22   0  -2   34.38    4.02
 -22   0  -2   29.28    3.85
 -22   0  -2   36.14    4.15
 -23   0  -2  774.42   27.58
 -23   0  -2  709.30   27.31
 -23   0  -2  771.61   27.65
 -24   0  -2   25.30    3.45
 -24   0  -2   28.23    3.67
 -24   0  -2   22.47    7.38
 -24   0  -2   30.25    3.74
 -25   0  -2  229.59   17.14
 -25   0  -2  281.36   11.63
 -26   0  -2  302.16   12.23
 -26   0  -2  292.02   18.41
 -27   0  -2    2.54    1.87
 -27   0  -2    1.18    4.27
 -28   0  -2  566.82   20.63
 -28   0  -2  597.89   20.65
 -28   0  -2  598.23   26.30
 -29   0  -2   35.84    2.59
 -29   0  -2   33.19    2.55
 -29   0  -2   42.36    5.38
 -30   1   2   79.24    3.67
 -29  -1   2   10.59    1.67
 -29   1   2   14.99    1.97
 -28  -1   2   39.03    3.21
 -28   1   2   40.54    3.17
 -28  -1   2   28.84    5.68
 -28   1   2   39.12    6.08
 -28   1   2   40.01    3.18
 -28  -1   2   44.61    3.08
 -27   1   2   60.38    4.02
 -27  -1   2   61.59    4.14
 -27   1   2   57.05    4.05
 -27  -1   2   53.56    3.85
 -27   1   2   49.67    7.45
 -26  -1   2   15.91    6.06
 -26   1   2    8.64    4.93
 -26   1   2   10.58    2.63
 -26   1   2   11.44    2.64
 -26  -1   2   10.56    2.65
 -26  -1   2   12.60    2.67
 -25  -1   2   38.34    8.21
 -25   1   2   30.26    7.77
 -25   1   2   40.27    7.88
 -25  -1   2   34.14    7.70
 -24  -1   2   26.34    3.67
 -24   1   2   34.32    3.87
 -24  -1   2   18.97    7.31
 -24   1   2   25.33    7.27
 -24   1   2   17.15    7.15
 -24  -1   2   13.04    6.66
 -23  -1   2  129.99    7.87
 -23   1   2  138.49    7.89
 -23  -1   2  188.77    8.19
 -23   1   2  182.03   15.26
 -23  -1   2  160.45   14.49
 -22  -1   2  175.45    9.04
 -22   1   2  186.55    9.12
 -22  -1   2  186.35   15.44
 -22   1   2  152.16   14.40
 -22  -1   2  177.07    8.61
 -22   1   2  167.05   15.21
 -22  -1   2  204.64   16.52
 -21  -1   2    4.82    2.60
 -21   1   2    6.24    2.46
 -21   1   2    2.53    6.30
 -21  -1   2    8.39    6.09
 -20  -1   2  189.11   16.37
 -20   1   2  199.05   16.50
 -20   1   2  301.48   19.45
 -20  -1   2  312.80   19.72
 -20   1   2  253.24   10.83
 -20  -1   2  250.28   10.93
  19  -1  -2   66.96    9.38
  19  -1  -2   75.93    4.57
 -19  -1   2   57.46    8.95
 -19   1   2   72.42    9.46
 -19  -1   2   61.69    8.76
 -19  -1   2   66.68    4.87
 -19   1   2   77.22    4.95
 -18   1   2   31.03    7.33
 -18  -1   2   41.38    7.55
 -18  -1   2   35.34    7.24
 -18   1   2   25.45    7.02
 -18   1   2   31.69    3.40
  18  -1  -2   30.02    7.06
 -17  -1   2   95.39   10.09
 -17   1   2   74.73    9.57
  17  -1  -2  110.02   10.78
  17  -1  -2   94.82    9.81
 -17   1   2  160.95   12.75
 -17  -1   2  140.47   11.96
 -17   1   2  111.73    5.76
 -16   1   2  102.99    5.04
  16  -1  -2   99.15    9.96
  16  -1  -2   95.53   10.09
 -16  -1   2   95.69    5.79
 -16   1   2   95.46    5.22
 -16   1   2  134.25   11.32
 -16  -1   2  135.12   11.26
  16   1  -2   93.78    5.19
  16   1  -2   95.10    5.06
  16  -1  -2   98.61    5.02
 -16   1   2  100.80    5.39
 -15   1   2  295.92   11.68
 -15   1   2  314.68   11.69
  15  -1  -2  336.81   17.69
  15  -1  -2  308.08   17.63
 -15  -1   2  331.61   12.48
 -15   1   2  289.94   11.88
 -15   1   2  361.62   19.38
 -15  -1   2  377.72   19.52
  15  -1  -2  301.93   11.45
  15   1  -2  316.12   11.93
  15  -1  -2  296.80   11.64
 -15   1   2  309.72   12.05
 -14   1   2  171.04    7.34
 -14   1   2  179.80    7.33
 -14   1   2  188.61    7.23
 -14   1   2  174.32    7.29
  14  -1  -2  191.03   12.84
 -14   1   2  176.87    7.61
 -14  -1   2  180.37    7.92
 -14   1   2  160.86   12.20
 -14  -1   2  182.09   12.78
  14   1  -2  180.58    7.60
  14  -1  -2  168.62    7.08
  14  -1  -2  174.36    7.32
 -14   1   2  173.32    7.60
 -13   1   2  701.45   24.02
 -13   1   2  714.78   24.09
 -13   1   2  708.33   23.85
 -13   1   2  707.92   24.15
 -13  -1   2  747.93   24.57
  13  -1  -2  690.39   23.77
  13  -1  -2  696.65   23.95
  13  -1  -2  679.75   23.56
  13   1  -2  702.57   24.13
  13   1  -2  685.90   23.74
 -13   1   2  692.13   24.17
 -13   1   2  694.76   23.90
  13   1  -2  688.93   24.02
  13  -1  -2  713.39   30.12
 -12   1   2  335.26   12.02
 -12   1   2  333.20   11.96
 -12  -1   2  343.38   12.39
 -12   1   2  302.65   11.96
  12  -1  -2  322.75   11.53
 -12  -1   2  338.21   14.64
  12   1  -2  328.25   12.06
  12  -1  -2  318.94   11.68
  12   1  -2  327.23   11.74
  12  -1  -2  324.09   11.86
 -12   1   2  316.55   12.05
  12   1  -2  338.28   12.03
 -12   1   2  311.85   11.74
  12  -1  -2  326.38   17.25
  12   1  -2  349.24   15.26
  12  -1  -2  317.84   11.67
 -11   1   2 1171.96   37.64
 -11   1   2 1157.37   37.70
 -11   1   2 1103.27   37.66
 -11  -1   2 1146.27   37.88
  11   1  -2 1124.51   37.42
  11   1  -2 1102.10   37.64
  11  -1  -2 1136.52   37.37
  11  -1  -2 1132.24   37.53
  11  -1  -2 1140.91   37.25
 -11  -1   2 1091.96   40.28
 -11   1   2 1102.09   37.63
  11  -1  -2 1170.83   37.46
  11  -1  -2 1150.84   43.23
 -11   1   2 1138.91   37.46
  11   1  -2 1076.44   37.51
  11   1  -2 1139.02   40.80
  10   1  -2  869.79   28.66
 -10   1   2  857.47   28.86
 -10   1   2  862.69   28.83
 -10  -1   2  897.29   29.03
  10  -1  -2  850.82   28.45
  10  -1  -2  852.14   28.71
 -10  -1   2  861.36   31.44
  10   1  -2  858.24   28.85
  10  -1  -2  862.95   28.56
 -10   1   2  854.70   28.82
  10  -1  -2  877.17   28.68
  10  -1  -2  936.17   34.34
 -10   1   2  849.59   28.59
  10   1  -2  847.50   28.73
  10   1  -2  855.21   31.64
 -10  -1   2  841.35   28.16
  -9   1   2  127.17    5.36
  -9  -1   2  120.34    5.42
  -9   1   2  123.51    5.26
   9  -1  -2  124.37    4.91
   9  -1  -2  121.65    4.98
   9  -1  -2  121.33    5.15
  -9  -1   2  128.13    7.25
   9   1  -2  129.09    5.34
  -9   1   2  127.89    5.02
   9   1  -2  126.59    5.29
   9  -1  -2  118.61    5.16
   9   1  -2  127.04    7.43
  -8   1   2  498.83   16.81
  -8   1   2  479.75   16.94
  -8  -1   2  529.96   19.31
   8  -1  -2  480.44   16.62
   8  -1  -2  488.72   16.77
   8  -1  -2  484.20   16.57
   8  -1  -2  487.14   16.81
  -8   1   2  500.71   16.65
   8   1  -2  524.68   19.22
   8   1  -2  508.20   16.79
  -7   1   2  790.25   26.00
  -7   1   2  814.06   26.22
   7  -1  -2  773.02   25.89
  -7  -1   2  824.21   28.38
   7  -1  -2  778.23   26.02
   7  -1  -2  778.73   25.85
  -7   1   2  767.55   25.83
   7   1  -2  825.45   26.03
   7  -1  -2  752.27   26.05
   7   1  -2  801.37   28.12
  -6   1   2  261.10    9.25
  -6  -1   2  259.42   11.32
  -6   1   2  266.08    9.49
   6  -1  -2  261.53    9.21
  -6  -1   2  270.32   11.40
   6  -1  -2  252.00    9.17
   6  -1  -2  263.60    9.36
   6   1  -2  301.41   11.36
   6  -1  -2  266.04    9.40
   6   1  -2  294.81    9.39
  -6   1   2  257.19    9.09
  -5  -1   2  209.77    8.87
  -5   1   2  182.14    7.12
   5  -1  -2  184.97    6.97
   5   1  -2  207.03    7.04
   4  -1  -2 2323.92   79.07
  -4   1   2 2383.30   76.91
  -4  -1   2 2299.40   78.28
   4  -1  -2 2419.18   76.79
   4  -1  -2 2350.38   76.78
   4   1  -2 2398.32   76.74
   3  -1  -2  362.57   14.14
   3  -1  -2  377.49   12.26
   3  -1  -2  352.66   12.28
   2  -1  -2  303.27   10.28
   2  -1  -2  302.51   11.63
   1  -1  -2 5531.13  178.50
   0   1  -2 1435.37   46.34
   0  -1  -2 1390.18   46.35
   0  -1  -2 1413.53   46.15
  -1   1  -2 3921.36  118.91
  -1  -1  -2 3710.77  118.91
  -1  -1  -2 3554.31  118.80
  -1   1  -2 3843.76  118.88
  -1  -1  -2 3525.06  118.54
  -1  -1  -2 3602.41  118.39
  -2   1  -2  364.19   12.99
  -2  -1  -2  384.87   13.14
  -2  -1  -2  352.92   11.92
  -2  -1  -2  360.20   11.83
  -2   1  -2  350.31   11.81
  -2   1  -2  357.69   12.96
  -3  -1  -2 1000.71   31.80
  -3   1  -2  962.88   31.71
  -3  -1  -2  896.54   30.16
  -3  -1  -2  919.07   31.56
  -3  -1  -2  969.67   30.18
  -3  -1  -2  928.91   30.14
  -3   1  -2  880.82   31.42
  -3  -1  -2  939.13   31.49
   4   1   2 6347.99  220.80
  -4  -1  -2 6804.85  220.72
  -4   1  -2 7607.11  220.84
  -4  -1  -2 7933.96  220.90
  -4  -1  -2 7193.22  222.75
  -4   1  -2 7238.51  222.77
  -4  -1  -2 7049.70  220.77
  -4  -1  -2 6947.44  220.67
  -4  -1  -2 7188.35  222.67
  -4   1  -2 6683.18  222.50
  -4   1  -2 6521.54  220.64
  -4  -1  -2 6450.10  220.71
  -4  -1  -2 6765.88  220.73
  -4  -1  -2 6824.12  220.69
  -4  -1  -2 6601.61  220.69
  -4  -1  -2 6549.12  220.74
  -4  -1  -2 7126.14  222.52
  -4   1  -2 6951.36  220.77
  -4   1  -2 6790.71  222.40
  -4   1  -2 7194.50  220.67
  -4  -1  -2 6669.41  220.61
   5   1   2  110.53    5.24
  -5  -1  -2  126.47    4.96
  -5  -1  -2  127.46    4.90
  -5   1  -2  126.92    4.97
  -5  -1  -2  129.70    5.04
  -5  -1  -2  133.81    7.15
  -5   1  -2  141.90    7.31
   5   1   2  117.87    4.71
  -5  -1  -2  122.43    4.95
  -5  -1  -2  122.03    6.86
  -5  -1  -2  138.91    4.97
  -5   1  -2  125.76    6.99
  -5  -1  -2  123.11    4.65
  -5  -1  -2  119.71    4.90
  -5  -1  -2  122.82    4.83
  -5  -1  -2  126.98    4.99
  -5  -1  -2  122.48    4.97
  -5   1  -2  138.19    4.78
  -5   1  -2  139.44    4.89
  -5  -1  -2  121.00    4.80
  -5  -1  -2  125.67    4.80
  -5   1  -2  135.74    5.05
   6   1   2   33.68    3.04
  -6  -1  -2   51.10    2.88
  -6  -1  -2   48.02    2.75
  -6   1  -2   39.70    2.60
  -6  -1  -2   51.57    2.57
  -6  -1  -2   59.65    5.29
  -6  -1  -2   51.70    2.31
   6   1   2   36.72    2.65
  -6  -1  -2   49.36    2.79
  -6   1  -2   28.18    4.56
  -6  -1  -2   52.67    2.30
  -6  -1  -2   55.70    5.09
  -6   1  -2   37.14    4.52
  -6  -1  -2   51.58    2.63
  -6  -1  -2   45.13    2.70
  -6  -1  -2   57.25    2.83
  -6   1  -2   35.06    2.18
  -6   1  -2   38.05    2.37
  -6   1  -2   33.12    2.57
  -6   1  -2   34.73    2.42
  -6  -1  -2   50.00    2.65
  -6  -1  -2   58.48    2.66
  -7   1  -2  147.74    5.42
   7   1   2  122.22    6.55
  -7  -1  -2  152.87    5.77
  -7   1  -2  157.54    7.52
  -7   1  -2  143.57    5.76
  -7  -1  -2  141.18    5.50
  -7   1  -2  153.30    8.67
  -7  -1  -2  135.59    5.36
  -7  -1  -2  137.58    5.25
  -7  -1  -2  147.81    8.58
  -7   1  -2  148.59    5.70
   7   1   2  135.71    6.17
  -7  -1  -2  131.50    5.73
  -7  -1  -2  134.41    5.61
  -7   1  -2  122.24    8.06
  -7  -1  -2  138.48    8.20
  -7  -1  -2  135.32    5.71
  -7   1  -2  156.22    5.41
  -7   1  -2  155.88    5.47
  -7  -1  -2  140.71    5.77
  -7  -1  -2  132.36    5.49
  -7   1  -2  146.97    5.91
  -7   1  -2  162.23    5.56
  -7  -1  -2  134.91    5.53
   8  -1   2  620.84   21.07
  -8   1  -2  618.31   21.37
   8   1   2  604.41   23.15
  -8  -1  -2  695.12   21.80
  -8   1  -2  620.64   21.74
  -8  -1  -2  678.59   21.55
  -8   1  -2  677.39   23.77
  -8   1  -2  626.23   21.28
  -8   1  -2  717.27   25.92
  -8   1  -2  589.87   21.20
  -8  -1  -2  780.01   26.24
  -8  -1  -2  662.99   21.40
  -8  -1  -2  647.92   21.26
  -8   1  -2  622.02   21.73
  -8   1  -2  628.74   21.78
  -8  -1  -2  650.21   21.79
  -8  -1  -2  646.77   21.88
   8   1   2  635.88   22.60
  -8   1  -2  625.21   25.25
  -8  -1  -2  659.20   25.41
  -8  -1  -2  652.50   21.73
  -8  -1  -2  670.71   21.62
  -8   1  -2  676.07   21.46
  -8   1  -2  629.82   21.54
  -8  -1  -2  667.74   21.86
  -8   1  -2  612.39   21.32
  -8   1  -2  630.99   21.88
  -8  -1  -2  685.90   21.69
   9  -1   2   65.46    2.64
  -9   1  -2   51.27    2.84
  -9  -1  -2   60.30    3.45
  -9   1  -2   57.98    3.38
  -9   1  -2   64.61    4.73
  -9   1  -2   55.79    2.81
  -9  -1  -2   60.02    2.95
  -9  -1  -2   58.88    6.23
  -9  -1  -2   58.53    2.69
  -9  -1  -2   57.17    2.88
  -9   1  -2   56.84    2.68
  -9   1  -2   61.81    6.28
  -9  -1  -2   58.16    3.51
  -9   1  -2   55.70    3.38
   9   1   2   47.61    4.00
  -9  -1  -2   63.96    6.37
  -9   1  -2   58.04    6.14
  -9   1  -2   60.81    2.97
  -9   1  -2   56.81    2.85
  -9  -1  -2   65.01    3.14
  -9   1  -2   58.35    3.19
  -9  -1  -2   54.29    3.23
  -9   1  -2   57.74    3.55
  -9  -1  -2   57.89    3.20
  10   1   2  164.40    5.85
  10  -1   2  135.00    5.52
 -10   1  -2  140.30    5.85
 -10   1  -2  149.66    8.01
 -10  -1  -2  159.42    6.01
 -10   1  -2  137.52    5.61
 -10   1  -2  147.05    5.80
 -10  -1  -2  164.50    6.42
 -10   1  -2  134.63    6.39
 -10  -1  -2  166.18    5.71
 -10  -1  -2  159.94    5.95
 -10   1  -2  176.34   10.70
 -10  -1  -2  175.81   10.57
 -10   1  -2  147.69    6.42
 -10  -1  -2  165.57    6.63
  10   1   2  160.74    7.76
 -10  -1  -2  150.53    9.97
 -10   1  -2  125.55    9.75
 -10   1  -2  142.17    6.09
 -10   1  -2  146.06    5.88
 -10  -1  -2  164.39    6.14
 -10  -1  -2  169.40    6.47
 -10   1  -2  143.69    6.56
  11  -1   2  518.75   17.93
  11   1   2  526.79   18.16
 -11   1  -2  557.51   20.83
 -11  -1  -2  545.59   19.07
 -11   1  -2  548.48   18.94
 -11  -1  -2  443.01   22.82
 -11   1  -2  463.87   23.06
 -11  -1  -2  529.97   18.20
 -11  -1  -2  542.47   18.99
 -11   1  -2  549.42   18.93
 -11  -1  -2  554.46   23.88
 -11  -1  -2  561.46   18.50
 -11   1  -2  498.61   23.35
 -11   1  -2  551.47   18.31
 -11   1  -2  526.87   18.59
 -11   1  -2  558.20   19.06
  12   1   2   42.36    2.73
 -12   1  -2   61.75    3.69
 -12  -1  -2   43.14    3.74
 -12  -1  -2   43.46    2.65
 -12  -1  -2   46.99    6.72
 -12  -1  -2   48.70    6.70
 -12   1  -2   71.74    7.44
 -12  -1  -2   42.24    2.84
 -12   1  -2   49.15    6.92
 -12   1  -2   59.93    3.64
 -12  -1  -2   39.89    3.41
 -12   1  -2   57.68    2.96
 -12   1  -2   64.58    3.46
 -12   1  -2   61.38    3.82
 -13  -1  -2   13.31    2.29
 -13   1  -2    9.06    2.23
 -13   1  -2    6.78    4.65
 -13  -1  -2   13.74    5.28
 -13  -1  -2   16.38    2.97
 -13   1  -2    9.82    2.35
 -13   1  -2    9.13    2.34
 -14  -1  -2  299.33   16.80
 -14   1  -2  311.51   17.20
 -14   1  -2  299.75   11.30
 -14  -1  -2  293.76   11.33
 -14  -1  -2  282.77   10.44
 -14  -1  -2  270.94   16.13
 -14   1  -2  268.45   16.25
 -14  -1  -2  287.93   11.59
 -14   1  -2  315.09   11.36
 -14   1  -2  294.04   11.44
 -15  -1  -2  108.96   10.65
 -15   1  -2  115.10   10.60
 -15   1  -2  115.32    5.17
 -15  -1  -2   95.23    5.67
  15  -1   2  101.62    9.24
 -15   1  -2  108.10   10.00
 -15   1  -2  121.14    6.19
 -15  -1  -2  103.97    9.83
 -15  -1  -2  113.00    5.91
 -15  -1  -2   98.18    6.11
 -15   1  -2  114.51    6.00
 -16   1  -2  712.67   24.89
 -16  -1  -2  722.88   24.87
 -16   1  -2  714.60   32.00
 -16  -1  -2  669.92   31.46
 -16   1  -2  654.13   24.44
 -16  -1  -2  667.95   31.59
 -16   1  -2  620.40   31.17
 -17  -1  -2  285.92   18.03
 -17   1  -2  342.28   19.41
 -17   1  -2  273.88   11.16
 -17   1  -2  332.13   18.90
 -17  -1  -2  265.86   17.21
 -17   1  -2  262.00   11.34
 -17  -1  -2  213.14   10.80
 -17  -1  -2  262.10   11.49
 -17   1  -2  277.09   11.47
 -18  -1  -2   79.18   10.13
 -18   1  -2   70.50    9.70
 -18   1  -2   82.07    5.22
 -18   1  -2   89.23    5.61
 -18  -1  -2   79.80    9.57
 -18   1  -2  104.33   10.36
 -18  -1  -2   83.91    5.57
 -18  -1  -2   86.69    5.82
 -18   1  -2   81.96    5.44
 -19   1  -2  160.99   14.19
 -19  -1  -2  169.40    8.60
 -19  -1  -2  192.91   15.00
 -19   1  -2  175.70    8.81
 -19   1  -2  179.17    8.48
 -19   1  -2  171.91    8.64
 -19  -1  -2  180.35    8.83
 -19  -1  -2  140.60   13.66
 -19   1  -2  145.28   14.15
 -20  -1  -2   10.61    6.06
 -20  -1  -2   10.78    3.04
 -20   1  -2    9.93    5.95
 -20   1  -2   17.61    3.50
 -20   1  -2   14.59    2.97
 -20  -1  -2   11.58    3.08
 -20   1  -2   15.50    3.18
 -20  -1  -2   16.01    6.85
 -20   1  -2    6.83    6.02
 -21   1  -2   58.12    5.08
 -21  -1  -2   77.60    5.57
 -21  -1  -2   80.60    5.32
 -21  -1  -2   67.46    5.09
 -21   1  -2   56.74    9.78
 -21  -1  -2   60.26    9.43
 -21   1  -2   52.28    4.94
 -21   1  -2   66.71    5.22
 -22  -1  -2   29.67    3.89
 -22   1  -2   27.08    3.79
 -22  -1  -2   32.33    3.93
 -22  -1  -2   29.37    7.66
 -22   1  -2   19.74    3.41
 -22  -1  -2   29.93    3.63
 -22   1  -2   30.63    3.70
 -22   1  -2   15.27    6.53
 -23  -1  -2   29.63    3.87
 -23  -1  -2   28.78    3.49
 -23   1  -2   26.91    3.69
 -23  -1  -2   22.52    3.59
 -23   1  -2   28.37    3.72
 -24  -1  -2  283.01   11.63
 -24   1  -2  239.16   11.23
 -24  -1  -2  229.10   17.34
 -24  -1  -2  271.74   11.50
 -24  -1  -2  247.45   11.10
 -24   1  -2  255.35   18.02
 -24   1  -2  258.76   11.39
 -25   1  -2   43.24    7.71
 -25  -1  -2   42.23    7.96
 -25   1  -2   49.37    4.12
 -26   1  -2    2.62    2.01
 -26  -1  -2    2.21    2.18
 -26  -1  -2    1.97    4.76
 -26   1  -2    0.95    2.16
 -26   1  -2   -1.32    4.89
 -26  -1  -2    1.87    1.97
 -27   1  -2   43.88    3.39
 -27  -1  -2   43.54    7.32
 -27  -1  -2   49.55    3.45
 -27   1  -2   44.26    3.58
 -28   1  -2    7.00    1.75
 -28   1  -2    7.59    1.94
 -28  -1  -2    9.22    1.78
 -28  -1  -2   10.76    4.28
 -28   1  -2    8.01    4.11
 -29  -1  -2   76.83    3.92
 -29   1  -2   81.51    3.93
 -30   1  -2   43.78    2.38
 -29   2   2   14.57    1.84
 -28   2   2    8.92    1.92
 -28  -2   2   -2.48    3.80
 -28   2   2   -3.78    4.20
 -27   2   2   15.00    5.15
 -27  -2   2   19.63    2.53
 -27   2   2   18.56    2.60
 -27  -2   2   14.86    4.92
 -27   2   2   21.05    2.54
 -26  -2   2    2.40    4.80
 -26  -2   2   11.99    2.35
 -26   2   2    8.29    2.41
 -26  -2   2   11.06    2.25
 -26   2   2    9.17    2.38
 -25  -2   2   31.02    3.30
 -25   2   2   25.26    6.75
 -25  -2   2   29.65    3.42
 -25   2   2   38.00    3.60
 -25  -2   2   29.89    7.22
 -24  -2   2   -4.45    6.68
 -24   2   2   -3.73    6.10
 -24  -2   2    2.18    2.30
 -24   2   2    2.56    2.36
 -24  -2   2   -2.29    5.87
 -24   2   2   -1.53    5.21
 -24  -2   2    2.19    2.17
 -23  -2   2   95.90    5.86
 -23  -2   2   71.20   10.57
 -23   2   2   93.10    5.83
 -23  -2   2   83.97    5.47
 -23   2   2   86.62   11.21
 -23  -2   2   96.46   11.26
 -22  -2   2    0.20    2.66
 -22  -2   2    1.61    5.90
 -22   2   2   -7.32    6.48
 -22   2   2    0.99    2.68
  22  -2  -2    2.51    2.77
 -22  -2   2    2.08    2.60
 -22   2   2   -2.50    6.42
 -22  -2   2   -2.48    5.88
 -21  -2   2  102.94   11.97
 -21   2   2  146.64    7.58
 -21  -2   2  133.66    7.34
 -21   2   2  130.91   12.78
  21  -2  -2  139.00   12.81
 -21  -2   2  126.36    7.22
 -21   2   2  146.09   13.40
 -21  -2   2  120.53   12.96
 -20  -2   2    6.38    5.91
 -20   2   2    0.81    5.41
  20  -2  -2   -1.41    5.66
  20  -2  -2    6.83    6.21
 -19  -2   2   60.35    8.81
 -19   2   2   69.25    9.51
 -19  -2   2   42.43    8.38
 -19   2   2   40.82    8.36
  19  -2  -2   46.16    8.59
 -19   2   2   57.99    4.48
 -18  -2   2  130.94   12.57
 -18   2   2   99.21   11.29
  18  -2  -2  105.46   11.23
  18  -2  -2  129.95   12.41
  18  -2  -2  135.71    6.45
  18   2  -2  130.31    6.56
 -18   2   2  132.93    6.72
 -18  -2   2  119.58    6.97
 -18   2   2  127.13   12.37
 -18  -2   2  128.04   12.29
  17  -2  -2    2.64    5.31
  17  -2  -2    5.60    6.09
 -17   2   2    7.26    6.40
 -17  -2   2    2.85    5.00
 -17   2   2    0.71    5.28
 -17  -2   2    1.40    4.80
  17  -2  -2    3.27    1.91
  17   2  -2    2.45    2.20
 -17   2   2    3.29    2.31
 -17  -2   2    2.60    2.66
 -16  -2   2    5.94    4.43
 -16  -2   2    5.89    5.13
 -16   2   2    2.70    4.79
 -16   2   2    2.00    4.64
 -16   2   2    1.03    1.81
 -16   2   2    1.58    1.88
  16  -2  -2    3.99    4.97
 -16   2   2    0.14    1.94
 -15   2   2    3.72    2.13
 -15  -2   2    0.89    2.45
  15  -2  -2    0.63    5.29
 -15   2   2    2.34    1.95
 -15   2   2    2.01    1.80
 -15   2   2    0.56    1.74
 -15  -2   2    0.61    4.21
 -15   2   2    6.22    4.17
  15  -2  -2    0.96    1.81
  15   2  -2    0.13    2.05
 -15   2   2    1.20    1.82
 -14  -2   2   16.72    2.80
 -14   2   2   13.14    2.48
  14  -2  -2   24.12    6.36
 -14   2   2   12.77    2.14
  14   2  -2   15.57    2.31
 -14   2   2   15.45    2.30
 -14   2   2   13.74    2.33
 -14  -2   2   11.20    5.46
 -14   2   2    8.03    4.83
  14   2  -2   15.57    2.61
  14  -2  -2   15.79    2.13
 -14   2   2   16.34    2.43
 -13   2   2   32.34    3.16
 -13  -2   2   31.62    3.31
  13  -2  -2   34.00    2.81
  13  -2  -2   30.67    6.64
 -13   2   2   30.56    2.82
 -13   2   2   32.90    2.79
 -13   2   2   31.64    2.95
 -13   2   2   42.66    6.51
  13  -2  -2   31.21    2.75
  13  -2  -2   28.13    2.59
  13   2  -2   27.53    2.96
 -13   2   2   30.26    2.81
  12  -2  -2   75.20    4.04
 -12   2   2   69.46    3.73
 -12  -2   2   75.54    4.49
 -12   2   2   72.49    4.01
 -12   2   2   76.47    4.16
 -12   2   2   68.22    4.17
  12   2  -2   69.10    4.13
  12  -2  -2   75.96    4.05
  12  -2  -2   72.60    3.55
  12  -2  -2   72.14    3.94
 -12   2   2   68.27    4.03
 -11   2   2  221.51    8.88
 -11   2   2  228.03    8.88
 -11   2   2  225.65    8.79
 -11   2   2  212.31    8.69
 -11  -2   2  233.76   11.95
  11  -2  -2  217.74    8.67
  11  -2  -2  214.20    8.58
  11  -2  -2  226.31    8.28
 -11  -2   2  228.46    8.18
 -11   2   2  223.26    8.45
  11  -2  -2  223.39    8.73
 -10   2   2  750.32   25.54
 -10   2   2  768.88   25.54
 -10   2   2  749.85   25.34
 -10  -2   2  753.90   28.89
  10  -2  -2  732.64   25.19
  10  -2  -2  745.65   25.34
  10  -2  -2  740.30   24.90
 -10   2   2  729.33   25.04
  10   2  -2  709.46   24.94
 -10  -2   2  762.75   24.90
  10  -2  -2  792.74   25.49
   9   2  -2   22.13    2.09
  -9  -2   2   27.99    1.98
  -9   2   2   24.23    2.06
  -9  -2   2   24.23    2.17
  -9   2   2   23.95    2.46
  -9   2   2   21.00    2.38
   9  -2  -2   21.26    1.82
   9  -2  -2   24.45    2.33
  -9  -2   2   24.51    4.24
   9  -2  -2   25.31    2.35
  -9  -2   2   24.83    1.66
  -9   2   2   19.87    2.21
  -8   2   2  205.78    7.86
  -8  -2   2  220.19   10.09
  -8   2   2  204.82    7.91
  -8  -2   2  173.12    7.35
  -8  -2   2  210.56   10.58
   8  -2  -2  199.48    7.28
   8  -2  -2  204.68    7.65
   8  -2  -2  199.10    7.57
  -8  -2   2  209.29    7.42
   8  -2  -2  208.11    7.55
   8   2  -2  194.79    7.33
  -7   2   2   40.52    2.81
  -7   2   2   42.36    2.84
  -7  -2   2   39.73    2.43
   7  -2  -2   40.72    2.54
   7  -2  -2   41.64    2.64
  -7  -2   2   40.61    4.71
   7  -2  -2   42.20    2.24
   7  -2  -2   42.74    2.58
   6  -2  -2  217.98    7.85
   6  -2  -2  216.27    7.55
  -6  -2   2  227.84   10.61
  -6   2   2  210.35    8.04
  -6   2   2  191.68    7.99
   6  -2  -2  214.31    7.84
  -5  -2   2  254.85   11.06
   5  -2  -2  232.06    8.11
   5  -2  -2  236.38    8.35
  -5   2   2  213.50    8.53
  -5  -2   2  253.77   10.25
  -5   2   2  225.39    8.53
   5  -2  -2  231.68    8.42
   4  -2  -2   19.53    1.75
  -4  -2   2   21.74    3.66
   4   2  -2   15.91    1.58
  -4   2   2   17.00    1.91
  -4   2   2   19.61    2.02
   4  -2  -2   19.33    2.06
   3  -2  -2  114.96    4.58
  -3  -2   2  112.02    6.72
  -3   2   2  113.36    4.70
  -3   2   2  116.70    4.72
   3   2  -2  117.86    4.53
   3  -2  -2  109.96    4.70
   2  -2  -2  485.37   16.32
  -2  -2   2  506.18   18.56
  -2   2   2  475.67   16.40
   2   2  -2  499.97   16.35
  -2   2   2  472.76   16.43
   2  -2  -2  499.95   16.51
  -1  -2   2  607.92   21.80
   1   2  -2  609.65   19.86
   1  -2  -2  607.26   19.82
  -1   2   2  586.85   19.81
   1  -2  -2  580.43   19.96
   0  -2  -2   31.03    1.91
   0   2  -2   29.20    2.03
   0  -2  -2   25.76    2.15
   0   2  -2   35.10    2.17
   0  -2  -2   29.93    2.19
   0  -2   2   26.36    3.11
  -1  -2  -2    6.61    1.68
  -1   2  -2    6.64    1.51
  -1  -2  -2    6.32    1.35
   1  -2   2    5.16    2.36
   2  -2   2  415.41   15.04
  -2  -2  -2  415.54   13.86
  -2   2  -2  425.96   13.83
  -2  -2  -2  417.63   13.88
  -2   2  -2  396.23   13.84
  -2  -2  -2  442.08   14.79
  -2  -2  -2  399.39   13.82
  -2  -2  -2  419.10   14.68
  -2   2  -2  412.18   14.67
   3  -2   2  439.28   15.72
  -3   2  -2  441.68   14.91
  -3  -2  -2  436.38   15.01
  -3   2  -2  479.80   14.91
  -3  -2  -2  433.28   14.81
  -3  -2  -2  420.48   14.67
  -3  -2  -2  457.76   16.17
  -3  -2  -2  431.40   14.94
  -3   2  -2  458.42   14.64
  -3   2  -2  453.41   16.15
  -3  -2  -2  437.59   14.61
  -3  -2  -2  453.28   16.13
  -4   2  -2  764.69   26.01
  -4   2  -2  787.28   26.10
  -4  -2  -2  776.60   26.20
  -4   2  -2  759.88   27.74
   4  -2   2  753.88   25.81
  -4  -2  -2  772.93   25.92
  -4   2  -2  870.87   25.95
  -4  -2  -2  820.11   25.85
  -4  -2  -2  810.27   25.92
  -4  -2  -2  829.50   27.86
  -4   2  -2  711.50   25.95
  -4   2  -2  818.56   27.83
  -4  -2  -2  795.20   26.06
  -4  -2  -2  785.60   26.23
  -4   2  -2  765.90   25.87
  -4  -2  -2  781.85   25.88
  -4  -2  -2  846.66   26.04
  -5   2  -2   30.07    1.93
  -5  -2  -2   25.64    2.22
  -5  -2  -2   24.80    2.26
  -5   2  -2   27.14    3.69
  -5  -2  -2   28.74    3.58
   5  -2   2   21.85    1.50
  -5  -2  -2   25.63    1.71
  -5   2  -2   27.14    3.44
  -5  -2  -2   26.24    1.66
  -5   2  -2   28.66    1.94
  -5  -2  -2   34.27    3.63
  -5  -2  -2   29.50    1.92
  -5  -2  -2   33.97    2.28
  -5   2  -2   33.33    1.72
  -5  -2  -2   29.87    2.00
  -5   2  -2   29.95    1.86
  -5  -2  -2   29.67    1.88
   6  -2   2  307.82   10.96
  -6   2  -2  317.22   11.30
  -6  -2  -2  310.21   11.69
  -6  -2  -2  334.00   11.73
  -6  -2  -2  335.49   11.31
  -6  -2  -2  354.40   14.34
  -6   2  -2  323.99   11.42
  -6  -2  -2  337.50   11.45
  -6  -2  -2  337.57   11.10
  -6  -2  -2  344.37   11.53
  -6   2  -2  360.01   14.33
  -6  -2  -2  357.36   14.24
  -6  -2  -2  340.02   11.18
  -6   2  -2  324.45   11.49
  -6  -2  -2  339.39   11.76
  -6   2  -2  314.77   11.21
  -6  -2  -2  355.26   11.49
  -6   2  -2  330.16   11.74
   7  -2   2  371.82   13.24
   7  -2   2  389.70   13.63
  -7   2  -2  396.86   13.68
  -7  -2  -2  412.01   14.26
  -7  -2  -2  435.36   14.28
  -7  -2  -2  456.84   17.51
  -7  -2  -2  422.30   13.77
  -7   2  -2  396.68   17.08
  -7  -2  -2  402.00   13.91
  -7  -2  -2  396.14   13.97
  -7  -2  -2  404.50   16.96
  -7   2  -2  435.50   14.10
  -7  -2  -2  416.33   13.59
  -7   2  -2  381.76   16.94
  -7  -2  -2  409.20   14.20
  -7   2  -2  398.60   13.56
  -7   2  -2  427.36   13.76
  -7  -2  -2  383.22   13.93
  -7   2  -2  409.22   14.25
   8  -2   2   14.03    1.51
  -8   2  -2   17.74    2.31
  -8  -2  -2   13.63    2.25
  -8  -2  -2   16.85    2.28
  -8  -2  -2   13.67    1.48
  -8   2  -2   19.45    1.57
  -8  -2  -2   16.86    4.07
  -8  -2  -2   16.69    3.88
  -8  -2  -2   13.52    1.42
  -8   2  -2   13.38    4.03
  -8   2  -2   15.51    4.14
  -8   2  -2   20.03    2.12
  -8  -2  -2   15.75    2.00
  -8   2  -2   17.42    1.46
  -8   2  -2   18.71    1.41
  -8  -2  -2   11.36    1.78
  -8   2  -2   16.03    2.31
   9  -2   2   69.22    3.17
  -9  -2  -2   71.66    4.03
  -9   2  -2   62.04    3.83
  -9  -2  -2   72.31    3.18
  -9  -2  -2   69.26    3.01
  -9   2  -2   67.40    3.01
  -9  -2  -2   73.87    3.13
  -9   2  -2   62.44    6.47
  -9  -2  -2   65.92    6.20
  -9  -2  -2   79.38    3.84
  -9   2  -2   66.74    3.27
  -9   2  -2   68.61    2.99
  -9   2  -2   67.65    3.08
  -9  -2  -2   68.18    3.58
  -9   2  -2   71.18    3.95
  10  -2   2   22.73    1.87
 -10   2  -2   24.19    2.70
 -10  -2  -2   20.10    1.75
 -10  -2  -2   19.86    1.74
 -10  -2  -2   16.05    4.59
 -10   2  -2   25.28    5.09
 -10  -2  -2   14.13    4.24
 -10   2  -2   12.42    2.31
 -10   2  -2   21.60    4.79
 -10  -2  -2   21.20    2.40
 -10   2  -2   27.80    2.11
 -10  -2  -2   20.04    2.22
 -10   2  -2   27.30    2.82
  11  -2   2   28.70    2.12
 -11   2  -2   26.54    2.93
 -11   2  -2   26.81    4.08
 -11  -2  -2   36.17    2.15
 -11   2  -2   24.08    2.74
 -11   2  -2   22.81    5.30
 -11  -2  -2   33.62    5.35
 -11  -2  -2   35.00    5.62
 -11  -2  -2   35.28    2.80
 -11   2  -2   16.71    5.05
 -11   2  -2   27.24    2.75
 -11  -2  -2   32.62    2.10
 -11   2  -2   25.21    2.23
 -11   2  -2   26.10    2.90
 -11  -2  -2   36.04    2.69
  12  -2   2   58.38    3.17
 -12   2  -2   62.18    4.12
 -12   2  -2   70.02    7.45
 -12  -2  -2   66.43    3.91
 -12  -2  -2   49.46    6.56
 -12  -2  -2   70.24    7.17
 -12   2  -2   68.72    7.43
 -12   2  -2   41.72    3.69
 -12   2  -2   60.17    4.02
 -12   2  -2   65.26    3.44
 -12   2  -2   64.77    4.05
 -13   2  -2    5.46    2.31
 -13  -2  -2    5.43    2.66
 -13   2  -2    8.13    2.37
 -13   2  -2    9.95    4.62
 -13  -2  -2    7.97    4.34
 -13  -2  -2    7.64    4.56
 -13   2  -2    9.10    4.66
 -13  -2  -2    4.70    2.00
 -13   2  -2    7.35    2.19
  13   2   2    4.24    1.70
 -13   2  -2    6.32    2.24
 -14   2  -2   18.17    5.40
 -14  -2  -2   26.26    5.72
 -14   2  -2   28.17    3.22
 -14  -2  -2   33.70    5.96
 -14   2  -2   27.37    5.92
 -14  -2  -2   33.19    3.10
 -14  -2  -2   30.55    3.63
 -14   2  -2   27.82    3.12
 -14   2  -2   31.14    3.22
 -15   2  -2  107.03   10.68
 -15  -2  -2  104.71   10.21
 -15   2  -2   98.38    5.61
 -15   2  -2  106.57   10.57
 -15  -2  -2  132.91   11.00
 -15  -2  -2  109.20    6.36
 -15   2  -2  108.29    5.85
 -15   2  -2  107.59    6.03
 -16  -2  -2  129.76   11.02
 -16   2  -2  140.85    6.83
 -16  -2  -2  113.49    6.30
 -16   2  -2  129.39   11.59
 -16   2  -2  127.30    6.45
 -16  -2  -2  116.06    6.80
 -16   2  -2  127.16   11.79
 -17   2  -2   -2.21    5.40
 -17  -2  -2   -0.71    4.64
 -17   2  -2    1.62    2.20
  17  -2   2    7.44    4.99
 -17   2  -2    1.58    2.46
 -17  -2  -2    4.21    2.41
 -17  -2  -2    3.44    4.55
 -17   2  -2    2.14    5.13
 -17  -2  -2    1.13    2.92
 -17   2  -2    3.26    2.37
 -18   2  -2   52.51    9.12
 -18  -2  -2   48.36    8.37
 -18   2  -2   46.63    3.89
 -18  -2  -2   32.58    3.79
 -18   2  -2   39.53    4.02
 -18   2  -2   65.31    9.60
 -18  -2  -2   49.82    8.41
 -18  -2  -2   41.39    4.56
 -18   2  -2   41.26    4.10
 -19  -2  -2   10.32    4.92
 -19   2  -2   11.49    5.89
 -19   2  -2    4.71    2.50
 -19  -2  -2    4.62    3.35
 -19   2  -2    3.98    2.50
 -19   2  -2   12.72    5.83
 -19  -2  -2    3.08    4.90
 -19   2  -2    5.45    2.78
 -19  -2  -2    4.33    2.53
 -20  -2  -2   24.36    4.11
 -20   2  -2   28.78    3.31
 -20  -2  -2   28.93    3.54
 -20  -2  -2   19.31    3.17
 -20   2  -2    9.02    6.11
 -20  -2  -2   26.24    6.65
 -20   2  -2   14.10    3.22
 -20   2  -2   26.04    3.80
 -21  -2  -2   23.93    3.26
 -21   2  -2   14.66    3.51
 -21   2  -2   18.23    6.64
 -21  -2  -2   28.41    3.52
 -21   2  -2   18.37    3.34
 -21  -2  -2   18.58    6.53
 -21  -2  -2   26.85    3.77
 -22   2  -2    2.27    2.66
 -22   2  -2    3.29    5.31
 -22  -2  -2    2.70    2.62
 -22  -2  -2    3.22    2.22
 -22   2  -2    2.76    2.60
 -22  -2  -2    2.41    5.26
 -22  -2  -2    3.98    2.87
 -23  -2  -2    0.78    5.34
 -23  -2  -2    2.05    2.15
 -23   2  -2    4.95    2.50
 -23   2  -2    2.78    2.73
 -23   2  -2   -0.79    5.64
 -23  -2  -2    3.16    2.39
 -23  -2  -2    3.44    2.60
 -24   2  -2   42.31    3.94
 -24  -2  -2   35.96    7.46
 -24   2  -2   29.87    7.42
 -24   2  -2   48.98    4.18
 -24  -2  -2   39.25    3.58
 -24   2  -2   40.75    3.82
 -24  -2  -2   48.99    4.22
 -25   2  -2    7.99    2.23
 -25  -2  -2    4.04    4.52
 -25  -2  -2    7.93    2.21
 -25   2  -2   12.96    5.49
 -25   2  -2   10.78    2.42
 -26   2  -2    4.48    2.25
 -26  -2  -2   -4.15    5.16
 -26   2  -2    1.20    5.04
 -26   2  -2    8.48    2.13
 -26   2  -2    5.76    1.95
 -26  -2  -2    3.49    2.16
 -27   2  -2    4.63    1.66
 -27  -2  -2    3.18    2.01
 -27   2  -2    8.15    2.06
 -27   2  -2    4.58    3.69
 -27  -2  -2    7.51    4.29
 -28   2  -2   16.33    1.76
 -28  -2  -2   15.12    4.20
 -28   2  -2   15.44    4.29
 -28   2  -2   18.27    2.27
 -29  -2  -2   11.06    1.72
 -29   2  -2    8.57    1.55
 -29   3   2    4.59    1.14
  28  -3  -2   33.69    2.51
 -28   3   2   39.24    2.60
 -27   3   2   45.76    5.97
 -27   3   2   52.51    3.41
 -26   3   2   12.06    4.54
 -26   3   2   13.50    2.47
 -26   3   2   14.83    2.22
 -26  -3   2   12.23    2.27
 -26  -3   2    6.40    3.87
 -26  -3   2    8.39    2.00
 -25   3   2  110.57    5.66
 -25  -3   2   96.33    5.42
 -25   3   2   98.33    9.97
 -25  -3   2   96.26    9.65
 -25   3   2  122.13    5.98
  25  -3  -2   98.21    5.61
 -25  -3   2  102.55    5.56
 -24   3   2    4.60    4.77
 -24  -3   2    7.76    5.21
 -24   3   2    7.94    2.42
 -24  -3   2    9.37    2.54
  24  -3  -2    7.25    2.78
 -23   3   2    4.28    5.41
 -23   3   2   20.02    3.14
 -23  -3   2    2.11    5.32
 -23   3   2   12.44    2.69
 -23  -3   2   14.51    2.60
  23  -3  -2   12.14    3.19
 -23  -3   2   15.06    2.99
 -23   3   2   19.84    6.17
 -22   3   2  231.38   17.53
 -22  -3   2  309.71   19.30
  22  -3  -2  318.27   19.82
  22  -3  -2  287.05   18.58
 -22  -3   2  260.70   11.56
 -22   3   2  273.33   11.71
 -21  -3   2  138.50   13.49
 -21   3   2  163.61   14.22
  21  -3  -2  133.16   13.60
 -21   3   2  140.69   13.56
 -21  -3   2  149.88   13.85
 -21   3   2  182.02    8.53
 -21  -3   2  186.38    8.52
 -20   3   2  119.36   12.48
 -20  -3   2  155.86    7.66
 -20   3   2  158.03    7.77
 -20  -3   2  151.92   13.55
  20  -3  -2  165.87   14.87
  20  -3  -2  153.30   14.09
 -20  -3   2  106.17   12.04
 -20   3   2  127.74   13.02
 -20   3   2  140.40    7.62
 -20  -3   2  145.89    8.10
 -19  -3   2  542.56   21.01
 -19  -3   2  579.66   28.69
 -19   3   2  566.71   21.17
  19  -3  -2  568.66   29.49
  19  -3  -2  534.12   28.86
 -19   3   2  600.76   29.64
 -19  -3   2  585.09   29.10
 -19  -3   2  570.68   21.54
 -19   3   2  595.34   21.37
 -18   3   2   14.00    5.79
 -18  -3   2    8.05    5.21
 -18   3   2   15.85    6.13
 -18  -3   2    7.11    4.90
  18  -3  -2   13.06    6.69
  18   3  -2   14.62    3.00
  18  -3  -2   12.80    2.45
 -18   3   2    9.90    2.71
 -18  -3   2    9.03    3.36
 -17   3   2   13.98    2.97
 -17  -3   2   21.60    3.53
 -17   3   2   18.28    5.63
 -17  -3   2   22.94    6.03
 -17   3   2   20.88    6.01
 -17  -3   2   19.67    5.62
  17  -3  -2   26.44    7.61
  17   3  -2   12.22    2.83
  17  -3  -2   21.22    2.83
 -17   3   2   17.93    2.79
 -17   3   2   14.53    2.51
 -16   3   2    2.55    2.40
 -16  -3   2    4.48    2.72
  16  -3  -2   -1.49    5.95
 -16  -3   2   10.88    4.79
 -16   3   2    1.36    5.24
 -16  -3   2   -2.62    5.08
 -16   3   2    1.33    4.68
  16  -3  -2    1.68    1.87
  16   3  -2    0.76    2.30
 -16   3   2    3.51    2.28
 -16   3   2    2.43    2.04
 -16   3   2    2.39    2.10
 -15   3   2  198.81   14.63
 -15  -3   2  239.42   15.31
 -15   3   2  171.12   13.66
 -15  -3   2  195.76   14.17
 -15   3   2  229.47    9.24
  15   3  -2  217.66    9.13
  15   3  -2  206.18    9.20
  15  -3  -2  229.82   16.20
 -14  -3   2    5.20    2.71
 -14   3   2    5.12    2.39
 -14   3   2    7.55    3.95
 -14  -3   2   11.11    4.54
 -14  -3   2   14.52    4.42
 -14   3   2   11.12    4.38
  14  -3  -2    4.99    1.82
 -14   3   2    2.09    1.84
 -14   3   2    2.09    2.11
 -14   3   2    8.01    2.23
 -13  -3   2    6.11    4.34
 -13   3   2    4.28    4.41
 -13   3   2    5.02    2.19
 -13   3   2    5.11    2.09
 -13   3   2    4.41    2.18
  13  -3  -2    3.94    2.13
  13  -3  -2    3.62    1.76
 -12   3   2  215.76    9.08
 -12   3   2  211.91    8.95
 -12   3   2  217.17    9.06
  12  -3  -2  210.44    8.79
  12  -3  -2  221.54    9.03
 -11  -3   2   15.23    2.28
 -11  -3   2   11.71    4.37
 -11   3   2   13.34    4.45
  11  -3  -2   17.77    2.35
 -11  -3   2   14.44    1.84
 -11   3   2   22.00    2.66
 -11   3   2   19.82    2.65
 -11   3   2   18.09    2.54
  10  -3  -2   13.60    1.92
 -10  -3   2    8.45    2.07
 -10  -3   2   10.04    1.73
  10  -3  -2   12.84    2.17
 -10   3   2   11.25    2.38
 -10   3   2    9.79    2.25
 -10   3   2   15.75    2.46
  -9   3   2  136.15    6.20
  -9  -3   2  131.55    7.86
  -9   3   2  128.81    6.10
  -9   3   2  137.13    6.19
   9  -3  -2  126.46    5.74
  -9  -3   2  143.56    5.85
  -9  -3   2  126.20    5.58
   9  -3  -2  127.66    5.74
  -9  -3   2  130.05    5.20
   8  -3  -2   67.92    3.83
  -8  -3   2   61.22    3.50
  -8  -3   2   72.02    3.71
  -8  -3   2   53.18    6.00
   8  -3  -2   71.96    3.82
  -8  -3   2   67.59    5.38
  -8   3   2   72.01    4.11
  -8   3   2   77.91    4.12
  -8   3   2   66.74    4.07
   7  -3  -2   59.53    3.60
  -7  -3   2   61.76    3.36
  -7   3   2   60.04    2.84
   7  -3  -2   63.79    3.48
  -7  -3   2   72.33    6.38
  -7   3   2   68.84    3.89
  -7   3   2   70.05    3.93
  -7  -3   2   60.53    5.03
  -7   3   2   64.52    3.81
   6  -3  -2  502.31   16.82
  -6  -3   2  491.91   20.41
  -6  -3   2  481.07   18.86
  -6   3   2  487.25   17.04
  -6   3   2  480.33   17.01
  -6   3   2  456.87   17.01
   6   3  -2  482.21   16.53
  -6  -3   2  481.66   16.73
   6  -3  -2  493.84   16.91
   5  -3  -2    2.33    1.61
  -5  -3   2    0.93    1.55
  -5  -3   2   -0.28    3.09
  -5   3   2    1.26    1.77
  -5   3   2    1.98    1.81
  -5   3   2    2.35    1.85
   5   3  -2    2.57    1.35
   5  -3  -2    1.57    1.79
  -4  -3   2  309.65   14.54
  -4   3   2  336.12   11.89
   4   3  -2  333.36   11.57
  -4   3   2  320.38   11.86
  -4   3   2  327.80   11.83
  -4  -3   2  329.61   11.68
   4  -3  -2  325.55   11.84
  -3  -3   2   23.98    4.04
  -3   3   2   25.34    2.25
  -3   3   2   22.71    2.14
   3   3  -2   20.85    1.94
  -3   3   2   20.48    2.17
   3  -3  -2   26.12    2.05
   3  -3  -2   26.13    2.40
  -3  -3   2   22.60    2.11
   2   3  -2  220.27    8.15
  -2  -3   2  222.77   10.89
  -2   3   2  221.36    8.22
   2   3  -2  214.22    8.17
   2  -3  -2  227.77    8.15
  -2   3   2  222.16    8.28
  -2   3   2  211.28    8.22
  -2  -3   2  228.12    8.24
   2  -3  -2  223.98    8.41
   1   3  -2 1488.70   50.51
   1  -3  -2 1475.81   50.65
   1  -3  -2 1587.99   51.04
  -1  -3   2 1585.39   50.91
  -1  -3   2 1570.90   53.68
   1  -3  -2 1601.53   50.85
  -1   3   2 1589.91   50.87
  -1   3   2 1576.96   50.83
  -1   3   2 1617.67   50.85
   1   3  -2 1554.73   50.90
   0   3   2   19.08    1.86
   0   3   2   20.12    1.76
   0  -3  -2   19.44    1.89
   0   3  -2   22.88    2.07
   0   3   2   17.69    1.53
   0  -3  -2   18.48    1.62
   0  -3   2   21.28    1.93
   0  -3  -2   20.92    2.11
   0  -3   2   21.87    3.56
   0  -3  -2   19.35    1.48
   0   3  -2   19.76    1.29
  -1  -3  -2  139.23    5.51
   1  -3   2  135.69    5.37
  -1  -3  -2  139.25    5.24
   1  -3   2  137.63    7.31
   1   3   2  128.30    5.05
   1   3   2  128.53    5.14
  -1   3  -2  128.58    5.44
   2   3   2  196.62    6.97
   2  -3   2  192.99    6.95
  -2   3  -2  191.61    7.37
  -2  -3  -2  181.49    7.19
  -2  -3  -2  197.14    7.37
   2  -3   2  202.34    7.24
  -3   3  -2  382.85   13.87
  -3  -3  -2  400.70   14.03
  -3   3  -2  387.96   12.88
   3  -3   2  396.32   12.99
  -3   3  -2  392.26   13.41
  -3  -3  -2  386.86   13.32
  -3   3  -2  371.52   12.66
  -3  -3  -2  370.70   12.66
  -3  -3  -2  371.47   13.28
   3  -3   2  380.09   13.15
  -4  -3  -2   88.71    3.86
   4  -3   2   88.84    3.59
  -4   3  -2   86.45    3.96
  -4   3  -2   93.54    4.87
  -4  -3  -2   95.63    4.94
  -4   3  -2   87.77    3.60
  -4   3  -2   92.03    3.81
  -4  -3  -2   82.97    4.09
   4  -3   2   86.09    3.75
   5  -3   2  395.22   13.63
  -5   3  -2  407.64   13.89
  -5  -3  -2  399.95   14.13
  -5  -3  -2  395.95   13.76
  -5  -3  -2  378.29   13.31
  -5   3  -2  394.99   13.93
  -5   3  -2  387.21   13.48
  -5   3  -2  408.59   13.76
  -5  -3  -2  429.86   15.74
  -5  -3  -2  399.58   13.49
  -5   3  -2  394.89   15.54
  -5   3  -2  402.69   13.48
  -5  -3  -2  425.09   13.77
   6  -3   2  334.03   11.73
  -6   3  -2  333.59   12.11
  -6   3  -2  345.50   12.15
  -6  -3  -2  305.24   12.30
  -6  -3  -2  323.94   11.81
  -6  -3  -2  339.84   11.80
  -6   3  -2  332.43   14.27
  -6  -3  -2  330.24   14.12
  -6   3  -2  305.93   11.95
  -6   3  -2  352.87   11.86
  -6  -3  -2  332.58   11.89
   7   3   2  373.30   13.78
  -7   3  -2  386.43   14.25
  -7  -3  -2  393.33   14.63
  -7   3  -2  417.32   14.42
  -7   3  -2  366.61   16.95
  -7  -3  -2  407.55   17.04
  -7  -3  -2  383.84   13.89
  -7  -3  -2  412.25   16.99
  -7   3  -2  400.90   14.41
  -7   3  -2  363.97   16.81
  -7  -3  -2  405.07   14.11
  -7   3  -2  456.45   13.97
   7  -3   2  397.96   13.79
  -8  -3  -2   36.16    3.12
  -8   3  -2   41.20    2.85
  -8   3  -2   33.56    2.58
  -8   3  -2   43.17    4.95
  -8  -3  -2   36.65    4.53
  -8  -3  -2   39.81    2.55
  -8  -3  -2   39.43    4.75
  -8   3  -2   39.05    2.57
  -8  -3  -2   37.79    2.71
  -9  -3  -2  137.43    6.39
  -9   3  -2  144.96    5.99
  -9  -3  -2  123.01    8.34
  -9   3  -2  125.86    5.73
  -9   3  -2  140.04    8.89
  -9  -3  -2  131.78    5.69
  -9   3  -2  132.24    5.51
  -9  -3  -2  134.63    5.81
 -10   3  -2  120.03    5.87
 -10  -3  -2  107.56    5.75
 -10  -3  -2  120.98    5.38
 -10   3  -2  119.89    8.61
 -10   3  -2  116.30    5.42
 -10  -3  -2  114.97    8.31
 -10  -3  -2  127.10    8.88
 -10   3  -2  106.60    8.71
 -10   3  -2  114.34    4.97
 -10  -3  -2  125.96    5.51
 -11  -3  -2  104.84    8.53
 -11   3  -2   88.34    8.38
 -11   3  -2  119.32    5.42
 -11   3  -2  104.45    8.69
 -11  -3  -2  101.50    8.38
 -11  -3  -2  104.33    5.15
 -11  -3  -2  112.05    5.70
 -11   3  -2  106.65    5.67
 -11  -3  -2  107.06    5.11
 -12   3  -2   66.53    7.62
 -12  -3  -2   68.55    7.35
 -12   3  -2   72.57    4.39
 -12   3  -2   77.92    4.59
 -12  -3  -2   59.48    3.86
 -12   3  -2   67.15    4.14
 -12  -3  -2   63.46    3.93
 -13   3  -2    5.50    4.35
 -13  -3  -2    1.02    3.94
 -13   3  -2    6.44    4.01
 -13  -3  -2   12.45    3.72
 -13  -3  -2    1.46    1.80
 -13   3  -2    2.36    2.08
 -13   3  -2    3.47    2.39
 -13  -3  -2    3.69    1.98
 -14   3  -2  406.95   21.56
 -14  -3  -2  433.33   21.55
 -14  -3  -2  393.91   15.75
 -14   3  -2  515.77   16.49
 -14   3  -2  429.15   16.15
 -14   3  -2  305.54   20.28
 -14  -3  -2  417.47   21.49
 -15  -3  -2   97.57    9.43
 -15   3  -2  129.93   10.89
 -15   3  -2  105.16    5.74
 -15   3  -2   89.62    5.89
 -15  -3  -2  108.30    6.37
 -15   3  -2   99.17   10.36
 -15  -3  -2  109.27   10.06
 -16  -3  -2   60.86    4.68
 -16   3  -2   69.26    8.94
 -16   3  -2   90.74    5.28
 -16  -3  -2   72.49    8.82
 -16   3  -2   72.12    4.91
 -16   3  -2   84.15    5.26
 -16  -3  -2   75.53    5.55
 -16  -3  -2   64.08    8.71
 -16   3  -2   64.33    9.45
 -17   3  -2   30.04    3.32
 -17   3  -2   28.81    6.38
 -17  -3  -2   35.22    6.52
 -17  -3  -2   29.60    3.33
 -17   3  -2   26.88    3.52
 -17   3  -2   29.72    3.45
 -17   3  -2   26.28    3.72
 -17  -3  -2   29.62    4.28
 -17   3  -2   16.34    6.19
 -18   3  -2   47.60    4.38
 -18  -3  -2   43.30    4.85
 -18   3  -2   41.69    4.00
 -18  -3  -2   34.18    7.08
 -18   3  -2   48.23    8.19
 -18   3  -2   32.86    3.83
 -18   3  -2   46.53    4.09
 -18  -3  -2   37.11    3.85
 -19  -3  -2   46.13    4.78
 -19   3  -2   44.77    4.09
  19  -3   2   40.88    8.44
 -19   3  -2   45.08    4.10
 -19   3  -2   42.77    8.20
 -19  -3  -2   43.30    3.90
 -19   3  -2   52.58    4.36
 -19  -3  -2   37.66    7.16
 -19   3  -2   61.14    4.81
 -20   3  -2   21.81    3.29
 -20  -3  -2   26.13    4.25
  20  -3   2   14.00    6.31
 -20   3  -2   22.45    3.65
 -20  -3  -2   14.31    6.05
 -20  -3  -2   26.06    3.22
 -20   3  -2   26.00    3.30
 -20   3  -2   29.22    7.01
 -21  -3  -2    2.16    2.28
 -21   3  -2    1.63    2.72
 -21   3  -2    4.73    5.15
 -21   3  -2    4.33    2.48
 -21  -3  -2    1.51    4.74
 -21   3  -2    4.33    2.15
 -21  -3  -2    2.88    3.51
 -22   3  -2   69.85    5.13
 -22   3  -2   67.59    4.85
 -22  -3  -2   65.98    4.74
 -22  -3  -2   51.46    8.48
 -22   3  -2   63.32    4.63
 -23  -3  -2    3.97    2.63
 -23  -3  -2   -1.40    4.68
 -23   3  -2   -2.89    5.51
 -23   3  -2    2.06    2.23
 -23   3  -2    0.69    2.34
 -24  -3  -2    0.64    4.85
 -24   3  -2    3.99    4.46
 -24   3  -2    8.05    2.33
 -25  -3  -2    2.12    2.16
 -25  -3  -2   -2.84    4.56
 -25   3  -2   -4.10    5.31
 -25   3  -2   -0.15    2.16
 -25   3  -2    1.61    2.23
 -26  -3  -2   27.35    3.01
 -26  -3  -2   16.34    4.37
 -26   3  -2   31.60    2.97
 -26   3  -2    9.95    4.20
 -26   3  -2   23.90    2.78
 -27  -3  -2    2.50    1.90
 -27   3  -2   -0.40    3.60
 -27   3  -2    2.61    1.74
 -27   3  -2   -0.49    1.65
 -28   3  -2    3.89    1.47
 -28  -3  -2    3.39    1.51
 -29  -3  -2    4.76    1.26
 -29   3  -2    5.96    1.15
 -28   4   2   30.31    2.11
 -27   4   2   95.67    4.45
  27  -4  -2  100.82    4.54
 -27   4   2  104.77    4.85
 -26   4   2  161.01    6.81
  26  -4  -2  165.88    6.91
  26  -4  -2  155.58    6.91
 -26  -4   2  155.94    6.69
  25  -4  -2   17.20    2.92
  25  -4  -2   15.65    2.41
 -25   4   2   16.59    2.35
  25   4  -2   17.68    2.25
 -25  -4   2   19.60    2.59
 -24  -4   2  157.54    7.40
  24  -4  -2  139.19   11.79
  24  -4  -2  159.87    7.66
 -24   4   2  153.80    7.30
  23  -4  -2  202.53   15.46
  23  -4  -2  252.71   10.85
  22  -4  -2   80.27   10.42
  22  -4  -2   57.21    9.25
 -22   4   2   69.19    4.78
 -21   4   2  164.71    8.10
 -21  -4   2  148.86    8.18
  21  -4  -2  175.97   15.30
  21  -4  -2  138.90   13.67
 -21   4   2  150.43    7.75
  20  -4  -2  222.27   17.59
 -20   4   2  230.92   10.61
 -20  -4   2  229.25   10.70
  19  -4  -2  470.43   27.63
  19   4  -2  542.62   19.57
 -19  -4   2  509.45   19.98
 -19   4   2  489.48   19.84
  18  -4  -2  854.37   40.20
  18   4  -2  900.29   30.45
 -18  -4   2  870.77   30.83
 -18   4   2  783.67   30.52
  17  -4  -2   -0.86    7.31
 -17  -4   2   -0.97    2.80
 -17   4   2   -0.79    2.68
  17   4  -2    0.52    2.55
  16  -4  -2   51.66    4.11
 -16   4   2   39.29    4.16
 -16  -4   2   43.82    4.49
  16   4  -2   40.96    3.91
  16   4  -2   41.72    3.95
 -16   4   2   36.85    3.66
 -15  -4   2  183.90    8.85
 -15   4   2  189.50    8.99
  15  -4  -2  181.46    8.52
 -15   4   2  188.34    8.75
 -15   4   2  182.86    8.53
  14  -4  -2  140.19    6.97
 -14   4   2  135.91    7.01
 -14   4   2  135.02    6.96
  13  -4  -2  693.34   24.85
  12  -4  -2   12.60    2.79
 -12  -4   2   13.55    2.67
 -12  -4   2   16.96    2.18
 -12   4   2   14.34    2.71
 -12   4   2   17.12    2.86
 -12   4   2   11.13    2.69
  11  -4  -2  370.58   13.35
 -11  -4   2  352.15   13.44
 -11  -4   2  351.74   13.14
 -11   4   2  354.80   13.79
 -11   4   2  329.19   13.59
 -11   4   2  357.20   13.81
 -10  -4   2 1192.00   37.42
  10  -4  -2 1107.27   37.26
 -10   4   2 1055.48   37.57
 -10   4   2 1060.17   37.53
 -10   4   2 1079.68   37.63
  -9  -4   2    3.81    1.89
  -9   4   2    3.03    2.19
  -9   4   2    4.18    2.27
  -9   4   2    3.51    2.27
   9  -4  -2   10.37    2.19
  -8   4   2 1237.04   42.60
  -8   4   2 1255.13   42.61
  -8   4   2 1259.81   42.61
  -8  -4   2 1277.81   42.23
   8  -4  -2 1282.00   42.42
  -7   4   2  201.18    8.56
  -7   4   2  194.48    8.53
   7   4  -2  202.54    7.90
  -7   4   2  196.82    8.55
  -7  -4   2  214.88   10.38
  -7  -4   2  206.23    8.20
   7  -4  -2  214.29    8.47
  -6   4   2  746.23   25.80
   6   4  -2  727.85   25.21
  -6  -4   2  766.71   27.98
  -6   4   2  763.59   25.86
   6  -4  -2  758.20   25.46
  -6   4   2  733.26   25.75
  -6  -4   2  744.69   25.50
   6  -4  -2  737.34   25.70
   5   4  -2  432.57   15.52
  -5   4   2  452.38   16.01
  -5   4   2  429.67   15.88
   5  -4  -2  443.28   15.62
  -5   4   2  449.41   15.98
  -5  -4   2  440.66   15.71
   5  -4  -2  438.04   15.90
   4   4  -2   70.84    3.70
   4  -4  -2   65.91    3.68
  -4   4   2   69.95    4.12
  -4   4   2   63.60    3.91
  -4  -4   2   74.29    3.93
   4  -4  -2   65.84    4.15
  -3   4   2 1263.47   42.53
   3  -4  -2 1314.03   42.38
   3   4  -2 1256.34   42.35
  -3   4   2 1275.42   42.50
  -3  -4   2 1275.15   42.45
   3  -4  -2 1290.57   42.66
   2   4  -2    2.53    1.82
  -2   4   2    4.49    1.98
   2  -4  -2   12.22    1.91
  -2   4   2    4.34    1.85
  -2  -4   2    7.07    1.93
   2  -4  -2   16.02    2.57
   1  -4  -2   87.71    4.27
   1   4  -2   90.53    4.47
  -1   4   2   85.88    4.27
  -1   4   2   99.72    4.40
  -1  -4   2   84.11    4.36
   1  -4  -2   81.97    4.58
   0   4  -2 1356.89   44.98
   0   4   2 1368.96   44.74
   0  -4   2 1325.99   44.87
   0  -4  -2 1382.08   45.09
  -1   4  -2   51.98    3.40
   1   4   2   48.15    2.84
   1  -4   2   51.21    3.20
  -1  -4  -2   50.76    3.39
  -2   4  -2 1394.26   46.60
  -2  -4  -2 1448.63   46.61
   2  -4   2 1381.61   46.39
  -3   4  -2  657.63   22.12
   3  -4   2  676.13   22.56
  -3   4  -2  687.76   23.11
  -3  -4  -2  655.62   22.90
   3  -4   2  690.28   22.84
  -4   4  -2  169.36    6.35
  -4   4  -2  174.09    7.24
   4  -4   2  167.37    6.64
  -4  -4  -2  179.21    7.09
   4  -4   2  178.35    6.92
  -5  -4  -2 1032.84   33.17
  -5  -4  -2  984.84   33.40
  -5   4  -2  986.03   33.64
   5  -4   2 1020.63   33.20
  -5   4  -2 1011.10   32.99
  -5   4  -2  969.02   32.83
   5  -4   2  997.99   33.29
   6  -4   2   36.93    2.44
  -6   4  -2   35.90    2.84
  -6  -4  -2   29.30    2.46
  -6   4  -2   36.66    2.58
  -6   4  -2   37.57    2.39
   6  -4   2   39.74    2.50
  -6  -4  -2   27.57    2.32
   7  -4   2  836.10   27.04
  -7   4  -2  837.09   27.39
   7   4   2  801.96   26.81
  -7  -4  -2  812.58   26.95
  -7   4  -2  811.68   27.00
  -7   4  -2  803.58   27.13
  -7  -4  -2  776.66   27.56
   7  -4   2  779.42   26.76
  -7  -4  -2  760.59   26.78
  -8   4  -2  832.53   28.51
  -8   4  -2  819.43   28.43
  -8   4  -2  777.73   28.28
  -9   4  -2  389.26   14.71
  -9  -4  -2  441.72   15.44
  -9   4  -2  390.02   14.66
  -9  -4  -2  420.94   14.90
  -9   4  -2  408.35   14.82
 -10   4  -2  438.22   16.56
 -10   4  -2  464.27   16.42
 -10   4  -2  468.96   16.74
 -11   4  -2   91.99    4.92
 -11   4  -2   97.02    5.48
 -11  -4  -2  104.62    5.61
 -11   4  -2   89.84    4.57
 -11  -4  -2  101.78    5.02
 -11   4  -2   82.06    4.87
 -12  -4  -2  216.68    9.51
 -12   4  -2  190.04    9.28
 -12   4  -2  222.12    8.99
 -12  -4  -2  221.26    8.94
 -12   4  -2  202.53    9.05
 -13   4  -2  328.35   13.08
 -13   4  -2  325.96   12.85
 -13  -4  -2  361.35   12.86
 -13   4  -2  292.97   12.79
 -14   4  -2   25.37    3.49
 -14   4  -2   27.69    3.28
 -15   4  -2  868.19   30.06
 -15   4  -2  818.38   29.56
 -15   4  -2  819.36   29.61
 -16  -4  -2  104.47    6.44
 -16   4  -2   88.19    5.92
 -16   4  -2   95.27    5.76
 -16   4  -2   87.42    5.70
 -17  -4  -2   93.26    6.44
 -17   4  -2   97.73    6.23
 -17   4  -2   88.13    5.66
 -17   4  -2   92.97    5.95
 -18   4  -2  162.19    8.29
 -18  -4  -2  152.15    8.50
 -19  -4  -2   18.94    4.18
  19  -4   2   22.05    7.33
 -19   4  -2   15.58    3.15
 -20  -4  -2  616.62   23.88
  20  -4   2  633.61   31.57
 -20   4  -2  632.72   23.37
 -21  -4  -2    8.87    3.60
  21  -4   2   13.60    6.48
 -21   4  -2    5.27    2.53
 -22  -4  -2   16.31    3.74
 -22   4  -2   22.26    3.15
  22  -4   2   12.94    5.78
  22  -4   2   23.06    6.53
  23  -4   2   99.33   10.09
 -24   4  -2   10.91    2.53
 -24  -4  -2   10.39    2.71
 -25   4  -2  160.37    7.05
 -25   4  -2  156.50    7.13
  25  -4   2  151.31    7.03
 -25  -4  -2  160.52    7.53
 -25   4  -2  173.98    7.52
 -26  -4  -2   97.49    5.06
 -26   4  -2  101.36    4.99
 -27   4  -2    7.57    1.49
 -27  -4  -2    8.17    1.75
 -27   4  -2    6.88    1.68
 -28   4  -2   53.21    2.72
 -27   5   2   11.07    1.50
 -26   5   2    0.09    1.64
 -26  -5   2    0.94    1.17
  26   5  -2    0.12    1.11
  26  -5  -2    2.49    1.20
  26  -5  -2    0.35    1.70
 -25  -5   2   67.72    3.90
  25   5  -2   77.17    3.90
  25  -5  -2   68.86    3.83
  25  -5  -2   74.29    4.40
  24  -5  -2   70.07    4.06
 -24  -5   2   57.62    4.04
  24  -5  -2   59.28    7.75
  24  -5  -2   68.72    4.65
  23  -5  -2  151.15    7.20
  23  -5  -2  169.48    8.02
  23  -5  -2  147.14   12.86
  23  -5  -2  158.63   12.90
  22  -5  -2   71.80    9.76
  22  -5  -2   74.10   10.06
 -21  -5   2   22.26    3.49
 -21   5   2   27.43    3.56
  21  -5  -2   21.52    3.05
  21  -5  -2   28.33    7.85
  21  -5  -2   23.49    7.51
 -20  -5   2  358.87   14.71
 -20   5   2  376.66   14.88
  20  -5  -2  352.02   14.42
  20  -5  -2  358.08   22.82
  20  -5  -2  339.52   22.27
 -19  -5   2   66.29    5.37
 -19   5   2   95.93    6.07
  19   5  -2   74.01    5.25
  19  -5  -2   83.35    5.31
  19  -5  -2   84.34   12.01
  19  -5  -2   88.12   11.95
  18   5  -2  474.58   17.84
 -18  -5   2  465.27   18.18
 -18   5   2  441.09   18.17
  18  -5  -2  439.80   26.77
  18  -5  -2  460.23   27.11
 -17  -5   2  260.74   12.25
 -17   5   2  299.50   12.69
  17   5  -2  280.49   12.10
  17   5  -2  278.24   11.99
  17  -5  -2  299.34   21.13
  17  -5  -2  297.91   12.15
  16   5  -2   22.96    3.52
 -16  -5   2   26.77    4.02
 -16   5   2   22.82    3.73
  16  -5  -2   23.92    8.15
  16  -5  -2   23.73    3.59
 -15   5   2  271.60   12.01
  15  -5  -2  260.69   11.61
 -14   5   2  576.55   21.78
  14  -5  -2  593.68   21.93
 -13  -5   2  200.47    8.53
 -13   5   2  183.71    9.06
  13  -5  -2  199.75    9.31
 -12  -5   2  269.58   10.95
  12  -5  -2  269.30   11.17
 -12   5   2  268.77   11.51
  12  -5  -2  269.59   11.67
 -11  -5   2   39.68    3.59
 -11  -5   2   50.08    3.60
 -11   5   2   38.67    3.85
  11  -5  -2   46.43    3.75
 -10  -5   2  316.17   12.82
 -10  -5   2  336.68   12.75
  10  -5  -2  322.92   12.79
  10  -5  -2  332.68   13.00
  -9  -5   2  720.32   26.95
  -9  -5   2  826.54   27.16
  -9   5   2  759.67   27.49
  -9   5   2  747.85   27.50
   9  -5  -2  803.63   27.12
   9  -5  -2  782.57   27.26
  -8  -5   2    2.27    1.84
  -8   5   2    3.58    2.46
  -8   5   2    2.12    2.37
   8  -5  -2    3.33    2.02
  -7  -5   2  384.88   14.38
  -7   5   2  373.14   14.66
   7   5  -2  382.38   13.99
   7  -5  -2  382.27   14.23
  -7   5   2  380.33   14.66
  -6  -5   2  110.79    5.64
  -6   5   2  111.83    5.95
   6  -5  -2  117.64    5.62
   6   5  -2  115.29    5.43
  -5  -5   2   13.41    2.38
   5  -5  -2   19.44    2.35
   5   5  -2   16.26    2.30
  -5   5   2   11.07    2.49
   5  -5  -2   15.38    2.74
  -4  -5   2  686.46   25.07
   4   5  -2  726.40   24.99
  -4   5   2  733.06   25.32
   4  -5  -2  729.20   25.00
   4  -5  -2  739.73   25.43
   3  -5  -2   12.40    2.11
   3   5  -2    7.53    2.03
  -3   5   2   11.31    2.42
   3  -5  -2   10.67    2.53
  -2   5   2 1725.80   59.08
   2   5  -2 1833.66   59.21
   2  -5  -2 1811.97   59.44
   1   5  -2  136.31    6.38
  -1   5   2  142.84    6.26
   1  -5  -2  129.87    6.41
   0   5  -2  141.00    6.40
   0  -5  -2  130.05    6.43
  -1   5  -2 1037.43   35.30
  -1  -5  -2 1040.41   35.30
   2  -5   2  166.76    7.29
  -2   5  -2  165.86    7.53
  -2  -5  -2  177.16    7.54
   3  -5   2   58.37    3.79
  -3  -5  -2   64.28    3.99
   4  -5   2  128.88    5.96
  -4   5  -2  132.31    6.38
  -4  -5  -2  139.23    6.24
   5  -5   2   46.80    3.31
  -5   5  -2   48.01    3.69
   5  -5   2   49.02    3.03
   5   5   2   47.89    3.19
  -5  -5  -2   46.63    3.34
   6  -5   2  684.60   23.70
  -6   5  -2  679.96   24.19
   6   5   2  713.10   23.75
   6  -5   2  661.58   23.57
  -6  -5  -2  702.56   23.89
   7  -5   2  127.50    5.74
   7   5   2  136.11    5.78
  -7   5  -2  126.01    6.20
  -7  -5  -2  130.66    6.65
  -8   5  -2  224.60    9.37
   8  -5   2  216.24    8.91
  -8  -5  -2  243.82    9.97
  -9   5  -2  738.18   25.36
   9  -5   2  730.40   25.04
  -9  -5  -2  692.37   25.79
 -10   5  -2  130.91    6.35
  10  -5   2  136.89    6.15
 -10  -5  -2  129.84    6.42
  10  -5   2  130.07    6.45
 -11   5  -2  954.35   34.03
 -11   5  -2  960.80   33.27
  11  -5   2  974.75   33.25
  11  -5   2  988.39   33.53
 -11  -5  -2  975.59   33.51
 -12  -5  -2    6.82    2.92
 -12   5  -2    7.41    2.97
 -13  -5  -2   90.24    5.87
 -13   5  -2   87.71    5.92
 -14   5  -2  659.43   23.69
 -14   5  -2  625.20   23.89
 -15   5  -2   23.72    3.27
 -15   5  -2   19.09    3.81
 -16   5  -2 1108.90   39.23
 -17   5  -2  268.01   11.89
 -17  -5  -2  248.77   11.98
 -18  -5  -2    3.57    3.35
 -18   5  -2    1.48    2.85
  19  -5   2  729.62   35.12
 -19   5  -2  685.68   25.72
 -19  -5  -2  696.18   26.08
  20  -5   2   51.43    8.98
 -20  -5  -2   38.74    4.59
  21  -5   2  365.48   22.01
 -21  -5  -2  368.20   15.24
  22  -5   2   85.87   10.08
  22  -5   2   84.89   10.11
 -22   5  -2   76.30    4.70
  23  -5   2   14.43    5.49
  23  -5   2   14.78    5.45
 -23   5  -2   13.90    2.25
 -24   5  -2  220.19    8.90
 -24   5  -2  227.05    9.53
 -24  -5  -2  239.65    9.74
 -25   5  -2   89.97    4.66
 -25   5  -2   80.74    4.29
  25  -5   2  106.83    4.97
 -25  -5  -2  107.63    5.22
 -25   5  -2  102.81    5.10
 -26  -5  -2  121.46    5.50
 -26   5  -2  120.81    5.42
 -27  -5  -2   30.63    2.15
 -27   5  -2   38.32    2.29
 -26   6   2    0.94    1.06
  25  -6  -2   21.97    2.46
  25   6  -2   19.91    1.84
 -25   6   2   20.00    2.11
  24  -6  -2   70.88    4.28
  24  -6  -2   59.82    7.05
 -24  -6   2   70.04    3.76
  24   6  -2   71.53    3.68
  24  -6  -2   57.60    3.33
  23  -6  -2   45.63    3.97
  23  -6  -2   35.93    6.69
  23  -6  -2   42.34    3.00
  22   6  -2   45.80    3.37
  22  -6  -2   44.90    7.88
  22  -6  -2   43.96    7.87
  22  -6  -2   44.16    3.31
  21  -6  -2   25.11    7.16
  21  -6  -2   16.28    6.69
 -21  -6   2   18.73    2.95
 -21   6   2   22.15    3.17
  21  -6  -2   20.21    2.66
  20  -6  -2   25.18    7.82
  20  -6  -2   18.94    7.24
  19  -6  -2   67.18    4.66
  19  -6  -2   55.22   10.33
  19  -6  -2   59.23    9.85
 -19  -6   2   54.59    4.71
 -19   6   2   62.40    5.08
  19  -6  -2   63.37    4.46
  18  -6  -2    9.84    7.38
  18  -6  -2   11.00    7.31
 -18  -6   2    7.12    3.08
 -18   6   2    8.64    3.17
  18   6  -2    8.55    2.81
  18   6  -2    7.55    2.69
  18  -6  -2    8.73    2.50
  17  -6  -2  146.76   15.30
  17  -6  -2  139.67    7.61
 -17  -6   2  146.87    7.80
 -17   6   2  142.66    7.89
  17   6  -2  142.77    7.54
  17  -6  -2  141.36    7.38
  17   6  -2  143.83    7.52
  16  -6  -2  184.41    9.21
 -16  -6   2  182.09    9.19
 -16   6   2  191.42    9.67
  16  -6  -2  181.30    8.82
  15  -6  -2  108.97   13.53
  15  -6  -2  112.47    6.86
 -15   6   2  109.43    6.95
  15  -6  -2  101.15    6.21
  14  -6  -2   43.45    4.59
  14  -6  -2   44.28    4.00
  13  -6  -2  241.05   11.41
 -13   6   2  246.47   10.46
  13  -6  -2  253.47   10.85
  12  -6  -2    7.63    3.36
 -12  -6   2   12.38    3.00
  12  -6  -2   13.91    2.70
 -12   6   2   13.20    2.64
  11  -6  -2  106.81    6.16
  11  -6  -2   96.50    6.64
 -11  -6   2  120.72    6.35
 -11  -6   2  108.89    6.08
  11  -6  -2  102.39    5.86
 -11   6   2  104.48    5.93
  10  -6  -2   15.73    3.14
 -10  -6   2    9.75    2.76
 -10  -6   2   13.11    2.77
 -10   6   2   18.84    2.95
  10  -6  -2   14.90    2.68
   9  -6  -2    9.72    3.00
  -9  -6   2    9.14    2.70
  -9  -6   2   15.06    2.78
   9  -6  -2   15.00    2.52
  -8  -6   2   84.90    5.29
   8  -6  -2   93.38    5.79
   8  -6  -2   83.13    5.04
  -7  -6   2  196.56    8.89
   7  -6  -2  200.26    9.28
  -6  -6   2    7.29    2.48
   6  -6  -2   11.21    2.77
   6   6  -2   13.86    2.41
  -5  -6   2  197.36    8.70
   5  -6  -2  192.54    9.03
   5  -6  -2  196.49    8.44
   5   6  -2  185.00    8.39
  -4  -6   2  298.74   12.25
   4  -6  -2  317.15   12.61
   4   6  -2  298.37   12.07
  -3  -6   2   15.22    2.67
   3  -6  -2   18.00    3.08
   3   6  -2   15.00    2.62
  -2  -6   2  112.41    6.09
   2  -6  -2  118.47    6.36
   2   6  -2  114.14    6.08
  -1  -6   2    3.67    2.21
   1  -6  -2    5.71    2.44
   1   6  -2    3.75    2.48
   0  -6   2  269.77   11.12
   0  -6  -2  266.55   11.40
   0   6  -2  285.23   11.35
   1  -6   2    5.79    2.16
  -1  -6  -2    6.67    2.46
  -1   6  -2    5.82    2.57
   2  -6   2  178.89    8.20
  -2  -6  -2  186.11    8.39
   2   6   2  179.78    8.19
  -2   6  -2  189.77    8.51
   3  -6   2  359.29   13.60
  -3  -6  -2  356.56   13.74
  -3   6  -2  337.71   13.82
   3   6   2  353.75   13.63
   4  -6   2   47.28    3.55
  -4   6  -2   48.22    4.02
   4   6   2   41.51    3.37
  -4  -6  -2   42.75    3.54
   5   6   2  340.09   13.26
  -5  -6  -2  355.28   13.50
   6   6   2    2.93    1.88
  -6  -6  -2    3.08    2.01
   7   6   2   20.37    2.53
  -7  -6  -2   22.31    3.42
  -8   6  -2  103.87    5.89
  -8  -6  -2  105.08    6.24
   8  -6   2  106.41    6.13
  -9   6  -2   10.11    2.49
  -9  -6  -2    9.13    3.01
   9  -6   2   10.74    2.90
 -10  -6  -2  144.64    7.93
 -10   6  -2  140.24    7.77
 -10   6  -2  153.26    7.33
 -10  -6  -2  141.93    7.20
  10  -6   2  160.10    7.63
 -11  -6  -2   42.75    4.59
 -11   6  -2   42.47    4.36
 -11   6  -2   39.67    3.56
 -11  -6  -2   51.43    3.99
  11  -6   2   35.86    3.73
  12  -6   2   40.58    3.86
 -12  -6  -2   44.59    4.54
 -12   6  -2   44.40    4.39
 -13  -6  -2    4.48    3.09
 -13   6  -2    5.37    3.22
 -14   6  -2  233.17   10.51
 -14   6  -2  232.39   10.90
 -15   6  -2    9.37    3.17
  16  -6   2    6.63    2.98
 -16   6  -2    5.97    3.10
  17  -6   2    2.41    2.70
 -17   6  -2    6.11    3.29
 -17  -6  -2    0.44    3.46
 -18   6  -2   25.74    3.92
 -18  -6  -2   39.88    4.53
  19  -6   2   30.32    8.14
 -19  -6  -2   30.69    4.06
  20  -6   2   41.93    8.59
  21  -6   2    8.91    6.01
  21  -6   2    4.88    5.80
 -21  -6  -2    7.90    2.92
  22  -6   2   19.68    6.26
 -22   6  -2   13.98    2.66
 -22  -6  -2   14.25    3.05
 -23   6  -2   11.06    2.30
  23  -6   2    4.97    4.46
 -24   6  -2   -1.01    1.76
 -24  -6  -2    1.97    1.81
 -24   6  -2    0.96    1.66
 -25   6  -2   24.77    2.22
 -25  -6  -2   28.36    2.31
 -25   6  -2   29.81    2.20
 -26   6  -2    2.14    1.08
  24   7  -2    1.79    1.00
 -24   7   2    2.38    1.12
  23  -7  -2    5.93    2.19
 -23  -7   2    8.40    1.60
 -23   7   2    6.45    1.63
  22   7  -2    4.99    1.67
  22  -7  -2    7.00    2.53
  22  -7  -2    8.38    4.93
  21   7  -2    2.82    1.96
  21  -7  -2    3.51    4.97
  20   7  -2   27.95    2.78
  20  -7  -2   28.37    2.99
  20  -7  -2   22.69    6.79
  20  -7  -2   31.68    7.47
 -20   7   2   24.57    3.25
  19  -7  -2   32.02    3.35
  19  -7  -2   26.62    7.96
  19  -7  -2   25.98    7.49
 -19   7   2   38.38    3.82
  19   7  -2   29.19    3.15
  19   7  -2   29.82    3.13
  19  -7  -2   31.53    3.02
  18   7  -2   -0.89    2.25
  18  -7  -2    0.34    2.54
  18  -7  -2    1.61    6.35
  18  -7  -2    6.63    6.55
  18  -7  -2    1.91    1.99
  17  -7  -2   -1.76    6.79
  17  -7  -2    0.93    2.67
  17  -7  -2   -5.98    6.93
 -17   7   2    4.50    2.82
  17  -7  -2    4.93    2.30
  17   7  -2    0.67    2.57
  16  -7  -2   83.01   11.75
  16  -7  -2   68.32   11.47
 -16   7   2   72.23    5.59
 -16  -7   2   81.05    5.53
  16   7  -2   82.71    5.40
  16   7  -2   82.90    5.45
  16  -7  -2   73.99    5.02
  15  -7  -2   89.65    6.04
  15  -7  -2   76.14   12.07
 -15   7   2   74.89    5.86
  15  -7  -2   78.88    5.14
  14  -7  -2    8.72    3.29
  14  -7  -2    2.90    6.93
 -14   7   2    6.92    3.23
  14  -7  -2    6.06    2.57
  13  -7  -2    7.56    3.53
 -13   7   2   11.57    2.69
  13  -7  -2    7.75    2.61
  12  -7  -2   90.04    6.37
 -12  -7   2   75.57    5.66
  12  -7  -2   89.38    5.55
 -12   7   2   92.97    5.61
  11  -7  -2   32.60    4.42
 -11  -7   2   18.41    3.63
 -11   7   2   26.97    3.54
  11  -7  -2   25.28    3.35
  10  -7  -2   92.98    6.30
  10  -7  -2   93.89    6.51
 -10  -7   2  103.16    6.19
 -10   7   2   99.26    6.00
  10  -7  -2   87.67    5.55
   9  -7  -2    3.08    2.85
   9  -7  -2    4.13    3.38
  -9  -7   2    4.21    2.77
  -9   7   2    3.99    2.67
   8  -7  -2   33.84    4.17
   8  -7  -2   28.95    4.16
  -8  -7   2   29.32    3.85
  -8   7   2   31.58    3.73
  -7  -7   2    1.83    2.60
  -7  -7   2    5.54    2.29
   7  -7  -2    5.77    3.30
  -7   7   2    7.37    2.93
  -6  -7   2  143.66    7.80
   6  -7  -2  146.65    8.25
  -6  -7   2  161.59    7.64
  -6   7   2  157.40    8.06
  -5  -7   2   88.45    5.83
   5  -7  -2   97.54    6.20
  -5   7   2   90.89    5.96
   5   7  -2   88.36    5.41
  -4  -7   2   30.42    3.71
   4  -7  -2   38.20    4.24
  -4   7   2   37.06    3.90
   4   7  -2   27.74    3.38
  -3  -7   2   58.67    4.60
   3  -7  -2   52.74    4.81
  -3   7   2   60.37    4.83
   3   7  -2   55.91    4.46
  -2  -7   2   52.63    4.46
   2  -7  -2   55.52    4.76
  -2   7   2   54.06    4.54
   2   7  -2   51.61    4.26
  -1  -7   2   18.22    3.00
   1  -7  -2   15.47    3.34
   1   7  -2   15.08    3.06
  -1   7   2   14.06    3.05
   0  -7   2   -0.17    2.36
   0   7  -2    0.91    2.53
   0   7   2    2.53    2.51
   0  -7  -2    2.04    2.64
  -1   7  -2    7.61    2.93
   1   7   2   11.65    2.91
  -1  -7  -2   11.96    2.55
  -1  -7  -2    7.99    2.86
   2   7   2   96.29    5.78
  -2   7  -2  101.64    6.16
  -2  -7  -2   97.03    6.02
  -3   7  -2   17.08    3.31
   3   7   2   20.94    3.08
  -3  -7  -2   21.62    3.17
  -4   7  -2   59.42    4.86
   4   7   2   63.20    4.47
   4  -7   2   61.68    5.00
  -4  -7  -2   70.73    4.82
   5   7   2  193.93    8.69
  -5   7  -2  181.99    9.21
  -5  -7  -2  200.52    8.97
   5  -7   2  189.07    9.35
   6   7   2    1.33    2.09
  -6   7  -2    4.21    2.75
  -6  -7  -2    5.24    2.99
  -6  -7  -2    2.25    2.36
   6  -7   2    2.38    2.93
  -7   7  -2    4.00    2.73
  -7  -7  -2    7.97    3.11
   7  -7   2    7.39    3.09
  -8   7  -2  100.82    6.34
  -8  -7  -2  111.62    6.90
   8  -7   2  119.69    6.80
  -9  -7  -2    1.71    3.19
  -9   7  -2    1.40    2.86
  -9   7  -2    1.85    2.61
  -9  -7  -2    1.56    2.34
   9  -7   2   -0.20    2.87
 -10  -7  -2    3.94    3.24
 -10   7  -2    2.26    2.81
 -10   7  -2    0.18    2.49
 -10  -7  -2    1.90    2.39
  10  -7   2    2.56    2.84
 -11   7  -2    9.08    2.64
 -11  -7  -2    7.09    3.41
 -11   7  -2   10.63    3.17
  11  -7   2   13.74    3.25
 -12   7  -2   42.38    3.86
  12  -7   2   50.29    4.35
 -12  -7  -2   38.41    4.60
 -12   7  -2   40.41    4.42
 -13   7  -2    8.65    3.06
 -13  -7  -2    6.43    3.42
 -14   7  -2   48.43    4.67
  15  -7   2    5.12    3.04
 -15   7  -2    2.27    2.85
 -16   7  -2   73.11    5.35
  17  -7   2   21.87    3.39
 -17  -7  -2   19.27    3.78
 -17   7  -2   21.79    3.54
  18  -7   2    5.26    2.56
  18  -7   2    9.78    6.88
  19  -7   2   22.31    7.40
  19  -7   2   16.47    2.73
 -19   7  -2   15.11    2.72
 -19  -7  -2   17.03    3.33
  20  -7   2   42.62    7.83
  20  -7   2   45.02    8.14
 -20   7  -2   41.19    3.49
 -20  -7  -2   44.13    4.00
  21  -7   2   13.98    5.65
 -21   7  -2   20.28    2.54
 -21  -7  -2   23.11    2.98
 -22   7  -2   29.01    2.60
  22  -7   2   20.44    5.29
 -23   7  -2    3.50    1.47
 -23  -7  -2    5.79    1.74
 -23   7  -2    3.00    1.59
 -24   7  -2   45.33    2.42
 -24  -7  -2   45.34    2.60
  22   8  -2    2.75    1.15
  21   8  -2   58.55    3.01
 -21   8   2   49.03    2.76
  20  -8  -2    7.63    4.85
  20   8  -2    9.69    1.64
  20   8  -2   12.25    1.66
  20   8  -2   12.27    1.97
 -20   8   2    7.28    1.55
  19  -8  -2   64.74    3.97
  19  -8  -2   61.67    8.25
 -19   8   2   66.99    4.22
  19   8  -2   63.47    3.61
  19   8  -2   57.75    3.61
 -19   8   2   56.15    3.51
  18   8  -2  150.05    6.82
  18   8  -2  144.95    6.69
  18  -8  -2  146.96    7.07
  18  -8  -2  136.44   12.34
 -18   8   2  162.37    7.32
  17  -8  -2    4.12    6.14
  17  -8  -2    9.32    2.77
  17  -8  -2    1.44    5.92
 -17   8   2    5.85    2.55
  17   8  -2    5.58    2.32
  17   8  -2    6.99    2.42
  16   8  -2  142.05    7.15
  16   8  -2  147.84    7.40
 -16   8   2  151.08    7.61
  16  -8  -2  156.26    7.82
  16  -8  -2  158.92   14.14
  16  -8  -2  146.41   13.36
  15  -8  -2  109.11    6.43
  15  -8  -2   97.98   11.78
 -14   8   2   13.99    3.22
  14  -8  -2   21.33    3.74
  14  -8  -2   14.63    7.12
  14  -8  -2   17.91    7.45
 -13   8   2  273.12   11.02
 -13   8   2  244.02   11.57
  13  -8  -2  265.41   19.74
  13  -8  -2  271.74   19.25
 -12   8   2  158.90    7.79
 -12   8   2  160.52    8.43
  12  -8  -2  148.81   15.08
  12  -8  -2  148.38    8.48
 -11   8   2  161.39    7.86
 -11  -8   2  141.14    7.77
  11  -8  -2  158.82    8.68
 -10   8   2  211.81    9.54
  10  -8  -2  210.74   10.26
  -9   8   2   21.71    3.44
  -9  -8   2   17.26    3.44
   9  -8  -2   18.00    3.90
  -8   8   2  284.81   12.06
  -8  -8   2  240.65   11.65
   8  -8  -2  270.64   12.29
   8  -8  -2  274.10   12.30
  -7   8   2  102.24    6.58
  -7  -8   2   91.98    6.25
   7  -8  -2   99.34    6.89
   7  -8  -2  109.50    6.88
  -6   8   2   17.94    3.57
   6  -8  -2   18.11    3.63
   6  -8  -2   20.67    3.93
  -6  -8   2   13.28    3.00
  -5   8   2  219.59   10.87
   5  -8  -2  238.31   11.28
   5  -8  -2  248.32   11.11
  -5  -8   2  223.01   10.40
  -4   8   2    8.86    3.29
   4  -8  -2    5.81    3.46
  -4  -8   2    4.60    2.73
   4  -8  -2    2.65    3.02
   3   8  -2    4.08    2.65
  -3   8   2    7.96    3.34
  -3  -8   2    4.32    2.97
   3  -8  -2   13.60    3.25
   3  -8  -2   10.62    3.47
  -2   8   2    5.33    3.08
   2   8  -2    2.01    2.64
  -2  -8   2    2.82    2.96
   2  -8  -2    3.60    2.69
   2  -8  -2    3.93    3.20
  -1   8   2   24.36    3.81
   1   8  -2   29.18    3.98
  -1  -8   2   23.79    3.71
   1  -8  -2   23.02    3.98
   1  -8  -2   27.94    3.59
   0   8   2  268.75   12.15
   0   8  -2  288.60   12.46
   0  -8  -2  274.73   12.45
   0  -8   2  282.59   12.44
   0  -8  -2  270.65   11.69
  -1   8  -2   21.51    3.69
   1   8   2   15.43    3.31
   1  -8   2   18.01    3.64
  -1  -8  -2   21.50    3.64
  -2   8  -2   30.16    4.18
   2   8   2   27.75    3.64
  -2  -8  -2   34.49    4.15
   2  -8   2   34.96    4.27
   3   8   2  177.78    8.71
  -3   8  -2  176.57    9.12
  -3  -8  -2  174.74    8.90
   3  -8   2  178.69    9.34
  -4   8  -2   30.55    4.17
   4   8   2   22.98    3.39
  -4  -8  -2   28.30    3.62
   4  -8   2   31.25    4.21
   5   8   2  131.79    6.77
  -5   8  -2  133.50    7.51
  -5  -8  -2  121.20    7.59
  -5  -8  -2  124.94    7.02
   5  -8   2  125.78    7.64
   6   8   2   35.89    3.62
  -6   8  -2   32.31    4.25
  -6  -8  -2   34.47    4.43
  -6  -8  -2   41.91    3.97
   6  -8   2   41.27    4.50
  -7   8  -2   60.02    4.82
  -7  -8  -2   53.14    5.04
  -7   8  -2   42.32    4.46
   7  -8   2   45.63    4.82
  -8   8  -2   48.91    4.62
  -8   8  -2   40.61    4.36
  -8  -8  -2   50.53    5.15
   8  -8   2   52.22    4.75
  -9   8  -2  271.01   12.29
  -9  -8  -2  314.84   13.06
  -9   8  -2  292.40   12.34
  -9  -8  -2  281.10   12.01
   9  -8   2  271.08   12.50
  10  -8   2  105.90    6.73
 -10   8  -2  108.18    6.59
 -10  -8  -2  112.88    7.17
 -10   8  -2  128.56    6.69
  11  -8   2  101.24    6.33
 -11   8  -2   93.83    6.12
 -11   8  -2   95.48    5.91
 -12  -8  -2   40.74    4.46
 -12   8  -2   49.07    4.47
 -13   8  -2   45.83    4.40
 -14   8  -2   15.99    3.18
  14  -8   2   24.90    3.66
  15  -8   2  115.76    6.72
 -16  -8  -2    2.91    2.92
 -16   8  -2    4.28    2.52
  16  -8   2    3.13    5.97
  16  -8   2    3.17    2.64
  17  -8   2   41.92    3.70
  17  -8   2   41.03    8.32
  17   8   2   38.38    3.33
 -17  -8  -2   36.73    3.80
  18  -8   2    4.95    5.54
  18  -8   2    1.27    2.06
 -18  -8  -2    4.42    2.43
  18   8   2    3.25    1.94
 -18   8  -2    3.39    1.82
 -19   8  -2    7.45    1.75
 -19  -8  -2   11.78    2.53
  19  -8   2   10.50    2.14
 -20   8  -2   17.20    1.87
  20  -8   2   13.40    4.88
 -20  -8  -2   23.82    2.48
 -22  -8  -2    5.88    1.30
  19   9  -2   70.39    3.35
  18   9  -2   17.83    1.77
  18   9  -2   18.67    2.00
  17   9  -2   72.20    3.91
  17   9  -2   64.66    3.71
  17  -9  -2   71.93    4.18
  17  -9  -2   73.80    7.65
 -17   9   2   72.06    4.11
  16  -9  -2    6.19    2.27
  16  -9  -2    6.00    4.77
 -16   9   2    6.73    2.17
  16   9  -2    2.85    1.92
  16   9  -2    4.47    2.06
  15   9  -2   65.40    4.29
  15   9  -2   56.78    3.90
  15  -9  -2   65.60    4.42
  15  -9  -2   52.64    7.69
 -15   9   2   59.62    4.14
  14   9  -2  144.20    7.16
  14   9  -2  143.53    6.90
  14  -9  -2  139.49   11.84
  14  -9  -2  153.07    7.47
 -14   9   2  145.54    7.12
 -13   9   2   35.49    3.06
  13   9  -2   41.21    4.01
  13  -9  -2   32.26    7.06
  13  -9  -2   42.56    4.09
  13  -9  -2   31.68    6.90
 -13   9   2   30.53    3.48
 -12   9   2  240.68    9.83
  12  -9  -2  209.25   15.88
  12  -9  -2  229.93   10.53
  12  -9  -2  204.28   15.36
 -12   9   2  236.23   10.27
  11  -9  -2   19.60    3.45
  11  -9  -2   25.67    6.74
 -11  -9   2   18.45    3.15
  10  -9  -2  220.25   10.22
  10  -9  -2  192.73   15.52
  -9   9   2  306.04   12.44
   9  -9  -2  264.22   18.62
   9  -9  -2  302.14   12.79
  -9   9   2  276.79   12.30
  -8   9   2   36.70    3.88
   8  -9  -2   36.62    4.26
  -8  -9   2   42.60    4.26
  -7   9   2  176.53    8.34
  -7  -9   2  128.82    7.61
  -6   9   2  206.56    9.53
  -6  -9   2  174.90    9.10
  -5   9   2   91.42    6.18
   5  -9  -2   83.40    5.97
  -5  -9   2   89.92    6.17
  -4   9   2  132.44    7.67
   4  -9  -2  141.97    7.90
   4  -9  -2  138.23    7.58
  -4  -9   2  136.21    7.36
  -3   9   2   39.56    4.29
   3  -9  -2   36.36    4.38
  -3  -9   2   31.69    3.76
   3  -9  -2   33.47    3.86
  -2   9   2  177.61    9.04
   2  -9  -2  191.70    9.34
  -2  -9   2  175.81    8.89
   2  -9  -2  166.63    8.44
  -1   9   2  331.33   13.99
   1  -9  -2  307.36   13.87
  -1  -9   2  331.61   13.84
   0   9   2    3.30    2.67
   0  -9  -2   10.53    3.24
   0  -9   2    3.17    3.01
  -1   9  -2  373.73   15.66
   1   9   2  376.87   15.38
   1  -9   2  376.34   15.56
  -1  -9  -2  369.02   15.40
   2   9   2  118.07    6.58
  -2   9  -2  114.05    7.03
  -2  -9  -2  104.66    6.62
   2  -9   2  102.92    6.85
  -3   9  -2  119.46    7.13
   3   9   2  116.15    6.65
   3  -9   2  113.11    7.10
  -3  -9  -2  114.31    7.16
  -4   9  -2  402.67   16.78
   4   9   2  402.52   16.15
   4  -9   2  382.72   16.66
   5   9   2   34.48    3.53
  -5   9  -2   33.22    4.07
   5  -9   2   43.17    4.57
  -5  -9  -2   37.51    4.46
  -6  -9  -2  455.46   18.41
  -6   9  -2  464.32   18.21
  -7  -9  -2    3.82    3.22
  -7  -9  -2    5.83    2.50
   8  -9   2   40.81    4.39
  -8  -9  -2   28.20    4.15
  -8  -9  -2   29.81    3.45
  -9  -9  -2   94.80    6.35
   9  -9   2   98.78    6.26
   9  -9   2  105.19    6.41
  10  -9   2   18.72    3.42
  10  -9   2   21.46    3.44
 -11   9  -2   78.41    5.24
  11  -9   2  101.20    6.12
 -12   9  -2   65.08    8.21
 -12   9  -2   69.57    4.72
  12  -9   2   82.51    5.40
 -13   9  -2  106.68    5.96
  13  -9   2  123.21    6.58
 -14   9  -2   39.81    3.49
  14  -9   2   48.48    4.08
  15   9   2    1.57    1.77
  15  -9   2   -3.95    5.21
  15  -9   2    0.55    2.24
 -15  -9  -2    0.26    2.34
  16  -9   2  107.48    9.69
  16  -9   2  108.18    5.50
  16   9   2  109.90    5.28
 -16  -9  -2  102.10    5.44
  17  -9   2    9.51    2.10
  17  -9   2   10.30    4.54
  17   9   2   12.81    1.97
 -17  -9  -2   11.57    2.26
 -18  -9  -2   36.37    2.64
 -18   9  -2   42.86    2.62
  15  10  -2    4.54    1.63
  14  10  -2   28.91    2.58
  14  10  -2   27.54    2.34
 -14  10   2   23.02    2.15
  14 -10  -2   26.61    2.59
  13  10  -2   36.66    2.84
  13  10  -2   35.34    3.07
 -13  10   2   26.85    2.54
  13 -10  -2   32.13    3.02
 -12  10   2    0.62    1.69
  12  10  -2    2.63    2.18
  12 -10  -2    1.84    2.08
  11  10  -2   66.13    4.36
 -11  10   2   56.77    3.85
  11 -10  -2   70.12    4.46
  10  10  -2   27.11    3.35
 -10  10   2   25.55    2.82
  10 -10  -2   26.88    3.25
  -9  10   2   50.97    3.88
   9  10  -2   59.93    4.48
  -9 -10   2   48.60    3.87
  -9  10   2   55.37    3.79
   9 -10  -2   53.53    4.18
  -8  10   2    8.03    2.48
  -8 -10   2    1.87    2.28
  -8  10   2    3.79    2.07
   8 -10  -2    5.13    2.52
  -7  10   2    0.16    2.28
  -7 -10   2    1.68    2.32
   7 -10  -2    1.84    2.41
  -6  10   2    6.40    2.53
  -6 -10   2    9.73    2.73
   6 -10  -2    8.14    2.56
  -5  10   2  154.45    7.66
  -5 -10   2  157.17    7.66
   5 -10  -2  146.80    7.34
  -4  10   2   31.48    3.57
   4 -10  -2   27.12    3.30
  -4 -10   2   26.45    3.13
  -3 -10   2   15.87    3.04
  -3 -10   2   20.16    3.16
  -2 -10   2    0.33    2.34
  -1 -10   2   84.67    5.43
   0 -10   2   78.00    5.34
   1  10   2    3.83    2.49
   1 -10   2   -0.18    2.69
   2 -10   2   56.51    4.62
   3 -10   2   37.84    4.08
   3 -10   2   42.52    3.77
  -4 -10  -2   12.99    3.13
   4 -10   2   13.52    2.77
   4 -10   2   20.33    3.39
  -5 -10  -2   78.77    5.31
   5 -10   2   78.01    4.92
   5 -10   2   79.25    5.32
  -6 -10  -2    7.23    2.97
  -6 -10  -2    2.45    2.14
   6 -10   2    8.29    2.72
   6 -10   2    7.60    2.83
  -7 -10  -2   76.75    5.18
  -7 -10  -2   68.22    4.38
   7 -10   2   82.39    5.04
  -8 -10  -2    3.09    2.64
   8 -10   2    5.15    2.52
  -9 -10  -2    6.26    2.61
   9 -10   2    2.79    2.39
  10 -10   2   81.38    4.92
  11 -10   2   -0.13    2.14
  12 -10   2   21.76    2.77
 -13 -10  -2   16.71    2.35
  13  10   2   20.14    2.13
  13 -10   2   20.41    2.58
  14  10   2   43.62    2.97
  14 -10   2   50.45    3.15
  15  10   2   36.62    2.38
  15 -10   2   35.36    2.54
  10  11  -2   14.94    1.76
  10  11  -2   12.20    1.69
   9  11  -2    0.62    1.49
   9  11  -2    0.39    1.51
   8  11  -2   33.44    2.60
   8 -11  -2   26.22    2.36
   7 -11  -2    1.34    1.69
   7  11  -2    5.71    1.74
   6 -11  -2   16.23    2.29
  -6 -11   2    9.15    2.06
   5 -11  -2   13.98    2.34
  -5 -11   2   12.15    2.19
  -4 -11   2    8.57    2.26
   4 -11  -2    8.22    2.40
  -3 -11   2   14.87    2.44
   3 -11  -2    7.45    2.28
  -2 -11   2   31.87    3.06
   2 -11  -2   28.16    3.07
  -1 -11   2    2.18    2.12
   1 -11  -2    1.53    2.17
   0 -11   2    4.31    2.18
   0 -11  -2    5.81    2.42
   1 -11   2    3.48    2.11
  -1 -11  -2    4.66    2.35
  -1 -11  -2    1.17    1.73
   2 -11   2   14.88    2.59
  -2 -11  -2   20.47    2.82
  -2 -11  -2   17.86    2.31
   3 -11   2   54.63    3.94
  -3 -11  -2   68.04    4.26
  -3 -11  -2   59.36    3.54
  -4 -11  -2   34.91    3.24
  -4 -11  -2   31.21    2.54
  -5 -11  -2   29.03    2.98
  -5 -11  -2   32.46    2.44
  -6 -11  -2    0.44    1.97
  -6 -11  -2    2.08    1.35
   8  11   2   20.59    2.35
   8 -11   2   18.58    2.09
   9  11   2    1.11    1.61
  10  11   2   36.56    2.48
 -30   0   3   -0.06    0.99
 -29   0   3   -1.17    2.98
 -29   0   3    0.18    1.43
 -29   0   3   -1.10    1.54
 -28   0   3   -1.30    1.90
 -28   0   3   -0.58    1.82
 -28   0   3    1.97    3.54
 -27   0   3   -0.42    2.01
 -27   0   3    1.28    2.15
 -27   0   3   -0.59    4.28
 -26   0   3    0.70    4.85
 -26   0   3   -2.03    5.26
 -26   0   3    1.66    2.29
 -25   0   3    3.09    4.99
 -25   0   3   -1.50    5.08
 -24   0   3    3.31    6.06
 -24   0   3   -0.39    2.68
 -24   0   3   -0.80    5.38
 -23   0   3   -1.73    6.45
 -23   0   3    0.82    2.80
 -22   0   3    0.88    5.68
 -22   0   3    7.73    6.55
 -21   0   3    7.72    6.42
 -20   0   3   -2.59    5.49
 -20   0   3    0.84    5.49
 -19   0   3    1.62    2.13
 -19   0   3   11.55    5.92
 -19   0   3   -0.81    5.72
  18   0  -3    1.10    2.00
 -18   0   3    0.15    1.96
 -18   0   3    1.54    5.60
  17   0  -3    1.93    1.96
  17   0  -3   -0.45    2.39
 -16   0   3    2.71    5.06
  16   0  -3    1.47    1.98
 -16   0   3    1.58    1.82
 -15   0   3   -0.31    1.61
  15   0  -3    1.95    4.49
  15   0  -3   -0.60    1.71
 -15   0   3    0.12    1.76
 -14   0   3    0.29    1.55
 -14   0   3    0.18    1.45
  14   0  -3    1.54    4.47
  14   0  -3    0.93    1.72
 -14   0   3    0.62    1.49
 -13   0   3    0.82    1.66
  13   0  -3   -0.85    4.18
  13   0  -3    2.85    5.03
  13   0  -3   -0.95    1.68
 -13   0   3    2.51    1.53
 -12   0   3    2.03    1.69
  12   0  -3    1.75    5.01
  12   0  -3    0.39    4.20
 -12   0   3    2.78    1.50
  12   0  -3    3.69    1.88
  12   0  -3    1.46    1.97
  11   0  -3    0.72    4.51
  11   0  -3    2.00    4.69
  11   0  -3    2.66    1.84
  11   0  -3   -0.50    1.90
 -11   0   3   -0.21    2.34
 -11   0   3    1.77    1.48
  10   0  -3    1.93    1.45
  10   0  -3    2.19    4.76
  10   0  -3    3.90    4.21
  10   0  -3    2.72    1.98
  10   0  -3    3.24    1.74
 -10   0   3    2.47    1.41
   9   0  -3    2.32    1.42
   9   0  -3    0.33    4.06
   9   0  -3   -0.29    3.94
   9   0  -3    3.01    1.91
  -9   0   3    2.43    1.33
  -9   0   3    0.62    1.62
   8   0  -3    1.22    1.35
   8   0  -3    2.65    3.39
   8   0  -3    1.78    1.60
  -8   0   3    1.96    1.59
   7   0  -3    3.52    1.33
   7   0  -3    2.36    3.81
   7   0  -3    3.54    3.70
   7   0  -3    3.68    1.69
  -7   0   3    2.13    1.54
   6   0  -3    5.43    1.68
   6   0  -3    3.13    3.82
   6   0  -3    2.31    4.22
   6   0  -3    3.70    1.85
  -6   0   3    2.49    1.74
   5   0  -3    1.80    1.85
   5   0  -3    1.41    1.68
  -5   0   3   -0.18    3.30
   5   0  -3   -2.19    4.12
   5   0  -3    7.64    4.16
   4   0  -3    0.89    1.46
   4   0  -3    1.72    2.81
  -4   0   3   -0.60    2.75
   4   0  -3    1.56    3.71
   4   0  -3    1.91    3.24
   3   0  -3    0.32    1.15
  -3   0   3   -0.13    2.06
   3   0  -3    1.17    2.82
   3   0  -3    3.04    2.52
   3   0  -3    0.63    1.29
  -2   0   3    0.11    1.81
   2   0  -3    0.78    1.05
   2   0  -3    1.56    2.24
   0   0  -3    0.38    1.52
   0   0  -3    1.73    1.74
  -1   0  -3   -0.10    1.63
  -1   0  -3    0.69    1.59
  -1   0  -3    0.87    0.82
  -1   0  -3    0.32    1.72
  -2   0  -3    2.32    2.00
  -2   0  -3   -0.12    1.97
  -2   0  -3    0.22    0.92
  -2   0  -3    3.58    2.03
  -3   0  -3    3.40    1.09
  -3   0  -3    1.37    2.17
  -3   0  -3    2.30    1.18
  -3   0  -3    2.33    2.12
  -3   0  -3    1.69    1.08
  -4   0  -3    3.26    2.78
  -4   0  -3    5.16    1.55
  -4   0  -3    4.51    1.36
  -4   0  -3    4.74    2.83
  -4   0  -3    3.97    1.43
  -4   0  -3    5.11    1.25
  -4   0  -3    4.56    1.33
  -4   0  -3    3.48    1.30
  -4   0  -3    3.93    1.45
  -4   0  -3    5.35    1.50
  -4   0  -3    7.33    2.89
  -5   0  -3    5.13    1.69
  -5   0  -3    2.94    2.48
  -5   0  -3    4.15    1.24
  -5   0  -3    5.58    3.18
  -5   0  -3    3.70    1.28
  -5   0  -3    4.85    1.69
  -5   0  -3    7.18    3.20
  -5   0  -3    3.43    1.56
  -5   0  -3    3.50    1.45
  -5   0  -3    4.01    1.47
  -5   0  -3    4.48    1.42
  -5   0  -3    6.31    3.35
  -6   0  -3    6.99    1.80
  -6   0  -3    5.88    1.21
  -6   0  -3    6.51    3.59
  -6   0  -3    5.30    1.32
  -6   0  -3    5.08    1.85
  -6   0  -3    7.85    1.67
  -6   0  -3    9.93    3.48
  -6   0  -3    5.11    1.67
  -6   0  -3    7.11    1.48
  -6   0  -3    5.37    1.55
  -6   0  -3    8.73    1.64
  -6   0  -3    4.31    1.52
  -6   0  -3    5.66    2.98
  -7   0  -3    4.09    1.91
  -7   0  -3    6.72    3.46
  -7   0  -3    4.17    1.28
  -7   0  -3    4.71    1.27
  -7   0  -3    4.74    1.70
  -7   0  -3    3.22    1.70
  -7   0  -3    8.62    3.69
  -7   0  -3    3.77    1.81
  -7   0  -3    3.24    1.48
  -7   0  -3    4.14    1.60
  -7   0  -3    2.01    1.38
  -7   0  -3    2.56    1.48
  -8   0  -3    6.72    1.97
  -8   0  -3    4.26    1.52
  -8   0  -3    5.37    1.26
  -8   0  -3    4.51    1.29
  -8   0  -3    5.22    3.92
  -8   0  -3    4.82    1.41
  -8   0  -3    5.77    1.95
  -8   0  -3    4.17    1.73
  -8   0  -3    7.15    3.86
  -8   0  -3    4.43    1.84
  -8   0  -3    5.32    1.56
  -8   0  -3    4.08    1.63
  -8   0  -3    4.20    1.64
  -9   0  -3    4.00    1.54
  -9   0  -3    3.20    2.13
  -9   0  -3    3.72    1.54
  -9   0  -3    3.61    1.28
  -9   0  -3    5.55    1.38
  -9   0  -3    4.47    1.77
  -9   0  -3    4.79    1.94
  -9   0  -3    0.68    4.14
  -9   0  -3    3.94    1.97
  -9   0  -3    7.65    1.68
  -9   0  -3    5.95    1.89
 -10   0  -3    3.87    1.79
 -10   0  -3    2.31    2.46
 -10   0  -3    3.07    1.38
 -10   0  -3    1.84    1.39
 -10   0  -3    4.69    1.32
 -10   0  -3    3.71    1.94
 -10   0  -3    4.31    2.07
 -10   0  -3    0.38    3.97
 -10   0  -3    3.90    4.02
 -10   0  -3    5.52    2.23
 -10   0  -3    4.38    1.76
 -10   0  -3    5.36    1.58
 -10   0  -3    4.88    2.01
 -11   0  -3   10.24    2.67
 -11   0  -3    9.77    1.92
 -11   0  -3    9.55    1.70
 -11   0  -3    7.21    1.50
 -11   0  -3    7.50    1.38
 -11   0  -3   10.34    2.36
 -11   0  -3    7.17    4.51
 -11   0  -3   11.27    4.94
 -11   0  -3    6.25    2.24
 -11   0  -3    8.06    1.63
 -11   0  -3    6.01    1.77
 -11   0  -3    8.88    2.17
 -12   0  -3    4.02    2.54
 -12   0  -3    6.62    1.87
 -12   0  -3    0.85    1.53
 -12   0  -3    3.62    1.34
 -12   0  -3    6.23    5.05
 -12   0  -3    2.53    1.18
 -12   0  -3    3.57    2.12
 -12   0  -3    2.79    4.58
 -12   0  -3    4.65    2.18
 -12   0  -3    2.44    1.67
 -12   0  -3    3.81    1.51
 -12   0  -3    3.83    2.00
 -13   0  -3    3.24    1.55
 -13   0  -3   -1.06    4.59
 -13   0  -3    2.93    2.06
 -13   0  -3    1.70    1.44
 -13   0  -3    2.26    1.79
 -13   0  -3    3.09    4.37
 -13   0  -3    3.12    2.25
 -13   0  -3   -0.51    2.74
 -14   0  -3    0.56    4.28
 -14   0  -3    2.47    2.14
 -14   0  -3   -0.84    2.46
 -14   0  -3    0.58    4.41
 -14   0  -3    2.94    1.52
 -15   0  -3    1.83    4.20
 -15   0  -3   -0.14    2.12
 -15   0  -3   -0.31    2.59
 -15   0  -3    3.78    4.93
 -16   0  -3    0.66    4.76
 -16   0  -3   -0.33    2.18
 -16   0  -3   -1.56    2.23
 -16   0  -3   -1.36    4.90
 -17   0  -3   -1.43    5.33
 -17   0  -3    0.52    2.53
 -17   0  -3    0.99    2.31
 -17   0  -3    0.53    2.36
 -17   0  -3   -0.74    6.02
 -18   0  -3    3.05    4.92
 -18   0  -3   -1.31    2.57
 -18   0  -3    1.75    2.46
 -18   0  -3    0.19    2.48
 -18   0  -3    0.78    5.20
 -19   0  -3    0.20    2.58
 -19   0  -3    1.61    4.68
 -19   0  -3    0.55    2.44
 -19   0  -3    2.37    2.76
 -19   0  -3   -4.14    5.49
 -20   0  -3    0.21    2.66
 -20   0  -3    1.40    2.61
 -20   0  -3   -0.40    2.77
 -20   0  -3   -3.34    5.99
 -21   0  -3   -0.84    2.52
 -21   0  -3   -2.56    5.57
 -21   0  -3    2.03    2.76
 -21   0  -3    2.26    3.02
 -22   0  -3    4.19    2.80
 -22   0  -3    2.42    2.59
 -22   0  -3    1.71    5.73
 -22   0  -3    0.21    2.72
 -23   0  -3   -0.21    2.68
 -23   0  -3    0.59    2.58
 -23   0  -3    0.40    2.72
 -24   0  -3   -1.17    2.68
 -24   0  -3   -0.80    5.08
 -24   0  -3   -0.19    2.41
 -24   0  -3    2.04    2.54
 -25   0  -3    6.66    5.80
 -26   0  -3   -0.91    2.07
 -26   0  -3    0.66    5.15
 -27   0  -3    0.98    1.90
 -27   0  -3    0.57    4.29
 -27   0  -3    0.91    1.92
 -28   0  -3   -1.37    1.75
 -28   0  -3    0.42    1.64
 -28   0  -3    0.47    3.48
 -29   0  -3    2.49    1.39
 -29   0  -3    1.27    1.28
 -30   1   3   24.53    1.81
 -29   1   3    7.55    1.70
 -29  -1   3    5.98    1.48
 -28  -1   3   41.91    6.23
 -28  -1   3   46.52    3.49
 -28   1   3   49.77    3.49
 -28   1   3   52.84    3.53
 -28   1   3   49.68    6.45
 -28  -1   3   54.29    3.42
 -27  -1   3   48.43    3.72
 -27   1   3   37.57    6.57
 -27  -1   3   43.55    3.41
 -27  -1   3   34.09    6.80
 -27   1   3   41.01    3.50
 -27   1   3   48.02    3.67
 -26   1   3    7.90    2.55
 -26  -1   3    3.29    4.77
 -26  -1   3    6.70    2.36
 -26   1   3    7.90    5.30
 -26  -1   3    4.30    2.43
 -26   1   3    7.50    2.61
 -25  -1   3    5.12    5.20
 -25   1   3    8.05    6.04
 -25   1   3    4.53    5.59
 -25  -1   3    1.51    5.91
 -24   1   3   56.51    4.52
 -24   1   3   31.44    7.48
 -24  -1   3   32.21    8.09
 -24  -1   3   53.54    4.58
 -24  -1   3   51.79    8.74
 -24   1   3   47.03    8.64
 -23  -1   3   25.46    7.08
 -23  -1   3   16.65    3.34
 -23   1   3   20.07    3.45
 -23   1   3   24.62    7.88
 -22  -1   3  149.32   13.79
 -22   1   3  112.98   12.58
 -22   1   3  106.92   12.84
 -22  -1   3  132.87   13.27
 -21   1   3   17.41    6.85
 -21  -1   3   26.93    7.80
 -21  -1   3   16.94    7.07
 -21   1   3   18.72    6.46
 -21  -1   3   22.12    3.09
 -20   1   3  208.95   16.47
 -20  -1   3  147.82   14.83
  20  -1  -3  178.02    8.66
 -20   1   3  182.22   15.44
 -20  -1   3  180.95   15.41
  20  -1  -3  177.65    8.23
 -20  -1   3  178.60    8.49
 -19   1   3   99.74   11.88
 -19  -1   3  111.77   12.18
  19  -1  -3  136.60    7.11
  19   1  -3  121.56    6.35
 -19  -1   3  123.67    6.61
 -19  -1   3  128.07   12.77
 -19   1   3  134.90   13.13
  18  -1  -3   69.92    8.95
  18  -1  -3   64.49    9.34
 -18   1   3   65.34    9.57
 -18  -1   3   80.07   10.58
 -18   1   3   80.35   10.55
 -18  -1   3   77.48   10.10
 -17  -1   3  603.11   30.09
 -17   1   3  594.06   30.20
  17  -1  -3  630.58   22.16
  17  -1  -3  623.52   29.20
  17  -1  -3  617.72   29.82
 -16   1   3   68.01    4.15
  16  -1  -3   53.69    7.83
  16  -1  -3   58.39    8.69
 -16   1   3   68.93    4.07
 -16   1   3   77.27    4.29
 -16   1   3   55.80    7.99
 -16  -1   3   57.91    8.13
  16  -1  -3   59.46    3.75
  16   1  -3   63.54    4.10
  16  -1  -3   71.48    4.20
 -16   1   3   67.08    4.25
 -15   1   3  979.64   33.73
 -15  -1   3 1003.87   34.19
 -15   1   3  999.20   33.77
 -15   1   3  997.51   33.70
  15  -1  -3 1037.16   40.79
  15  -1  -3 1000.05   41.28
  15  -1  -3 1009.26   33.75
  15   1  -3  958.46   33.84
  15  -1  -3  985.78   33.50
 -15   1   3  983.80   33.79
 -14  -1   3    7.50    2.46
 -14   1   3    4.72    2.03
 -14   1   3    2.90    1.75
 -14   1   3    4.46    1.98
  14   1  -3    4.02    2.26
  14  -1  -3   14.48    5.63
  14  -1  -3   12.93    5.05
  14  -1  -3    6.80    1.61
  14  -1  -3    9.15    2.11
  14   1  -3    6.12    2.27
  14  -1  -3    7.82    1.76
 -14   1   3    2.08    1.66
 -13   1   3  134.91    6.11
 -13  -1   3  137.06    6.45
 -13   1   3  139.15    6.20
 -13   1   3  142.01    6.13
  13   1  -3  124.69    6.11
  13  -1  -3  141.82   11.33
  13  -1  -3  137.43    5.91
  13  -1  -3  136.20    5.75
 -13  -1   3  143.00    8.70
  13   1  -3  132.58    6.27
  13  -1  -3  140.89    6.12
  13   1  -3  131.94    5.86
 -13   1   3  136.06    6.08
 -12  -1   3  860.49   29.66
 -12   1   3  827.20   29.41
 -12   1   3  895.77   29.60
 -12   1   3  918.64   29.54
  12  -1  -3  891.68   29.31
  12  -1  -3  901.27   35.92
  12   1  -3  846.43   29.52
  12   1  -3  857.17   33.34
  12  -1  -3  870.94   29.15
  12  -1  -3  871.61   29.45
  12   1  -3  825.84   29.54
  12   1  -3  847.83   29.28
 -12  -1   3  849.70   32.51
  12  -1  -3  898.43   29.32
 -12   1   3  893.36   29.48
 -11  -1   3    5.47    2.11
  11   1  -3    9.36    2.02
 -11   1   3    6.70    1.93
  11   1  -3    6.46    4.09
 -11   1   3    4.81    1.51
  11  -1  -3    4.41    5.23
  11   1  -3    5.40    2.11
  11  -1  -3    5.46    1.87
  11  -1  -3    8.07    2.07
  11  -1  -3    8.84    1.73
  11   1  -3    9.42    2.26
 -11  -1   3    5.71    3.06
  11  -1  -3    6.49    1.72
 -11   1   3    5.89    1.68
 -10  -1   3 1664.15   53.06
 -10   1   3 1675.29   53.12
  10   1  -3 1528.09   52.91
  10   1  -3 1511.08   56.12
  10  -1  -3 1635.13   58.67
 -10   1   3 1608.50   52.56
  10  -1  -3 1637.68   52.90
  10  -1  -3 1628.64   52.78
  10  -1  -3 1636.71   52.95
  10   1  -3 1540.35   52.79
  10  -1  -3 1624.47   52.70
  10   1  -3 1558.25   53.01
 -10  -1   3 1604.94   55.90
 -10   1   3 1664.34   52.86
  -9  -1   3   12.52    1.92
   9   1  -3   10.19    1.81
  -9   1   3   11.73    2.00
   9   1  -3    8.09    3.67
   9   1  -3   11.34    2.18
  -9   1   3   12.90    1.46
   9  -1  -3   16.62    5.22
   9  -1  -3   16.70    2.06
   9  -1  -3   18.81    2.05
   9  -1  -3   17.12    1.83
  -9  -1   3   13.11    3.30
   9   1  -3   13.37    2.08
   9  -1  -3   15.06    1.80
  -9   1   3   12.06    1.76
  -8  -1   3   69.75    3.58
   8   1  -3   76.78    3.67
  -8   1   3   81.16    3.87
  -8  -1   3   75.47    5.79
  -8   1   3   72.06    3.15
   8  -1  -3   80.77    7.48
   8  -1  -3   69.09    3.67
   8   1  -3   77.09    3.75
   8   1  -3   72.84    5.74
   8  -1  -3   74.97    3.44
   8  -1  -3   72.28    3.63
  -8  -1   3   79.16    5.56
   8  -1  -3   76.42    3.44
   8   1  -3   73.10    3.69
  -8   1   3   74.74    3.40
  -7  -1   3  170.30    6.13
  -7   1   3  157.86    6.30
  -7  -1   3  164.38    8.59
   7  -1  -3  158.54    6.00
   7  -1  -3  159.02    6.17
   7  -1  -3  161.49    5.97
  -7   1   3  146.43    5.84
   7   1  -3  159.79    6.20
  -7   1   3  155.59    5.66
   7  -1  -3  156.88    6.23
   6   1  -3  194.04    6.84
   6  -1  -3  185.44   10.25
   6  -1  -3  180.66    6.84
   6   1  -3  159.29    6.46
   6  -1  -3  178.40    6.74
   6  -1  -3  183.80    6.60
   6  -1  -3  186.06    6.62
   5   1  -3 2091.28   68.80
   5  -1  -3 2090.66   72.09
   5  -1  -3 2120.01   68.87
   5  -1  -3 2147.46   68.77
   5  -1  -3 2105.31   68.68
   5  -1  -3 2156.68   68.69
  -4  -1   3 3342.91  104.10
   4   1  -3 3155.86  102.03
   4  -1  -3 3086.30  104.87
   4  -1  -3 3102.29  102.09
   4  -1  -3 3204.37  101.91
   4  -1  -3 3150.02  101.98
   3  -1  -3 4754.26  157.08
   3   1  -3 4904.17  155.10
   3  -1  -3 4987.97  157.72
   3  -1  -3 4776.14  155.17
   3  -1  -3 4775.34  155.05
   2  -1  -3   48.63    3.57
   2  -1  -3   45.45    2.43
   2  -1  -3   48.38    4.30
   2  -1  -3   49.70    4.32
   2  -1  -3   47.71    2.26
   1  -1  -3  118.81    5.64
   1  -1  -3  101.25    4.15
   1  -1  -3  105.84    5.62
   1  -1  -3  111.14    5.11
   0  -1  -3   81.33    3.31
   0  -1  -3   79.64    4.35
   0  -1  -3   75.25    4.39
   0   1  -3   95.51    4.52
   0  -1  -3   80.34    4.34
   0   1   3   92.74    4.13
  -1  -1  -3 4315.35  141.25
  -1  -1  -3 4334.85  141.22
  -1  -1  -3 4439.33  142.53
  -1   1  -3 3976.32  142.33
  -1  -1  -3 4199.92  141.17
   1   1   3 4296.75  141.61
  -2   1  -3  491.74   16.89
  -2   1  -3  479.61   15.35
  -2  -1  -3  471.76   15.36
  -2  -1  -3  470.38   16.86
  -2  -1  -3  467.72   15.38
  -2   1  -3  422.61   16.69
  -2  -1  -3  471.42   15.39
  -2  -1  -3  487.71   17.00
  -2  -1  -3  438.38   15.44
   2   1   3  442.27   15.38
  -3  -1  -3   24.63    2.03
  -3  -1  -3   23.98    1.89
  -3  -1  -3   28.40    1.80
  -3  -1  -3   29.05    1.98
  -3   1  -3   35.89    1.86
  -3   1  -3   24.30    1.70
  -3  -1  -3   29.05    1.74
  -3  -1  -3   27.88    3.24
  -3  -1  -3   24.45    1.76
  -3   1  -3   27.98    3.21
  -3  -1  -3   24.10    1.88
  -3  -1  -3   27.16    1.93
  -3  -1  -3   26.53    1.87
  -3  -1  -3   27.82    3.11
  -3  -1  -3   24.88    1.92
  -3  -1  -3   27.95    1.73
  -3  -1  -3   26.15    1.84
  -3   1  -3   26.06    3.31
  -3   1  -3   31.56    1.84
  -4  -1  -3  289.45   10.31
  -4  -1  -3  308.22   10.24
  -4   1  -3  288.00   10.21
  -4  -1  -3  293.15   10.06
  -4  -1  -3  293.04   10.08
  -4  -1  -3  286.71   10.22
  -4  -1  -3  302.69   10.17
  -4   1  -3  248.72   10.07
  -4   1  -3  267.48   12.01
  -4  -1  -3  273.09   12.08
  -4  -1  -3  295.50   10.04
  -4   1  -3  287.84   10.12
  -4  -1  -3  313.80   10.21
  -4  -1  -3  284.63   10.13
  -4  -1  -3  285.78   10.23
  -4  -1  -3  284.41   10.21
  -4  -1  -3  271.69   10.20
  -4   1  -3  364.31   10.16
  -4   1  -3  306.36   10.08
  -4  -1  -3  299.57   10.24
  -4  -1  -3  282.10   10.17
  -4  -1  -3  288.62   12.01
  -4  -1  -3  298.30   10.20
  -4   1  -3  258.30   11.93
  -4   1  -3  283.13   10.22
  -5   1  -3 2839.26   86.41
  -5  -1  -3 2609.44   86.43
  -5  -1  -3 2775.08   86.34
  -5   1  -3 2983.03   89.40
  -5  -1  -3 2758.05   89.13
  -5  -1  -3 2708.96   86.15
  -5  -1  -3 2805.11   86.23
  -5  -1  -3 2719.50   86.38
  -5   1  -3 2564.18   88.75
  -5  -1  -3 2629.97   86.28
  -5   1  -3 2365.51   86.24
  -5  -1  -3 2511.57   88.77
  -5   1  -3 2444.16   86.22
  -5  -1  -3 2772.20   86.16
  -5   1  -3 2556.46   86.14
  -5  -1  -3 2677.26   86.31
  -5  -1  -3 2642.92   86.35
  -5   1  -3 2473.20   86.15
  -5  -1  -3 2680.88   86.34
  -5   1  -3 2779.33   86.21
  -5  -1  -3 2655.60   86.35
  -5  -1  -3 2773.60   86.37
  -5   1  -3 2776.08   86.27
  -5   1  -3 2675.44   86.40
  -5  -1  -3 2720.73   86.30
  -5  -1  -3 2694.90   86.25
  -5  -1  -3 2717.52   88.69
  -5   1  -3 2629.87   88.60
  -5  -1  -3 2668.26   86.31
  -6   1  -3 1543.12   53.68
  -6  -1  -3 1546.50   51.42
  -6   1  -3 1589.32   51.58
  -6  -1  -3 1589.08   51.52
  -6  -1  -3 1350.28   53.97
  -6  -1  -3 1641.48   51.35
  -6   1  -3 1410.16   54.17
  -6  -1  -3 1580.54   51.26
  -6  -1  -3 1559.43   51.58
   6   1   3 1521.96   51.33
  -6  -1  -3 1537.30   54.29
  -6   1  -3 1587.36   51.51
  -6   1  -3 1649.34   54.60
  -6  -1  -3 1654.40   51.54
  -6  -1  -3 1596.91   51.30
  -6  -1  -3 1645.64   51.57
  -6   1  -3 1585.70   51.33
  -6  -1  -3 1550.08   51.45
  -6  -1  -3 1615.98   51.61
  -6  -1  -3 1679.36   51.57
  -6  -1  -3 1604.51   51.52
  -6   1  -3 1513.93   51.31
  -6   1  -3 1551.61   51.36
  -6  -1  -3 1607.43   54.22
  -6  -1  -3 1541.04   51.45
  -6   1  -3 1582.43   51.45
  -6   1  -3 1531.65   51.59
  -6  -1  -3 1575.83   51.44
   7   1   3  277.43   11.44
  -7   1  -3  298.17   10.69
  -7  -1  -3  308.92   10.51
  -7   1  -3  305.72   12.86
  -7  -1  -3  300.87   10.59
  -7  -1  -3  325.90   14.05
  -7  -1  -3  316.47   10.42
  -7  -1  -3  303.32   10.28
  -7   1  -3  317.54   14.04
  -7  -1  -3  287.47   10.72
   7   1   3  283.64   10.67
  -7  -1  -3  316.10   13.85
  -7   1  -3  327.02   10.74
  -7  -1  -3  296.52   10.35
  -7  -1  -3  303.13   10.65
  -7   1  -3  269.74   10.29
  -7  -1  -3  306.14   10.54
  -7  -1  -3  298.78   10.62
  -7  -1  -3  272.64   10.61
  -7  -1  -3  288.86   10.58
  -7   1  -3  289.76   10.40
  -7  -1  -3  281.09   10.59
  -7  -1  -3  308.89   10.59
  -7   1  -3  283.02   10.52
  -7   1  -3  293.15   10.73
   8  -1   3  987.98   33.20
   8   1   3 1025.37   35.34
  -8   1  -3 1003.02   33.97
  -8   1  -3 1012.56   36.32
  -8  -1  -3 1052.99   33.95
  -8   1  -3 1010.77   33.52
  -8  -1  -3 1024.40   33.79
  -8  -1  -3 1029.52   33.54
  -8  -1  -3 1049.90   33.67
  -8   1  -3 1028.42   37.95
  -8  -1  -3 1114.83   38.23
  -8   1  -3  967.82   33.50
  -8  -1  -3 1043.29   34.09
  -8   1  -3 1033.81   34.05
   8   1   3 1003.12   34.32
  -8   1  -3 1030.58   34.02
  -8  -1  -3 1080.92   34.04
  -8  -1  -3 1059.25   33.68
  -8  -1  -3 1149.72   38.25
  -8   1  -3 1007.65   37.88
  -8   1  -3  978.90   33.57
  -8  -1  -3 1069.97   33.99
  -8  -1  -3 1032.20   34.05
  -8  -1  -3 1064.88   33.87
  -8   1  -3  995.15   33.64
  -8  -1  -3  993.48   33.93
  -8   1  -3 1018.26   33.91
  -8  -1  -3  979.91   33.82
  -8   1  -3 1053.28   33.81
  -8   1  -3  984.01   34.06
   9  -1   3   51.41    2.30
  -9   1  -3   59.70    4.96
  -9   1  -3   51.32    2.65
  -9  -1  -3   52.74    3.14
  -9   1  -3   52.06    3.27
  -9  -1  -3   47.08    2.86
  -9   1  -3   47.33    2.60
  -9  -1  -3   47.31    2.56
  -9  -1  -3   50.00    2.83
  -9   1  -3   50.83    3.11
  -9   1  -3   46.29    3.24
  -9  -1  -3   44.87    3.10
   9   1   3   46.27    3.51
  -9  -1  -3   46.73    3.24
  -9  -1  -3   47.11    2.78
  -9   1  -3   55.19    6.14
  -9  -1  -3   55.25    6.10
  -9   1  -3   46.18    3.20
  -9  -1  -3   45.53    3.20
  -9  -1  -3   47.09    3.11
  -9   1  -3   49.59    2.74
  -9  -1  -3   48.78    2.85
  -9   1  -3   47.72    2.89
  -9   1  -3   47.00    2.75
  -9  -1  -3   53.14    3.34
  -9  -1  -3   46.10    3.07
  -9   1  -3   46.63    3.32
  10   1   3   94.43    3.73
  10  -1   3   82.48    3.54
 -10   1  -3   86.72    6.10
 -10  -1  -3   96.53    4.21
 -10   1  -3   80.08    4.50
 -10  -1  -3   85.89    4.37
 -10   1  -3   82.07    3.91
 -10  -1  -3   87.96    7.71
 -10  -1  -3   96.38    4.07
 -10   1  -3   69.15    7.60
 -10  -1  -3   88.06    3.82
 -10   1  -3   84.88    3.84
 -10  -1  -3   86.12    4.43
 -10   1  -3   84.46    4.67
 -10  -1  -3   86.81    4.65
 -10   1  -3   86.30    4.49
 -10   1  -3   86.80    4.69
 -10   1  -3   65.03    7.43
 -10  -1  -3  100.77    4.65
 -10  -1  -3   86.18    4.06
 -10  -1  -3   90.43    7.71
 -10  -1  -3   98.35    4.68
 -10   1  -3   83.76    4.02
 -10   1  -3   83.61    4.31
 -10  -1  -3   91.26    4.51
 -10   1  -3   89.26    4.11
 -10  -1  -3   88.18    4.20
 -10   1  -3   87.40    4.67
 -11   1  -3  153.49    6.16
 -11  -1  -3  153.95    7.11
 -11  -1  -3  160.62    6.37
 -11  -1  -3  154.26    6.71
 -11   1  -3  158.65    8.73
 -11   1  -3  154.88    6.06
 -11   1  -3  152.37    6.79
 -11  -1  -3  142.10   10.33
 -11  -1  -3  156.55    6.29
 -11  -1  -3  152.50    6.01
 -11   1  -3  122.96   10.27
 -11   1  -3  147.72    6.90
 -11  -1  -3  160.96    6.98
 -11  -1  -3  158.52    6.38
 -11   1  -3  165.97    6.96
 -11   1  -3  163.41   11.08
 -11  -1  -3  175.30    7.07
 -11  -1  -3  173.43   10.89
 -11   1  -3  155.77    6.29
 -11  -1  -3  162.75    6.71
 -11  -1  -3  160.43    6.52
 -11   1  -3  145.57    6.53
 -11   1  -3  161.05    7.04
 -12   1  -3   13.99    2.38
 -12  -1  -3   14.34    3.07
 -12   1  -3   18.41    1.87
 -12  -1  -3   13.35    2.20
 -12   1  -3   18.09    5.44
 -12  -1  -3   13.24    1.79
 -12  -1  -3   14.80    1.86
 -12  -1  -3   15.72    4.78
 -12  -1  -3   12.56    2.49
 -12   1  -3   16.25    2.62
 -12   1  -3   13.78    2.54
 -12  -1  -3   15.00    2.53
 -12  -1  -3    5.56    4.25
 -12  -1  -3   12.85    1.93
 -12   1  -3    9.50    4.92
 -12   1  -3   14.24    1.82
 -12  -1  -3   12.62    1.99
 -12  -1  -3   12.47    2.15
 -12   1  -3   13.17    2.14
 -12   1  -3   17.05    2.69
 -13  -1  -3  179.18    8.40
 -13  -1  -3  186.82    7.32
 -13  -1  -3  215.47   13.47
 -13   1  -3  190.47   12.78
 -13  -1  -3  192.96    8.21
 -13   1  -3  180.09    8.07
 -13  -1  -3  178.13    7.52
 -13  -1  -3  178.73    8.08
 -13  -1  -3  190.05    7.51
 -13   1  -3  230.62   13.58
 -13  -1  -3  212.01   13.16
 -13   1  -3  200.53    8.29
 -13   1  -3  188.75    7.83
 -13   1  -3  176.52    7.35
 -13   1  -3  188.06    8.30
 -14   1  -3  106.39    5.01
 -14   1  -3  104.25    9.94
 -14  -1  -3  106.82    9.70
 -14  -1  -3   86.44    8.88
 -14   1  -3  103.88    5.61
 -14  -1  -3   96.75    4.77
 -14  -1  -3  122.84    5.81
 -14  -1  -3  102.28    5.81
 -14   1  -3  101.70    5.65
 -15   1  -3   37.13    7.26
 -15  -1  -3   35.62    6.84
 -15   1  -3   31.00    2.67
 -15   1  -3   33.96    3.38
 -15  -1  -3   33.02    3.34
 -15  -1  -3   31.01    6.63
 -15   1  -3   34.20    6.43
 -15  -1  -3   31.31    3.76
 -15   1  -3   29.87    3.38
 -16   1  -3  442.88   22.52
 -16  -1  -3  386.32   21.24
 -16  -1  -3  406.64   15.22
 -16   1  -3  398.70   15.25
 -16   1  -3  372.19   14.91
 -16  -1  -3  374.04   15.00
 -16   1  -3  351.53   21.09
 -16  -1  -3  345.61   20.87
 -17  -1  -3    4.38    5.31
 -17   1  -3   13.43    5.85
 -17   1  -3   14.79    2.91
 -17   1  -3   13.03    5.47
 -17  -1  -3    9.92    5.31
 -17   1  -3    4.61    2.60
 -17  -1  -3    9.02    2.75
 -17  -1  -3    8.09    3.08
 -17   1  -3   12.40    2.95
 -18  -1  -3  147.74   13.76
 -18   1  -3  169.69   14.07
 -18   1  -3  160.88    7.78
 -18  -1  -3  143.71    7.98
 -18   1  -3  158.65    7.92
 -18  -1  -3  129.68    7.61
 -18  -1  -3  143.38   13.31
 -18   1  -3  145.39   13.39
 -18   1  -3  156.60    7.90
 -19  -1  -3  136.27    8.10
 -19   1  -3  178.70   14.96
 -19  -1  -3  147.79   13.56
 -19   1  -3  193.19    9.05
 -19   1  -3  164.00    8.62
 -19  -1  -3  182.28    8.55
 -19   1  -3  179.13    8.48
 -19   1  -3  185.61    8.95
 -19  -1  -3  179.46    8.82
 -20   1  -3  122.14   12.62
 -20  -1  -3  141.20    7.45
 -20   1  -3  132.21    7.38
 -20   1  -3  130.74    7.29
 -20  -1  -3  123.38    7.04
 -20  -1  -3  104.60   12.26
 -20   1  -3  126.19    7.01
 -20   1  -3  118.47    7.21
 -20  -1  -3  124.21    7.36
 -21   1  -3  265.47   12.18
 -21  -1  -3  276.37   19.03
 -21  -1  -3  267.16   12.00
 -21  -1  -3  288.54   12.35
 -21   1  -3  282.78   12.31
 -21   1  -3  277.66   19.22
 -21   1  -3  281.26   12.06
 -21  -1  -3  281.73   12.44
 -21   1  -3  280.62   12.33
 -22  -1  -3    7.78    3.02
 -22   1  -3    6.49    2.92
 -22  -1  -3    7.56    5.71
 -22   1  -3    9.35    5.20
 -22   1  -3    9.08    2.92
 -22  -1  -3    6.72    2.66
 -22  -1  -3    8.04    3.01
 -22   1  -3   12.01    3.10
 -23  -1  -3  246.47   11.39
 -23   1  -3  247.74   10.74
 -23  -1  -3  259.17   11.25
 -23   1  -3  241.54   11.17
 -23  -1  -3  244.77   10.99
 -23   1  -3  266.42   11.55
 -24  -1  -3  409.28   16.69
 -24   1  -3  445.41   16.86
 -24  -1  -3  398.60   16.49
 -24   1  -3  451.11   16.82
 -24  -1  -3  426.32   16.45
 -24  -1  -3  373.61   23.18
 -24   1  -3  403.07   23.78
 -25   1  -3   41.43    8.02
 -25  -1  -3   40.38    7.55
 -26   1  -3   52.66    4.06
 -26  -1  -3   60.74    4.40
 -26   1  -3   47.20    7.59
 -26  -1  -3   48.79    7.78
 -26   1  -3   55.86    4.21
 -26  -1  -3   54.60    3.94
 -27   1  -3  255.13   10.24
 -27  -1  -3  262.87   15.78
 -27   1  -3  272.53   15.89
 -27  -1  -3  241.55    9.96
 -27   1  -3  253.42   10.29
 -28   1  -3   29.00    2.59
 -28  -1  -3   35.22    2.91
 -28  -1  -3   30.98    2.52
 -28   1  -3   32.10    2.75
 -28   1  -3   38.64    5.68
 -28  -1  -3   36.52    5.58
 -29  -1  -3  222.09    8.49
 -29   1  -3  235.64    8.47
 -29   2   3  214.37    8.20
 -28   2   3   28.88    2.56
 -28   2   3   32.02    2.69
 -28  -2   3   24.97    4.76
 -28  -2   3   31.42    2.54
 -28   2   3   35.21    5.24
 -27   2   3  100.42    9.07
 -27  -2   3   87.46    8.63
 -27   2   3   88.97    5.03
 -27   2   3  107.15    5.41
 -27  -2   3  105.39    5.27
 -26  -2   3  178.38    8.08
 -26  -2   3  160.79   12.88
 -26   2   3  137.75   12.47
 -26  -2   3  182.37    8.30
 -26   2   3  197.28    8.57
 -26   2   3  211.49    8.60
 -25  -2   3   10.06    2.63
 -25  -2   3   10.78    5.38
 -25   2   3    2.71    4.71
 -25   2   3    9.44    2.64
 -25   2   3   13.24    5.66
 -25  -2   3   13.18    5.73
 -24   2   3  250.08   17.39
 -24  -2   3  222.06   16.74
 -24   2   3  270.72   11.02
 -24   2   3  223.24   16.94
 -23   2   3  368.99   20.92
 -23  -2   3  239.22   11.75
 -23   2   3  295.58   12.25
 -23  -2   3  282.71   18.84
 -23  -2   3  262.56   18.72
 -23   2   3  370.85   21.17
  22  -2  -3   27.25    3.86
 -22   2   3   45.03    4.27
 -22  -2   3   28.37    7.24
 -22   2   3   34.20    7.42
 -22   2   3   30.80    7.78
 -22  -2   3   38.16    3.96
 -22  -2   3   25.69    6.87
  22   2  -3   43.17    3.83
 -22  -2   3   35.64    3.72
 -21  -2   3  708.17   35.60
 -21   2   3  832.68   37.31
  21  -2  -3  747.82   27.52
 -21  -2   3  858.16   37.69
 -21   2   3  883.44   38.39
 -21  -2   3  723.28   27.27
 -20   2   3  142.67   14.02
 -20  -2   3  176.30   15.18
  20  -2  -3  183.72    8.26
  20  -2  -3  166.41   14.71
  20  -2  -3  168.67   14.11
 -19   2   3  882.02   37.09
 -19  -2   3  826.40   36.17
  19  -2  -3  698.02   33.71
 -19  -2   3  699.84   34.33
 -19   2   3  720.62   34.80
  19  -2  -3  743.01   25.87
 -19   2   3  672.97   25.80
 -18  -2   3  357.24   22.94
 -18   2   3  345.60   22.55
  18  -2  -3  447.34   23.76
  18  -2  -3  456.17   24.37
 -18   2   3  377.17   22.96
 -18  -2   3  388.90   23.19
  18   2  -3  426.74   16.28
  18  -2  -3  449.06   16.22
  18   2  -3  434.16   16.16
 -18   2   3  418.44   16.20
 -18  -2   3  424.75   16.66
  17  -2  -3    2.19    6.25
  17  -2  -3    4.80    5.57
 -17   2   3    6.30    2.12
 -17   2   3    5.04    2.09
 -17  -2   3    7.18    5.58
 -17   2   3    4.36    4.87
 -17  -2   3    0.72    5.45
  17   2  -3   10.71    2.62
  17  -2  -3    5.06    2.07
 -17  -2   3    3.38    2.67
 -17   2   3    8.03    2.44
 -16   2   3  407.77   22.69
 -16  -2   3  383.43   22.21
 -16   2   3  404.21   15.66
 -16   2   3  435.28   15.56
  16  -2  -3  443.52   15.85
  16   2  -3  388.17   15.73
  16  -2  -3  447.55   23.58
  16  -2  -3  449.25   23.18
  15  -2  -3  110.36   10.66
  15  -2  -3  127.76   11.58
 -15   2   3  113.14    5.54
 -15   2   3  114.89    5.73
 -15   2   3  113.64    5.67
 -15  -2   3   88.48    9.89
  15   2  -3  115.28    5.59
 -15  -2   3  107.02    5.97
 -15   2   3  112.65    5.86
  14  -2  -3  281.95   17.27
 -14  -2   3  262.93   10.75
 -14   2   3  267.71   10.73
 -14   2   3  257.60   10.35
 -14   2   3  254.45   10.51
 -14   2   3  261.49   10.61
  14   2  -3  258.74   10.65
  14   2  -3  259.49   10.40
  14  -2  -3  270.82   10.42
  14  -2  -3  269.65   10.58
 -14   2   3  276.23   10.52
  13  -2  -3  385.62   20.25
  13  -2  -3  368.52   13.53
 -13  -2   3  352.71   13.81
 -13   2   3  371.41   13.77
 -13   2   3  359.83   13.71
 -13   2   3  363.21   13.61
  13  -2  -3  366.26   13.14
  13  -2  -3  373.20   13.55
 -13  -2   3  390.04   17.67
  13   2  -3  372.57   13.61
  13  -2  -3  366.06   13.65
  13   2  -3  342.98   13.70
 -13   2   3  365.37   13.53
  12  -2  -3    9.28    2.16
  12  -2  -3    6.97    5.84
 -12  -2   3    7.35    2.29
 -12   2   3   11.48    2.26
  12   2  -3    7.79    2.08
 -12   2   3    8.42    2.10
  12   2  -3    9.68    2.45
  12  -2  -3    7.48    1.69
  12  -2  -3    7.10    2.02
 -12   2   3    9.38    1.92
 -11  -2   3  983.64   33.68
  11   2  -3  923.17   33.92
  11  -2  -3 1021.91   40.72
  11  -2  -3 1027.63   34.33
 -11  -2   3 1066.96   34.42
 -11   2   3 1043.23   34.46
 -11   2   3 1048.64   34.50
  11  -2  -3 1047.96   34.24
  11  -2  -3 1032.56   33.88
 -11  -2   3  992.42   38.11
 -11   2   3 1056.93   34.19
 -10   2   3 1369.87   44.66
 -10   2   3 1365.80   44.62
  10  -2  -3 1360.90   44.39
  10  -2  -3 1341.85   44.06
 -10  -2   3 1367.01   48.38
  10  -2  -3 1338.88   44.50
  10   2  -3 1313.90   44.19
 -10  -2   3 1308.95   43.96
  -9   2   3  118.02    5.59
  -9   2   3  122.02    5.63
  -9  -2   3  141.58    8.29
  -9  -2   3  133.01    5.18
   9  -2  -3  118.96    5.06
  -9  -2   3  130.77    8.33
   9  -2  -3  124.90    5.45
  -9   2   3  116.99    4.91
   9   2  -3  131.17    5.35
   9  -2  -3  119.99    5.64
  -8   2   3  693.46   21.69
  -8  -2   3  663.05   24.49
  -8   2   3  660.38   21.65
  -8  -2   3  654.47   24.87
   8  -2  -3  639.87   21.39
   8  -2  -3  635.79   21.10
   8  -2  -3  639.60   21.56
  -8   2   3  621.65   20.88
  -7   2   3    6.48    1.84
  -7  -2   3    1.80    2.75
  -7   2   3    6.25    1.90
  -7  -2   3    1.70    1.26
   7  -2  -3    6.44    2.03
   7  -2  -3    5.73    1.35
   7  -2  -3    5.80    1.78
  -7  -2   3    4.66    3.30
   7  -2  -3    7.18    1.66
  -6   2   3 1493.27   49.59
  -6  -2   3 1550.31   51.94
   6  -2  -3 1512.23   49.44
   6  -2  -3 1491.61   49.55
   6  -2  -3 1526.99   49.38
   6  -2  -3 1545.73   49.42
  -6  -2   3 1483.85   52.35
   6  -2  -3 1484.18   49.15
  -5   2   3 1116.02   37.63
   5  -2  -3 1102.28   37.53
   5  -2  -3 1190.84   37.50
   5  -2  -3 1145.18   37.27
  -5  -2   3 1131.83   40.28
  -4   2   3  167.62    6.58
   4  -2  -3  167.62    6.62
  -4  -2   3  188.36    9.03
   4  -2  -3  170.28    6.40
  -3   2   3 4946.86  160.81
   3  -2  -3 4941.08  160.83
   3  -2  -3 5060.74  160.68
  -3  -2   3 5063.07  163.26
   2   2  -3  195.04    7.15
   2  -2  -3  193.40    9.03
  -2   2   3  194.25    7.24
   2  -2  -3  194.12    7.37
   2  -2  -3  203.81    7.13
   1  -2  -3  369.72   12.20
  -1   2   3  347.09   12.17
   1   2  -3  334.04   12.19
   1  -2  -3  376.51   13.74
   1  -2  -3  355.95   12.43
   1  -2  -3  367.84   12.33
   0   2  -3 1835.13   59.50
   0  -2  -3 1892.79   59.47
   0  -2  -3 1825.20   60.35
   0  -2  -3 1825.55   59.48
   0  -2  -3 1748.76   59.59
   0  -2  -3 1824.49   59.44
   0  -2  -3 1782.11   60.35
   0   2  -3 1707.58   60.24
   0   2  -3 1945.29   59.13
   0  -2  -3 1790.09   59.11
  -1  -2  -3  128.09    5.02
  -1  -2  -3  119.90    5.15
  -1  -2  -3  127.66    4.94
  -1  -2  -3  126.83    6.15
  -1  -2  -3  125.73    5.20
  -1   2  -3  132.20    5.03
  -1  -2  -3  123.43    4.89
  -1  -2  -3  124.80    5.89
  -1   2  -3  132.42    4.62
  -1  -2  -3  129.03    4.62
  -1   2  -3  141.61    5.99
   2  -2   3 1721.62   58.41
  -2   2  -3 1780.82   57.10
  -2  -2  -3 1709.68   57.15
  -2  -2  -3 1720.06   57.09
  -2  -2  -3 1757.37   57.76
  -2  -2  -3 1780.44   56.94
  -2   2  -3 1735.26   57.10
  -2  -2  -3 1745.52   57.14
  -2   2  -3 1790.24   56.92
  -2  -2  -3 1908.25   58.56
  -2   2  -3 1803.13   58.34
  -2  -2  -3 1770.26   57.09
  -2  -2  -3 1674.65   56.99
  -2   2  -3 1748.09   58.28
  -2  -2  -3 1738.79   56.80
  -2   2  -3 1820.02   56.82
   3  -2   3 1740.76   59.66
  -3   2  -3 1758.57   58.61
  -3  -2  -3 1828.92   58.74
  -3   2  -3 1859.21   58.70
  -3  -2  -3 1789.37   58.76
  -3  -2  -3 1781.29   58.37
  -3  -2  -3 1765.17   58.58
  -3  -2  -3 1953.97   60.49
  -3   2  -3 2007.49   60.43
  -3  -2  -3 1799.08   58.73
  -3   2  -3 1925.86   58.58
  -3  -2  -3 1748.53   58.54
  -3  -2  -3 1808.14   58.72
  -3  -2  -3 1778.08   58.65
  -3   2  -3 1759.80   60.15
  -3  -2  -3 1790.22   58.42
  -3  -2  -3 1824.69   60.20
   4  -2   3  457.29   16.32
  -4   2  -3  476.81   15.63
  -4  -2  -3  448.59   15.77
  -4   2  -3  492.04   15.83
  -4  -2  -3  438.23   15.82
  -4  -2  -3  450.13   15.81
  -4  -2  -3  463.78   15.61
  -4  -2  -3  447.60   15.60
  -4  -2  -3  430.16   15.21
  -4  -2  -3  445.32   15.50
  -4  -2  -3  453.52   15.47
  -4  -2  -3  462.72   17.60
  -4  -2  -3  434.85   15.46
  -4   2  -3  485.13   15.65
  -4  -2  -3  468.12   15.80
  -4   2  -3  503.48   17.74
  -4   2  -3  539.71   15.59
  -4   2  -3  464.64   15.41
  -4  -2  -3  455.44   15.75
  -4  -2  -3  451.04   15.62
  -4  -2  -3  459.44   15.79
  -4  -2  -3  445.17   15.48
  -4  -2  -3  462.85   15.68
  -4   2  -3  497.86   15.55
  -4  -2  -3  457.69   17.50
  -4   2  -3  476.32   17.59
   5  -2   3  245.78    9.33
  -5   2  -3  262.02    9.08
  -5  -2  -3  251.51    9.14
  -5  -2  -3  258.30    9.11
  -5  -2  -3  250.68    9.39
  -5  -2  -3  247.00    9.41
  -5   2  -3  294.45    9.56
  -5   2  -3  284.11    9.39
  -5  -2  -3  253.89    9.34
  -5  -2  -3  245.63    8.95
  -5  -2  -3  274.52   11.60
  -5  -2  -3  247.16    9.10
  -5   2  -3  243.54    9.06
  -5   2  -3  262.95   11.42
  -5   2  -3  260.87    9.24
  -5  -2  -3  240.52    9.31
  -5   2  -3  319.13    9.21
  -5   2  -3  266.66    9.01
  -5  -2  -3  240.45    9.22
  -5  -2  -3  255.38    9.39
  -5  -2  -3  232.73    9.34
  -5   2  -3  258.50    9.11
  -5  -2  -3  249.85    9.19
  -5  -2  -3  248.46    9.07
  -5  -2  -3  256.56   11.35
  -6   2  -3   63.95    3.06
  -6  -2  -3   68.77    3.57
  -6   2  -3   67.43    3.57
  -6  -2  -3   69.51    3.48
  -6  -2  -3   66.93    3.68
  -6  -2  -3   66.93    3.14
  -6  -2  -3   70.65    3.23
  -6  -2  -3   74.31    3.53
  -6  -2  -3   66.25    3.03
  -6   2  -3   69.70    3.34
  -6  -2  -3   66.67    3.06
  -6  -2  -3   67.80    3.29
  -6   2  -3   91.59    6.03
  -6   2  -3   61.20    3.31
  -6  -2  -3   69.01    5.43
  -6   2  -3   68.63    3.03
  -6   2  -3   67.36    3.06
  -6  -2  -3   65.65    3.39
  -6   2  -3   75.55    3.19
  -6  -2  -3   75.17    3.65
  -6   2  -3   66.07    3.27
  -6   2  -3   69.09    3.60
  -6  -2  -3   65.96    3.36
  -6  -2  -3   65.13    3.29
  -6  -2  -3   53.93    3.26
  -7   2  -3  213.92    7.58
  -7  -2  -3  200.89    8.23
  -7  -2  -3  207.69    8.01
  -7  -2  -3  210.41    8.12
  -7   2  -3  202.97    8.14
  -7  -2  -3  200.97    7.37
  -7  -2  -3  204.84    7.73
  -7  -2  -3  207.35    7.69
  -7   2  -3  192.07   10.66
  -7  -2  -3  228.84   11.16
   7  -2   3  197.99    7.17
  -7  -2  -3  208.88    7.58
  -7   2  -3  193.00   10.54
  -7  -2  -3  206.19    8.04
  -7  -2  -3  195.72    7.87
  -7  -2  -3  204.30   10.69
  -7  -2  -3  214.72    8.14
  -7   2  -3  251.98    7.87
  -7  -2  -3  205.25    7.84
  -7   2  -3  208.62    7.87
  -7   2  -3  208.91    8.24
  -7  -2  -3  201.61    7.93
  -8   2  -3  146.40    5.76
  -8  -2  -3  154.06    6.60
  -8  -2  -3  168.21    6.61
  -8   2  -3  145.54    6.48
  -8  -2  -3  161.68    6.36
  -8  -2  -3  169.68    9.69
  -8  -2  -3  154.32    5.70
  -8  -2  -3  161.06    5.99
  -8   2  -3  114.51    8.82
  -8  -2  -3  154.33    6.02
  -8   2  -3  155.42    6.22
  -8  -2  -3  151.86    6.18
  -8  -2  -3  148.39    6.35
  -8  -2  -3  152.49    5.86
  -8  -2  -3  193.82    9.88
  -8   2  -3  154.40    9.47
  -8  -2  -3  149.32    6.21
  -8   2  -3  131.39    6.21
  -8  -2  -3  162.39    6.58
  -8   2  -3  153.31    6.05
  -8   2  -3  148.97    5.85
  -8   2  -3  149.75    6.53
  -8  -2  -3  172.82    6.43
  -9   2  -3  109.24    4.32
  -9   2  -3  108.07    5.29
  -9  -2  -3  110.41    5.20
  -9  -2  -3  105.14    4.51
  -9  -2  -3  106.97    4.61
  -9  -2  -3  103.65    4.33
  -9  -2  -3  106.02    4.91
  -9   2  -3  109.62    5.14
  -9  -2  -3  119.73    5.07
  -9  -2  -3  114.18    5.09
  -9  -2  -3  112.85    8.16
  -9  -2  -3  101.06    4.47
  -9   2  -3  128.75    8.76
  -9  -2  -3  107.98    5.17
  -9   2  -3  105.16    4.48
  -9   2  -3  110.32    4.46
  -9   2  -3  103.90    5.26
  -9   2  -3  108.78    4.69
  -9  -2  -3  104.92    4.93
  10  -2   3  478.41   16.98
 -10  -2  -3  534.75   18.01
 -10   2  -3  546.89   18.08
 -10  -2  -3  502.32   17.08
 -10   2  -3  483.64   22.21
 -10   2  -3  479.50   17.10
 -10  -2  -3  602.08   23.13
 -10  -2  -3  511.06   17.29
 -10   2  -3  435.93   21.64
 -10   2  -3  422.12   17.62
 -10  -2  -3  529.05   17.85
 -10  -2  -3  566.39   22.69
 -10  -2  -3  498.24   17.18
 -10   2  -3  507.71   17.43
 -10   2  -3  529.82   17.16
 -10   2  -3  519.45   17.25
 -10   2  -3  508.31   18.09
 -10  -2  -3  504.88   17.71
 -11   2  -3  951.96   30.58
 -11  -2  -3  870.46   29.66
 -11  -2  -3 1027.98   36.33
 -11   2  -3  772.24   34.89
 -11   2  -3  879.71   30.44
 -11   2  -3  770.55   30.19
 -11  -2  -3  906.52   35.36
 -11   2  -3  804.29   35.01
 -11  -2  -3  931.91   30.38
 -11  -2  -3  902.53   29.64
 -11   2  -3  948.89   29.99
 -11  -2  -3  904.44   30.21
 -11   2  -3  863.62   30.53
 -12   2  -3 1198.17   37.80
 -12  -2  -3 1071.75   36.71
 -12  -2  -3 1365.94   44.82
 -12   2  -3 1168.15   44.08
 -12   2  -3 1135.03   37.69
 -12  -2  -3 1119.11   36.71
 -12  -2  -3 1121.16   37.50
 -12   2  -3  949.19   37.33
 -12   2  -3 1148.20   37.09
 -12   2  -3 1091.67   37.72
 -13   2  -3  877.32   29.97
 -13  -2  -3  814.13   30.05
 -13  -2  -3  799.30   35.43
 -13   2  -3  823.90   29.86
 -13  -2  -3  858.69   35.69
 -13  -2  -3  913.45   29.95
 -13   2  -3  893.61   36.40
 -13   2  -3  827.02   29.85
 -13   2  -3  887.73   29.38
 -13   2  -3  844.26   30.11
 -14   2  -3   12.13    4.89
 -14  -2  -3   13.83    5.14
 -14  -2  -3   24.12    5.49
 -14   2  -3   15.41    2.68
 -14  -2  -3   15.89    2.52
 -14   2  -3    8.24    4.59
 -14  -2  -3   14.63    3.27
 -14   2  -3   12.48    2.61
 -14   2  -3   13.34    2.77
 -14   2  -3    9.21    2.00
 -15   2  -3 1271.63   47.85
 -15  -2  -3 1052.14   45.87
 -15   2  -3 1112.45   39.48
 -15   2  -3 1336.97   48.73
 -15  -2  -3 1180.75   46.93
 -16   2  -3  167.08   13.60
 -16  -2  -3  145.96   12.60
 -16   2  -3  157.54    7.78
 -16  -2  -3  145.38    7.62
 -16  -2  -3  131.42   11.64
 -16   2  -3  171.98   13.27
 -16  -2  -3  157.12    8.14
 -16   2  -3  152.04    7.82
 -17  -2  -3  170.95   14.09
 -17   2  -3  176.94   14.35
 -17   2  -3  184.72    8.64
 -17  -2  -3  191.44    9.20
 -17   2  -3  167.12    8.78
 -17   2  -3  165.87   13.97
 -17  -2  -3  203.98    8.80
 -17  -2  -3  175.04   13.90
 -17   2  -3  159.76    8.42
 -17   2  -3  192.83    8.99
 -18   2  -3 1120.67   39.55
 -18  -2  -3 1101.80   39.98
 -18   2  -3 1115.09   39.86
 -18  -2  -3 1132.44   48.00
 -18  -2  -3 1135.57   39.67
 -18   2  -3 1042.37   39.73
 -18  -2  -3 1164.22   39.50
 -18   2  -3 1234.67   40.03
 -19  -2  -3   12.76    3.71
 -19   2  -3    8.82    2.78
 -19   2  -3    0.81    5.35
 -19   2  -3    8.39    3.06
 -19  -2  -3   12.44    5.70
 -19  -2  -3   10.12    2.52
 -19  -2  -3    9.76    2.72
 -19   2  -3    8.37    2.77
 -20  -2  -3  529.76   20.83
 -20   2  -3  546.84   20.33
 -20   2  -3  531.31   20.60
 -20  -2  -3  516.52   19.99
 -20  -2  -3  515.06   20.28
 -20   2  -3  571.56   20.75
 -20   2  -3  524.00   28.28
 -20  -2  -3  513.15   27.92
 -21  -2  -3  335.20   14.58
 -21   2  -3  355.97   14.17
 -21  -2  -3  339.38   13.95
 -21  -2  -3  319.55   14.06
 -21   2  -3  360.92   14.50
 -21   2  -3  389.61   14.95
 -21  -2  -3  348.91   21.70
 -22  -2  -3  359.68   14.97
 -22   2  -3  349.38   14.32
 -22   2  -3  382.08   15.12
 -22  -2  -3  337.35   14.20
 -22  -2  -3  395.70   14.92
 -22   2  -3  336.39   14.56
 -23  -2  -3  347.39   21.07
 -23  -2  -3  334.04   13.97
 -23   2  -3  335.13   21.23
 -23   2  -3  356.15   14.22
 -23   2  -3  345.50   14.34
 -23  -2  -3  347.89   13.78
 -23   2  -3  337.26   14.15
 -23  -2  -3  349.67   14.48
 -24  -2  -3   -0.73    4.45
 -24   2  -3    0.74    4.80
 -24   2  -3    6.63    2.60
 -24   2  -3    5.57    2.45
 -24   2  -3    3.57    2.33
 -24  -2  -3    2.29    2.45
 -25   2  -3   45.50    3.75
 -25  -2  -3   48.20    7.56
 -25   2  -3   48.43    7.57
 -25  -2  -3   45.08    3.56
 -25   2  -3   49.53    3.81
 -26  -2  -3  135.22   11.71
 -26   2  -3  164.10   12.47
 -26   2  -3  173.75    7.81
 -26   2  -3  167.10    7.34
 -26   2  -3  163.94    7.48
 -26  -2  -3  166.40    7.76
 -27   2  -3    0.87    1.54
 -27  -2  -3    3.44    2.01
 -27  -2  -3    0.48    3.51
 -27   2  -3   -0.99    3.76
 -27   2  -3    0.25    1.78
 -28  -2  -3  224.38   13.45
 -28   2  -3  272.82   14.27
 -28   2  -3  304.10   10.45
 -28   2  -3  250.07    9.79
 -29   2  -3   28.91    2.21
 -29  -2  -3   26.20    2.20
  28  -3  -3  175.39    7.11
 -28   3   3  179.26    7.12
 -27   3   3   96.46    8.18
 -27   3   3  100.69    5.01
 -26  -3   3   21.01    2.42
 -26   3   3   17.93    2.49
 -26   3   3   21.64    4.98
 -26  -3   3   15.91    4.53
 -26   3   3   21.30    2.58
  25  -3  -3  157.01    7.32
 -25   3   3  167.61   12.30
 -25   3   3  154.00    7.13
 -25   3   3  137.59    7.12
 -25  -3   3  155.07    7.12
 -25  -3   3  131.22   11.14
 -24   3   3   11.05    5.29
 -24  -3   3   10.73    2.62
 -24   3   3   12.15    2.60
 -24  -3   3   13.46    5.55
  24   3  -3   14.02    2.47
  24  -3  -3   14.65    3.10
 -23  -3   3   67.54    9.09
 -23   3   3   58.28    8.86
  23  -3  -3   71.14    9.19
  23  -3  -3   61.86    5.01
 -23  -3   3   67.05    8.82
 -23   3   3   79.89    9.52
 -23  -3   3   71.77    4.80
 -23   3   3   49.32    4.37
 -22  -3   3   15.85    6.21
 -22   3   3   22.20    6.79
  22  -3  -3   20.27    6.56
  22  -3  -3   19.10    3.58
 -22  -3   3   19.81    6.37
 -22   3   3   21.83    3.21
 -22  -3   3   27.45    3.53
 -22   3   3   19.34    6.64
 -21  -3   3   -2.33    5.27
 -21   3   3   -0.79    5.15
  21  -3  -3    4.08    6.39
 -21  -3   3    3.78    4.61
 -21  -3   3    2.93    2.43
 -21   3   3   -3.84    5.08
 -21   3   3    0.56    2.50
 -20  -3   3  388.17   22.03
 -20  -3   3  398.74   14.37
 -20   3   3  379.88   21.79
  20  -3  -3  370.80   22.54
  20  -3  -3  381.22   22.34
 -20  -3   3  391.71   22.29
 -20   3   3  338.37   21.04
 -20   3   3  372.61   14.21
  19  -3  -3   70.87   10.48
  19  -3  -3   77.67   11.40
 -19   3   3  100.22   11.01
 -19  -3   3   77.86   10.03
  19  -3  -3   93.02    5.43
  19   3  -3   99.99    5.88
 -19   3   3   89.68    5.74
 -19  -3   3   87.03    5.93
 -18   3   3  196.34    9.49
 -18  -3   3  224.78    9.88
 -18  -3   3  167.17   14.58
 -18   3   3  194.14   15.39
 -18  -3   3  214.11   15.70
 -18   3   3  190.51   15.27
 -18   3   3  201.19    9.12
 -18   3   3  192.77    9.09
  18  -3  -3  209.92    9.13
  18   3  -3  210.89    9.45
  18  -3  -3  206.59   16.86
  18  -3  -3  197.83   15.96
  17  -3  -3   52.23    8.78
  17  -3  -3   42.46    8.76
 -17   3   3   48.00    3.89
 -17   3   3   49.00    3.97
 -17   3   3   41.57    3.58
 -17  -3   3   42.24    7.84
 -17  -3   3   31.25    6.93
 -17   3   3   54.72    8.53
 -17   3   3   53.76    8.65
  17   3  -3   52.55    4.25
  17  -3  -3   45.87    3.76
 -17   3   3   38.77    3.89
 -17  -3   3   43.18    4.29
  16  -3  -3   37.71    8.21
 -16   3   3   33.37    3.46
 -16   3   3   35.24    3.23
 -16   3   3   33.51    3.34
  16  -3  -3   31.98    3.22
  16   3  -3   28.54    3.47
 -16  -3   3   33.88    3.90
 -16   3   3   36.86    3.76
 -16   3   3   35.34    6.91
 -16  -3   3   48.84    7.67
 -16  -3   3   25.35    6.49
 -16   3   3   19.95    6.57
  15   3  -3  402.93   15.32
  15  -3  -3  402.03   15.06
  15   3  -3  411.25   15.12
  15  -3  -3  402.51   22.87
  15  -3  -3  415.09   15.06
 -14  -3   3   74.31    8.63
 -14   3   3   83.00    4.88
 -14   3   3   81.86    4.94
  14   3  -3   82.14    4.83
 -14   3   3   88.05    5.04
  14  -3  -3   91.62   10.55
 -14  -3   3   84.37    5.12
  13  -3  -3  341.09   19.63
 -13   3   3  342.39   12.84
 -13   3   3  334.24   12.87
 -13   3   3  333.88   12.64
  13  -3  -3  336.22   12.58
 -13  -3   3  328.31   12.70
  12  -3  -3 1551.35   52.05
 -12   3   3 1552.83   52.36
 -12   3   3 1563.74   52.33
 -12   3   3 1560.92   52.25
  12  -3  -3 1588.61   52.28
 -11   3   3  216.46    9.45
 -11   3   3  222.45    9.35
 -11   3   3  250.60    9.63
  11  -3  -3  227.11    9.41
  11  -3  -3  220.19    9.13
 -11  -3   3  265.41   13.84
 -11  -3   3  240.13    8.90
 -11  -3   3  222.06    8.93
 -10   3   3 1265.27   41.38
 -10   3   3 1283.91   41.32
 -10   3   3 1207.34   41.36
 -10  -3   3 1233.28   44.58
  10  -3  -3 1287.97   41.41
 -10  -3   3 1224.60   40.72
 -10  -3   3 1152.43   45.48
  10  -3  -3 1232.69   41.09
 -10  -3   3 1152.41   40.70
  -9   3   3 1141.81   39.82
  -9  -3   3 1316.36   43.36
  -9   3   3 1117.27   39.79
  -9  -3   3 1150.00   39.31
   9  -3  -3 1186.29   39.86
   9  -3  -3 1117.43   39.49
  -9  -3   3 1339.29   39.51
  -8  -3   3  363.92   14.92
  -8   3   3  308.47   11.98
  -8   3   3  315.62   12.01
   8  -3  -3  317.73   11.79
  -8  -3   3  316.09   11.52
  -8  -3   3  331.18   15.72
   8  -3  -3  333.82   11.79
  -8  -3   3  300.78   11.41
  -7  -3   3  878.50   32.48
   7  -3  -3  864.91   28.26
  -7   3   3  816.87   28.42
  -7  -3   3  887.45   31.25
  -7   3   3  798.58   28.39
   7  -3  -3  834.08   28.27
  -7  -3   3  832.33   28.08
  -6  -3   3  251.56   12.83
   6  -3  -3  261.62    9.40
  -6   3   3  238.19    9.52
  -6   3   3  229.58    9.49
  -6  -3   3  270.50   11.96
   6  -3  -3  249.31    9.45
  -5  -3   3  955.57   35.97
   5  -3  -3  977.88   32.24
  -5   3   3  962.16   32.42
  -5   3   3  964.19   32.42
   5  -3  -3  964.97   32.43
   4  -3  -3 1750.74   57.23
  -4  -3   3 1780.05   60.89
  -4   3   3 1723.87   57.39
  -4   3   3 1753.97   57.42
   4   3  -3 1790.08   57.18
   4  -3  -3 1718.71   57.42
  -3  -3   3   18.26    3.88
   3  -3  -3   20.54    1.94
  -3   3   3   14.19    2.13
   3   3  -3   20.07    1.99
  -3   3   3   17.91    2.06
   3  -3  -3   20.07    2.37
   2   3  -3   20.85    2.05
   2  -3  -3   34.86    2.19
   2  -3  -3   34.42    2.59
  -2  -3   3   24.04    3.97
   2   3  -3   19.26    2.12
   2  -3  -3   34.22    2.55
   1   3  -3 1032.27   32.95
  -1   3   3  998.32   32.82
  -1   3   3 1003.15   32.83
   1  -3  -3 1033.20   32.88
   1  -3  -3 1015.95   33.09
  -1  -3   3 1078.23   36.08
   1   3  -3 1004.19   32.15
   1   3  -3  956.46   33.18
   1  -3  -3  996.11   33.37
   1  -3  -3  946.33   32.16
   0  -3  -3  499.06   17.33
   0  -3  -3  527.92   17.83
   0  -3  -3  542.78   17.67
   0   3   3  532.92   17.50
   0   3   3  529.33   17.48
   0   3  -3  519.59   17.71
   0  -3   3  545.56   20.34
   0  -3  -3  517.47   18.06
   0   3  -3  505.91   16.89
   0  -3  -3  510.04   16.92
  -1  -3  -3  479.19   17.01
  -1  -3  -3  507.64   17.35
   1   3   3  500.40   16.93
  -1   3  -3  535.17   17.36
   1   3   3  498.62   17.03
  -1   3  -3  506.65   16.75
  -1  -3  -3  485.73   16.53
  -1   3  -3  517.90   16.54
  -1   3  -3  522.07   17.75
  -1  -3  -3  497.00   17.73
   1  -3   3  533.62   19.64
   2  -3   3  166.15    8.13
  -2  -3  -3  152.33    6.21
  -2  -3  -3  156.89    6.40
  -2  -3  -3  157.94    6.10
  -2  -3  -3  159.86    6.24
   2   3   3  165.28    5.95
  -2   3  -3  155.32    6.36
   2   3   3  160.87    5.86
   2  -3   3  156.04    5.78
  -2   3  -3  168.48    5.85
  -2  -3  -3  157.06    5.88
  -2  -3  -3  159.24    6.95
  -2   3  -3  161.82    5.64
  -2   3  -3  159.01    6.93
   3  -3   3 1185.45   37.89
  -3  -3  -3 1061.45   35.87
   3  -3   3 1121.86   35.77
  -3  -3  -3 1074.10   35.87
  -3  -3  -3 1078.56   35.57
  -3  -3  -3 1065.95   36.21
   3  -3   3 1113.86   35.43
  -3   3  -3 1113.28   35.95
   3   3   3 1058.13   35.38
  -3   3  -3 1112.96   35.54
  -3  -3  -3 1050.07   35.58
  -3  -3  -3 1064.70   37.02
  -3   3  -3 1125.76   35.36
  -3  -3  -3 1038.57   35.32
  -4   3  -3 1520.73   49.03
  -4  -3  -3 1443.08   49.09
  -4  -3  -3 1454.43   48.59
  -4  -3  -3 1492.34   48.95
   4  -3   3 1486.88   48.83
  -4   3  -3 1483.99   49.05
   4  -3   3 1466.84   48.58
  -4  -3  -3 1477.15   50.62
  -4   3  -3 1508.54   50.56
  -4   3  -3 1536.28   48.80
  -4   3  -3 1639.08   48.57
  -4   3  -3 1466.54   48.57
  -4  -3  -3 1445.41   48.56
  -5  -3  -3 1348.84   45.30
  -5   3  -3 1483.10   45.28
  -5   3  -3 1397.13   44.80
  -5  -3  -3 1372.30   45.00
   5  -3   3 1354.89   44.87
  -5  -3  -3 1278.90   44.53
  -5   3  -3 1392.69   45.19
  -5   3  -3 1572.00   47.63
  -5  -3  -3 1408.91   47.32
  -5   3  -3 1488.74   45.07
  -5   3  -3 1360.03   44.65
  -5   3  -3 1289.47   44.77
  -5  -3  -3 1451.26   45.11
  -5  -3  -3 1345.66   44.77
   6  -3   3  994.28   34.27
  -6  -3  -3 1040.06   34.98
  -6  -3  -3 1181.88   35.20
  -6   3  -3 1078.67   34.83
  -6  -3  -3  998.50   34.37
  -6  -3  -3 1044.66   34.43
  -6   3  -3 1028.67   34.39
  -6   3  -3 1067.34   34.68
  -6   3  -3 1077.36   34.43
  -6   3  -3 1136.94   37.63
  -6  -3  -3 1053.45   34.40
  -6  -3  -3 1086.81   37.40
  -6  -3  -3 1002.94   34.56
  -6   3  -3 1011.57   34.37
  -6   3  -3 1057.61   34.68
   7  -3   3   54.47    2.81
  -7   3  -3   61.60    3.26
  -7  -3  -3   68.84    2.93
  -7   3  -3   42.08    4.97
  -7   3  -3   52.01    3.39
  -7  -3  -3   71.47    3.29
  -7   3  -3   50.73    3.12
  -7  -3  -3   69.83    5.60
  -7   3  -3   60.99    3.49
  -7  -3  -3   68.99    4.00
  -7  -3  -3   77.24    4.15
  -7   3  -3   60.11    2.98
  -7  -3  -3   69.92    3.48
  -8   3  -3   87.77    3.92
  -8   3  -3   74.58    4.16
  -8  -3  -3   73.00    3.85
  -8   3  -3   81.43    3.98
  -8  -3  -3   69.52    3.46
  -8   3  -3   85.77    6.75
  -8  -3  -3   61.87    6.04
  -8  -3  -3   58.21    4.26
  -8   3  -3   90.91    4.31
  -8  -3  -3   73.76    4.42
  -8   3  -3   80.50    4.51
  -8   3  -3   99.21    3.84
  -8  -3  -3   82.79    4.17
  -9   3  -3  825.28   29.42
  -9   3  -3  889.70   29.37
  -9  -3  -3  854.89   29.62
  -9   3  -3  892.27   28.81
  -9  -3  -3  837.70   29.12
  -9  -3  -3  896.10   33.24
  -9   3  -3  832.89   29.01
  -9  -3  -3  881.48   28.98
  -9   3  -3  815.39   29.23
  -9  -3  -3  904.06   28.74
 -10  -3  -3   57.87    4.14
 -10   3  -3   60.69    4.01
 -10   3  -3   54.55    3.78
 -10   3  -3   60.76    3.15
 -10   3  -3   65.23    3.25
 -10  -3  -3   61.48    3.81
 -10   3  -3   72.19    6.89
 -10  -3  -3   57.84    3.19
 -10   3  -3   57.39    3.96
 -10   3  -3   61.40    3.65
 -10  -3  -3   56.12    3.48
 -10  -3  -3   49.82    5.97
 -11   3  -3 1534.04   49.41
 -11   3  -3 1589.98   49.61
 -11  -3  -3 1539.32   49.12
 -11  -3  -3 1640.82   54.88
 -11   3  -3 1427.07   54.49
 -11  -3  -3 1532.34   48.74
 -11  -3  -3 1679.42   49.23
 -11   3  -3 1406.26   49.31
 -12   3  -3  485.97   17.09
 -12   3  -3  467.05   20.67
 -12  -3  -3  432.86   16.51
 -12  -3  -3  479.11   16.29
 -12  -3  -3  524.98   16.77
 -12   3  -3  373.18   16.32
 -12   3  -3  440.54   16.81
 -13   3  -3  205.15    8.55
 -13  -3  -3  201.19    8.02
 -13  -3  -3  210.26    8.11
 -13   3  -3  134.22    7.55
 -13   3  -3  163.14    8.11
 -13  -3  -3  183.10   12.47
 -13   3  -3  172.72   12.48
 -14   3  -3  601.16   21.49
 -14  -3  -3  574.41   26.96
 -14  -3  -3  581.36   21.08
 -14   3  -3  539.61   21.35
 -15  -3  -3   62.46    5.12
 -15   3  -3   68.39    4.70
 -15   3  -3   67.42    4.61
 -15   3  -3   49.43    7.59
 -15  -3  -3   51.42    7.62
 -15  -3  -3   58.91    4.20
 -15   3  -3   71.59    4.61
 -15   3  -3   68.71    4.83
 -16  -3  -3   85.57    6.04
 -16   3  -3   94.47    5.70
 -16   3  -3   85.82    5.44
 -16   3  -3   96.45    5.54
 -16   3  -3   79.16    9.72
 -16  -3  -3   75.15    5.07
 -16   3  -3   97.21    5.74
 -16  -3  -3   81.62    9.55
 -17   3  -3   72.45    5.35
 -17  -3  -3   79.67    5.84
 -17   3  -3   74.10    5.19
 -17   3  -3   70.40    5.17
 -17   3  -3   75.63    9.93
 -17  -3  -3   83.02    5.05
 -17   3  -3   73.85    5.12
 -17  -3  -3   85.25    9.59
 -18  -3  -3   30.69    4.17
 -18   3  -3   26.50    3.50
 -18   3  -3   31.45    3.75
 -18  -3  -3   27.38    6.50
 -18   3  -3   23.09    3.35
 -18   3  -3   27.62    3.73
 -18   3  -3   20.70    6.17
 -18  -3  -3   24.58    3.28
 -19  -3  -3  312.61   13.53
 -19   3  -3  298.24   12.72
 -19   3  -3  296.61   12.59
  19  -3   3  303.20   19.30
 -19   3  -3  323.14   20.17
 -19  -3  -3  301.32   19.24
 -19  -3  -3  300.13   12.47
 -19   3  -3  277.75   12.44
 -19   3  -3  291.10   12.92
 -20  -3  -3    4.25    3.66
 -20   3  -3    5.36    2.52
 -20   3  -3    2.96    2.61
 -20   3  -3    3.20    5.23
 -20   3  -3    3.93    2.88
 -20  -3  -3    3.04    5.27
 -20  -3  -3    6.87    2.58
 -20   3  -3   -0.38    2.49
 -21   3  -3   93.85    6.06
 -21  -3  -3   95.86    5.73
 -21   3  -3   87.38    5.78
 -21  -3  -3   95.41   10.62
 -21   3  -3   97.54   11.27
 -21   3  -3   88.66    5.79
 -21  -3  -3  106.93    6.81
 -22   3  -3  255.56   17.55
 -22   3  -3  235.09   10.66
 -22   3  -3  238.19   10.46
 -23  -3  -3    0.69    5.31
 -23   3  -3    6.67    2.64
 -23   3  -3    1.44    5.16
 -23  -3  -3    7.34    2.93
 -23   3  -3    5.17    2.23
 -24   3  -3  123.47    6.36
 -24   3  -3  129.21    6.36
 -24   3  -3  113.60   10.98
 -24  -3  -3  124.62   11.18
 -25  -3  -3   17.72    4.78
 -25   3  -3   15.77    2.67
 -25   3  -3   11.49    5.13
 -25   3  -3   16.17    2.73
 -25   3  -3   19.97    2.50
 -25  -3  -3   19.63    2.97
 -26  -3  -3   10.57    2.49
 -26   3  -3    8.20    3.79
 -26   3  -3   10.81    2.27
 -26   3  -3    8.37    2.20
 -27  -3  -3  118.43    5.80
 -27   3  -3  119.61    5.51
 -27   3  -3  104.21    8.45
 -28   3  -3   18.53    1.90
 -29  -3  -3  121.73    4.95
 -28   4   3    2.27    1.19
 -27   4   3    7.98    1.49
  27  -4  -3    9.08    1.59
 -26   4   3   -0.68    1.60
  26  -4  -3    0.97    1.62
  26   4  -3   -0.08    1.39
  26  -4  -3    0.42    2.03
 -25   4   3   14.46    2.24
  25  -4  -3   16.64    2.47
  25   4  -3   15.20    2.22
  25  -4  -3   16.18    2.87
 -24   4   3   19.69    2.67
 -24  -4   3   21.80    2.83
  24  -4  -3   24.68    3.35
  24   4  -3   20.93    2.74
 -23  -4   3   13.21    2.69
  23  -4  -3   11.29    5.83
  23  -4  -3   10.42    3.29
 -22   4   3   26.42    3.38
  22  -4  -3   25.91    7.03
  22  -4  -3   28.90    7.85
 -21   4   3   93.83    5.93
  21   4  -3   86.93    5.55
  21  -4  -3   94.94   11.46
  21  -4  -3  100.10   11.98
 -20  -4   3    7.24    3.00
 -20   4   3   10.11    2.93
  20   4  -3    5.69    2.71
  20  -4  -3    6.94    7.04
 -19  -4   3  442.04   17.06
 -19   4   3  433.14   17.04
  19   4  -3  426.87   16.75
  19  -4  -3  390.38   25.00
  19  -4  -3  387.68   24.75
 -18  -4   3  150.74    7.85
 -18   4   3  129.57    7.68
  18   4  -3  147.01    7.65
  18  -4  -3  154.24   14.81
  18  -4  -3  156.81   14.88
 -17  -4   3   13.61    3.33
 -17   4   3    8.85    2.93
  17   4  -3   13.82    2.97
 -17   4   3   11.15    2.77
 -17   4   3   10.06    2.65
  17   4  -3   10.55    2.98
  17  -4  -3    8.76    7.17
  17  -4  -3   22.15    8.09
 -16   4   3   44.44    4.25
 -16  -4   3   43.78    4.22
 -16   4   3   47.80    4.05
 -16   4   3   38.54    3.98
  16   4  -3   49.42    4.18
  16   4  -3   47.62    4.26
  16  -4  -3   50.07    4.17
 -15  -4   3   21.05    3.45
 -15   4   3   18.17    3.01
 -15   4   3   16.38    2.96
 -15   4   3   16.31    2.96
  15   4  -3   19.32    3.12
  15   4  -3   16.51    3.14
  15  -4  -3   17.00    2.91
  15  -4  -3   21.47    7.66
 -14   4   3    4.87    2.47
 -14   4   3    7.64    2.50
 -14   4   3    3.99    2.36
  14  -4  -3    5.54    2.30
  14  -4  -3    4.73    6.18
  14  -4  -3    7.55    2.70
  13  -4  -3   50.93    3.84
  13  -4  -3   51.79    4.19
 -12   4   3  139.61    7.04
 -12   4   3  139.73    7.11
 -12   4   3  141.55    7.12
 -12  -4   3  152.00    6.55
  12  -4  -3  141.65    7.11
 -11  -4   3    1.39    1.94
 -11   4   3    2.27    2.21
 -11   4   3    4.18    2.45
 -11   4   3    1.18    2.29
 -11  -4   3    4.27    1.77
  11  -4  -3    2.43    2.01
  11  -4  -3    4.36    2.35
 -10  -4   3    1.08    1.76
 -10   4   3    2.41    2.37
 -10   4   3    0.54    2.19
 -10   4   3    0.84    2.22
 -10  -4   3    2.45    1.70
  -9   4   3   83.90    5.11
  -9   4   3   87.35    5.17
  -9   4   3   90.30    5.20
  -9  -4   3  104.48    4.87
   9  -4  -3   89.53    4.96
  -8   4   3   21.53    2.88
  -8   4   3   25.74    2.96
  -8  -4   3   16.09    3.81
  -8   4   3   28.55    3.02
   8  -4  -3   23.22    2.80
  -7  -4   3  412.55   19.51
  -7  -4   3  448.81   18.12
  -7   4   3  418.84   15.36
  -7   4   3  407.83   15.31
  -7   4   3  400.90   15.32
   7  -4  -3  412.04   15.24
  -7  -4   3  413.79   14.96
   6  -4  -3  250.66    9.57
  -6   4   3  241.32    9.88
  -6   4   3  235.29    9.80
  -6   4   3  248.53    9.91
   6  -4  -3  248.85    9.90
  -6  -4   3  252.93    9.62
   5   4  -3  204.61    7.95
   5  -4  -3  197.99    7.99
  -5   4   3  192.52    8.21
  -5   4   3  194.89    8.24
  -5   4   3  192.30    8.25
   5  -4  -3  194.22    8.26
  -5  -4   3  216.92    8.13
  -4  -4   3 1115.01   41.22
   4   4  -3 1129.86   36.66
  -4   4   3 1053.14   36.85
   4  -4  -3 1109.85   36.67
  -4   4   3 1058.98   36.82
  -4   4   3 1079.17   36.86
  -4  -4   3 1135.11   36.79
   4  -4  -3 1104.02   36.98
  -3  -4   3  690.88   27.21
   3  -4  -3  679.60   23.01
  -3   4   3  671.08   23.13
  -3   4   3  676.59   23.16
   3   4  -3  663.61   23.05
  -3   4   3  680.92   23.12
  -3  -4   3  657.36   23.07
   3  -4  -3  667.50   23.35
  -2  -4   3  171.51    9.96
  -2   4   3  159.84    6.84
  -2   4   3  169.17    6.91
   2  -4  -3  169.32    6.84
   2   4  -3  171.84    6.92
  -2  -4   3  162.17    6.87
   2  -4  -3  158.76    7.11
  -1  -4   3  588.92   23.43
  -1  -4   3  571.58   19.80
   1  -4  -3  567.63   20.01
  -1   4   3  550.46   19.73
   1  -4  -3  582.24   19.77
   1   4  -3  602.70   19.92
  -1   4   3  554.74   19.65
   0  -4  -3  137.55    6.34
   0  -4   3  144.47    6.10
   0   4  -3  140.14    5.28
   0   4   3  143.32    5.83
   0   4  -3  143.97    6.22
   0   4   3  146.15    5.96
   1  -4   3  106.91    4.97
  -1  -4  -3  118.74    5.35
  -1   4  -3  103.18    5.15
   1   4   3  106.85    4.77
   2  -4   3  233.70    8.64
  -2  -4  -3  235.23    8.86
   2   4   3  220.82    8.23
  -2   4  -3  217.97    8.78
  -2   4  -3  218.33    7.87
  -3   4  -3  404.19   14.23
   3   4   3  419.33   14.37
  -3   4  -3  425.26   15.10
  -3  -4  -3  428.10   14.63
  -3  -4  -3  439.04   15.03
   3  -4   3  414.23   14.80
  -4   4  -3  113.16    4.75
   4  -4   3  119.63    4.88
  -4   4  -3  125.52    5.67
  -4  -4  -3  117.22    4.91
  -4  -4  -3  118.19    5.38
   4  -4   3  126.55    5.27
  -5  -4  -3    6.95    1.76
  -5  -4  -3    6.89    1.87
   5  -4   3    5.08    1.33
  -5   4  -3    9.63    2.12
  -5   4  -3    7.28    1.41
  -5   4  -3    4.61    1.22
   5  -4   3    5.63    1.53
   6  -4   3  116.66    5.21
   6  -4   3  119.05    5.09
  -6   4  -3  122.74    5.65
  -6  -4  -3  122.55    5.38
  -6   4  -3  120.05    5.51
  -6  -4  -3  114.98    5.94
  -6   4  -3  124.39    5.24
  -6   4  -3  142.28    5.13
  -6  -4  -3  123.70    5.35
  -7  -4  -3  149.92    6.98
  -7   4  -3  148.18    6.41
  -7   4  -3  146.29    6.18
  -7  -4  -3  148.82    6.13
  -7   4  -3  142.25    6.42
   7  -4   3  153.62    6.06
  -7  -4  -3  152.45    6.24
  -8   4  -3   30.86    2.72
  -8  -4  -3   34.90    3.31
  -8   4  -3   32.35    2.63
  -8   4  -3   28.66    2.55
  -9   4  -3  236.67    9.74
  -9   4  -3  226.86   10.03
  -9   4  -3  235.58    9.54
  -9  -4  -3  257.25    9.97
  -9   4  -3  250.05    9.75
 -10  -4  -3    4.77    2.53
 -10   4  -3    2.23    2.11
 -10   4  -3    2.06    1.70
 -10   4  -3    2.44    1.55
 -10  -4  -3    5.75    2.12
 -10   4  -3    1.41    1.91
 -11   4  -3  113.42    6.20
 -11  -4  -3  122.85    6.39
 -11   4  -3  109.79    5.73
 -11   4  -3  115.30    5.33
 -11  -4  -3  121.30    5.85
 -11   4  -3  111.54    5.82
 -12  -4  -3   16.32    3.00
 -12   4  -3    8.79    2.24
 -12  -4  -3   15.98    2.54
 -12   4  -3   12.31    2.48
 -13   4  -3    6.48    2.53
 -13   4  -3    5.24    2.58
 -13   4  -3    4.26    1.98
 -13  -4  -3    6.09    2.22
 -14   4  -3  281.49   11.89
 -14   4  -3  292.50   12.10
 -14   4  -3  283.91   12.15
 -15   4  -3  355.00   14.53
 -15   4  -3  367.58   14.66
 -15   4  -3  381.44   14.94
 -15   4  -3  353.02   14.35
 -16   4  -3   48.00    4.27
 -16   4  -3   53.05    4.55
 -16   4  -3   56.39    4.74
 -16  -4  -3   52.27    5.10
 -16   4  -3   42.29    4.02
 -17   4  -3    3.67    2.55
 -17   4  -3    9.39    3.06
 -17   4  -3    7.53    2.49
 -17  -4  -3    9.98    3.62
 -17   4  -3   10.33    3.38
 -18   4  -3  129.68    7.31
 -18   4  -3  141.66    7.34
 -18   4  -3  135.63    7.56
 -18   4  -3  129.49    7.02
 -18  -4  -3  132.39    7.89
 -19   4  -3   -0.20    2.53
  19  -4   3   -3.21    6.66
 -19   4  -3   -0.19    2.41
 -19  -4  -3    3.82    3.36
 -20   4  -3   13.86    3.10
  20  -4   3    7.77    6.10
 -20  -4  -3    9.84    3.53
 -21   4  -3    2.82    2.23
  21  -4   3   -2.20    5.48
 -21  -4  -3    1.74    3.35
 -22   4  -3   14.54    2.82
 -22  -4  -3   13.44    3.62
  22  -4   3    7.27    5.64
 -24  -4  -3   18.13    3.04
 -24   4  -3   15.29    2.83
 -24   4  -3   15.79    2.53
 -24   4  -3   15.85    2.53
 -25  -4  -3   63.95    4.26
 -25   4  -3   62.47    4.08
 -25   4  -3   59.83    3.81
 -25   4  -3   56.97    3.79
 -26  -4  -3    1.31    1.81
 -26   4  -3    2.03    1.79
 -26   4  -3    0.50    1.48
 -27  -4  -3    1.02    1.48
 -27   4  -3    2.86    1.48
 -27   4  -3    2.05    1.34
 -28  -4  -3    1.86    1.08
 -28  -4  -3    3.98    1.14
 -27   5   3    7.02    1.43
  26   5  -3    6.40    1.33
  26  -5  -3    4.21    1.45
  26  -5  -3    7.20    1.99
  25   5  -3    4.10    1.68
  25  -5  -3    1.38    1.57
  25  -5  -3    0.58    2.21
 -24  -5   3   41.51    3.26
  24   5  -3   44.83    3.35
  24  -5  -3   48.60    3.41
  24  -5  -3   43.46    6.74
  24  -5  -3   52.68    4.14
  23  -5  -3    2.68    2.05
  23  -5  -3    7.49    5.39
  23  -5  -3    5.89    2.92
  22   5  -3   52.83    4.01
  22  -5  -3   67.92    5.12
  22  -5  -3   70.49    9.59
  22  -5  -3   72.87   10.06
 -21   5   3   43.46    4.12
  21   5  -3   46.97    4.02
  21  -5  -3   45.57    3.97
  21  -5  -3   49.47    9.20
  21  -5  -3   47.18    9.52
 -20   5   3   -0.19    2.53
  20   5  -3    0.50    2.51
  20  -5  -3    2.54    2.42
  20  -5  -3   -1.69    7.17
  20  -5  -3    8.68    6.98
 -19  -5   3   45.23    4.42
 -19   5   3   46.18    4.52
  19   5  -3   54.05    4.42
  19  -5  -3   42.20    4.11
  19  -5  -3   48.02    9.69
  19  -5  -3   35.30    9.17
 -18  -5   3   78.25    5.58
 -18   5   3   70.39    5.57
  18   5  -3   74.96    5.27
  18   5  -3   72.04    5.08
  18  -5  -3   66.51    4.96
  18  -5  -3   74.23   11.63
  18  -5  -3   60.12    4.92
  17   5  -3   51.21    4.51
  17   5  -3   42.48    4.35
 -17  -5   3   55.09    4.81
 -17   5   3   51.61    4.84
  17  -5  -3   49.00    4.43
  17  -5  -3   45.84   10.39
  17  -5  -3   49.47    9.53
 -16   5   3   -3.14    3.16
 -16  -5   3    0.94    2.81
  16   5  -3    0.92    2.79
  16   5  -3    1.45    2.81
  16  -5  -3    2.46    2.71
  16  -5  -3   -1.86    7.29
 -15  -5   3   10.33    3.14
 -15   5   3   13.72    3.07
  15  -5  -3   15.53    7.90
  15  -5  -3   12.89    3.23
 -14   5   3   41.47    4.11
  14  -5  -3   31.51    4.01
 -13  -5   3    1.81    1.86
 -13   5   3   10.72    2.88
 -13   5   3    3.96    2.56
  13  -5  -3    6.01    2.24
  13  -5  -3    6.50    2.83
 -12  -5   3  127.22    6.32
 -12   5   3  131.36    7.02
 -12   5   3  125.64    6.93
  12  -5  -3  117.70    6.45
  12  -5  -3  129.16    7.19
 -11  -5   3    7.48    2.36
 -11  -5   3   12.68    2.35
  11  -5  -3   13.30    2.46
 -11   5   3   12.87    2.95
 -11   5   3    9.05    2.62
  11  -5  -3   12.82    3.20
 -10  -5   3  112.19    5.85
 -10  -5   3  109.22    5.98
  10  -5  -3  122.69    6.31
  10  -5  -3  127.13    6.69
  -9  -5   3   38.21    3.20
  -9  -5   3   34.21    3.06
  -9   5   3   26.49    3.41
   9  -5  -3   33.82    3.07
  -9   5   3   30.23    3.43
   9  -5  -3   34.73    3.44
  -8  -5   3  119.41    6.02
  -8   5   3  114.84    6.38
   8  -5  -3  129.64    6.08
  -8   5   3  123.51    6.46
   8  -5  -3  113.44    6.22
  -7  -5   3  163.50    7.36
   7  -5  -3  169.85    7.39
  -7   5   3  165.84    7.76
  -7   5   3  154.13    7.64
  -6  -5   3    3.18    2.01
  -6   5   3    2.62    2.28
   6  -5  -3   -0.35    1.87
  -6   5   3    3.46    2.41
   6   5  -3    1.94    1.67
  -5  -5   3  174.45    7.27
  -5   5   3  154.57    7.26
   5  -5  -3  157.90    7.07
  -5   5   3  151.74    7.32
   5   5  -3  156.68    6.96
  -4  -5   3   14.90    2.45
  -4   5   3   18.15    2.71
   4  -5  -3   17.65    2.32
  -4   5   3   19.93    2.59
   4   5  -3   10.38    2.29
   4  -5  -3   15.85    2.87
  -3  -5   3   11.63    2.44
   3  -5  -3    6.69    1.95
  -3   5   3    7.70    2.11
   3   5  -3   10.40    2.18
  -3   5   3    8.54    2.28
   3  -5  -3    7.82    2.62
   2   5  -3   45.06    3.38
  -2   5   3   40.16    3.21
   2  -5  -3   40.16    3.58
   1   5  -3   87.98    4.96
  -1   5   3   98.96    4.87
   1  -5  -3   91.49    5.12
   0   5  -3    2.45    2.24
   0   5   3    0.94    1.71
   0  -5  -3    1.95    2.39
  -1   5  -3  359.93   13.70
  -1  -5  -3  363.22   13.73
  -2   5  -3   50.48    3.69
  -2  -5  -3   49.81    3.69
  -3   5  -3    2.06    2.13
  -3  -5  -3    2.71    1.67
  -3  -5  -3    5.82    2.00
   4  -5   3   36.02    2.89
  -4   5  -3   39.75    3.30
  -4  -5  -3   29.55    3.05
  -5  -5  -3  125.14    5.57
   5  -5   3  126.84    5.77
  -5   5  -3  127.75    6.19
  -5  -5  -3  124.69    5.90
   6  -5   3  196.63    8.12
  -6   5  -3  215.41    8.75
   6  -5   3  196.49    7.91
  -6  -5  -3  205.30    8.34
   7   5   3  101.24    4.98
  -7   5  -3  107.29    5.56
  -8  -5  -3   61.13    4.35
  -8   5  -3   53.20    3.72
  -9   5  -3   67.42    4.90
  -9   5  -3   68.43    4.27
  -9  -5  -3   72.80    4.57
 -10   5  -3  295.27   11.78
 -10  -5  -3  304.70   12.04
 -11   5  -3  228.03    9.77
  11  -5   3  247.50   10.14
 -11   5  -3  242.19   10.73
 -11  -5  -3  263.64   11.02
 -12  -5  -3   37.27    3.56
 -12  -5  -3   28.31    3.88
 -12   5  -3   35.96    3.92
 -13  -5  -3  590.24   21.00
 -13   5  -3  544.76   21.35
 -14   5  -3    1.50    2.73
 -14   5  -3    1.98    2.90
 -15   5  -3    6.12    2.91
 -15   5  -3    5.11    3.28
 -16   5  -3   56.53    4.80
 -16   5  -3   64.04    5.18
 -17   5  -3   70.88    5.16
 -17   5  -3   80.73    5.49
 -17  -5  -3   88.23    6.53
 -18   5  -3  186.74    8.87
 -18   5  -3  193.70    9.58
 -18  -5  -3  185.08    9.81
 -19   5  -3    2.31    2.21
  19  -5   3   -0.84    6.55
 -19  -5  -3    1.33    3.45
 -20   5  -3   36.63    3.56
  20  -5   3   27.91    7.92
 -20  -5  -3   38.96    4.59
  21  -5   3   21.27    6.61
 -21  -5  -3   27.26    4.12
  22  -5   3    5.23    5.22
  22  -5   3    2.59    5.25
 -22   5  -3    5.84    2.08
 -23   5  -3    0.61    2.27
  23  -5   3    1.66    4.74
 -23   5  -3    2.61    1.72
 -24   5  -3   15.40    2.11
 -24   5  -3   17.30    2.46
  24  -5   3   17.34    4.75
 -24   5  -3   14.72    2.61
 -24  -5  -3   17.81    2.80
 -25   5  -3   11.48    1.60
 -25   5  -3   12.43    2.07
  25  -5   3   13.52    2.26
 -25  -5  -3   13.35    2.31
 -25   5  -3   14.40    2.28
 -26  -5  -3    4.10    1.64
 -26   5  -3    4.23    1.56
 -27  -5  -3   27.15    2.05
 -27   5  -3   30.32    2.01
  25  -6  -3    3.63    1.88
  25   6  -3    4.04    1.22
 -25   6   3    1.85    1.37
  24  -6  -3   53.68    6.54
 -24  -6   3   50.06    3.06
  24   6  -3   54.38    3.26
  24  -6  -3   51.74    3.13
  23   6  -3   61.08    3.52
  23  -6  -3   64.32    8.16
  23  -6  -3   67.38    4.58
  23  -6  -3   63.02    3.75
  22   6  -3    4.29    1.98
  22  -6  -3   -3.14    5.26
  22  -6  -3    2.61    5.76
  22  -6  -3   -0.96    2.83
  22  -6  -3   -0.13    1.71
  21  -6  -3  171.14   14.32
  21  -6  -3  169.94   14.28
 -21   6   3  155.59    7.85
  21   6  -3  156.05    7.27
  21   6  -3  173.33    7.61
  21  -6  -3  166.52    7.58
  20   6  -3   40.78    3.68
  20  -6  -3   36.15    9.07
  20  -6  -3   42.11    8.90
  19  -6  -3   53.08    4.30
  19  -6  -3   63.49   10.41
  19  -6  -3   41.48    8.86
 -19   6   3   59.66    4.79
  19  -6  -3   53.78    4.26
  18  -6  -3   96.46   11.95
  18  -6  -3   76.85   11.81
 -18   6   3   65.52    5.33
  18   6  -3   74.28    5.11
  18   6  -3   81.13    5.33
  18  -6  -3   70.98    5.05
  17  -6  -3   53.95   10.85
  17  -6  -3   54.22    4.62
  17  -6  -3   52.70   10.42
 -17   6   3   55.37    4.91
  17   6  -3   48.08    4.42
  17   6  -3   51.94    4.58
  17  -6  -3   50.79    4.33
  16  -6  -3  134.36    7.34
  16  -6  -3  134.88   14.74
 -16  -6   3  116.04    6.87
  16   6  -3  119.74    6.94
  16  -6  -3  128.72    6.87
  16   6  -3  123.83    7.00
  15  -6  -3  248.10   11.19
  15  -6  -3  267.01   20.46
 -15  -6   3  228.85   10.79
 -15   6   3  247.14   11.36
  15  -6  -3  232.33   10.63
  14  -6  -3  413.93   25.14
  14  -6  -3  384.96   15.69
  14  -6  -3  364.87   15.13
  13  -6  -3   85.20    6.00
  13  -6  -3   77.36    5.24
 -13   6   3   73.16    4.86
 -12  -6   3   14.32    2.81
  12  -6  -3   14.82    3.66
 -12   6   3   13.82    2.70
  12  -6  -3   15.97    2.79
 -11  -6   3   16.16    2.96
  11  -6  -3   21.36    3.68
 -11   6   3   20.33    3.49
  11  -6  -3   14.41    2.63
  10  -6  -3   50.06    4.72
 -10  -6   3   55.74    4.35
 -10  -6   3   50.44    4.16
  10  -6  -3   48.50    4.12
 -10   6   3   58.54    4.71
   9  -6  -3   10.30    3.27
   9  -6  -3   10.44    2.91
  -9  -6   3    8.72    2.55
  -9  -6   3    9.80    2.52
  -9   6   3    4.51    2.78
   9  -6  -3    5.62    2.37
  -8  -6   3  386.26   15.72
   8  -6  -3  416.99   16.43
   8  -6  -3  419.19   16.29
   8  -6  -3  415.65   15.80
  -8   6   3  418.33   16.29
  -7  -6   3    6.86    2.41
   7  -6  -3    3.36    2.52
  -7   6   3    4.74    2.52
   7  -6  -3    4.97    2.23
  -6  -6   3  344.32   13.41
   6  -6  -3  326.17   13.66
  -5  -6   3  445.69   16.75
   5  -6  -3  439.82   17.10
   5   6  -3  438.71   16.50
  -4  -6   3   13.54    2.70
   4  -6  -3    9.42    2.88
   4   6  -3   14.50    2.59
  -4   6   3   11.87    2.72
  -3  -6   3  132.68    6.73
   3  -6  -3  134.22    7.11
   3   6  -3  136.55    6.71
  -2  -6   3  132.13    6.43
   2  -6  -3  120.80    6.57
   2   6  -3  118.16    6.37
  -1  -6   3  255.72   10.56
   1  -6  -3  260.28   10.97
   1   6  -3  247.65   10.67
   0  -6   3  165.81    7.67
   0  -6  -3  173.71    8.09
   0   6  -3  160.10    7.80
   1  -6   3   -0.14    1.95
  -1  -6  -3    1.97    2.32
  -1   6  -3    3.36    2.47
   2  -6   3  536.62   19.36
  -2  -6  -3  539.00   19.59
  -2   6  -3  511.59   19.53
   3  -6   3   25.35    2.84
  -3  -6  -3   26.56    3.19
   4  -6   3  290.49   11.92
  -4  -6  -3  303.18   12.21
   4   6   3  320.16   12.12
   5  -6   3  299.81   11.71
   5   6   3  298.53   11.70
  -5  -6  -3  290.30   11.83
   6   6   3   27.16    2.74
  -6  -6  -3   27.00    3.02
  -7   6  -3  335.56   13.36
  -7  -6  -3  326.00   13.61
  -8   6  -3   59.82    4.30
  -8   6  -3   47.79    4.34
  -8  -6  -3   52.54    4.44
  -9  -6  -3  320.05   13.27
  -9   6  -3  311.37   12.99
  -9   6  -3  294.45   12.50
  -9  -6  -3  327.15   12.75
   9  -6   3  298.71   12.68
 -10  -6  -3  117.93    6.85
 -10   6  -3   98.03    6.31
 -10   6  -3  107.89    6.01
 -10  -6  -3  103.64    5.98
  10  -6   3  115.84    6.33
 -11  -6  -3    7.96    3.29
 -11   6  -3    8.38    2.92
 -11   6  -3    7.89    2.52
 -11  -6  -3    7.82    2.44
  11  -6   3    6.12    2.52
 -12  -6  -3  157.48    8.62
 -12   6  -3  181.63    8.77
 -12  -6  -3  157.75    7.88
 -13   6  -3  142.29    7.89
 -14   6  -3   29.15    3.78
 -14   6  -3   26.48    4.06
 -15   6  -3  570.14   21.89
 -15   6  -3  595.46   22.37
 -16   6  -3  115.36    7.07
  17  -6   3  199.33    9.15
 -17   6  -3  184.01    9.51
 -17  -6  -3  192.87    9.91
 -18   6  -3   28.73    3.78
 -18  -6  -3   23.64    4.09
  19  -6   3  163.80   14.96
 -19  -6  -3  191.92    9.50
  20  -6   3  843.99   38.44
  21  -6   3    4.04    5.64
 -21   6  -3    2.52    2.36
 -21  -6  -3    1.72    2.80
  22  -6   3    5.17    4.78
 -22   6  -3    5.14    2.31
 -22  -6  -3   10.62    2.85
 -23   6  -3   79.91    4.50
  23  -6   3   66.72    7.64
 -24   6  -3   10.83    2.01
 -24  -6  -3   12.25    2.14
 -24   6  -3   12.46    1.99
 -25   6  -3  110.95    4.79
 -25  -6  -3  107.67    4.89
 -25   6  -3  105.30    4.65
  24   7  -3   -0.59    0.93
 -24   7   3    0.91    1.04
 -23  -7   3   81.83    3.92
 -23   7   3   93.50    4.34
  23   7  -3   81.26    3.80
  23   7  -3   97.75    4.32
  22   7  -3  157.22    6.66
  22  -7  -3  162.38   11.75
  22  -7  -3  179.84    7.64
  21   7  -3    3.46    1.94
  21   7  -3    3.40    1.72
  21  -7  -3    5.47    2.80
  20  -7  -3  273.75   18.36
  20  -7  -3  326.49   19.01
 -20   7   3  320.50   12.28
  20   7  -3  288.10   11.37
  20   7  -3  293.24   11.54
  20  -7  -3  306.59   11.65
  19  -7  -3  108.72   12.05
  19  -7  -3  114.35   12.15
  19  -7  -3  115.69    6.06
 -19   7   3  115.07    6.32
  19   7  -3  108.06    5.82
  19   7  -3  108.43    5.71
  19  -7  -3  111.15    5.79
  18   7  -3  217.10    9.53
  18   7  -3  211.45    9.45
  18  -7  -3  234.45   17.68
  18  -7  -3  232.53    9.95
  18  -7  -3  235.87   17.39
  18  -7  -3  208.87    9.38
  17  -7  -3  287.02   20.09
  17  -7  -3  255.39   18.91
  17  -7  -3  274.63   11.71
 -17   7   3  284.07   11.95
  17   7  -3  268.57   11.41
  17  -7  -3  247.85   11.12
  16  -7  -3   -0.88    6.68
  16  -7  -3    0.91    6.96
 -16   7   3   -0.82    2.75
  16   7  -3    0.52    2.48
  16  -7  -3    1.21    2.10
  16   7  -3    0.73    2.88
  15  -7  -3  887.85   40.69
  15  -7  -3  882.64   41.07
  15  -7  -3  861.50   30.31
 -15   7   3  822.16   30.36
  15  -7  -3  785.97   29.51
  15   7  -3  838.11   29.96
  14  -7  -3  757.84   26.59
  14  -7  -3  707.33   35.88
  14  -7  -3  766.39   37.16
 -14   7   3  659.82   26.09
  14  -7  -3  691.82   25.61
  13  -7  -3   51.42    5.05
  13  -7  -3   43.31   10.12
 -13   7   3   40.29    3.79
  13  -7  -3   40.28    3.90
  12  -7  -3  143.18   15.18
  12  -7  -3  140.86    8.24
 -12   7   3  135.59    7.24
  12  -7  -3  151.72    7.58
  11  -7  -3  280.86   12.44
  11  -7  -3  259.59   11.46
 -11   7   3  263.41   11.55
  10  -7  -3  236.63   11.52
 -10  -7   3  264.11   11.09
  10  -7  -3  237.95   10.80
 -10   7   3  243.62   10.94
   9  -7  -3  547.87   20.72
  -9  -7   3  480.48   19.73
  -9  -7   3  528.29   20.01
  -9   7   3  555.79   20.26
   8  -7  -3   61.54    5.54
   8  -7  -3   69.63    5.78
  -8  -7   3   64.28    5.09
  -8  -7   3   83.65    5.36
  -8   7   3   78.55    5.41
  -7  -7   3  976.06   33.87
   7  -7  -3  967.98   34.27
   7  -7  -3  942.76   34.21
  -7   7   3  937.66   33.99
  -6  -7   3  200.39    9.46
   6  -7  -3  204.89    9.85
   6  -7  -3  191.79    9.70
  -5  -7   3   53.96    4.61
   5  -7  -3   57.63    4.88
   5  -7  -3   52.10    4.87
  -4  -7   3  297.60   12.54
   4  -7  -3  285.84   12.76
   4  -7  -3  306.63   12.76
   4   7  -3  287.39   12.21
  -3  -7   3    2.68    2.71
   3  -7  -3    2.59    3.04
   3  -7  -3    2.35    2.65
   3   7  -3    1.40    2.35
  -2  -7   3  190.35    8.88
   2  -7  -3  191.54    9.34
   2  -7  -3  189.57    8.89
   2   7  -3  174.93    8.83
  -1  -7   3  127.11    7.00
   1  -7  -3  143.08    7.51
   1  -7  -3  125.52    6.92
  -1   7   3  133.26    7.20
   1   7  -3  132.31    7.13
   0  -7   3   17.11    3.00
   0  -7  -3   12.47    2.82
   0  -7  -3   16.97    3.37
   0   7  -3   13.56    3.14
   0   7   3   10.80    2.96
   1  -7   3  999.42   35.02
  -1  -7  -3 1004.45   35.28
  -1  -7  -3 1013.84   34.65
  -1   7  -3  994.69   35.31
   1   7   3  984.74   35.07
   2  -7   3  119.65    6.68
  -2   7  -3  122.52    7.03
   2   7   3  139.04    6.97
  -2  -7  -3  126.87    7.03
   3   7   3  183.39    8.53
  -3   7  -3  174.51    8.88
  -3  -7  -3  174.51    8.53
   4   7   3  403.10   15.34
  -4   7  -3  375.06   15.68
  -4  -7  -3  394.77   15.52
   5   7   3   32.46    3.42
  -5   7  -3   36.34    4.06
  -5  -7  -3   43.37    3.80
  -6   7  -3  160.63    8.37
   6   7   3  166.12    7.69
  -6   7  -3  166.17    8.23
  -6  -7  -3  148.66    8.49
  -6  -7  -3  174.92    7.99
  -7   7  -3  239.94   10.99
  -7  -7  -3  240.86   11.30
  -7   7  -3  250.90   10.89
   7  -7   3  241.85   11.12
  -8   7  -3   48.48    4.47
  -8  -7  -3   52.69    4.96
  -8   7  -3   57.00    4.77
   8  -7   3   50.69    4.85
  -9   7  -3  211.89   10.31
  -9  -7  -3  247.88   11.17
  -9   7  -3  232.44   10.25
  -9  -7  -3  199.82    9.89
   9  -7   3  233.95   10.50
 -10   7  -3    3.85    3.08
 -10  -7  -3    3.80    3.45
 -10   7  -3    7.73    2.59
 -10  -7  -3    3.42    2.57
  10  -7   3    4.72    2.87
 -11   7  -3   85.44    5.91
 -11  -7  -3   72.01    6.07
 -11   7  -3   92.42    5.51
 -11  -7  -3   90.25    5.66
  11  -7   3   86.48    5.70
  12  -7   3  245.03   10.56
 -12   7  -3  217.12   10.76
 -12  -7  -3  227.85   11.20
 -13   7  -3    9.60    3.26
 -14   7  -3  272.39   12.16
 -15   7  -3   29.71    3.85
  16  -7   3  115.52    6.81
 -16   7  -3  117.22    6.71
 -16   7  -3  118.94    6.85
  17  -7   3  130.95    6.95
 -17   7  -3  124.29    6.97
 -17  -7  -3  124.56    7.36
 -18   7  -3   33.10    3.55
  18  -7   3   41.43    8.78
  18  -7   3   34.33    3.50
  19  -7   3  438.00   23.89
  19  -7   3  426.86   15.58
 -19   7  -3  404.55   15.76
 -19  -7  -3  406.47   16.16
  20  -7   3   30.77    7.08
 -20   7  -3   36.75    3.28
 -20   7  -3   32.31    3.00
 -20  -7  -3   37.82    3.69
  21  -7   3   27.47    6.15
 -21   7  -3   24.39    2.61
 -21  -7  -3   21.14    2.98
 -22   7  -3   78.19    4.20
  22  -7   3   89.29    8.41
 -23   7  -3    8.99    1.60
 -23  -7  -3   10.25    1.87
 -23   7  -3    9.39    1.71
 -24  -7  -3  196.20    7.39
  22   8  -3   53.79    2.71
  21  -8  -3   62.86    3.79
  21   8  -3   63.58    3.25
  20  -8  -3    1.39    4.35
  20  -8  -3    4.05    2.33
  20   8  -3    2.02    1.44
  20   8  -3    0.87    1.64
 -20   8   3    1.19    1.31
  19   8  -3   39.72    2.99
  19   8  -3   41.71    3.03
  19  -8  -3   41.75    7.23
  19  -8  -3   44.08    3.80
 -19   8   3   38.82    3.37
  18  -8  -3   13.49    6.09
  18  -8  -3   20.90    2.92
 -18   8   3   19.94    2.99
  18   8  -3   15.87    2.53
  18   8  -3   20.71    2.70
  17   8  -3  102.24    5.60
  17   8  -3   99.75    5.46
  17  -8  -3  104.65    5.89
  17  -8  -3   99.14   10.92
  17  -8  -3   85.60   10.43
 -17   8   3  103.31    5.81
  16   8  -3  337.94   13.35
  16   8  -3  313.36   13.36
  16  -8  -3  357.00   13.94
  16  -8  -3  310.77   20.54
  16  -8  -3  348.60   20.71
 -16   8   3  358.22   13.87
  15   8  -3   12.90    2.87
  15  -8  -3    6.44    6.80
  15  -8  -3   14.27    3.17
  15  -8  -3   14.60    6.93
  14   8  -3   28.74    3.78
 -14   8   3   21.35    3.49
  14  -8  -3   29.34    4.02
  14  -8  -3   31.12    8.07
  14  -8  -3   24.79    7.44
 -13   8   3   11.13    2.55
 -13   8   3   10.69    3.18
  13  -8  -3    9.02    6.66
  13  -8  -3    5.20    6.86
 -12   8   3   37.08    3.75
  12  -8  -3   35.29    8.89
  12  -8  -3   30.75    8.01
 -11   8   3  179.09    8.45
  11  -8  -3  162.03   14.75
  11  -8  -3  158.13    8.86
  11  -8  -3  146.48   15.01
 -10   8   3    7.47    2.92
 -10  -8   3    3.59    2.71
  10  -8  -3    3.82    3.25
  10  -8  -3    4.41    6.53
  10  -8  -3    8.22    6.78
  -9   8   3  271.94   12.21
  -9  -8   3  274.88   12.15
   9  -8  -3  317.36   20.95
   9  -8  -3  285.30   12.78
  -8   8   3  102.60    6.60
  -8  -8   3   98.79    6.40
   8  -8  -3  116.07    7.06
  -7   8   3   18.55    3.49
  -7  -8   3   15.38    3.29
   7  -8  -3   19.82    3.85
  -6   8   3  142.86    8.02
   6  -8  -3  141.39    8.24
  -6  -8   3  132.72    7.28
   6  -8  -3  151.17    8.17
  -5   8   3   12.10    3.37
   5  -8  -3   11.16    3.26
   5  -8  -3    7.67    3.61
  -5  -8   3   11.25    2.90
  -4   8   3  159.83    8.74
   4  -8  -3  168.91    8.73
   4  -8  -3  169.65    9.12
  -4  -8   3  167.05    8.41
  -3   8   3    2.59    2.89
   3  -8  -3   10.25    3.04
  -3  -8   3    7.12    3.11
   3  -8  -3   13.34    3.67
  -2   8   3   75.17    5.80
   2  -8  -3   74.18    5.94
   2  -8  -3   85.23    5.57
  -2  -8   3   75.80    5.60
  -1   8   3  244.66   11.04
   1   8  -3  224.41   10.83
  -1  -8   3  254.90   11.07
   1  -8  -3  230.63   11.04
   1  -8  -3  224.04   10.45
   0   8   3  517.16   20.47
   0   8  -3  529.59   20.58
   0  -8  -3  529.35   20.69
   0  -8   3  548.48   20.62
  -1   8  -3    5.80    3.19
   1   8   3    2.60    2.78
  -1  -8  -3    1.45    2.81
   1  -8   3    1.27    3.11
  -2   8  -3   26.68    4.08
   2   8   3   29.26    3.86
  -2  -8  -3   36.53    4.09
   2  -8   3   34.99    4.29
  -3   8  -3   31.95    4.05
   3   8   3   25.91    3.46
  -3  -8  -3   25.27    3.71
   3  -8   3   28.80    4.21
   4   8   3    7.67    2.57
  -4   8  -3   11.72    3.39
  -4  -8  -3    9.78    3.47
   4  -8   3    8.08    3.33
  -4  -8  -3    5.68    2.68
  -5   8  -3   43.35    4.51
   5   8   3   47.81    4.13
  -5  -8  -3   42.05    4.97
   5  -8   3   54.44    4.91
  -6   8  -3    3.61    2.73
  -6  -8  -3    1.11    3.11
   6  -8   3    1.53    3.12
  -7   8  -3    9.56    3.02
  -7  -8  -3   12.16    3.57
   7  -8   3    7.82    3.17
  -8  -8  -3   12.19    3.49
  -8   8  -3   13.22    3.11
  -8   8  -3   16.53    3.23
  -8  -8  -3   15.70    3.19
   8  -8   3   13.70    3.34
  -9   8  -3   15.48    3.19
  -9  -8  -3   14.12    3.81
  -9   8  -3   13.77    3.04
   9  -8   3   11.51    3.23
  -9  -8  -3    7.13    2.68
  10  -8   3   12.35    3.18
 -10  -8  -3    8.71    2.79
 -10   8  -3   10.80    2.92
 -10  -8  -3   12.05    3.56
 -11  -8  -3   67.90    5.68
 -11   8  -3   63.73    5.12
  11  -8   3   72.03    5.31
 -12  -8  -3    3.91    3.11
 -12   8  -3    8.67    2.86
 -13   8  -3   13.90    3.09
 -13   8  -3    7.23    4.93
  14  -8   3   98.36    6.24
  15  -8   3   27.19    3.66
 -16  -8  -3    4.82    2.82
  16  -8   3   12.00    2.91
 -17  -8  -3   64.08    4.82
  17  -8   3   79.28    4.82
  17  -8   3   79.54    9.91
 -18  -8  -3   38.48    3.62
  18   8   3   30.84    2.74
  18  -8   3   36.15    3.14
  19  -8   3    4.69    1.75
  19  -8   3    4.21    4.55
 -19  -8  -3    6.11    2.30
 -19   8  -3    7.62    1.85
 -19   8  -3    5.50    1.70
  20  -8   3   31.04    5.71
 -20   8  -3   26.67    2.03
 -20  -8  -3   25.98    2.70
 -21   8  -3   30.36    2.32
  19   9  -3   26.46    1.96
  18   9  -3    2.29    1.40
  18   9  -3    6.30    1.70
  18   9  -3    3.52    1.39
 -17   9   3    5.36    1.95
  17   9  -3    4.69    1.76
  17   9  -3    6.91    1.89
  16   9  -3   27.39    2.86
  16   9  -3   25.12    2.69
  16  -9  -3   25.66    2.99
  16  -9  -3   30.27    5.88
 -16   9   3   24.34    2.73
  15  -9  -3   -0.53    4.50
  15  -9  -3    0.57    2.38
 -15   9   3    1.59    2.08
  15   9  -3    2.46    2.18
  15   9  -3    1.92    2.27
  14   9  -3  108.15    5.86
  14   9  -3  114.21    6.16
  14  -9  -3  114.12    6.38
  14  -9  -3  104.84   10.39
 -14   9   3  129.01    6.26
  13  -9  -3   28.82    6.70
  13  -9  -3   33.88    3.84
 -13   9   3   39.06    3.65
  13   9  -3   37.69    3.82
 -13   9   3   22.98    2.71
 -12   9   3    1.67    2.02
  12   9  -3    2.23    2.79
 -12   9   3    2.51    2.37
  12  -9  -3    2.52    2.70
  12  -9  -3    0.67    5.51
 -11   9   3    5.87    2.30
  11  -9  -3    0.69    5.38
  11  -9  -3    2.45    2.80
  10  -9  -3   14.61    3.43
  -9   9   3   11.84    2.83
   9  -9  -3   15.55    3.47
  -8   9   3    6.06    2.75
  -8  -9   3    5.05    2.77
   8  -9  -3    3.62    3.14
  -7   9   3    0.59    2.60
  -7  -9   3    0.19    2.63
  -6   9   3    7.94    2.97
  -6  -9   3    5.77    2.87
  -6  -9   3    6.11    2.44
  -5   9   3    0.62    2.92
  -5  -9   3   -1.19    2.75
  -4   9   3   76.09    5.74
  -3   9   3   11.22    3.28
   3  -9  -3   11.19    3.02
  -3  -9   3   13.66    3.19
  -2   9   3    7.58    3.11
   2  -9  -3    6.09    2.77
  -2  -9   3    8.05    3.02
  -1   9   3   -1.87    2.90
  -1  -9   3   -0.41    2.78
   0   9   3   19.17    3.48
   0  -9   3   26.62    3.94
   1   9   3   16.23    3.33
   1  -9   3   14.45    3.39
   2   9   3   38.54    4.14
  -2  -9  -3   37.32    4.54
   2  -9   3   37.34    4.49
   3   9   3    1.64    2.35
  -3  -9  -3    3.73    3.14
   3  -9   3    5.59    3.12
   4   9   3   72.27    4.84
  -4  -9  -3   76.99    5.75
   4  -9   3   69.72    5.65
   5   9   3   61.89    4.53
  -5  -9  -3   72.12    5.54
   5  -9   3   74.15    5.59
  -6  -9  -3   10.61    3.38
  -7  -9  -3  131.05    7.61
  -7  -9  -3  126.17    6.90
  -8  -9  -3   11.23    3.51
  -8  -9  -3   12.94    2.86
   8  -9   3   15.20    3.31
   9  -9   3    8.09    3.01
  -9  -9  -3    8.67    3.23
  10  -9   3    0.96    2.83
  10  -9   3    2.47    2.45
  11  -9   3   20.84    3.50
  11  -9   3   20.05    3.10
  12  -9   3   15.71    3.15
 -12   9  -3   13.26    5.25
 -12   9  -3   13.38    2.67
  13  -9   3    0.98    2.57
  14  -9   3    1.64    2.47
  15  -9   3   -0.53    2.18
 -15  -9  -3    1.86    2.46
  16  -9   3    4.47    4.56
  16  -9   3    0.58    1.91
  16   9   3    3.10    1.82
 -16  -9  -3    4.77    2.24
  17  -9   3    2.75    1.78
  17  -9   3    3.47    3.99
 -17  -9  -3    0.39    1.88
  17   9   3    0.76    1.57
 -18   9  -3    1.42    1.36
 -18   9  -3    2.11    1.30
 -18  -9  -3    1.26    1.52
  15  10  -3   25.48    2.24
 -14  10   3    4.08    1.44
  14  10  -3    4.15    1.62
  14  10  -3    3.78    1.89
  13  10  -3   21.23    2.61
  13  10  -3   20.93    2.37
 -13  10   3   21.73    2.36
  13 -10  -3   24.10    2.66
 -12  10   3    6.18    1.88
  12  10  -3    2.95    2.02
  12  10  -3    5.61    2.36
  12 -10  -3    6.71    2.26
  11  10  -3   56.05    4.02
 -11  10   3   51.88    3.64
  11 -10  -3   58.57    4.07
 -10  10   3   23.01    2.73
  10  10  -3   29.47    3.33
 -10  10   3   24.64    2.70
  10 -10  -3   27.30    3.25
  -9  10   3    1.19    2.00
   9  10  -3    1.04    2.52
  -9 -10   3    0.71    1.95
  -9  10   3    1.02    2.01
   9 -10  -3    0.29    2.40
  -8  10   3   43.51    3.62
   8  10  -3   43.56    3.99
  -8  10   3   39.59    3.43
  -8 -10   3   34.59    3.41
   8 -10  -3   45.62    3.85
   7  10  -3    4.00    2.68
  -7  10   3    3.67    2.32
  -7 -10   3    4.00    2.29
  -7  10   3    6.04    2.23
   7 -10  -3    4.78    2.48
   6  10  -3    3.90    2.80
  -6  10   3    1.77    2.37
  -6 -10   3    1.36    2.28
   6 -10  -3   -1.20    2.35
  -5  10   3    5.01    2.39
   5  10  -3    6.04    2.74
  -5 -10   3    6.49    2.63
   5 -10  -3    2.37    2.33
   4  10  -3   10.49    2.85
  -4  10   3    9.24    2.74
  -4 -10   3   13.26    2.95
  -4 -10   3   15.41    2.82
   3  10  -3  109.29    6.13
  -3  10   3  112.58    6.26
  -3 -10   3   99.17    6.09
  -3 -10   3  114.44    6.12
  -2  10   3   14.21    3.01
   2 -10  -3   15.08    3.25
  -2 -10   3   12.51    2.90
  -1  10   3   28.31    3.46
  -1 -10   3   28.77    3.51
   0  10   3   10.22    2.67
   0 -10   3   16.39    3.07
   1  10   3   25.26    3.23
   1 -10   3   28.31    3.54
   2  10   3   62.79    4.52
  -2 -10  -3   60.30    4.96
  -3 -10  -3    3.13    2.68
   3 -10   3    1.48    2.31
   3 -10   3    3.19    2.68
  -4 -10  -3   13.82    3.25
  -4 -10  -3   18.81    2.80
   4 -10   3   16.57    2.88
   4 -10   3   14.52    3.08
  -5 -10  -3   36.07    4.13
  -5 -10  -3   41.19    3.60
   5 -10   3   43.27    4.15
   5 -10   3   47.33    3.90
  -6 -10  -3   13.17    3.16
  -6 -10  -3    6.10    2.27
   6 -10   3    6.78    2.78
   6 -10   3    9.55    2.73
  -7 -10  -3   12.04    3.06
  -7 -10  -3   14.91    2.47
   7 -10   3   10.34    2.74
   7 -10   3   13.71    2.85
  -8 -10  -3   50.36    4.37
  -8 -10  -3   48.69    3.58
  -9  10  -3   22.26    5.62
  -9 -10  -3   21.44    3.18
   9 -10   3   28.22    3.26
  10 -10   3   61.05    4.32
  11 -10   3   24.57    2.98
  12 -10   3   14.92    2.46
  13  10   3   21.45    1.97
 -13 -10  -3   18.09    2.47
  13 -10   3   24.89    2.63
 -14 -10  -3   36.67    2.74
  14  10   3   35.75    2.64
  14 -10   3   36.54    2.76
  15  10   3   70.52    3.39
  10  11  -3    5.74    1.53
   9  11  -3   40.63    2.75
   9  11  -3   42.13    2.72
   8  11  -3    2.68    1.61
   7 -11  -3   71.36    3.85
  -6 -11   3   10.70    1.89
   6 -11  -3   10.37    1.97
  -5 -11   3    4.17    1.83
   5 -11  -3    6.45    1.93
   4 -11  -3   17.70    2.48
  -4 -11   3   15.91    2.21
   3 -11  -3    3.76    2.13
  -3 -11   3    8.56    2.07
   2 -11  -3  132.09    6.30
  -2 -11   3  129.43    6.09
   1 -11  -3   73.42    4.44
  -1 -11   3   62.16    4.01
   0 -11  -3    2.14    2.19
   0 -11   3    2.34    2.07
   0 -11  -3    6.77    2.11
   1 -11   3   28.53    3.04
  -1 -11  -3   32.70    3.23
  -1 -11  -3   31.40    2.85
   2 -11   3    3.80    2.14
  -2 -11  -3    2.77    2.15
  -2 -11  -3    2.46    1.77
  -3 -11  -3    6.68    2.41
  -3 -11  -3    9.82    2.03
  -4 -11  -3   27.38    2.96
  -4 -11  -3   23.85    2.42
  -5 -11  -3    2.87    2.13
  -5 -11  -3    1.56    1.38
  -6 -11  -3   61.49    3.19
   8 -11   3   46.36    2.87
   9  11   3   43.77    2.80
  10  11   3   11.55    1.61
 -29   0   4  164.34    6.91
 -29   0   4  175.87    7.01
 -28   0   4   30.18    5.45
 -28   0   4   28.10    2.71
 -28   0   4   26.91    2.76
 -27   0   4   50.40    3.89
 -27   0   4   44.79    3.71
 -27   0   4   49.64    7.31
 -26   0   4   91.42   10.26
 -26   0   4   97.24    5.64
 -26   0   4   79.97    9.37
 -25   0   4    6.85    5.17
 -25   0   4    1.48    4.89
 -24   0   4  201.93   15.51
 -24   0   4  160.14    8.61
 -23   0   4  380.07   23.65
 -22   0   4   61.97   10.25
 -22   0   4   44.25    8.82
 -21   0   4    3.48    5.54
 -21   0   4    3.56    5.67
 -20   0   4    1.72    6.25
 -19   0   4   24.89    7.67
  19   0  -4   27.01    3.18
  18   0  -4  190.61    8.86
  18   0  -4  193.96    8.53
  18   0  -4  200.80    8.52
  17   0  -4  182.56    8.10
  17   0  -4  182.38    8.51
 -16   0   4  418.84   15.67
  16   0  -4  408.86   15.67
  16   0  -4  423.58   15.50
 -16   0   4  430.62   15.65
  16   0  -4  431.32   16.23
  16   0  -4  424.05   21.53
 -15   0   4  180.33    7.74
  15   0  -4  184.48    7.72
  15   0  -4  176.69    7.90
  15   0  -4  168.74   12.55
 -15   0   4  186.34    7.60
 -15   0   4  183.52    7.73
  14   0  -4   29.05    2.70
  14   0  -4   22.26    3.15
  14   0  -4   28.69    5.88
 -14   0   4   29.40    2.68
  13   0  -4   87.39    4.43
  13   0  -4   81.02    4.85
 -13   0   4   82.15    4.41
  12   0  -4    2.38    1.82
 -12   0   4    2.85    2.55
  12   0  -4    0.43    4.46
  12   0  -4    1.43    5.03
 -12   0   4    1.70    1.37
  11   0  -4  729.94   24.82
  11   0  -4  721.24   24.95
  11   0  -4  765.13   30.71
  11   0  -4  753.63   29.91
 -11   0   4  726.16   24.48
  10   0  -4  134.33    6.04
  10   0  -4  139.35    5.89
  10   0  -4  136.69   10.09
  10   0  -4  128.42    9.53
 -10   0   4  139.87    5.49
   9   0  -4  121.04    8.97
   9   0  -4  119.59    8.45
   9   0  -4  114.38    5.13
   9   0  -4  112.94    5.07
   8   0  -4 2501.04   83.44
   8   0  -4 2443.16   82.83
   8   0  -4 2432.52   78.62
   8   0  -4 2407.08   78.80
   8   0  -4 2412.67   78.72
   7   0  -4 1402.88   49.62
   7   0  -4 1446.02   45.95
   7   0  -4 1355.41   45.96
   7   0  -4 1415.15   46.10
  -6   0   4 1241.18   43.33
   6   0  -4 1240.74   43.66
   6   0  -4 1217.36   40.53
   6   0  -4 1252.97   40.42
   6   0  -4 1248.14   40.31
   6   0  -4 1202.25   40.32
   5   0  -4  518.81   20.21
   5   0  -4  518.01   17.07
   5   0  -4  484.84   19.71
   5   0  -4  501.79   16.84
   5   0  -4  485.31   16.86
   5   0  -4  492.83   16.83
   4   0  -4  326.95   11.36
   4   0  -4  322.11   13.89
   4   0  -4  318.01   11.11
   4   0  -4  323.25   11.08
   4   0  -4  316.92   11.12
  -3   0   4   61.86    4.89
   3   0  -4   64.01    5.60
   3   0  -4   77.33    3.51
   3   0  -4   66.81    3.01
   3   0  -4   59.81    3.00
  -2   0   4   76.84    4.78
   2   0  -4   72.85    3.08
   2   0  -4   75.27    3.33
   1   0  -4  371.96   12.59
   0   0  -4 1101.32   36.20
   0   0  -4 1179.10   38.07
  -1   0  -4 1678.21   51.48
  -1   0  -4 1640.48   53.48
  -1   0  -4 1672.31   53.32
  -2   0  -4  674.61   23.66
  -2   0  -4  673.23   21.54
  -2   0  -4  675.35   21.56
  -2   0  -4  642.07   21.52
  -2   0  -4  658.74   21.54
  -2   0  -4  637.68   23.37
  -2   0  -4  608.29   21.46
  -2   0  -4  630.14   21.49
  -2   0  -4  682.05   21.56
  -2   0  -4  675.34   23.49
  -3   0  -4  448.84   16.96
  -3   0  -4  433.49   14.73
  -3   0  -4  433.94   14.71
  -3   0  -4  413.61   14.72
  -3   0  -4  424.05   14.77
  -3   0  -4  453.40   14.77
  -3   0  -4  462.15   17.05
  -3   0  -4  446.55   14.73
  -3   0  -4  476.51   14.75
  -3   0  -4  422.15   14.67
  -3   0  -4  443.20   14.79
  -3   0  -4  425.23   14.77
  -3   0  -4  430.21   14.71
  -4   0  -4 1036.77   35.85
  -4   0  -4  986.65   33.40
  -4   0  -4 1037.67   33.40
  -4   0  -4 1019.55   33.41
  -4   0  -4 1030.07   33.44
  -4   0  -4 1003.80   33.49
  -4   0  -4 1000.07   35.90
  -4   0  -4 1036.48   33.46
  -4   0  -4 1035.55   33.43
  -4   0  -4 1012.82   33.39
  -4   0  -4 1028.92   33.42
  -4   0  -4  966.95   33.48
  -4   0  -4 1047.85   33.45
  -4   0  -4 1037.81   35.80
  -5   0  -4 1253.99   40.38
  -5   0  -4 1339.31   40.40
  -5   0  -4 1259.87   40.31
  -5   0  -4 1267.65   40.35
  -5   0  -4 1226.91   40.49
  -5   0  -4 1312.37   40.44
  -5   0  -4 1174.48   40.37
  -5   0  -4 1290.91   43.40
  -5   0  -4 1133.32   40.29
  -5   0  -4 1192.55   40.31
  -5   0  -4 1140.11   40.31
  -5   0  -4 1295.67   40.41
  -5   0  -4 1222.63   43.00
  -5   0  -4 1216.61   40.36
  -6   0  -4 2874.84   93.54
  -6   0  -4 2911.25   93.46
  -6   0  -4 2850.86   93.44
  -6   0  -4 2920.71   93.41
  -6   0  -4 2813.69   93.63
  -6   0  -4 2800.69   93.55
  -6   0  -4 2914.26   96.94
  -6   0  -4 2927.30   93.61
  -6   0  -4 2809.97   93.48
  -6   0  -4 2837.14   93.49
  -6   0  -4 3162.56   93.62
  -6   0  -4 2927.67   96.61
  -7   0  -4 2230.89   69.54
  -7   0  -4 2154.44   69.34
  -7   0  -4 2249.74   69.28
  -7   0  -4 2221.82   69.34
  -7   0  -4 2185.40   69.61
  -7   0  -4 2120.76   73.18
  -7   0  -4 1761.74   69.31
  -7   0  -4 2273.41   69.58
  -7   0  -4 2161.70   69.44
  -7   0  -4 2210.22   69.44
  -7   0  -4 2314.55   69.47
  -7   0  -4 2201.95   73.01
  -7   0  -4 1769.42   69.26
  -7   0  -4 2167.14   69.47
  -8   0  -4  667.51   21.73
  -8   0  -4  648.70   21.99
  -8   0  -4  647.43   25.98
  -8   0  -4  640.16   21.61
  -8   0  -4  656.41   21.75
  -8   0  -4  643.94   22.06
  -8   0  -4  557.14   25.27
  -8   0  -4  632.85   22.01
  -8   0  -4  631.50   21.86
  -8   0  -4  651.20   21.87
  -8   0  -4  655.53   21.83
  -8   0  -4  641.09   21.92
  -8   0  -4  628.45   21.87
  -9   0  -4 1020.46   34.00
  -9   0  -4 1033.68   34.08
  -9   0  -4 1015.26   34.37
  -9   0  -4 1051.00   33.93
  -9   0  -4 1009.50   34.02
  -9   0  -4 1014.99   34.44
  -9   0  -4 1001.10   34.36
  -9   0  -4  940.32   38.42
  -9   0  -4 1001.39   34.17
  -9   0  -4 1061.98   34.17
  -9   0  -4 1064.24   34.30
  -9   0  -4 1026.37   34.26
  -9   0  -4 1015.10   34.27
 -10   0  -4  139.00   10.21
 -10   0  -4  144.51    5.70
 -10   0  -4  148.17    5.88
 -10   0  -4  140.42    6.16
 -10   0  -4  139.64    6.38
 -10   0  -4  149.94   10.37
 -10   0  -4  128.30    6.23
 -10   0  -4  144.01    6.15
 -10   0  -4  140.83    6.03
 -10   0  -4  131.49    5.96
 -10   0  -4  138.19    5.29
 -10   0  -4  135.98    6.37
 -10   0  -4  142.49    5.74
 -10   0  -4  137.04    5.86
 -11   0  -4   77.21    7.92
 -11   0  -4   94.47    4.21
 -11   0  -4   97.85    4.48
 -11   0  -4   97.91    5.10
 -11   0  -4   97.58    4.87
 -11   0  -4  102.20    8.52
 -11   0  -4   74.90    4.67
 -11   0  -4   93.35    4.88
 -11   0  -4   85.58    4.50
 -11   0  -4   93.58    4.48
 -11   0  -4   93.94    5.10
 -11   0  -4   99.04    4.37
 -11   0  -4   91.76    4.50
 -12   0  -4  284.32   10.34
 -12   0  -4  297.36   10.67
 -12   0  -4  288.85   11.23
 -12   0  -4  254.87   11.04
 -12   0  -4  292.55   10.82
 -12   0  -4  291.42   10.65
 -12   0  -4  270.49   10.95
 -12   0  -4  286.32   10.45
 -12   0  -4  284.11   11.25
 -12   0  -4  289.43   10.72
 -13   0  -4   27.40    2.43
 -13   0  -4   18.78    5.62
 -13   0  -4   23.69    2.86
 -13   0  -4   23.81    2.76
 -13   0  -4   19.98    2.18
 -13   0  -4   20.29    2.46
 -13   0  -4   23.11    2.47
 -13   0  -4   22.99    3.32
 -13   0  -4   26.90    5.57
 -13   0  -4   18.37    2.79
 -14   0  -4    7.23    4.77
 -14   0  -4    4.25    1.72
 -14   0  -4    5.87    4.43
 -14   0  -4    4.17    2.36
 -14   0  -4    4.15    1.87
 -14   0  -4    5.22    1.61
 -14   0  -4    5.92    2.65
 -15   0  -4  592.91   20.56
 -15   0  -4  644.13   28.91
 -15   0  -4  596.85   21.39
 -15   0  -4  542.68   27.38
 -15   0  -4  562.55   21.40
 -15   0  -4  580.62   21.47
 -16   0  -4   43.28    6.97
 -16   0  -4   35.79    3.61
 -16   0  -4   37.22    3.53
 -16   0  -4   42.41    7.50
 -17   0  -4 2196.76   72.87
 -17   0  -4 2304.57   73.77
 -17   0  -4 2083.08   73.49
 -17   0  -4 2242.01   82.84
 -17   0  -4 2254.83   73.70
 -17   0  -4 2176.86   73.73
 -18   0  -4    8.57    5.60
 -18   0  -4    7.65    2.68
 -18   0  -4    9.80    2.86
 -18   0  -4   14.46    3.00
 -18   0  -4   10.86    2.99
 -19   0  -4   91.22    5.81
 -19   0  -4   81.90    5.60
 -19   0  -4   85.22    5.85
 -19   0  -4   80.95    5.64
 -20   0  -4  361.08   14.50
 -20   0  -4  346.91   14.27
 -20   0  -4  335.05   14.19
 -20   0  -4  341.28   21.75
 -20   0  -4  316.59   13.36
 -21   0  -4   77.45   10.34
 -21   0  -4   89.57    5.76
 -21   0  -4   72.73    5.39
 -21   0  -4   73.70    5.69
 -22   0  -4  443.42   17.72
 -22   0  -4  457.04   17.86
 -22   0  -4  431.24   17.85
 -23   0  -4  254.93   10.88
 -23   0  -4  240.10   10.89
 -24   0  -4   -0.36    2.39
 -24   0  -4    0.79    4.98
 -24   0  -4    1.37    2.66
 -25   0  -4  480.77   25.51
 -26   0  -4   23.88    6.35
 -26   0  -4   34.05    3.29
 -27   0  -4  244.86   10.13
 -27   0  -4  245.28   15.08
 -27   0  -4  244.66    9.94
 -28   0  -4  101.17    5.14
 -28   0  -4  109.01    8.78
 -28   0  -4  102.51    4.97
 -29   0  -4   30.26    2.31
 -29   0  -4   30.36    2.20
 -29   1   4   72.93    3.76
 -29   1   4   75.50    3.81
 -29  -1   4   74.27    3.76
 -29  -1   4   69.24    3.55
 -28   1   4   80.76    4.41
 -28  -1   4   67.57    7.43
 -28   1   4   85.44    4.51
 -28  -1   4   78.01    4.22
 -28  -1   4   71.35    4.27
 -28   1   4   67.82    7.35
 -27  -1   4    0.56    4.11
 -27   1   4   -3.90    4.24
 -27   1   4    1.50    1.97
 -27  -1   4   -0.77    1.84
 -27  -1   4   -0.67    2.06
 -27   1   4    3.35    2.06
 -26  -1   4   79.85    9.86
 -26   1   4   83.94    9.84
 -26  -1   4   71.70    9.13
 -26  -1   4  104.87    5.85
 -26   1   4  103.74    5.79
 -26   1   4   87.89    9.67
 -25  -1   4  129.84   12.38
 -25   1   4  112.07   11.66
 -25  -1   4  108.10   11.51
 -25   1   4  130.43   12.37
 -24   1   4   -4.83    6.19
 -24  -1   4    1.61    5.84
 -24   1   4    1.33    2.48
 -24  -1   4   -0.78    5.84
 -24   1   4   -4.69    6.34
 -24  -1   4    5.15    2.65
 -23  -1   4  142.30   13.80
 -23   1   4  132.92   13.18
 -23  -1   4   97.05    6.55
 -23   1   4  125.64    6.97
 -22   1   4   94.79   11.62
 -22  -1   4  113.57   12.29
  22  -1  -4  110.51    6.08
 -22  -1   4   97.86   11.62
 -22   1   4  117.07   12.39
 -21   1   4  195.59   16.26
 -21  -1   4  223.99   16.97
  21  -1  -4  201.16    9.56
  21   1  -4  207.44    9.22
  21  -1  -4  205.69    9.20
 -21   1   4  161.73   15.73
 -21  -1   4  174.04   15.67
 -20   1   4  390.93   23.52
 -20  -1   4  341.51   22.74
  20  -1  -4  390.63   15.63
  20  -1  -4  392.90   15.26
  20   1  -4  396.83   15.28
  20   1  -4  383.94   15.09
 -19  -1   4    1.67    5.72
 -19  -1   4   -0.83    5.93
 -19   1   4    9.10    6.00
  19  -1  -4   -0.91    3.03
  19   1  -4    2.22    2.32
  19  -1  -4    2.54    2.11
 -18   1   4  139.57   13.50
 -18  -1   4  163.04   14.46
  18  -1  -4  171.68    8.68
  18  -1  -4  160.22   13.45
  18  -1  -4  188.24    8.11
 -17  -1   4  222.38   17.27
 -17   1   4  205.59   16.66
  17  -1  -4  304.00   11.46
  17  -1  -4  307.22   18.84
  17  -1  -4  295.98   18.05
  16   1  -4   77.65    4.71
  16  -1  -4   80.68    4.45
  16  -1  -4   90.13   10.51
  16  -1  -4   71.81    8.77
 -16   1   4   74.33    4.37
 -16   1   4   82.93    4.71
 -15  -1   4  363.91   13.12
 -15   1   4  356.74   13.33
 -15   1   4  353.94   13.21
  15  -1  -4  353.91   20.15
  15  -1  -4  369.50   19.74
 -15   1   4  339.25   13.07
  15   1  -4  335.99   13.43
  15  -1  -4  344.98   13.05
  15  -1  -4  357.31   13.34
  15   1  -4  347.30   13.30
 -15   1   4  337.62   13.06
 -14   1   4  129.31    5.88
 -14   1   4  112.81    5.60
  14   1  -4  117.69    5.97
  14  -1  -4  119.30   10.97
  14  -1  -4  105.58   10.02
 -14   1   4  111.48    5.51
 -14  -1   4  106.55    5.73
  14  -1  -4  118.54    5.36
  14   1  -4  119.73    5.98
  14  -1  -4  113.39    5.43
  14   1  -4  112.35    5.41
  14  -1  -4  119.10    5.73
 -14   1   4  120.14    5.50
 -13   1   4  167.80    7.27
 -13   1   4  168.03    7.20
  13   1  -4  176.10    7.54
  13  -1  -4  168.61   12.69
  13  -1  -4  179.21   12.48
 -13  -1   4  176.27    7.38
 -13   1   4  159.90    7.02
  13   1  -4  177.12    7.48
  13   1  -4  173.22    7.11
  13  -1  -4  164.69    7.23
  13  -1  -4  162.53    6.99
  13  -1  -4  158.18    6.86
 -13   1   4  163.07    6.94
 -12   1   4  206.95    8.59
  12  -1  -4  222.99   13.94
  12   1  -4  221.49    8.80
  12  -1  -4  215.16    8.41
 -12  -1   4  203.18    8.53
 -12  -1   4  192.24   10.98
  12  -1  -4  211.25    8.25
  12  -1  -4  207.79    8.51
  12  -1  -4  209.84    8.31
  12   1  -4  216.33    8.43
  12   1  -4  207.88    8.69
 -12   1   4  219.69    8.28
 -11   1   4   40.02    3.05
  11   1  -4   34.77    3.26
  11  -1  -4   44.19    2.99
  11  -1  -4   50.16    7.20
  11  -1  -4   47.21    6.65
 -11  -1   4   37.72    2.96
  11  -1  -4   43.54    3.07
  11   1  -4   31.25    3.12
  11   1  -4   31.87    2.81
  11  -1  -4   47.98    2.89
  11  -1  -4   43.76    2.82
 -11  -1   4   29.39    4.37
 -11   1   4   37.69    2.59
 -10   1   4   37.18    3.01
  10  -1  -4   31.97    2.90
  10   1  -4   42.21    3.17
  10  -1  -4   46.53    7.16
  10  -1  -4   45.08    6.77
 -10  -1   4   43.02    2.93
  10   1  -4   43.17    3.09
  10  -1  -4   36.13    2.67
  10  -1  -4   35.66    2.68
 -10  -1   4   42.39    4.74
  10  -1  -4   38.99    2.93
  10   1  -4   40.50    3.05
 -10   1   4   36.83    2.44
  -9   1   4  633.89   21.34
  -9  -1   4  631.73   24.94
   9  -1  -4  608.22   21.17
   9   1  -4  629.37   21.32
  -9   1   4  589.10   20.48
   9  -1  -4  644.95   26.49
   9  -1  -4  656.99   26.24
  -9  -1   4  627.24   21.07
   9  -1  -4  623.33   21.18
   9  -1  -4  624.48   21.04
   9   1  -4  644.71   21.34
   9  -1  -4  616.35   21.01
   9   1  -4  632.21   21.20
  -9   1   4  615.77   20.82
  -8  -1   4  151.90    8.84
   8   1  -4  154.89    6.20
  -8   1   4  138.01    5.16
   8  -1  -4  148.65    6.01
   8  -1  -4  149.24   10.03
   8  -1  -4  146.96    9.69
  -8  -1   4  163.37    5.85
   8   1  -4  150.48    6.10
   8  -1  -4  135.10    5.74
   8  -1  -4  133.10    5.67
   8   1  -4  158.82    6.03
   8  -1  -4  135.62    5.86
  -8   1   4  139.70    5.47
  -7  -1   4 1009.42   33.46
   7  -1  -4 1014.21   33.58
   7   1  -4 1036.20   33.79
   7  -1  -4 1018.77   33.56
   7  -1  -4 1011.46   33.68
   7   1  -4 1040.25   33.73
  -7  -1   4  994.91   36.72
   7  -1  -4 1007.98   33.77
   7  -1  -4  986.04   37.69
   7  -1  -4 1063.95   38.29
   7   1  -4 1013.15   33.76
   6   1  -4  884.63   31.20
  -6  -1   4  915.47   30.79
   6  -1  -4  957.21   31.00
   6  -1  -4  959.83   31.11
   6  -1  -4  958.40   31.00
  -6  -1   4  969.12   33.92
   6   1  -4  948.48   31.14
   6  -1  -4  961.02   31.22
   6   1  -4  913.95   31.13
   6  -1  -4 1044.77   35.25
   5   1  -4 1717.03   55.15
   5  -1  -4 1682.85   54.38
   5  -1  -4 1661.73   54.46
   5  -1  -4 1669.11   54.37
  -5  -1   4 1646.53   56.92
   5   1  -4 1672.40   54.49
   5  -1  -4 1680.88   57.87
   5   1  -4 1655.16   54.54
   5  -1  -4 1672.55   58.06
   5  -1  -4 1672.25   54.58
   4   1  -4  643.56   21.45
   4  -1  -4  601.80   20.24
   4  -1  -4  601.32   20.30
   4   1  -4  624.09   20.46
   4  -1  -4  607.28   20.46
   4  -1  -4  598.39   23.53
   4   1  -4  610.38   20.48
   4  -1  -4  551.99   23.18
   3  -1  -4  202.80    7.16
   3  -1  -4  200.44    7.12
   3   1  -4  198.72    7.28
   3  -1  -4  192.34    9.27
   3  -1  -4  195.11    7.39
   3  -1  -4  198.28    9.98
   3  -1  -4  198.42   10.12
   2  -1  -4 2785.18   88.40
   2  -1  -4 2767.73   88.37
   2   1  -4 2750.10   88.46
  -2   1   4 2684.48   90.26
   2  -1  -4 2700.93   90.12
   2  -1  -4 2666.45   88.52
   2  -1  -4 2733.28   90.68
   2  -1  -4 2772.62   90.80
   1  -1  -4  299.27   10.17
   1  -1  -4  305.85   12.08
   1  -1  -4  296.78   10.25
   1  -1  -4  290.29   10.14
   1  -1  -4  304.30   12.15
   1  -1  -4  293.12    9.98
   1  -1  -4  288.11   10.05
   1  -1  -4  286.87   10.01
   1   1  -4  306.54   10.15
  -1   1   4  283.54   11.48
   0  -1  -4  991.82   32.74
   0  -1  -4 1022.44   32.68
   0  -1  -4 1005.70   32.68
   0  -1  -4  983.44   32.61
   0  -1  -4  997.49   32.73
   0  -1  -4  997.82   34.33
   0  -1  -4  956.10   32.66
   0   1  -4 1045.25   32.68
   0   1   4  996.97   33.71
   0   1  -4 1045.20   34.37
   0  -1  -4  991.99   34.30
  -1   1  -4 2978.44   95.89
  -1  -1  -4 2879.65   95.92
  -1  -1  -4 3021.73   95.91
  -1  -1  -4 3018.85   95.88
  -1   1  -4 2929.71   95.85
  -1  -1  -4 2983.71   95.87
   1   1   4 2994.21   96.99
  -1  -1  -4 2947.14   95.85
  -1   1  -4 2935.03   95.85
  -1   1  -4 3007.39   95.79
  -1  -1  -4 2941.58   97.50
  -1   1  -4 3395.17   97.84
  -1  -1  -4 2952.11   95.78
   1   1   4 2941.23   96.51
  -2   1  -4   82.21    3.29
  -2  -1  -4   73.66    3.41
  -2  -1  -4   69.64    3.19
  -2  -1  -4   71.80    3.34
  -2   1  -4   85.14    3.34
  -2  -1  -4   71.62    3.21
  -2  -1  -4   76.59    3.24
  -2  -1  -4   71.44    3.18
   2   1   4   75.53    3.95
  -2  -1  -4   73.97    4.86
  -2  -1  -4   67.90    3.22
  -2   1  -4   78.69    5.05
  -2   1  -4   80.74    3.25
  -2  -1  -4   67.91    3.22
  -2  -1  -4   76.68    3.22
  -2  -1  -4   68.35    3.12
  -2   1  -4   88.06    5.12
  -2  -1  -4   74.09    4.97
  -2   1  -4   83.50    3.23
  -2  -1  -4   70.76    3.21
  -3   1  -4   56.18    2.58
  -3   1  -4   52.42    2.56
  -3  -1  -4   48.79    2.64
  -3  -1  -4   42.55    2.38
  -3  -1  -4   41.66    2.65
  -3  -1  -4   42.04    2.36
  -3  -1  -4   39.26    2.20
  -3  -1  -4   42.88    2.37
   3   1   4   45.95    2.68
  -3  -1  -4   44.94    2.44
  -3  -1  -4   39.67    2.35
  -3   1  -4   52.35    2.45
  -3  -1  -4   35.53    3.92
  -3   1  -4   44.23    3.98
  -3   1  -4   53.92    2.42
  -3  -1  -4   40.03    2.47
  -3  -1  -4   38.06    2.32
  -3   1  -4   42.68    2.31
  -3   1  -4   53.82    2.46
  -3  -1  -4   38.37    2.40
  -3  -1  -4   42.67    2.47
  -3   1  -4   53.39    2.50
  -3  -1  -4   43.78    2.53
  -4  -1  -4  154.50    6.23
  -4  -1  -4  170.92    6.40
  -4  -1  -4  162.41    6.02
  -4   1  -4  175.87    8.54
  -4   1  -4  174.70    6.27
  -4  -1  -4  176.05    6.15
  -4  -1  -4  155.69    5.95
  -4  -1  -4  161.74    6.11
  -4  -1  -4  158.82    6.21
   4   1   4  155.26    6.03
  -4  -1  -4  175.64    8.46
  -4   1  -4  173.44    6.23
  -4   1  -4  169.67    8.35
  -4  -1  -4  161.03    6.01
  -4  -1  -4  163.48    6.07
  -4   1  -4  161.83    6.04
  -4  -1  -4  165.86    6.23
  -4  -1  -4  164.41    6.24
  -4  -1  -4  166.99    6.19
  -4   1  -4  155.01    6.07
  -4  -1  -4  161.82    6.14
  -4  -1  -4  157.56    6.08
  -4   1  -4  176.83    6.24
  -4   1  -4  175.92    6.15
  -4  -1  -4  139.40    6.12
  -4   1  -4  172.67    8.30
  -4  -1  -4  166.18    6.24
  -4  -1  -4  160.45    6.21
  -4  -1  -4  158.63    8.19
  -5   1  -4  251.16   11.02
  -5  -1  -4  236.41    8.26
  -5   1  -4  252.76    8.63
  -5  -1  -4  229.62    8.57
  -5  -1  -4  238.97    8.31
  -5  -1  -4  239.94    8.43
  -5  -1  -4  237.69    8.38
  -5  -1  -4  227.13    8.55
  -5  -1  -4  236.56    8.39
  -5   1  -4  245.65    8.57
  -5   1  -4  211.69   10.77
  -5  -1  -4  244.59    8.51
  -5  -1  -4  234.02   10.96
  -5  -1  -4  233.30    8.37
  -5   1  -4  232.58    8.46
  -5   1  -4  216.18    8.34
  -5   1  -4  266.36    8.48
  -5  -1  -4  210.72    8.45
  -5  -1  -4  221.57    8.45
  -5  -1  -4  238.24    8.57
  -5  -1  -4  233.61    8.56
  -5   1  -4  209.58    8.35
  -5  -1  -4  223.31   10.78
  -5  -1  -4  234.40    8.55
  -5  -1  -4  239.37    8.54
  -5   1  -4  235.75    8.61
  -5   1  -4  224.04   10.89
  -5  -1  -4  238.31    8.61
  -6   1  -4  389.12   15.48
  -6  -1  -4  350.86   12.72
  -6   1  -4  406.37   12.95
  -6  -1  -4  346.52   12.39
  -6  -1  -4  368.43   12.66
  -6  -1  -4  346.02   12.56
  -6  -1  -4  355.29   12.52
  -6  -1  -4  359.56   12.85
  -6  -1  -4  365.96   12.67
  -6   1  -4  367.97   15.83
  -6  -1  -4  342.94   12.74
  -6   1  -4  419.63   12.94
  -6   1  -4  395.27   12.92
  -6  -1  -4  358.78   15.66
  -6  -1  -4  348.52   12.57
  -6  -1  -4  353.34   12.77
  -6   1  -4  374.93   12.66
  -6  -1  -4  338.14   12.71
  -6  -1  -4  373.48   12.87
  -6  -1  -4  337.80   12.75
  -6  -1  -4  344.70   12.77
  -6   1  -4  423.68   12.75
  -6   1  -4  421.97   12.81
  -6   1  -4  355.55   12.73
  -6   1  -4  381.87   12.93
  -6  -1  -4  338.65   12.74
  -6   1  -4  367.84   15.49
  -6  -1  -4  347.49   15.37
  -6  -1  -4  344.04   12.70
  -7  -1  -4  143.75    5.48
  -7   1  -4  151.96    8.32
  -7   1  -4  146.68    6.08
  -7  -1  -4  156.10    5.95
  -7  -1  -4  139.99    5.94
  -7  -1  -4  145.20    5.72
  -7  -1  -4  145.82    5.71
  -7  -1  -4  145.86    5.83
  -7  -1  -4  142.52    6.07
  -7   1  -4  154.26    6.14
  -7  -1  -4  130.80    8.73
  -7  -1  -4  146.75    5.88
  -7  -1  -4  139.64    5.94
  -7   1  -4  141.77    6.00
  -7   1  -4  119.21    8.35
  -7  -1  -4  145.66    5.79
  -7  -1  -4  135.22    5.93
  -7  -1  -4  145.47    5.97
  -7  -1  -4  147.97    6.08
  -7   1  -4  165.91    6.00
  -7   1  -4  157.00    5.94
  -7   1  -4  162.12    5.86
  -7   1  -4  154.40    5.89
  -7  -1  -4  148.90    6.05
  -7  -1  -4  143.82    6.02
  -7   1  -4  152.28    5.99
  -7   1  -4  148.82    6.17
  -7   1  -4  157.98    8.85
  -7  -1  -4  146.68    8.77
  -7  -1  -4  133.30    5.89
  -7  -1  -4  144.38    5.97
  -8   1  -4  915.22   30.69
  -8  -1  -4  910.73   30.58
  -8  -1  -4  910.87   30.49
  -8  -1  -4  892.50   29.98
  -8   1  -4  979.87   33.82
  -8   1  -4  834.34   34.35
  -8   1  -4  956.04   30.32
  -8  -1  -4  850.21   34.36
  -8  -1  -4  902.27   30.26
  -8  -1  -4  902.87   30.30
  -8  -1  -4  931.08   30.39
  -8  -1  -4  883.90   30.66
   8   1   4  817.96   30.49
  -8   1  -4  873.10   30.68
  -8  -1  -4  929.91   34.64
  -8   1  -4  977.99   30.79
  -8   1  -4 1061.83   30.87
  -8  -1  -4  957.57   30.68
  -8  -1  -4  919.25   30.35
  -8   1  -4  837.54   34.32
  -8   1  -4  878.84   30.34
  -8   1  -4  920.94   30.44
  -8  -1  -4  915.10   30.68
  -8   1  -4  964.27   30.38
  -8  -1  -4  895.17   30.61
  -8  -1  -4  885.74   30.48
  -8  -1  -4  982.89   30.72
  -8  -1  -4  914.72   30.62
  -8  -1  -4  886.82   30.52
  -8   1  -4  895.27   30.73
  -8   1  -4  909.63   30.56
  -8  -1  -4  895.34   30.55
   9   1   4  392.63   16.35
  -9   1  -4  451.73   14.82
  -9  -1  -4  412.50   14.41
  -9   1  -4  474.30   18.44
  -9  -1  -4  409.72   15.10
  -9   1  -4  432.28   15.32
  -9  -1  -4  417.59   14.96
  -9   1  -4  428.56   19.67
  -9   1  -4  442.06   14.84
  -9  -1  -4  431.45   14.76
  -9  -1  -4  433.26   14.96
  -9   1  -4  445.02   15.39
  -9  -1  -4  416.22   15.30
  -9   1  -4  394.00   18.95
  -9  -1  -4  418.57   14.89
  -9  -1  -4  410.19   19.19
  -9  -1  -4  342.24   15.05
  -9   1  -4  448.16   15.40
  -9  -1  -4  410.60   15.15
  -9  -1  -4  406.26   15.24
  -9   1  -4  473.71   15.01
  -9  -1  -4  417.81   15.07
  -9   1  -4  457.50   14.93
  -9   1  -4  445.41   15.08
  -9   1  -4  506.42   15.25
  -9  -1  -4  386.33   15.10
  -9   1  -4  430.17   15.19
  -9   1  -4  426.45   15.43
  -9  -1  -4  412.74   15.11
 -10   1  -4  125.71    5.29
 -10   1  -4  127.73    5.88
 -10  -1  -4  122.69    5.71
 -10   1  -4  145.69    8.33
 -10  -1  -4  124.21    5.53
 -10   1  -4  105.77    9.13
 -10  -1  -4  130.81    9.44
 -10  -1  -4  133.58    5.51
 -10  -1  -4  123.89    5.25
 -10   1  -4  127.55    5.33
 -10   1  -4  118.00    5.92
 -10  -1  -4  128.24    5.80
 -10  -1  -4  131.26    6.03
 -10   1  -4  133.00    5.85
 -10  -1  -4  123.85    5.49
 -10  -1  -4  142.68    6.03
 -10  -1  -4  133.76    9.49
 -10   1  -4  122.56    9.44
 -10   1  -4  126.06    5.98
 -10  -1  -4  136.16    5.75
 -10  -1  -4  115.35    5.87
 -10   1  -4  133.59    5.55
 -10   1  -4  125.64    5.45
 -10   1  -4  129.92    5.68
 -10  -1  -4  139.53    5.94
 -10   1  -4  124.16    6.07
 -11  -1  -4  926.04   31.32
 -11  -1  -4  912.24   31.84
 -11  -1  -4  893.53   31.55
 -11   1  -4  922.15   31.15
 -11   1  -4  976.36   31.17
 -11   1  -4  997.83   37.84
 -11  -1  -4  856.23   36.68
 -11  -1  -4  910.71   31.22
 -11  -1  -4  906.63   31.04
 -11  -1  -4  895.29   31.67
 -11   1  -4  952.65   31.73
 -11   1  -4  978.57   31.95
 -11  -1  -4  908.54   31.81
 -11   1  -4  921.68   31.81
 -11  -1  -4  841.33   36.42
 -11  -1  -4  942.08   31.31
 -11  -1  -4  921.93   31.78
 -11   1  -4  757.35   36.06
 -11  -1  -4  933.57   31.62
 -11   1  -4  993.28   31.47
 -11   1  -4 1077.64   31.75
 -11   1  -4  901.99   31.22
 -11  -1  -4  953.11   31.48
 -11  -1  -4  945.92   31.83
 -11   1  -4  918.47   31.96
 -12  -1  -4  278.53   10.83
 -12   1  -4  282.49   10.28
 -12  -1  -4  278.35   10.50
 -12   1  -4  302.85   10.46
 -12  -1  -4  279.60   11.21
 -12   1  -4  275.81   15.79
 -12  -1  -4  287.51   10.50
 -12  -1  -4  256.88   15.52
 -12  -1  -4  282.86   10.23
 -12   1  -4  284.35   10.40
 -12  -1  -4  268.34   11.13
 -12   1  -4  280.79   11.17
 -12  -1  -4  279.63   10.51
 -12  -1  -4  278.35   11.08
 -12   1  -4  258.84   10.99
 -12   1  -4  272.94   10.48
 -12   1  -4  287.65   10.86
 -12  -1  -4  276.60   10.89
 -12  -1  -4  287.76   10.70
 -12   1  -4  278.87   11.22
 -13  -1  -4  160.45    7.12
 -13  -1  -4  146.47    7.56
 -13  -1  -4  158.90    6.70
 -13  -1  -4  174.81   12.30
 -13   1  -4  140.12   11.42
 -13   1  -4  159.31    6.91
 -13   1  -4  175.60    6.70
 -13  -1  -4  156.57    6.63
 -13   1  -4  156.33    7.41
 -13   1  -4  179.53    7.64
 -13  -1  -4  169.09    7.49
 -13   1  -4  168.35   12.00
 -13  -1  -4  147.98    6.66
 -13  -1  -4  157.63   11.45
 -13  -1  -4  156.72    7.06
 -13  -1  -4  157.47    6.85
 -13   1  -4  162.45    6.79
 -13   1  -4  166.64    7.10
 -13   1  -4  169.52    7.72
 -14  -1  -4  632.91   23.24
 -14   1  -4  679.06   22.62
 -14  -1  -4  675.18   29.96
 -14  -1  -4  618.56   22.20
 -14   1  -4  699.27   30.47
 -14  -1  -4  636.17   23.13
 -14  -1  -4  626.13   29.10
 -14  -1  -4  630.70   22.35
 -14  -1  -4  549.55   22.84
 -14   1  -4  748.13   23.57
 -14   1  -4  587.57   28.84
 -14  -1  -4  622.61   22.42
 -14   1  -4  659.97   22.40
 -14   1  -4  700.58   22.90
 -14   1  -4  659.09   23.34
 -15   1  -4   43.87    3.21
 -15   1  -4   39.30    7.61
 -15  -1  -4   43.50    7.23
 -15   1  -4   42.08    3.77
 -15  -1  -4   44.62    3.73
 -15  -1  -4   41.06    6.66
 -15   1  -4   33.68    6.96
 -15  -1  -4   45.40    3.13
 -15  -1  -4   47.60    4.20
 -15   1  -4   39.72    3.83
 -16   1  -4 1716.81   54.07
 -16   1  -4 1727.52   54.91
 -16  -1  -4 1706.83   54.91
 -16  -1  -4 1650.55   54.96
 -16   1  -4 1726.32   55.09
 -16  -1  -4 1401.85   54.37
 -16   1  -4 1360.36   54.37
 -16   1  -4 1724.96   55.08
 -16   1  -4 1667.86   63.45
 -16  -1  -4 1604.34   62.69
 -17   1  -4   93.53    5.70
 -17  -1  -4   85.28    5.89
 -17   1  -4  102.09    5.99
 -17  -1  -4   73.46    9.33
 -17  -1  -4   89.90    5.73
 -17   1  -4   96.22    5.77
 -17  -1  -4   90.19    5.55
 -17   1  -4   87.04   10.19
 -17   1  -4   95.31    5.85
 -18   1  -4  813.97   28.94
 -18  -1  -4  767.74   29.07
 -18   1  -4  768.12   28.98
 -18   1  -4  879.81   29.31
 -18   1  -4  764.52   37.04
 -18  -1  -4  826.37   37.49
 -18  -1  -4  811.36   28.92
 -18  -1  -4  769.76   28.71
 -18   1  -4  828.22   29.29
 -19   1  -4  443.58   18.22
 -19   1  -4  474.73   26.14
 -19  -1  -4  432.81   17.89
 -19  -1  -4  499.86   18.36
 -19   1  -4  481.57   18.37
 -19  -1  -4  478.53   25.94
 -19   1  -4  464.05   18.15
 -19   1  -4  474.32   18.39
 -19  -1  -4  453.91   18.30
 -20  -1  -4  127.59    6.94
 -20   1  -4  120.63    6.44
 -20  -1  -4  125.52    7.09
 -20   1  -4  116.78    7.03
 -20  -1  -4   99.95   11.73
 -20   1  -4  142.42   13.62
 -20   1  -4  122.83    7.22
 -20   1  -4  122.01    6.94
 -20   1  -4  119.22    7.11
 -20  -1  -4  122.19    7.27
 -21  -1  -4  199.28    9.51
 -21   1  -4  172.26    9.45
 -21  -1  -4  170.17   15.16
 -21   1  -4  225.95   10.09
 -21   1  -4  178.07   15.75
 -21  -1  -4  202.01    9.77
 -21   1  -4  206.69    9.94
 -21  -1  -4  202.21    9.93
 -21   1  -4  218.13    9.76
 -22   1  -4   97.55    6.43
 -22  -1  -4   97.80    6.49
 -22   1  -4  113.70    6.63
 -22  -1  -4   91.46    5.95
 -22   1  -4  112.86   12.11
 -22  -1  -4   95.96    6.21
 -22   1  -4  102.36    6.42
 -22  -1  -4   85.14   11.21
 -22   1  -4  109.28    6.09
 -23  -1  -4   36.81    4.03
 -23   1  -4   31.42    7.61
 -23  -1  -4   27.68    3.46
 -23  -1  -4   27.76    7.17
 -23  -1  -4   35.38    3.86
 -23   1  -4   29.94    3.79
 -23   1  -4   30.59    3.83
 -23   1  -4   27.64    3.35
 -24  -1  -4  174.61    8.90
 -24  -1  -4  182.91   14.80
 -24  -1  -4  172.80    8.46
 -24   1  -4  188.90    8.87
 -25   1  -4   22.06    5.97
 -25  -1  -4   28.83    6.87
 -26   1  -4  129.84    6.93
 -26  -1  -4  153.50    7.30
 -26   1  -4  154.01   12.67
 -26  -1  -4  145.53    6.86
 -26  -1  -4  137.10   11.73
 -26   1  -4  158.69    7.22
 -27   1  -4  140.43    6.59
 -27   1  -4  145.08   11.12
 -27  -1  -4  137.26   10.88
 -27  -1  -4  133.86    6.29
 -27   1  -4  153.99    6.80
 -28  -1  -4   21.67    2.42
 -28   1  -4   15.65    2.06
 -28   1  -4   17.76    4.45
 -28  -1  -4   12.43    3.93
 -28   1  -4   16.88    2.20
 -29  -1  -4   88.63    4.25
 -29   1  -4   88.33    4.06
 -29   1  -4   92.98    4.25
 -29   2   4    1.41    1.29
  29  -2  -4    2.71    1.39
 -28   2   4   -0.50    1.59
 -28  -2   4    1.55    2.95
 -28   2   4   -0.39    3.08
 -28  -2   4    0.91    1.56
 -28   2   4   -1.68    1.59
 -27   2   4    3.26    2.00
 -27   2   4    3.94    3.65
 -27  -2   4    1.46    3.61
 -27  -2   4    1.40    1.84
 -27   2   4    5.21    1.95
 -26   2   4    2.51    2.08
 -26  -2   4    6.39    4.63
 -26  -2   4    0.78    1.81
 -26   2   4    1.75    4.24
 -26  -2   4   -0.56    2.07
 -26   2   4   -0.43    2.06
 -25   2   4    6.18    4.88
 -25  -2   4    8.89    5.41
 -25  -2   4    4.64    4.77
 -25   2   4   17.29    5.83
 -25  -2   4    9.55    2.58
 -25   2   4   10.55    2.52
 -24   2   4   29.31    7.19
 -24  -2   4   33.68    7.07
  24  -2  -4   29.80    3.65
 -24  -2   4   29.78    6.61
 -24   2   4   21.83    6.49
 -23  -2   4    2.46    2.34
 -23   2   4    6.25    2.71
 -23  -2   4   -4.66    6.24
 -23   2   4   -4.69    6.59
 -23   2   4   -0.80    5.68
  23   2  -4    0.94    2.22
 -23  -2   4   -0.80    6.15
  22  -2  -4  106.90    6.65
 -22   2   4  128.30   12.88
 -22  -2   4  101.43   11.68
  22   2  -4  116.92    6.37
 -21   2   4   76.22   10.43
 -21   2   4   68.83   10.07
 -21  -2   4   68.39    9.97
 -21  -2   4   60.33    9.26
  21  -2  -4   62.89    4.48
  21  -2  -4   61.25    5.10
 -20   2   4  440.91   25.78
 -20  -2   4  453.16   25.90
  20  -2  -4  442.39   25.18
  20  -2  -4  464.31   18.38
  20  -2  -4  485.07   17.89
 -19   2   4  219.52   17.46
 -19  -2   4  216.27   17.27
  19  -2  -4  259.20   18.30
  19  -2  -4  243.03   18.23
 -19  -2   4  246.27   18.25
 -19   2   4  197.19   16.97
  19  -2  -4  275.18   11.23
  19   2  -4  295.75   11.32
 -18  -2   4  104.85   12.25
 -18   2   4  120.26   12.22
 -18   2   4  148.99    7.05
 -18   2   4  149.09    6.95
  18   2  -4  141.01    7.23
  18   2  -4  126.43    6.92
  18  -2  -4  145.89    7.09
  18  -2  -4  133.81   13.57
  18  -2  -4  121.12   12.30
  17  -2  -4   45.10    8.52
  17  -2  -4   47.27    8.92
 -17   2   4   45.69    3.68
 -17   2   4   43.97    3.63
 -17   2   4   35.19    3.59
 -17  -2   4   48.00    4.18
 -17  -2   4   41.22    7.90
 -17   2   4   33.49    6.97
  17   2  -4   43.98    4.00
  17  -2  -4   41.11    3.53
 -16  -2   4   15.97    5.92
 -16   2   4    7.00    5.55
  16  -2  -4   10.30    2.29
  16   2  -4   11.73    2.64
  16  -2  -4   11.63    6.60
  16  -2  -4   10.30    5.98
 -15   2   4   25.39    2.70
 -15   2   4   23.28    2.83
 -15   2   4   23.98    2.89
  15   2  -4   23.73    2.85
 -15  -2   4   16.73    2.96
 -15   2   4   25.74    3.02
  15  -2  -4   27.53    7.32
  15  -2  -4   25.47    7.05
  14  -2  -4  450.92   16.45
  14  -2  -4  494.74   24.24
  14  -2  -4  473.26   23.71
 -14  -2   4  467.85   16.74
 -14   2   4  444.96   16.67
 -14   2   4  472.12   16.70
  14  -2  -4  441.42   16.46
 -14  -2   4  450.62   20.73
  14  -2  -4  428.51   16.04
  14   2  -4  459.85   16.54
  14   2  -4  426.56   16.65
  14  -2  -4  450.37   16.61
  13  -2  -4   98.24    5.05
  13  -2  -4  101.42    9.95
  13  -2  -4   93.44   10.15
 -13  -2   4  115.97    5.44
 -13   2   4   96.06    5.17
 -13   2   4   94.62    5.26
  13   2  -4  106.64    5.32
  13   2  -4  103.85    5.44
  13  -2  -4   95.13    5.08
 -13  -2   4   89.44    7.92
  13  -2  -4   95.99    4.72
  12  -2  -4   45.27    7.53
  12   2  -4   33.52    3.01
  12  -2  -4   44.56    3.28
 -12  -2   4   42.35    3.21
 -12   2   4   41.19    3.32
 -12   2   4   48.09    3.32
  12   2  -4   33.30    3.12
  12   2  -4   36.68    3.40
  12  -2  -4   37.62    3.06
  12  -2  -4   36.94    2.73
  11   2  -4   58.75    3.64
  11  -2  -4   54.17    7.93
  11  -2  -4   55.74    3.60
 -11  -2   4   56.07    3.50
 -11   2   4   46.40    3.50
 -11   2   4   50.32    3.53
  11   2  -4   51.56    3.66
  11   2  -4   57.31    3.88
  11  -2  -4   51.40    3.11
  11  -2  -4   54.79    3.55
  10  -2  -4  433.40   21.30
  10   2  -4  406.43   15.36
  10  -2  -4  440.95   15.68
 -10  -2   4  449.68   15.47
 -10  -2   4  496.20   19.81
 -10   2   4  430.78   15.66
 -10   2   4  432.56   15.76
 -10  -2   4  441.05   19.24
  10  -2  -4  430.11   15.22
  10  -2  -4  433.85   15.48
  -9  -2   4  751.56   29.15
  -9   2   4  737.03   25.69
   9  -2  -4  734.23   25.19
   9  -2  -4  725.19   25.42
  -9  -2   4  772.07   29.33
   9   2  -4  793.03   25.51
   9  -2  -4  752.21   31.41
   9  -2  -4  753.60   25.67
   8  -2  -4  279.07   15.12
   8  -2  -4  277.05   10.43
  -8  -2   4  260.27    9.64
  -8   2   4  277.75   10.45
  -8  -2   4  321.78   13.77
  -8  -2   4  330.78   14.13
   8  -2  -4  272.22    9.94
   8  -2  -4  277.57   10.19
   7  -2  -4   12.84    2.29
  -7  -2   4   12.71    1.37
  -7  -2   4   16.20    3.65
  -7   2   4   13.85    2.13
   7  -2  -4   14.95    1.97
  -7  -2   4   12.77    3.81
   7  -2  -4   11.40    1.64
   7  -2  -4   10.64    1.89
  -6  -2   4   29.27    4.12
  -6   2   4   27.51    2.62
   6  -2  -4   36.51    2.56
   6  -2  -4   35.52    2.48
   6  -2  -4   35.03    2.24
   6  -2  -4   39.10    2.79
  -5   2   4  141.95    5.97
   5  -2  -4  144.70    5.81
   5  -2  -4  147.57    5.63
   5  -2  -4  147.53    5.84
   5  -2  -4  142.07    6.02
  -4   2   4    5.27    1.77
   4  -2  -4    5.92    1.61
   4  -2  -4    7.92    1.96
  -3   2   4  619.96   21.05
   3  -2  -4  632.31   20.91
   3  -2  -4  620.15   21.15
   2  -2  -4  725.54   24.50
   2  -2  -4  751.04   24.16
   2  -2  -4  728.67   24.25
   2  -2  -4  709.69   26.17
   2  -2  -4  725.94   24.27
  -2   2   4  729.69   24.38
   1  -2  -4 1656.76   54.15
   1  -2  -4 1676.28   55.69
   1  -2  -4 1713.05   54.22
  -1   2   4 1652.63   54.21
   1  -2  -4 1696.38   54.18
   1  -2  -4 1672.38   56.52
   1  -2  -4 1672.80   56.59
   1  -2  -4 1611.07   54.32
   1  -2  -4 1644.17   53.97
   1   2  -4 1699.38   55.70
   1  -2  -4 1724.88   55.82
   0   2   4  913.18   31.03
   0  -2  -4  926.14   31.14
   0  -2  -4  930.19   32.02
   0  -2  -4  919.35   31.16
   0   2  -4 1024.47   31.03
   0  -2  -4  957.34   32.93
   0  -2  -4  916.46   32.99
   0  -2  -4  930.31   31.23
   0  -2  -4  924.78   31.10
   0   2  -4 1026.20   31.06
   0  -2  -4  921.93   31.01
   0   2  -4  996.98   32.68
   0  -2  -4  903.61   32.53
   0   2  -4  944.41   30.89
  -1   2  -4  247.51    9.46
  -1  -2  -4  293.07    9.61
  -1   2  -4  254.77    9.32
  -1  -2  -4  283.81    9.14
  -1  -2  -4  281.75   10.68
  -1  -2  -4  270.11    9.48
  -1  -2  -4  284.44   10.99
  -1  -2  -4  281.92    9.55
  -1   2  -4  252.97    9.27
  -1  -2  -4  275.61    9.41
  -1  -2  -4  282.29    9.47
  -1  -2  -4  281.77    9.24
  -1   2  -4  245.69   10.71
  -1   2  -4  233.24    9.14
  -1  -2  -4  291.24   11.07
  -2   2  -4   74.84    3.28
  -2  -2  -4   59.89    3.23
  -2   2  -4   71.62    3.10
  -2   2  -4   69.93    3.24
  -2  -2  -4   65.03    3.15
  -2  -2  -4   59.55    3.45
  -2  -2  -4   62.52    2.99
  -2   2  -4   76.48    3.05
  -2  -2  -4   58.30    3.04
  -2  -2  -4   61.13    3.14
  -2  -2  -4   62.97    2.87
  -2  -2  -4   65.04    3.18
  -2  -2  -4   61.22    3.11
  -2   2  -4   72.62    2.92
  -2  -2  -4   61.03    2.85
  -3   2  -4  546.60   18.36
  -3   2  -4  564.87   18.52
  -3  -2  -4  534.66   18.51
  -3   2  -4  611.49   18.49
  -3  -2  -4  567.89   18.57
  -3  -2  -4  552.08   18.41
  -3  -2  -4  544.79   18.38
  -3  -2  -4  527.55   18.10
  -3  -2  -4  563.92   18.32
  -3  -2  -4  573.47   20.48
  -3   2  -4  590.29   20.38
  -3   2  -4  569.37   18.32
  -3  -2  -4  503.25   18.35
  -3  -2  -4  516.76   18.43
  -3   2  -4  583.22   18.23
  -3  -2  -4  514.37   18.26
  -3  -2  -4  533.66   18.47
  -3  -2  -4  528.94   18.43
  -3  -2  -4  538.83   18.27
  -3   2  -4  556.88   18.19
  -3   2  -4  538.34   20.22
  -3  -2  -4  511.71   18.14
  -3  -2  -4  510.02   20.04
  -4   2  -4  114.84    4.97
  -4  -2  -4  119.38    5.13
  -4  -2  -4  117.20    5.08
  -4   2  -4  101.60    4.90
  -4  -2  -4  119.92    4.88
  -4  -2  -4  127.42    4.94
  -4  -2  -4  120.52    4.54
  -4   2  -4  104.34    4.69
  -4  -2  -4  138.78    7.09
  -4  -2  -4  128.41    4.82
  -4   2  -4  122.50    6.76
  -4   2  -4  111.59    4.81
  -4  -2  -4  119.63    5.03
  -4  -2  -4  130.45    5.09
  -4  -2  -4  120.50    4.90
  -4  -2  -4  124.17    5.02
  -4   2  -4  122.63    4.66
  -4  -2  -4  115.46    6.67
  -4  -2  -4  126.77    4.78
  -4  -2  -4  127.39    4.98
  -4   2  -4  111.60    6.69
   5  -2   4  839.00   29.82
  -5   2  -4  867.93   29.42
  -5  -2  -4  904.13   29.48
  -5   2  -4  882.91   29.44
  -5  -2  -4  897.10   29.57
  -5  -2  -4  900.74   29.50
  -5  -2  -4  869.69   29.25
  -5  -2  -4  869.70   28.92
  -5  -2  -4  863.47   29.23
  -5   2  -4  829.81   29.12
  -5   2  -4  908.65   29.34
  -5  -2  -4  904.82   29.17
  -5   2  -4  750.17   31.46
  -5  -2  -4  900.35   32.10
  -5  -2  -4  869.97   29.00
  -5   2  -4  850.17   28.99
  -5  -2  -4  854.59   29.29
  -5  -2  -4  884.46   29.48
  -5  -2  -4  898.49   29.45
  -5  -2  -4  878.77   29.47
  -5   2  -4  895.71   29.13
  -5   2  -4  836.64   29.13
  -5  -2  -4  869.71   31.78
  -5  -2  -4  894.13   29.37
  -5   2  -4  817.29   31.62
   6  -2   4  235.57    9.25
  -6   2  -4  247.28    9.08
  -6  -2  -4  271.63    9.61
  -6  -2  -4  292.82    9.81
  -6  -2  -4  267.11    9.55
  -6   2  -4  207.71    9.35
  -6   2  -4  248.08    9.48
  -6  -2  -4  260.29    9.29
  -6  -2  -4  256.19    8.93
  -6  -2  -4  272.92    9.31
  -6  -2  -4  267.73   12.34
  -6  -2  -4  258.53    9.09
  -6  -2  -4  275.54    9.37
  -6   2  -4  234.22    9.22
  -6  -2  -4  271.11    9.22
  -6   2  -4  254.45   12.09
  -6   2  -4  227.20    9.35
  -6   2  -4  235.88    9.14
  -6   2  -4  252.30    9.08
  -6  -2  -4  270.66    9.47
  -6   2  -4  251.67    9.16
  -6  -2  -4  274.69    9.62
  -6  -2  -4  261.41    9.57
  -6  -2  -4  283.14    9.65
  -6  -2  -4  274.62   12.28
  -6   2  -4  233.06    9.23
  -6  -2  -4  258.54    9.28
  -6   2  -4  230.81   11.85
  -6  -2  -4  269.01    9.49
  -6  -2  -4  266.82    9.49
  -7   2  -4  335.19   11.71
  -7  -2  -4  310.79   12.31
  -7  -2  -4  350.06   12.24
  -7   2  -4  363.87   12.38
  -7  -2  -4  317.85   12.23
  -7  -2  -4  345.16   11.96
  -7  -2  -4  324.69   11.60
  -7  -2  -4  340.08   11.96
  -7  -2  -4  334.03   12.25
  -7  -2  -4  349.03   11.89
  -7   2  -4  344.93   12.24
  -7  -2  -4  354.72   15.51
  -7  -2  -4  326.85   11.81
  -7   2  -4  366.42   12.17
  -7  -2  -4  319.83   12.01
  -7   2  -4  350.05   15.49
  -7  -2  -4  323.52   12.25
  -7   2  -4  397.28   12.10
  -7  -2  -4  334.71   12.20
  -7  -2  -4  338.75   12.21
  -7   2  -4  320.07   11.87
  -7   2  -4  330.91   11.79
  -7  -2  -4  359.09   12.37
[truncated: 1,504,097 more chars]
