# Supplementary material for: An Unsymmetrical, Cyclic Diborene Based on a Chelating CAAC Ligand and its Small‐Molecule Activation and Rearrangement Chemistry
Source: Angew Chem Int Ed Engl. 2021 Dec 3;61(3):e202113947. doi: 10.1002/anie.202113947 (PMC9299934; doi:10.1002/anie.202113947)
Supplement: Supplementary file 1 — Supporting Information [file ANIE-61-0-s002.zip › 11prime.cif]

data_test_a

# 1. Submission Details


_publ_contact_author_name         'Prof. Dr. Holger Braunschweig'
_publ_contact_author_address
;
Institut f\"ur Anorganische Chemie
Universit\"at W\"urzburg
Am Hubland
97074 W\"urzburg, Germany
;
_publ_contact_author_email        H.Braunschweig@uni-wuerzburg.de
_publ_contact_author_fax          +49-931-31-84623
_publ_contact_author_phone        +49-931-31-85260

_publ_requested_journal           ?
_publ_section_title               ?
_publ_section_abstract            ?

loop_
_publ_author_name
'Nachname, Vorname'
;  Institut fuer Anorganische Chemie
   Universitaet Wuerzburg
   Am Hubland
   D-97074 Wuerzburg, Germany
;

_audit_creation_method            'CIF-fill 1.2x (K.Radacki, 2005-21)'
_shelx_SHELXL_version_number      '2018/3'
_chemical_name_systematic         ?
_chemical_name_common             ?
_chemical_melting_point           ?
_chemical_formula_moiety          'C82 H124 Ag2 B4 F6 N4 O6 S2'
_chemical_formula_sum             'C82 H124 Ag2 B4 F6 N4 O6 S2'
_chemical_formula_weight          1698.94

loop_
 _atom_type_symbol
 _atom_type_description
 _atom_type_scat_dispersion_real
 _atom_type_scat_dispersion_imag
 _atom_type_scat_source
 'C'  'C'   0.0033   0.0016
 'International Tables Vol C Tables 4.2.6.8 and 6.1.1.4'
 'H'  'H'   0.0000   0.0000
'International Tables Vol C Tables 4.2.6.8 and 6.1.1.4'
 'B'  'B'   0.0013   0.0007
 'International Tables Vol C Tables 4.2.6.8 and 6.1.1.4'
 'N'  'N'   0.0061   0.0033
 'International Tables Vol C Tables 4.2.6.8 and 6.1.1.4'
 'O'  'O'   0.0106   0.0060
 'International Tables Vol C Tables 4.2.6.8 and 6.1.1.4'
 'F'  'F'   0.0171   0.0103
 'International Tables Vol C Tables 4.2.6.8 and 6.1.1.4'
 'S'  'S'   0.1246   0.1234
 'International Tables Vol C Tables 4.2.6.8 and 6.1.1.4'
 'Ag'  'Ag'  -0.8971   1.1015
 'International Tables Vol C Tables 4.2.6.8 and 6.1.1.4'
 
_space_group_crystal_system       triclinic
_space_group_IT_number            2
_space_group_name_H-M_alt         'P -1'
_space_group_name_Hall            '-P 1'

_shelx_space_group_comment
;
The symmetry employed for this shelxl refinement is uniquely defined
by the following loop, which should always be used as a source of
symmetry information in preference to the above space-group names.
They are only intended as comments.
;
 
loop_
 _space_group_symop_operation_xyz
 'x, y, z'
 '-x, -y, -z'
 
_cell_length_a                    10.5797(6)
_cell_length_b                    12.6112(7)
_cell_length_c                    16.6585(9)
_cell_angle_alpha                 70.490(2)
_cell_angle_beta                  86.906(2)
_cell_angle_gamma                 79.663(2)
_cell_volume                      2061.0(2)
_cell_formula_units_Z             1
_cell_measurement_temperature     100(2)
_cell_measurement_reflns_used     9994
_cell_measurement_theta_min       2.34
_cell_measurement_theta_max       26.80
 

_exptl_special_details
;
The crystal was immersed in a film of perfluoropolyether oil, mounted on a 
polyimide microloop (MicroMounts of MiTeGen) and transferred to stream of 
cold nitrogen (Oxford Cryostream 700).
;
_exptl_crystal_description        block
_exptl_crystal_colour             orange
_exptl_crystal_density_meas       ?
_exptl_crystal_density_method     ?
_exptl_crystal_density_diffrn     1.369          
_exptl_crystal_F_000              892
_exptl_transmission_factor_min    ?
_exptl_transmission_factor_max    ?
_exptl_crystal_size_max           0.452
_exptl_crystal_size_mid           0.262
_exptl_crystal_size_min           0.214
_exptl_absorpt_coefficient_mu     0.593
_shelx_estimated_absorpt_T_min    0.776
_shelx_estimated_absorpt_T_max    0.884
_exptl_absorpt_correction_type    multi-scan
_exptl_absorpt_correction_T_min   0.6060
_exptl_absorpt_correction_T_max   0.7454
_exptl_absorpt_process_details    'SadAbs 2016/2 (Bruker AXS)'
_exptl_absorpt_special_details    ?
loop_
 _exptl_crystal_face_index_h
 _exptl_crystal_face_index_k
 _exptl_crystal_face_index_l
 _exptl_crystal_face_perp_dist
    1.00    0.00   -1.00    0.0910
   -1.00    0.00    1.00    0.1660
    0.00    0.00   -1.00    0.0190
    0.00    0.00    1.00    0.1350
    1.00   -1.00    1.00    0.1190
   -1.00    1.00   -1.00    0.1590
   -1.00    1.00    0.00    0.2060
   -1.00   -1.00    1.00    0.1070
    1.00    1.00   -1.00    0.0900
    1.00    1.00    0.00    0.1380
   -1.00    0.00    0.00    0.1300
    1.00    0.00    1.00    0.1280
    1.00    0.00    0.00    0.1150
    1.00   -1.00    0.00    0.1400
    0.00   -1.00    0.00    0.1450
    0.00    1.00    0.00    0.2140
    0.00    1.00    1.00    0.2150

_diffrn_ambient_environment       N~2~
_diffrn_ambient_temperature       100(2)
_diffrn_radiation_wavelength      0.71073
_diffrn_radiation_type            MoK\a
_diffrn_radiation_monochromator   'multi-layer mirror'
_diffrn_source                    'rotating-anode X-ray tube'
_diffrn_source_type               'Nonius FR-591'
_diffrn_measurement_device        'four-circle diffractometer'
_diffrn_measurement_device_type   'Bruker X8-APEX II'
_diffrn_measurement_method        '\f and \w scans'
_diffrn_detector                  CCD
_diffrn_detector_type             Apex2
_diffrn_detector_area_resol_mean  8.333
_diffrn_reflns_number             20400
_diffrn_reflns_av_unetI/netI      0.0429
_diffrn_reflns_av_R_equivalents   0.0361
_diffrn_reflns_limit_h_min        -13
_diffrn_reflns_limit_h_max        13
_diffrn_reflns_limit_k_min        -15
_diffrn_reflns_limit_k_max        15
_diffrn_reflns_limit_l_min        -20
_diffrn_reflns_limit_l_max        21
_diffrn_reflns_theta_min          1.739
_diffrn_reflns_theta_max          26.813
_diffrn_reflns_theta_full         26.000
_diffrn_measured_fraction_theta_max   0.987
_diffrn_measured_fraction_theta_full  0.991
_diffrn_reflns_Laue_measured_fraction_max    0.987
_diffrn_reflns_Laue_measured_fraction_full   0.991
_diffrn_reflns_point_group_measured_fraction_max   0.987
_diffrn_reflns_point_group_measured_fraction_full  0.991
_reflns_number_total              8725
_reflns_number_gt                 7960
_reflns_threshold_expression      'I > 2\s(I)'
_reflns_Friedel_coverage          0.000
_reflns_Friedel_fraction_max      .
_reflns_Friedel_fraction_full     .
 
_reflns_special_details
;
 Reflections were merged by SHELXL according to the crystal
 class for the calculation of statistics and refinement.
 
 _reflns_Friedel_fraction is defined as the number of unique
 Friedel pairs measured divided by the number that would be
 possible theoretically, ignoring centric projections and
 systematic absences.
;
 
_computing_data_collection        'BIS 2011.8 / APEX2 ver. 2014.9 (Bruker AXS)'
_computing_cell_refinement        'Saint+ ver. V8.40A (Bruker AXS)'
_computing_data_reduction         'Saint+ ver. V8.40A (Bruker AXS)'
_computing_structure_solution     'SHELXT (Sheldrick, 2014)'
_computing_structure_refinement   'SHELXL-2018/3 (Sheldrick, 2018)'
_computing_molecular_graphics     'ShelXLe (Huebschle et all, 2011)'
_computing_publication_material   'SHELXL-2018/3 (Sheldrick, 2018)'

_refine_special_details           ?
_refine_ls_structure_factor_coef  Fsqd
_refine_ls_matrix_type            full
_refine_ls_weighting_scheme       calc
_refine_ls_weighting_details
'w=1/[\s^2^(Fo^2^)+(0.0435P)^2^+2.6221P] where P=(Fo^2^+2Fc^2^)/3'
_atom_sites_solution_primary      dual
_atom_sites_solution_secondary    difmap
_atom_sites_solution_hydrogens    geom
_refine_ls_hydrogen_treatment     constr
_refine_ls_extinction_method      none
_refine_ls_extinction_coef        .
_refine_ls_number_reflns          8725
_refine_ls_number_parameters      493
_refine_ls_number_restraints      0
_refine_ls_R_factor_all           0.0417
_refine_ls_R_factor_gt            0.0378
_refine_ls_wR_factor_ref          0.0997
_refine_ls_wR_factor_gt           0.0974
_refine_ls_goodness_of_fit_ref    1.076
_refine_ls_restrained_S_all       1.076
_refine_ls_shift/su_max           0.001
_refine_ls_shift/su_mean          0.000
 
loop_
 _atom_site_label
 _atom_site_type_symbol
 _atom_site_fract_x
 _atom_site_fract_y
 _atom_site_fract_z
 _atom_site_U_iso_or_equiv
 _atom_site_adp_type
 _atom_site_occupancy
 _atom_site_site_symmetry_order  
 _atom_site_calc_flag
 _atom_site_refinement_flags_posn
 _atom_site_refinement_flags_adp
 _atom_site_refinement_flags_occupancy
 _atom_site_disorder_assembly
 _atom_site_disorder_group
Ag1_1 Ag 0.07985(2) 0.59714(2) 0.32790(2) 0.01607(7) Uani 1 1 d . . . . .
S2_1 S 0.10656(6) 0.57768(5) 0.54597(4) 0.01787(14) Uani 1 1 d . . . . .
O3_1 O 0.15070(19) 0.59704(17) 0.45906(12) 0.0260(4) Uani 1 1 d . . . . .
O4_1 O -0.0019(2) 0.65634(19) 0.55762(15) 0.0369(5) Uani 1 1 d . . . . .
O5_1 O 0.10361(19) 0.45898(16) 0.59460(13) 0.0266(4) Uani 1 1 d . . . . .
C6_1 C 0.2400(3) 0.6089(3) 0.59328(19) 0.0338(7) Uani 1 1 d . . . . .
F7_1 F 0.2566(3) 0.7156(2) 0.55402(14) 0.0593(7) Uani 1 1 d . . . . .
F8_1 F 0.2186(2) 0.5959(2) 0.67540(12) 0.0565(7) Uani 1 1 d . . . . .
F9_1 F 0.34806(19) 0.5401(2) 0.58706(15) 0.0609(7) Uani 1 1 d . . . . .
C1_2 C 0.4220(2) 0.31395(18) 0.27459(15) 0.0098(4) Uani 1 1 d . . . . .
C2_2 C 0.5279(2) 0.30069(19) 0.22104(15) 0.0127(5) Uani 1 1 d . . . . .
C3_2 C 0.6316(2) 0.2131(2) 0.25363(17) 0.0181(5) Uani 1 1 d . . . . .
H3_2 H 0.701120 0.201495 0.217256 0.022 Uiso 1 1 calc R U . . .
C4_2 C 0.6353(2) 0.1429(2) 0.33765(17) 0.0190(5) Uani 1 1 d . . . . .
H4_2 H 0.705454 0.082215 0.358333 0.023 Uiso 1 1 calc R U . . .
C5_2 C 0.5360(2) 0.1619(2) 0.39129(16) 0.0159(5) Uani 1 1 d . . . . .
H5_2 H 0.540830 0.116132 0.449705 0.019 Uiso 1 1 calc R U . . .
C6_2 C 0.4291(2) 0.24655(18) 0.36178(15) 0.0117(4) Uani 1 1 d . . . . .
C7_2 C 0.5419(2) 0.3831(2) 0.13142(16) 0.0143(5) Uani 1 1 d . . . . .
H7_2 H 0.460631 0.439940 0.115850 0.017 Uiso 1 1 calc R U . . .
C8_2 C 0.6528(2) 0.4473(2) 0.13071(16) 0.0166(5) Uani 1 1 d . . . . .
H8A_2 H 0.652450 0.509659 0.076409 0.025 Uiso 1 1 calc R U . . .
H8B_2 H 0.734775 0.394517 0.137681 0.025 Uiso 1 1 calc R U . . .
H8C_2 H 0.641957 0.478745 0.177577 0.025 Uiso 1 1 calc R U . . .
C9_2 C 0.5685(3) 0.3247(2) 0.06357(17) 0.0202(5) Uani 1 1 d . . . . .
H9A_2 H 0.572404 0.382583 0.007421 0.030 Uiso 1 1 calc R U . . .
H9B_2 H 0.499406 0.282158 0.063822 0.030 Uiso 1 1 calc R U . . .
H9C_2 H 0.650614 0.271945 0.076061 0.030 Uiso 1 1 calc R U . . .
C10_2 C 0.3262(2) 0.26268(19) 0.42572(15) 0.0132(5) Uani 1 1 d . . . . .
H10_2 H 0.250275 0.317080 0.394063 0.016 Uiso 1 1 calc R U . . .
C11_2 C 0.2826(3) 0.1494(2) 0.47715(17) 0.0197(5) Uani 1 1 d . . . . .
H11A_2 H 0.201697 0.165065 0.505965 0.029 Uiso 1 1 calc R U . . .
H11B_2 H 0.348491 0.102839 0.519641 0.029 Uiso 1 1 calc R U . . .
H11C_2 H 0.269825 0.108013 0.438630 0.029 Uiso 1 1 calc R U . . .
C12_2 C 0.3746(3) 0.3127(2) 0.48837(16) 0.0188(5) Uani 1 1 d . . . . .
H12A_2 H 0.304965 0.325956 0.526978 0.028 Uiso 1 1 calc R U . . .
H12B_2 H 0.402645 0.385117 0.456590 0.028 Uiso 1 1 calc R U . . .
H12C_2 H 0.446934 0.258855 0.521497 0.028 Uiso 1 1 calc R U . . .
C1_3 C 0.1639(2) 0.95129(18) 0.20044(15) 0.0091(4) Uani 1 1 d . . . . .
C2_3 C 0.0598(2) 0.96776(19) 0.25354(15) 0.0115(4) Uani 1 1 d . . . . .
C3_3 C -0.0348(2) 1.06379(19) 0.22112(16) 0.0140(5) Uani 1 1 d . . . . .
H3_3 H -0.105050 1.078242 0.256205 0.017 Uiso 1 1 calc R U . . .
C4_3 C -0.0286(2) 1.13836(19) 0.13907(16) 0.0141(5) Uani 1 1 d . . . . .
H4_3 H -0.093211 1.204039 0.118684 0.017 Uiso 1 1 calc R U . . .
C5_3 C 0.0718(2) 1.11727(19) 0.08667(15) 0.0132(5) Uani 1 1 d . . . . .
H5_3 H 0.073968 1.167828 0.029861 0.016 Uiso 1 1 calc R U . . .
C6_3 C 0.1699(2) 1.02321(18) 0.11561(15) 0.0098(4) Uani 1 1 d . . . . .
C7_3 C 0.2699(2) 0.99928(19) 0.05226(15) 0.0135(5) Uani 1 1 d . . . . .
H7_3 H 0.337594 0.934933 0.084378 0.016 Uiso 1 1 calc R U . . .
C8_3 C 0.3355(2) 1.1025(2) 0.00612(17) 0.0201(5) Uani 1 1 d . . . . .
H8A_3 H 0.404131 1.080742 -0.030236 0.030 Uiso 1 1 calc R U . . .
H8B_3 H 0.372216 1.127326 0.048215 0.030 Uiso 1 1 calc R U . . .
H8C_3 H 0.272105 1.165093 -0.029028 0.030 Uiso 1 1 calc R U . . .
C9_3 C 0.2093(3) 0.9614(2) -0.01270(18) 0.0242(6) Uani 1 1 d . . . . .
H9A_3 H 0.276317 0.939284 -0.049857 0.036 Uiso 1 1 calc R U . . .
H9B_3 H 0.145748 1.024625 -0.047119 0.036 Uiso 1 1 calc R U . . .
H9C_3 H 0.167093 0.896124 0.017248 0.036 Uiso 1 1 calc R U . . .
C10_3 C 0.0383(2) 0.8835(2) 0.34086(15) 0.0140(5) Uani 1 1 d . . . . .
H10_3 H 0.114454 0.820582 0.355144 0.017 Uiso 1 1 calc R U . . .
C11_3 C -0.0810(2) 0.8314(2) 0.33681(17) 0.0186(5) Uani 1 1 d . . . . .
H11A_3 H -0.087966 0.768797 0.389986 0.028 Uiso 1 1 calc R U . . .
H11B_3 H -0.073129 0.802119 0.288866 0.028 Uiso 1 1 calc R U . . .
H11C_3 H -0.158035 0.890208 0.328997 0.028 Uiso 1 1 calc R U . . .
C12_3 C 0.0240(3) 0.9385(2) 0.41073(17) 0.0196(5) Uani 1 1 d . . . . .
H12A_3 H 0.015908 0.880178 0.466096 0.029 Uiso 1 1 calc R U . . .
H12B_3 H -0.052847 0.997799 0.399493 0.029 Uiso 1 1 calc R U . . .
H12C_3 H 0.099935 0.972833 0.411337 0.029 Uiso 1 1 calc R U . . .
B1_4 B 0.1483(2) 0.7177(2) 0.19021(18) 0.0123(5) Uani 1 1 d . . . . .
H1_4 H 0.074607 0.771702 0.164957 0.015 Uiso 1 1 calc R U . . .
C2_4 C 0.2632(2) 0.75334(18) 0.22512(15) 0.0099(4) Uani 1 1 d . . . . .
N3_4 N 0.26642(17) 0.85271(15) 0.23250(12) 0.0082(4) Uani 1 1 d . . . . .
C4_4 C 0.3862(2) 0.8584(2) 0.27667(16) 0.0139(5) Uani 1 1 d . . . . .
C5_4 C 0.4509(2) 0.7313(2) 0.30404(18) 0.0186(5) Uani 1 1 d . . . . .
H5A_4 H 0.544925 0.724863 0.295582 0.022 Uiso 1 1 calc R U . . .
H5AB_4 H 0.434177 0.692471 0.364938 0.022 Uiso 1 1 calc R U . . .
C6_4 C 0.3926(2) 0.67712(19) 0.24822(17) 0.0154(5) Uani 1 1 d . . . . .
C7_4 C 0.3840(2) 0.5505(2) 0.28689(17) 0.0162(5) Uani 1 1 d . . . . .
H7A_4 H 0.359413 0.534307 0.347441 0.019 Uiso 1 1 calc R U . . .
H7AB_4 H 0.470313 0.505301 0.285254 0.019 Uiso 1 1 calc R U . . .
B2_4 B 0.2844(2) 0.5086(2) 0.24067(17) 0.0095(5) Uani 1 1 d . . . . .
N9_4 N 0.30556(17) 0.39455(15) 0.24044(12) 0.0089(4) Uani 1 1 d . . . . .
C10_4 C 0.2078(2) 0.34570(19) 0.20668(16) 0.0127(5) Uani 1 1 d . . . . .
C11_4 C 0.0766(2) 0.42533(19) 0.19534(16) 0.0133(5) Uani 1 1 d . . . . .
H11A_4 H 0.020348 0.399270 0.162798 0.016 Uiso 1 1 calc R U . . .
H11B_4 H 0.038462 0.413761 0.252579 0.016 Uiso 1 1 calc R U . . .
C12_4 C 0.0702(2) 0.55435(19) 0.15145(15) 0.0115(4) Uani 1 1 d . . . . .
C3_4 C 0.1608(2) 0.59486(18) 0.19870(14) 0.0092(4) Uani 1 1 d . . . . .
C14_4 C 0.3477(2) 0.8971(2) 0.35314(16) 0.0174(5) Uani 1 1 d . . . . .
H14A_4 H 0.424736 0.903957 0.379841 0.026 Uiso 1 1 calc R U . . .
H14B_4 H 0.302802 0.840891 0.394425 0.026 Uiso 1 1 calc R U . . .
H14C_4 H 0.290635 0.971321 0.334419 0.026 Uiso 1 1 calc R U . . .
C15_4 C 0.4659(2) 0.9418(2) 0.21723(18) 0.0201(5) Uani 1 1 d . . . . .
H15A_4 H 0.541201 0.943962 0.248029 0.030 Uiso 1 1 calc R U . . .
H15B_4 H 0.413518 1.018251 0.197094 0.030 Uiso 1 1 calc R U . . .
H15C_4 H 0.493969 0.916870 0.168410 0.030 Uiso 1 1 calc R U . . .
C16_4 C 0.4679(2) 0.6930(2) 0.16308(18) 0.0198(5) Uani 1 1 d . . . . .
H16A_4 H 0.558261 0.657863 0.175534 0.030 Uiso 1 1 calc R U . . .
H16B_4 H 0.462258 0.774638 0.131449 0.030 Uiso 1 1 calc R U . . .
H16C_4 H 0.430674 0.656424 0.128766 0.030 Uiso 1 1 calc R U . . .
C17_4 C 0.1847(2) 0.2306(2) 0.27022(18) 0.0193(5) Uani 1 1 d . . . . .
H17A_4 H 0.125757 0.198691 0.244920 0.029 Uiso 1 1 calc R U . . .
H17B_4 H 0.147127 0.241910 0.322427 0.029 Uiso 1 1 calc R U . . .
H17C_4 H 0.266668 0.177672 0.283850 0.029 Uiso 1 1 calc R U . . .
C18_4 C 0.2547(2) 0.3223(2) 0.12492(17) 0.0187(5) Uani 1 1 d . . . . .
H18A_4 H 0.186274 0.298304 0.101189 0.028 Uiso 1 1 calc R U . . .
H18B_4 H 0.330224 0.261517 0.137621 0.028 Uiso 1 1 calc R U . . .
H18C_4 H 0.277678 0.391881 0.083483 0.028 Uiso 1 1 calc R U . . .
C19_4 C 0.1134(3) 0.5870(2) 0.05850(16) 0.0191(5) Uani 1 1 d . . . . .
H19A_4 H 0.095593 0.670222 0.032135 0.029 Uiso 1 1 calc R U . . .
H19B_4 H 0.066456 0.552081 0.027701 0.029 Uiso 1 1 calc R U . . .
H19C_4 H 0.205795 0.559539 0.056126 0.029 Uiso 1 1 calc R U . . .
C20_4 C -0.0708(2) 0.6105(2) 0.15267(18) 0.0183(5) Uani 1 1 d . . . . .
H20A_4 H -0.077823 0.693720 0.128836 0.028 Uiso 1 1 calc R U . . .
H20B_4 H -0.101808 0.589449 0.211459 0.028 Uiso 1 1 calc R U . . .
H20C_4 H -0.122735 0.584349 0.118476 0.028 Uiso 1 1 calc R U . . .
 
loop_
 _atom_site_aniso_label
 _atom_site_aniso_U_11
 _atom_site_aniso_U_22
 _atom_site_aniso_U_33
 _atom_site_aniso_U_23
 _atom_site_aniso_U_13
 _atom_site_aniso_U_12
Ag1_1 0.01930(10) 0.01515(10) 0.01291(11) -0.00438(7) 0.00219(7) -0.00189(7)
S2_1 0.0180(3) 0.0191(3) 0.0159(3) -0.0036(2) -0.0032(2) -0.0049(2)
O3_1 0.0314(10) 0.0315(11) 0.0148(10) -0.0053(8) -0.0019(8) -0.0088(8)
O4_1 0.0323(11) 0.0353(12) 0.0384(13) -0.0113(10) 0.0015(10) 0.0037(9)
O5_1 0.0302(10) 0.0208(10) 0.0274(11) -0.0033(8) 0.0040(8) -0.0106(8)
C6_1 0.0389(17) 0.0479(19) 0.0174(15) -0.0041(14) -0.0038(12) -0.0261(15)
F7_1 0.0946(18) 0.0607(14) 0.0368(12) -0.0094(11) 0.0011(12) -0.0625(14)
F8_1 0.0760(15) 0.0896(17) 0.0159(10) -0.0127(10) -0.0023(10) -0.0532(14)
F9_1 0.0242(10) 0.0966(19) 0.0526(14) -0.0071(13) -0.0125(9) -0.0165(11)
C1_2 0.0121(10) 0.0048(9) 0.0115(11) -0.0024(8) 0.0008(8) 0.0005(8)
C2_2 0.0140(11) 0.0099(10) 0.0128(12) -0.0031(9) 0.0018(9) -0.0001(8)
C3_2 0.0155(11) 0.0155(11) 0.0190(13) -0.0041(10) 0.0054(10) 0.0037(9)
C4_2 0.0148(11) 0.0122(11) 0.0222(14) -0.0005(10) 0.0003(10) 0.0078(9)
C5_2 0.0183(11) 0.0110(11) 0.0125(12) 0.0016(9) 0.0002(9) 0.0012(9)
C6_2 0.0137(10) 0.0067(10) 0.0139(12) -0.0032(9) 0.0003(9) 0.0001(8)
C7_2 0.0169(11) 0.0122(11) 0.0113(12) -0.0020(9) 0.0027(9) -0.0001(9)
C8_2 0.0168(11) 0.0160(11) 0.0152(13) -0.0045(10) 0.0038(9) -0.0010(9)
C9_2 0.0244(13) 0.0225(13) 0.0142(13) -0.0074(11) 0.0052(10) -0.0043(10)
C10_2 0.0164(11) 0.0092(10) 0.0098(11) 0.0006(9) 0.0013(9) 0.0009(9)
C11_2 0.0239(12) 0.0147(11) 0.0152(13) 0.0008(10) 0.0067(10) -0.0030(10)
C12_2 0.0261(13) 0.0144(11) 0.0124(12) -0.0024(10) -0.0016(10) 0.0024(10)
C1_3 0.0096(10) 0.0042(9) 0.0128(11) -0.0024(8) -0.0036(8) 0.0008(8)
C2_3 0.0134(10) 0.0073(10) 0.0128(12) -0.0022(9) -0.0008(9) -0.0009(8)
C3_3 0.0115(10) 0.0109(10) 0.0177(13) -0.0039(9) 0.0018(9) 0.0006(8)
C4_3 0.0118(10) 0.0100(10) 0.0171(13) -0.0021(9) -0.0026(9) 0.0027(8)
C5_3 0.0171(11) 0.0082(10) 0.0104(12) 0.0016(9) -0.0024(9) -0.0010(9)
C6_3 0.0114(10) 0.0058(9) 0.0121(11) -0.0024(8) 0.0003(8) -0.0022(8)
C7_3 0.0160(11) 0.0098(10) 0.0115(12) -0.0007(9) 0.0019(9) -0.0001(9)
C8_3 0.0215(12) 0.0147(11) 0.0193(14) -0.0012(10) 0.0087(10) -0.0026(10)
C9_3 0.0338(15) 0.0246(13) 0.0166(14) -0.0100(11) 0.0039(11) -0.0057(11)
C10_3 0.0146(11) 0.0116(10) 0.0120(12) -0.0008(9) 0.0029(9) 0.0008(9)
C11_3 0.0186(12) 0.0153(11) 0.0190(13) -0.0028(10) 0.0068(10) -0.0035(9)
C12_3 0.0223(12) 0.0191(12) 0.0146(13) -0.0051(10) 0.0032(10) 0.0013(10)
B1_4 0.0086(11) 0.0098(11) 0.0169(14) -0.0024(10) -0.0028(10) -0.0005(9)
C2_4 0.0106(10) 0.0070(10) 0.0098(11) 0.0001(8) 0.0001(8) -0.0013(8)
N3_4 0.0090(8) 0.0067(8) 0.0070(9) -0.0006(7) -0.0011(7) 0.0009(7)
C4_4 0.0125(10) 0.0116(11) 0.0181(13) -0.0062(10) -0.0073(9) 0.0015(8)
C5_4 0.0170(11) 0.0119(11) 0.0280(15) -0.0092(10) -0.0111(10) 0.0031(9)
C6_4 0.0113(10) 0.0085(10) 0.0263(14) -0.0063(10) -0.0050(9) 0.0014(8)
C7_4 0.0154(11) 0.0109(11) 0.0211(13) -0.0052(10) -0.0070(10) 0.0025(9)
B2_4 0.0104(11) 0.0090(11) 0.0089(12) -0.0032(9) 0.0013(9) -0.0009(9)
N9_4 0.0108(9) 0.0064(8) 0.0084(9) -0.0016(7) -0.0011(7) -0.0001(7)
C10_4 0.0147(11) 0.0082(10) 0.0155(12) -0.0040(9) -0.0015(9) -0.0021(8)
C11_4 0.0131(11) 0.0101(10) 0.0169(12) -0.0039(9) -0.0012(9) -0.0033(8)
C12_4 0.0103(10) 0.0093(10) 0.0146(12) -0.0032(9) -0.0023(8) -0.0015(8)
C3_4 0.0104(10) 0.0086(10) 0.0072(11) -0.0013(8) 0.0002(8) -0.0005(8)
C14_4 0.0244(12) 0.0108(11) 0.0173(13) -0.0053(10) -0.0076(10) -0.0002(9)
C15_4 0.0168(12) 0.0218(13) 0.0271(15) -0.0127(11) 0.0005(10) -0.0083(10)
C16_4 0.0197(12) 0.0161(12) 0.0232(14) -0.0071(11) 0.0020(10) -0.0015(10)
C17_4 0.0227(12) 0.0091(11) 0.0242(14) -0.0014(10) -0.0066(10) -0.0041(9)
C18_4 0.0204(12) 0.0177(12) 0.0215(14) -0.0118(11) -0.0025(10) -0.0015(10)
C19_4 0.0269(13) 0.0147(11) 0.0135(13) -0.0010(10) -0.0045(10) -0.0038(10)
C20_4 0.0132(11) 0.0139(11) 0.0265(14) -0.0053(10) -0.0052(10) 0.0001(9)
 
_geom_special_details
;
 All esds (except the esd in the dihedral angle between two l.s. planes)
 are estimated using the full covariance matrix.  The cell esds are taken
 into account individually in the estimation of esds in distances, angles
 and torsion angles; correlations between esds in cell parameters are only
 used when they are defined by crystal symmetry.  An approximate (isotropic)
 treatment of cell esds is used for estimating esds involving l.s. planes.
;
 
loop_
 _geom_bond_atom_site_label_1
 _geom_bond_atom_site_label_2
 _geom_bond_distance
 _geom_bond_site_symmetry_2
 _geom_bond_publ_flag
Ag1_1 C3_4 2.280(2) . ?
Ag1_1 O3_1 2.3475(19) . ?
Ag1_1 O5_1 2.355(2) 2_566 ?
Ag1_1 B1_4 2.446(3) . ?
S2_1 O4_1 1.426(2) . ?
S2_1 O5_1 1.450(2) . ?
S2_1 O3_1 1.451(2) . ?
S2_1 C6_1 1.816(3) . ?
C6_1 F7_1 1.324(4) . ?
C6_1 F9_1 1.328(4) . ?
C6_1 F8_1 1.334(4) . ?
C1_2 C6_2 1.415(3) . ?
C1_2 C2_2 1.415(3) . ?
C1_2 N9_4 1.454(3) . ?
C2_2 C3_2 1.395(3) . ?
C2_2 C7_2 1.525(3) . ?
C3_2 C4_2 1.382(4) . ?
C3_2 H3_2 0.9500 . ?
C4_2 C5_2 1.383(4) . ?
C4_2 H4_2 0.9500 . ?
C5_2 C6_2 1.391(3) . ?
C5_2 H5_2 0.9500 . ?
C6_2 C10_2 1.517(3) . ?
C7_2 C9_2 1.532(4) . ?
C7_2 C8_2 1.539(3) . ?
C7_2 H7_2 1.0000 . ?
C8_2 H8A_2 0.9800 . ?
C8_2 H8B_2 0.9800 . ?
C8_2 H8C_2 0.9800 . ?
C9_2 H9A_2 0.9800 . ?
C9_2 H9B_2 0.9800 . ?
C9_2 H9C_2 0.9800 . ?
C10_2 C12_2 1.537(4) . ?
C10_2 C11_2 1.538(3) . ?
C10_2 H10_2 1.0000 . ?
C11_2 H11A_2 0.9800 . ?
C11_2 H11B_2 0.9800 . ?
C11_2 H11C_2 0.9800 . ?
C12_2 H12A_2 0.9800 . ?
C12_2 H12B_2 0.9800 . ?
C12_2 H12C_2 0.9800 . ?
C1_3 C2_3 1.405(3) . ?
C1_3 C6_3 1.407(3) . ?
C1_3 N3_4 1.463(3) . ?
C2_3 C3_3 1.395(3) . ?
C2_3 C10_3 1.522(3) . ?
C3_3 C4_3 1.382(3) . ?
C3_3 H3_3 0.9500 . ?
C4_3 C5_3 1.384(3) . ?
C4_3 H4_3 0.9500 . ?
C5_3 C6_3 1.395(3) . ?
C5_3 H5_3 0.9500 . ?
C6_3 C7_3 1.517(3) . ?
C7_3 C9_3 1.530(4) . ?
C7_3 C8_3 1.538(3) . ?
C7_3 H7_3 1.0000 . ?
C8_3 H8A_3 0.9800 . ?
C8_3 H8B_3 0.9800 . ?
C8_3 H8C_3 0.9800 . ?
C9_3 H9A_3 0.9800 . ?
C9_3 H9B_3 0.9800 . ?
C9_3 H9C_3 0.9800 . ?
C10_3 C12_3 1.530(4) . ?
C10_3 C11_3 1.538(3) . ?
C10_3 H10_3 1.0000 . ?
C11_3 H11A_3 0.9800 . ?
C11_3 H11B_3 0.9800 . ?
C11_3 H11C_3 0.9800 . ?
C12_3 H12A_3 0.9800 . ?
C12_3 H12B_3 0.9800 . ?
C12_3 H12C_3 0.9800 . ?
B1_4 C3_4 1.490(3) . ?
B1_4 C2_4 1.569(3) . ?
B1_4 H1_4 0.9500 . ?
C2_4 N3_4 1.306(3) . ?
C2_4 C6_4 1.511(3) . ?
N3_4 C4_4 1.524(3) . ?
C4_4 C14_4 1.521(4) . ?
C4_4 C15_4 1.526(4) . ?
C4_4 C5_4 1.548(3) . ?
C5_4 C6_4 1.533(3) . ?
C5_4 H5A_4 0.9900 . ?
C5_4 H5AB_4 0.9900 . ?
C6_4 C7_4 1.527(3) . ?
C6_4 C16_4 1.560(4) . ?
C7_4 B2_4 1.595(3) . ?
C7_4 H7A_4 0.9900 . ?
C7_4 H7AB_4 0.9900 . ?
B2_4 N9_4 1.416(3) . ?
B2_4 C3_4 1.569(3) . ?
N9_4 C10_4 1.513(3) . ?
C10_4 C18_4 1.527(4) . ?
C10_4 C17_4 1.536(3) . ?
C10_4 C11_4 1.540(3) . ?
C11_4 C12_4 1.536(3) . ?
C11_4 H11A_4 0.9900 . ?
C11_4 H11B_4 0.9900 . ?
C12_4 C3_4 1.525(3) . ?
C12_4 C19_4 1.530(4) . ?
C12_4 C20_4 1.535(3) . ?
C14_4 H14A_4 0.9800 . ?
C14_4 H14B_4 0.9800 . ?
C14_4 H14C_4 0.9800 . ?
C15_4 H15A_4 0.9800 . ?
C15_4 H15B_4 0.9800 . ?
C15_4 H15C_4 0.9800 . ?
C16_4 H16A_4 0.9800 . ?
C16_4 H16B_4 0.9800 . ?
C16_4 H16C_4 0.9800 . ?
C17_4 H17A_4 0.9800 . ?
C17_4 H17B_4 0.9800 . ?
C17_4 H17C_4 0.9800 . ?
C18_4 H18A_4 0.9800 . ?
C18_4 H18B_4 0.9800 . ?
C18_4 H18C_4 0.9800 . ?
C19_4 H19A_4 0.9800 . ?
C19_4 H19B_4 0.9800 . ?
C19_4 H19C_4 0.9800 . ?
C20_4 H20A_4 0.9800 . ?
C20_4 H20B_4 0.9800 . ?
C20_4 H20C_4 0.9800 . ?
 
loop_
 _geom_angle_atom_site_label_1
 _geom_angle_atom_site_label_2
 _geom_angle_atom_site_label_3
 _geom_angle
 _geom_angle_site_symmetry_1
 _geom_angle_site_symmetry_3
 _geom_angle_publ_flag
C3_4 Ag1_1 O3_1 139.50(7) . . ?
C3_4 Ag1_1 O5_1 134.11(8) . 2_566 ?
O3_1 Ag1_1 O5_1 83.99(7) . 2_566 ?
C3_4 Ag1_1 B1_4 36.53(8) . . ?
O3_1 Ag1_1 B1_4 123.42(8) . . ?
O5_1 Ag1_1 B1_4 142.59(8) 2_566 . ?
O4_1 S2_1 O5_1 114.83(13) . . ?
O4_1 S2_1 O3_1 116.12(13) . . ?
O5_1 S2_1 O3_1 114.33(13) . . ?
O4_1 S2_1 C6_1 104.62(16) . . ?
O5_1 S2_1 C6_1 103.27(14) . . ?
O3_1 S2_1 C6_1 101.10(13) . . ?
S2_1 O3_1 Ag1_1 139.90(12) . . ?
S2_1 O5_1 Ag1_1 121.17(12) . 2_566 ?
F7_1 C6_1 F9_1 108.2(3) . . ?
F7_1 C6_1 F8_1 107.9(3) . . ?
F9_1 C6_1 F8_1 108.5(3) . . ?
F7_1 C6_1 S2_1 110.5(2) . . ?
F9_1 C6_1 S2_1 110.6(2) . . ?
F8_1 C6_1 S2_1 111.0(2) . . ?
C6_2 C1_2 C2_2 119.5(2) . . ?
C6_2 C1_2 N9_4 119.9(2) . . ?
C2_2 C1_2 N9_4 120.6(2) . . ?
C3_2 C2_2 C1_2 118.8(2) . . ?
C3_2 C2_2 C7_2 117.0(2) . . ?
C1_2 C2_2 C7_2 123.9(2) . . ?
C4_2 C3_2 C2_2 121.5(2) . . ?
C4_2 C3_2 H3_2 119.3 . . ?
C2_2 C3_2 H3_2 119.3 . . ?
C3_2 C4_2 C5_2 119.3(2) . . ?
C3_2 C4_2 H4_2 120.3 . . ?
C5_2 C4_2 H4_2 120.3 . . ?
C4_2 C5_2 C6_2 121.6(2) . . ?
C4_2 C5_2 H5_2 119.2 . . ?
C6_2 C5_2 H5_2 119.2 . . ?
C5_2 C6_2 C1_2 118.9(2) . . ?
C5_2 C6_2 C10_2 117.8(2) . . ?
C1_2 C6_2 C10_2 123.23(19) . . ?
C2_2 C7_2 C9_2 113.7(2) . . ?
C2_2 C7_2 C8_2 109.2(2) . . ?
C9_2 C7_2 C8_2 108.4(2) . . ?
C2_2 C7_2 H7_2 108.5 . . ?
C9_2 C7_2 H7_2 108.5 . . ?
C8_2 C7_2 H7_2 108.5 . . ?
C7_2 C8_2 H8A_2 109.5 . . ?
C7_2 C8_2 H8B_2 109.5 . . ?
H8A_2 C8_2 H8B_2 109.5 . . ?
C7_2 C8_2 H8C_2 109.5 . . ?
H8A_2 C8_2 H8C_2 109.5 . . ?
H8B_2 C8_2 H8C_2 109.5 . . ?
C7_2 C9_2 H9A_2 109.5 . . ?
C7_2 C9_2 H9B_2 109.5 . . ?
H9A_2 C9_2 H9B_2 109.5 . . ?
C7_2 C9_2 H9C_2 109.5 . . ?
H9A_2 C9_2 H9C_2 109.5 . . ?
H9B_2 C9_2 H9C_2 109.5 . . ?
C6_2 C10_2 C12_2 111.2(2) . . ?
C6_2 C10_2 C11_2 111.62(19) . . ?
C12_2 C10_2 C11_2 108.4(2) . . ?
C6_2 C10_2 H10_2 108.5 . . ?
C12_2 C10_2 H10_2 108.5 . . ?
C11_2 C10_2 H10_2 108.5 . . ?
C10_2 C11_2 H11A_2 109.5 . . ?
C10_2 C11_2 H11B_2 109.5 . . ?
H11A_2 C11_2 H11B_2 109.5 . . ?
C10_2 C11_2 H11C_2 109.5 . . ?
H11A_2 C11_2 H11C_2 109.5 . . ?
H11B_2 C11_2 H11C_2 109.5 . . ?
C10_2 C12_2 H12A_2 109.5 . . ?
C10_2 C12_2 H12B_2 109.5 . . ?
H12A_2 C12_2 H12B_2 109.5 . . ?
C10_2 C12_2 H12C_2 109.5 . . ?
H12A_2 C12_2 H12C_2 109.5 . . ?
H12B_2 C12_2 H12C_2 109.5 . . ?
C2_3 C1_3 C6_3 122.12(19) . . ?
C2_3 C1_3 N3_4 119.23(19) . . ?
C6_3 C1_3 N3_4 118.6(2) . . ?
C3_3 C2_3 C1_3 117.5(2) . . ?
C3_3 C2_3 C10_3 118.0(2) . . ?
C1_3 C2_3 C10_3 124.38(19) . . ?
C4_3 C3_3 C2_3 121.4(2) . . ?
C4_3 C3_3 H3_3 119.3 . . ?
C2_3 C3_3 H3_3 119.3 . . ?
C3_3 C4_3 C5_3 119.9(2) . . ?
C3_3 C4_3 H4_3 120.0 . . ?
C5_3 C4_3 H4_3 120.0 . . ?
C4_3 C5_3 C6_3 121.3(2) . . ?
C4_3 C5_3 H5_3 119.3 . . ?
C6_3 C5_3 H5_3 119.3 . . ?
C5_3 C6_3 C1_3 117.6(2) . . ?
C5_3 C6_3 C7_3 118.3(2) . . ?
C1_3 C6_3 C7_3 123.93(19) . . ?
C6_3 C7_3 C9_3 110.2(2) . . ?
C6_3 C7_3 C8_3 112.6(2) . . ?
C9_3 C7_3 C8_3 110.0(2) . . ?
C6_3 C7_3 H7_3 107.9 . . ?
C9_3 C7_3 H7_3 107.9 . . ?
C8_3 C7_3 H7_3 107.9 . . ?
C7_3 C8_3 H8A_3 109.5 . . ?
C7_3 C8_3 H8B_3 109.5 . . ?
H8A_3 C8_3 H8B_3 109.5 . . ?
C7_3 C8_3 H8C_3 109.5 . . ?
H8A_3 C8_3 H8C_3 109.5 . . ?
H8B_3 C8_3 H8C_3 109.5 . . ?
C7_3 C9_3 H9A_3 109.5 . . ?
C7_3 C9_3 H9B_3 109.5 . . ?
H9A_3 C9_3 H9B_3 109.5 . . ?
C7_3 C9_3 H9C_3 109.5 . . ?
H9A_3 C9_3 H9C_3 109.5 . . ?
H9B_3 C9_3 H9C_3 109.5 . . ?
C2_3 C10_3 C12_3 112.4(2) . . ?
C2_3 C10_3 C11_3 109.0(2) . . ?
C12_3 C10_3 C11_3 110.7(2) . . ?
C2_3 C10_3 H10_3 108.2 . . ?
C12_3 C10_3 H10_3 108.2 . . ?
C11_3 C10_3 H10_3 108.2 . . ?
C10_3 C11_3 H11A_3 109.5 . . ?
C10_3 C11_3 H11B_3 109.5 . . ?
H11A_3 C11_3 H11B_3 109.5 . . ?
C10_3 C11_3 H11C_3 109.5 . . ?
H11A_3 C11_3 H11C_3 109.5 . . ?
H11B_3 C11_3 H11C_3 109.5 . . ?
C10_3 C12_3 H12A_3 109.5 . . ?
C10_3 C12_3 H12B_3 109.5 . . ?
H12A_3 C12_3 H12B_3 109.5 . . ?
C10_3 C12_3 H12C_3 109.5 . . ?
H12A_3 C12_3 H12C_3 109.5 . . ?
H12B_3 C12_3 H12C_3 109.5 . . ?
C3_4 B1_4 C2_4 116.59(19) . . ?
C3_4 B1_4 Ag1_1 65.67(13) . . ?
C2_4 B1_4 Ag1_1 96.62(15) . . ?
C3_4 B1_4 H1_4 121.7 . . ?
C2_4 B1_4 H1_4 121.7 . . ?
Ag1_1 B1_4 H1_4 106.4 . . ?
N3_4 C2_4 C6_4 110.05(19) . . ?
N3_4 C2_4 B1_4 126.7(2) . . ?
C6_4 C2_4 B1_4 123.1(2) . . ?
C2_4 N3_4 C1_3 122.90(18) . . ?
C2_4 N3_4 C4_4 114.66(17) . . ?
C1_3 N3_4 C4_4 122.44(17) . . ?
C14_4 C4_4 N3_4 109.73(19) . . ?
C14_4 C4_4 C15_4 108.3(2) . . ?
N3_4 C4_4 C15_4 111.85(19) . . ?
C14_4 C4_4 C5_4 111.8(2) . . ?
N3_4 C4_4 C5_4 99.94(17) . . ?
C15_4 C4_4 C5_4 115.0(2) . . ?
C6_4 C5_4 C4_4 106.83(18) . . ?
C6_4 C5_4 H5A_4 110.4 . . ?
C4_4 C5_4 H5A_4 110.4 . . ?
C6_4 C5_4 H5AB_4 110.4 . . ?
C4_4 C5_4 H5AB_4 110.4 . . ?
H5A_4 C5_4 H5AB_4 108.6 . . ?
C2_4 C6_4 C7_4 113.39(19) . . ?
C2_4 C6_4 C5_4 101.90(19) . . ?
C7_4 C6_4 C5_4 117.1(2) . . ?
C2_4 C6_4 C16_4 106.2(2) . . ?
C7_4 C6_4 C16_4 107.2(2) . . ?
C5_4 C6_4 C16_4 110.5(2) . . ?
C6_4 C7_4 B2_4 114.72(19) . . ?
C6_4 C7_4 H7A_4 108.6 . . ?
B2_4 C7_4 H7A_4 108.6 . . ?
C6_4 C7_4 H7AB_4 108.6 . . ?
B2_4 C7_4 H7AB_4 108.6 . . ?
H7A_4 C7_4 H7AB_4 107.6 . . ?
N9_4 B2_4 C3_4 121.1(2) . . ?
N9_4 B2_4 C7_4 120.33(19) . . ?
C3_4 B2_4 C7_4 118.56(19) . . ?
B2_4 N9_4 C1_2 122.64(18) . . ?
B2_4 N9_4 C10_4 122.88(18) . . ?
C1_2 N9_4 C10_4 114.47(17) . . ?
N9_4 C10_4 C18_4 111.08(19) . . ?
N9_4 C10_4 C17_4 111.47(19) . . ?
C18_4 C10_4 C17_4 106.0(2) . . ?
N9_4 C10_4 C11_4 109.91(18) . . ?
C18_4 C10_4 C11_4 112.7(2) . . ?
C17_4 C10_4 C11_4 105.52(19) . . ?
C12_4 C11_4 C10_4 119.27(19) . . ?
C12_4 C11_4 H11A_4 107.5 . . ?
C10_4 C11_4 H11A_4 107.5 . . ?
C12_4 C11_4 H11B_4 107.5 . . ?
C10_4 C11_4 H11B_4 107.5 . . ?
H11A_4 C11_4 H11B_4 107.0 . . ?
C3_4 C12_4 C19_4 106.82(19) . . ?
C3_4 C12_4 C20_4 113.7(2) . . ?
C19_4 C12_4 C20_4 107.6(2) . . ?
C3_4 C12_4 C11_4 108.10(18) . . ?
C19_4 C12_4 C11_4 113.7(2) . . ?
C20_4 C12_4 C11_4 107.06(19) . . ?
B1_4 C3_4 C12_4 121.23(19) . . ?
B1_4 C3_4 B2_4 120.04(19) . . ?
C12_4 C3_4 B2_4 117.50(19) . . ?
B1_4 C3_4 Ag1_1 77.80(15) . . ?
C12_4 C3_4 Ag1_1 111.31(15) . . ?
B2_4 C3_4 Ag1_1 92.06(14) . . ?
C4_4 C14_4 H14A_4 109.5 . . ?
C4_4 C14_4 H14B_4 109.5 . . ?
H14A_4 C14_4 H14B_4 109.5 . . ?
C4_4 C14_4 H14C_4 109.5 . . ?
H14A_4 C14_4 H14C_4 109.5 . . ?
H14B_4 C14_4 H14C_4 109.5 . . ?
C4_4 C15_4 H15A_4 109.5 . . ?
C4_4 C15_4 H15B_4 109.5 . . ?
H15A_4 C15_4 H15B_4 109.5 . . ?
C4_4 C15_4 H15C_4 109.5 . . ?
H15A_4 C15_4 H15C_4 109.5 . . ?
H15B_4 C15_4 H15C_4 109.5 . . ?
C6_4 C16_4 H16A_4 109.5 . . ?
C6_4 C16_4 H16B_4 109.5 . . ?
H16A_4 C16_4 H16B_4 109.5 . . ?
C6_4 C16_4 H16C_4 109.5 . . ?
H16A_4 C16_4 H16C_4 109.5 . . ?
H16B_4 C16_4 H16C_4 109.5 . . ?
C10_4 C17_4 H17A_4 109.5 . . ?
C10_4 C17_4 H17B_4 109.5 . . ?
H17A_4 C17_4 H17B_4 109.5 . . ?
C10_4 C17_4 H17C_4 109.5 . . ?
H17A_4 C17_4 H17C_4 109.5 . . ?
H17B_4 C17_4 H17C_4 109.5 . . ?
C10_4 C18_4 H18A_4 109.5 . . ?
C10_4 C18_4 H18B_4 109.5 . . ?
H18A_4 C18_4 H18B_4 109.5 . . ?
C10_4 C18_4 H18C_4 109.5 . . ?
H18A_4 C18_4 H18C_4 109.5 . . ?
H18B_4 C18_4 H18C_4 109.5 . . ?
C12_4 C19_4 H19A_4 109.5 . . ?
C12_4 C19_4 H19B_4 109.5 . . ?
H19A_4 C19_4 H19B_4 109.5 . . ?
C12_4 C19_4 H19C_4 109.5 . . ?
H19A_4 C19_4 H19C_4 109.5 . . ?
H19B_4 C19_4 H19C_4 109.5 . . ?
C12_4 C20_4 H20A_4 109.5 . . ?
C12_4 C20_4 H20B_4 109.5 . . ?
H20A_4 C20_4 H20B_4 109.5 . . ?
C12_4 C20_4 H20C_4 109.5 . . ?
H20A_4 C20_4 H20C_4 109.5 . . ?
H20B_4 C20_4 H20C_4 109.5 . . ?
 
_refine_diff_density_max    0.981
_refine_diff_density_min   -0.453
_refine_diff_density_rms    0.094

_shelx_res_file
;
TITL TEST_a.res in P-1
    test_a.res
    created by SHELXL-2018/3 at 12:12:16 on 25-Sep-2021
REM Old TITL TEST in P1
REM SHELXT solution in P-1
REM R1 0.099,  Rweak 0.011,  Alpha 0.040,  Orientation as input
REM Formula found by SHELXT:  C46 N4 O S Ag
CELL  0.71073  10.5797  12.6112  16.6585   70.490   86.906   79.663
ZERR   1.000   0.0006   0.0007   0.0009    0.002    0.002    0.002
LATT  1
SFAC C H B N O F S AG
UNIT 82 124 4 4 6 6 2 2
TEMP -172.780
SIZE 0.214 0.262 0.452
L.S. 10
BOND $H
LIST 4
ACTA 52
FMAP 2
PLAN 20
OMIT 0 0 1
WGHT    0.043500    2.622100
FVAR       0.48081
RESI 1 MAIN
AG1   8    0.079852    0.597141    0.327895    11.00000    0.01930    0.01515 =
         0.01291   -0.00438    0.00219   -0.00189
S2    7    0.106556    0.577680    0.545972    11.00000    0.01804    0.01907 =
         0.01587   -0.00355   -0.00320   -0.00492
O3    5    0.150699    0.597035    0.459060    11.00000    0.03143    0.03146 =
         0.01483   -0.00527   -0.00192   -0.00881
O4    5   -0.001927    0.656336    0.557618    11.00000    0.03232    0.03530 =
         0.03838   -0.01128    0.00148    0.00373
O5    5    0.103605    0.458979    0.594597    11.00000    0.03023    0.02075 =
         0.02738   -0.00333    0.00401   -0.01057
C6    1    0.240004    0.608939    0.593279    11.00000    0.03889    0.04786 =
         0.01738   -0.00409   -0.00380   -0.02608
F7    6    0.256601    0.715573    0.554016    11.00000    0.09460    0.06067 =
         0.03679   -0.00937    0.00113   -0.06248
F8    6    0.218649    0.595912    0.675400    11.00000    0.07605    0.08955 =
         0.01592   -0.01267   -0.00234   -0.05323
F9    6    0.348057    0.540082    0.587056    11.00000    0.02418    0.09657 =
         0.05258   -0.00708   -0.01251   -0.01646
RESI 0
RESI 2 DIP
C1    1    0.422021    0.313953    0.274592    11.00000    0.01208    0.00483 =
         0.01150   -0.00240    0.00081    0.00048
C2    1    0.527898    0.300689    0.221036    11.00000    0.01397    0.00987 =
         0.01275   -0.00307    0.00178   -0.00015
C3    1    0.631570    0.213122    0.253627    11.00000    0.01551    0.01555 =
         0.01901   -0.00410    0.00540    0.00366
AFIX  43
H3    2    0.701120    0.201495    0.217256    11.00000   -1.20000
AFIX   0
C4    1    0.635343    0.142910    0.337648    11.00000    0.01481    0.01218 =
         0.02222   -0.00050    0.00034    0.00775
AFIX  43
H4    2    0.705454    0.082215    0.358333    11.00000   -1.20000
AFIX   0
C5    1    0.535987    0.161940    0.391292    11.00000    0.01831    0.01105 =
         0.01253    0.00164    0.00016    0.00124
AFIX  43
H5    2    0.540830    0.116132    0.449705    11.00000   -1.20000
AFIX   0
C6    1    0.429118    0.246547    0.361776    11.00000    0.01365    0.00666 =
         0.01386   -0.00319    0.00035    0.00014
C7    1    0.541922    0.383051    0.131421    11.00000    0.01690    0.01216 =
         0.01126   -0.00198    0.00272   -0.00010
AFIX  13
H7    2    0.460631    0.439940    0.115850    11.00000   -1.20000
AFIX   0
C8    1    0.652846    0.447328    0.130707    11.00000    0.01684    0.01602 =
         0.01524   -0.00447    0.00378   -0.00096
AFIX 137
H8A   2    0.652450    0.509659    0.076409    11.00000   -1.50000
H8B   2    0.734775    0.394517    0.137681    11.00000   -1.50000
H8C   2    0.641957    0.478745    0.177577    11.00000   -1.50000
AFIX   0
C9    1    0.568477    0.324679    0.063573    11.00000    0.02445    0.02245 =
         0.01416   -0.00743    0.00521   -0.00433
AFIX 137
H9A   2    0.572404    0.382583    0.007421    11.00000   -1.50000
H9B   2    0.499406    0.282158    0.063822    11.00000   -1.50000
H9C   2    0.650614    0.271945    0.076061    11.00000   -1.50000
AFIX   0
C10   1    0.326183    0.262682    0.425716    11.00000    0.01641    0.00918 =
         0.00980    0.00062    0.00132    0.00090
AFIX  13
H10   2    0.250275    0.317080    0.394063    11.00000   -1.20000
AFIX   0
C11   1    0.282597    0.149375    0.477152    11.00000    0.02386    0.01470 =
         0.01517    0.00082    0.00675   -0.00305
AFIX 137
H11A  2    0.201697    0.165065    0.505965    11.00000   -1.50000
H11B  2    0.348491    0.102839    0.519641    11.00000   -1.50000
H11C  2    0.269825    0.108013    0.438630    11.00000   -1.50000
AFIX   0
C12   1    0.374565    0.312682    0.488371    11.00000    0.02607    0.01438 =
         0.01240   -0.00236   -0.00163    0.00242
AFIX 137
H12A  2    0.304965    0.325956    0.526978    11.00000   -1.50000
H12B  2    0.402645    0.385117    0.456590    11.00000   -1.50000
H12C  2    0.446934    0.258855    0.521497    11.00000   -1.50000
AFIX   0
RESI 0
RESI 3 DIP
C1    1    0.163946    0.951294    0.200437    11.00000    0.00964    0.00418 =
         0.01282   -0.00238   -0.00359    0.00079
C2    1    0.059799    0.967764    0.253538    11.00000    0.01335    0.00725 =
         0.01280   -0.00219   -0.00079   -0.00086
C3    1   -0.034821    1.063793    0.221122    11.00000    0.01153    0.01093 =
         0.01769   -0.00386    0.00176    0.00057
AFIX  43
H3    2   -0.105050    1.078242    0.256205    11.00000   -1.20000
AFIX   0
C4    1   -0.028609    1.138363    0.139075    11.00000    0.01181    0.01001 =
         0.01709   -0.00215   -0.00256    0.00272
AFIX  43
H4    2   -0.093211    1.204039    0.118684    11.00000   -1.20000
AFIX   0
C5    1    0.071788    1.117269    0.086668    11.00000    0.01712    0.00822 =
         0.01042    0.00160   -0.00237   -0.00096
AFIX  43
H5    2    0.073968    1.167828    0.029861    11.00000   -1.20000
AFIX   0
C6    1    0.169880    1.023212    0.115608    11.00000    0.01138    0.00578 =
         0.01213   -0.00243    0.00033   -0.00223
C7    1    0.269941    0.999283    0.052262    11.00000    0.01595    0.00983 =
         0.01154   -0.00070    0.00190   -0.00008
AFIX  13
H7    2    0.337594    0.934933    0.084378    11.00000   -1.20000
AFIX   0
C8    1    0.335546    1.102466    0.006120    11.00000    0.02155    0.01471 =
         0.01930   -0.00117    0.00873   -0.00258
AFIX 137
H8A   2    0.404131    1.080742   -0.030236    11.00000   -1.50000
H8B   2    0.372216    1.127326    0.048215    11.00000   -1.50000
H8C   2    0.272105    1.165093   -0.029028    11.00000   -1.50000
AFIX   0
C9    1    0.209329    0.961428   -0.012703    11.00000    0.03378    0.02458 =
         0.01664   -0.01002    0.00390   -0.00565
AFIX 137
H9A   2    0.276317    0.939284   -0.049857    11.00000   -1.50000
H9B   2    0.145748    1.024625   -0.047119    11.00000   -1.50000
H9C   2    0.167093    0.896124    0.017248    11.00000   -1.50000
AFIX   0
C10   1    0.038329    0.883493    0.340863    11.00000    0.01456    0.01160 =
         0.01196   -0.00076    0.00289    0.00076
AFIX  13
H10   2    0.114454    0.820582    0.355144    11.00000   -1.20000
AFIX   0
C11   1   -0.081031    0.831430    0.336810    11.00000    0.01861    0.01530 =
         0.01902   -0.00276    0.00675   -0.00346
AFIX 137
H11A  2   -0.087966    0.768797    0.389986    11.00000   -1.50000
H11B  2   -0.073129    0.802119    0.288866    11.00000   -1.50000
H11C  2   -0.158035    0.890208    0.328997    11.00000   -1.50000
AFIX   0
C12   1    0.024047    0.938523    0.410728    11.00000    0.02234    0.01908 =
         0.01461   -0.00511    0.00321    0.00134
AFIX 137
H12A  2    0.015908    0.880178    0.466096    11.00000   -1.50000
H12B  2   -0.052847    0.997799    0.399493    11.00000   -1.50000
H12C  2    0.099935    0.972833    0.411337    11.00000   -1.50000
AFIX   0
RESI 0
RESI 4 CHR
B1    3    0.148327    0.717702    0.190212    11.00000    0.00856    0.00981 =
         0.01689   -0.00244   -0.00276   -0.00054
AFIX  43
H1    2    0.074607    0.771702    0.164957    11.00000   -1.20000
AFIX   0
C2    1    0.263150    0.753335    0.225121    11.00000    0.01064    0.00697 =
         0.00982    0.00014    0.00008   -0.00129
N3    4    0.266422    0.852714    0.232497    11.00000    0.00898    0.00671 =
         0.00702   -0.00064   -0.00105    0.00095
C4    1    0.386212    0.858401    0.276670    11.00000    0.01246    0.01162 =
         0.01810   -0.00616   -0.00733    0.00151
C5    1    0.450870    0.731321    0.304040    11.00000    0.01703    0.01186 =
         0.02801   -0.00924   -0.01113    0.00306
AFIX  23
H5A   2    0.544925    0.724863    0.295582    11.00000   -1.20000
H5AB  2    0.434177    0.692471    0.364938    11.00000   -1.20000
AFIX   0
C6    1    0.392561    0.677117    0.248215    11.00000    0.01131    0.00851 =
         0.02627   -0.00629   -0.00499    0.00136
C7    1    0.384023    0.550508    0.286889    11.00000    0.01537    0.01089 =
         0.02107   -0.00515   -0.00700    0.00254
AFIX  23
H7A   2    0.359413    0.534307    0.347441    11.00000   -1.20000
H7AB  2    0.470313    0.505301    0.285254    11.00000   -1.20000
AFIX   0
B2    3    0.284436    0.508552    0.240671    11.00000    0.01041    0.00903 =
         0.00894   -0.00325    0.00128   -0.00085
N9    4    0.305560    0.394554    0.240438    11.00000    0.01080    0.00637 =
         0.00841   -0.00164   -0.00107   -0.00013
C10   1    0.207756    0.345704    0.206684    11.00000    0.01474    0.00820 =
         0.01549   -0.00402   -0.00147   -0.00212
C11   1    0.076605    0.425334    0.195336    11.00000    0.01312    0.01014 =
         0.01689   -0.00388   -0.00122   -0.00333
AFIX  23
H11A  2    0.020348    0.399270    0.162798    11.00000   -1.20000
H11B  2    0.038462    0.413761    0.252579    11.00000   -1.20000
AFIX   0
C12   1    0.070244    0.554351    0.151455    11.00000    0.01035    0.00931 =
         0.01458   -0.00321   -0.00231   -0.00152
C3    1    0.160831    0.594863    0.198698    11.00000    0.01038    0.00857 =
         0.00721   -0.00125    0.00016   -0.00051
C14   1    0.347667    0.897084    0.353142    11.00000    0.02443    0.01076 =
         0.01726   -0.00535   -0.00765   -0.00023
AFIX 137
H14A  2    0.424736    0.903957    0.379841    11.00000   -1.50000
H14B  2    0.302802    0.840891    0.394425    11.00000   -1.50000
H14C  2    0.290635    0.971321    0.334419    11.00000   -1.50000
AFIX   0
C15   1    0.465852    0.941837    0.217232    11.00000    0.01679    0.02182 =
         0.02713   -0.01274    0.00046   -0.00829
AFIX 137
H15A  2    0.541201    0.943962    0.248029    11.00000   -1.50000
H15B  2    0.413518    1.018251    0.197094    11.00000   -1.50000
H15C  2    0.493969    0.916870    0.168410    11.00000   -1.50000
AFIX   0
C16   1    0.467944    0.692985    0.163079    11.00000    0.01967    0.01612 =
         0.02319   -0.00713    0.00200   -0.00150
AFIX 137
H16A  2    0.558261    0.657863    0.175534    11.00000   -1.50000
H16B  2    0.462258    0.774638    0.131449    11.00000   -1.50000
H16C  2    0.430674    0.656424    0.128766    11.00000   -1.50000
AFIX   0
C17   1    0.184744    0.230571    0.270222    11.00000    0.02266    0.00908 =
         0.02424   -0.00141   -0.00659   -0.00407
AFIX 137
H17A  2    0.125757    0.198691    0.244920    11.00000   -1.50000
H17B  2    0.147127    0.241910    0.322427    11.00000   -1.50000
H17C  2    0.266668    0.177672    0.283850    11.00000   -1.50000
AFIX   0
C18   1    0.254688    0.322250    0.124919    11.00000    0.02039    0.01775 =
         0.02151   -0.01184   -0.00254   -0.00147
AFIX 137
H18A  2    0.186274    0.298304    0.101189    11.00000   -1.50000
H18B  2    0.330224    0.261517    0.137621    11.00000   -1.50000
H18C  2    0.277678    0.391881    0.083483    11.00000   -1.50000
AFIX   0
C19   1    0.113401    0.586981    0.058500    11.00000    0.02694    0.01475 =
         0.01348   -0.00103   -0.00448   -0.00377
AFIX 137
H19A  2    0.095593    0.670222    0.032135    11.00000   -1.50000
H19B  2    0.066456    0.552081    0.027701    11.00000   -1.50000
H19C  2    0.205795    0.559539    0.056126    11.00000   -1.50000
AFIX   0
C20   1   -0.070773    0.610545    0.152666    11.00000    0.01322    0.01392 =
         0.02655   -0.00532   -0.00524    0.00007
AFIX 137
H20A  2   -0.077823    0.693720    0.128836    11.00000   -1.50000
H20B  2   -0.101808    0.589449    0.211459    11.00000   -1.50000
H20C  2   -0.122735    0.584349    0.118476    11.00000   -1.50000
RESI 0
REM #####
AFIX   0
HKLF 4


REM  TEST_a.res in P-1
REM wR2 = 0.099659, GooF = S = 1.07551, Restrained GooF = 1.07551 for all data
REM R1 = 0.037789 for 7960 Fo > 4sig(Fo) and 0.041663 for all 8725 data
REM 493 parameters refined using 0 restraints

END

WGHT      0.0435      2.6221

REM Highest difference peak  0.981,  deepest hole -0.453,  1-sigma level  0.094
Q1    1   0.3558  0.6186  0.3805  11.00000  0.05    0.98
Q2    1   0.4169  0.5801  0.2405  11.00000  0.05    0.75
Q3    1   0.0682  0.5482  0.3763  11.00000  0.05    0.73
Q4    1   0.4883  0.7601  0.2582  11.00000  0.05    0.70
Q5    1   0.0154  0.5764  0.3007  11.00000  0.05    0.69
Q6    1   0.1702  0.5850  0.3217  11.00000  0.05    0.63
Q7    1   0.1352  0.6386  0.3454  11.00000  0.05    0.60
Q8    1   0.1762  0.5867  0.5773  11.00000  0.05    0.58
Q9    1   0.1103  0.5797  0.1736  11.00000  0.05    0.57
Q10   1   0.0949  0.6575  0.3412  11.00000  0.05    0.57
Q11   1   0.1082  0.6611  0.2738  11.00000  0.05    0.56
Q12   1   0.0053  0.5862  0.1479  11.00000  0.05    0.56
Q13   1   0.0829  0.6126  0.4756  11.00000  0.05    0.56
Q14   1   0.2227  0.5579  0.2105  11.00000  0.05    0.55
Q15   1   0.0407  0.5799  0.5790  11.00000  0.05    0.55
Q16   1   0.4741  0.3074  0.2458  11.00000  0.05    0.54
Q17   1   0.1595  0.6556  0.1802  11.00000  0.05    0.53
Q18   1   0.3282  0.7205  0.2372  11.00000  0.05    0.53
Q19   1   0.1176  1.0696  0.1083  11.00000  0.05    0.52
Q20   1   0.3222  0.8587  0.2574  11.00000  0.05    0.52
;
_shelx_res_checksum   49445

_shelx_hkl_file
;
  -1   0   0 1935.81   83.19
  -1   0   0 1936.61   83.19
  -1   0   0 1928.51   83.69
   1   0   0 2007.00   83.39
   1   0   0 1977.10   83.69
   1   0   0 2064.49   83.39
  -2   0   0  690.03   30.80
  -2   0   0  695.33   30.40
  -2   0   0  696.53   30.40
   2   0   0  702.23   30.80
   2   0   0  765.22   30.40
   2   0   0  747.53   30.50
   2   0   0  731.03   30.70
  -3   0   0  257.07   11.90
  -3   0   0  255.57   11.90
   3   0   0  258.87   12.50
   3   0   0  275.77   11.80
   3   0   0  274.07   12.20
   3   0   0  279.37   11.90
  -4   0   0  640.04   28.20
  -4   0   0  634.04   28.30
   4   0   0  660.03   28.70
   4   0   0  642.54   29.10
   4   0   0  651.13   28.20
   4   0   0  690.83   28.20
  -5   0   0 1280.37   56.79
  -5   0   0 1314.07   56.89
   5   0   0 1349.07   57.49
   5   0   0 1371.06   57.99
   5   0   0 1350.16   56.79
   5   0   0 1330.27   57.39
  -6   0   0 1360.46   60.19
  -6   0   0 1398.26   60.29
   6   0   0 1458.35   60.99
   6   0   0 1409.76   61.09
  -7   0   0  643.74   30.10
  -7   0   0  687.33   30.40
   7   0   0  696.83   31.30
   7   0   0  692.83   31.10
  -8   0   0  163.68    9.20
  -8   0   0  184.48    9.60
   8   0   0  170.08   10.20
   8   0   0  163.48   10.30
  -9   0   0   20.70    3.20
  -9   0   0   18.00    3.40
   9   0   0   26.50    4.30
   9   0   0   17.90    4.00
 -10   0   0    5.00    2.60
 -10   0   0   10.60    2.80
  10   0   0   12.80    3.80
  10   0   0   10.20    3.90
 -11   0   0  572.74   27.10
 -11   0   0  586.54   28.00
  11   0   0  576.34   29.60
 -12   0   0  153.88   10.50
  12   0   0  138.99   11.80
 -13   0   0  149.39   10.70
  13   0   0  133.39   12.90
  13  -1   0  198.88   15.10
  12  -1   0  125.99   12.30
 -12   1   0  130.59    8.90
 -12   1   0   98.29    9.40
  11  -1   0  123.09   10.40
 -11   1   0  128.49    9.20
 -11   1   0  116.49    8.50
  10  -1   0    4.30    2.80
  10  -1   0    0.80    3.00
 -10   1   0    3.10    2.30
 -10   1   0    5.20    2.60
   9  -1   0  467.95   22.60
   9  -1   0  451.15   23.60
  -9   1   0  458.95   22.20
  -9   1   0  490.35   22.70
   8  -1   0  194.88   11.00
   8  -1   0  178.28   11.70
  -8   1   0  203.08   11.00
  -8   1   0  214.38   10.90
   7  -1   0  637.44   29.00
   7  -1   0  650.63   29.90
  -7   1   0  617.04   28.80
  -7   1   0  648.04   28.80
   6  -1   0 1207.98   51.69
   6  -1   0 1170.28   50.59
   6  -1   0 1178.68   51.39
  -6   1   0 1165.78   50.59
  -6   1   0 1115.39   50.49
   5  -1   0  269.27   12.80
   5  -1   0  277.47   13.50
   5  -1   0  262.67   13.40
  -5   1   0  270.37   12.80
  -5   1   0  261.27   12.80
   4  -1   0 1275.77   53.99
   4  -1   0 1273.57   53.79
   4  -1   0 1243.18   54.59
   4  -1   0 1300.47   54.59
  -4   1   0 1286.67   54.09
  -4   1   0 1223.88   54.09
   3  -1   0  703.83   29.00
   3  -1   0  705.93   29.10
   3  -1   0  706.63   29.50
   3  -1   0  659.53   29.50
  -3   1   0  645.54   29.20
  -3   1   0  631.34   29.10
  -3   1   0  674.63   29.10
   2  -1   0  472.25   19.70
   2  -1   0  418.66   19.80
   2  -1   0  474.75   19.50
   2  -1   0  473.55   19.60
  -2   1   0  441.26   19.60
  -2   1   0  450.05   19.60
  -2   1   0  415.36   19.60
  -2   1   0  479.15   19.80
   1  -1   0 4925.31  203.28
   1  -1   0 4670.23  202.78
   1  -1   0 4843.82  202.98
   1  -1   0 5265.07  203.08
   1  -1   0 4377.26  202.98
  -1   1   0 5184.38  204.58
  -1   1   0 4642.54  203.38
  -1   1   0 4771.32  202.68
  -1   1   0 4730.33  203.38
   0  -1   0 5525.55  223.78
   0   1   0 5469.35  223.88
   0   1   0 4864.11  222.18
  -1  -1   0   79.39    3.90
  -1  -1   0   89.79    4.50
   1   1   0   95.69    3.90
   1   1   0   87.19    4.50
  -2  -1   0    6.40    1.30
  -2  -1   0    5.20    0.70
   2   1   0    5.20    0.70
   2   1   0    5.40    1.10
   2   1   0    5.30    1.30
   2   1   0    4.40    0.60
  -3  -1   0 2406.06   99.19
  -3  -1   0 2215.98   98.29
  -3  -1   0 2307.37   98.49
   3   1   0 2269.87   99.29
   3   1   0 2422.96   99.39
   3   1   0 2319.37   98.39
   3   1   0 2503.55   98.99
  -4  -1   0 1520.55   65.99
  -4  -1   0 1525.85   66.09
   4   1   0 1578.94   65.99
   4   1   0 1589.74   67.29
   4   1   0 1656.23   66.09
   4   1   0 1520.85   67.09
  -5  -1   0 2734.03  115.29
  -5  -1   0 2783.92  115.39
   5   1   0 2654.83  116.49
   5   1   0 2758.72  116.89
   5   1   0 2772.62  115.29
  -6  -1   0  907.71   39.90
  -6  -1   0  894.51   39.60
   6   1   0  945.11   39.70
   6   1   0  930.51   41.10
  -7  -1   0  227.48   11.10
  -7  -1   0  219.08   11.30
   7   1   0  232.98   12.70
  -8  -1   0   28.20    3.40
  -8  -1   0   21.20    2.70
   8   1   0   21.00    3.90
  -9  -1   0    5.00    2.40
  -9  -1   0    2.80    1.80
   9   1   0    4.90    3.10
   9   1   0    3.80    2.80
 -10  -1   0  629.34   29.30
  10   1   0  633.54   30.60
  10   1   0  614.54   30.50
 -11  -1   0  103.59    8.40
  11   1   0   96.69    8.90
  11   1   0   87.19    8.90
 -12  -1   0  146.19   10.30
  12   1   0  157.28   11.90
 -13  -1   0   86.69    8.50
  13   1   0   79.89    9.90
  12  -2   0    4.00    4.20
 -12   2   0    1.00    2.90
  11  -2   0   82.19    9.50
 -11   2   0   83.09    7.70
  10  -2   0  118.09    9.90
 -10   2   0  127.69   10.00
 -10   2   0  118.99    8.30
   9  -2   0  491.15   23.20
   9  -2   0  490.75   25.20
  -9   2   0  491.45   23.60
  -9   2   0  492.15   23.80
   8  -2   0  799.42   35.70
   8  -2   0  773.72   37.30
  -8   2   0  790.72   36.20
  -8   2   0  829.82   36.20
   7  -2   0  976.60   44.20
   7  -2   0 1073.89   45.80
   7  -2   0 1022.80   45.80
  -7   2   0  961.70   44.60
  -7   2   0 1036.50   44.80
   6  -2   0  260.77   13.50
   6  -2   0  258.07   13.70
  -6   2   0  252.37   12.80
  -6   2   0  261.57   13.00
   5  -2   0  278.47   13.10
   5  -2   0  234.48   13.20
  -5   2   0  259.57   12.70
   4  -2   0  102.59    6.20
   4  -2   0  109.59    6.10
   4  -2   0  114.09    6.70
  -4   2   0   97.69    5.60
  -4   2   0   97.19    5.90
   3  -2   0 2059.49   84.49
   3  -2   0 2022.30   84.69
   3  -2   0 2091.89   84.49
   3  -2   0 1919.01   84.89
   3  -2   0 2052.09   84.29
  -3   2   0 1876.11   84.09
  -3   2   0 2134.49   84.89
  -3   2   0 1839.92   84.49
   2  -2   0 3001.10  121.99
   2  -2   0 2908.71  122.29
   2  -2   0 3052.39  121.99
   2  -2   0 2813.32  122.49
   2  -2   0 3084.49  122.19
  -2   2   0 2668.33  122.09
  -2   2   0 3096.09  122.49
  -2   2   0 2808.82  122.39
  -2   2   0 2750.32  122.29
   1  -2   0 9999.00  388.86
   1  -2   0 8855.41  386.96
   1  -2   0 9415.36  385.16
  -1   2   0 8497.65  385.46
  -1   2   0 9770.72  387.76
  -1   2   0 8505.45  386.66
   0  -2   0  663.13   30.50
   0  -2   0  749.82   31.00
   0   2   0  718.93   31.10
   0   2   0  724.23   30.50
  -1  -2   0 1268.47   50.89
  -1  -2   0 1105.29   49.99
   1   2   0 1189.08   50.09
  -2  -2   0 2253.67   91.79
  -2  -2   0 2022.40   90.89
   2   2   0 2284.67   91.09
   2   2   0 2084.99   91.69
  -3  -2   0  895.91   37.90
  -3  -2   0  926.71   39.20
   3   2   0  933.31   37.90
   3   2   0  862.71   39.10
   3   2   0  883.21   37.70
   3   2   0  856.61   39.20
  -4  -2   0 1244.08   52.19
  -4  -2   0 1141.49   50.89
   4   2   0 1166.48   52.49
   4   2   0 1195.48   52.39
   4   2   0 1241.38   50.89
   4   2   0 1215.48   50.69
  -5  -2   0  661.13   28.80
  -5  -2   0  592.64   27.30
   5   2   0  618.74   27.10
   5   2   0  649.14   29.20
  -6  -2   0  114.09    6.50
   6   2   0  128.99    8.40
   6   2   0  126.69    6.30
  -7  -2   0    3.20    1.40
   7   2   0    0.30    2.10
  -8  -2   0  387.86   18.60
   8   2   0  403.46   20.70
  -9  -2   0  343.07   16.90
   9   2   0  342.27   18.90
 -10  -2   0  370.86   18.10
  10   2   0  348.27   19.10
  10   2   0  360.86   20.00
 -11  -2   0  302.07   15.70
  11   2   0  297.57   16.90
  11   2   0  272.47   17.20
 -12  -2   0   55.39    6.50
  12   2   0   57.69    7.90
 -13  -2   0   19.90    4.40
  13   2   0   11.90    4.80
  12  -3   0    0.60    3.90
 -12   3   0    8.10    3.70
  11  -3   0   11.40    4.50
 -11   3   0   12.50    3.60
  10  -3   0   45.60    6.90
 -10   3   0   66.39    6.60
   9  -3   0  113.99    7.30
   9  -3   0  115.09    9.70
  -9   3   0  124.19    8.30
   8  -3   0   70.49    9.80
   8  -3   0   53.49    6.60
   8  -3   0   54.29    4.60
  -8   3   0   58.79    5.80
   7  -3   0  127.69    9.50
   7  -3   0  146.89    9.00
   7  -3   0  147.99    8.60
  -7   3   0  130.99    8.40
   6  -3   0  289.07   16.50
   6  -3   0  362.86   16.30
   6  -3   0  328.37   15.90
  -6   3   0  297.67   15.70
   5  -3   0   14.00    2.80
   5  -3   0   17.30    2.70
   5  -3   0   18.70    2.70
  -5   3   0   13.40    2.40
   4  -3   0   20.10    2.50
   4  -3   0   17.60    3.00
   4  -3   0   22.60    2.90
  -4   3   0   18.40    2.60
  -4   3   0   17.40    1.90
   3  -3   0 5768.62  254.07
   3  -3   0 6112.19  252.67
   3  -3   0 6052.19  251.67
   3  -3   0 6169.78  253.27
  -3   3   0 6156.38  253.07
  -3   3   0 5939.91  252.87
  -3   3   0 5888.11  251.97
   2  -3   0 1081.89   46.90
   2  -3   0 1124.39   46.40
   2  -3   0 1038.80   46.90
  -2   3   0 1152.48   46.90
  -2   3   0 1008.50   46.90
  -2   3   0 1085.29   46.00
  -2   3   0 1109.29   46.50
   1  -3   0 2948.80  129.29
   1  -3   0 3488.45  129.89
  -1   3   0 3139.59  129.39
  -1   3   0 2829.42  128.89
  -1   3   0 2956.80  129.79
   0  -3   0  843.12   38.30
   0  -3   0  984.60   39.30
   0   3   0  920.11   38.50
   0   3   0  860.41   38.00
   0   3   0  865.91   39.20
  -1  -3   0 3490.05  155.68
  -1  -3   0 3888.21  156.88
   1   3   0 3785.32  156.78
   1   3   0 3707.63  156.88
  -2  -3   0 2763.52  115.09
  -2  -3   0 2616.54  113.79
   2   3   0 2751.12  113.89
  -3  -3   0  653.03   28.70
  -3  -3   0  596.04   26.90
   3   3   0  625.64   27.30
   3   3   0  647.64   28.90
  -4  -3   0 1759.02   67.99
  -4  -3   0 1429.26   65.79
   4   3   0 1499.15   65.49
   4   3   0 1452.85   67.79
   4   3   0 1666.93   65.89
  -5  -3   0  417.86   18.70
   5   3   0  402.16   21.00
   5   3   0  439.66   18.40
  -6  -3   0   80.49    5.00
   6   3   0   84.29    7.20
   6   3   0   91.49    4.70
  -7  -3   0   16.10    2.40
   7   3   0   15.80    1.90
   7   3   0   10.60    3.50
  -8  -3   0  623.24   27.90
   8   3   0  617.44   30.60
  -9  -3   0  108.09    6.80
   9   3   0   95.99    8.90
 -10  -3   0   43.50    4.90
  10   3   0   50.19    7.00
 -11  -3   0   68.59    6.60
  11   3   0   86.29    9.60
 -12  -3   0   98.59    8.30
  12   3   0   73.79    9.30
  12   3   0   86.29    9.20
 -13  -3   0  176.78   12.20
  13   3   0  208.18   14.40
  12  -4   0    4.90    4.80
 -12   4   0    7.20    3.30
  11  -4   0  157.48   12.80
 -11   4   0  154.48   10.90
  10  -4   0  147.89   12.10
 -10   4   0  176.98   11.00
   9  -4   0   59.89    7.50
  -9   4   0   59.99    6.30
   8  -4   0   89.99    8.80
   8  -4   0   76.29    5.30
  -8   4   0   81.19    7.30
   7  -4   0    7.80    2.50
   7  -4   0    4.40    2.10
   7  -4   0   16.80    3.90
  -7   4   0    8.20    2.60
   6  -4   0  662.43   30.50
   6  -4   0  616.04   31.50
   6  -4   0  750.32   30.60
  -6   4   0  647.14   30.70
   5  -4   0   35.00    3.90
   5  -4   0   33.90    4.50
  -5   4   0   26.30    3.50
   4  -4   0  645.54   28.20
   4  -4   0  596.04   28.60
  -4   4   0  622.44   28.00
  -4   4   0  617.34   26.70
   3  -4   0   28.20    3.60
   3  -4   0   25.70    3.70
  -3   4   0   28.40    3.20
  -3   4   0   24.30    3.50
  -3   4   0   27.70    2.10
   2  -4   0  337.27   16.00
   2  -4   0  357.46   16.30
  -2   4   0  314.97   15.40
  -2   4   0  324.87   16.40
   1  -4   0  166.28    8.80
   1  -4   0  171.68    9.40
  -1   4   0  176.58    8.80
  -1   4   0  165.18    8.30
  -1   4   0  160.78    9.50
   0  -4   0 3304.47  146.79
   0  -4   0 3771.62  147.89
   0   4   0 3705.83  146.99
   0   4   0 3299.47  146.29
   0   4   0 3368.86  147.99
  -1  -4   0 6041.10  232.08
  -1  -4   0 5181.38  230.58
   1   4   0 5298.27  232.08
  -2  -4   0  937.51   43.50
  -2  -4   0 1110.09   45.40
   2   4   0 1063.89   43.80
   2   4   0  956.00   45.20
  -3  -4   0 1106.59   47.50
  -3  -4   0 1014.10   45.20
   3   4   0  997.10   47.60
   3   4   0 1140.69   45.90
  -4  -4   0   79.79    4.20
   4   4   0   65.99    6.60
  -5  -4   0  759.32   32.90
   5   4   0  747.73   35.70
   5   4   0  773.82   32.50
  -6  -4   0  167.48    8.40
   6   4   0  160.98   11.00
   6   4   0  168.08    7.90
  -7  -4   0 1559.54   66.49
   7   4   0 1496.95   69.59
   7   4   0 1599.44   65.89
  -8  -4   0  551.84   24.40
   8   4   0  519.05   27.60
  -9  -4   0   57.49    5.00
   9   4   0   62.99    7.90
 -10  -4   0    1.00    1.80
  10   4   0   -0.10    3.50
 -11  -4   0    3.70    2.60
  11   4   0    2.30    4.00
 -12  -4   0  129.29    9.00
  12   4   0  115.79   12.30
 -13  -4   0  197.48   12.80
  13   4   0  217.08   14.50
  11  -5   0  190.68   14.90
 -11   5   0  196.68   13.00
  10  -5   0  133.99   13.00
 -10   5   0  148.69   10.40
   9  -5   0   14.30    4.60
  -9   5   0    7.60    3.00
   8  -5   0   52.89    7.00
  -8   5   0   66.19    6.80
   7  -5   0  243.88   14.70
  -7   5   0  244.78   13.60
   6  -5   0  922.51   39.90
   6  -5   0  864.41   41.10
  -6   5   0  876.21   40.20
   5  -5   0 1016.40   47.50
   5  -5   0 1118.39   46.80
  -5   5   0 1020.70   46.60
   4  -5   0 1204.48   51.89
   4  -5   0 1186.28   52.39
  -4   5   0 1146.49   51.49
   3  -5   0  280.67   14.60
   3  -5   0  302.47   14.80
  -3   5   0  280.07   14.90
  -3   5   0  283.67   12.90
  -3   5   0  276.07   13.90
   2  -5   0  207.38   10.30
   2  -5   0  153.98    9.20
  -2   5   0  146.29    9.80
  -2   5   0  154.98    8.60
   1  -5   0 1631.44   65.89
   1  -5   0 1448.66   64.99
  -1   5   0 1498.65   66.19
  -1   5   0 1457.25   64.29
   0  -5   0 1377.06   56.59
   0  -5   0 1247.88   55.19
   0   5   0 1211.08   54.49
   0   5   0 1285.37   56.79
  -1  -5   0 8783.12  362.86
  -1  -5   0 7926.41  358.66
   1   5   0 9383.46  362.06
   1   5   0 8234.58  363.66
  -2  -5   0  319.67   15.30
   2   5   0  341.47   17.60
  -3  -5   0  528.15   23.40
   3   5   0  511.95   25.70
  -4  -5   0   21.20    2.10
   4   5   0   25.50    5.00
  -5  -5   0  634.04   27.90
   5   5   0  653.63   31.60
  -6  -5   0  593.14   26.90
   6   5   0  607.54   30.60
   6   5   0  632.94   26.40
  -7  -5   0  622.34   28.50
   7   5   0  675.23   27.90
   7   5   0  624.94   32.20
  -8  -5   0  456.85   20.90
   8   5   0  454.05   20.00
   8   5   0  440.16   24.60
  -9  -5   0    2.50    1.80
   9   5   0   -5.90    3.10
 -10  -5   0   46.40    4.90
  10   5   0   51.19    7.90
 -11  -5   0  116.19    8.10
  11   5   0  124.59   11.90
 -12  -5   0  176.28   11.00
  12   5   0  183.28   15.10
 -13  -5   0  130.79    9.50
  13   5   0  123.99   17.10
  11  -6   0   37.70    7.60
 -11   6   0   33.80    5.60
  10  -6   0    8.60    4.70
 -10   6   0   13.10    3.70
   9  -6   0   22.90    5.40
  -9   6   0   12.00    3.70
   8  -6   0  369.56   20.90
  -8   6   0  370.96   19.60
   7  -6   0  460.45   24.60
  -7   6   0  484.75   23.50
   6  -6   0  177.98   10.60
   6  -6   0  182.38   11.80
  -6   6   0  182.88   11.00
   5  -6   0  303.57   16.70
   5  -6   0  314.67   15.90
  -5   6   0  297.57   15.70
   4  -6   0  228.18   12.30
   4  -6   0  219.98   12.70
  -4   6   0  198.78   12.40
  -4   6   0  235.48   12.00
   3  -6   0   29.00    4.10
   3  -6   0   19.50    3.30
  -3   6   0   24.80    4.10
  -3   6   0   20.10    3.00
  -3   6   0   21.20    2.40
   2  -6   0 1434.36   63.59
   2  -6   0 1545.65   64.19
  -2   6   0 1456.85   64.59
  -2   6   0 1394.26   62.79
   1  -6   0 1573.84   71.39
   1  -6   0 1833.92   73.89
  -1   6   0 1609.64   70.69
  -1   6   0 1615.54   72.99
   0  -6   0 1883.11   84.59
   0   6   0 2011.30   83.99
   0   6   0 2041.00   86.79
  -1  -6   0 1623.14   72.79
   1   6   0 1678.93   74.99
   1   6   0 1782.82   72.09
  -2  -6   0  157.38    8.60
   2   6   0  159.18   11.10
  -3  -6   0  421.56   19.40
   3   6   0  415.46   22.20
  -4  -6   0 1158.78   48.00
   4   6   0 1077.89   51.69
  -5  -6   0 1456.15   60.49
   5   6   0 1379.26   64.49
  -6  -6   0  239.18   11.20
   6   6   0  222.78   15.30
  -7  -6   0  261.17   13.10
   7   6   0  289.17   12.50
   7   6   0  263.87   17.30
  -8  -6   0   21.50    2.80
   8   6   0   20.10    5.50
  -9  -6   0  380.96   18.20
   9   6   0  377.76   22.80
 -10  -6   0   39.80    4.40
  10   6   0   35.40    7.50
 -11  -6   0  137.09    8.70
  11   6   0  129.99   12.80
 -12  -6   0  260.77   14.60
  12   6   0  276.67   19.90
 -13  -6   0   37.80    5.20
  13   6   0   39.50    8.50
  10  -7   0   58.79    8.70
 -10   7   0   77.29    8.30
   9  -7   0   87.59   10.10
  -9   7   0   84.49    8.50
   8  -7   0   54.49    7.90
  -8   7   0   67.59    7.50
   7  -7   0  486.85   26.10
  -7   7   0  505.55   24.80
   6  -7   0  338.47   19.00
  -6   7   0  344.87   18.00
  -5   7   0   99.39    7.30
   4  -7   0   15.80    3.70
  -4   7   0   12.10    3.50
  -4   7   0   12.50    2.70
   3  -7   0  143.29    9.20
  -3   7   0  140.39    8.30
  -3   7   0  134.79    7.30
  -3   7   0  113.79    9.20
   2  -7   0 1459.45   62.89
  -2   7   0 1443.26   61.89
  -2   7   0 1381.66   63.99
  -1   7   0  568.44   29.00
  -1   7   0  595.34   26.50
   0  -7   0 1968.30   85.09
   0   7   0 1929.81   87.39
   0   7   0 2032.30   84.29
  -1  -7   0    2.10    1.80
   1   7   0    0.00    1.00
   1   7   0    6.10    3.30
  -2  -7   0 1322.87   57.79
   2   7   0 1338.67   60.79
  -3  -7   0  242.88   12.50
   3   7   0  250.87   15.70
  -4  -7   0  579.94   25.90
   4   7   0  603.04   30.30
  -5  -7   0 1293.67   56.49
   5   7   0 1357.46   61.49
  -6  -7   0  431.26   19.60
   6   7   0  437.26   24.50
  -7  -7   0  114.69    7.00
   7   7   0  131.39   11.70
   7   7   0  136.19    6.40
  -8  -7   0  130.79    7.70
   8   7   0  146.29   13.10
  -9  -7   0   37.20    4.00
   9   7   0   37.40    7.60
 -10  -7   0   82.69    6.80
  10   7   0  103.09   12.60
 -11  -7   0  234.08   12.80
  11   7   0  236.88   18.50
 -12  -7   0   10.90    3.20
  12   7   0    8.90    6.10
   9  -8   0    6.00    4.70
  -9   8   0    8.70    3.80
   8  -8   0   50.59    7.80
  -8   8   0   51.19    6.70
   7  -8   0   63.69    7.90
  -7   8   0   74.59    7.40
   6  -8   0   14.90    4.40
  -6   8   0   19.30    3.80
   5  -8   0  241.78   15.10
  -5   8   0  256.37   14.10
   4  -8   0    4.20    3.00
  -4   8   0   12.40    3.00
  -4   8   0   17.30    4.30
   3  -8   0  242.58   14.10
  -3   8   0  240.48   13.00
  -3   8   0  228.78   14.80
  -3   8   0  248.28   12.20
   2  -8   0 2248.18   95.59
  -2   8   0 2145.99   94.39
  -2   8   0 2213.38   97.19
   1  -8   0  593.64   27.80
  -1   8   0  538.15   29.60
  -1   8   0  611.54   26.80
   0  -8   0   27.00    4.00
   0   8   0   27.10    3.20
   0   8   0   28.30    5.60
  -1  -8   0  779.42   33.60
   1   8   0  762.52   36.60
   1   8   0  667.93   32.30
  -2  -8   0  712.93   33.30
   2   8   0  708.43   36.50
   2   8   0  775.52   32.50
  -3  -8   0  877.81   40.40
   3   8   0  944.61   44.40
  -4  -8   0  230.48   12.30
   4   8   0  233.78   16.00
  -5  -8   0  310.87   14.50
   5   8   0  310.27   19.50
  -6  -8   0   10.90    2.00
   6   8   0   10.30    4.90
  -7  -8   0   59.59    4.40
   7   8   0   71.59    9.70
  -8  -8   0  598.44   26.80
   8   8   0  583.44   32.80
  -9  -8   0  164.38    9.30
   9   8   0  169.48   15.30
 -10  -8   0  214.88   11.40
  10   8   0  191.38   17.00
 -11  -8   0   30.20    4.10
  11   8   0   22.40    7.60
 -12  -8   0   -2.70    1.70
  12   8   0   -5.50    4.50
   9  -9   0   76.79   10.30
  -9   9   0   65.19    8.20
   8  -9   0    3.80    4.40
  -8   9   0    0.30    2.80
   7  -9   0    0.90    3.70
  -7   9   0    1.70    2.90
   6  -9   0    7.00    3.90
  -6   9   0    7.80    3.40
   5  -9   0  311.67   18.10
  -5   9   0  302.37   16.70
   4  -9   0    4.30    3.30
  -4   9   0    1.20    3.10
  -4   9   0    6.30    2.80
   3  -9   0  794.32   37.40
  -3   9   0  779.62   36.10
  -3   9   0  748.53   38.50
  -3   9   0  815.02   35.20
   2  -9   0  386.66   20.00
  -2   9   0  377.16   18.80
  -2   9   0  373.56   21.80
   1  -9   0    0.70    2.30
  -1   9   0    1.80    4.20
  -1   9   0    4.00    2.10
   0  -9   0  246.48   13.80
   0   9   0  236.58   12.70
   0   9   0  272.17   17.00
  -1  -9   0  555.24   27.20
   1   9   0  609.24   26.20
   1   9   0  548.35   30.40
  -2  -9   0 1069.09   47.40
   2   9   0 1088.39   46.20
   2   9   0 1011.00   50.99
  -3  -9   0  154.48    9.40
   3   9   0  149.19   12.80
   3   9   0  159.08    8.30
  -4  -9   0  180.88   10.50
   4   9   0  176.88   14.10
  -5  -9   0  232.28   11.40
   5   9   0  230.58   17.10
  -6  -9   0  327.87   15.80
   6   9   0  353.36   22.20
  -7  -9   0   47.70    4.10
   7   9   0   48.30    8.60
  -8  -9   0  540.55   25.40
   8   9   0  593.24   32.80
  -9  -9   0  262.27   13.80
   9   9   0  304.57   21.30
 -10  -9   0   44.10    4.60
  10   9   0   28.60    8.20
 -11  -9   0   17.20    3.50
  11   9   0   16.00    7.40
   8 -10   0   18.60    5.80
  -8  10   0   19.20    5.10
   7 -10   0    2.50    3.80
  -7  10   0    0.90    2.80
   6 -10   0  169.58   13.20
  -6  10   0  191.08   12.30
   5 -10   0  279.47   17.20
  -5  10   0  279.57   16.00
   4 -10   0  505.85   26.00
  -4  10   0  513.75   24.90
  -4  10   0  472.35   26.60
   3 -10   0  201.78   13.10
  -3  10   0  184.28   14.30
  -3  10   0  203.78   12.00
   2 -10   0   -0.20    2.50
  -2  10   0   -0.70    3.40
  -2  10   0   -1.10    1.90
   1 -10   0  110.29    8.60
  -1  10   0  121.69   12.50
  -1  10   0  109.59    7.60
   0 -10   0  268.47   14.90
   0  10   0  261.77   18.20
   0  10   0  256.77   13.60
  -1 -10   0  323.07   17.00
   1  10   0  289.87   20.20
   1  10   0  330.57   15.80
  -2 -10   0  184.88   11.10
   2  10   0  179.98    9.90
   2  10   0  176.58   14.60
  -3 -10   0   88.89    7.30
   3  10   0  109.29   12.40
   3  10   0  114.79    6.60
  -4 -10   0    6.90    2.70
   4  10   0   16.80    5.80
  -5 -10   0  581.24   25.70
   5  10   0  551.74   32.10
  -6 -10   0  206.88   10.60
   6  10   0  206.28   17.10
  -7 -10   0  490.45   22.40
   7  10   0  482.85   29.60
  -8 -10   0  206.48   10.80
   8  10   0  195.88   17.50
  -9 -10   0   81.19    5.80
   9  10   0   73.49   11.70
 -10 -10   0   11.60    2.70
  10  10   0   20.70    7.90
 -11 -10   0   95.59    6.90
  11  10   0   94.29   14.10
   7 -11   0    9.80    5.20
  -7  11   0    9.00    4.00
   6 -11   0  151.88   12.50
  -6  11   0  149.79   11.10
   5 -11   0   12.10    4.40
  -5  11   0    3.60    3.20
   4 -11   0   24.90    5.40
  -4  11   0   42.20    7.00
  -4  11   0   41.20    5.80
   3 -11   0    3.90    3.10
  -3  11   0    7.80    4.20
  -3  11   0    5.00    2.50
   2 -11   0  133.09   10.30
  -2  11   0  121.39   12.00
  -2  11   0  135.99    9.00
   1 -11   0  364.76   19.60
  -1  11   0  358.96   18.30
  -1  11   0  348.07   22.60
   0 -11   0 1184.28   53.79
   0  11   0 1189.98   52.39
   0  11   0 1167.48   57.79
  -1 -11   0  235.68   14.60
   1  11   0  265.37   19.10
   1  11   0  274.67   13.70
  -2 -11   0   48.40    5.60
   2  11   0   36.10    8.10
   2  11   0   41.40    4.50
  -3 -11   0   27.10    4.40
   3  11   0   27.70    3.40
   3  11   0   26.40    7.30
  -4 -11   0   80.69    7.50
   4  11   0   68.39    5.10
   4  11   0   60.59   10.20
  -5 -11   0  213.38   11.20
   5  11   0  194.48   17.30
   5  11   0  231.08   11.10
  -6 -11   0  373.26   18.00
   6  11   0  403.06   25.90
  -7 -11   0   76.79    5.50
   7  11   0   76.19   12.10
  -8 -11   0    4.30    2.00
   8  11   0   -4.90    5.00
  -9 -11   0   19.90    3.10
   9  11   0   12.60    7.20
 -10 -11   0  115.29    7.50
  10  11   0  102.59   15.20
   6 -12   0  105.69   11.70
  -6  12   0  106.49   10.60
   5 -12   0   13.80    4.90
  -5  12   0   10.70    4.00
   4 -12   0   32.40    6.10
  -4  12   0   37.90    5.80
   3 -12   0  119.49   10.20
  -3  12   0  119.59    9.10
  -3  12   0  104.49   12.60
   2 -12   0  109.89    9.50
  -2  12   0  107.89    8.40
  -2  12   0  113.79   13.20
   1 -12   0  276.27   16.40
  -1  12   0  277.87   15.10
  -1  12   0  262.67   19.60
   0 -12   0  176.88   12.00
   0  12   0  187.38   15.90
   0  12   0  166.08   10.60
  -1 -12   0    0.10    2.50
   1  12   0    1.40    2.00
   1  12   0    3.20    5.20
  -2 -12   0  108.09    8.60
   2  12   0  121.89    7.70
   2  12   0  104.99   13.60
  -3 -12   0  216.98   13.30
   3  12   0  208.18   18.20
   3  12   0  238.38   12.10
  -4 -12   0  112.89    8.70
   4  12   0  124.39    7.40
   4  12   0  108.39   14.60
  -5 -12   0  353.06   17.40
   5  12   0  379.86   25.50
  -6 -12   0  266.87   13.50
   6  12   0  270.17   21.30
  -7 -12   0    2.20    1.80
   7  12   0   -5.50    4.40
  -8 -12   0   24.60    3.40
   8  12   0   32.30    9.30
  -9 -12   0   42.30    4.60
   9  12   0   54.99   10.90
   4 -13   0   20.90    5.50
  -4  13   0   17.50    4.60
   3 -13   0   29.30    5.90
  -3  13   0   31.60    5.40
  -3  13   0   29.30    7.40
   2 -13   0  235.78   15.40
  -2  13   0  227.38   14.00
  -2  13   0  227.58   17.90
   1 -13   0  159.08   12.00
  -1  13   0  165.78   10.90
  -1  13   0  178.08   15.90
   0 -13   0   13.30    4.20
   0  13   0   21.90    4.00
   0  13   0   36.60    8.30
  -1 -13   0  114.49    9.70
   1  13   0  130.69   16.10
   1  13   0  138.99    8.90
  -2 -13   0  270.97   16.10
   2  13   0  272.77   21.90
   2  13   0  275.07   14.60
  -3 -13   0  152.28   10.90
   3  13   0  162.48    9.50
   3  13   0  141.09   16.90
  -4 -13   0  218.58   13.30
   4  13   0  195.98   18.50
  -5 -13   0   79.09    5.90
   5  13   0   80.29   13.60
  -6 -13   0   24.80    3.50
   6  13   0   32.30    9.00
  -7 -13   0   60.39    5.30
   7  13   0   39.00   10.40
  -8 -13   0   59.99    5.50
   8  13   0   75.49   13.50
   2 -14   0  119.99   11.70
  -2  14   0  135.39   15.70
  -2  14   0  120.89   10.60
   1 -14   0   47.30    7.20
  -1  14   0   63.59   10.90
  -1  14   0   58.29    6.70
   0 -14   0  148.29   11.60
   0  14   0  159.98   10.60
   0  14   0  170.68   18.70
  -1 -14   0  160.88   11.90
   1  14   0  155.78   18.20
   1  14   0  165.08   10.50
  -2 -14   0  497.45   26.10
   2  14   0  461.65   32.00
   2  14   0  529.75   24.60
  -3 -14   0  177.08   12.30
   3  14   0  195.48   20.90
  -4 -14   0    2.60    3.10
   4  14   0   -3.30    5.60
  -5 -14   0    2.70    2.10
   5  14   0    6.30    6.60
  -6 -14   0   65.29    5.60
   6  14   0   46.70   11.20
  -7 -14   0  158.28    9.40
   7  14   0  171.38   20.50
  -1 -15   0  247.58   15.90
   1  15   0  246.48   14.40
   1  15   0  244.18   21.80
  -2 -15   0   73.59    8.30
   2  15   0   64.79   12.80
  -3 -15   0  174.48   12.40
   3  15   0  158.38   19.80
   6  14  -1   42.40   11.00
  -6 -14   1   46.60    4.70
   5  14  -1   15.00    7.60
  -5 -14   1    4.90    2.20
   4  14  -1   26.10    8.90
  -4 -14   1   43.20    6.00
   3  14  -1   42.90   10.70
  -3 -14   1   47.60    6.50
   2  14  -1  130.39   17.10
   2  14  -1  129.59    9.20
  -2 -14   1  141.99   10.70
   1  14  -1   12.20    3.40
   1  14  -1    7.70    7.00
  -1 -14   1   13.00    4.30
   0  14  -1  167.28   18.50
   0  14  -1  178.98   11.40
   0 -14   1  169.08   12.60
  -1  14  -1   76.69   12.20
  -1  14  -1   65.89    7.60
   1 -14   1   68.19    8.70
  -2  14  -1   14.60    4.20
   2 -14   1    9.20    4.40
   8  13  -1  202.28   22.00
  -8 -13   1  211.98   11.30
   7  13  -1   64.19   12.30
  -7 -13   1   72.39    5.90
   6  13  -1   76.49   12.90
  -6 -13   1   55.59    5.10
   5  13  -1   13.80    7.50
  -5 -13   1   23.20    3.20
   4  13  -1    1.40    2.40
   4  13  -1    1.20    5.30
  -4 -13   1    1.00    2.60
   3  13  -1  206.58   11.40
   3  13  -1  166.98   18.80
  -3 -13   1  193.88   12.50
   2  13  -1  271.87   22.30
   2  13  -1  327.37   16.10
  -2 -13   1  281.17   17.00
   1  13  -1  356.66   25.70
   1  13  -1  377.76   19.20
  -1 -13   1  373.26   20.50
   0  13  -1  140.49   16.00
   0  13  -1  136.99    9.70
   0 -13   1  142.39   10.80
  -1  13  -1   25.80    4.60
  -1  13  -1   28.90    7.70
   1 -13   1   33.00    6.10
  -2  13  -1   61.69   10.00
  -2  13  -1   49.20    6.50
   2 -13   1   42.00    6.70
  -3  13  -1   18.60    4.60
   3 -13   1   26.60    5.70
  -4  13  -1  213.38   14.20
   4 -13   1  215.28   15.40
   9  12  -1  251.27   22.30
  -9 -12   1  240.28   12.80
   8  12  -1   32.00    9.50
  -8 -12   1   28.40    3.60
   7  12  -1  116.39   15.20
  -7 -12   1  125.29    7.50
   6  12  -1   36.20    8.80
  -6 -12   1   49.60    4.50
   5  12  -1    3.10    2.40
   5  12  -1    0.40    4.80
  -5 -12   1    1.60    1.70
   4  12  -1   94.39   13.20
   4  12  -1  124.19    7.50
  -4 -12   1   99.99    8.30
   3  12  -1   38.60    8.80
   3  12  -1   36.10    4.30
  -3 -12   1   34.10    5.20
   2  12  -1    7.00    6.00
   2  12  -1    4.70    2.40
  -2 -12   1    9.30    3.50
   1  12  -1  181.38   11.10
   1  12  -1  197.08   16.80
  -1 -12   1  187.88   12.30
   0  12  -1   -2.20    4.40
   0  12  -1   -0.40    2.10
   0 -12   1   -0.40    2.70
  -1  12  -1    4.30    4.90
  -1  12  -1   -0.50    2.00
   1 -12   1   -0.30    2.60
  -2  12  -1  115.49    9.70
  -2  12  -1  105.09   12.60
   2 -12   1   93.79    9.70
  -3  12  -1   29.60    5.10
  -3  12  -1   32.30    7.30
   3 -12   1   33.50    6.30
  -4  12  -1  126.59   10.40
   4 -12   1  153.28   11.90
  -5  12  -1  133.79   10.50
   5 -12   1  121.99   12.20
  10  11  -1  375.66   27.00
 -10 -11   1  325.37   17.00
   9  11  -1  130.09   16.50
  -9 -11   1  126.89    7.90
   8  11  -1   27.90    8.50
  -8 -11   1   28.10    3.50
   7  11  -1    9.70    5.90
  -7 -11   1   15.30    2.50
   6  11  -1   11.20    6.30
  -6 -11   1    7.60    2.00
   5  11  -1  201.28   10.40
   5  11  -1  199.88   17.30
  -5 -11   1  187.08   10.10
   4  11  -1  357.16   16.40
   4  11  -1  295.17   22.30
  -4 -11   1  329.47   17.60
   3  11  -1  180.38   16.10
   3  11  -1  185.08   10.10
  -3 -11   1  174.48   11.10
   2  11  -1  357.86   17.60
   2  11  -1  352.66   23.10
  -2 -11   1  352.96   18.80
   1  11  -1  613.24   29.40
   1  11  -1  692.33   35.90
  -1 -11   1  621.04   30.70
   0  11  -1   -1.20    1.90
   0  11  -1    8.50    5.40
   0 -11   1    4.60    2.90
  -1  11  -1  142.19    9.00
  -1  11  -1  134.69   13.00
   1 -11   1  114.19    9.60
  -2  11  -1   67.09    9.20
  -2  11  -1   78.19    7.40
   2 -11   1   59.49    7.60
  -3  11  -1  186.58   14.40
  -3  11  -1  170.18   11.50
   3 -11   1  195.08   13.10
  -4  11  -1  158.78   11.20
  -4  11  -1  167.78   13.60
   4 -11   1  175.88   12.70
  -5  11  -1   46.10    6.40
   5 -11   1   38.60    6.80
  -6  11  -1    3.20    3.30
   6 -11   1    0.80    3.60
  -7  11  -1    1.00    3.10
   7 -11   1    4.30    4.20
  11  10  -1   17.90    8.30
 -11 -10   1   22.30    3.80
  10  10  -1    4.80    6.30
 -10 -10   1    4.10    2.30
   9  10  -1    4.50    5.40
  -9 -10   1    1.40    1.80
   8  10  -1    0.00    4.80
  -8 -10   1    2.90    1.90
   7  10  -1  224.48   17.70
  -7 -10   1  191.38   10.30
   6  10  -1  118.99   14.10
  -6 -10   1  124.69    7.10
   5  10  -1   61.99   10.10
  -5 -10   1   73.79    5.00
   4  10  -1  216.98   17.20
  -4 -10   1  247.38   13.30
   3  10  -1   60.99    9.40
   3  10  -1   65.69    5.00
  -3 -10   1   60.29    6.00
   2  10  -1    6.00    2.00
   2  10  -1    3.80    4.30
  -2 -10   1    3.80    2.40
   1  10  -1   70.69    5.70
   1  10  -1   72.19   10.10
  -1 -10   1   69.89    6.90
   0  10  -1    4.60    4.70
   0  10  -1    2.40    1.90
   0 -10   1    3.40    2.50
  -1  10  -1  107.19    7.50
  -1  10  -1  100.49   11.60
   1 -10   1  112.19    8.70
  -2  10  -1   54.79    6.00
  -2  10  -1   65.69    9.10
   2 -10   1   56.89    7.10
  -3  10  -1  182.88   11.40
  -3  10  -1  178.78   13.60
   3 -10   1  193.08   12.70
  -4  10  -1   76.59    9.00
  -4  10  -1   73.19    7.30
   4 -10   1   70.19    8.00
  -5  10  -1    4.90    3.00
   5 -10   1    5.20    3.60
  -6  10  -1   20.70    4.80
   6 -10   1   24.30    5.70
  -7  10  -1   66.39    8.00
   7 -10   1   63.69    9.20
  -8  10  -1   44.30    6.90
   8 -10   1   31.90    7.40
  11   9  -1  117.39   15.30
 -11  -9   1  136.69    8.60
  10   9  -1   14.10    6.80
 -10  -9   1   22.10    3.40
   9   9  -1    5.90    5.80
  -9  -9   1    9.70    2.40
   8   9  -1  219.78   18.60
  -8  -9   1  275.87   13.00
   7   9  -1  452.45   27.90
  -7  -9   1  477.75   21.40
   6   9  -1   19.00    5.90
  -6  -9   1   25.90    2.90
   5   9  -1    4.90    4.70
  -5  -9   1    7.50    1.80
   4   9  -1   46.30    8.60
  -4  -9   1   45.80    5.10
   3   9  -1    9.90    4.90
  -3  -9   1    8.40    2.70
   2   9  -1  132.39   11.70
   2   9  -1  129.09    7.40
  -2  -9   1  109.19    8.00
   1   9  -1  348.87   17.10
   1   9  -1  332.67   21.00
  -1  -9   1  370.16   18.20
   0   9  -1  392.36   22.90
   0   9  -1  379.76   19.00
   0  -9   1  408.66   20.10
  -1   9  -1   88.29    6.30
  -1   9  -1   84.39    6.00
  -1   9  -1   89.39   10.30
   1  -9   1   69.69    7.40
  -2   9  -1   14.20    3.00
  -2   9  -1   14.20    4.80
   2  -9   1   13.80    3.90
  -3   9  -1    4.00    3.50
  -3   9  -1   -1.70    1.80
   3  -9   1   -0.30    2.60
  -4   9  -1   57.39    6.20
  -4   9  -1   55.39    7.20
   4  -9   1   41.30    6.30
  -5   9  -1  280.07   16.20
  -5   9  -1  312.77   17.30
   5  -9   1  281.67   17.40
  -6   9  -1  146.29   10.40
   6  -9   1  141.79   11.60
  -7   9  -1   92.29    9.00
   7  -9   1  110.29   11.20
  -8   9  -1  136.89   11.80
   8  -9   1  122.29   12.40
  -9   9  -1    1.60    3.30
   9  -9   1   -1.70    4.00
  12   8  -1   56.19   10.70
 -12  -8   1   69.59    6.60
  11   8  -1    2.00    5.60
 -11  -8   1    5.00    2.40
  10   8  -1  122.89   14.90
 -10  -8   1  161.08    9.00
   9   8  -1  142.99   15.70
  -9  -8   1  147.79    8.50
   8   8  -1  534.05   30.90
  -8  -8   1  543.65   24.60
   7   8  -1  657.53   33.90
  -7  -8   1  588.54   27.40
   6   8  -1  168.88   14.00
  -6  -8   1  168.28    8.70
   5   8  -1   -3.00    3.10
  -5  -8   1    2.70    1.40
   4   8  -1  183.48   13.20
  -4  -8   1  155.68    8.20
  -4  -8   1  158.08    9.40
   3   8  -1  160.48   12.40
  -3  -8   1  150.68    9.00
   2   8  -1  801.12   38.50
  -2  -8   1  746.23   34.90
   1   8  -1  309.97   19.20
   1   8  -1  328.47   15.80
  -1  -8   1  342.47   16.80
   0   8  -1  578.34   28.80
   0   8  -1  531.35   25.10
   0  -8   1  542.25   26.10
  -1   8  -1  291.07   14.70
  -1   8  -1  296.97   14.40
  -1   8  -1  293.37   17.60
   1  -8   1  283.37   15.60
  -2   8  -1   64.59    8.00
  -2   8  -1   57.19    4.10
  -2   8  -1   57.59    5.60
   2  -8   1   52.89    6.00
  -3   8  -1  539.65   27.60
  -3   8  -1  550.94   25.80
   3  -8   1  536.45   26.80
  -4   8  -1   13.30    3.90
  -4   8  -1   16.20    3.50
   4  -8   1   11.40    3.80
  -5   8  -1  116.59    8.40
   5  -8   1  113.89    9.60
  -6   8  -1  180.68   11.50
   6  -8   1  178.38   12.70
  -7   8  -1   28.30    5.00
   7  -8   1   31.10    6.10
  -8   8  -1   38.50    5.90
   8  -8   1   65.39    8.70
  -9   8  -1    3.40    3.20
   9  -8   1    4.20    4.40
  12   7  -1   30.90    8.50
 -12  -7   1   23.30    4.10
  11   7  -1   66.29   10.70
 -11  -7   1   67.19    6.20
  10   7  -1  440.36   26.90
 -10  -7   1  432.06   20.80
   9   7  -1  379.46   24.30
  -9  -7   1  393.56   18.50
   8   7  -1  212.78   16.30
  -8  -7   1  214.58   10.90
   7   7  -1  335.87   20.70
  -7  -7   1  314.37   15.10
   6   7  -1   52.79    7.90
  -6  -7   1   49.90    3.60
   5   7  -1  214.18   15.00
  -5  -7   1  209.28   10.20
   4   7  -1  804.52   39.50
  -4  -7   1  844.22   36.10
  -4  -7   1  777.32   34.90
   3   7  -1 1449.76   66.69
  -3  -7   1 1478.55   63.39
   2   7  -1 1356.36   61.09
  -2  -7   1 1314.87   57.99
   1   7  -1 1482.55   66.69
  -1  -7   1 1467.45   64.09
   0   7  -1    1.40    2.80
   0   7  -1    1.30    1.30
   0   7  -1    0.70    1.20
   0  -7   1    1.10    1.70
  -1   7  -1   22.60    3.10
  -1   7  -1   30.50    3.20
  -1   7  -1   26.20    4.80
   1  -7   1   21.50    3.60
  -2   7  -1   98.29    5.20
  -2   7  -1   78.29    7.60
  -2   7  -1   85.99    6.10
   2  -7   1   75.89    6.70
  -3   7  -1  693.53   33.50
  -3   7  -1  723.33   32.30
   3  -7   1  695.13   33.10
  -4   7  -1  348.27   17.40
  -4   7  -1  341.57   18.10
   4  -7   1  335.37   18.40
  -5   7  -1  104.59    8.10
   5  -7   1  124.29    9.10
   5  -7   1  125.09    9.40
  -6   7  -1   70.59    7.00
   6  -7   1   77.09    8.10
  -7   7  -1   19.60    4.10
   7  -7   1   24.60    5.30
  -8   7  -1   17.70    4.20
   8  -7   1   17.90    5.00
  -9   7  -1  100.89    9.80
   9  -7   1   93.69   10.70
 -10   7  -1   42.40    6.40
  10  -7   1   50.29    8.80
  12   6  -1   -1.30    4.60
 -12  -6   1   -1.40    2.10
  11   6  -1  149.49   14.10
 -11  -6   1  160.58    9.60
  10   6  -1  432.76   25.60
 -10  -6   1  422.16   20.40
   9   6  -1  442.16   26.00
  -9  -6   1  443.56   20.80
   8   6  -1  240.68   17.00
  -8  -6   1  262.37   12.70
   7   6  -1    7.40    4.20
   7   6  -1    9.90    1.60
  -7  -6   1    9.80    1.90
   6   6  -1   10.50    4.20
  -6  -6   1   13.80    2.00
   5   6  -1    3.00    3.20
  -5  -6   1    3.90    1.20
   4   6  -1  684.53   34.30
  -4  -6   1  713.23   30.40
   3   6  -1 2269.47  104.79
  -3  -6   1 2528.75  102.29
   2   6  -1 2359.16  104.39
  -2  -6   1 2429.56  101.89
   1   6  -1  134.09   10.00
  -1  -6   1  132.29    7.80
   0   6  -1  285.27   14.00
   0   6  -1  302.97   16.60
   0  -6   1  293.37   14.70
  -1   6  -1   84.79    7.50
  -1   6  -1   74.29    5.10
   1  -6   1   79.09    5.90
  -2   6  -1  242.38   13.10
  -2   6  -1  273.77   12.20
  -2   6  -1  261.97   14.70
   2  -6   1  278.57   14.20
   2  -6   1  256.37   13.90
  -3   6  -1  698.23   32.90
  -3   6  -1  698.03   33.80
   3  -6   1  749.33   33.90
   3  -6   1  775.12   33.50
  -4   6  -1  429.16   21.30
  -4   6  -1  397.36   20.60
   4  -6   1  423.96   21.70
   4  -6   1  468.25   20.90
  -5   6  -1  135.99    9.10
   5  -6   1  145.39   10.30
   5  -6   1  161.18    9.00
  -6   6  -1   50.89    5.60
   6  -6   1   48.80    6.70
  -7   6  -1   89.69    7.40
   7  -6   1  108.49    9.20
  -8   6  -1   58.59    6.70
   8  -6   1   79.39    9.10
  -9   6  -1  130.39    9.80
   9  -6   1  121.39   12.00
 -10   6  -1   76.69    8.20
  10  -6   1   79.39    9.80
 -11   6  -1  174.58   12.20
  11  -6   1  158.88   15.00
  13   5  -1   65.69   10.60
 -13  -5   1   74.59    7.60
  12   5  -1  133.39   14.60
 -12  -5   1  177.48   10.30
  11   5  -1  274.87   18.90
 -11  -5   1  258.27   14.20
  10   5  -1  246.28   17.10
 -10  -5   1  227.08   12.50
   9   5  -1  455.45   26.20
  -9  -5   1  482.95   21.90
   8   5  -1    9.90    4.50
  -8  -5   1   13.00    2.40
   7   5  -1  164.98   12.20
   7   5  -1  160.88    7.70
  -7  -5   1  144.09    8.10
   6   5  -1  223.98   14.20
  -6  -5   1  213.08   10.40
   5   5  -1  395.56   21.40
  -5  -5   1  400.96   17.80
   4   5  -1  719.93   33.80
  -4  -5   1  685.03   30.20
   3   5  -1 1555.84   68.69
  -3  -5   1 1592.34   66.19
  -3  -5   1 1496.05   65.39
   2   5  -1  145.99   10.30
   2   5  -1  172.08    9.20
  -2  -5   1  149.69    8.20
   1   5  -1  151.88   10.00
  -1  -5   1  160.68    9.90
  -1  -5   1  152.58    8.30
   0   5  -1  657.93   31.30
   0  -5   1  682.33   30.80
   0  -5   1  659.33   29.90
  -1   5  -1  826.62   39.50
  -1   5  -1  857.91   38.00
   1  -5   1  830.12   38.50
   1  -5   1  970.20   39.30
  -2   5  -1 2496.85  107.29
  -2   5  -1 2513.35  108.39
   2  -5   1 2646.54  108.09
   2  -5   1 2461.25  107.99
  -3   5  -1    3.30    1.80
  -3   5  -1    5.60    2.20
   3  -5   1    5.10    2.20
   3  -5   1    4.70    2.00
  -4   5  -1  331.17   16.40
  -4   5  -1  330.47   16.60
   4  -5   1  351.46   16.30
   4  -5   1  317.27   17.10
  -5   5  -1   93.39    6.60
   5  -5   1   94.29    6.10
   5  -5   1   90.89    7.40
  -6   5  -1   84.69    6.90
   6  -5   1   97.49    6.20
   6  -5   1   96.69    8.90
  -7   5  -1   26.10    4.20
   7  -5   1   33.60    5.60
  -8   5  -1  274.87   15.40
   8  -5   1  282.97   16.90
  -9   5  -1  141.99   10.20
   9  -5   1  162.98   12.20
 -10   5  -1  120.29    9.40
  10  -5   1  117.49   11.90
 -11   5  -1   51.39    6.80
  11  -5   1   46.10    8.30
  13   4  -1   29.20    5.80
 -13  -4   1   28.20    4.90
  12   4  -1  241.78   17.40
 -12  -4   1  243.98   13.90
  11   4  -1  203.08   15.30
 -11  -4   1  212.88   11.90
  10   4  -1  217.68   15.40
 -10  -4   1  225.98   12.00
   9   4  -1   10.60    4.60
  -9  -4   1   15.80    2.70
   8   4  -1   30.40    6.00
  -8  -4   1   38.10    3.70
   7   4  -1   35.80    5.70
  -7  -4   1   23.30    2.80
   6   4  -1 1487.75   61.39
   6   4  -1 1405.36   64.89
  -6  -4   1 1443.66   61.69
   5   4  -1  300.47   16.30
  -5  -4   1  276.07   13.00
   4   4  -1 1294.47   56.29
  -4  -4   1 1218.58   53.09
   3   4  -1    4.50    2.70
   3   4  -1    8.30    1.60
  -3  -4   1   10.80    1.30
   2   4  -1   27.70    2.80
   2   4  -1   31.80    4.30
   2   4  -1   36.50    3.80
  -2  -4   1   33.40    4.30
  -2  -4   1   24.90    2.50
   1   4  -1 2700.73  120.39
   1   4  -1 2826.02  119.39
   1   4  -1 2910.21  119.19
  -1  -4   1 2665.63  118.99
  -1  -4   1 3015.10  120.29
   0   4  -1  874.71   39.90
   0   4  -1  951.40   39.00
   0  -4   1  841.72   38.80
   0  -4   1  903.91   39.60
  -1   4  -1 1923.51   83.79
  -1   4  -1 1906.91   82.69
  -1   4  -1 2068.69   83.29
   1  -4   1 1860.21   83.09
   1  -4   1 2000.90   83.49
  -2   4  -1  134.89    7.40
  -2   4  -1  135.59    8.10
   2  -4   1  132.39    7.90
   2  -4   1  139.09    7.80
  -3   4  -1   38.00    4.00
  -3   4  -1   40.20    3.90
   3  -4   1   39.30    4.50
  -4   4  -1  614.64   28.70
   4  -4   1  658.63   28.40
   4  -4   1  630.84   29.50
  -5   4  -1  144.89    8.30
   5  -4   1  119.79    8.50
   5  -4   1  141.19    7.60
  -6   4  -1  296.87   15.20
   6  -4   1  291.27   16.20
   6  -4   1  303.57   14.30
  -7   4  -1  250.97   13.80
   7  -4   1  257.07   12.60
   7  -4   1  239.08   14.80
   7  -4   1  267.77   12.90
  -8   4  -1    7.30    2.90
   8  -4   1    7.90    3.60
   8  -4   1    9.70    2.40
  -9   4  -1  253.37   14.20
   9  -4   1  241.88   15.60
 -10   4  -1   30.40    4.90
  10  -4   1   35.40    6.60
 -11   4  -1   35.60    5.50
  11  -4   1   34.80    7.00
 -12   4  -1   79.49    8.10
  12  -4   1   50.29    9.00
  13   3  -1  228.18   15.60
 -13  -3   1  233.58   13.90
  12   3  -1  280.87   17.10
  12   3  -1  304.27   18.80
 -12  -3   1  275.47   15.60
  11   3  -1   15.20    5.10
 -11  -3   1   19.10    3.70
  10   3  -1   12.40    4.50
 -10  -3   1    6.60    2.40
   9   3  -1  252.37   16.30
  -9  -3   1  282.57   13.70
   8   3  -1  276.97   16.40
  -8  -3   1  265.27   13.30
   7   3  -1  639.74   31.20
  -7  -3   1  641.24   28.40
   6   3  -1  375.36   16.40
   6   3  -1  356.26   19.20
  -6  -3   1  360.96   16.60
   5   3  -1   19.90    1.90
   5   3  -1   18.00    3.80
  -5  -3   1   22.50    2.20
   4   3  -1   12.40    3.10
   4   3  -1   16.00    1.70
  -4  -3   1   12.30    3.00
  -4  -3   1   12.00    1.50
   3   3  -1  895.31   39.10
   3   3  -1  882.61   38.60
   3   3  -1  839.92   37.30
  -3  -3   1  781.62   36.80
  -3  -3   1  960.40   39.00
   2   3  -1 1702.63   69.89
   2   3  -1 1700.23   68.99
   2   3  -1 1497.85   70.19
  -2  -3   1 1579.24   68.89
  -2  -3   1 1666.93   70.19
   1   3  -1 3340.07  134.39
   1   3  -1 3187.38  135.89
   1   3  -1 3046.60  135.39
  -1  -3   1 3091.99  134.29
  -1  -3   1 3331.47  135.39
   0   3  -1  564.34   25.50
   0   3  -1  637.64   25.90
   0   3  -1  541.85   26.30
   0  -3   1  585.14   25.80
   0  -3   1  613.94   26.40
  -1   3  -1 1108.29   48.60
  -1   3  -1 1114.39   47.90
  -1   3  -1 1156.88   48.20
   1  -3   1 1058.99   48.20
   1  -3   1 1171.58   48.40
  -2   3  -1  592.24   28.00
  -2   3  -1  682.03   28.30
  -2   3  -1  625.34   27.80
   2  -3   1  619.94   28.30
   2  -3   1  660.83   28.00
  -3   3  -1    1.40    1.40
  -3   3  -1    2.80    1.50
   3  -3   1    3.30    1.30
   3  -3   1    4.40    1.60
   3  -3   1    4.60    2.00
  -4   3  -1 1729.23   77.09
   4  -3   1 1853.51   76.69
   4  -3   1 1882.71   76.19
   4  -3   1 1743.33   77.69
  -5   3  -1  153.08    8.80
   5  -3   1  145.29    9.40
   5  -3   1  160.98    8.30
   5  -3   1  170.88    8.30
  -6   3  -1  186.88   10.80
   6  -3   1  207.58   12.00
   6  -3   1  203.38   10.20
   6  -3   1  214.58   10.70
  -7   3  -1  181.38   10.70
   7  -3   1  185.08    9.40
   7  -3   1  200.98   12.10
   7  -3   1  207.78   10.80
   7  -3   1  191.38    9.90
  -8   3  -1   31.30    4.30
   8  -3   1   34.30    3.30
   8  -3   1   22.00    4.70
  -9   3  -1   16.60    3.60
   9  -3   1   21.80    5.20
 -10   3  -1   71.89    7.00
  10  -3   1   57.49    7.80
 -11   3  -1   53.19    6.30
  11  -3   1   54.89    8.20
 -12   3  -1  208.88   13.00
  12  -3   1  187.58   14.90
  13   2  -1  166.58   13.30
 -13  -2   1  191.08   12.10
  12   2  -1    4.90    4.30
  12   2  -1    3.10    3.50
 -12  -2   1    3.50    2.60
  11   2  -1   13.30    3.90
  11   2  -1   12.40    4.80
 -11  -2   1    9.00    3.00
  10   2  -1  440.96   23.90
 -10  -2   1  442.36   21.40
   9   2  -1  858.51   42.00
  -9  -2   1  927.31   39.80
   8   2  -1  446.16   23.90
  -8  -2   1  495.25   21.80
   7   2  -1  464.45   24.40
  -7  -2   1  525.15   22.50
   6   2  -1  109.89    5.70
   6   2  -1   97.49    7.60
  -6  -2   1  103.39    5.80
   5   2  -1   66.89    6.00
   5   2  -1   71.29    4.10
  -5  -2   1   76.79    4.20
   4   2  -1  259.37   11.20
   4   2  -1  244.48   11.20
   4   2  -1  252.17   12.90
   4   2  -1  247.48   13.10
  -4  -2   1  251.37   12.70
  -4  -2   1  240.48   11.20
   3   2  -1   78.79    5.40
   3   2  -1   72.99    5.00
   3   2  -1   83.19    3.90
  -3  -2   1   70.19    3.80
  -3  -2   1   78.29    5.10
   2   2  -1 6038.60  240.48
   2   2  -1 5832.12  241.68
   2   2  -1 5692.63  243.28
  -2  -2   1 5538.05  239.88
  -2  -2   1 5490.65  241.98
   1   2  -1 1881.11   77.39
   1   2  -1 1870.61   77.89
   1   2  -1 1696.53   78.09
  -1  -2   1 1960.40   78.19
  -1  -2   1 1793.62   77.39
   0   2  -1  238.68   11.00
   0   2  -1  248.98   11.70
   0   2  -1  259.37   11.20
   0  -2   1  235.98   11.20
   0  -2   1  255.77   11.60
  -1   2  -1   22.40    1.30
  -1   2  -1   22.80    2.30
  -1   2  -1   24.30    2.30
   1  -2   1   25.70    2.20
   1  -2   1   17.80    2.00
  -2   2  -1 1638.64   73.69
  -2   2  -1 1688.53   73.59
  -2   2  -1 1864.51   74.09
   2  -2   1 1789.02   73.59
   2  -2   1 1758.72   73.49
   2  -2   1 1734.63   74.09
  -3   2  -1   96.99    5.60
  -3   2  -1   87.69    5.30
   3  -2   1   98.59    4.80
   3  -2   1  106.09    5.10
   3  -2   1   87.09    5.80
   3  -2   1   94.59    5.00
   3  -2   1  102.49    5.40
  -4   2  -1 2554.54  110.99
  -4   2  -1 2547.45  110.79
   4  -2   1 2752.32  110.79
   4  -2   1 2665.73  110.59
   4  -2   1 2606.24  111.59
  -5   2  -1  408.86   19.40
  -5   2  -1  413.76   19.60
   5  -2   1  449.26   19.60
   5  -2   1  430.56   19.20
   5  -2   1  411.16   20.30
  -6   2  -1  174.78    9.60
  -6   2  -1  173.88    9.50
   6  -2   1  175.38    8.80
   6  -2   1  185.28    9.80
   6  -2   1  181.88    9.30
   6  -2   1  183.78   10.60
  -7   2  -1    2.70    1.80
  -7   2  -1    3.80    1.90
   7  -2   1    3.00    2.40
   7  -2   1   -0.10    1.40
   7  -2   1    2.20    1.80
   7  -2   1    1.40    1.40
  -8   2  -1   31.00    4.20
  -8   2  -1   27.50    4.00
   8  -2   1   26.20    3.60
   8  -2   1   23.50    4.50
   8  -2   1   29.40    3.40
  -9   2  -1   14.70    3.10
  -9   2  -1   19.30    3.60
   9  -2   1   16.90    2.80
   9  -2   1   13.80    4.10
 -10   2  -1  333.97   18.30
 -10   2  -1  367.56   18.40
  10  -2   1  361.46   20.20
 -11   2  -1  124.89    8.70
 -11   2  -1  104.69    9.20
  11  -2   1  106.29   10.70
 -12   2  -1  184.58   11.70
  12  -2   1  180.08   14.30
  13   1  -1   71.79    9.30
 -13  -1   1   95.49    8.70
  12   1  -1   47.20    6.80
 -12  -1   1   38.60    5.50
  11   1  -1   37.10    6.10
  11   1  -1   39.40    6.00
 -11  -1   1   30.30    4.50
  10   1  -1  499.35   25.20
  10   1  -1  495.15   25.80
 -10  -1   1  505.55   24.10
   9   1  -1 1112.59   51.19
   9   1  -1 1147.39   50.59
  -9  -1   1 1102.69   49.40
   8   1  -1  271.07   15.70
  -8  -1   1  301.27   14.30
   7   1  -1  161.58    9.90
  -7  -1   1  149.88    8.30
   6   1  -1    7.90    2.50
  -6  -1   1   11.00    1.70
   5   1  -1   41.10    3.00
   5   1  -1   36.60    4.40
  -5  -1   1   44.80    3.40
   4   1  -1 1428.96   61.49
   4   1  -1 1404.56   59.89
   4   1  -1 1551.34   59.89
   4   1  -1 1366.16   61.09
  -4  -1   1 1337.27   59.89
   3   1  -1 1005.40   40.70
   3   1  -1  980.60   40.70
   3   1  -1  950.70   41.90
   3   1  -1  941.51   41.80
  -3  -1   1  917.01   41.90
  -3  -1   1  970.20   40.70
   2   1  -1 6427.16  258.77
   2   1  -1 5876.41  261.27
   2   1  -1 6176.68  261.97
  -2  -1   1 6081.29  261.77
  -2  -1   1 5985.80  258.67
  -2  -1   1 6437.26  262.87
   1   1  -1  287.57   12.00
   1   1  -1  279.87   12.70
   1   1  -1  298.67   11.90
   1   1  -1  271.37   12.60
  -1  -1   1  270.97   12.60
  -1  -1   1  272.67   12.00
  -1  -1   1  266.67   11.80
  -1  -1   1  284.57   12.60
   0   1  -1 1383.26   58.79
   0   1  -1 1328.57   58.69
   0   1  -1 1453.85   58.29
   0  -1   1 1396.36   58.69
   0  -1   1 1321.07   57.79
   0  -1   1 1381.86   59.09
  -1   1  -1  273.77   12.20
  -1   1  -1  272.47   11.90
  -1   1  -1  280.87   12.00
   1  -1   1  288.27   11.90
   1  -1   1  281.37   11.90
   1  -1   1  258.57   12.20
  -2   1  -1   47.70    3.00
  -2   1  -1   39.00    2.70
   2  -1   1   44.90    2.80
   2  -1   1   46.20    2.40
   2  -1   1   48.30    2.40
   2  -1   1   43.70    3.10
   2  -1   1   49.50    2.60
  -3   1  -1  683.93   31.00
  -3   1  -1  700.23   30.90
  -3   1  -1  775.62   31.30
   3  -1   1  703.13   31.40
   3  -1   1  703.73   30.90
   3  -1   1  736.83   31.00
   3  -1   1  730.13   30.80
  -4   1  -1 1471.35   64.29
  -4   1  -1 1498.85   64.19
   4  -1   1 1462.65   64.29
   4  -1   1 1498.05   64.79
   4  -1   1 1610.24   64.29
   4  -1   1 1535.05   64.29
   4  -1   1 1505.25   63.79
  -5   1  -1  724.43   32.30
  -5   1  -1  738.73   32.40
   5  -1   1  725.93   32.00
   5  -1   1  752.42   32.70
   5  -1   1  744.93   33.10
  -6   1  -1  307.47   15.00
  -6   1  -1  332.57   15.10
   6  -1   1  315.77   14.80
   6  -1   1  296.47   15.80
   6  -1   1  318.57   15.60
  -7   1  -1  194.88   10.70
  -7   1  -1  207.78   10.70
   7  -1   1  197.78   11.70
   7  -1   1  203.08   10.50
   7  -1   1  203.68   12.30
  -8   1  -1   65.09    5.90
  -8   1  -1   73.79    5.50
   8  -1   1   54.79    6.40
   8  -1   1   51.59    4.90
  -9   1  -1   29.70    3.90
  -9   1  -1   33.80    4.50
   9  -1   1   27.60    3.90
   9  -1   1   28.90    4.90
 -10   1  -1   61.29    6.30
 -10   1  -1   77.19    6.50
  10  -1   1   54.19    7.00
 -11   1  -1   40.40    5.10
 -11   1  -1   35.00    5.20
  11  -1   1   31.60    6.30
 -12   1  -1   51.49    6.00
 -12   1  -1   34.90    5.80
  12  -1   1   53.89    8.00
  13   0  -1    0.40    3.80
 -13   0   1    0.70    2.70
  12   0  -1  128.89   11.00
 -12   0   1  131.79    9.70
  11   0  -1  420.76   22.80
  11   0  -1  423.36   22.50
 -11   0   1  421.56   21.60
  10   0  -1  893.31   41.80
  10   0  -1  918.41   41.80
 -10   0   1  862.11   40.40
   9   0  -1  828.22   38.10
   9   0  -1  800.12   37.90
  -9   0   1  820.32   36.50
  -9   0   1  815.52   36.90
   8   0  -1    1.90    2.20
   8   0  -1    1.00    2.00
  -8   0   1    2.60    1.70
  -8   0   1   -0.40    1.40
   7   0  -1   30.10    3.80
   7   0  -1   18.90    3.40
  -7   0   1   21.40    2.90
  -7   0   1   21.30    2.80
   6   0  -1   77.29    5.40
   6   0  -1   72.29    5.60
  -6   0   1   74.99    4.70
  -6   0   1   67.99    4.70
   5   0  -1 1124.79   49.30
   5   0  -1 1142.49   47.80
   5   0  -1 1153.98   48.80
  -5   0   1 1084.69   49.10
  -5   0   1 1113.99   47.90
  -5   0   1 1076.29   47.80
   4   0  -1 1034.30   44.70
   4   0  -1 1084.59   43.30
   4   0  -1  976.60   44.10
   4   0  -1 1036.40   43.50
  -4   0   1 1020.40   43.50
  -4   0   1 1007.90   43.50
  -4   0   1  967.60   44.40
   3   0  -1  207.38    9.20
   3   0  -1  211.88    9.10
   3   0  -1  208.98   10.20
  -3   0   1  185.98    9.10
  -3   0   1  195.38   10.00
  -3   0   1  195.38    9.20
   2   0  -1  324.87   13.10
   2   0  -1  301.87   13.20
   2   0  -1  315.77   14.00
  -2   0   1  298.47   13.10
  -2   0   1  285.07   13.20
  -2   0   1  297.37   13.90
   1   0  -1 2812.52  116.59
   1   0  -1 2724.23  114.09
  -1   0   1 2595.84  113.99
  -1   0   1 2742.43  115.89
   0   0   1 1025.80   43.90
  -2   0  -1 1398.76   58.29
  -2   0  -1 1339.87   58.39
  -2   0  -1 1350.36   58.49
   2   0   1 1446.96   58.39
   2   0   1 1431.96   58.49
   2   0   1 1373.06   58.39
  -3   0  -1 2788.32  120.79
   3   0   1 3076.49  120.79
   3   0   1 2776.62  121.29
  -4   0  -1    6.20    1.20
  -4   0  -1    1.70    1.00
   4   0   1    8.30    1.30
   4   0   1    2.80    1.30
   4   0   1    5.20    1.10
   4   0   1    2.70    1.20
  -5   0  -1   94.79    5.50
  -5   0  -1   96.39    5.40
   5   0   1   95.89    5.80
   5   0   1  101.29    5.40
   5   0   1   95.59    6.10
  -6   0  -1  187.78    9.40
  -6   0  -1  192.68    9.40
   6   0   1  191.08   10.20
   6   0   1  172.98   10.00
   6   0   1  172.58    9.60
  -7   0  -1  111.19    6.50
  -7   0  -1  111.69    6.70
   7   0   1  112.29    7.00
   7   0   1   97.39    7.40
  -8   0  -1  190.58   10.20
  -8   0  -1  181.98    9.80
   8   0   1  199.38   11.30
   8   0   1  169.18   10.30
  -9   0  -1  201.08   10.50
  -9   0  -1  186.08   10.80
   9   0   1  172.88   11.00
   9   0   1  206.48   12.30
 -10   0  -1  172.48   10.30
 -10   0  -1  153.18    9.50
  10   0   1  169.08   11.60
  10   0   1  165.48   10.40
 -11   0  -1   44.30    5.10
 -11   0  -1   47.70    5.70
  11   0   1   37.80    6.30
 -12   0  -1   25.20    4.10
 -12   0  -1   25.00    4.80
  12   0   1   29.10    6.10
 -13   0  -1   27.80    5.20
  13   0   1   29.50    6.50
  13  -1  -1  157.98   13.10
  12  -1  -1  358.96   21.00
 -12   1   1  340.77   19.00
  11  -1  -1  152.18   11.50
 -11   1   1  132.09    9.20
 -11   1   1  151.78   10.10
  10  -1  -1  111.69    8.70
  10  -1  -1  128.69    9.70
 -10   1   1  113.69    8.30
 -10   1   1  112.49    8.00
   9  -1  -1   51.29    6.00
   9  -1  -1   56.69    6.60
  -9   1   1   56.99    5.30
  -9   1   1   48.10    5.40
   8  -1  -1   24.50    3.90
   8  -1  -1   31.20    4.70
  -8   1   1   22.30    3.30
  -8   1   1   26.00    3.50
   7  -1  -1  273.87   14.00
   7  -1  -1  272.57   14.40
  -7   1   1  269.07   13.50
  -7   1   1  276.97   13.70
   6  -1  -1  651.43   30.80
   6  -1  -1  624.14   28.70
   6  -1  -1  667.83   29.20
  -6   1   1  614.94   28.30
  -6   1   1  619.24   28.30
   5  -1  -1 1446.96   61.29
   5  -1  -1 1369.66   60.59
  -5   1   1 1396.96   60.09
  -5   1   1 1398.06   60.09
  -5   1   1 1410.86   60.89
   4  -1  -1 1734.63   71.39
   4  -1  -1 1526.35   71.69
   4  -1  -1 1773.92   71.19
   4  -1  -1 1769.72   72.49
  -4   1   1 1649.93   71.39
  -4   1   1 1650.53   72.09
   3  -1  -1 1485.45   61.79
   3  -1  -1 1530.05   62.59
   3  -1  -1 1429.46   61.99
   3  -1  -1 1521.85   61.59
  -3   1   1 1464.55   61.69
  -3   1   1 1399.76   62.29
  -3   1   1 1387.96   61.79
   2  -1  -1  142.99    7.00
   2  -1  -1  146.89    6.90
   2  -1  -1  154.38    6.80
   2  -1  -1  160.58    7.50
  -2   1   1  139.49    6.90
  -2   1   1  144.99    6.90
  -2   1   1  140.79    6.80
  -2   1   1  144.79    7.30
   1  -1  -1 4605.44  205.58
   1  -1  -1 5443.36  208.18
   1  -1  -1 4923.01  205.38
  -1   1   1 4547.04  204.88
  -1   1   1 4472.85  206.98
  -1   1   1 5281.07  205.48
   0  -1  -1 2590.74  109.69
   0  -1  -1 2487.05  108.59
   0  -1  -1 2574.14  108.99
   0   1   1 2754.62  109.09
   0   1   1 2536.75  108.79
   0   1   1 2575.94  110.59
  -1  -1  -1 3167.38  129.49
  -1  -1  -1 2914.01  127.89
   1   1   1 3021.30  128.69
   1   1   1 3054.69  128.19
  -2  -1  -1   39.60    2.10
  -2  -1  -1   36.00    1.90
  -2  -1  -1   36.30    2.70
   2   1   1   38.30    2.10
   2   1   1   37.60    1.90
   2   1   1   38.00    2.80
  -3  -1  -1  316.57   14.20
  -3  -1  -1  332.47   14.80
  -3  -1  -1  307.87   14.10
   3   1   1  322.47   14.90
   3   1   1  339.47   14.10
  -4  -1  -1  594.14   26.30
  -4  -1  -1  647.74   26.90
  -4  -1  -1  584.34   26.10
   4   1   1  627.44   26.20
   4   1   1  604.14   27.20
   4   1   1  617.74   26.20
   4   1   1  578.64   27.00
  -5  -1  -1  520.85   24.20
  -5  -1  -1  549.65   24.10
   5   1   1  557.04   24.10
   5   1   1  572.74   25.40
   5   1   1  558.04   25.20
  -6  -1  -1  805.62   36.00
  -6  -1  -1  871.21   36.30
   6   1   1  852.31   36.00
   6   1   1  803.02   37.10
  -7  -1  -1  227.68   11.50
  -7  -1  -1  225.48   11.20
   7   1   1  238.38   12.60
  -8  -1  -1    9.70    2.30
  -8  -1  -1   12.70    2.30
   8   1   1   19.70    3.70
   8   1   1   13.50    3.00
  -9  -1  -1  514.45   24.40
  -9  -1  -1  520.15   23.80
   9   1   1  523.75   25.50
   9   1   1  514.75   25.20
 -10  -1  -1    6.00    2.20
 -10  -1  -1    5.50    2.60
  10   1   1    4.20    3.10
  10   1   1    4.30    3.10
 -11  -1  -1  142.09    9.50
  11   1   1  131.89   10.80
 -12  -1  -1  103.19    8.80
  12   1   1   82.89    9.50
 -13  -1  -1   65.69    7.20
  13   1   1   52.39    8.00
  12  -2  -1  212.48   15.70
 -12   2   1  258.07   14.10
  11  -2  -1   77.29    8.90
 -11   2   1   87.69    7.90
  10  -2  -1  169.58   10.60
  10  -2  -1  175.88   12.10
 -10   2   1  163.98   10.40
   9  -2  -1   90.29    8.70
   9  -2  -1   93.09    7.10
  -9   2   1   92.89    6.90
  -9   2   1   88.19    7.50
   8  -2  -1   57.09    5.30
   8  -2  -1   57.49    6.70
  -8   2   1   77.09    6.40
  -8   2   1   58.09    5.40
   7  -2  -1 1373.26   58.09
   7  -2  -1 1290.07   56.79
  -7   2   1 1300.77   56.99
  -7   2   1 1274.67   56.89
   6  -2  -1  807.22   34.10
   6  -2  -1  723.13   33.50
  -6   2   1  725.23   33.20
  -6   2   1  691.33   32.70
  -6   2   1  731.63   32.80
   5  -2  -1  518.35   24.60
   5  -2  -1  564.14   25.00
  -5   2   1  516.15   24.00
  -5   2   1  519.25   24.30
  -5   2   1  542.95   24.00
   4  -2  -1 2025.60   87.09
   4  -2  -1 2278.37   87.59
  -4   2   1 2040.10   86.89
  -4   2   1 1892.21   86.39
  -4   2   1 1978.10   86.59
   3  -2  -1 1204.88   49.00
   3  -2  -1 1130.49   49.50
   3  -2  -1 1197.28   49.80
  -3   2   1 1145.69   49.30
  -3   2   1 1148.29   49.20
  -3   2   1 1083.79   49.30
   2  -2  -1 6129.89  254.07
   2  -2  -1 6160.28  253.57
   2  -2  -1 6036.00  253.57
   2  -2  -1 5851.81  254.97
   2  -2  -1 6306.27  254.37
  -2   2   1 5687.33  252.87
  -2   2   1 5692.53  254.57
  -2   2   1 6225.98  254.47
   1  -2  -1 6699.43  281.27
   1  -2  -1 7057.69  280.17
   1  -2  -1 6291.77  281.07
  -1   2   1 6534.35  279.67
  -1   2   1 6276.87  281.77
  -1   2   1 6982.30  279.97
   0  -2  -1  189.18    8.70
   0  -2  -1  170.08    7.60
   0  -2  -1  158.98    7.90
   0   2   1  182.08    8.00
   0   2   1  158.58    7.60
   0   2   1  189.98    8.80
  -1  -2  -1 1122.39   49.90
  -1  -2  -1 1176.88   50.79
   1   2   1 1213.98   49.99
   1   2   1 1210.48   50.89
   1   2   1 1202.18   49.50
  -2  -2  -1  672.83   28.60
  -2  -2  -1  707.63   29.80
   2   2   1  658.93   29.80
   2   2   1  662.53   28.20
  -3  -2  -1  504.65   23.10
  -3  -2  -1  577.14   24.40
   3   2   1  514.85   24.30
   3   2   1  565.54   23.10
   3   2   1  532.75   22.80
  -4  -2  -1 1550.34   67.39
  -4  -2  -1 1566.04   68.79
  -4  -2  -1 1551.34   67.79
   4   2   1 1566.44   69.09
   4   2   1 1758.42   67.79
   4   2   1 1638.64   67.49
  -5  -2  -1 1022.20   45.00
  -5  -2  -1 1135.39   46.20
  -5  -2  -1  997.90   44.60
   5   2   1 1045.10   44.60
   5   2   1 1061.39   46.50
  -6  -2  -1  337.37   15.70
  -6  -2  -1  329.17   15.30
  -6  -2  -1  372.06   16.90
   6   2   1  352.56   15.40
   6   2   1  315.47   17.10
  -7  -2  -1   34.10    3.00
  -7  -2  -1   32.30    3.20
   7   2   1   31.60    4.50
  -8  -2  -1    6.20    2.00
  -8  -2  -1    9.50    1.80
   8   2   1   10.10    3.10
  -9  -2  -1    2.20    2.00
   9   2   1    1.60    2.70
 -10  -2  -1   10.90    2.90
  10   2   1    7.40    3.50
  10   2   1   15.70    4.00
 -11  -2  -1   74.99    7.10
  11   2   1   71.79    8.20
  11   2   1   82.59    8.50
 -12  -2  -1   -0.80    2.40
  12   2   1    6.10    3.80
 -13  -2  -1   54.19    6.60
  13   2   1   57.19    8.00
  12  -3  -1   58.39    8.40
 -12   3   1   70.99    7.50
  11  -3  -1    0.10    3.40
 -11   3   1    3.60    2.60
  10  -3  -1   17.00    4.80
 -10   3   1   17.30    3.80
   9  -3  -1  379.26   18.40
   9  -3  -1  356.66   20.30
  -9   3   1  373.46   18.90
   8  -3  -1  958.90   43.40
   8  -3  -1  819.42   38.70
   8  -3  -1  846.12   40.60
  -8   3   1  883.31   39.40
   7  -3  -1  322.97   16.40
   7  -3  -1  299.57   16.60
   7  -3  -1  328.37   16.70
  -7   3   1  282.97   15.40
   6  -3  -1  174.98   10.40
   6  -3  -1  172.68   10.60
   6  -3  -1  189.08   10.60
  -6   3   1  179.08    9.90
  -6   3   1  177.48    9.60
   5  -3  -1  492.05   23.50
   5  -3  -1  537.65   23.60
   5  -3  -1  535.55   23.70
  -5   3   1  447.46   22.70
  -5   3   1  481.85   22.70
   4  -3  -1   25.20    3.20
   4  -3  -1   31.00    3.70
   4  -3  -1   21.80    3.20
  -4   3   1   18.00    2.60
  -4   3   1   18.50    2.40
   3  -3  -1 1002.70   44.70
   3  -3  -1 1098.69   44.50
   3  -3  -1  980.80   44.50
   3  -3  -1 1036.80   43.80
   3  -3  -1 1036.90   44.00
  -3   3   1 1079.79   44.40
  -3   3   1 1004.90   44.10
  -3   3   1  942.41   43.90
   2  -3  -1 1151.68   47.90
   2  -3  -1 1176.38   47.50
   2  -3  -1 1102.79   48.20
  -2   3   1 1022.50   47.40
  -2   3   1 1090.99   48.40
  -2   3   1 1168.48   47.80
  -2   3   1 1067.19   47.70
   1  -3  -1 3323.67  142.99
   1  -3  -1 3488.05  142.69
   1  -3  -1 3560.34  143.79
  -1   3   1 3614.04  143.09
  -1   3   1 3252.07  142.59
  -1   3   1 3185.08  143.69
   0  -3  -1 4175.18  180.48
   0  -3  -1 4649.33  181.98
   0  -3  -1 4469.55  179.88
   0   3   1 4110.09  180.48
   0   3   1 3935.31  179.68
   0   3   1 4283.77  180.38
  -1  -3  -1 2136.89   83.19
  -1  -3  -1 1876.31   81.79
   1   3   1 2009.60   81.89
   1   3   1 1805.62   82.99
   1   3   1 1886.51   81.59
   2   3   1   29.10    2.20
  -3  -3  -1 7751.92  307.87
  -3  -3  -1 7011.80  303.57
   3   3   1 6997.70  304.77
   3   3   1 7057.29  300.87
  -4  -3  -1 3087.99  121.89
  -4  -3  -1 2725.73  119.89
   4   3   1 2653.53  119.39
   4   3   1 3161.88  119.99
   4   3   1 2668.23  121.69
  -5  -3  -1  139.49    7.20
  -5  -3  -1  151.98    9.00
   5   3   1  145.59    6.70
   5   3   1  134.19    9.10
  -6  -3  -1  647.54   28.40
   6   3   1  651.83   27.90
   6   3   1  639.44   30.50
  -7  -3  -1  174.68    9.30
   7   3   1  174.48   11.20
   7   3   1  189.48    8.80
  -8  -3  -1   23.00    3.00
   8   3   1   30.20    4.90
  -9  -3  -1    1.80    1.80
   9   3   1    4.00    3.10
 -10  -3  -1   44.00    4.70
  10   3   1   39.90    6.30
 -11  -3  -1  475.95   22.50
  11   3   1  438.46   24.50
 -12  -3  -1  102.39    8.90
  12   3   1   97.19   10.10
 -13  -3  -1    1.10    2.90
  13   3   1   -0.30    3.50
  12  -4  -1    3.90    4.70
 -12   4   1    2.20    3.30
  11  -4  -1   18.50    5.30
 -11   4   1   24.40    4.50
  10  -4  -1   66.89    8.30
 -10   4   1   59.19    6.60
   9  -4  -1  191.68   13.00
   9  -4  -1  186.78   11.30
  -9   4   1  202.28   11.80
   8  -4  -1  749.73   36.20
  -8   4   1  766.22   35.10
   7  -4  -1  371.16   17.80
   7  -4  -1  299.87   17.70
   7  -4  -1  342.27   17.30
  -7   4   1  317.77   16.90
   6  -4  -1  209.38   11.00
   6  -4  -1  178.18   11.20
   6  -4  -1  182.48   10.70
  -6   4   1  188.38   10.50
  -6   4   1  178.58    9.70
   5  -4  -1   56.69    4.90
   5  -4  -1   57.39    5.80
   5  -4  -1   58.99    4.80
  -5   4   1   53.69    4.00
  -5   4   1   63.19    4.70
   4  -4  -1  610.84   27.00
   4  -4  -1  559.94   26.90
  -4   4   1  572.54   26.30
  -4   4   1  581.44   25.80
   3  -4  -1 1622.54   68.19
   3  -4  -1 1565.54   67.89
  -3   4   1 1573.84   67.29
  -3   4   1 1536.85   67.09
   2  -4  -1  716.73   28.90
   2  -4  -1  686.33   30.00
   2  -4  -1  599.04   29.20
  -2   4   1  702.23   29.40
  -2   4   1  637.84   30.00
  -2   4   1  636.24   29.10
  -2   4   1  631.84   28.80
   1  -4  -1  993.40   41.80
   1  -4  -1  912.01   42.20
   1  -4  -1  994.60   43.10
  -1   4   1  936.61   41.80
  -1   4   1 1057.69   42.40
  -1   4   1  958.80   43.30
   0  -4  -1   47.80    4.80
   0  -4  -1   37.00    3.00
   0   4   1   40.40    3.10
   0   4   1   32.00    4.00
   0   4   1   38.40    2.50
  -1  -4  -1    9.10    2.30
  -1  -4  -1   14.20    1.90
   1   4   1    9.80    2.60
   1   4   1   13.10    1.30
   1   4   1   11.40    1.70
  -2  -4  -1    3.70    2.00
  -2  -4  -1    6.90    1.40
   2   4   1    8.30    1.50
   2   4   1    5.70    2.40
  -3  -4  -1 1546.95   63.29
  -3  -4  -1 1396.26   60.79
   3   4   1 1328.17   62.99
   3   4   1 1490.05   61.39
  -4  -4  -1 1067.59   46.20
   4   4   1 1142.69   45.60
   4   4   1 1028.20   48.60
  -5  -4  -1   47.30    3.50
   5   4   1   40.10    5.50
   5   4   1   38.70    2.30
  -6  -4  -1  729.43   32.50
   6   4   1  758.02   31.90
   6   4   1  750.42   35.40
  -7  -4  -1  140.09    7.30
   7   4   1  119.99    9.60
   7   4   1  131.89    6.50
  -8  -4  -1  145.89    7.90
   8   4   1  123.59   10.20
   8   4   1  142.49    7.10
  -9  -4  -1  219.88   11.30
   9   4   1  200.78   13.90
 -10  -4  -1  222.08   12.00
  10   4   1  221.68   15.10
 -11  -4  -1   -1.20    1.90
  11   4   1   -0.60    3.50
 -12  -4  -1  168.38   10.80
  12   4   1  167.48   13.50
 -13  -4  -1   14.90    4.20
  13   4   1    8.00    4.30
  11  -5  -1   23.00    6.10
 -11   5   1   16.30    4.30
  10  -5  -1  293.87   18.60
 -10   5   1  306.97   16.90
   9  -5  -1  290.77   17.90
  -9   5   1  305.97   16.60
   8  -5  -1    4.30    3.30
  -8   5   1    1.90    2.40
   7  -5  -1   43.40    7.00
   7  -5  -1   47.80    6.10
  -7   5   1   52.19    5.50
   6  -5  -1   59.49    6.50
   6  -5  -1   63.19    5.70
  -6   5   1   59.49    4.20
  -6   5   1   68.89    6.30
   5  -5  -1  348.97   18.40
   5  -5  -1  381.96   18.20
  -5   5   1  348.47   16.50
  -5   5   1  361.86   17.70
   4  -5  -1 2009.10   83.09
   4  -5  -1 1870.31   82.99
  -4   5   1 1927.31   82.29
  -4   5   1 1874.61   81.49
   3  -5  -1  422.36   20.20
  -3   5   1  387.86   19.10
  -3   5   1  423.46   18.90
  -3   5   1  406.66   20.40
   2  -5  -1 1131.89   49.60
   2  -5  -1 1231.08   50.39
  -2   5   1 1048.90   50.39
  -2   5   1 1121.79   48.90
   1  -5  -1   92.59    6.70
   1  -5  -1   83.69    5.60
  -1   5   1   78.89    6.90
  -1   5   1   79.19    4.90
   0  -5  -1    1.70    1.60
   0  -5  -1    5.00    2.50
   0   5   1    1.20    1.60
   0   5   1    3.20    2.60
   0   5   1    3.50    1.20
  -1  -5  -1  429.26   19.80
  -1  -5  -1  496.55   21.80
   1   5   1  379.36   19.00
   1   5   1  457.35   20.00
  -2  -5  -1 1426.36   60.99
   3   5   1  424.86   21.70
  -4  -5  -1   63.29    4.00
   4   5   1   77.09    7.80
  -5  -5  -1   18.30    2.10
   5   5   1   19.30    4.10
   5   5   1   19.10    1.40
  -6  -5  -1  240.98   11.40
   6   5   1  235.08   10.60
   6   5   1  236.88   14.50
  -7  -5  -1  274.87   13.60
   7   5   1  262.17   16.80
   7   5   1  306.97   12.90
  -8  -5  -1   69.49    5.00
   8   5   1   76.59    4.20
   8   5   1   59.89    7.80
  -9  -5  -1  156.78    8.90
   9   5   1  153.28   12.20
 -10  -5  -1   51.89    5.00
  10   5   1   51.49    8.10
 -11  -5  -1   36.30    4.60
  11   5   1   34.80    7.20
 -12  -5  -1  109.79    9.10
  12   5   1  123.09   11.70
 -13  -5  -1   29.40    4.90
  11  -6  -1  197.38   15.60
 -11   6   1  226.88   14.10
  10  -6  -1   74.79    9.50
 -10   6   1   81.59    8.50
   9  -6  -1   95.79   10.20
  -9   6   1  100.29    9.30
   8  -6  -1    1.80    3.30
  -8   6   1   11.70    3.50
   7  -6  -1  355.56   19.70
  -7   6   1  354.06   18.50
   6  -6  -1  401.96   21.50
  -6   6   1  422.06   20.60
   5  -6  -1  694.53   32.70
   5  -6  -1  699.73   32.40
  -5   6   1  696.83   30.10
  -5   6   1  665.23   31.60
   4  -6  -1  404.86   21.10
   4  -6  -1  435.66   21.30
  -4   6   1  431.76   19.30
  -4   6   1  423.66   20.30
   3  -6  -1 1115.49   49.10
   3  -6  -1 1074.89   48.60
  -3   6   1 1091.19   49.40
  -3   6   1 1087.79   47.80
  -3   6   1 1089.79   47.60
   2  -6  -1   28.30    3.90
   2  -6  -1   47.10    5.50
  -2   6   1   32.70    5.10
  -2   6   1   34.00    3.60
   1  -6  -1  377.36   18.40
  -1   6   1  373.96   17.60
  -1   6   1  400.16   20.20
   0  -6  -1  615.84   28.70
   0   6   1  683.13   31.20
   0   6   1  619.04   27.90
  -1  -6  -1 1235.68   52.39
   1   6   1 1197.98   51.49
   1   6   1 1185.68   54.59
  -2  -6  -1  419.46   20.00
   2   6   1  447.96   22.80
   2   6   1  439.76   19.10
  -3  -6  -1  285.57   13.70
   3   6   1  275.37   16.50
  -4  -6  -1   34.60    2.90
   4   6   1   32.80    5.50
  -5  -6  -1  299.17   13.60
   5   6   1  282.77   17.20
  -6  -6  -1  670.33   30.30
   6   6   1  701.73   34.50
   6   6   1  703.53   29.50
  -7  -6  -1   47.00    4.00
   7   6   1   53.29    2.90
   7   6   1   43.90    7.00
  -8  -6  -1  633.64   27.50
   8   6   1  602.54   26.50
   8   6   1  588.04   31.80
  -9  -6  -1   24.40    3.20
   9   6   1   16.80    5.60
 -10  -6  -1  105.29    7.10
  10   6   1  106.89   12.00
 -11  -6  -1   13.60    3.10
  11   6   1   17.30    5.90
 -12  -6  -1  254.17   14.10
  12   6   1  251.07   18.40
 -13  -6  -1    7.00    3.30
  13   6   1   10.50    6.20
  10  -7  -1   -0.30    4.10
 -10   7   1   -0.60    3.00
   9  -7  -1   -2.80    3.20
  -9   7   1   -3.20    2.40
   8  -7  -1  238.58   15.50
  -8   7   1  233.78   14.10
   7  -7  -1  228.88   14.80
  -7   7   1  235.78   13.60
   6  -7  -1  293.97   16.80
  -6   7   1  297.17   15.80
   5  -7  -1  359.46   19.20
  -5   7   1  357.16   18.20
   4  -7  -1  125.69    8.90
  -4   7   1  127.79    6.80
  -4   7   1  116.69    9.10
  -4   7   1  113.09    7.80
   3  -7  -1    5.50    2.50
  -3   7   1    3.70    2.70
  -3   7   1    2.50    1.80
  -3   7   1    7.30    2.00
   2  -7  -1  290.87   15.30
  -2   7   1  303.17   14.50
  -2   7   1  282.37   16.60
   1  -7  -1  400.76   20.30
  -1   7   1  415.16   19.50
  -1   7   1  448.36   22.50
   0  -7  -1  843.22   38.50
   0   7   1  855.01   37.60
   0   7   1  891.51   41.20
  -1  -7  -1   25.00    3.30
   1   7   1   30.00    2.90
   1   7   1   37.50    6.10
  -2  -7  -1   23.10    3.10
   2   7   1   32.50    2.70
   2   7   1   25.40    5.00
  -3  -7  -1   19.70    2.90
   3   7   1   13.10    4.10
   3   7   1   20.70    2.00
  -4  -7  -1  266.87   12.70
   4   7   1  274.97   16.80
  -5  -7  -1  593.64   25.50
   5   7   1  549.54   29.80
  -6  -7  -1  619.44   26.80
   6   7   1  581.24   31.30
  -7  -7  -1  225.88   11.20
   7   7   1  227.48   10.10
   7   7   1  211.88   15.40
  -8  -7  -1   73.69    5.10
   8   7   1   64.49    9.10
  -9  -7  -1   28.50    3.70
   9   7   1   37.60    7.60
 -10  -7  -1    6.40    2.30
  10   7   1    4.10    4.60
 -11  -7  -1   43.60    5.00
  11   7   1   61.99    9.90
 -12  -7  -1   68.49    6.70
  12   7   1   72.79   11.10
  10  -8  -1   23.40    6.30
   9  -8  -1  185.38   14.40
  -9   8   1  196.58   12.90
   8  -8  -1  121.89   11.70
  -8   8   1  131.29    9.90
   7  -8  -1  264.57   16.90
  -7   8   1  293.37   16.20
   6  -8  -1  514.25   26.20
  -6   8   1  491.25   24.80
   5  -8  -1   15.00    4.30
  -5   8   1   25.40    4.10
   4  -8  -1   12.40    3.50
  -4   8   1   12.40    3.80
  -4   8   1    9.50    2.80
  -4   8   1   11.60    2.10
   3  -8  -1  115.59    8.60
  -3   8   1  108.69    7.60
  -3   8   1  122.39    7.60
  -3   8   1  117.09    9.70
   2  -8  -1  864.41   39.70
  -2   8   1  873.51   38.70
  -2   8   1  854.91   41.60
   1  -8  -1 2056.29   87.89
  -1   8   1 2097.29   86.89
  -1   8   1 1922.81   89.99
   0   8   1  629.04   28.10
   0   8   1  619.54   32.00
  -1  -8  -1  157.58    9.00
   1   8   1  144.29    7.80
   1   8   1  136.09   11.30
  -2  -8  -1  128.99    7.80
   2   8   1  128.39   10.70
   2   8   1  119.39    6.70
  -3  -8  -1  272.37   13.60
   3   8   1  251.67   16.80
   3   8   1  262.97   12.30
  -4  -8  -1 1049.89   45.90
   4   8   1 1021.50   49.70
  -5  -8  -1  617.54   28.10
   5   8   1  666.13   33.60
  -6  -8  -1   65.69    4.60
   6   8   1   74.59   10.00
  -7  -8  -1    0.30    1.30
   7   8   1    2.30    4.30
  -8  -8  -1    2.90    1.70
   8   8   1    3.70    4.30
  -9  -8  -1   17.00    2.80
   9   8   1   25.50    6.60
 -10  -8  -1  114.39    7.40
  10   8   1  105.49   13.00
 -11  -8  -1  317.07   15.70
  11   8   1  276.77   21.50
 -12  -8  -1    6.70    2.80
  12   8   1   13.60    7.20
   9  -9  -1   61.29    9.50
  -9   9   1   46.00    7.10
   8  -9  -1  106.59   11.40
  -8   9   1   70.99    8.00
   7  -9  -1  100.89   10.70
  -7   9   1   92.49    9.20
   6  -9  -1   34.40    6.00
  -6   9   1   28.50    4.90
   5  -9  -1   65.39    7.90
  -5   9   1   49.80    5.90
   4  -9  -1  141.39   10.30
  -4   9   1  131.59    8.90
  -4   9   1  129.39   10.90
   3  -9  -1   86.09    8.30
  -3   9   1   94.79   10.10
  -3   9   1   87.89    7.00
  -3   9   1   87.69    6.60
   2  -9  -1  981.20   44.20
  -2   9   1  949.11   43.00
  -2   9   1  955.50   46.40
   1  -9  -1  538.25   27.70
  -1   9   1  585.74   30.60
  -1   9   1  619.94   27.00
   0  -9  -1   33.80    4.50
   0   9   1   30.70    3.60
   0   9   1   36.80    6.90
  -1  -9  -1   67.59    5.80
   1   9   1   68.39    4.90
   1   9   1   71.99    9.10
  -2  -9  -1  116.09    7.80
   2   9   1  114.99    6.60
   2   9   1  119.59   11.00
  -3  -9  -1  428.26   19.90
   3   9   1  372.26   23.30
   3   9   1  404.46   18.40
  -4  -9  -1 1498.15   64.19
   4   9   1 1547.55   62.59
   4   9   1 1329.77   67.99
  -5  -9  -1    4.60    1.80
   5   9   1    8.80    1.60
   5   9   1    3.40    4.10
  -6  -9  -1  741.93   33.50
   6   9   1  788.12   40.00
  -7  -9  -1   12.30    2.30
   7   9   1   20.70    6.30
  -8  -9  -1   29.70    3.50
   8   9   1   42.90    8.50
  -9  -9  -1  280.47   14.10
   9   9   1  274.77   20.40
 -10  -9  -1  112.59    7.30
  10   9   1   98.99   13.50
 -11  -9  -1   50.29    5.30
  11   9   1   62.29   11.40
 -12  -9  -1    9.90    3.40
  12   9   1   13.30    7.40
   8 -10  -1   39.90    7.30
  -8  10   1   49.20    7.10
   7 -10  -1   17.60    5.30
  -7  10   1    7.80    3.70
   6 -10  -1    4.60    3.80
  -6  10   1    9.40    3.60
   5 -10  -1   -1.10    3.00
  -5  10   1    3.30    2.70
   4 -10  -1  950.20   44.40
  -4  10   1  928.51   45.70
  -4  10   1  935.51   43.00
   3 -10  -1  836.82   40.90
  -3  10   1  859.11   42.90
  -3  10   1  910.31   40.30
  -3  10   1  849.72   39.60
   2 -10  -1  537.25   27.00
  -2  10   1  517.15   29.30
  -2  10   1  558.64   25.80
   1 -10  -1    0.70    2.60
  -1  10   1    0.40    1.80
  -1  10   1    2.30    4.10
   0 -10  -1   42.30    5.40
   0  10   1   50.19    5.00
   0  10   1   53.39    8.80
  -1 -10  -1  382.86   19.80
   1  10   1  406.46   24.10
   1  10   1  383.86   18.50
  -2 -10  -1  546.15   26.30
   2  10   1  531.55   24.80
   2  10   1  577.54   30.90
  -3 -10  -1  344.97   17.40
   3  10   1  344.57   21.80
   3  10   1  328.17   15.90
  -4 -10  -1  447.66   24.40
   4  10   1  468.05   29.00
   4  10   1  596.94   23.20
  -5 -10  -1    3.90    1.70
   5  10   1    5.90    4.70
   5  10   1    3.30    1.40
  -6 -10  -1  185.78    9.50
   6  10   1  173.88    8.50
   6  10   1  168.48   15.30
  -7 -10  -1  137.49    8.00
   7  10   1  157.08   16.50
  -8 -10  -1  241.28   12.30
   8  10   1  237.98   19.10
  -9 -10  -1  233.78   12.10
   9  10   1  209.28   18.80
 -10 -10  -1   39.80    4.40
  10  10   1   40.60    9.40
 -11 -10  -1    0.00    2.20
  11  10   1    7.40    6.40
   7 -11  -1   26.30    6.50
  -7  11   1   29.00    5.30
   6 -11  -1   21.00    5.70
  -6  11   1   14.40    4.10
   5 -11  -1  253.17   16.70
  -5  11   1  279.27   15.80
   4 -11  -1  156.78   11.70
  -4  11   1  149.39   10.50
  -4  11   1  156.98   12.90
   3 -11  -1   50.99    6.80
  -3  11   1   70.39    7.00
  -3  11   1   51.69    8.40
   2 -11  -1    7.20    3.30
  -2  11   1   12.30    3.40
  -2  11   1    7.60    4.80
   1 -11  -1  125.49    9.50
  -1  11   1  125.69    8.50
  -1  11   1  132.39   12.70
   0 -11  -1  241.48   14.30
   0  11   1  243.18   13.00
   0  11   1  234.08   18.10
  -1 -11  -1  846.52   38.80
   1  11   1  813.42   43.20
   1  11   1  827.72   37.30
  -2 -11  -1  536.45   26.50
   2  11   1  553.54   31.60
   2  11   1  549.95   25.20
  -3 -11  -1  323.37   17.10
   3  11   1  300.67   21.60
   3  11   1  331.17   15.60
  -4 -11  -1   86.69    7.60
   4  11   1  103.89   13.20
   4  11   1  123.69    6.60
  -5 -11  -1   17.70    2.80
   5  11   1   11.50    5.90
   5  11   1   14.60    2.20
  -6 -11  -1  288.87   14.10
   6  11   1  278.47   20.90
  -7 -11  -1  371.56   16.80
   7  11   1  301.07   23.50
  -8 -11  -1  211.18   11.30
   8  11   1  224.38   19.30
  -9 -11  -1  102.19    7.00
   9  11   1  115.89   15.20
 -10 -11  -1   66.09    5.90
  10  11   1   74.29   12.70
   6 -12  -1   77.79    9.90
  -6  12   1   59.99    8.10
   5 -12  -1  268.77   17.60
  -5  12   1  270.17   16.10
   4 -12  -1   40.40    6.90
  -4  12   1   40.70    5.80
  -4  12   1   35.90    7.60
   3 -12  -1   32.00    5.80
  -3  12   1   28.20    6.80
  -3  12   1   21.70    4.30
   2 -12  -1  196.58   13.50
  -2  12   1  200.48   12.30
  -2  12   1  217.98   16.80
   1 -12  -1  113.59    9.20
  -1  12   1  108.09    8.00
  -1  12   1  105.19   12.90
   0 -12  -1  388.96   21.30
   0  12   1  393.96   25.50
   0  12   1  415.76   20.10
  -1 -12  -1  701.43   34.70
   1  12   1  794.92   40.60
   1  12   1  706.23   33.20
  -2 -12  -1   13.40    3.80
   2  12   1   22.30    7.80
   2  12   1   22.80    3.40
  -3 -12  -1   34.50    5.00
   3  12   1   28.00    3.60
   3  12   1   30.60    8.30
  -4 -12  -1  145.39   10.10
   4  12   1  156.18   16.90
   4  12   1  154.08    8.50
  -5 -12  -1  167.78    9.40
   5  12   1  168.78   16.50
  -6 -12  -1  264.17   13.40
   6  12   1  267.47   21.00
  -7 -12  -1  257.57   13.50
   7  12   1  291.77   22.10
  -8 -12  -1   61.49    5.40
   8  12   1   71.09   12.10
  -9 -12  -1    0.40    1.90
   9  12   1   -1.70    5.80
 -10 -12  -1   34.10    4.30
  10  12   1   33.80    9.80
   5 -13  -1  161.68   13.20
  -5  13   1  148.69   11.60
   4 -13  -1    1.50    3.80
  -4  13   1    1.00    2.90
   3 -13  -1   59.09    8.00
  -3  13   1   34.00    5.50
  -3  13   1   50.49    9.20
   2 -13  -1  174.28   12.90
  -2  13   1  189.38   16.30
  -2  13   1  183.08   11.80
   1 -13  -1  383.16   21.40
  -1  13   1  379.66   25.40
  -1  13   1  388.56   20.10
   0 -13  -1  186.18   12.90
   0  13   1  196.58   11.80
   0  13   1  211.68   17.60
  -1 -13  -1  118.19    9.40
   1  13   1  113.39    7.90
   1  13   1   88.99   13.00
  -2 -13  -1   46.70    6.50
   2  13   1   47.90   10.30
   2  13   1   48.30    5.00
  -3 -13  -1   31.20    5.20
   3  13   1   36.80    4.30
   3  13   1   38.60    9.50
  -4 -13  -1   64.49    7.20
   4  13   1   79.99   13.00
  -5 -13  -1  214.68   11.30
   5  13   1  195.88   19.10
  -6 -13  -1  107.09    7.20
   6  13   1  136.59   16.80
  -7 -13  -1   36.50    4.10
   7  13   1   40.60   10.40
  -8 -13  -1    0.40    1.80
   8  13   1   -0.50    5.60
   3 -14  -1  102.69   10.90
  -3  14   1  107.49    9.80
   2 -14  -1   91.79   10.20
  -2  14   1  112.79   14.30
  -2  14   1  105.79    9.60
   1 -14  -1  164.08   12.30
  -1  14   1  157.78   10.90
  -1  14   1  175.08   16.40
   0 -14  -1  101.19   10.00
   0  14   1   96.89   14.00
   0  14   1  110.39    8.20
  -1 -14  -1  108.09   10.30
   1  14   1   88.39   13.60
   1  14   1  102.79    7.80
  -2 -14  -1   40.60    6.10
   2  14   1   33.30    9.60
   2  14   1   47.70    5.20
  -3 -14  -1  757.82   36.80
   3  14   1  766.42   44.20
  -4 -14  -1  277.37   16.10
   4  14   1  247.58   22.20
  -5 -14  -1  177.38   10.20
   5  14   1  169.68   19.40
  -6 -14  -1   14.80    2.90
   6  14   1    4.00    7.00
  -7 -14  -1   55.49    5.30
   7  14   1   61.79   12.10
   0 -15  -1   32.00    6.10
   0  15   1   39.00    9.70
   0  15   1   52.19    6.10
  -1 -15  -1  246.38   16.10
   1  15   1  271.67   14.80
   1  15   1  245.88   22.00
  -2 -15  -1   95.79    9.50
   2  15   1   72.79   13.20
  -3 -15  -1  251.17   15.80
   3  15   1  242.98   23.10
  -4 -15  -1    5.60    3.60
   4  15   1    6.60    8.20
  -5 -15  -1   34.90    4.40
   5  14  -2    9.10    7.40
  -5 -14   2   14.20    2.90
   4  14  -2   13.00    7.30
  -4 -14   2   18.10    4.50
   3  14  -2  188.88   20.50
   3  14  -2  175.58   12.70
  -3 -14   2  176.78   12.30
   2  14  -2    8.70    7.30
   2  14  -2    5.80    3.10
  -2 -14   2    1.40    3.00
   1  14  -2   40.60    5.70
   1  14  -2   53.29   11.30
  -1 -14   2   61.79    8.00
   0  14  -2    6.60    6.50
   0  14  -2    0.80    2.70
   0 -14   2    4.40    3.50
  -1  14  -2   66.59    7.80
  -1  14  -2   69.19   11.60
   1 -14   2   75.29    9.20
   7  13  -2   12.60    7.70
  -7 -13   2    7.50    2.30
   6  13  -2  148.89   18.00
  -6 -13   2  166.68    9.20
   5  13  -2  129.19   16.50
  -5 -13   2  147.59    8.40
   4  13  -2  134.89    8.70
   4  13  -2  119.49   15.50
  -4 -13   2  126.69    9.80
   3  13  -2   66.99   11.80
   3  13  -2   93.69    6.90
  -3 -13   2   65.39    7.40
   2  13  -2  151.98   10.10
   2  13  -2  185.58   17.40
  -2 -13   2  152.78   11.20
   1  13  -2   55.59    6.00
   1  13  -2   42.20    9.80
  -1 -13   2   43.60    6.30
   0  13  -2   13.30    3.70
   0  13  -2    4.30    5.80
   0 -13   2   13.90    4.20
  -1  13  -2  174.48   11.90
  -1  13  -2  197.68   17.00
   1 -13   2  186.78   13.30
  -2  13  -2  152.28   14.20
  -2  13  -2  140.19   10.40
   2 -13   2  125.79   12.30
  -3  13  -2   22.80    4.90
   3 -13   2   32.20    6.40
   9  12  -2   78.69   14.30
  -9 -12   2   88.19    6.30
   8  12  -2   15.70    7.60
  -8 -12   2   18.50    2.90
   7  12  -2    2.20    5.80
  -7 -12   2    5.00    1.90
   6  12  -2  301.27   23.20
  -6 -12   2  303.87   14.80
   5  12  -2  271.17   14.20
   5  12  -2  250.27   20.90
  -5 -12   2  283.77   13.60
   4  12  -2    2.00    4.90
   4  12  -2   -1.60    1.70
  -4 -12   2   -1.30    2.10
   3  12  -2   21.70    3.50
   3  12  -2   13.70    6.80
  -3 -12   2   22.30    4.20
   2  12  -2    9.40    2.90
   2  12  -2   15.60    6.50
  -2 -12   2    7.60    3.40
   1  12  -2  124.19    8.70
   1  12  -2  108.69   14.00
  -1 -12   2  130.19    9.70
   0  12  -2   21.90    7.20
   0  12  -2   18.00    3.80
   0 -12   2   18.50    4.40
  -1  12  -2  426.86   22.60
  -1  12  -2  457.15   27.60
   1 -12   2  456.45   24.00
  -2  12  -2   71.89   10.50
  -2  12  -2   56.69    6.50
   2 -12   2   58.09    7.60
  -3  12  -2   13.50    4.00
   3 -12   2   19.90    4.90
  -4  12  -2   35.30    5.80
   4 -12   2   27.00    5.90
  -5  12  -2    7.30    4.00
   5 -12   2   12.00    4.90
  10  11  -2   26.90    9.30
 -10 -11   2   19.70    3.40
   9  11  -2  160.98   18.40
  -9 -11   2  170.08    9.50
   8  11  -2   17.00    7.60
  -8 -11   2   16.10    2.70
   7  11  -2   94.19   13.30
  -7 -11   2  101.79    6.30
   6  11  -2   51.29    9.90
  -6 -11   2   55.99    4.60
   5  11  -2   -0.40    4.60
  -5 -11   2    3.10    1.60
   4  11  -2   13.70    6.80
  -4 -11   2   23.10    4.20
   3  11  -2   11.40    2.80
   3  11  -2   21.00    6.80
  -3 -11   2   17.00    3.50
   2  11  -2  154.98   16.20
   2  11  -2  131.99    8.50
  -2 -11   2  134.19    9.60
   1  11  -2   59.29   10.20
   1  11  -2   79.69    7.20
  -1 -11   2   75.99    7.60
   0  11  -2  842.82   44.60
   0  11  -2  870.51   39.70
   0 -11   2  889.01   41.00
  -1  11  -2   49.10    8.70
  -1  11  -2   33.70    4.90
   1 -11   2   33.50    5.70
  -2  11  -2    6.00    4.30
  -2  11  -2    7.20    3.00
   2 -11   2    6.60    3.60
  -3  11  -2   11.90    5.00
  -3  11  -2    2.60    2.70
   3 -11   2    4.60    3.40
  -4  11  -2  121.69    9.40
   4 -11   2  112.09   11.30
  -5  11  -2  418.06   22.70
   5 -11   2  427.96   24.00
  -6  11  -2   88.79    9.10
   6 -11   2   88.39   10.20
  10  10  -2   69.49   12.10
 -10 -10   2   93.59    6.50
   9  10  -2    2.30    5.50
  -9 -10   2    0.70    1.70
   8  10  -2  234.88   19.40
  -8 -10   2  247.68   12.40
   7  10  -2   33.40    8.00
  -7 -10   2   48.20    4.10
   6  10  -2   38.10    8.60
  -6 -10   2   45.90    4.00
   5  10  -2    7.30    5.20
  -5 -10   2    9.50    2.00
   4  10  -2  226.18   17.10
  -4 -10   2  203.48   12.10
   3  10  -2  218.48   17.00
  -3 -10   2  234.88   13.00
   2  10  -2  386.76   18.60
   2  10  -2  365.16   23.50
  -2 -10   2  379.86   19.50
   1  10  -2   94.59   11.50
   1  10  -2  102.49    7.10
  -1 -10   2  104.39    8.00
   0  10  -2    2.40    4.30
   0  10  -2    3.10    2.10
   0 -10   2   -0.30    2.30
  -1  10  -2   -0.60    4.30
  -1  10  -2   -0.40    1.90
   1 -10   2    3.90    2.90
  -2  10  -2   10.60    3.10
  -2  10  -2   12.80    5.50
   2 -10   2    7.70    3.40
  -3  10  -2  305.47   18.40
  -3  10  -2  269.17   15.70
   3 -10   2  289.27   17.10
  -4  10  -2  369.76   19.90
  -4  10  -2  367.06   21.40
   4 -10   2  394.36   21.30
  -5  10  -2  285.27   16.60
   5 -10   2  290.27   17.90
  -6  10  -2  176.68   12.30
   6 -10   2  178.68   13.60
  -7  10  -2   21.90    4.80
   7 -10   2   32.40    6.40
  11   9  -2   34.90    9.30
 -11  -9   2   26.80    4.00
  10   9  -2  139.09   16.60
 -10  -9   2  136.19    8.50
   9   9  -2  108.29   14.30
  -9  -9   2  104.69    6.80
   8   9  -2  272.77   20.20
  -8  -9   2  257.97   13.00
   7   9  -2   83.69   11.90
  -7  -9   2   94.59    5.70
   6   9  -2  168.98   15.00
  -6  -9   2  184.18    9.30
   5   9  -2   -0.10    4.00
  -5  -9   2    5.40    1.60
   4   9  -2  157.78   14.00
  -4  -9   2  174.98   10.20
   3   9  -2  121.99   11.70
  -3  -9   2  122.99    8.10
   2   9  -2  431.06   24.50
  -2  -9   2  405.56   20.60
   1   9  -2   55.69    8.60
   1   9  -2   54.59    5.20
  -1  -9   2   55.49    5.90
   0   9  -2   59.59    8.30
   0   9  -2   46.20    4.80
   0  -9   2   40.20    5.20
  -1   9  -2   37.00    4.70
  -1   9  -2   36.90    7.20
  -1   9  -2   45.50    5.40
   1  -9   2   37.10    5.40
  -2   9  -2  154.48   12.50
  -2   9  -2  154.28    9.80
   2  -9   2  164.18   10.90
  -3   9  -2  457.95   22.90
  -3   9  -2  462.95   24.80
   3  -9   2  459.25   23.90
  -4   9  -2  112.29    9.40
  -4   9  -2  103.59    8.30
   4  -9   2  107.29    9.30
  -5   9  -2  343.47   18.70
   5  -9   2  352.26   20.10
  -6   9  -2   14.70    4.10
   6  -9   2   19.30    5.20
  -7   9  -2   47.60    6.30
   7  -9   2   43.20    7.20
  -8   9  -2  214.98   14.20
   8  -9   2  217.58   16.00
  12   8  -2  228.68   20.40
 -12  -8   2  241.18   13.30
  11   8  -2  147.39   17.00
 -11  -8   2  157.58    9.40
  10   8  -2  182.08   16.60
 -10  -8   2  166.28    9.80
   9   8  -2   -3.20    3.90
  -9  -8   2   -1.30    1.50
  -8  -8   2   64.79    4.70
   7   8  -2  325.67   21.50
  -7  -8   2  321.87   15.30
   6   8  -2   23.90    6.50
  -6  -8   2   25.90    2.80
   5   8  -2  358.26   22.30
  -5  -8   2  375.86   16.90
   4   8  -2   31.30    6.60
  -4  -8   2   47.80    4.80
  -4  -8   2   42.10    3.40
   3   8  -2  295.97   18.60
  -3  -8   2  301.47   15.20
   2   8  -2   32.90    6.10
  -2  -8   2   31.00    4.00
   1   8  -2    4.50    3.60
  -1  -8   2   -0.30    1.80
   0   8  -2   28.50    5.70
   0   8  -2   27.00    3.50
   0  -8   2   18.20    3.40
  -1   8  -2  337.27   20.20
  -1   8  -2  327.27   17.60
  -1   8  -2  401.76   17.60
   1  -8   2  359.76   18.70
  -2   8  -2 1398.46   57.49
  -2   8  -2 1309.17   58.69
  -2   8  -2 1286.47   60.89
   2  -8   2 1339.77   59.69
  -3   8  -2  373.76   18.90
  -3   8  -2  364.76   20.40
   3  -8   2  385.96   20.10
  -4   8  -2   17.60    3.50
  -4   8  -2   16.70    4.30
   4  -8   2   14.90    4.30
  -5   8  -2  144.89    9.70
  -5   8  -2  136.59    9.60
   5  -8   2  141.29   10.80
  -6   8  -2  111.19    9.70
   6  -8   2  102.69   10.40
  -7   8  -2   28.10    5.10
   7  -8   2   15.60    5.00
  -8   8  -2  357.56   20.10
   8  -8   2  365.66   21.80
  -9   8  -2  199.68   13.80
   9  -8   2  218.78   16.10
  12   7  -2   25.30    7.80
 -12  -7   2   25.60    4.10
  11   7  -2  219.78   18.30
 -11  -7   2  223.08   12.30
  10   7  -2   34.10    8.00
 -10  -7   2   31.80    3.90
   9   7  -2   24.70    6.60
  -9  -7   2   18.50    2.90
   8   7  -2   30.40    7.20
  -8  -7   2   28.20    3.20
   7   7  -2  179.08   14.40
  -7  -7   2  166.88    8.80
   6   7  -2   62.19    8.80
  -6  -7   2   76.79    4.60
   5   7  -2  333.37   20.10
  -5  -7   2  327.27   15.00
   4   7  -2   34.00    6.10
  -4  -7   2   50.69    3.40
  -4  -7   2   53.49    4.40
   3   7  -2  101.89   10.40
  -3  -7   2   77.89    5.80
   2   7  -2  652.93   33.40
  -2  -7   2  690.93   30.70
   1   7  -2   11.30    3.80
  -1  -7   2    4.00    2.00
   0   7  -2   73.09    8.10
   0   7  -2   87.69    5.80
   0  -7   2   75.29    5.90
  -1   7  -2  247.98   15.40
  -1   7  -2  252.67   12.90
  -1   7  -2  299.37   13.60
   1  -7   2  261.07   14.20
  -2   7  -2 1358.66   62.09
  -2   7  -2 1336.97   60.19
  -2   7  -2 1458.65   59.09
   2  -7   2 1356.06   61.09
  -3   7  -2  225.28   13.00
  -3   7  -2  200.48   11.50
   3  -7   2  207.28   12.60
  -4   7  -2    1.90    2.10
  -4   7  -2    1.40    2.30
   4  -7   2    2.70    2.10
   4  -7   2    0.60    2.60
  -5   7  -2    7.70    2.80
   5  -7   2    1.00    2.60
  -6   7  -2  158.58   10.40
   6  -7   2  160.78   11.60
  -7   7  -2  290.17   15.80
   7  -7   2  255.27   16.70
  -8   7  -2  326.17   18.20
   8  -7   2  333.77   20.00
  -9   7  -2   63.69    7.50
   9  -7   2   60.39    8.70
 -10   7  -2    8.80    3.90
  10  -7   2    8.30    5.10
  12   6  -2   34.50    8.10
 -12  -6   2   53.29    5.80
  11   6  -2   86.59   11.80
 -11  -6   2   98.89    7.10
  10   6  -2  208.18   16.10
 -10  -6   2  168.88   10.00
   9   6  -2  195.98   15.20
  -9  -6   2  183.78   10.10
   8   6  -2  456.25   25.90
  -8  -6   2  436.06   20.40
   7   6  -2   30.80    6.40
  -7  -6   2   33.30    3.20
   6   6  -2   71.49    8.80
  -6  -6   2   71.79    4.40
   5   6  -2   93.29    9.80
  -5  -6   2   71.69    4.30
   4   6  -2  207.98   13.60
  -4  -6   2  204.88    9.70
   3   6  -2  202.88   13.50
  -3  -6   2  215.48   10.90
   2   6  -2   11.30    3.70
  -2  -6   2    5.50    2.00
   1   6  -2 1333.87   62.49
   1   6  -2 1507.45   60.99
  -1  -6   2 1339.27   60.39
   0   6  -2  371.96   17.40
   0   6  -2  365.86   19.50
   0  -6   2  354.06   17.70
  -1   6  -2   25.00    4.40
  -1   6  -2   25.40    2.80
  -1   6  -2   20.00    2.80
   1  -6   2   28.00    3.80
  -2   6  -2  191.58    9.20
  -2   6  -2  198.18   10.40
  -2   6  -2  184.98   11.80
   2  -6   2  205.18   11.10
   2  -6   2  196.18   11.20
  -3   6  -2   72.89    6.20
  -3   6  -2   67.39    5.40
   3  -6   2   73.89    5.50
   3  -6   2   54.49    5.90
  -4   6  -2   27.10    4.00
  -4   6  -2   31.30    4.10
   4  -6   2   16.30    3.50
   4  -6   2   33.50    3.80
  -5   6  -2  325.87   16.80
   5  -6   2  321.57   15.60
  -6   6  -2  196.38   11.60
   6  -6   2  186.08   12.60
  -7   6  -2  164.98   10.60
   7  -6   2  154.98   11.80
  -8   6  -2   46.50    5.80
   8  -6   2   44.40    7.10
  -9   6  -2   17.60    4.30
   9  -6   2   14.60    5.20
 -10   6  -2   63.79    7.60
  10  -6   2   51.39    8.50
  12   5  -2   -1.50    4.40
 -12  -5   2    2.70    2.50
  11   5  -2  188.38   15.70
 -11  -5   2  185.98   10.80
  10   5  -2  362.16   22.40
 -10  -5   2  347.27   17.30
   9   5  -2  242.68   17.20
  -9  -5   2  255.37   12.80
   8   5  -2  767.62   39.40
  -8  -5   2  802.02   34.80
   7   5  -2  275.07   17.20
  -7  -5   2  268.47   12.90
   6   5  -2  267.07   16.00
  -6  -5   2  242.58   11.80
   5   5  -2   51.19    7.10
  -5  -5   2   64.39    3.70
   4   5  -2   85.79    8.00
  -4  -5   2   90.29    4.70
   3   5  -2 1957.70   81.79
  -3  -5   2 1776.42   78.89
  -3  -5   2 1840.82   78.09
   2   5  -2  183.68   11.50
  -2  -5   2  180.48    9.40
   1   5  -2  341.37   17.90
   1   5  -2  338.87   16.30
  -1  -5   2  331.27   16.00
   0   5  -2  528.75   24.10
   0   5  -2  551.74   25.80
   0  -5   2  507.15   24.30
   0  -5   2  549.45   25.20
  -1   5  -2  320.87   14.90
  -1   5  -2  335.17   16.90
   1  -5   2  294.67   15.70
   1  -5   2  343.97   16.20
  -2   5  -2  541.35   27.10
  -2   5  -2  568.04   26.20
  -2   5  -2  601.34   25.00
   2  -5   2  589.44   27.00
   2  -5   2  590.64   26.60
  -3   5  -2  107.39    6.70
  -3   5  -2  102.89    7.00
   3  -5   2  107.49    6.50
   3  -5   2  100.59    7.20
  -4   5  -2  440.96   21.10
  -4   5  -2  459.65   21.10
   4  -5   2  445.26   20.40
   4  -5   2  432.26   21.90
  -5   5  -2  572.44   26.60
   5  -5   2  562.44   25.10
   5  -5   2  560.84   27.40
  -6   5  -2   55.79    5.90
   6  -5   2   62.79    4.10
   6  -5   2   80.89    7.90
  -7   5  -2  322.67   17.40
   7  -5   2  347.87   19.00
  -8   5  -2   10.00    3.20
   8  -5   2   13.30    4.40
  -9   5  -2   77.09    7.80
   9  -5   2   74.39    9.20
 -10   5  -2  191.68   12.40
  10  -5   2  184.78   14.30
 -11   5  -2  208.28   13.60
  11  -5   2  205.08   15.80
  13   4  -2   29.40    7.20
  13   4  -2   37.70    6.20
 -13  -4   2   39.50    5.30
  12   4  -2    0.90    4.50
 -12  -4   2    4.70    3.00
  11   4  -2  254.27   18.00
 -11  -4   2  259.27   13.90
  10   4  -2  252.67   17.00
 -10  -4   2  229.88   12.60
   9   4  -2  147.29   12.20
  -9  -4   2  155.28    8.70
   8   4  -2    4.70    3.70
  -8  -4   2    7.40    1.90
   7   4  -2  335.77   18.50
  -7  -4   2  299.57   14.70
   6   4  -2   85.39    8.00
   6   4  -2   99.29    5.10
  -6  -4   2   87.29    5.20
   5   4  -2 1085.39   50.99
  -5  -4   2 1145.59   47.70
   4   4  -2  960.40   45.10
  -4  -4   2 1009.10   42.00
   3   4  -2  174.58   11.30
   3   4  -2  186.78    9.20
  -3  -4   2  183.98    8.40
   2   4  -2   17.00    2.10
   2   4  -2   12.40    2.50
   2   4  -2   19.20    3.60
  -2  -4   2   20.70    2.20
   1   4  -2   49.00    5.20
   1   4  -2   59.09    3.90
   1   4  -2   48.60    4.00
  -1  -4   2   49.80    3.70
  -1  -4   2   57.19    4.90
   0   4  -2    0.00    1.30
   0   4  -2    1.10    1.00
   0   4  -2    2.50    2.00
   0  -4   2    2.80    1.60
   0  -4   2    2.30    1.50
  -1   4  -2  155.38    7.70
  -1   4  -2  152.78    9.20
  -1   4  -2  165.88    8.70
   1  -4   2  166.08    8.80
   1  -4   2  154.18    8.70
  -2   4  -2  915.71   41.50
  -2   4  -2  944.71   41.10
   2  -4   2  916.41   41.60
   2  -4   2  988.20   41.20
   2  -4   2  942.81   40.40
  -3   4  -2   17.80    2.70
  -3   4  -2   24.40    3.10
   3  -4   2   22.20    2.70
   3  -4   2   16.60    3.20
  -4   4  -2  185.78    9.90
   4  -4   2  167.98   10.40
   4  -4   2  185.08    9.00
  -5   4  -2  170.18    9.60
   5  -4   2  158.68   10.20
   5  -4   2  170.88    8.20
  -6   4  -2  185.68   10.40
   6  -4   2  170.28   11.20
  -7   4  -2    8.00    2.60
   7  -4   2    5.40    3.40
  -8   4  -2    2.60    2.50
   8  -4   2    0.90    2.90
  -9   4  -2  206.28   12.80
   9  -4   2  230.88   14.80
 -10   4  -2  178.68   11.40
  10  -4   2  156.48   13.00
 -11   4  -2   60.49    7.00
  11  -4   2   62.99    9.20
  13   3  -2   33.00    6.20
 -13  -3   2   21.30    4.50
  12   3  -2  135.69   12.80
  12   3  -2  144.59   11.00
 -12  -3   2  125.79    9.20
  11   3  -2  550.74   30.10
 -11  -3   2  559.54   26.50
  10   3  -2  222.58   15.80
 -10  -3   2  246.68   12.70
   9   3  -2   62.19    8.20
  -9  -3   2   73.99    5.90
   8   3  -2  110.79    9.80
  -8  -3   2  124.19    7.00
   7   3  -2   29.90    5.30
  -7  -3   2   24.10    2.70
   6   3  -2  693.33   34.00
   6   3  -2  749.33   31.10
  -6  -3   2  688.33   31.00
   5   3  -2  659.73   31.30
  -5  -3   2  654.43   28.40
   4   3  -2  774.12   30.60
   4   3  -2  717.63   31.10
   4   3  -2  690.83   33.10
  -4  -3   2  668.53   30.50
   3   3  -2  215.28   11.30
   3   3  -2  207.88    9.80
   3   3  -2  202.58   11.70
  -3  -3   2  219.98   11.30
  -3  -3   2  196.98    9.30
   2   3  -2   33.30    3.30
   2   3  -2   36.50    2.60
   2   3  -2   33.30    3.90
  -2  -3   2   34.90    2.60
  -2  -3   2   36.90    2.10
  -2  -3   2   38.40    3.60
   1   3  -2  425.96   18.60
   1   3  -2  409.96   19.60
   1   3  -2  397.06   19.00
  -1  -3   2  435.86   19.50
  -1  -3   2  413.16   18.50
   0   3  -2 2149.69   84.09
   0   3  -2 1881.71   84.59
   0   3  -2 1890.41   83.89
   0  -3   2 1892.31   83.89
   0  -3   2 2113.09   84.59
  -1   3  -2  596.14   25.60
  -1   3  -2  589.34   24.90
  -1   3  -2  549.65   25.70
   1  -3   2  597.64   25.50
   1  -3   2  542.15   25.50
  -2   3  -2  386.66   18.00
  -2   3  -2  415.86   18.40
  -2   3  -2  394.36   18.10
   2  -3   2  380.36   17.70
   2  -3   2  387.06   18.40
   2  -3   2  416.46   17.50
  -3   3  -2 5022.70  208.18
  -3   3  -2 4951.40  207.78
   3  -3   2 5016.30  208.18
   3  -3   2 4877.41  207.88
   3  -3   2 4919.71  208.68
  -4   3  -2  249.88   12.50
   4  -3   2  257.27   11.40
   4  -3   2  243.18   13.10
  -5   3  -2  255.77   12.70
   5  -3   2  243.98   13.40
  -6   3  -2    4.30    1.90
   6  -3   2    4.00    1.40
   6  -3   2    2.20    2.30
  -7   3  -2   75.89    6.00
   7  -3   2   73.79    7.60
   7  -3   2   78.29    5.40
  -8   3  -2  195.88   11.20
   8  -3   2  181.98   12.50
  -9   3  -2  538.35   26.40
   9  -3   2  561.54   28.30
 -10   3  -2  212.68   12.90
  10  -3   2  224.08   15.00
 -11   3  -2   11.90    3.70
  11  -3   2   14.70    5.20
 -12   3  -2    6.80    3.80
  12  -3   2    2.90    4.30
  13   2  -2  186.78   14.10
 -13  -2   2  217.58   12.90
  12   2  -2  118.39   10.20
  12   2  -2  116.79   12.20
 -12  -2   2  129.99    9.10
  11   2  -2  185.48   14.00
  11   2  -2  189.48   12.30
 -11  -2   2  188.38   11.30
  10   2  -2   28.10    5.60
 -10  -2   2   31.50    4.20
   9   2  -2   -0.20    3.10
  -9  -2   2    2.20    1.90
   8   2  -2  160.78   11.20
  -8  -2   2  150.88    8.50
   7   2  -2  271.87   15.70
  -7  -2   2  279.47   13.20
   6   2  -2  435.16   21.70
  -6  -2   2  426.86   19.30
   5   2  -2  561.84   24.00
   5   2  -2  531.15   26.10
  -5  -2   2  549.95   24.00
   4   2  -2  316.87   13.10
   4   2  -2  312.07   15.30
  -4  -2   2  269.47   13.10
  -4  -2   2  287.37   15.10
   3   2  -2  100.79    4.60
   3   2  -2  107.19    6.50
   3   2  -2   94.49    6.10
  -3  -2   2   93.29    6.20
  -3  -2   2   98.39    6.00
  -3  -2   2   84.59    4.50
   2   2  -2   15.20    2.30
   2   2  -2   18.10    2.70
   2   2  -2   17.20    1.60
  -2  -2   2   21.60    2.70
  -2  -2   2   17.60    1.20
  -2  -2   2   18.20    2.60
   1   2  -2   75.09    4.70
   1   2  -2   62.59    4.20
   1   2  -2   73.39    3.70
  -1  -2   2   69.89    4.40
  -1  -2   2   59.79    3.50
  -1  -2   2   59.19    4.10
   0   2  -2   87.19    4.60
   0   2  -2   78.39    5.00
   0   2  -2   83.29    4.70
   0  -2   2   86.59    4.70
   0  -2   2   89.19    5.00
   0  -2   2   91.39    4.60
  -1   2  -2  820.72   37.40
  -1   2  -2  920.31   37.50
  -1   2  -2  817.82   37.00
   1  -2   2  928.21   36.90
   1  -2   2  828.02   37.50
   1  -2   2  913.01   37.30
   1  -2   2  874.61   36.80
  -2   2  -2  569.34   25.00
  -2   2  -2  555.54   25.30
  -2   2  -2  604.94   25.60
   2  -2   2  564.94   25.60
   2  -2   2  582.44   24.80
   2  -2   2  595.44   24.90
  -3   2  -2  234.98   11.60
  -3   2  -2  258.07   11.90
   3  -2   2  252.17   11.20
   3  -2   2  230.08   12.10
  -4   2  -2  318.07   15.00
  -4   2  -2  309.47   14.70
   4  -2   2  310.87   15.60
   4  -2   2  327.77   14.20
  -5   2  -2  686.63   30.30
  -5   2  -2  690.43   30.50
   5  -2   2  660.73   31.10
   5  -2   2  691.63   29.90
  -6   2  -2  285.87   14.40
  -6   2  -2  295.17   14.50
   6  -2   2  304.27   14.30
   6  -2   2  284.17   15.40
  -7   2  -2  178.48   10.20
  -7   2  -2  178.38   10.20
   7  -2   2  195.28   10.30
   7  -2   2  183.88   11.40
  -8   2  -2  532.05   25.40
  -8   2  -2  517.25   25.30
   8  -2   2  523.75   26.80
   8  -2   2  572.24   25.90
  -9   2  -2  330.87   17.40
  -9   2  -2  338.47   17.40
   9  -2   2  340.47   19.10
 -10   2  -2   14.80    3.40
 -10   2  -2   10.50    3.30
  10  -2   2   16.40    4.70
 -11   2  -2   24.90    4.20
 -11   2  -2   20.90    4.30
  11  -2   2   14.40    5.20
 -12   2  -2   33.40    5.00
  12  -2   2   29.20    6.50
  13   1  -2  152.98   12.30
 -13  -1   2  156.78   10.90
  12   1  -2   62.39   10.30
  12   1  -2   55.39    7.60
 -12  -1   2   71.09    7.40
  11   1  -2    8.10    4.20
  11   1  -2   16.90    4.30
 -11  -1   2   10.90    3.10
  10   1  -2    2.50    2.80
  10   1  -2   -0.30    3.20
 -10  -1   2    0.40    2.20
   9   1  -2  795.12   38.00
   9   1  -2  841.12   39.40
  -9  -1   2  845.42   37.20
   8   1  -2  934.61   43.30
  -8  -1   2  936.31   41.20
   7   1  -2  466.15   23.60
  -7  -1   2  495.25   22.00
   6   1  -2 1178.18   50.79
  -6  -1   2 1098.89   48.90
   5   1  -2  253.27   10.80
   5   1  -2  218.68   12.20
  -5  -1   2  212.78   12.30
  -5  -1   2  213.28   10.50
   4   1  -2  142.89    7.00
   4   1  -2  148.19    6.80
   4   1  -2  142.89    8.50
   4   1  -2  144.19    8.30
  -4  -1   2  137.19    6.80
  -4  -1   2  142.79    8.60
   3   1  -2  758.32   30.60
   3   1  -2  683.13   31.90
   3   1  -2  744.73   32.40
  -3  -1   2  682.13   32.20
  -3  -1   2  734.63   30.70
   2   1  -2 1323.37   52.69
   2   1  -2 1210.68   53.99
   2   1  -2 1345.27   54.39
  -2  -1   2 1209.88   54.19
  -2  -1   2 1200.18   52.69
   1   1  -2    3.90    1.20
   1   1  -2    3.70    0.70
   1   1  -2    4.60    1.30
  -1  -1   2    5.80    1.40
  -1  -1   2    3.60    0.60
  -1  -1   2    4.40    0.40
   0   1  -2  558.14   24.70
   0   1  -2  562.34   24.90
   0   1  -2  602.44   24.40
   0  -1   2  554.04   24.40
   0  -1   2  585.94   24.90
  -1   1  -2 2124.79   85.19
  -1   1  -2 1952.20   85.59
  -1   1  -2 1969.60   85.19
   1  -1   2 2014.30   84.79
   1  -1   2 2105.79   85.59
   1  -1   2 1987.50   85.19
  -2   1  -2  284.47   12.60
  -2   1  -2  263.17   12.20
   2  -1   2  285.57   12.20
   2  -1   2  275.37   12.80
  -3   1  -2   15.80    1.70
  -3   1  -2   24.30    2.40
  -3   1  -2   17.30    2.00
   3  -1   2   24.00    1.90
   3  -1   2   21.90    2.50
  -4   1  -2  143.89    7.10
  -4   1  -2  136.39    7.20
   4  -1   2  140.99    7.90
   4  -1   2  132.39    6.90
  -5   1  -2  357.16   16.60
  -5   1  -2  367.06   16.70
   5  -1   2  353.66   15.80
   5  -1   2  351.06   17.40
   5  -1   2  368.86   16.70
  -6   1  -2  223.48   11.30
  -6   1  -2  232.48   11.40
   6  -1   2  222.38   12.20
   6  -1   2  221.58   11.40
   6  -1   2  222.28   10.60
  -7   1  -2  640.24   29.10
  -7   1  -2  676.13   29.30
   7  -1   2  663.43   29.60
   7  -1   2  630.74   30.20
   7  -1   2  612.14   28.20
  -8   1  -2  299.07   15.50
  -8   1  -2  315.47   15.70
   8  -1   2  328.77   17.10
   8  -1   2  303.17   14.70
  -9   1  -2   78.79    7.00
  -9   1  -2   96.99    6.70
   9  -1   2   91.89    8.90
   9  -1   2   82.59    5.80
 -10   1  -2  112.19    8.60
 -10   1  -2  133.39    8.50
  10  -1   2  131.89   10.50
 -11   1  -2  261.97   15.20
 -11   1  -2  275.27   14.70
  11  -1   2  250.67   16.60
 -12   1  -2  118.79   10.40
 -12   1  -2  139.89    9.40
  12  -1   2  120.89   12.00
  13   0  -2  157.68   13.00
 -13   0   2  153.78   11.00
  12   0  -2    2.50    3.50
 -12   0   2    3.60    2.80
  11   0  -2    0.60    3.30
  11   0  -2    5.00    3.40
 -11   0   2    4.00    2.70
  10   0  -2   22.80    4.60
  10   0  -2   17.50    4.60
 -10   0   2   17.90    3.70
   9   0  -2 1121.19   48.90
   9   0  -2 1106.19   49.40
  -9   0   2 1004.00   47.60
   8   0  -2  287.77   15.60
   8   0  -2  315.17   16.40
  -8   0   2  296.67   14.90
   7   0  -2   47.30    4.90
   7   0  -2   64.89    5.60
  -7   0   2   53.99    4.50
   6   0  -2   45.20    4.80
  -6   0   2   46.80    5.20
  -6   0   2   38.70    3.50
   5   0  -2  183.38    9.90
  -5   0   2  177.28    8.80
  -5   0   2  170.68   10.20
   4   0  -2  588.94   24.00
   4   0  -2  555.74   25.90
   4   0  -2  554.14   24.30
  -4   0   2  522.55   25.60
  -4   0   2  553.94   24.20
   3   0  -2 1545.25   62.39
   3   0  -2 1620.24   64.19
   3   0  -2 1486.25   62.69
  -3   0   2 1349.96   63.79
  -3   0   2 1418.86   62.49
   2   0  -2  131.09    7.00
   2   0  -2  135.69    5.70
  -2   0   2  117.09    5.70
  -2   0   2  120.69    6.90
   1   0  -2  680.23   27.20
   1   0  -2  613.74   25.90
  -1   0   2  579.14   25.90
  -1   0   2  600.84   27.10
   0   0  -2 3998.40  168.78
   0   0  -2 3683.33  165.48
   0   0  -2 3909.41  165.08
   0   0   2 3971.60  169.58
   0   0   2 4210.28  165.68
  -1   0  -2  332.87   14.10
   1   0   2  330.57   14.00
   1   0   2  327.07   14.30
  -2   0  -2 2055.19   85.79
  -2   0  -2 1977.20   85.99
   2   0   2 2073.89   85.89
   2   0   2 2053.69   85.89
   2   0   2 2097.49   86.39
  -3   0  -2 2637.24  109.29
  -3   0  -2 2599.54  109.29
  -3   0  -2 2670.33  110.19
   3   0   2 2542.65  109.69
   3   0   2 2569.74  109.09
  -4   0  -2  569.84   25.20
  -4   0  -2  592.74   25.20
   4   0   2  600.24   25.20
   4   0   2  538.45   25.00
   4   0   2  592.44   25.80
  -5   0  -2  221.58   10.70
  -5   0  -2  220.38   10.70
   5   0   2  208.38   10.60
   5   0   2  227.28   11.20
   5   0   2  231.38   10.60
  -6   0  -2  777.52   34.00
  -6   0  -2  808.32   34.10
   6   0   2  726.03   33.90
   6   0   2  808.12   34.80
   6   0   2  760.52   34.90
  -7   0  -2  445.26   21.60
  -7   0  -2  489.75   21.60
   7   0   2  456.45   21.50
   7   0   2  485.35   22.80
  -8   0  -2  245.68   12.10
  -8   0  -2  244.78   12.50
   8   0   2  217.78   12.10
   8   0   2  242.18   13.50
  -9   0  -2   56.09    5.10
  -9   0  -2   42.30    4.80
   9   0   2   53.19    4.90
   9   0   2   50.09    6.00
 -10   0  -2    6.70    2.80
 -10   0  -2    4.80    2.30
  10   0   2    5.80    3.50
 -11   0  -2  122.09    8.40
 -11   0  -2  135.59    9.20
  11   0   2  123.59   10.50
 -12   0  -2   17.00    3.80
 -12   0  -2   19.50    4.40
  12   0   2   15.30    5.00
 -13   0  -2  165.98   12.10
 -13   0  -2  183.98   11.30
  13   0   2  183.48   14.40
  12  -1  -2   58.29    8.20
  11  -1  -2  256.67   15.90
  11  -1  -2  254.07   16.20
 -11   1   2  253.57   14.70
  10  -1  -2  843.42   39.90
  10  -1  -2  837.02   40.20
 -10   1   2  881.01   39.20
   9  -1  -2   83.69    8.00
   9  -1  -2   72.19    6.90
  -9   1   2   81.29    7.00
  -9   1   2   73.69    6.00
   8  -1  -2  181.08   11.10
   8  -1  -2  178.18   11.10
  -8   1   2  219.08   10.70
  -8   1   2  174.48   10.10
   7  -1  -2   11.20    2.70
   7  -1  -2    4.90    2.20
  -7   1   2    6.20    2.50
  -7   1   2    7.90    2.00
  -7   1   2    6.00    1.90
   6  -1  -2   17.20    3.00
  -6   1   2   27.50    3.80
  -6   1   2   22.70    2.70
  -6   1   2   22.20    2.80
   5  -1  -2  186.58    9.90
   5  -1  -2  203.88   11.10
  -5   1   2  183.88   10.50
  -5   1   2  185.08    9.40
  -5   1   2  177.68    9.40
   4  -1  -2 1257.47   52.29
   4  -1  -2 1276.97   51.99
   4  -1  -2 1194.08   52.49
   4  -1  -2 1269.77   53.79
  -4   1   2 1177.08   53.29
  -4   1   2 1173.38   52.19
  -4   1   2 1217.78   52.19
   3  -1  -2 1557.44   64.89
   3  -1  -2 1604.94   64.79
   3  -1  -2 1601.34   66.09
   3  -1  -2 1535.15   64.49
  -3   1   2 1459.15   64.59
  -3   1   2 1488.75   64.79
  -3   1   2 1467.65   65.69
   2  -1  -2 3851.91  159.48
   2  -1  -2 3776.02  158.78
   2  -1  -2 3624.54  158.58
   2  -1  -2 3955.00  159.48
  -2   1   2 3613.14  159.58
  -2   1   2 3753.92  159.38
  -2   1   2 3917.11  160.08
   1  -1  -2   65.79    3.40
   1  -1  -2   68.29    3.40
   1  -1  -2   77.69    4.60
  -1   1   2   76.59    3.50
  -1   1   2   64.09    4.30
   0  -1  -2   19.90    2.10
   0  -1  -2   18.40    1.10
   0   1   2   20.00    1.10
  -1  -1  -2 2757.92  112.09
  -1  -1  -2 2668.63  112.39
   1   1   2 2692.63  111.79
   1   1   2 2547.75  111.99
  -2  -1  -2  202.78    9.40
  -2  -1  -2  193.48    8.70
   2   1   2  192.88    8.70
   2   1   2  197.28    9.40
  -3  -1  -2 2029.00   87.09
  -3  -1  -2 2034.30   87.19
  -3  -1  -2 2076.69   87.59
   3   1   2 2197.58   87.09
   3   1   2 2039.60   87.69
  -4  -1  -2    7.10    1.30
  -4  -1  -2    8.10    1.20
  -4  -1  -2    5.20    1.40
   4   1   2    7.10    1.10
   4   1   2    8.10    1.10
   4   1   2    5.10    1.60
  -5  -1  -2   35.60    3.20
  -5  -1  -2   33.10    3.00
  -5  -1  -2   33.60    2.70
   5   1   2   38.10    2.60
   5   1   2   28.00    3.40
  -6  -1  -2    5.00    1.60
  -6  -1  -2    6.60    1.60
   6   1   2    7.60    2.10
   6   1   2    8.70    1.60
  -7  -1  -2   13.30    2.00
  -7  -1  -2    7.90    1.80
   7   1   2    8.00    2.40
  -8  -1  -2   20.80    2.90
  -9  -1  -2   11.50    2.30
  -9  -1  -2    8.10    2.60
   9   1   2   17.70    3.80
   9   1   2   11.00    3.20
 -10  -1  -2 1391.76   59.89
 -10  -1  -2 1413.06   60.79
  10   1   2 1341.17   60.89
  10   1   2 1368.86   61.99
 -11  -1  -2  187.98   11.40
 -11  -1  -2  185.18   10.40
  11   1   2  163.08   12.40
 -12  -1  -2  162.98    9.80
 -12  -1  -2  149.09   10.80
  12   1   2  167.48   12.80
 -13  -1  -2   17.60    4.40
  13   1   2    7.40    4.70
  12  -2  -2  203.48   14.70
  11  -2  -2  327.67   19.20
 -11   2   2  328.47   17.40
  10  -2  -2  272.37   15.30
  10  -2  -2  275.77   16.40
 -10   2   2  275.27   14.80
   9  -2  -2   54.89    6.50
   9  -2  -2   57.29    6.00
  -9   2   2   54.29    5.40
   8  -2  -2   72.79    6.20
   8  -2  -2   87.89    7.10
  -8   2   2   75.59    6.40
  -8   2   2   72.99    5.80
   7  -2  -2   13.00    3.10
  -7   2   2   14.50    2.80
  -7   2   2   12.10    2.60
  -7   2   2   12.70    2.90
   6  -2  -2  963.60   42.70
  -6   2   2  942.91   42.90
  -6   2   2  968.00   42.10
  -6   2   2  960.50   42.00
   5  -2  -2  740.23   34.10
   5  -2  -2  813.32   35.20
  -5   2   2  757.72   34.50
  -5   2   2  748.53   33.70
   4  -2  -2  444.56   20.00
   4  -2  -2  394.26   19.00
  -4   2   2  438.46   18.90
  -4   2   2  400.86   19.40
  -4   2   2  382.56   18.60
   3  -2  -2 1298.07   54.49
   3  -2  -2 1364.56   55.89
   3  -2  -2 1252.57   54.89
   3  -2  -2 1347.77   54.69
  -3   2   2 1210.28   54.69
  -3   2   2 1215.78   55.39
  -3   2   2 1300.77   54.79
   2  -2  -2  621.74   25.40
   2  -2  -2  546.65   24.10
   2  -2  -2  549.54   24.30
  -2   2   2  555.44   24.30
  -2   2   2  515.85   24.90
   1  -2  -2   13.60    2.30
   1  -2  -2   12.80    1.30
   1  -2  -2   15.20    1.60
  -1   2   2   12.60    1.40
  -1   2   2   10.40    2.00
  -1   2   2   11.70    2.10
  -1   2   2   13.50    1.60
   0  -2  -2  122.49    6.00
   0  -2  -2  138.09    7.10
   0  -2  -2  135.69    5.80
   0   2   2  137.49    6.10
   0   2   2  119.29    5.80
   0   2   2  122.19    7.00
  -1  -2  -2 5938.81  255.17
  -1  -2  -2 6280.37  261.27
   1   2   2 6242.58  257.77
   1   2   2 5958.20  260.97
  -2  -2  -2   56.89    3.00
  -2  -2  -2   63.39    4.40
   2   2   2   57.49    3.10
   2   2   2   55.59    4.30
  -3  -2  -2  915.11   39.00
  -3  -2  -2  858.91   37.80
  -3  -2  -2  840.62   37.40
   3   2   2  984.10   37.90
   3   2   2  861.11   39.00
  -4  -2  -2  150.58    7.00
  -4  -2  -2  142.39    7.30
  -4  -2  -2  162.78    8.50
   4   2   2  167.08    7.30
   4   2   2  154.38    7.00
   4   2   2  137.29    8.40
  -5  -2  -2    9.50    2.30
  -5  -2  -2   10.20    1.60
  -5  -2  -2   11.60    1.50
   5   2   2   11.10    1.40
   5   2   2    9.60    2.60
  -6  -2  -2    3.10    1.10
  -6  -2  -2    1.70    1.60
  -6  -2  -2    1.00    1.20
   6   2   2    2.90    1.10
   6   2   2    2.50    1.90
  -7  -2  -2   71.49    4.60
   7   2   2   81.09    6.40
   7   2   2   90.19    5.30
  -8  -2  -2  163.18    8.50
  -8  -2  -2  147.79    7.80
   8   2   2  133.29    9.30
  -9  -2  -2    9.90    2.10
  -9  -2  -2    9.10    2.50
   9   2   2    4.30    3.00
 -10  -2  -2  183.58   11.20
 -10  -2  -2  205.58   10.50
  10   2   2  193.28   12.50
  10   2   2  206.88   12.70
 -11  -2  -2   75.99    7.30
  11   2   2   76.79    8.60
  11   2   2   76.69    9.80
 -12  -2  -2   51.39    6.00
  12   2   2   48.00    7.10
 -13  -2  -2   16.50    4.40
  13   2   2   17.00    5.40
  12  -3  -2  167.48   13.40
 -12   3   2  185.18   11.70
  11  -3  -2   51.09    7.50
 -11   3   2   52.79    6.20
  10  -3  -2   35.90    6.10
  10  -3  -2   30.20    5.60
 -10   3   2   25.80    4.40
   9  -3  -2   -2.70    3.10
   9  -3  -2    1.60    2.30
  -9   3   2    1.40    2.30
   8  -3  -2 1307.57   59.49
  -8   3   2 1347.17   58.39
   7  -3  -2  554.04   26.00
  -7   3   2  504.65   24.70
  -7   3   2  536.55   25.20
   6  -3  -2 1099.99   45.60
   6  -3  -2  950.00   44.60
  -6   3   2  987.40   44.00
  -6   3   2  961.30   44.30
   5  -3  -2  687.53   30.90
   5  -3  -2  687.33   30.80
   5  -3  -2  622.24   30.00
  -5   3   2  652.23   29.90
  -5   3   2  651.83   29.60
   4  -3  -2  101.69    6.80
   4  -3  -2  108.79    7.00
   4  -3  -2   90.19    6.20
  -4   3   2   86.49    6.00
  -4   3   2   92.29    5.80
   3  -3  -2  509.45   23.70
   3  -3  -2  555.84   23.70
   3  -3  -2  512.45   22.60
   3  -3  -2  501.85   22.30
   3  -3  -2  499.05   22.90
  -3   3   2  477.35   22.50
  -3   3   2  539.35   22.90
  -3   3   2  462.45   23.00
   2  -3  -2 1474.45   62.79
   2  -3  -2 1414.56   61.89
   2  -3  -2 1537.25   61.59
  -2   3   2 1380.76   61.59
  -2   3   2 1370.96   62.39
  -2   3   2 1530.25   61.89
   1  -3  -2  199.18   10.20
   1  -3  -2  201.48    8.90
   1  -3  -2  186.48    9.20
  -1   3   2  176.28   10.10
  -1   3   2  173.28    8.80
  -1   3   2  209.68    9.30
   0  -3  -2 2246.58   90.79
   0  -3  -2 2060.49   89.09
   0  -3  -2 2055.39   89.49
   0   3   2 2189.18   90.89
   0   3   2 2218.98   89.59
   0   3   2 1996.70   89.09
  -1  -3  -2 1365.36   58.69
  -1  -3  -2 1396.16   60.49
  -1  -3  -2 1398.56   59.19
   1   3   2 1336.67   58.59
   1   3   2 1396.96   60.69
   1   3   2 1511.15   59.29
  -2  -3  -2 2601.54  104.09
   2   3   2 2297.67  103.99
   2   3   2 2425.36  102.69
  -3  -3  -2  722.33   32.70
  -3  -3  -2  843.32   34.60
   3   3   2  743.23   34.50
  -4  -3  -2  416.46   19.90
  -4  -3  -2  390.86   18.10
   4   3   2  426.16   20.10
   4   3   2  398.56   17.60
   4   3   2  442.36   18.60
  -5  -3  -2  223.78   10.50
  -5  -3  -2  226.78   12.10
   5   3   2  227.58    9.90
   5   3   2  202.78   12.20
  -6  -3  -2   35.30    3.20
   6   3   2   36.90    2.40
   6   3   2   31.60    4.40
  -7  -3  -2  150.58    7.90
   7   3   2  139.39    9.60
   7   3   2  146.79    7.20
  -8  -3  -2  142.89    8.10
   8   3   2  146.59   10.00
  -9  -3  -2    7.20    2.20
   9   3   2    2.30    2.90
 -10  -3  -2   50.49    5.30
  10   3   2   58.09    7.00
 -11  -3  -2   13.90    3.40
  11   3   2   13.50    4.50
 -12  -3  -2   70.09    7.40
  12   3   2   88.29    9.20
 -13  -3  -2  184.18   12.10
  13   3   2  189.38   13.90
  12  -4  -2   78.79    9.90
 -12   4   2   75.59    8.00
  11  -4  -2   21.10    5.40
 -11   4   2   36.80    5.50
  10  -4  -2    0.70    3.20
 -10   4   2   -0.80    2.40
   9  -4  -2   13.40    3.80
   9  -4  -2    9.70    2.70
  -9   4   2   10.90    3.20
   8  -4  -2  230.98   14.10
  -8   4   2  233.88   13.00
   7  -4  -2  186.78   12.00
  -7   4   2  193.08   11.10
  -7   4   2  202.48   10.90
   6  -4  -2  640.34   30.90
   6  -4  -2  680.03   31.40
   6  -4  -2  742.43   31.60
  -6   4   2  633.54   30.10
  -6   4   2  616.44   30.00
   5  -4  -2  320.27   17.00
   5  -4  -2  388.06   17.90
   5  -4  -2  383.26   17.70
  -5   4   2  324.27   16.50
  -5   4   2  301.17   16.40
   4  -4  -2   81.19    6.10
   4  -4  -2  105.69    6.90
  -4   4   2   81.29    5.40
  -4   4   2   80.19    5.60
   3  -4  -2 1947.61   84.79
   3  -4  -2 2037.20   85.59
  -3   4   2 1956.50   84.29
  -3   4   2 1991.60   84.79
   2  -4  -2 1713.23   69.69
   2  -4  -2 1684.73   68.19
   2  -4  -2 1565.24   68.59
  -2   4   2 1541.55   68.99
  -2   4   2 1481.95   69.59
  -2   4   2 1535.45   68.09
  -2   4   2 1702.13   68.69
   1  -4  -2 1114.79   50.39
   1  -4  -2 1198.68   49.99
   1  -4  -2 1218.78   51.59
  -1   4   2 1113.49   49.90
  -1   4   2 1279.27   50.59
  -1   4   2 1115.09   51.69
   0  -4  -2  158.98    8.10
   0  -4  -2  170.08    9.50
   0  -4  -2  172.38    7.70
   0   4   2  151.78    9.50
   0   4   2  150.08    7.60
   0   4   2  179.38    8.30
  -1  -4  -2  387.26   17.00
  -1  -4  -2  338.37   14.50
  -1  -4  -2  321.67   15.10
   1   4   2  290.57   16.60
   1   4   2  360.46   15.30
   1   4   2  313.97   14.50
  -2  -4  -2  535.35   24.40
  -2  -4  -2  469.05   22.50
   2   4   2  487.95   24.40
   2   4   2  537.95   22.70
   2   4   2  530.55   21.70
  -3  -4  -2  934.21   39.90
  -3  -4  -2  824.42   37.50
   3   4   2  808.42   39.70
   3   4   2  950.90   38.10
  -4  -4  -2 1484.75   65.99
  -4  -4  -2 1657.33   68.49
   4   4   2 1545.95   68.49
  -5  -4  -2  380.16   16.40
   5   4   2  354.26   15.60
   5   4   2  357.86   18.80
  -6  -4  -2  248.88   11.70
   6   4   2  245.98   10.80
   6   4   2  233.08   14.00
  -7  -4  -2 1032.90   44.10
   7   4   2  953.40   46.50
   7   4   2 1048.50   43.20
  -8  -4  -2   77.29    5.40
   8   4   2   70.19    7.90
   8   4   2   90.09    4.70
  -9  -4  -2  142.89    8.30
   9   4   2  135.79   10.70
 -10  -4  -2  268.57   14.00
  10   4   2  263.27   16.60
 -11  -4  -2   35.50    4.90
  11   4   2   38.90    6.80
 -12  -4  -2  212.18   12.60
 -13  -4  -2   74.89    8.00
  13   4   2   96.59   10.30
  11  -5  -2   31.30    6.50
 -11   5   2   33.20    5.50
  10  -5  -2  178.98   13.50
 -10   5   2  189.28   12.20
   9  -5  -2  266.67   16.60
  -9   5   2  277.37   15.40
   8  -5  -2  421.16   22.90
  -8   5   2  448.76   21.90
   7  -5  -2 1063.99   49.20
  -7   5   2 1062.19   47.30
  -7   5   2 1103.49   48.30
   6  -5  -2   10.20    3.40
  -6   5   2   12.80    2.40
  -6   5   2    8.70    2.70
   5  -5  -2    1.50    2.20
   5  -5  -2    0.70    1.90
  -5   5   2    1.60    1.70
  -5   5   2   -1.10    1.10
   4  -5  -2  263.17   14.00
   4  -5  -2  286.57   14.50
  -4   5   2  255.27   13.20
  -4   5   2  255.07   13.20
   3  -5  -2 1175.78   51.59
   3  -5  -2 1204.68   52.39
  -3   5   2 1159.68   51.39
  -3   5   2 1174.38   52.69
  -3   5   2 1172.38   50.99
   2  -5  -2  672.13   28.90
   2  -5  -2  584.04   27.60
  -2   5   2  572.04   28.80
   1  -5  -2  734.73   32.60
   1  -5  -2  732.73   30.70
   1  -5  -2  698.83   31.30
  -1   5   2  673.63   30.60
  -1   5   2  673.73   32.80
   0  -5  -2  165.78    8.90
   0  -5  -2  182.78    8.30
   0  -5  -2  186.78   10.60
   0   5   2  158.78   10.60
   0   5   2  169.58    8.30
  -1  -5  -2   54.89    5.90
  -1  -5  -2   48.20    3.60
   1   5   2   45.20    5.60
   1   5   2   47.50    2.90
   1   5   2   48.80    3.80
  -2  -5  -2  223.08   13.70
  -2  -5  -2  225.48   11.00
   2   5   2  220.88   13.30
   2   5   2  229.58   10.10
   2   5   2  235.18   11.80
   3   5   2  144.79    6.10
   3   5   2  114.59    9.30
  -4  -5  -2  922.51   39.50
   4   5   2  916.81   42.60
  -5  -5  -2  150.28    7.60
   5   5   2  150.48   10.50
  -6  -5  -2   30.80    3.00
   6   5   2   30.60    1.80
   6   5   2   26.20    4.90
  -7  -5  -2   18.50    2.50
   7   5   2   21.00    4.70
   7   5   2   17.80    1.60
  -8  -5  -2    0.70    1.50
   8   5   2    1.20    0.90
   8   5   2   -0.80    3.00
  -9  -5  -2   52.99    4.80
   9   5   2   52.79    7.40
 -10  -5  -2  366.46   17.50
  10   5   2  330.87   20.50
 -11  -5  -2  179.28   10.70
  11   5   2  175.68   14.00
 -12  -5  -2  109.39    9.20
  12   5   2  130.19   12.10
 -13  -5  -2  138.99   10.10
  11  -6  -2  223.18   15.80
 -11   6   2  180.88   12.90
  10  -6  -2  323.17   20.00
 -10   6   2  340.87   18.60
   9  -6  -2  269.97   17.30
  -9   6   2  289.47   16.00
   8  -6  -2  267.37   16.40
  -8   6   2  275.07   15.30
   7  -6  -2    1.00    3.00
  -7   6   2    0.00    1.20
  -7   6   2    1.50    2.10
   6  -6  -2   48.30    6.10
  -6   6   2   37.30    3.60
  -6   6   2   35.60    4.60
   5  -6  -2  509.45   24.80
  -5   6   2  492.55   23.20
  -5   6   2  515.15   24.00
   4  -6  -2  828.02   37.60
  -4   6   2  812.32   36.50
  -4   6   2  822.22   36.70
   3  -6  -2 1079.99   48.40
  -3   6   2 1086.79   49.70
  -3   6   2 1104.69   47.70
  -3   6   2 1089.59   48.10
   2  -6  -2  753.92   33.60
  -2   6   2  739.33   35.20
  -2   6   2  730.33   32.80
   1  -6  -2  136.99    8.20
  -1   6   2  131.69   10.00
  -1   6   2  143.49    7.40
   0  -6  -2   75.49    5.40
   0   6   2   64.99    7.60
   0   6   2   80.69    4.60
  -1  -6  -2   32.00    3.40
   1   6   2   41.30    6.00
   1   6   2   43.60    2.90
  -2  -6  -2  150.28    7.80
   2   6   2  129.49    6.60
  -3  -6  -2  613.34   27.60
   3   6   2  636.54   30.60
   3   6   2  609.64   26.30
  -4  -6  -2   74.09    4.70
   4   6   2   88.19    4.00
   4   6   2   88.29    8.40
  -5  -6  -2  116.29    6.10
   5   6   2  102.59    9.10
  -6  -6  -2    8.20    1.70
   6   6   2   15.50    4.40
  -7  -6  -2   18.50    2.60
   7   6   2   26.80    1.70
   7   6   2   24.40    5.30
  -8  -6  -2   21.90    3.00
   8   6   2   13.80    4.90
   8   6   2   23.90    1.90
  -9  -6  -2   42.20    4.40
   9   6   2   59.79    8.20
 -10  -6  -2  100.19    7.20
  10   6   2  124.49   12.80
 -11  -6  -2  382.96   19.10
  11   6   2  384.86   23.50
 -12  -6  -2   12.00    3.30
  12   6   2    2.40    4.70
 -13  -6  -2    0.70    2.70
  10  -7  -2    3.00    4.40
 -10   7   2    7.90    3.90
   9  -7  -2  134.59   12.50
  -9   7   2  138.59   10.10
   8  -7  -2   26.40    5.50
  -8   7   2   21.40    4.60
   7  -7  -2   71.89    8.30
  -7   7   2   76.39    7.30
   6  -7  -2  147.89   10.60
  -6   7   2  142.99    9.60
  -6   7   2  152.88    8.10
   5  -7  -2  716.23   35.20
  -5   7   2  747.73   33.40
  -5   7   2  786.22   34.60
   4  -7  -2  261.57   14.60
  -4   7   2  247.78   13.50
  -4   7   2  265.37   13.30
   3  -7  -2   50.59    5.50
   2  -7  -2   20.00    3.40
  -2   7   2   20.10    2.80
  -2   7   2   18.30    4.20
   1  -7  -2  211.08   11.50
  -1   7   2  214.58   10.70
  -1   7   2  202.88   13.40
   0  -7  -2  287.57   14.40
   0   7   2  273.87   13.30
   0   7   2  291.37   16.90
  -1  -7  -2   58.69    4.50
   1   7   2   55.49    3.60
   1   7   2   46.00    6.60
  -2  -7  -2  125.59    7.10
   2   7   2  109.19    5.90
  -3  -7  -2   84.49    5.70
   3   7   2   90.39    8.70
   3   7   2   90.29    4.60
  -4  -7  -2   78.19    4.70
   4   7   2   75.59    3.90
   4   7   2   79.09    9.00
  -5  -7  -2   86.69    5.30
   5   7   2   89.09    9.80
   5   7   2   91.79    4.20
  -6  -7  -2   51.89    3.80
   6   7   2   55.69    7.90
  -7  -7  -2   48.60    4.20
   7   7   2   58.99    8.50
  -8  -7  -2  266.67   13.60
   8   7   2  290.97   18.50
  -9  -7  -2  289.97   14.00
   9   7   2  252.57   18.20
 -10  -7  -2    1.80    2.00
  10   7   2   -1.50    4.10
 -11  -7  -2    9.60    2.90
  11   7   2    4.50    5.00
 -12  -7  -2    7.10    2.80
  12   7   2   11.60    6.00
  10  -8  -2  232.88   16.80
 -10   8   2  249.18   15.50
   9  -8  -2   -1.10    3.30
  -9   8   2   -0.80    2.90
   8  -8  -2  209.58   14.30
  -8   8   2  191.68   12.70
   7  -8  -2  124.49   11.30
  -7   8   2  104.79    8.60
   6  -8  -2  479.95   25.20
  -6   8   2  486.65   24.10
   5  -8  -2  227.68   14.00
  -5   8   2  226.68   11.50
  -5   8   2  232.38   13.00
   4  -8  -2    4.50    2.80
  -4   8   2    4.10    2.00
  -4   8   2    4.40    2.20
  -4   8   2    7.90    3.30
   3  -8  -2  133.09    9.20
  -3   8   2  130.19   10.40
  -3   8   2  131.29    8.60
  -3   8   2  138.89    8.30
   2  -8  -2   63.39    6.30
  -2   8   2   77.29    8.50
  -2   8   2   68.49    5.30
   1  -8  -2  671.53   30.50
  -1   8   2  647.74   32.90
  -1   8   2  641.04   29.40
   0  -8  -2  122.39    8.00
   0   8   2  123.19    7.10
   0   8   2  131.99   10.80
  -1  -8  -2  497.75   23.20
   1   8   2  478.75   26.30
   1   8   2  492.85   22.10
  -2  -8  -2  176.48   10.40
   2   8   2  217.38    9.50
   2   8   2  168.18   13.20
  -3  -8  -2   12.20    2.60
   3   8   2    8.70    1.40
   3   8   2    3.70    3.60
   4   8   2  136.89   12.00
   4   8   2  165.78    7.50
  -5  -8  -2   98.79    6.00
   5   8   2  107.69    5.00
   5   8   2   95.69   10.80
  -6  -8  -2   14.60    2.30
   6   8   2   16.40    5.00
  -7  -8  -2   25.80    3.00
   7   8   2   32.20    7.00
  -8  -8  -2   39.60    3.90
   8   8   2   37.20    7.80
  -9  -8  -2   51.39    4.90
   9   8   2   69.59   10.40
 -10  -8  -2   -3.80    1.60
  10   8   2    1.70    4.60
 -11  -8  -2   22.30    3.70
  11   8   2   20.20    7.10
 -12  -8  -2   25.00    4.20
  12   8   2   25.20    7.50
   9  -9  -2  122.39   12.40
  -9   9   2  101.39    9.90
   8  -9  -2  136.49   12.00
  -8   9   2  151.58   10.90
   7  -9  -2  334.77   19.60
  -7   9   2  316.97   18.20
   6  -9  -2  450.95   24.70
  -6   9   2  477.05   23.70
   5  -9  -2   69.69    7.90
  -5   9   2   69.69    6.70
   4  -9  -2  282.97   15.90
  -4   9   2  278.87   14.10
  -4   9   2  254.97   16.70
  -4   9   2  262.27   14.60
   3  -9  -2  371.56   19.70
  -3   9   2  360.06   18.50
  -3   9   2  379.26   19.10
  -3   9   2  371.56   21.50
   2  -9  -2  750.02   35.90
  -2   9   2  808.42   38.90
  -2   9   2  759.82   34.90
   1  -9  -2  664.83   31.10
  -1   9   2  666.63   30.00
  -1   9   2  643.04   33.90
   0  -9  -2  553.04   26.50
   0   9   2  570.84   30.00
   0   9   2  549.54   25.30
  -1  -9  -2    8.20    2.50
   1   9   2    6.30    4.60
   1   9   2    9.00    2.00
  -2  -9  -2    7.30    2.40
   2   9   2    5.80    1.50
   2   9   2   13.80    4.80
  -3  -9  -2   25.20    3.60
   3   9   2   29.40    2.80
   3   9   2   37.40    7.10
  -4  -9  -2  722.13   32.30
   4   9   2  709.73   30.40
   4   9   2  666.13   36.30
  -5  -9  -2 1241.88   54.09
   5   9   2 1260.67   53.09
   5   9   2 1257.37   59.99
  -6  -9  -2    8.00    2.00
   6   9   2    4.30    0.90
   6   9   2   -0.30    4.10
  -7  -9  -2    7.80    2.10
   7   9   2    1.40    4.40
  -8  -9  -2  233.28   12.00
   8   9   2  232.68   17.70
  -9  -9  -2   38.50    4.30
   9   9   2   47.90    9.40
 -10  -9  -2    6.00    2.50
  10   9   2   13.20    6.40
 -11  -9  -2  154.58    9.50
  11   9   2  141.79   16.30
 -12  -9  -2   71.59    6.90
  12   9   2   79.49   12.40
   8 -10  -2  703.53   37.10
  -8  10   2  743.43   35.80
   7 -10  -2  131.49   12.80
  -7  10   2  125.79   10.00
   6 -10  -2  101.99   10.60
  -6  10   2  114.99   10.10
   5 -10  -2   -0.90    2.80
  -5  10   2    3.20    2.70
   4 -10  -2   73.09    8.00
  -4  10   2   74.99    7.20
  -4  10   2   91.09   10.00
   3 -10  -2  589.24   28.30
  -3  10   2  539.35   26.70
  -3  10   2  555.44   30.20
  -3  10   2  554.44   27.10
   2 -10  -2  891.51   39.20
  -2  10   2  784.72   41.50
  -2  10   2  808.12   37.60
   1 -10  -2  354.96   18.40
  -1  10   2  335.37   21.20
  -1  10   2  334.87   17.00
   0 -10  -2  103.69    8.00
   0  10   2  104.59    6.80
   0  10   2  106.49   11.90
  -1 -10  -2   12.30    3.30
   1  10   2   18.30    5.80
   1  10   2   11.20    2.30
  -2 -10  -2  354.06   18.10
   2  10   2  346.77   16.60
   2  10   2  363.86   22.50
  -3 -10  -2  399.56   18.90
   3  10   2  343.47   22.80
   3  10   2  358.66   17.00
  -4 -10  -2   57.49    5.80
   4  10   2   64.59    4.10
   4  10   2   56.19    9.20
  -5 -10  -2  207.28   10.80
   5  10   2  188.98   16.20
   5  10   2  220.08    9.90
  -6 -10  -2   11.20    2.30
   6  10   2    7.10    5.40
  -7 -10  -2   50.19    4.40
   7  10   2   45.00    9.10
  -8 -10  -2   13.10    2.50
   8  10   2    6.00    5.50
  -9 -10  -2  143.09    8.70
   9  10   2  147.89   16.60
 -10 -10  -2   85.09    6.10
  10  10   2   62.59   11.20
 -11 -10  -2   16.40    3.40
  11  10   2   12.20    7.00
   7 -11  -2   34.90    6.80
  -7  11   2   36.10    6.30
   6 -11  -2   13.70    4.80
  -6  11   2    7.80    3.60
   5 -11  -2  166.08   12.70
  -5  11   2  187.38   12.00
   4 -11  -2  377.36   20.70
  -4  11   2  351.16   19.00
  -4  11   2  354.86   22.10
   3 -11  -2 1035.50   47.40
  -3  11   2 1004.10   45.90
  -3  11   2  987.20   49.80
   2 -11  -2  399.76   21.30
  -2  11   2  404.16   24.50
  -2  11   2  394.06   20.00
   1 -11  -2   33.60    5.20
  -1  11   2   33.20    4.20
  -1  11   2   34.50    7.60
   0 -11  -2   14.30    3.80
   0  11   2   10.50    2.60
   0  11   2    2.80    4.90
  -1 -11  -2   50.49    6.10
   1  11   2   56.19    5.20
   1  11   2   52.09    9.40
  -2 -11  -2 1014.80   45.90
   2  11   2  961.50   50.79
   2  11   2 1034.40   44.20
  -3 -11  -2  495.35   24.30
   3  11   2  490.55   22.50
   3  11   2  503.15   29.60
  -4 -11  -2  107.89    7.90
   4  11   2   81.09   11.80
   4  11   2  118.79    6.30
  -5 -11  -2   61.09    5.20
   5  11   2   69.49    4.20
   5  11   2   73.99   11.10
  -6 -11  -2   72.49    5.20
   6  11   2   71.99   11.50
  -7 -11  -2    9.30    2.30
   7  11   2    2.70    5.40
  -8 -11  -2  119.09    7.30
   8  11   2  108.09   14.20
  -9 -11  -2   65.99    5.80
   9  11   2   62.49   11.40
 -10 -11  -2   61.99    5.80
  10  11   2   69.89   12.30
 -11 -11  -2   27.70    3.90
  11  11   2    8.70    7.10
   6 -12  -2   40.50    7.00
  -6  12   2   34.90    6.10
   5 -12  -2  190.88   14.10
  -5  12   2  195.78   13.00
   4 -12  -2  156.88   12.00
  -4  12   2  147.69   10.40
  -4  12   2  142.89   13.10
   3 -12  -2   84.19    9.40
  -3  12   2   91.49    8.50
  -3  12   2   92.29   11.80
   2 -12  -2    4.70    3.20
  -2  12   2    5.20    4.70
  -2  12   2    0.70    2.40
   1 -12  -2   20.50    4.70
  -1  12   2   26.90    4.00
  -1  12   2   20.40    6.90
   0 -12  -2   61.79    7.00
   0  12   2   66.89    6.20
   0  12   2   70.49   10.80
  -1 -12  -2  389.76   21.30
   1  12   2  398.46   26.40
   1  12   2  435.56   20.00
  -2 -12  -2  496.25   25.10
   2  12   2  505.45   30.90
   2  12   2  505.75   23.50
  -3 -12  -2  209.08   12.50
   3  12   2  205.28   10.80
   3  12   2  209.78   18.20
  -4 -12  -2    4.20    2.70
   4  12   2   17.60    6.90
  -5 -12  -2    2.20    1.80
   5  12   2    0.70    5.10
  -6 -12  -2    5.40    2.10
   6  12   2    8.50    5.80
  -7 -12  -2   74.49    5.60
   7  12   2   85.09   12.80
  -8 -12  -2   14.20    2.80
   8  12   2   23.70    8.10
  -9 -12  -2   25.80    3.70
   9  12   2   19.60    7.90
 -10 -12  -2  139.19    8.60
  10  12   2  118.29   17.40
   5 -13  -2  234.98   16.30
  -5  13   2  225.68   14.70
   4 -13  -2  367.26   20.70
  -4  13   2  334.17   30.10
  -4  13   2  310.37   18.60
   3 -13  -2    1.70    3.20
  -3  13   2    0.80    3.90
  -3  13   2    2.10    2.80
   2 -13  -2   12.80    4.30
  -2  13   2   13.40    6.10
  -2  13   2   15.20    3.60
   1 -13  -2  167.48   11.80
  -1  13   2  164.88   15.50
  -1  13   2  153.18   10.30
   0 -13  -2  311.47   18.10
   0  13   2  353.06   23.60
   0  13   2  299.17   16.50
  -1 -13  -2  126.79    9.80
   1  13   2  108.49   14.20
   1  13   2  124.29    8.20
  -2 -13  -2   27.90    4.90
   2  13   2   25.70    3.70
   2  13   2   23.90    8.20
  -3 -13  -2   37.70    5.50
   3  13   2   52.09    4.80
   3  13   2   32.00    9.00
  -4 -13  -2    1.10    2.60
   4  13   2   -2.90    4.60
   5  13   2   68.29   12.50
  -6 -13  -2  102.29    7.00
   6  13   2  103.39   14.60
  -7 -13  -2  188.78   10.50
   7  13   2  179.18   20.20
  -8 -13  -2  109.49    7.20
   8  13   2  102.09   15.20
  -9 -13  -2   15.70    3.10
   9  13   2    9.40    7.10
   3 -14  -2   49.70    7.60
  -3  14   2   64.09    7.40
  -3  14   2   78.39   11.70
   2 -14  -2  118.89   11.50
  -2  14   2  108.49    8.90
  -2  14   2  138.59   16.20
   1 -14  -2  361.46   21.00
  -1  14   2  365.26   19.50
  -1  14   2  388.96   26.10
   0 -14  -2  186.08   12.60
   0  14   2  162.78   18.00
   0  14   2  167.48   10.90
  -1 -14  -2   97.39    9.60
   1  14   2   95.69    7.30
   1  14   2  104.49   14.40
  -2 -14  -2  156.48   11.40
   2  14   2  167.88   19.20
   2  14   2  168.48   10.00
  -3 -14  -2   19.90    4.50
   3  14   2   27.80    9.20
  -4 -14  -2    8.50    3.50
   4  14   2    3.80    6.70
   5  14   2  176.38   19.80
  -6 -14  -2  339.97   17.40
   6  14   2  378.16   27.20
  -7 -14  -2   -0.10    1.90
   7  14   2    2.70    6.80
   1 -15  -2   93.59   10.40
  -1  15   2  118.79   15.80
  -1  15   2  118.49    8.90
   0 -15  -2   40.90    7.00
   0  15   2   38.80    5.50
   0  15   2   56.19   11.20
  -1 -15  -2    0.90    3.20
   1  15   2    2.10    2.60
   1  15   2    1.50    5.70
  -2 -15  -2  130.09   10.10
   2  15   2  100.99   14.90
  -3 -15  -2  365.16   20.00
   3  15   2  324.87   26.50
  -4 -15  -2  234.78   14.80
   4  15   2  228.38   21.80
  -5 -15  -2   74.59    6.60
   5  15   2   92.89   16.00
   4  14  -3    7.10    7.20
  -4 -14   3    4.20    3.30
   3  14  -3   72.39    7.60
   3  14  -3   71.59   13.40
  -3 -14   3   67.29    7.90
   2  14  -3  296.77   16.50
   2  14  -3  276.77   23.60
  -2 -14   3  293.17   17.50
   1  14  -3  250.97   15.10
   1  14  -3  272.97   22.90
  -1 -14   3  265.37   16.70
   7  13  -3   10.50    7.40
   6  13  -3   14.60    7.80
   5  13  -3  109.99   15.40
  -5 -13   3  118.39    7.40
   4  13  -3   94.79   14.60
   4  13  -3   80.79    7.40
  -4 -13   3   92.99    9.00
   3  13  -3   94.09    7.50
   3  13  -3   90.49   13.90
  -3 -13   3   84.89    8.50
   2  13  -3  386.96   20.10
   2  13  -3  390.66   27.10
  -2 -13   3  393.76   21.40
   1  13  -3  174.78   17.20
   1  13  -3  179.38   11.60
  -1 -13   3  186.78   12.60
   0  13  -3   33.60    8.90
   0  13  -3   36.20    5.50
   0 -13   3   45.80    6.80
  -1  13  -3    5.60    3.20
  -1  13  -3   -2.00    5.00
   1 -13   3    3.50    3.50
  -2  13  -3  300.57   17.70
   2 -13   3  314.97   19.20
  -3  13  -3  192.78   13.10
   3 -13   3  183.58   14.00
   8  12  -3   -3.70    5.40
   7  12  -3   92.99   14.10
  -7 -12   3   78.39    5.50
   6  12  -3    3.90    6.10
  -6 -12   3    2.90    1.70
   5  12  -3  165.48   18.40
  -5 -12   3  141.89    8.10
   4  12  -3  611.34   26.60
   4  12  -3  520.65   33.30
  -4 -12   3  516.35   27.10
   3  12  -3  264.17   20.70
   3  12  -3  255.77   14.10
  -3 -12   3  257.07   15.00
   2  12  -3   -0.50    2.20
   2  12  -3   -3.30    4.60
  -2 -12   3    2.40    2.80
   1  12  -3    3.60    5.40
   1  12  -3    3.30    2.60
  -1 -12   3   -1.20    2.60
   0  12  -3  104.69   13.40
   0  12  -3  120.69    8.80
   0 -12   3  112.89    9.50
  -1  12  -3  156.38   10.70
  -1  12  -3  157.18   15.20
   1 -12   3  163.48   11.80
  -2  12  -3  380.56   20.60
  -2  12  -3  388.96   24.40
   2 -12   3  386.66   21.80
  -3  12  -3  163.88   11.60
   3 -12   3  163.78   12.60
  -4  12  -3  143.99   11.20
   4 -12   3  168.58   13.00
   9  11  -3  326.47   24.80
  -9 -11   3  314.67   15.80
   8  11  -3   26.00    8.30
  -8 -11   3   19.70    2.90
   7  11  -3   26.00    8.60
  -7 -11   3   48.90    4.20
   6  11  -3  277.87   21.90
  -6 -11   3  311.77   14.60
   5  11  -3  264.57   20.60
  -5 -11   3  269.37   13.10
   4  11  -3  389.76   26.00
  -4 -11   3  408.76   20.60
   3  11  -3  111.99   13.80
  -3 -11   3  120.49    8.70
   2  11  -3   11.00    2.90
   2  11  -3    6.50    5.40
  -2 -11   3   16.90    4.00
   1  11  -3   80.29   11.40
   1  11  -3   71.69    6.90
  -1 -11   3   76.89    7.60
   0  11  -3  126.89    9.20
   0  11  -3  135.99   13.30
   0 -11   3  152.78   10.50
  -1  11  -3  175.88   11.50
  -1  11  -3  193.28   15.80
   1 -11   3  196.88   12.80
  -2  11  -3  281.17   15.80
  -2  11  -3  296.97   19.40
   2 -11   3  262.27   16.60
  -3  11  -3  206.28   14.90
  -3  11  -3  173.68   11.90
   3 -11   3  179.48   13.20
  -4  11  -3   22.20    4.60
   4 -11   3   25.30    5.50
  -5  11  -3    2.40    3.40
   5 -11   3    8.70    4.40
  -6  11  -3   70.09    8.80
   6 -11   3   94.29   10.70
  10  10  -3   14.30    7.90
 -10 -10   3   24.50    3.70
   9  10  -3   19.00    7.50
  -9 -10   3   24.90    3.30
   8  10  -3  155.08   17.70
  -8 -10   3  153.58    8.60
   7  10  -3  320.57   22.80
  -7 -10   3  312.77   15.10
   6  10  -3  135.49   15.50
  -6 -10   3  121.99    7.00
   5  10  -3  162.28   15.40
  -5 -10   3  170.48    8.80
   4  10  -3   52.39    9.40
  -4 -10   3   40.90    3.70
  -4 -10   3   49.70    5.40
   3  10  -3  147.89   14.10
  -3 -10   3  150.78    9.70
   2  10  -3   93.29   11.90
  -2 -10   3  105.69    8.00
   1  10  -3 1525.15   70.49
   1  10  -3 1491.25   65.49
  -1 -10   3 1473.95   66.39
   0  10  -3  539.95   29.00
   0  10  -3  480.55   24.30
   0 -10   3  502.55   25.30
  -1  10  -3  369.96   23.00
  -1  10  -3  379.96   19.40
   1 -10   3  380.16   20.30
  -2  10  -3   47.40    8.00
  -2  10  -3   56.89    6.20
   2 -10   3   56.29    7.10
  -3  10  -3   96.89   10.40
  -3  10  -3   80.29    7.90
   3 -10   3   79.19    8.80
  -4  10  -3    6.20    3.40
   4 -10   3   12.20    4.10
  -5  10  -3  164.98   11.70
   5 -10   3  189.28   13.40
  -6  10  -3  524.05   27.30
   6 -10   3  537.15   28.90
  -7  10  -3   84.19    9.10
   7 -10   3   55.79    8.70
  11   9  -3   28.00    8.80
 -11  -9   3   18.70    3.50
  10   9  -3  252.77   20.50
 -10  -9   3  250.77   13.20
   9   9  -3   28.20    8.10
  -9  -9   3   24.40    3.40
   8   9  -3   94.39   12.80
  -8  -9   3   97.39    6.20
   7   9  -3  694.53   38.80
  -7  -9   3  727.63   31.60
   6   9  -3  131.29   14.00
  -6  -9   3  105.49    6.20
   5   9  -3  111.49   12.60
  -5  -9   3  117.39    6.40
   4   9  -3    4.50    4.30
  -4  -9   3    5.30    1.60
  -4  -9   3    5.40    2.40
   3   9  -3  117.29   11.50
  -3  -9   3  125.99    8.20
   2   9  -3  359.16   22.70
  -2  -9   3  396.16   19.40
   1   9  -3  256.17   17.80
  -1  -9   3  286.17   15.10
   0   9  -3   10.30    5.00
   0   9  -3   12.00    2.80
   0  -9   3   13.90    3.50
  -1   9  -3  426.06   20.80
  -1   9  -3  398.16   23.70
   1  -9   3  433.66   21.80
  -2   9  -3    6.20    2.60
  -2   9  -3    4.10    4.20
   2  -9   3    3.40    2.90
  -3   9  -3  443.76   21.80
  -3   9  -3  422.66   23.50
   3  -9   3  426.36   22.70
  -4   9  -3  387.06   21.10
  -4   9  -3  397.56   20.30
   4  -9   3  370.66   21.20
  -5   9  -3  240.48   14.20
   5  -9   3  221.58   15.00
  -6   9  -3  740.83   35.10
   6  -9   3  701.03   36.20
  -7   9  -3   96.19    9.60
   7  -9   3  100.49   10.90
  -8   9  -3   -3.10    2.50
   8  -9   3    3.00    4.20
  11   8  -3   13.10    7.00
 -11  -8   3   15.20    3.00
  10   8  -3  230.38   19.10
 -10  -8   3  210.98   11.60
   9   8  -3  659.33   37.70
  -9  -8   3  691.53   30.60
   8   8  -3  415.56   26.10
  -8  -8   3  418.36   19.40
   7   8  -3  386.26   24.80
  -7  -8   3  407.06   18.40
   6   8  -3   15.60    5.90
  -6  -8   3    9.30    1.80
   5   8  -3   -0.90    3.70
  -5  -8   3    0.70    1.20
   4   8  -3  109.89   12.10
  -4  -8   3  126.29    7.80
  -4  -8   3  118.09    6.40
   3   8  -3  508.85   27.80
  -3  -8   3  509.85   24.00
   2   8  -3  164.68   12.60
  -2  -8   3  167.18    9.80
   1   8  -3  348.17   20.80
  -1  -8   3  368.26   18.20
   0   8  -3  856.31   42.00
   0  -8   3  879.31   39.70
  -1   8  -3   37.90    4.10
  -1   8  -3   32.60    6.20
  -1   8  -3   33.70    4.30
   1  -8   3   27.10    4.40
  -2   8  -3   71.19    6.50
  -2   8  -3   66.79    4.60
  -2   8  -3   57.99    8.00
   2  -8   3   63.29    7.00
  -3   8  -3 1146.19   51.19
  -3   8  -3 1161.38   52.69
   3  -8   3 1122.09   52.09
  -4   8  -3  590.54   28.40
  -4   8  -3  564.64   28.80
   4  -8   3  622.44   29.70
  -5   8  -3  158.78   10.60
  -5   8  -3  169.68   14.10
   5  -8   3  158.28   11.80
  -6   8  -3   32.30    5.10
   6  -8   3   55.99    7.60
  -7   8  -3    2.00    3.00
   7  -8   3    4.00    4.00
  -8   8  -3  208.38   13.40
   8  -8   3  196.48   14.80
  -9   8  -3  391.96   22.00
   9  -8   3  400.96   24.00
  12   7  -3    2.40    5.50
 -12  -7   3    1.10    2.30
  11   7  -3  100.79   13.50
 -11  -7   3  103.69    7.30
  10   7  -3  121.19   14.10
 -10  -7   3  103.49    7.00
   9   7  -3   14.80    6.00
  -9  -7   3   17.60    2.70
   8   7  -3  148.59   13.40
  -8  -7   3  122.49    7.20
   7   7  -3   16.70    5.80
  -7  -7   3   22.20    2.60
   6   7  -3   40.40    7.30
  -6  -7   3   36.00    3.30
   5   7  -3  123.69   11.40
  -5  -7   3  138.79    6.90
   4   7  -3 1391.86   65.29
  -4  -7   3 1389.76   60.09
  -4  -7   3 1459.15   61.39
   3   7  -3 1005.80   47.80
  -3  -7   3  999.80   44.20
   2   7  -3  279.67   17.40
  -2  -7   3  298.47   14.70
   1   7  -3  194.38   13.40
  -1  -7   3  211.08   11.30
   0   7  -3   38.70    6.10
   0   7  -3   45.50    4.00
   0  -7   3   30.90    4.10
  -1   7  -3   60.39    7.30
  -1   7  -3   43.50    4.70
  -1   7  -3   68.69    4.60
   1  -7   3   47.00    5.30
  -2   7  -3  470.45   24.80
  -2   7  -3  504.15   22.00
  -2   7  -3  468.45   23.10
   2  -7   3  502.05   24.10
  -3   7  -3 1728.43   75.89
  -3   7  -3 1743.33   74.79
   3  -7   3 1688.33   75.69
  -4   7  -3  862.51   40.50
  -4   7  -3  839.72   40.60
   4  -7   3  916.71   41.80
   4  -7   3  941.91   39.90
  -5   7  -3  433.46   21.40
  -5   7  -3  418.46   20.70
   5  -7   3  420.36   22.40
  -6   7  -3   46.90    5.90
   6  -7   3   49.20    7.00
  -7   7  -3  178.58   11.70
   7  -7   3  171.28   12.90
  -8   7  -3  234.48   14.80
   8  -7   3  258.27   16.70
  -9   7  -3  191.78   13.20
   9  -7   3  206.98   15.20
 -10   7  -3   76.09    8.70
  10  -7   3   49.50    8.60
  12   6  -3   26.30    7.80
 -12  -6   3   19.10    3.70
  11   6  -3  157.98   16.60
 -11  -6   3  157.88    9.50
  10   6  -3  177.18   15.20
 -10  -6   3  179.38   10.00
   9   6  -3   84.59   10.90
  -9  -6   3   88.59    5.90
   8   6  -3  117.99   12.60
  -8  -6   3  132.69    7.40
   7   6  -3   25.70    6.10
  -7  -6   3   24.10    2.80
   6   6  -3   37.90    6.90
  -6  -6   3   30.30    2.80
   5   6  -3  144.59   11.40
  -5  -6   3  130.29    6.70
   4   6  -3  350.86   19.70
  -4  -6   3  334.67   15.20
   3   6  -3  514.15   26.50
  -3  -6   3  511.75   23.40
   2   6  -3 1386.56   62.89
  -2  -6   3 1393.96   60.09
   1   6  -3   70.89    7.80
  -1  -6   3   68.09    5.10
   0   6  -3 1045.70   49.30
   0   6  -3 1109.69   47.70
   0  -6   3 1096.79   47.90
  -1   6  -3  198.78   12.80
  -1   6  -3  238.18   11.10
   1  -6   3  199.18   11.70
  -2   6  -3  633.74   30.30
  -2   6  -3  624.44   31.40
  -2   6  -3  693.73   29.20
   2  -6   3  663.13   31.10
   2  -6   3  712.03   30.80
  -3   6  -3  494.55   23.70
  -3   6  -3  465.35   24.10
   3  -6   3  540.25   23.60
   3  -6   3  508.95   24.60
  -4   6  -3  126.69    8.50
  -4   6  -3  140.89    8.70
   4  -6   3  135.69    9.50
   4  -6   3  141.09    7.90
  -5   6  -3   43.50    5.10
   5  -6   3   41.50    3.60
   5  -6   3   42.20    5.80
  -6   6  -3  191.18   11.20
   6  -6   3  175.58   12.30
  -7   6  -3  376.16   19.30
   7  -6   3  351.36   20.50
  -8   6  -3  334.97   17.80
   8  -6   3  300.17   19.00
  -9   6  -3  173.18   11.60
   9  -6   3  158.78   13.10
 -10   6  -3   21.70    5.00
  10  -6   3   19.70    5.80
  12   5  -3   89.79   12.40
 -12  -5   3  104.39    8.30
  11   5  -3   44.30    8.50
 -11  -5   3   53.79    5.40
  10   5  -3   17.90    6.10
 -10  -5   3   13.70    2.70
   9   5  -3   14.10    5.40
  -9  -5   3    5.40    2.00
   8   5  -3    7.50    4.60
  -8  -5   3    6.20    1.90
   7   5  -3  800.92   40.00
  -7  -5   3  813.92   35.30
   6   5  -3  383.36   22.20
  -6  -5   3  413.36   18.10
   5   5  -3  544.85   27.80
  -5  -5   3  535.25   23.50
   4   5  -3  123.09    9.80
  -4  -5   3  125.09    6.10
   3   5  -3  185.18   11.90
  -3  -5   3  177.78    9.20
  -3  -5   3  176.18    8.30
   2   5  -3  335.97   17.90
  -2  -5   3  318.77   15.40
   1   5  -3   23.80    3.20
   1   5  -3   11.20    3.40
  -1  -5   3   13.50    2.40
   0   5  -3  449.95   23.10
   0   5  -3  480.95   21.70
   0  -5   3  471.85   23.20
   0  -5   3  469.15   21.80
  -1   5  -3  458.85   20.30
  -1   5  -3  434.56   21.80
   1  -5   3  439.26   21.00
   1  -5   3  437.36   21.00
  -2   5  -3   44.10    4.20
  -2   5  -3   46.90    5.30
  -2   5  -3   52.99    3.30
   2  -5   3   46.20    4.90
   2  -5   3   62.49    4.60
  -3   5  -3    7.00    1.90
  -3   5  -3    7.50    2.40
   3  -5   3    4.10    2.40
   3  -5   3    7.40    1.90
  -4   5  -3   19.30    3.10
  -4   5  -3   21.00    3.00
   4  -5   3   25.30    2.70
   4  -5   3   22.80    4.00
  -5   5  -3  315.67   16.10
   5  -5   3  315.57   14.20
   5  -5   3  307.77   17.00
  -6   5  -3  333.77   17.30
   6  -5   3  332.37   18.40
  -7   5  -3  298.87   16.20
   7  -5   3  308.37   17.80
  -8   5  -3  280.97   15.50
   8  -5   3  269.17   16.90
  -9   5  -3    1.90    2.90
   9  -5   3    3.80    4.00
 -10   5  -3    0.70    2.80
  10  -5   3    3.80    4.30
 -11   5  -3   36.50    6.10
  11  -5   3   33.60    7.30
  13   4  -3    3.70    3.50
 -13  -4   3    5.20    2.50
  12   4  -3    7.40    5.10
 -12  -4   3    3.30    2.60
  11   4  -3    0.00    4.00
 -11  -4   3    3.40    2.50
  10   4  -3  138.09   12.70
 -10  -4   3  134.69    8.40
   9   4  -3   11.30    4.90
  -9  -4   3   10.20    2.30
   8   4  -3   65.99    8.70
  -8  -4   3   87.89    5.40
   7   4  -3  758.22   36.90
  -7  -4   3  739.13   32.70
   6   4  -3  148.29   10.70
  -6  -4   3  131.79    7.00
   5   4  -3   10.00    3.30
  -5  -4   3   14.60    1.70
   4   4  -3   17.90    4.20
  -4  -4   3   16.50    1.70
   3   4  -3  910.71   42.30
   3   4  -3  961.50   40.00
  -3  -4   3  906.51   39.80
  -3  -4   3  905.41   39.00
   2   4  -3 1044.80   47.00
   2   4  -3 1162.78   46.10
   2   4  -3  979.80   47.60
  -2  -4   3 1060.49   45.80
   1   4  -3  128.29    8.50
   1   4  -3  128.09    7.00
   1   4  -3  122.69    7.40
  -1  -4   3  116.19    6.80
  -1  -4   3  127.99    7.90
   0   4  -3  250.87   12.10
   0   4  -3  254.57   12.10
   0   4  -3  239.48   13.10
   0  -4   3  243.08   12.50
   0  -4   3  232.08   12.00
  -1   4  -3   89.49    5.20
  -1   4  -3   85.59    6.30
   1  -4   3   96.59    6.00
   1  -4   3   77.79    5.80
  -2   4  -3   20.00    3.30
   2  -4   3   19.90    2.10
   2  -4   3   13.20    2.90
   2  -4   3   14.20    2.30
  -3   4  -3    0.50    1.40
  -3   4  -3    2.90    1.80
   3  -4   3    1.60    2.00
   3  -4   3    0.50    1.10
  -4   4  -3  671.33   29.10
  -4   4  -3  649.93   30.00
   4  -4   3  656.13   30.70
   4  -4   3  667.03   28.60
  -5   4  -3  523.35   25.10
   5  -4   3  555.94   26.20
  -6   4  -3  184.78   10.40
   6  -4   3  165.88   11.20
  -7   4  -3  537.25   26.00
   7  -4   3  548.15   27.40
  -8   4  -3    1.60    2.30
   8  -4   3    5.70    3.50
  -9   4  -3   30.80    4.70
 -10   4  -3  162.38   10.80
  10  -4   3  147.89   12.50
 -11   4  -3  148.19   10.80
  11  -4   3  157.48   14.90
  13   3  -3    1.00    4.70
  13   3  -3    0.80    3.30
 -13  -3   3    3.20    2.80
  12   3  -3   16.70    4.50
  12   3  -3   18.80    6.20
 -12  -3   3   14.50    3.50
  11   3  -3    3.30    4.70
 -11  -3   3    6.10    2.60
  10   3  -3  244.28   15.90
 -10  -3   3  198.08   11.80
   9   3  -3  129.19   11.30
  -9  -3   3  136.49    7.90
   8   3  -3  340.67   19.70
  -8  -3   3  340.27   16.20
   7   3  -3  439.56   23.40
  -7  -3   3  440.06   20.00
   6   3  -3   33.80    5.50
  -6  -3   3   44.40    3.10
   5   3  -3  262.67   14.40
  -5  -3   3  230.88   11.10
   4   3  -3  761.82   34.50
   4   3  -3  768.22   31.50
   4   3  -3  748.53   32.00
  -4  -3   3  703.43   31.40
  -4  -3   3  703.03   34.10
   3   3  -3  116.59    8.40
   3   3  -3  129.59    6.50
  -3  -3   3  122.69    5.80
  -3  -3   3  126.59    8.10
   2   3  -3  580.14   29.60
   2   3  -3  648.44   30.20
   2   3  -3  697.23   28.60
  -2  -3   3  699.03   29.90
  -2  -3   3  661.83   28.40
  -2  -3   3  646.04   27.80
   1   3  -3 1570.94   68.59
   1   3  -3 1677.13   67.79
   1   3  -3 1539.35   68.99
  -1  -3   3 1663.43   68.69
  -1  -3   3 1534.15   67.59
  -1  -3   3 1588.44   68.49
   0   3  -3  118.49    7.00
   0   3  -3  120.89    6.30
   0   3  -3  109.59    6.40
   0  -3   3  112.49    6.20
   0  -3   3  113.79    6.30
   0  -3   3  124.69    6.80
  -1   3  -3  871.11   36.30
  -1   3  -3  867.61   36.00
  -1   3  -3  798.12   36.50
   1  -3   3  778.22   36.30
   1  -3   3  866.61   36.20
   1  -3   3  803.82   35.60
  -2   3  -3  424.66   18.40
  -2   3  -3  369.26   17.90
   2  -3   3  394.66   17.30
   2  -3   3  385.96   17.50
   2  -3   3  388.36   18.40
  -3   3  -3  318.37   15.60
  -3   3  -3  327.97   15.00
   3  -3   3  338.27   14.70
   3  -3   3  332.97   16.30
  -4   3  -3  993.40   43.30
   4  -3   3  984.90   44.00
  -5   3  -3  650.33   30.10
   5  -3   3  681.53   31.00
  -6   3  -3  450.65   21.40
   6  -3   3  445.76   22.40
  -7   3  -3   11.20    2.80
   7  -3   3    9.20    3.10
   7  -3   3    9.60    1.90
  -8   3  -3   59.29    5.80
   8  -3   3   53.39    7.00
  -9   3  -3   68.29    6.70
   9  -3   3   69.39    8.10
 -10   3  -3  537.65   26.10
  10  -3   3  516.55   27.90
 -11   3  -3  141.69   10.10
  11  -3   3  135.09   13.30
 -12   3  -3   12.20    4.10
  12  -3   3   14.20    5.70
  13   2  -3   20.50    5.30
 -13  -2   3   21.50    4.60
  12   2  -3   20.60    5.80
  12   2  -3   19.80    4.80
 -12  -2   3   13.70    3.70
  11   2  -3   94.29   10.70
  11   2  -3   98.59    8.50
 -11  -2   3   98.59    8.00
  10   2  -3  233.98   15.80
 -10  -2   3  238.38   12.90
   9   2  -3  210.88   14.20
  -9  -2   3  203.38   11.10
   8   2  -3  646.74   30.70
  -8  -2   3  577.24   27.40
   7   2  -3   -0.90    2.40
  -7  -2   3    2.40    1.40
   6   2  -3  435.36   21.70
  -6  -2   3  403.06   18.90
  -6  -2   3  431.06   21.80
   5   2  -3  962.20   40.10
   5   2  -3  958.80   40.00
   5   2  -3  885.61   42.20
  -5  -2   3  933.91   42.60
  -5  -2   3  908.01   39.80
   4   2  -3 1291.17   51.39
   4   2  -3 1207.98   53.89
  -4  -2   3 1173.98   53.89
  -4  -2   3 1190.18   51.49
   3   2  -3 2531.25  102.29
   3   2  -3 2515.45   99.79
   3   2  -3 2325.27  100.09
   3   2  -3 2422.16  101.99
  -3  -2   3 2250.67  101.89
  -3  -2   3 2250.27   99.69
   2   2  -3 1816.12   79.29
   2   2  -3 1814.92   79.39
   2   2  -3 1917.71   77.89
  -2  -2   3 1811.92   77.79
  -2  -2   3 1882.61   79.49
   1   2  -3  335.87   15.90
   1   2  -3  335.07   14.80
   1   2  -3  324.57   15.90
  -1  -2   3  342.37   15.90
  -1  -2   3  346.27   15.70
  -1  -2   3  322.47   14.70
   0   2  -3   84.59    5.40
   0   2  -3   95.49    5.50
   0   2  -3   99.49    5.00
   0  -2   3   96.09    5.00
   0  -2   3   93.79    5.30
   0  -2   3   88.89    5.30
  -1   2  -3  594.44   26.50
  -1   2  -3  631.44   26.50
  -1   2  -3  592.94   26.50
   1  -2   3  614.74   26.30
   1  -2   3  611.04   25.80
   1  -2   3  595.34   26.60
   1  -2   3  601.24   26.30
  -2   2  -3   41.60    3.20
  -2   2  -3   41.00    2.90
   2  -2   3   41.40    2.50
   2  -2   3   46.50    2.60
   2  -2   3   42.20    3.40
  -3   2  -3 1295.47   55.29
  -3   2  -3 1255.17   54.79
  -3   2  -3 1190.58   57.89
   3  -2   3 1288.77   55.69
   3  -2   3 1390.96   54.69
  -4   2  -3 3432.46  147.19
  -4   2  -3 3518.85  146.89
   4  -2   3 3507.55  147.89
   4  -2   3 3505.95  146.29
  -5   2  -3    0.70    1.40
  -5   2  -3    1.80    1.30
   5  -2   3    1.80    0.90
   5  -2   3    1.70    1.70
  -6   2  -3    7.70    2.00
  -6   2  -3    7.70    2.20
   6  -2   3   13.00    2.00
   6  -2   3   10.70    2.70
  -7   2  -3  269.57   14.20
  -7   2  -3  276.17   14.20
   7  -2   3  291.27   13.90
   7  -2   3  263.57   15.20
  -8   2  -3  777.52   37.60
  -8   2  -3  882.41   38.00
   8  -2   3  842.12   39.30
  -9   2  -3  906.11   40.10
  -9   2  -3  885.01   40.10
   9  -2   3  843.12   41.60
 -10   2  -3  120.69    8.40
 -10   2  -3   99.09    8.80
  10  -2   3  105.49   10.40
 -11   2  -3   78.39    8.30
 -11   2  -3  118.29    8.30
  11  -2   3  109.59   11.20
 -12   2  -3   76.69    7.70
  12  -2   3   57.19    8.80
  13   1  -3   59.09    8.10
 -13  -1   3   58.19    7.00
  12   1  -3   -1.90    3.30
  12   1  -3   -0.90    3.10
 -12  -1   3    2.30    2.80
  11   1  -3    9.00    4.50
  11   1  -3   11.80    3.80
 -11  -1   3    7.70    3.00
  10   1  -3  292.57   17.70
  10   1  -3  290.17   16.30
 -10  -1   3  297.47   15.50
   9   1  -3  112.29    9.50
   9   1  -3  110.19    8.30
  -9  -1   3  124.49    7.70
   8   1  -3   -1.40    2.60
  -8  -1   3    0.90    1.60
   7   1  -3    5.20    2.80
  -7  -1   3   10.10    2.00
  -7  -1   3    5.30    2.90
   6   1  -3  552.74   26.90
  -6  -1   3  554.34   24.90
  -6  -1   3  579.54   27.50
   5   1  -3   80.69    6.40
  -5  -1   3   79.09    6.50
  -5  -1   3   79.29    4.60
   4   1  -3 2687.63  110.09
   4   1  -3 2502.35  111.99
  -4  -1   3 2667.43  112.59
  -4  -1   3 2641.84  110.19
   3   1  -3 1893.61   81.39
   3   1  -3 1974.10   82.09
   3   1  -3 1952.40   79.69
  -3  -1   3 1805.62   81.69
  -3  -1   3 1871.91   79.69
   2   1  -3  441.06   18.40
   2   1  -3  439.46   20.40
   2   1  -3  432.26   18.70
  -2  -1   3  446.46   20.40
  -2  -1   3  418.26   18.40
   1   1  -3  310.67   13.50
   1   1  -3  309.27   14.90
  -1  -1   3  313.47   13.50
  -1  -1   3  317.47   14.90
  -1  -1   3  308.97   13.10
   0   1  -3 2921.51  120.19
   0   1  -3 2826.92  121.09
   0   1  -3 2897.21  121.89
   0  -1   3 2840.62  119.19
   0  -1   3 2877.31  121.89
   0  -1   3 2750.32  119.39
  -1   1  -3 5882.41  264.87
  -1   1  -3 6119.69  266.87
  -1   1  -3 6452.45  267.07
  -1   1  -3 6824.72  269.07
   1  -1   3 6069.69  264.87
   1  -1   3 6166.38  267.67
   1  -1   3 6774.52  266.77
  -2   1  -3  265.97   11.20
  -2   1  -3  219.18   10.90
  -2   1  -3  252.27   11.60
   2  -1   3  280.67   11.10
  -3   1  -3  117.99    6.10
  -3   1  -3  113.39    6.30
   3  -1   3  114.29    5.90
   3  -1   3  151.48    7.10
  -4   1  -3 1018.90   43.90
  -4   1  -3 1034.00   44.20
   4  -1   3 1013.20   44.70
  -5   1  -3    6.20    1.60
  -5   1  -3    3.80    1.50
   5  -1   3    1.60    1.70
   5  -1   3    4.20    1.20
  -6   1  -3   53.69    4.70
  -6   1  -3   57.89    4.70
   6  -1   3   45.00    4.90
   6  -1   3   54.29    4.10
  -7   1  -3  610.34   29.30
  -7   1  -3  649.24   29.40
   7  -1   3  679.73   29.70
   7  -1   3  650.23   30.60
  -8   1  -3  927.41   41.40
  -8   1  -3  911.01   41.10
   8  -1   3  936.31   42.70
  -9   1  -3  418.86   20.30
  -9   1  -3  412.46   20.70
   9  -1   3  416.46   22.00
 -10   1  -3    3.60    2.80
 -10   1  -3   -0.40    2.00
  10  -1   3   -1.00    2.90
 -11   1  -3   -0.40    2.50
 -11   1  -3    3.60    2.50
  11  -1   3    4.20    3.70
 -12   1  -3   76.99    8.30
 -12   1  -3   81.99    7.80
  12  -1   3   86.29   10.10
  13   0  -3   39.60    6.90
  12   0  -3   72.39    8.70
 -12   0   3   77.19    7.60
  11   0  -3   17.20    4.30
  11   0  -3   17.30    5.10
 -11   0   3   15.20    3.60
  10   0  -3  119.99    9.30
  10   0  -3  111.29    9.70
 -10   0   3  134.69    8.50
   9   0  -3   68.99    7.70
   9   0  -3   72.79    7.20
  -9   0   3   73.99    6.40
   8   0  -3   88.69    6.80
   8   0  -3   94.59    7.70
  -8   0   3   81.59    6.10
   7   0  -3  321.77   16.60
   7   0  -3  324.47   17.50
  -7   0   3  353.76   18.40
  -7   0   3  358.66   16.30
   6   0  -3  580.04   26.10
   6   0  -3  585.34   27.10
  -6   0   3  566.74   27.70
  -6   0   3  568.54   25.70
  -5   0   3  266.47   12.70
  -5   0   3  275.77   14.60
   4   0  -3  334.97   17.20
   4   0  -3  351.36   15.40
   4   0  -3  337.97   15.00
  -4   0   3  328.27   17.10
  -4   0   3  346.77   15.30
   3   0  -3    4.00    0.80
   3   0  -3    1.90    0.80
   3   0  -3    5.60    1.90
  -3   0   3    3.40    1.60
  -3   0   3    3.50    0.90
   2   0  -3  407.26   19.10
   2   0  -3  402.86   17.20
  -2   0   3  422.96   19.10
  -2   0   3  381.66   17.20
   1   0  -3 1534.15   66.39
   1   0  -3 1511.95   64.79
   1   0  -3 1568.74   64.79
  -1   0   3 1577.24   66.39
   0   0  -3  150.88    6.30
   0   0  -3  140.89    6.20
   0   0  -3  152.88    7.80
   0   0   3  155.28    7.80
   0   0   3  133.59    6.30
  -1   0  -3 2756.92  118.29
   1   0   3 2920.51  118.39
   1   0   3 2764.22  118.99
  -2   0  -3   54.29    2.90
  -2   0  -3   53.29    3.10
   2   0   3   48.60    3.20
   2   0   3   55.79    2.80
  -3   0  -3  775.32   32.70
  -3   0  -3  769.02   32.90
   3   0   3  798.72   32.60
   3   0   3  753.42   33.20
   3   0   3  727.63   32.30
  -4   0  -3  606.74   26.30
  -4   0  -3  609.84   26.40
   4   0   3  586.44   25.90
   4   0   3  606.14   27.00
   4   0   3  615.74   26.50
  -5   0  -3    1.30    1.30
  -5   0  -3    2.30    1.40
   5   0   3    2.70    1.90
  -6   0  -3 1384.06   59.89
  -6   0  -3 1386.96   59.99
   6   0   3 1475.65   60.59
   6   0   3 1346.47   59.49
   6   0   3 1390.76   60.89
  -7   0  -3 1408.06   60.09
  -7   0  -3 1427.26   59.99
   7   0   3 1400.26   61.09
   7   0   3 1327.97   59.39
  -8   0  -3  457.85   21.90
  -8   0  -3  472.15   21.70
   8   0   3  451.05   21.20
   8   0   3  469.05   23.10
  -9   0  -3   10.80    2.60
  -9   0  -3    6.50    2.50
   9   0   3    8.00    3.50
   9   0   3    4.10    2.10
 -10   0  -3    3.50    2.50
 -10   0  -3    2.60    2.10
  10   0   3    3.10    3.10
 -11   0  -3   65.49    6.90
 -11   0  -3   78.79    6.20
  11   0   3   56.59    7.70
 -12   0  -3  118.49    8.40
 -12   0  -3  131.29   10.80
  12   0   3  111.09   11.50
 -13   0  -3   40.10    5.90
 -13   0  -3   30.30    5.60
  13   0   3   25.30    6.60
  12  -1  -3   17.50    4.90
  11  -1  -3   17.40    4.60
  11  -1  -3   21.10    4.90
  10  -1  -3   79.99    8.10
  10  -1  -3   94.89    8.30
 -10   1   3   74.19    7.10
   9  -1  -3  166.28   10.40
   9  -1  -3  148.59   10.50
  -9   1   3  147.09    9.30
   8  -1  -3  131.99    9.10
   8  -1  -3  137.09    9.40
  -8   1   3  151.38   10.20
  -8   1   3  150.98    8.60
   7  -1  -3   78.99    6.20
   7  -1  -3   81.09    5.90
  -7   1   3   66.39    6.40
  -7   1   3   71.69    5.30
   6  -1  -3  188.78   10.20
  -6   1   3  189.18   11.30
  -6   1   3  183.98    9.70
  -6   1   3  193.78    9.80
   5  -1  -3    1.40    1.50
  -5   1   3    1.70    1.20
  -5   1   3    0.50    1.20
  -5   1   3   -1.20    1.40
   4  -1  -3  148.89    7.70
   4  -1  -3  151.48    7.50
   4  -1  -3  145.09    9.10
   4  -1  -3  147.19    7.10
  -4   1   3  148.19    7.40
  -4   1   3  140.89    8.80
   3  -1  -3    2.30    0.80
   3  -1  -3    1.30    1.40
   3  -1  -3    2.00    0.80
   3  -1  -3    3.10    1.00
  -3   1   3    3.00    1.60
   2  -1  -3  204.48    9.30
   2  -1  -3  202.28    9.10
   2  -1  -3  197.48    9.20
   2  -1  -3  203.58   10.70
  -2   1   3  212.38   10.80
   1  -1  -3  307.97   14.60
   1  -1  -3  323.67   12.90
  -1   1   3  263.47   14.30
  -1   1   3  295.97   12.80
   0   1   3  989.60   43.70
   0   1   3 1016.90   42.00
  -1  -1  -3  739.73   31.10
  -1  -1  -3  747.53   32.10
   1   1   3  724.03   32.00
  -2  -1  -3   44.90    2.50
  -2  -1  -3   41.50    3.20
   2   1   3   48.70    2.50
   2   1   3   43.80    3.30
  -3  -1  -3   15.10    1.50
  -3  -1  -3   17.40    2.10
  -3  -1  -3   17.40    1.60
   3   1   3   17.40    2.20
   3   1   3   18.10    1.60
  -4  -1  -3  216.38    9.90
  -4  -1  -3  212.18    9.80
  -4  -1  -3  215.28   10.20
   4   1   3  200.38   10.30
  -5  -1  -3  409.76   19.50
  -5  -1  -3  421.26   19.40
  -5  -1  -3  466.75   19.70
   5   1   3  445.26   20.00
  -6  -1  -3 2061.89   87.19
  -6  -1  -3 2082.99   86.99
   6   1   3 2012.20   87.49
  -7  -1  -3    3.40    1.80
  -7  -1  -3    4.10    1.70
   7   1   3    2.50    2.30
   7   1   3    4.60    2.00
  -8  -1  -3   10.90    2.50
  -8  -1  -3   13.80    2.50
   8   1   3   14.80    2.90
   8   1   3    7.50    3.00
  -9  -1  -3    0.80    2.00
  -9  -1  -3   -0.90    1.50
   9   1   3   -0.10    2.00
   9   1   3    3.20    2.60
 -10  -1  -3  133.89    7.90
 -10  -1  -3  122.79    8.40
  10   1   3  120.89    9.70
  10   1   3  125.39    9.00
 -11  -1  -3  162.38   10.80
 -11  -1  -3  163.98    9.90
  11   1   3  187.68   12.70
 -12  -1  -3  432.66   22.80
 -12  -1  -3  461.85   21.70
  12   1   3  424.36   24.40
 -13  -1  -3  212.78   13.60
  13   1   3  206.68   15.70
  12  -2  -3    6.50    4.10
  11  -2  -3   89.39    9.50
  10  -2  -3   72.09    7.80
  10  -2  -3   74.89    7.80
   9  -2  -3  238.28   14.50
   9  -2  -3  263.27   14.50
  -9   2   3  255.07   13.60
   8  -2  -3   91.99    7.20
   8  -2  -3   88.19    6.90
  -8   2   3   84.29    6.40
  -8   2   3   83.09    7.20
   7  -2  -3  297.77   15.60
  -7   2   3  313.37   15.10
  -7   2   3  296.77   16.20
   6  -2  -3   89.29    6.20
  -6   2   3   86.59    6.70
  -6   2   3   87.19    5.70
   5  -2  -3 1799.22   74.79
   5  -2  -3 1703.03   73.19
  -5   2   3 1647.74   73.99
  -5   2   3 1666.23   72.79
   4  -2  -3  511.65   23.30
   4  -2  -3  559.74   25.00
  -4   2   3  498.35   23.10
  -4   2   3  504.45   24.40
   3  -2  -3 1297.97   59.59
   3  -2  -3 1446.36   59.59
   3  -2  -3 1396.96   59.29
   3  -2  -3 1561.94   61.39
  -3   2   3 1291.77   60.69
  -3   2   3 1505.15   59.49
  -3   2   3 1298.97   59.39
   2  -2  -3 1128.59   46.40
   2  -2  -3  983.60   44.70
   2  -2  -3 1073.79   44.70
  -2   2   3  993.90   44.70
  -2   2   3 1145.79   44.80
  -2   2   3  978.60   46.00
   1  -2  -3  394.86   17.10
   1  -2  -3  392.96   18.60
   1  -2  -3  370.36   17.10
  -1   2   3  402.46   17.10
  -1   2   3  404.36   18.70
   0  -2  -3  297.37   14.00
   0  -2  -3  287.97   12.50
   0   2   3  283.87   14.00
   0   2   3  285.37   12.60
  -1  -2  -3   48.20    4.00
   1   2   3   44.00    3.90
   1   2   3   53.29    2.80
  -2  -2  -3 3865.91  173.28
  -2  -2  -3 4252.47  173.28
   2   2   3 4445.16  174.08
   2   2   3 3907.61  174.88
  -3  -2  -3  287.37   12.80
  -3  -2  -3  301.07   14.20
  -3  -2  -3  282.07   13.10
   3   2   3  317.77   13.10
   3   2   3  291.37   14.30
  -4  -2  -3   25.00    3.10
  -4  -2  -3   18.70    1.70
   4   2   3   22.00    3.10
   4   2   3   26.10    2.20
  -5  -2  -3 1260.67   52.89
  -5  -2  -3 1186.68   51.89
  -5  -2  -3 1186.28   51.59
   5   2   3 1233.88   53.09
  -6  -2  -3  528.35   22.90
  -6  -2  -3  461.55   22.00
  -6  -2  -3  484.55   21.70
   6   2   3  493.45   23.20
  -7  -2  -3    1.90    1.40
  -7  -2  -3    1.20    1.20
  -7  -2  -3    0.90    1.60
   7   2   3    1.40    1.90
  -8  -2  -3  235.88   11.20
  -8  -2  -3  236.98   11.80
   8   2   3  207.88   12.50
  -9  -2  -3  680.13   28.70
  -9  -2  -3  616.14   29.30
   9   2   3  619.44   30.20
 -10  -2  -3  208.88   10.60
 -10  -2  -3  197.28   11.30
  10   2   3  182.08   12.10
  10   2   3  197.08   12.60
 -11  -2  -3  224.18   13.60
 -11  -2  -3  257.87   12.70
  11   2   3  233.88   15.10
 -12  -2  -3   43.10    5.60
  12   2   3   39.50    6.60
 -13  -2  -3   16.10    4.50
  13   2   3   12.80    5.10
  12  -3  -3  189.98   14.20
  11  -3  -3   24.50    5.40
 -11   3   3   22.10    4.30
  10  -3  -3  245.88   14.00
  10  -3  -3  244.58   15.10
 -10   3   3  226.28   13.50
   9  -3  -3  861.21   41.30
   9  -3  -3  896.71   40.40
  -9   3   3  878.21   40.10
   8  -3  -3   28.60    4.70
  -8   3   3   32.10    4.40
  -8   3   3   36.20    5.00
   7  -3  -3  295.97   16.10
  -7   3   3  296.57   16.10
  -7   3   3  325.47   15.50
   6  -3  -3  763.72   35.50
  -6   3   3  788.72   35.90
  -6   3   3  794.82   35.00
   5  -3  -3 1825.92   71.09
   5  -3  -3 1548.35   69.19
  -5   3   3 1524.15   69.69
  -5   3   3 1524.05   68.79
   4  -3  -3   39.40    4.80
   4  -3  -3   29.40    3.40
  -4   3   3   25.40    3.60
   3  -3  -3  291.17   14.20
   3  -3  -3  323.07   15.70
   3  -3  -3  314.77   15.60
   3  -3  -3  306.77   13.70
  -3   3   3  284.07   13.90
  -3   3   3  296.47   14.00
  -3   3   3  285.07   15.00
   2  -3  -3 1297.37   54.69
   2  -3  -3 1343.97   56.39
   2  -3  -3 1241.38   54.89
  -2   3   3 1259.37   54.79
  -2   3   3 1286.57   56.09
   1  -3  -3    6.10    1.20
   1  -3  -3    6.90    2.10
   1  -3  -3    8.30    1.30
  -1   3   3    5.30    1.20
  -1   3   3    5.60    1.00
  -1   3   3    6.10    2.10
   0  -3  -3  986.90   42.60
   0  -3  -3  987.40   42.80
   0  -3  -3  999.90   44.30
   0   3   3 1005.70   42.60
   0   3   3 1091.79   43.00
   0   3   3  967.00   44.40
  -1  -3  -3 2059.49   89.89
  -1  -3  -3 2164.98   91.49
  -1  -3  -3 2185.78   89.99
   1   3   3 2044.90   91.49
   1   3   3 2239.18   90.09
  -2  -3  -3  217.18    9.30
  -2  -3  -3  224.38   11.50
   2   3   3  194.88   11.40
   2   3   3  232.98   10.20
  -3  -3  -3 2522.35  100.39
  -3  -3  -3 2209.18   98.49
   3   3   3 2309.87  100.29
  -4  -3  -3 1157.48   51.09
  -4  -3  -3 1306.67   53.59
  -4  -3  -3 1193.68   51.69
   4   3   3 1225.38   53.59
  -5  -3  -3  526.75   24.30
  -5  -3  -3  585.04   26.10
  -5  -3  -3  539.75   23.80
   5   3   3  579.24   26.40
  -6  -3  -3   72.89    5.80
  -6  -3  -3   68.79    3.90
  -6  -3  -3   80.09    4.70
   6   3   3   71.09    6.10
  -7  -3  -3    1.30    0.90
  -7  -3  -3    1.80    1.50
   7   3   3    0.00    1.90
  -8  -3  -3  491.75   21.20
  -8  -3  -3  467.15   21.90
   8   3   3  460.85   23.60
  -9  -3  -3  709.33   32.00
  -9  -3  -3  718.43   31.00
   9   3   3  684.83   33.70
 -10  -3  -3   68.49    6.20
  10   3   3   72.69    7.90
 -11  -3  -3  466.65   22.70
  11   3   3  484.45   24.30
  11   3   3  435.16   24.00
 -12  -3  -3   88.09    8.10
  12   3   3   91.49    9.70
 -13  -3  -3  113.69   10.00
  13   3   3  118.29   11.90
  12  -4  -3  367.56   22.10
  11  -4  -3   40.70    6.70
 -11   4   3   43.20    5.70
  10  -4  -3   95.19    9.80
 -10   4   3   93.59    8.30
   9  -4  -3   -1.50    2.60
  -9   4   3    0.00    2.20
   8  -4  -3    6.40    3.30
  -8   4   3   -0.40    2.00
  -8   4   3    3.10    2.20
   7  -4  -3  418.86   20.80
  -7   4   3  405.96   19.80
  -7   4   3  391.46   20.10
   6  -4  -3   64.49    6.10
  -6   4   3   64.09    5.50
  -6   4   3   68.49    5.90
   5  -4  -3  888.11   37.30
   5  -4  -3  707.93   35.60
  -5   4   3  808.72   36.10
  -5   4   3  769.72   35.30
   4  -4  -3  519.75   25.10
   4  -4  -3  608.34   26.50
   4  -4  -3  563.84   26.40
  -4   4   3  501.45   25.30
  -4   4   3  536.45   24.70
   3  -4  -3  192.88   11.10
   3  -4  -3  186.88    9.90
  -3   4   3  177.88    9.40
  -3   4   3  183.58   10.40
   2  -4  -3    4.40    2.30
   2  -4  -3    3.10    1.50
   2  -4  -3    3.00    1.30
  -2   4   3    3.50    1.60
  -2   4   3    5.20    1.40
  -2   4   3    6.10    2.10
  -2   4   3    3.80    2.20
   1  -4  -3  362.06   17.10
   1  -4  -3  398.66   16.80
   1  -4  -3  395.26   18.70
  -1   4   3  360.96   18.70
  -1   4   3  356.46   16.80
  -1   4   3  389.96   17.30
   0  -4  -3  749.42   32.70
   0  -4  -3  747.63   32.30
   0  -4  -3  748.93   34.30
   0   4   3  779.92   32.90
   0   4   3  716.53   32.20
   0   4   3  797.42   34.80
  -1  -4  -3  767.32   33.00
  -1  -4  -3  756.42   32.40
  -1  -4  -3  815.92   34.90
   1   4   3  699.73   32.40
   1   4   3  856.11   33.30
   1   4   3  706.43   34.80
  -2  -4  -3  184.68   10.40
  -2  -4  -3  178.68    7.80
   2   4   3  163.98   10.50
   2   4   3  187.98    8.80
  -3  -4  -3  379.96   17.50
  -3  -4  -3  439.96   20.00
   3   4   3  378.56   19.70
  -4  -4  -3  160.48    9.60
  -4  -4  -3  135.49    6.90
   4   4   3  124.49    9.10
  -5  -4  -3   40.20    3.20
   5   4   3   28.00    4.60
  -6  -4  -3  278.77   12.70
   6   4   3  250.37   14.80
  -7  -4  -3  398.76   17.90
   7   4   3  367.16   20.10
  -8  -4  -3  318.47   15.00
   8   4   3  292.37   17.20
  -9  -4  -3  345.87   16.70
   9   4   3  334.27   19.20
 -10  -4  -3  188.18   10.70
  10   4   3  181.28   12.90
 -11  -4  -3    1.80    2.30
  11   4   3    4.80    3.90
 -12  -4  -3    5.00    2.80
 -13  -4  -3  344.47   18.40
  13   4   3  322.77   19.90
  11  -5  -3  107.99   11.50
 -11   5   3  132.89   10.10
  10  -5  -3   66.29    8.40
 -10   5   3   71.09    7.30
   8  -5  -3   90.39    8.80
  -8   5   3  102.49    7.60
  -8   5   3   92.49    6.90
   7  -5  -3  428.76   22.60
  -7   5   3  444.26   21.60
  -7   5   3  451.55   21.70
   6  -5  -3  760.32   35.70
  -6   5   3  770.02   35.00
  -6   5   3  773.52   35.00
   5  -5  -3  421.76   21.80
  -5   5   3  475.25   21.80
  -5   5   3  447.06   21.30
   4  -5  -3    4.70    2.30
  -4   5   3    6.60    1.90
  -4   5   3    9.00    2.30
   3  -5  -3   12.10    3.10
   3  -5  -3    8.40    2.40
  -3   5   3   10.10    2.70
  -3   5   3    9.70    2.20
   2  -5  -3   44.90    5.60
   2  -5  -3   26.20    3.40
  -2   5   3   31.80    3.10
  -2   5   3   41.00    4.70
  -2   5   3   36.10    5.10
   1  -5  -3 2709.53  111.79
   1  -5  -3 2531.55  112.29
   1  -5  -3 2719.03  114.09
  -1   5   3 2844.62  112.59
  -1   5   3 2634.64  111.89
  -1   5   3 2480.55  114.19
   0  -5  -3  886.11   39.20
   0  -5  -3  888.91   36.70
   0  -5  -3  853.21   37.30
   0   5   3  878.01   37.50
   0   5   3  791.82   36.60
   0   5   3  842.52   39.50
  -1  -5  -3  560.54   24.60
  -1  -5  -3  677.13   27.90
  -1  -5  -3  546.95   25.30
   1   5   3  589.94   25.60
   1   5   3  518.35   24.50
   1   5   3  573.14   27.70
  -2  -5  -3 1595.64   69.99
  -2  -5  -3 1719.33   73.59
   2   5   3 1792.02   70.39
   2   5   3 1505.75   68.99
   2   5   3 1643.24   72.59
   3   5   3   83.59    7.40
  -4  -5  -3  945.11   42.50
   4   5   3 1046.60   45.80
  -5  -5  -3   10.80    1.60
   5   5   3   13.00    3.70
  -6  -5  -3  920.31   40.90
   6   5   3  972.80   44.20
  -7  -5  -3  113.89    6.50
   7   5   3  105.09    9.10
  -8  -5  -3  209.68   10.30
   8   5   3  173.78   12.80
  -9  -5  -3  251.27   13.20
   9   5   3  262.57   16.50
 -10  -5  -3   87.69    7.00
  10   5   3   84.19    9.60
 -11  -5  -3  116.59    7.80
  11   5   3   94.69   10.80
 -12  -5  -3   -1.20    2.20
  12   5   3    0.20    4.60
 -13  -5  -3  362.96   19.30
  11  -6  -3   12.60    5.30
 -11   6   3    2.30    3.20
  10  -6  -3   20.50    5.40
 -10   6   3   25.20    4.60
   9  -6  -3   61.89    8.10
  -9   6   3   72.49    7.40
   8  -6  -3  354.56   20.10
  -8   6   3  357.76   19.00
  -8   6   3  374.96   19.10
   7  -6  -3  129.39    9.50
  -7   6   3  102.89    7.80
  -7   6   3  119.29    7.60
   6  -6  -3   67.59    7.30
  -6   6   3   74.39    5.70
  -6   6   3   73.69    6.70
   5  -6  -3   12.60    3.30
  -5   6   3   15.80    2.90
  -5   6   3   12.60    2.60
   4  -6  -3  242.48   13.10
  -4   6   3  239.98   12.50
  -4   6   3  234.78   12.80
   3  -6  -3   28.90    3.90
  -3   6   3   24.00    3.70
  -3   6   3   26.50    4.60
  -3   6   3   33.20    3.70
   2  -6  -3  650.53   29.50
  -2   6   3  631.34   31.30
  -2   6   3  656.23   28.80
   1  -6  -3  496.95   23.20
  -1   6   3  513.35   22.50
  -1   6   3  495.75   25.50
   0  -6  -3   17.40    2.10
   0  -6  -3   18.70    2.80
   0   6   3   15.60    2.00
   0   6   3   21.20    4.50
  -1  -6  -3  150.18    8.00
   1   6   3  141.29    7.10
  -2  -6  -3  168.58    8.70
   2   6   3  165.68    7.60
   2   6   3  155.28   11.50
   3   6   3  913.91   38.00
   3   6   3  887.31   42.40
  -4  -6  -3    8.40    1.60
   4   6   3    5.10    3.30
  -5  -6  -3  331.47   15.00
   5   6   3  315.87   18.50
  -6  -6  -3  649.64   28.90
   6   6   3  663.43   32.80
  -7  -6  -3  271.57   13.10
   7   6   3  264.07   16.50
  -8  -6  -3  114.79    6.80
   8   6   3  104.09   10.20
  -9  -6  -3  190.68   10.30
   9   6   3  183.78   14.00
 -10  -6  -3    3.60    2.10
  10   6   3    1.10    3.70
 -11  -6  -3   94.69    7.10
  11   6   3   93.09   11.40
 -12  -6  -3  214.78   12.70
  12   6   3  226.68   16.60
 -13  -6  -3  126.09   10.30
  10  -7  -3  184.78   14.30
 -10   7   3  210.58   13.30
   9  -7  -3  180.78   13.60
  -9   7   3  196.48   12.50
   8  -7  -3  393.76   21.70
  -8   7   3  388.56   20.50
   7  -7  -3   46.50    6.50
  -7   7   3   42.20    5.60
  -7   7   3   46.40    5.90
   6  -7  -3  312.37   17.20
  -6   7   3  308.07   16.20
  -6   7   3  300.37   15.40
   5  -7  -3   93.49    7.90
  -5   7   3  100.89    6.90
  -5   7   3  102.69    7.30
   4  -7  -3  543.95   26.70
  -4   7   3  543.45   26.30
  -4   7   3  580.44   26.10
   3  -7  -3  214.58   12.20
  -3   7   3  235.78   11.70
  -3   7   3  208.08   13.60
  -3   7   3  211.08   12.40
   2  -7  -3 1410.26   60.39
  -2   7   3 1315.67   62.29
  -2   7   3 1400.26   59.49
   1  -7  -3   67.69    5.30
  -1   7   3   60.99    4.50
  -1   7   3   81.59    8.60
   0  -7  -3    1.50    1.60
   0   7   3    6.20    3.30
   0   7   3    2.90    1.30
  -1  -7  -3   22.60    3.10
   1   7   3   25.80    2.50
   1   7   3   23.80    5.20
  -2  -7  -3  104.29    6.70
   2   7   3  118.29    5.70
   2   7   3  119.49   10.00
  -3  -7  -3  372.56   17.00
   3   7   3  333.07   19.90
   3   7   3  352.06   15.40
  -4  -7  -3  273.47   14.30
   4   7   3  312.77   18.40
   4   7   3  334.97   13.40
  -5  -7  -3  497.35   22.80
   5   7   3  527.55   27.20
  -6  -7  -3  416.76   19.70
   6   7   3  458.85   24.30
  -7  -7  -3  293.47   14.40
   7   7   3  312.67   19.10
  -8  -7  -3  144.19    8.10
   8   7   3  142.89   12.50
  -9  -7  -3  617.84   28.10
   9   7   3  610.14   32.90
 -10  -7  -3  383.06   18.70
  10   7   3  375.16   23.30
 -11  -7  -3  205.98   11.70
  11   7   3  197.28   16.10
 -12  -7  -3  182.88   11.00
  12   7   3  168.48   15.10
  10  -8  -3  228.78   16.50
 -10   8   3  225.08   14.70
   9  -8  -3  142.09   11.70
  -9   8   3  129.09   10.20
   8  -8  -3  143.49   11.40
  -8   8   3  140.19   10.30
   7  -8  -3   -0.50    2.70
  -7   8   3   -0.20    2.20
   6  -8  -3   42.20    6.30
  -6   8   3   28.00    5.30
  -6   8   3   32.70    4.50
   5  -8  -3  486.05   24.60
  -5   8   3  486.15   23.60
  -5   8   3  475.85   23.00
   4  -8  -3  669.23   31.30
  -4   8   3  651.43   30.30
  -4   8   3  640.54   30.50
   3  -8  -3    1.30    2.20
  -3   8   3    4.60    2.40
  -3   8   3    7.20    3.50
  -3   8   3    4.00    2.10
   2  -8  -3   17.60    3.40
  -2   8   3   28.00    5.50
  -2   8   3   28.00    3.60
   1  -8  -3  151.88    9.30
  -1   8   3  149.99    8.40
  -1   8   3  154.38   11.70
   0  -8  -3   -0.60    1.40
   0   8   3   -0.80    1.00
   0   8   3    4.40    3.20
  -1  -8  -3   19.10    3.00
   1   8   3   31.80    6.10
   1   8   3   23.70    2.50
  -2  -8  -3  588.94   26.90
   2   8   3  561.04   30.40
   2   8   3  595.24   25.60
  -3  -8  -3  307.77   15.10
   3   8   3  309.37   13.60
   3   8   3  284.27   18.40
   4   8   3  370.06   22.10
   4   8   3  392.86   16.70
  -5  -8  -3  408.56   19.20
   5   8   3  437.06   24.30
  -6  -8  -3  226.18   11.30
   6   8   3  225.58   16.00
  -7  -8  -3    6.90    1.90
   7   8   3    3.50    4.20
  -8  -8  -3  168.78    9.50
   8   8   3  184.58   14.80
  -9  -8  -3  130.49    8.00
   9   8   3  142.19   13.10
 -10  -8  -3  250.97   13.30
  10   8   3  242.88   18.30
 -11  -8  -3   44.60    5.20
  11   8   3   44.00    8.70
 -12  -8  -3   22.80    4.00
  12   8   3   12.60    6.30
   9  -9  -3   34.70    7.20
  -9   9   3   52.49    7.20
   8  -9  -3    4.40    4.00
  -8   9   3    2.40    3.00
   7  -9  -3   84.99    9.50
  -7   9   3   83.89    8.20
   6  -9  -3  134.09   10.50
  -6   9   3  125.89    9.30
   5  -9  -3  626.44   31.50
  -5   9   3  660.83   33.00
  -5   9   3  635.84   30.50
   4  -9  -3  263.37   15.10
  -4   9   3  248.98   14.00
  -4   9   3  255.77   14.00
  -4   9   3  251.07   16.60
   3  -9  -3    5.10    3.00
  -3   9   3    5.50    2.90
  -3   9   3    7.40    2.50
  -3   9   3    8.10    4.10
   2  -9  -3    6.10    2.80
  -2   9   3    2.00    3.60
  -2   9   3    2.70    1.90
   1  -9  -3    1.60    2.10
  -1   9   3    0.50    1.40
  -1   9   3    3.30    3.50
   0  -9  -3  648.04   29.10
   0   9   3  596.94   27.70
   0   9   3  611.84   32.40
  -1  -9  -3  326.57   16.90
   1   9   3  326.67   15.60
   1   9   3  355.16   20.90
  -2  -9  -3  545.15   25.30
   2   9   3  522.75   23.80
   2   9   3  547.75   29.50
  -3  -9  -3  167.78    9.50
   3   9   3  157.68   13.10
   3   9   3  153.58    7.80
   4   9   3  430.26   26.10
   4   9   3  482.25   20.30
  -5  -9  -3  236.28   12.10
   5   9   3  235.58   17.10
   5   9   3  247.18   10.60
  -6  -9  -3  209.88   10.90
   6   9   3  222.28   16.50
  -7  -9  -3  427.76   20.00
   7   9   3  430.36   26.00
  -8  -9  -3  261.17   13.50
   8   9   3  284.07   19.60
  -9  -9  -3   67.19    5.70
   9   9   3   81.59   11.10
 -10  -9  -3  226.78   12.00
  10   9   3  204.48   17.40
 -11  -9  -3   75.79    6.80
  11   9   3   75.59   12.00
 -12  -9  -3    2.80    2.50
  12   9   3   -3.60    5.10
   8 -10  -3  231.78   15.90
  -8  10   3  204.88   14.00
   7 -10  -3  222.88   15.40
  -7  10   3  227.58   14.20
   6 -10  -3  149.69   11.30
  -6  10   3  111.99    9.10
   5 -10  -3  272.07   16.30
  -5  10   3  265.87   15.20
   4 -10  -3   42.10    6.10
  -4  10   3   64.09    6.40
  -4  10   3   59.89    7.80
  -4  10   3   50.89    7.70
   3 -10  -3    7.40    3.30
  -3  10   3    7.50    4.30
  -3  10   3   13.50    3.70
  -3  10   3   12.10    3.00
   2 -10  -3    1.00    2.60
  -2  10   3    5.20    4.20
  -2  10   3    4.40    2.30
   1 -10  -3  134.29    9.70
  -1  10   3  150.08    8.80
  -1  10   3  167.08   13.20
   0 -10  -3  206.88   11.70
   0  10   3  182.68   14.90
   0  10   3  183.68   10.20
  -1 -10  -3  124.49    8.50
   1  10   3  120.89    7.20
   1  10   3  129.39   12.30
  -2 -10  -3   14.20    3.00
   2  10   3   16.40    2.30
   2  10   3   16.50    6.40
  -3 -10  -3   33.50    4.50
   3  10   3   31.70    3.00
   3  10   3   29.00    7.20
  -4 -10  -3  178.38   10.50
   4  10   3  171.48   14.90
   4  10   3  182.28    8.70
  -5 -10  -3   40.10    4.10
   5  10   3   29.70    7.20
   5  10   3   40.30    2.50
  -6 -10  -3   40.70    4.10
   6  10   3   37.00    7.80
  -7 -10  -3  236.88   12.40
   7  10   3  262.17   19.00
  -8 -10  -3   85.19    5.80
   8  10   3   71.79   11.00
  -9 -10  -3   44.00    4.70
   9  10   3   40.40    9.10
 -10 -10  -3    1.10    1.90
  10  10   3   -3.00    4.90
 -11 -10  -3    1.50    2.20
  11  10   3    8.00    6.10
   7 -11  -3  429.46   24.90
  -7  11   3  457.15   23.90
   6 -11  -3   48.10    7.40
  -6  11   3   49.99    6.70
   5 -11  -3   -1.50    2.90
  -5  11   3   -1.30    2.30
   4 -11  -3   20.30    5.00
  -4  11   3   12.40    3.30
  -4  11   3   18.40    5.50
   3 -11  -3   91.09    9.10
  -3  11   3   96.19    9.70
  -3  11   3   81.89   10.70
  -3  11   3   90.79    7.30
   2 -11  -3  323.67   18.30
  -2  11   3  329.87   17.10
  -2  11   3  347.87   22.00
   1 -11  -3  452.65   23.10
  -1  11   3  421.36   21.60
  -1  11   3  497.75   27.60
   0 -11  -3    2.80    2.60
   0  11   3    3.10    2.00
   0  11   3    0.50    4.50
  -1 -11  -3  581.64   27.80
   1  11   3  575.24   26.20
   1  11   3  556.84   32.30
  -2 -11  -3   34.00    4.90
   2  11   3   25.40    7.20
   2  11   3   36.80    3.60
  -3 -11  -3  100.39    7.50
   3  11   3  100.99    5.90
   3  11   3   95.79   12.30
  -4 -11  -3  144.89   10.00
   4  11   3  150.98   14.80
   4  11   3  186.38    8.50
  -5 -11  -3   13.50    2.50
   5  11   3   11.00    2.30
   5  11   3    4.20    4.90
  -6 -11  -3  462.15   21.70
   6  11   3  473.15   29.10
  -7 -11  -3  255.07   13.10
   7  11   3  254.27   20.00
  -8 -11  -3   39.70    4.30
   8  11   3   51.19    9.90
  -9 -11  -3   10.60    2.70
   9  11   3   17.80    7.30
 -10 -11  -3    2.30    2.00
  10  11   3    3.30    5.90
 -11 -11  -3   10.20    3.00
  11  11   3   19.70    8.00
   6 -12  -3   82.89   10.00
  -6  12   3   71.99    8.50
   5 -12  -3   49.10    7.30
  -5  12   3   42.70    6.20
   4 -12  -3  373.66   20.80
  -4  12   3  346.57   22.60
  -4  12   3  343.07   19.00
   3 -12  -3   61.59    8.00
  -3  12   3   68.79    7.10
  -3  12   3   52.89    9.30
   2 -12  -3  161.68   11.40
  -2  12   3  170.38   14.70
  -2  12   3  142.19    9.80
   1 -12  -3   28.20    5.10
  -1  12   3   24.90    7.30
  -1  12   3   27.20    4.10
   0 -12  -3   28.50    4.90
   0  12   3   49.10    9.30
  -1 -12  -3   88.79    7.60
   1  12   3   83.39    6.10
   1  12   3   91.39   12.60
  -2 -12  -3   18.80    3.90
   2  12   3   17.00    2.90
   2  12   3   18.90    7.20
  -3 -12  -3  116.69    8.70
   3  12   3  142.39   16.30
   3  12   3  115.69    6.90
  -4 -12  -3  378.96   19.50
   4  12   3  368.86   17.20
   4  12   3  371.36   25.80
   5  12   3   89.09   13.20
  -6 -12  -3  293.07   15.10
   6  12   3  325.97   23.20
  -7 -12  -3   35.50    4.10
   7  12   3   35.10    9.40
  -8 -12  -3   19.20    3.20
   8  12   3   28.90    8.60
  -9 -12  -3   13.70    2.90
   9  12   3   20.10    7.90
 -10 -12  -3    0.20    1.90
  10  12   3   -0.50    5.70
   5 -13  -3   60.19    8.70
  -5  13   3   70.29    8.10
   4 -13  -3  462.75   25.50
  -4  13   3  468.05   24.10
  -4  13   3  453.45   27.90
   3 -13  -3  344.27   20.00
  -3  13   3  336.57   18.50
  -3  13   3  339.37   22.90
   2 -13  -3  177.38   12.80
  -2  13   3  204.18   16.80
  -2  13   3  187.88   11.70
   1 -13  -3   45.40    6.40
  -1  13   3   30.40    4.60
  -1  13   3   45.30    9.20
   0 -13  -3   24.30    4.80
   0  13   3   23.80    7.40
   0  13   3   20.70    3.70
  -1 -13  -3  208.18   13.10
   1  13   3  177.88   17.30
   1  13   3  209.78   11.40
  -2 -13  -3   20.20    4.30
   2  13   3   28.70    3.70
   2  13   3   28.20    8.30
  -3 -13  -3  116.59    9.10
   3  13   3  141.69    7.80
   3  13   3   99.09   14.40
  -4 -13  -3   21.70    4.30
   4  13   3   18.00    7.80
   5  13   3   74.79   12.80
  -6 -13  -3    2.20    2.00
   6  13   3    5.60    6.10
  -7 -13  -3    5.90    2.20
   7  13   3   -0.90    5.70
  -8 -13  -3   51.99    5.20
   8  13   3   62.09   12.50
  -9 -13  -3   56.49    5.50
   9  13   3   41.90   11.00
   3 -14  -3   85.79    9.90
  -3  14   3   94.39   12.80
  -3  14   3  115.79    8.90
   2 -14  -3    3.00    3.60
  -2  14   3    5.30    3.10
  -2  14   3   -1.20    4.50
   1 -14  -3   29.80    5.60
  -1  14   3   39.60    9.50
  -1  14   3   27.10    4.50
   0 -14  -3  116.09    9.50
   0  14   3   99.79    7.70
   0  14   3  100.09   14.20
  -1 -14  -3  234.78   14.70
   1  14   3  265.07   20.80
   1  14   3  218.98   12.80
  -2 -14  -3   82.09    8.70
   2  14   3   78.89   12.80
   2  14   3   81.09    6.20
  -3 -14  -3  299.27   16.80
   3  14   3  267.77   22.80
  -4 -14  -3   79.79    8.00
   4  14   3   61.29   12.10
   5  14   3  126.39   17.20
  -6 -14  -3   23.60    3.60
   6  14   3   32.50    9.90
  -7 -14  -3   48.60    5.20
   7  14   3   48.40   11.70
  -8 -14  -3  183.98   10.80
   8  14   3  207.98   23.20
   1 -15  -3   -1.10    3.20
  -1  15   3    0.00    5.00
  -1  15   3    5.40    3.10
   0 -15  -3   93.99   10.00
   0  15   3   77.79   13.30
   0  15   3  109.49    8.10
  -1 -15  -3   12.90    4.40
   1  15   3   26.50    4.10
   1  15   3   21.70    8.50
  -2 -15  -3   16.90    4.40
   2  15   3   10.10    7.20
  -3 -15  -3   36.30    5.90
   3  15   3   11.70    7.90
  -4 -15  -3   93.59    9.40
   4  15   3  103.59   15.40
   5  15   3   10.80    7.70
  -6 -15  -3  244.28   13.50
   6  15   3  262.87   23.90
   6  13  -4  210.08   20.40
   5  13  -4  239.18   21.30
   4  13  -4    4.60    6.00
   4  13  -4    7.20    3.10
  -4 -13   4    6.50    3.40
   3  13  -4   29.00    4.50
   3  13  -4   28.10    8.70
  -3 -13   4   25.10    4.70
   2  13  -4  120.79   16.00
   2  13  -4  141.69   10.00
  -2 -13   4  147.29   10.70
   1  13  -4  253.77   20.90
   1  13  -4  223.48   14.10
  -1 -13   4  240.88   15.00
   0  13  -4  219.28   13.60
   0  13  -4  216.88   19.60
   0 -13   4  200.78   14.00
  -1  13  -4  341.97   23.90
  -1  13  -4  284.87   17.70
   1 -13   4  326.77   19.10
  -2  13  -4  105.39    9.90
   2 -13   4  104.49   10.90
   8  12  -4   82.79   13.80
   7  12  -4   88.69   14.10
   6  12  -4  204.88   19.10
   5  12  -4   88.19   13.40
  -5 -12   4   87.89    7.80
   4  12  -4   -1.80    5.00
  -4 -12   4    3.40    1.60
  -4 -12   4    3.80    2.80
   3  12  -4  304.37   22.60
   3  12  -4  336.77   16.90
  -3 -12   4  288.17   17.10
   2  12  -4  317.47   23.20
   2  12  -4  340.17   17.20
  -2 -12   4  299.47   17.70
   1  12  -4  304.37   22.00
   1  12  -4  305.77   16.60
  -1 -12   4  288.37   17.20
   0  12  -4    6.80    3.30
   0  12  -4   13.80    6.80
   0 -12   4    5.50    3.40
  -1  12  -4   79.39   11.90
  -1  12  -4   85.69    8.40
   1 -12   4   86.39    9.50
  -2  12  -4   91.19    8.90
  -2  12  -4  102.99   18.30
   2 -12   4  102.69   10.70
  -3  12  -4   61.59    7.50
   3 -12   4   66.59    8.80
  -4  12  -4   31.40    5.90
   4 -12   4   38.00    7.10
   9  11  -4  370.26   27.50
   8  11  -4  173.88   19.70
   7  11  -4   60.69   11.40
  -7 -11   4   64.49    4.80
   6  11  -4   -0.30    4.90
  -6 -11   4    2.30    1.60
   5  11  -4   84.89   12.70
  -5 -11   4   88.69    5.60
   4  11  -4  322.17   23.40
  -4 -11   4  352.16   16.10
  -4 -11   4  339.87   18.20
   3  11  -4  487.05   30.30
  -3 -11   4  519.75   25.20
   2  11  -4   83.69   11.70
  -2 -11   4   69.99    7.20
   1  11  -4   10.10    5.70
   1  11  -4   10.00    3.10
  -1 -11   4    8.30    3.40
   0  11  -4   37.80    8.10
   0  11  -4   28.80    4.60
   0 -11   4   48.90    6.30
  -1  11  -4  185.88   12.20
  -1  11  -4  210.08   16.50
   1 -11   4  204.98   13.30
  -2  11  -4  251.37   18.10
  -2  11  -4  235.88   14.60
   2 -11   4  257.57   15.90
  -3  11  -4  227.38   14.30
   3 -11   4  238.88   15.50
  -4  11  -4  269.87   16.70
   4 -11   4  306.47   18.30
  -5  11  -4   63.79    8.10
   5 -11   4   74.09    9.60
  10  10  -4  397.16   28.20
   9  10  -4   49.60   10.70
  -9 -10   4   45.80    4.60
   8  10  -4  185.98   17.60
  -8 -10   4  192.88   10.10
   7  10  -4    7.90    5.70
  -7 -10   4    1.20    1.40
   6  10  -4   96.49   13.10
  -6 -10   4  133.99    7.00
   5  10  -4  526.95   31.40
  -5 -10   4  525.85   23.60
   4  10  -4  315.67   21.40
  -4 -10   4  316.87   14.40
  -4 -10   4  284.37   16.10
   3  10  -4  216.18   17.30
  -3 -10   4  224.28   12.80
   2  10  -4   97.49   12.10
  -2 -10   4   75.49    7.30
   1  10  -4   24.80    6.70
  -1 -10   4   26.60    4.80
   0  10  -4   26.10    6.70
   0  10  -4   43.40    5.30
   0 -10   4   36.40    5.40
  -1  10  -4 1227.18   55.79
  -1  10  -4 1251.17   59.59
   1 -10   4 1267.27   56.89
  -2  10  -4  240.28   14.20
  -2  10  -4  227.58   16.90
   2 -10   4  263.87   15.40
  -3  10  -4   60.29    8.20
  -3  10  -4   43.00    5.80
   3 -10   4   50.19    7.00
  -4  10  -4  157.48   11.00
   4 -10   4  151.88   11.80
  -5  10  -4    8.00    3.60
   5 -10   4    5.30    3.80
  -6  10  -4  158.78   11.70
   6 -10   4  160.18   12.80
  -7  10  -4  223.28   15.30
   7 -10   4  250.57   17.40
  10   9  -4  134.59   16.70
 -10  -9   4  125.39    8.00
   9   9  -4    9.00    6.40
  -9  -9   4   20.60    3.00
   8   9  -4   68.69   11.70
  -8  -9   4   64.19    5.10
   7   9  -4  232.78   18.50
  -7  -9   4  231.58   11.50
   6   9  -4  634.34   36.00
  -6  -9   4  655.63   28.60
   5   9  -4  760.02   40.40
  -5  -9   4  756.52   33.10
   4   9  -4  411.46   24.70
  -4  -9   4  385.46   18.20
  -4  -9   4  418.66   20.00
   3   9  -4   44.80    8.10
  -3  -9   4   57.89    5.60
   2   9  -4   45.30    7.90
  -2  -9   4   52.49    5.80
   1   9  -4  800.12   41.40
  -1  -9   4  836.22   37.90
   0   9  -4  310.87   19.90
   0  -9   4  324.57   17.30
  -1   9  -4   75.69    9.50
  -1   9  -4   59.79    6.20
   1  -9   4   70.99    7.30
  -2   9  -4  322.37   17.20
  -2   9  -4  334.17   20.10
   2  -9   4  316.07   18.10
  -3   9  -4    7.80    4.20
  -3   9  -4    8.50    3.30
   3  -9   4    9.60    3.70
  -4   9  -4  128.89   12.50
  -4   9  -4  129.39    9.50
   4  -9   4  139.59   10.70
  -5   9  -4   20.40    4.60
   5  -9   4   24.40    5.40
  -6   9  -4  289.87   17.40
   6  -9   4  315.37   19.20
  -7   9  -4  288.37   17.60
   7  -9   4  317.87   19.70
  -8   9  -4  148.59   11.10
   8  -9   4  132.29   13.70
  11   8  -4  311.67   23.70
 -11  -8   4  327.67   16.50
  10   8  -4  150.58   17.20
 -10  -8   4  140.79    8.50
   9   8  -4    8.40    5.80
  -9  -8   4    9.80    2.50
   8   8  -4  166.18   15.50
  -8  -8   4  183.48    9.50
   7   8  -4  853.61   44.30
  -7  -8   4  847.32   37.10
   6   8  -4 1510.35   73.49
  -6  -8   4 1608.04   66.79
   5   8  -4  524.95   29.40
  -5  -8   4  518.95   23.10
   4   8  -4   59.69    9.20
  -4  -8   4   53.79    3.70
  -4  -8   4   52.89    5.30
   3   8  -4    0.10    3.60
  -3  -8   4    4.30    2.30
   2   8  -4  533.55   28.90
  -2  -8   4  541.05   25.40
   1   8  -4  195.58   14.10
  -1  -8   4  205.48   11.80
   0   8  -4  874.31   42.40
   0  -8   4  860.61   39.70
  -1   8  -4  313.57   16.60
  -1   8  -4  354.56   16.50
  -1   8  -4  293.97   18.90
   1  -8   4  325.07   17.40
  -2   8  -4 1039.30   48.40
  -2   8  -4 1015.30   46.30
   2  -8   4 1034.20   47.20
  -3   8  -4    0.90    3.30
  -3   8  -4   -0.80    2.10
   3  -8   4    1.20    2.70
  -4   8  -4  403.46   21.00
  -4   8  -4  412.96   21.40
   4  -8   4  421.96   22.30
  -5   8  -4  253.47   14.60
   5  -8   4  238.38   15.60
  -6   8  -4  359.36   19.80
   6  -8   4  371.56   21.20
  -7   8  -4   43.20    6.10
   7  -8   4   35.40    6.70
  -8   8  -4   80.89    8.60
   8  -8   4   88.09   10.40
  -9   8  -4   20.90    5.10
   9  -8   4   17.80    6.10
  11   7  -4  128.79   15.10
 -11  -7   4  105.29    7.50
  10   7  -4    2.60    5.10
 -10  -7   4    7.70    2.40
   9   7  -4   20.70    6.80
  -9  -7   4   25.90    3.30
   8   7  -4  285.37   20.30
  -8  -7   4  302.77   14.30
   7   7  -4   99.19   11.80
  -7  -7   4  113.69    6.40
   6   7  -4  549.65   29.70
  -6  -7   4  520.05   23.50
   5   7  -4   17.90    5.50
  -5  -7   4   22.00    2.30
   4   7  -4   78.29    9.20
  -4  -7   4   74.69    4.40
  -4  -7   4   79.69    5.70
   3   7  -4  153.18   12.20
  -3  -7   4  169.48    9.30
   2   7  -4  863.21   42.40
  -2  -7   4  888.81   39.20
   1   7  -4  775.92   38.50
  -1  -7   4  815.72   36.20
   0   7  -4  159.28   12.00
   0  -7   4  190.98   10.60
  -1   7  -4  118.09    9.50
  -1   7  -4  121.19    7.30
   1  -7   4  109.09    8.00
  -2   7  -4   67.59    4.60
  -2   7  -4   70.29    7.60
  -2   7  -4   65.49    6.30
   2  -7   4   66.49    6.80
  -3   7  -4  339.97   17.90
  -3   7  -4  306.17   16.70
   3  -7   4  328.27   17.70
  -4   7  -4  350.26   18.60
  -4   7  -4  364.66   18.60
   4  -7   4  371.36   19.70
  -5   7  -4  766.42   35.50
  -5   7  -4  762.72   35.80
   5  -7   4  768.92   36.90
  -6   7  -4  346.47   18.60
   6  -7   4  348.37   19.90
  -7   7  -4   11.30    3.50
   7  -7   4    6.70    4.10
  -8   7  -4   30.80    5.30
   8  -7   4   24.40    6.00
  -9   7  -4  139.59   10.80
   9  -7   4  148.59   12.70
  12   6  -4   41.40    9.40
 -12  -6   4   36.80    4.90
  11   6  -4   11.10    6.20
 -11  -6   4   19.90    3.40
  10   6  -4   62.29   10.50
 -10  -6   4   83.59    6.00
   9   6  -4  307.27   20.60
  -9  -6   4  296.97   14.70
   8   6  -4  530.55   29.90
  -8  -6   4  529.85   24.00
   7   6  -4  620.24   32.80
  -7  -6   4  601.74   26.90
   6   6  -4  137.19   12.00
  -6  -6   4  136.29    7.00
   5   6  -4  109.59   10.20
  -5  -6   4  107.29    5.70
   4   6  -4  239.88   16.10
  -4  -6   4  265.57   11.70
   3   6  -4  352.06   20.10
  -3  -6   4  360.26   17.00
  -3  -6   4  358.56   15.80
   2   6  -4 1182.98   54.99
  -2  -6   4 1210.38   52.19
   1   6  -4  639.54   31.40
  -1  -6   4  638.94   29.10
   0   6  -4   62.19    5.00
   0   6  -4   60.89    6.90
   0  -6   4   65.49    5.10
  -1   6  -4    5.00    2.80
  -1   6  -4    3.40    1.50
   1  -6   4    4.90    2.20
  -2   6  -4  406.96   18.50
  -2   6  -4  393.36   20.60
   2  -6   4  383.96   20.30
   2  -6   4  436.86   20.40
  -3   6  -4  993.40   45.00
  -3   6  -4  966.90   45.40
   3  -6   4  986.80   45.80
   3  -6   4 1085.19   44.60
  -4   6  -4  278.57   14.60
  -4   6  -4  270.87   14.80
   4  -6   4  276.27   15.70
   4  -6   4  292.47   13.70
  -5   6  -4  694.33   31.90
   5  -6   4  665.03   32.80
  -6   6  -4   34.70    5.10
   6  -6   4   47.70    6.70
  -7   6  -4  288.07   16.10
   7  -6   4  287.77   17.60
  -8   6  -4  282.97   16.70
   8  -6   4  309.67   18.60
  -9   6  -4  507.85   26.00
   9  -6   4  505.15   27.90
 -10   6  -4   68.39    8.00
  10  -6   4   65.69    9.20
  12   5  -4    8.00    5.70
 -12  -5   4   12.10    3.20
  11   5  -4    3.90    5.00
 -11  -5   4    3.80    2.40
  10   5  -4   59.59    9.60
 -10  -5   4   79.49    5.80
   9   5  -4  205.98   16.00
  -9  -5   4  221.78   11.30
   8   5  -4   81.59    9.90
  -8  -5   4   80.99    5.20
   7   5  -4   13.40    5.00
  -7  -5   4   17.40    2.30
   6   5  -4   38.80    6.40
  -6  -5   4   39.50    3.20
   5   5  -4  826.82   40.20
  -5  -5   4  834.72   35.70
   4   5  -4  761.32   36.90
  -4  -5   4  763.92   32.60
   3   5  -4  778.22   33.40
  -3  -5   4  626.94   28.70
  -3  -5   4  648.14   29.80
   2   5  -4  204.28   12.80
  -2  -5   4  208.48   10.50
   1   5  -4 1117.49   46.90
   1   5  -4 1020.80   47.70
  -1  -5   4 1007.10   45.70
   0   5  -4  117.39    8.40
   0   5  -4  115.59    7.10
   0  -5   4  108.39    7.00
  -1   5  -4   68.09    4.80
  -1   5  -4   63.29    6.00
   1  -5   4   70.39    5.30
   1  -5   4   69.29    5.40
  -2   5  -4 1130.29   47.90
  -2   5  -4 1054.19   49.50
   2  -5   4 1175.18   48.80
   2  -5   4 1094.29   49.40
  -3   5  -4  972.00   43.10
  -3   5  -4  955.30   43.10
   3  -5   4  925.11   43.60
   3  -5   4 1018.10   42.30
  -4   5  -4    1.90    1.70
  -4   5  -4    4.00    2.20
   4  -5   4    4.50    1.40
   4  -5   4    2.10    2.50
  -5   5  -4   10.30    2.80
   5  -5   4   13.30    3.60
  -6   5  -4  627.74   29.70
   6  -5   4  630.64   30.90
  -7   5  -4  336.77   17.60
   7  -5   4  325.57   18.90
  -8   5  -4  357.36   19.10
   8  -5   4  359.96   20.60
  -9   5  -4   55.99    6.60
   9  -5   4   59.49    8.20
 -10   5  -4   28.80    5.00
  10  -5   4   23.30    6.00
 -11   5  -4   36.50    5.80
  11  -5   4   35.50    7.90
  12   4  -4   38.80    8.40
 -12  -4   4   49.00    5.60
  11   4  -4  219.58   16.80
 -11  -4   4  209.18   12.00
  10   4  -4    2.50    4.20
 -10  -4   4    3.40    2.00
   9   4  -4   75.89    9.90
  -9  -4   4   67.19    5.00
   8   4  -4    6.80    4.20
  -8  -4   4    5.30    1.70
   7   4  -4   99.39   10.60
  -7  -4   4   99.09    5.70
   6   4  -4  829.42   39.30
  -6  -4   4  791.62   34.90
   5   4  -4  412.26   23.00
  -5  -4   4  458.65   19.40
   4   4  -4 1099.49   51.19
  -4  -4   4 1130.79   47.50
  -4  -4   4 1128.59   50.89
   3   4  -4 1310.77   63.49
   3   4  -4 1576.84   61.49
  -3  -4   4 1417.36   60.19
  -3  -4   4 1432.06   61.09
  -3  -4   4 1409.76   63.19
   2   4  -4  611.14   25.30
   2   4  -4  569.14   27.30
  -2  -4   4  551.34   24.90
  -2  -4   4  519.75   26.30
   1   4  -4 1161.58   48.30
   1   4  -4 1156.98   49.99
   1   4  -4 1113.19   49.30
  -1  -4   4 1068.09   48.80
  -1  -4   4 1075.59   48.00
   0   4  -4 1817.22   81.49
   0   4  -4 1737.63   80.69
   0   4  -4 1975.80   80.59
   0  -4   4 2038.30   81.09
   0  -4   4 1815.92   80.49
   0  -4   4 1932.41   80.49
  -1   4  -4  235.98   13.50
  -1   4  -4  256.37   12.80
   1  -4   4  268.47   13.20
   1  -4   4  260.37   11.90
   1  -4   4  291.27   13.20
  -2   4  -4 1715.23   76.59
  -2   4  -4 1799.92   75.69
   2  -4   4 1731.13   76.79
   2  -4   4 1864.11   76.09
   2  -4   4 1798.42   75.39
  -3   4  -4  617.14   28.50
  -3   4  -4  641.84   28.90
   3  -4   4  665.43   27.90
   3  -4   4  616.04   29.40
  -4   4  -4   88.99    6.10
  -4   4  -4   83.69    5.10
   4  -4   4   97.99    7.00
  -5   4  -4  495.35   23.70
   5  -4   4  505.35   24.60
  -6   4  -4  606.34   27.90
   6  -4   4  581.14   28.90
  -7   4  -4 1067.79   48.10
   7  -4   4 1076.99   49.50
  -8   4  -4  244.68   14.20
   8  -4   4  258.67   15.80
  -9   4  -4   76.79    7.70
   9  -4   4   90.79   10.10
 -10   4  -4    3.00    2.90
  10  -4   4   -0.30    3.30
 -11   4  -4  142.09   10.10
  11  -4   4  111.19   12.20
  12   3  -4   81.99   11.00
  12   3  -4   80.89    8.30
 -12  -3   4   91.19    8.00
  11   3  -4  142.59   13.20
 -11  -3   4  146.09    9.40
  10   3  -4  288.87   18.70
 -10  -3   4  277.27   14.50
   9   3  -4    1.30    3.70
  -9  -3   4    2.30    1.80
   8   3  -4  122.09   10.40
  -8  -3   4  113.89    6.90
   7   3  -4    6.20    3.60
  -7  -3   4    5.50    1.60
   6   3  -4  556.24   28.30
  -6  -3   4  577.34   24.70
  -6  -3   4  547.55   28.10
   5   3  -4 1287.67   49.20
   5   3  -4 1108.19   52.49
  -5  -3   4 1108.79   49.10
  -5  -3   4 1108.99   52.39
   4   3  -4  107.59    5.90
   4   3  -4  102.69    8.20
   4   3  -4  119.99    5.40
  -4  -3   4  106.59    5.40
  -4  -3   4  107.99    8.00
   3   3  -4  261.87   14.70
   3   3  -4  275.77   12.60
  -3  -3   4  264.87   14.50
  -3  -3   4  272.27   11.80
   2   3  -4  549.85   26.40
   2   3  -4  588.74   24.60
   2   3  -4  548.65   26.20
  -2  -3   4  553.24   24.40
  -2  -3   4  546.55   26.10
  -2  -3   4  553.44   23.60
   1   3  -4 2266.37   97.09
   1   3  -4 2475.85   98.69
   1   3  -4 2254.07   98.29
  -1  -3   4 2193.58   96.89
  -1  -3   4 2174.08   97.99
  -1  -3   4 2432.86   98.19
   0   3  -4  513.75   25.70
   0   3  -4  568.64   25.00
   0   3  -4  567.54   25.70
   0  -3   4  547.35   25.40
   0  -3   4  593.84   25.50
   0  -3   4  583.24   25.00
  -1   3  -4  190.88   10.60
  -1   3  -4  211.38   10.20
  -1   3  -4  203.78   10.20
   1  -3   4  216.48   10.20
   1  -3   4  193.48   10.30
   1  -3   4  194.78    9.20
   1  -3   4  202.38    9.90
  -2   3  -4  836.42   37.10
   2  -3   4  859.31   36.20
   2  -3   4  838.92   37.50
   2  -3   4  853.01   36.20
  -3   3  -4   -2.60    1.30
   3  -3   4   -1.30    1.70
  -4   3  -4  220.68   11.30
   4  -3   4  216.08   12.00
  -5   3  -4  334.67   16.60
   5  -3   4  341.27   17.40
  -6   3  -4 1195.18   53.09
   6  -3   4 1221.98   54.19
  -7   3  -4  427.26   20.40
  -7   3  -4  417.96   20.70
   7  -3   4  417.56   21.90
  -8   3  -4   30.40    4.30
   8  -3   4   28.40    5.20
  -9   3  -4   58.59    6.10
   9  -3   4   54.89    7.60
 -10   3  -4   12.60    3.50
  10  -3   4   12.10    4.60
 -11   3  -4  211.38   13.00
  11  -3   4  202.88   15.10
 -12   3  -4   85.39    8.70
  12  -3   4   70.79   10.00
  13   2  -4   54.79   10.90
  13   2  -4   45.60    6.90
 -13  -2   4   43.00    5.90
  12   2  -4   18.90    6.10
  12   2  -4   10.20    4.00
 -12  -2   4   21.50    4.20
  11   2  -4    4.00    3.10
  11   2  -4    3.10    4.30
 -11  -2   4    5.70    2.80
  10   2  -4    2.10    3.80
 -10  -2   4   -0.60    1.90
   9   2  -4   47.60    7.10
  -9  -2   4   35.90    4.20
   8   2  -4  544.55   27.90
  -8  -2   4  531.95   24.50
   7   2  -4  723.03   36.00
  -7  -2   4  801.22   36.80
  -7  -2   4  733.13   33.00
   6   2  -4  356.16   19.20
  -6  -2   4  369.96   19.60
  -6  -2   4  362.26   16.50
   5   2  -4  512.05   20.80
   5   2  -4  492.65   23.90
  -5  -2   4  457.65   23.80
  -5  -2   4  446.86   20.90
   4   2  -4  871.31   42.00
   4   2  -4 1011.60   39.40
  -4  -2   4  896.11   39.50
   3   2  -4  878.31   35.00
   3   2  -4  833.92   35.50
  -3  -2   4  797.32   35.00
  -3  -2   4  799.42   37.70
   2   2  -4  865.81   37.70
   2   2  -4  875.41   35.70
   2   2  -4  791.22   37.20
  -2  -2   4  813.02   35.00
  -2  -2   4  799.62   37.40
  -2  -2   4  854.31   35.60
   1   2  -4 3501.45  141.79
   1   2  -4 3281.47  140.39
   1   2  -4 3453.35  142.09
  -1  -2   4 3290.37  141.79
  -1  -2   4 3221.58  140.29
   0   2  -4  888.31   36.80
   0   2  -4  857.31   37.50
   0   2  -4  864.41   37.80
   0  -2   4  846.22   36.80
   0  -2   4  863.31   36.00
   0  -2   4  810.72   37.50
  -1   2  -4  118.39    6.80
  -1   2  -4  125.59    7.00
  -1   2  -4  128.69    6.60
   1  -2   4  134.49    5.80
   1  -2   4  121.29    6.70
   1  -2   4  122.49    6.70
  -2   2  -4  172.68    8.70
  -2   2  -4  188.98    9.10
   2  -2   4  176.08    8.70
   2  -2   4  177.18    9.30
   2  -2   4  178.78    8.20
  -3   2  -4  217.48   10.50
   3  -2   4  220.78   11.50
   3  -2   4  219.18   10.40
   3  -2   4  235.58   10.30
  -4   2  -4  981.70   41.80
  -4   2  -4  933.21   42.10
   4  -2   4  983.40   42.90
  -5   2  -4 1021.70   45.70
  -5   2  -4 1028.40   45.40
   5  -2   4 1072.59   44.60
   5  -2   4 1048.10   46.50
  -6   2  -4  664.03   31.00
  -6   2  -4  713.73   30.90
   6  -2   4  695.43   30.10
   6  -2   4  668.53   32.00
  -7   2  -4    5.70    2.30
  -7   2  -4   14.40    2.90
   7  -2   4    7.60    3.30
   7  -2   4   11.30    2.10
  -8   2  -4  107.99    7.40
  -8   2  -4  117.19    7.60
   8  -2   4   80.49    8.40
  -9   2  -4  421.16   20.20
  -9   2  -4  405.26   20.20
   9  -2   4  368.46   21.50
 -10   2  -4  445.46   22.20
 -10   2  -4  436.96   21.80
  10  -2   4  417.26   23.80
 -11   2  -4  253.87   14.20
 -11   2  -4  212.48   13.10
  11  -2   4  211.28   15.50
 -12   2  -4   27.60    4.90
  12  -2   4   33.60    7.20
  13   1  -4   47.20    7.50
 -13  -1   4   55.69    6.60
  12   1  -4    0.90    4.20
  12   1  -4    3.50    3.50
 -12  -1   4   -0.10    2.40
  11   1  -4   -2.10    2.30
  11   1  -4    1.00    4.00
 -11  -1   4    2.10    2.30
  10   1  -4   12.60    4.60
  10   1  -4   22.40    4.20
 -10  -1   4   25.20    3.90
   9   1  -4  148.99    9.90
   9   1  -4  160.48   11.80
  -9  -1   4  173.98    9.50
   8   1  -4  746.13   35.90
  -8  -1   4  726.23   36.30
  -8  -1   4  755.72   33.30
   7   1  -4   18.50    4.00
  -7  -1   4   26.80    4.90
  -7  -1   4   22.20    2.80
   6   1  -4   25.40    4.10
  -6  -1   4   27.40    4.70
  -6  -1   4   26.70    2.70
   5   1  -4    4.90    1.20
   5   1  -4    4.90    2.30
  -5  -1   4    7.60    1.50
  -5  -1   4    5.00    2.40
   4   1  -4  835.92   38.30
   4   1  -4  869.61   36.10
  -4  -1   4  861.21   36.30
  -4  -1   4  823.62   38.90
   3   1  -4 3733.93  155.68
   3   1  -4 3923.71  154.48
   3   1  -4 3906.31  156.58
  -3  -1   4 3525.45  156.08
  -3  -1   4 3305.87  153.58
   2   1  -4 1202.78   49.80
   2   1  -4 1195.48   49.50
   2   1  -4 1157.78   51.99
  -2  -1   4 1193.68   49.60
  -2  -1   4 1154.08   51.99
   1   1  -4 1416.36   62.39
   1   1  -4 1570.74   60.59
  -1  -1   4 1413.96   60.49
  -1  -1   4 1352.66   62.29
   0   1  -4   79.39    5.40
   0   1  -4   83.89    4.10
   0  -1   4   78.19    5.20
   0  -1   4   81.39    3.50
   0  -1   4   73.49    4.10
  -1   1  -4   28.60    3.20
  -1   1  -4   24.60    2.10
  -1   1  -4   27.30    1.60
   1  -1   4   21.70    2.20
   1  -1   4   23.30    2.80
   1  -1   4   25.30    1.50
  -2   1  -4   12.90    1.40
  -2   1  -4   15.80    1.90
   2  -1   4   15.40    1.40
   2  -1   4    9.90    1.90
   2  -1   4   12.70    1.90
  -3   1  -4  642.94   29.40
  -3   1  -4  698.13   30.00
   3  -1   4  749.42   29.40
   3  -1   4  638.14   30.10
  -4   1  -4 1089.29   45.70
  -4   1  -4 1041.00   46.00
   4  -1   4 1064.29   46.60
  -5   1  -4  169.28    8.50
  -5   1  -4  155.78    8.60
   5  -1   4  164.38    9.40
  -6   1  -4    6.40    1.80
  -6   1  -4    6.80    2.00
   6  -1   4    6.80    2.50
   6  -1   4    9.40    1.90
  -7   1  -4   29.10    3.50
  -7   1  -4   27.20    3.60
   7  -1   4   34.30    3.80
   7  -1   4   30.20    4.60
  -8   1  -4  809.12   37.70
  -8   1  -4  824.12   37.60
   8  -1   4  897.61   39.00
   8  -1   4  809.72   39.10
  -9   1  -4  397.16   19.00
  -9   1  -4  382.06   19.30
   9  -1   4  362.46   20.60
 -10   1  -4  472.15   23.10
 -10   1  -4  460.95   22.60
  10  -1   4  448.66   24.60
 -11   1  -4   19.00    3.70
  11  -1   4   12.40    4.30
 -12   1  -4   46.70    6.50
 -12   1  -4   64.69    6.70
  12  -1   4   67.59    9.30
  12   0  -4   40.20    6.30
  12   0  -4   43.40    7.60
 -12   0   4   43.40    5.70
  11   0  -4   34.40    5.80
  11   0  -4   44.90    7.00
 -11   0   4   50.89    5.60
  10   0  -4    4.00    3.50
  10   0  -4    4.20    2.90
 -10   0   4    3.60    2.50
   9   0  -4  557.34   28.10
   9   0  -4  518.35   26.40
  -9   0   4  590.04   26.10
   8   0  -4  164.48   11.10
   8   0  -4  159.88    9.90
  -8   0   4  176.88    9.50
  -8   0   4  160.88   11.40
   7   0  -4    3.10    2.60
   7   0  -4    4.80    2.00
  -7   0   4    1.00    2.50
  -7   0   4    6.80    2.00
   6   0  -4   45.40    3.90
   6   0  -4   36.70    4.70
  -6   0   4   48.20    6.00
  -6   0   4   53.99    3.70
  -5   0   4 1175.08   53.19
  -5   0   4 1194.58   50.79
   4   0  -4 2087.79   79.39
  -4   0   4 1788.72   79.49
  -4   0   4 1770.92   81.79
   3   0  -4 2845.32  118.19
   3   0  -4 2941.71  115.39
  -3   0   4 2683.33  115.49
  -3   0   4 2548.45  117.69
   2   0  -4  123.89    5.50
   2   0  -4  125.39    7.70
  -2   0   4  118.29    7.50
   1   0  -4  114.79    5.30
   1   0  -4  134.69    7.60
   1   0  -4  123.79    5.30
  -1   0   4  122.19    7.30
   0   0  -4    7.60    0.60
   0   0  -4    8.20    0.80
   0   0  -4    7.50    1.90
   0   0   4    7.90    0.90
   0   0   4    6.50    1.90
  -1   0  -4 2185.48   80.69
   1   0   4 1910.91   82.39
   1   0   4 1843.32   80.79
   1   0   4 1769.02   80.99
  -2   0  -4 3105.09  127.89
  -2   0  -4 2964.40  127.89
   2   0   4 3035.20  127.79
   2   0   4 3058.79  127.99
  -3   0  -4 2842.02  119.19
  -3   0  -4 2781.22  119.29
   3   0   4 2954.10  119.19
   3   0   4 2792.62  119.79
  -4   0  -4 1423.26   62.19
  -4   0  -4 1486.45   62.09
   4   0   4 1474.95   62.79
  -5   0  -4   92.59    5.30
  -5   0  -4   93.49    5.40
   5   0   4   84.39    6.00
  -6   0  -4   38.90    3.60
  -6   0  -4   46.40    3.60
   6   0   4   36.90    4.40
  -7   0  -4 1331.27   56.59
  -7   0  -4 1298.67   56.49
   7   0   4 1283.27   57.69
  -8   0  -4 1102.29   48.30
  -8   0  -4 1082.39   48.00
   8   0   4 1100.69   49.70
  -9   0  -4   30.20    4.00
  -9   0  -4   31.80    4.10
   9   0   4   37.10    5.60
 -10   0  -4  343.07   17.10
 -10   0  -4  331.77   17.60
  10   0   4  333.07   19.10
 -11   0  -4    4.80    2.60
 -11   0  -4   10.10    3.50
  11   0   4    4.40    3.70
 -12   0  -4  256.67   15.60
 -12   0  -4  278.77   14.90
  12   0   4  261.77   17.60
  12  -1  -4   19.50    5.00
  11  -1  -4  145.59   11.50
  11  -1  -4  154.38   11.00
  10  -1  -4  186.78   12.70
  10  -1  -4  198.88   12.60
   9  -1  -4  222.08   13.80
   9  -1  -4  220.58   13.00
  -9   1   4  235.18   12.50
   8  -1  -4   41.50    4.80
   8  -1  -4   39.60    5.60
  -8   1   4   49.30    6.30
  -8   1   4   47.00    4.80
   7  -1  -4    5.90    2.10
  -7   1   4    4.50    2.60
  -7   1   4    3.50    1.80
   6  -1  -4  316.17   14.80
  -6   1   4  269.77   14.10
  -6   1   4  308.17   16.40
   5  -1  -4 1054.69   48.20
  -5   1   4 1128.19   48.00
  -5   1   4 1165.58   50.29
   4  -1  -4  230.08   12.10
   4  -1  -4  298.67   16.00
   4  -1  -4  269.67   11.80
  -4   1   4  257.57   14.10
   3  -1  -4  129.59    8.40
   3  -1  -4  127.59    6.50
   3  -1  -4  138.09    6.40
   3  -1  -4  135.79    6.70
  -3   1   4  133.89    8.40
   2  -1  -4  190.78    8.50
   2  -1  -4  203.38   10.80
   2  -1  -4  177.48    8.50
  -2   1   4  196.58   10.60
   1  -1  -4  125.29    7.50
   1  -1  -4  111.89    5.10
  -1   1   4  118.89    7.40
  -1   1   4  119.59    5.10
   0   1   4 3509.15  148.59
  -1  -1  -4 2122.39   92.59
  -1  -1  -4 2293.07   93.79
  -2  -1  -4 1764.52   73.09
  -2  -1  -4 1680.63   72.09
   2   1   4 1762.22   72.09
   2   1   4 1659.83   72.99
  -3  -1  -4 3134.89  131.99
  -3  -1  -4 3221.28  132.59
   3   1   4 3231.38  131.89
   3   1   4 3012.60  132.59
  -4  -1  -4  564.14   24.10
  -4  -1  -4  527.15   23.70
  -4  -1  -4  541.85   23.70
   4   1   4  538.65   24.20
  -5  -1  -4  511.95   22.20
  -5  -1  -4  501.95   22.10
  -5  -1  -4  491.35   22.10
   5   1   4  487.55   22.40
  -6  -1  -4 1476.45   63.79
  -6  -1  -4 1421.36   63.89
  -6  -1  -4 1623.44   63.79
   6   1   4 1451.05   64.09
  -7  -1  -4 3756.92  159.78
  -7  -1  -4 3807.32  159.58
   7   1   4 3897.81  160.98
   7   1   4 3693.93  159.78
  -8  -1  -4  436.26   20.80
  -8  -1  -4  446.16   20.50
   8   1   4  450.55   20.80
   8   1   4  423.46   21.90
  -9  -1  -4    2.40    1.80
  -9  -1  -4    2.20    2.10
   9   1   4   -1.10    2.40
   9   1   4   -0.30    1.80
 -10  -1  -4   78.89    7.10
 -10  -1  -4   90.09    6.30
  10   1   4   86.19    8.50
 -11  -1  -4   82.59    6.40
 -11  -1  -4   84.99    7.90
  11   1   4   79.69    8.90
 -12  -1  -4  107.99    9.80
 -12  -1  -4  133.29    8.50
  12   1   4  108.69   11.30
 -13  -1  -4  212.58   13.60
  13   1   4  198.78   15.40
  12  -2  -4   36.90    6.40
  11  -2  -4  195.98   13.10
  11  -2  -4  190.28   13.20
  10  -2  -4   19.20    4.50
  10  -2  -4   15.30    4.10
   9  -2  -4   17.90    4.20
   9  -2  -4   18.40    3.90
  -9   2   4   18.00    4.30
   8  -2  -4    6.90    2.90
  -8   2   4    5.60    2.90
   7  -2  -4  408.36   20.90
  -7   2   4  459.95   22.50
   6  -2  -4  278.47   14.60
  -6   2   4  303.27   14.30
  -6   2   4  294.07   16.00
   5  -2  -4   36.60    3.90
  -5   2   4   34.70    4.70
  -5   2   4   52.29    3.70
   4  -2  -4 2219.78   91.59
   4  -2  -4 2097.49   89.29
  -4   2   4 1996.80   90.79
   3  -2  -4   37.20    2.80
   3  -2  -4   41.90    4.90
   3  -2  -4   44.20    2.80
   3  -2  -4   38.70    3.10
  -3   2   4   44.70    4.40
  -3   2   4   37.50    2.80
   2  -2  -4   84.19    4.40
   2  -2  -4   75.19    4.20
   2  -2  -4   75.79    5.90
  -2   2   4   81.69    4.20
  -2   2   4   73.49    5.80
   1  -2  -4  514.35   24.10
   1  -2  -4  609.84   26.70
  -1   2   4  628.24   24.30
  -1   2   4  513.75   26.10
   0  -2  -4 3652.33  159.88
   0  -2  -4 3904.21  160.68
   0   2   4 3842.02  159.88
  -1  -2  -4 1939.11   79.79
   1   2   4 1783.02   79.59
  -2  -2  -4  112.29    5.70
  -2  -2  -4  132.29    7.20
   2   2   4  123.19    7.20
  -3  -2  -4 1095.79   49.20
  -3  -2  -4 1154.78   50.39
   3   2   4 1157.68   50.49
   3   2   4 1239.08   49.30
  -4  -2  -4   25.50    3.20
  -4  -2  -4   20.00    2.10
  -4  -2  -4   18.20    1.80
   4   2   4   21.40    3.20
  -5  -2  -4 1622.84   69.19
  -5  -2  -4 1703.73   70.29
  -5  -2  -4 1639.94   69.49
   5   2   4 1576.04   70.49
  -6  -2  -4  635.14   29.00
  -6  -2  -4  722.63   30.10
  -6  -2  -4  665.13   29.40
   6   2   4  647.04   30.30
  -7  -2  -4 1505.15   68.19
  -7  -2  -4 1774.02   68.79
  -7  -2  -4 1587.74   67.79
   7   2   4 1495.55   68.99
  -8  -2  -4    4.10    1.70
  -8  -2  -4    8.30    2.40
   8   2   4    3.90    2.50
  -9  -2  -4   94.69    5.70
  -9  -2  -4   91.29    6.40
   9   2   4   83.79    6.90
   9   2   4   69.39    7.30
 -10  -2  -4  258.67   13.10
 -10  -2  -4  266.37   14.00
  10   2   4  274.37   15.50
  10   2   4  244.98   14.30
 -11  -2  -4  676.63   30.50
 -11  -2  -4  685.23   31.70
  11   2   4  646.74   33.10
 -12  -2  -4  435.96   22.10
  12   2   4  415.96   23.60
 -13  -2  -4  169.18   11.90
  13   2   4  176.88   14.10
  12  -3  -4   33.70    6.50
  11  -3  -4   72.39    8.40
  10  -3  -4    1.10    2.90
  10  -3  -4   -1.50    2.60
   9  -3  -4    0.90    2.80
  -9   3   4    3.40    2.30
  -9   3   4    0.30    2.30
   8  -3  -4  254.27   14.30
  -8   3   4  247.18   13.40
  -8   3   4  250.47   14.60
   7  -3  -4  758.32   37.40
  -7   3   4  866.31   37.10
  -7   3   4  840.82   38.50
   6  -3  -4  614.74   27.70
  -6   3   4  600.44   27.20
  -6   3   4  568.64   28.40
   5  -3  -4   26.70    3.40
  -5   3   4   21.80    3.70
  -5   3   4   18.10    2.70
   4  -3  -4   96.79    7.50
   4  -3  -4   87.59    5.90
  -4   3   4   84.39    5.50
  -4   3   4   98.29    6.00
  -4   3   4   89.69    6.90
   3  -3  -4  117.79    7.10
   3  -3  -4  137.89    9.00
  -3   3   4  119.99    8.40
  -3   3   4  151.18    7.20
  -3   3   4  140.89    7.20
   2  -3  -4  695.33   31.30
   2  -3  -4  700.43   29.20
   2  -3  -4  671.83   29.20
  -2   3   4  652.53   29.10
  -2   3   4  659.53   31.00
  -2   3   4  647.24   29.10
   1  -3  -4 2533.75  104.49
   1  -3  -4 2076.69  102.19
   1  -3  -4 2539.65  102.39
  -1   3   4 2420.36  104.49
  -1   3   4 2615.24  102.49
   0  -3  -4 2573.84  108.39
   0  -3  -4 2617.24  109.79
   0  -3  -4 2521.55  107.69
   0   3   4 2566.94  107.89
  -1  -3  -4  231.98   12.70
   1   3   4  234.48   12.90
   1   3   4  265.77   11.20
  -2  -3  -4 5572.04  242.78
  -2  -3  -4 6248.77  243.88
   2   3   4 5543.75  243.78
  -3  -3  -4  717.93   31.90
  -3  -3  -4  671.03   30.10
   3   3   4  721.23   32.10
  -4  -3  -4 6516.85  276.37
  -4  -3  -4 6110.69  277.57
  -4  -3  -4 7055.99  278.07
   4   3   4 6732.53  278.17
  -5  -3  -4 2011.30   84.59
  -5  -3  -4 1994.30   85.19
  -5  -3  -4 2147.09   86.89
   5   3   4 1902.81   86.79
  -6  -3  -4  421.76   18.80
  -6  -3  -4  475.35   21.00
  -6  -3  -4  410.36   19.40
   6   3   4  415.46   21.10
  -7  -3  -4  440.36   20.10
  -7  -3  -4  427.46   19.30
   7   3   4  438.96   21.60
  -8  -3  -4    7.10    1.60
  -8  -3  -4    2.70    1.90
   8   3   4    1.50    2.50
  -9  -3  -4  213.38   10.40
  -9  -3  -4  204.08   11.30
   9   3   4  203.48   12.70
 -10  -3  -4  385.86   17.20
 -10  -3  -4  344.77   18.00
  10   3   4  350.06   19.40
 -11  -3  -4  321.67   15.60
 -11  -3  -4  316.97   17.00
  11   3   4  332.17   18.60
 -12  -3  -4   20.90    4.30
  12   3   4   16.80    4.80
 -13  -3  -4    3.70    3.20
  13   3   4   -3.60    3.50
  12  -4  -4    4.30    4.40
  11  -4  -4   75.89    9.30
  10  -4  -4   17.60    4.50
  10  -4  -4   13.90    3.80
 -10   4   4    8.30    3.30
   9  -4  -4   70.69    7.80
  -9   4   4   56.79    6.30
  -9   4   4   71.39    6.70
   8  -4  -4  434.26   21.80
  -8   4   4  420.96   21.50
  -8   4   4  403.46   20.70
   7  -4  -4   13.00    3.50
  -7   4   4   13.20    2.90
  -7   4   4   13.10    3.30
   6  -4  -4   10.00    2.90
  -6   4   4    8.50    2.50
  -6   4   4    9.50    2.90
   5  -4  -4   22.30    3.40
  -5   4   4   24.50    4.00
  -5   4   4   21.50    3.00
   4  -4  -4   37.70    5.00
   4  -4  -4   36.10    3.90
  -4   4   4   30.70    3.40
  -4   4   4   25.80    3.90
   3  -4  -4  869.01   37.60
   3  -4  -4  751.12   35.30
  -3   4   4  809.92   35.20
  -3   4   4  770.62   36.70
  -3   4   4  815.12   35.10
   2  -4  -4 1927.41   79.79
   2  -4  -4 1762.32   77.59
   2  -4  -4 1855.11   77.49
  -2   4   4 1699.63   79.19
  -2   4   4 1799.42   77.39
  -2   4   4 1913.71   77.69
   1  -4  -4  158.78    8.20
   1  -4  -4  180.38   10.20
   1  -4  -4  164.18    7.90
  -1   4   4  162.98    8.30
  -1   4   4  167.78   10.20
  -1   4   4  158.18    7.90
   0  -4  -4  334.37   15.50
   0  -4  -4  352.96   15.20
   0  -4  -4  404.36   17.80
   0   4   4  342.97   15.60
   0   4   4  333.67   15.10
   0   4   4  301.27   17.30
  -1  -4  -4  193.88    9.30
  -1  -4  -4  201.68   11.30
  -1  -4  -4  191.58    8.90
   1   4   4  181.08   11.30
   1   4   4  221.18    9.70
  -2  -4  -4  698.73   31.00
  -2  -4  -4  766.12   33.80
   2   4   4  779.52   32.00
   2   4   4  703.83   33.90
  -3  -4  -4 1410.56   58.69
  -3  -4  -4 1242.28   56.19
   3   4   4 1408.56   56.79
   3   4   4 1247.48   58.59
  -4  -4  -4 6286.67  275.97
  -4  -4  -4 7098.69  278.47
   4   4   4 6424.66  278.47
  -5  -4  -4 1973.60   82.29
  -5  -4  -4 1971.30   83.29
   5   4   4 1955.80   85.69
  -6  -4  -4  198.18   10.10
  -6  -4  -4  216.38    9.30
   6   4   4  199.88   12.30
  -7  -4  -4    2.30    0.90
  -7  -4  -4    3.60    1.60
   7   4   4    0.00    2.30
  -8  -4  -4  197.08   10.80
  -8  -4  -4  211.28    9.70
   8   4   4  209.88   13.10
  -9  -4  -4  392.46   18.40
   9   4   4  366.36   20.50
 -10  -4  -4  665.53   29.80
  10   4   4  619.74   31.70
 -11  -4  -4  190.18   11.30
  11   4   4  193.88   13.40
 -12  -4  -4  336.57   17.90
 -13  -4  -4   10.20    3.80
  13   4   4   12.50    4.80
  11  -5  -4  157.68   12.60
 -11   5   4  169.78   11.30
  10  -5  -4  261.47   16.70
 -10   5   4  265.67   15.40
   9  -5  -4  100.59    9.90
  -9   5   4  129.29    8.90
  -9   5   4  115.69    8.60
   8  -5  -4  125.79    9.60
  -8   5   4  115.59    8.50
  -8   5   4  117.19    8.50
   7  -5  -4  360.76   19.40
  -7   5   4  373.26   19.20
  -7   5   4  379.46   18.80
   6  -5  -4    5.60    2.70
  -6   5   4    8.20    2.80
  -6   5   4    5.00    2.20
   5  -5  -4    3.00    2.30
  -5   5   4    2.20    1.90
  -5   5   4    7.20    2.10
   4  -5  -4  330.27   17.30
  -4   5   4  382.46   17.10
  -4   5   4  354.86   18.20
   3  -5  -4 1029.00   43.90
  -3   5   4  993.90   43.40
  -3   5   4  963.10   45.00
   2  -5  -4   94.29    6.10
  -2   5   4  103.99    8.20
  -2   5   4   95.09    7.40
  -2   5   4   97.99    5.70
   1  -5  -4  118.79    6.70
   1  -5  -4  118.09    9.20
   1  -5  -4  129.89    6.30
  -1   5   4  105.09    6.10
  -1   5   4  103.69    8.40
  -1   5   4  115.19    6.70
   0  -5  -4  170.78    8.40
   0  -5  -4  189.88   11.20
   0  -5  -4  174.88    9.00
   0   5   4  174.18   11.30
   0   5   4  186.58    9.20
   0   5   4  176.48    8.40
  -1  -5  -4   52.29    3.80
  -1  -5  -4   60.69    5.90
  -1  -5  -4   60.79    3.30
   1   5   4   53.19    3.20
   1   5   4   66.19    4.20
   1   5   4   59.99    6.70
  -2  -5  -4 1307.07   56.89
  -2  -5  -4 1278.97   55.89
   2   5   4 1269.87   59.49
   2   5   4 1471.35   57.29
   3   5   4   29.50    5.10
  -4  -5  -4 2394.36  104.69
   4   5   4 2580.94  107.99
  -5  -5  -4  177.78    8.90
   5   5   4  183.78   11.80
  -6  -5  -4   25.20    2.80
   6   5   4   20.30    4.30
  -7  -5  -4  396.66   18.60
   7   5   4  409.06   21.70
  -8  -5  -4  491.15   22.20
   8   5   4  464.35   25.00
  -9  -5  -4  657.03   29.30
   9   5   4  621.04   32.10
 -10  -5  -4  154.28    9.20
  10   5   4  146.99   11.70
 -11  -5  -4   39.00    4.90
  11   5   4   35.60    6.60
 -12  -5  -4    7.90    3.10
 -13  -5  -4  221.28   13.50
  11  -6  -4   66.09    9.10
 -11   6   4   86.09    8.70
  10  -6  -4  103.99   10.90
 -10   6   4  139.09    9.80
   9  -6  -4   18.40    5.00
  -9   6   4   37.30    5.60
   8  -6  -4   38.90    6.00
  -8   6   4   42.00    5.60
  -8   6   4   51.69    5.70
   7  -6  -4   62.59    7.10
  -7   6   4   71.09    6.10
  -7   6   4   68.29    6.50
   6  -6  -4 1447.96   63.19
  -6   6   4 1375.46   62.19
  -6   6   4 1432.36   62.79
   5  -6  -4  272.87   15.00
  -5   6   4  284.77   15.20
  -5   6   4  282.67   14.50
   4  -6  -4  687.73   31.70
  -4   6   4  701.63   32.40
  -4   6   4  674.93   31.10
   3  -6  -4  536.35   24.80
  -3   6   4  527.95   24.20
  -3   6   4  521.35   25.80
   2  -6  -4    1.00    1.50
  -2   6   4    0.30    2.20
  -2   6   4    4.40    2.60
   1  -6  -4    7.50    2.10
  -1   6   4    3.50    1.50
  -1   6   4    5.20    3.00
   0  -6  -4   67.59    4.90
   0  -6  -4   68.39    4.20
   0   6   4   63.69    7.60
   0   6   4   74.19    4.30
  -1  -6  -4 1041.00   41.00
  -1  -6  -4  937.11   41.70
   1   6   4  868.91   44.40
   1   6   4  969.30   40.90
  -2  -6  -4 1081.09   48.60
  -2  -6  -4 1164.88   47.60
   2   6   4 1088.69   51.69
   2   6   4 1157.38   47.60
   3   6   4 2959.50  128.29
  -4  -6  -4  318.97   14.90
   4   6   4  330.47   18.60
  -5  -6  -4   39.10    3.40
   5   6   4   38.30    6.20
  -6  -6  -4  315.57   14.90
   6   6   4  326.77   18.70
  -7  -6  -4  293.27   13.90
   7   6   4  280.47   17.30
  -8  -6  -4  804.92   35.10
   8   6   4  773.82   38.90
  -9  -6  -4  177.78    9.90
   9   6   4  171.88   13.30
 -10  -6  -4    7.10    2.50
  10   6   4   15.10    5.10
 -11  -6  -4    9.20    3.10
  11   6   4    9.00    4.60
 -12  -6  -4  251.27   14.30
  12   6   4  256.97   18.00
 -13  -6  -4   23.20    4.60
  10  -7  -4    0.50    3.90
 -10   7   4   -0.90    2.90
   9  -7  -4   14.10    4.70
  -9   7   4   16.90    4.30
   8  -7  -4  129.99   10.40
  -8   7   4  121.99    9.30
   7  -7  -4  105.19    9.60
  -7   7   4   84.89    6.70
  -7   7   4   94.99    7.50
   6  -7  -4   37.20    5.50
  -6   7   4   47.50    5.40
  -6   7   4   42.70    4.90
   5  -7  -4  486.25   23.90
  -5   7   4  475.45   23.50
  -5   7   4  472.15   23.00
   4  -7  -4   47.20    5.50
  -4   7   4   49.50    5.80
  -4   7   4   41.30    4.60
   3  -7  -4  105.99    7.50
  -3   7   4  106.39    9.20
  -3   7   4  115.19    8.40
  -3   7   4  118.59    7.10
   2  -7  -4  390.66   18.70
  -2   7   4  367.66   17.90
  -2   7   4  385.46   21.10
   1  -7  -4  601.04   28.00
  -1   7   4  605.94   30.90
  -1   7   4  629.74   27.40
   0  -7  -4  989.50   44.50
   0   7   4 1015.90   43.70
   0   7   4 1036.60   47.90
  -1  -7  -4  486.95   22.40
  -1  -7  -4  494.85   21.40
   1   7   4  479.95   21.40
   1   7   4  478.35   25.60
  -2  -7  -4  574.34   26.80
   2   7   4  578.54   30.20
   2   7   4  621.34   25.70
  -3  -7  -4  219.78   11.20
   3   7   4  220.18   14.60
   3   7   4  218.68    9.70
  -4  -7  -4  137.69    7.30
   4   7   4  137.49   10.80
  -5  -7  -4  178.68    9.10
   5   7   4  178.08   12.80
  -6  -7  -4  626.54   27.50
   6   7   4  603.14   31.70
  -7  -7  -4  874.01   38.20
   7   7   4  864.41   42.70
  -8  -7  -4  489.85   23.00
   8   7   4  516.25   27.80
  -9  -7  -4    7.50    2.40
   9   7   4   10.80    5.10
 -10  -7  -4   16.90    3.20
  10   7   4   20.80    5.90
 -11  -7  -4  143.79    9.20
  11   7   4  134.49   13.00
 -12  -7  -4  288.97   16.00
  12   7   4  313.97   20.70
  10  -8  -4    5.30    4.60
 -10   8   4   12.30    4.30
   9  -8  -4    2.90    3.80
  -9   8   4    7.90    3.60
   8  -8  -4  105.49   10.30
  -8   8   4   98.69    9.00
   7  -8  -4  128.69   10.70
  -7   8   4  172.28   10.50
   6  -8  -4  655.03   31.70
  -6   8   4  643.34   30.60
  -6   8   4  635.84   30.20
   5  -8  -4  190.98   12.70
  -5   8   4  227.58   12.30
  -5   8   4  205.88   12.20
   4  -8  -4   46.70    5.90
  -4   8   4   38.80    5.40
  -4   8   4   49.20    5.00
   3  -8  -4  260.47   14.20
  -3   8   4  250.47   16.20
  -3   8   4  251.37   13.40
  -3   8   4  269.47   15.00
   2  -8  -4   52.09    5.70
  -2   8   4   45.90    4.40
  -2   8   4   59.59    8.00
   1  -8  -4  293.77   14.90
  -1   8   4  293.77   14.00
  -1   8   4  270.87   17.40
   0  -8  -4  254.57   13.40
   0   8   4  247.78   12.30
   0   8   4  274.67   16.80
  -1  -8  -4  414.36   20.50
   1   8   4  442.36   19.50
   1   8   4  440.76   24.30
  -2  -8  -4    0.10    1.40
   2   8   4   -1.30    2.70
   2   8   4   -0.10    0.80
  -3  -8  -4   89.59    6.00
   3   8   4   87.69    4.50
   3   8   4   88.59    9.90
   4   8   4  107.59   10.20
  -5  -8  -4 3915.51  163.18
   5   8   4 3831.12  168.28
  -6  -8  -4 1035.40   45.50
   6   8   4 1060.69   50.59
  -7  -8  -4  110.69    6.80
   7   8   4  128.59   11.60
  -8  -8  -4   34.00    3.80
   8   8   4   31.60    6.90
  -9  -8  -4   55.09    5.10
   9   8   4   49.99    8.80
 -10  -8  -4  438.26   21.00
  10   8   4  426.36   26.30
 -11  -8  -4  331.27   17.10
  11   8   4  330.27   22.30
 -12  -8  -4  310.07   16.70
  12   8   4  317.17   22.00
   9  -9  -4  378.06   22.60
  -9   9   4  394.46   21.40
   8  -9  -4  190.38   13.90
  -8   9   4  201.78   12.90
   7  -9  -4  168.08   12.30
  -7   9   4  158.68   11.00
   6  -9  -4   86.99    8.90
  -6   9   4   87.39    8.20
   5  -9  -4   -2.30    2.60
  -5   9   4    3.40    2.50
  -5   9   4    3.40    2.30
   4  -9  -4   54.59    6.40
  -4   9   4   60.79    6.10
  -4   9   4   57.29    6.50
   3  -9  -4  247.88   14.60
  -3   9   4  259.47   15.20
  -3   9   4  278.37   13.90
  -3   9   4  242.38   16.80
   2  -9  -4   55.69    6.10
  -2   9   4   74.79    5.50
  -2   9   4   74.99    9.10
   1  -9  -4  656.33   30.80
  -1   9   4  673.73   34.50
  -1   9   4  651.03   29.70
   0  -9  -4  294.97   14.80
   0   9   4  256.97   17.80
   0   9   4  271.87   13.40
  -1  -9  -4  272.47   14.60
   1   9   4  283.17   18.50
   1   9   4  293.27   13.50
  -2  -9  -4   72.29    5.70
   2   9   4   67.89    9.40
   2   9   4   75.29    4.40
  -3  -9  -4  236.28   13.00
   3   9   4  261.07   11.50
   3   9   4  241.48   17.20
   4   9   4  413.16   17.70
   4   9   4  397.66   24.10
  -5  -9  -4 2744.73  118.99
   5   9   4 2883.01  124.99
  -6  -9  -4  403.26   18.90
   6   9   4  406.06   24.60
  -7  -9  -4   14.10    2.50
   7   9   4   17.80    6.00
  -8  -9  -4   91.69    6.20
   8   9   4   97.99   12.00
  -9  -9  -4  266.47   13.50
   9   9   4  243.98   18.90
 -10  -9  -4  192.58   10.70
  10   9   4  174.68   16.20
 -11  -9  -4  473.35   22.70
  11   9   4  444.86   28.50
 -12  -9  -4   93.39    7.90
  12   9   4   96.19   12.90
   8 -10  -4   23.40    5.70
  -8  10   4   25.70    5.00
   7 -10  -4    3.50    3.80
  -7  10   4    1.10    2.80
   6 -10  -4   87.99    9.40
  -6  10   4   79.59    8.10
   5 -10  -4  111.29    9.50
  -5  10   4  111.19    8.40
   4 -10  -4  191.28   12.90
  -4  10   4  197.38   12.00
  -4  10   4  219.68   12.80
   3 -10  -4  306.57   17.70
  -3  10   4  330.17   18.40
  -3  10   4  318.27   20.60
  -3  10   4  343.67   16.90
   2 -10  -4  467.25   23.50
  -2  10   4  453.85   22.30
  -2  10   4  486.75   27.20
   1 -10  -4  205.88   12.20
  -1  10   4  211.18   11.20
  -1  10   4  190.28   15.20
   0 -10  -4    2.70    2.30
   0  10   4    2.70    1.60
   0  10   4    0.30    3.40
  -1 -10  -4   42.30    5.00
   1  10   4   45.00    8.10
   1  10   4   39.20    3.80
  -2 -10  -4  150.08    9.20
   2  10   4  144.09    7.70
  -3 -10  -4  140.99    8.70
   3  10   4  152.88   13.50
   3  10   4  124.59    6.80
  -4 -10  -4 1737.13   73.89
   4  10   4 1650.83   71.49
   4  10   4 1709.43   79.19
  -5 -10  -4  677.13   30.10
   5  10   4  659.53   36.20
  -6 -10  -4   26.90    3.30
   6  10   4   25.40    6.90
  -7 -10  -4   73.29    5.40
   7  10   4   83.09   11.30
  -8 -10  -4  318.27   16.60
   8  10   4  399.96   24.00
  -9 -10  -4  472.95   22.70
   9  10   4  489.05   29.50
 -10 -10  -4  359.86   18.00
  10  10   4  362.26   25.00
 -11 -10  -4   56.59    5.90
  11  10   4   58.69   10.90
   7 -11  -4   12.80    5.00
  -7  11   4   19.40    4.60
   6 -11  -4  185.58   13.10
  -6  11   4  165.58   11.60
   5 -11  -4   58.39    7.60
  -5  11   4   60.39    6.80
   4 -11  -4   45.10    6.30
  -4  11   4   71.39    9.80
  -4  11   4   41.90    5.50
   3 -11  -4  137.29   10.20
  -3  11   4  129.89   10.10
  -3  11   4  115.19   13.00
  -3  11   4  147.09    9.20
   2 -11  -4  264.67   15.20
  -2  11   4  256.07   14.00
  -2  11   4  256.17   18.20
   1 -11  -4   24.40    4.50
  -1  11   4   26.60    6.80
  -1  11   4   23.40    3.60
   0 -11  -4   77.39    7.40
   0  11   4   94.59   12.30
   0  11   4   77.49    5.60
  -1 -11  -4    9.40    3.10
   1  11   4    8.40    2.30
   1  11   4    7.90    5.20
  -2 -11  -4  937.71   41.50
   2  11   4  896.31   39.60
   2  11   4  879.01   46.50
  -3 -11  -4  453.55   22.50
   3  11   4  465.75   20.60
   3  11   4  443.66   27.80
  -4 -11  -4  728.13   34.30
   4  11   4  663.53   39.50
   4  11   4  790.62   32.10
  -5 -11  -4    1.10    1.70
   5  11   4    0.10    4.40
  -6 -11  -4    9.10    2.30
   6  11   4    0.20    5.20
  -7 -11  -4   54.29    5.00
   7  11   4   82.39   12.20
  -8 -11  -4  146.29    8.70
   8  11   4  146.39   16.70
  -9 -11  -4  375.66   18.30
   9  11   4  354.26   25.30
 -10 -11  -4  214.38   12.00
  10  11   4  221.78   19.40
 -11 -11  -4    1.10    2.20
  11  11   4   -1.00    6.00
   6 -12  -4   80.39    9.70
  -6  12   4   69.79    7.90
   5 -12  -4   45.60    7.10
  -5  12   4   50.89    6.50
   4 -12  -4   47.00    6.90
  -4  12   4   53.49    6.40
  -4  12   4   52.69    9.00
   3 -12  -4   -3.10    2.50
  -3  12   4    3.60    4.10
  -3  12   4   -0.30    2.30
   2 -12  -4   22.20    4.70
  -2  12   4   14.80    6.10
  -2  12   4   16.70    3.50
   1 -12  -4   79.49    8.20
  -1  12   4   83.09    7.20
  -1  12   4   71.79   10.90
   0 -12  -4    2.80    2.60
   0  12   4   -4.50    3.60
   0  12   4   -1.60    1.60
  -1 -12  -4  101.49    8.20
   1  12   4  101.69   13.20
   1  12   4  101.59    6.70
  -2 -12  -4  178.38   11.30
   2  12   4  164.58   15.60
   2  12   4  181.38    9.60
  -3 -12  -4   45.20    5.80
   3  12   4   45.20    9.70
   3  12   4   46.70    4.10
  -4 -12  -4    1.50    2.30
   4  12   4    2.30    6.00
   4  12   4    4.30    1.70
   5  12   4  172.18   18.10
  -6 -12  -4  314.87   15.90
   6  12   4  327.67   23.40
  -7 -12  -4  404.36   19.10
   7  12   4  375.96   26.50
  -8 -12  -4  134.29    8.30
   8  12   4  132.39   16.10
  -9 -12  -4    9.60    2.90
   9  12   4   19.90    8.00
 -10 -12  -4    0.30    2.10
  10  12   4    0.90    6.20
   5 -13  -4   88.09   10.50
  -5  13   4  126.39   10.90
   4 -13  -4   30.60    6.20
  -4  13   4   41.50    8.30
  -4  13   4   28.80    5.20
   3 -13  -4   56.29    7.40
  -3  13   4   41.70    5.80
  -3  13   4   81.59   11.40
   2 -13  -4    6.40    3.60
  -2  13   4    6.40    5.20
  -2  13   4    8.60    3.10
   1 -13  -4  210.68   13.40
  -1  13   4  188.48   11.80
  -1  13   4  215.18   18.00
   0 -13  -4  134.29   10.20
   0  13   4  137.09    8.90
   0  13   4  163.88   17.80
  -1 -13  -4   78.89    8.20
   1  13   4   70.39   11.40
   1  13   4   69.89    6.20
  -2 -13  -4   52.49    6.50
   2  13   4   50.19    4.80
   2  13   4   55.49   10.30
  -3 -13  -4   14.00    3.80
   3  13   4   17.30    7.30
   3  13   4   18.50    2.80
  -4 -13  -4   88.69    7.50
   4  13   4   68.99   11.90
   5  13   4  108.19   15.00
  -6 -13  -4  140.09    8.70
   6  13   4  153.18   17.70
  -7 -13  -4  137.59    8.60
   7  13   4  166.48   19.00
  -8 -13  -4    2.50    2.10
   8  13   4   -0.50    5.90
  -9 -13  -4    0.20    2.00
   9  13   4    0.40    6.20
   4 -14  -4   79.99    9.50
  -4  14   4   88.29    8.80
  -4  14   4   85.29   12.80
   3 -14  -4  192.68   14.10
  -3  14   4  194.58   17.30
  -3  14   4  201.48   12.80
   2 -14  -4  299.77   18.00
  -2  14   4  317.27   22.50
  -2  14   4  272.17   16.20
   1 -14  -4   68.39    8.20
  -1  14   4   90.09    7.90
  -1  14   4   90.69   13.20
   0 -14  -4   18.90    4.70
   0  14   4   21.60    3.90
   0  14   4   19.60    7.30
  -1 -14  -4   67.69    7.70
   1  14   4   62.99    6.00
   1  14   4   62.89   11.40
  -2 -14  -4   27.60    4.90
   2  14   4   34.60    4.20
   2  14   4   38.50    9.30
  -3 -14  -4   50.09    6.60
   3  14   4   39.20    9.80
  -4 -14  -4  248.68   15.00
   4  14   4  255.87   21.50
   5  14   4  141.39   18.00
  -6 -14  -4  174.18   10.20
   6  14   4  167.78   19.90
  -7 -14  -4    9.30    2.70
   7  14   4   -5.00    6.20
  -8 -14  -4    0.10    2.00
   8  14   4   -0.90    6.90
   1 -15  -4    1.30    3.30
  -1  15   4    3.00    2.90
  -1  15   4   -2.30    4.50
   0 -15  -4   42.70    6.80
   0  15   4   31.80    9.10
   0  15   4   50.49    5.90
  -1 -15  -4   15.40    4.50
   1  15   4   15.50    7.50
   1  15   4   24.80    4.40
  -2 -15  -4   77.59    8.40
   2  15   4   91.19   14.30
  -3 -15  -4  250.67   15.60
   3  15   4  258.27   22.30
  -4 -15  -4  180.38   12.80
   4  15   4  227.18   20.40
   5  15   4  336.07   26.90
  -6 -15  -4   64.49    6.30
   6  15   4   87.29   15.30
   4  13  -5   95.29   14.40
   4  13  -5  128.29    9.00
  -4 -13   5  102.99    9.70
   3  13  -5   16.20    3.90
   3  13  -5   20.90    7.80
  -3 -13   5   11.60    3.80
   2  13  -5   14.20    3.90
   2  13  -5    9.70    7.00
  -2 -13   5   18.60    4.50
   1  13  -5  125.89   16.20
   1  13  -5  103.09    9.70
  -1 -13   5  114.39    9.70
   0  13  -5   25.10    5.20
   0  13  -5   29.20    9.40
   0 -13   5   25.70    5.50
   7  12  -5   25.10    8.70
   6  12  -5  125.69   16.20
   5  12  -5  122.99   16.20
   4  12  -5   78.59   12.70
  -4 -12   5   88.69    8.30
   3  12  -5    4.20    5.10
  -3 -12   5   -0.40    2.40
   2  12  -5    9.60    3.30
   2  12  -5    4.00    5.70
  -2 -12   5    8.80    3.60
   1  12  -5  209.68   12.80
   1  12  -5  188.68   17.60
  -1 -12   5  207.88   13.40
   0  12  -5   45.10    6.10
   0  12  -5   51.99   10.10
   0 -12   5   40.80    6.30
  -1  12  -5   86.79    8.80
  -1  12  -5   76.59   11.70
   1 -12   5   67.29    8.40
  -2  12  -5   82.79    8.80
   2 -12   5   65.59    8.30
  -3  12  -5  117.89   11.00
   3 -12   5   91.09   10.30
   8  11  -5  265.87   22.20
   7  11  -5  312.47   23.80
   6  11  -5  136.79   16.30
   5  11  -5  101.99   14.00
   4  11  -5   34.70    8.60
  -4 -11   5   28.00    4.60
  -4 -11   5   27.50    3.10
   3  11  -5  244.68   19.90
  -3 -11   5  266.27   14.80
   2  11  -5  162.58   17.10
  -2 -11   5  138.09   10.00
   1  11  -5   31.60    7.90
   1  11  -5   24.30    4.70
  -1 -11   5   32.40    5.30
   0  11  -5  358.46   18.70
   0  11  -5  348.97   23.10
   0 -11   5  339.77   19.30
  -1  11  -5    5.60    5.40
  -1  11  -5    2.30    2.90
   1 -11   5    3.50    3.20
  -2  11  -5   10.40    5.80
  -2  11  -5    6.40    3.20
   2 -11   5    9.00    4.00
  -3  11  -5   -2.30    2.60
   3 -11   5    3.40    3.60
  -4  11  -5   66.79    7.60
   4 -11   5   48.50    7.70
  -5  11  -5   36.20    6.40
   5 -11   5   36.90    6.70
   9  10  -5   14.20    7.80
   8  10  -5  277.17   22.10
   7  10  -5  176.88   19.00
   6  10  -5    7.70    5.70
  -6 -10   5   15.60    2.20
   5  10  -5   13.50    6.30
  -5 -10   5   29.90    3.00
   4  10  -5  349.37   24.30
  -4 -10   5  362.86   19.20
  -4 -10   5  399.56   17.30
   3  10  -5  309.47   21.40
  -3 -10   5  317.87   16.70
   2  10  -5   89.99   11.80
  -2 -10   5   92.99    7.40
   1  10  -5  371.46   24.30
  -1 -10   5  405.56   20.50
   0  10  -5  120.19    8.80
   0  10  -5  138.09   12.90
   0 -10   5  117.49    9.40
  -1  10  -5   29.30    7.10
  -1  10  -5   31.70    5.00
   1 -10   5   28.30    5.10
  -2  10  -5   46.30    8.10
  -2  10  -5   46.00    6.20
   2 -10   5   52.09    7.10
  -3  10  -5  158.28   11.10
   3 -10   5  163.08   12.00
  -4  10  -5  195.88   13.10
   4 -10   5  220.18   14.50
  -5  10  -5   56.79    7.20
   5 -10   5   55.39    7.90
  -6  10  -5  233.68   15.40
   6 -10   5  250.87   17.00
  10   9  -5   51.69   11.20
   9   9  -5   55.79   11.00
   8   9  -5   91.09   13.60
  -8  -9   5   89.89    5.90
   7   9  -5  162.28   17.60
  -7  -9   5  147.09    8.00
   6   9  -5  100.39   13.30
  -6  -9   5  101.39    5.90
   5   9  -5  108.59   13.20
  -5  -9   5  104.59    5.90
   4   9  -5  199.88   16.90
  -4  -9   5  214.58   12.10
  -4  -9   5  219.98   10.40
   3   9  -5    9.40    5.10
  -3  -9   5   17.40    3.30
   2   9  -5  165.08   13.90
  -2  -9   5  158.68   10.10
   1   9  -5   22.90    6.20
  -1  -9   5   22.00    4.10
   0   9  -5  637.64   34.00
   0  -9   5  654.43   31.00
  -1   9  -5   24.80    4.40
  -1   9  -5   26.90    6.20
   1  -9   5   23.30    4.60
  -2   9  -5  542.55   26.50
  -2   9  -5  528.05   28.90
   2  -9   5  560.84   27.50
  -3   9  -5   10.80    4.70
  -3   9  -5   20.20    4.10
   3  -9   5   13.50    4.20
  -4   9  -5   45.50    6.10
   4  -9   5   51.29    7.00
  -5   9  -5    8.00    3.60
   5  -9   5   11.90    4.50
  -6   9  -5   -1.40    2.70
   6  -9   5    1.60    3.70
  -7   9  -5   41.10    6.30
   7  -9   5   59.09    8.60
  11   8  -5  133.59   17.00
  10   8  -5  133.39   15.80
 -10  -8   5  111.79    7.50
   9   8  -5  262.97   20.20
  -9  -8   5  257.47   13.00
   8   8  -5   33.70    8.80
  -8  -8   5   31.70    3.30
   7   8  -5    1.10    4.90
  -7  -8   5    5.70    1.70
   6   8  -5 1200.68   59.89
  -6  -8   5 1252.17   52.69
   5   8  -5  517.85   29.20
  -5  -8   5  493.15   22.10
   4   8  -5  385.36   23.50
  -4  -8   5  380.86   18.90
  -4  -8   5  387.26   17.30
   3   8  -5  183.88   14.40
  -3  -8   5  175.18   10.20
   2   8  -5  127.49   11.40
  -2  -8   5  115.69    8.00
   1   8  -5  199.98   14.60
  -1  -8   5  205.58   11.80
   0   8  -5   21.20    5.50
   0  -8   5   13.40    3.70
  -1   8  -5   28.80    5.90
   1  -8   5   28.50    4.50
  -2   8  -5   14.00    4.70
  -2   8  -5   20.10    3.80
   2  -8   5   13.20    3.70
  -3   8  -5  477.65   23.40
  -3   8  -5  456.35   24.50
   3  -8   5  470.95   24.20
  -4   8  -5    4.90    2.90
  -4   8  -5    4.60    2.80
   4  -8   5    0.10    2.80
  -5   8  -5  152.58   10.70
   5  -8   5  161.58   12.00
  -6   8  -5   69.19    7.60
   6  -8   5   78.19    9.20
  -7   8  -5  106.09   10.10
   7  -8   5  107.29   11.40
  -8   8  -5   77.99    8.40
   8  -8   5   70.29    9.30
  11   7  -5  135.29   15.70
 -11  -7   5  122.59    8.20
  10   7  -5   81.19   12.00
 -10  -7   5   87.99    6.10
   9   7  -5   81.89   11.60
  -9  -7   5   76.29    5.40
   8   7  -5   76.99   11.40
  -8  -7   5   99.29    5.90
   7   7  -5  944.21   46.80
  -7  -7   5  896.81   39.70
   6   7  -5  502.85   28.90
  -6  -7   5  509.85   22.50
   5   7  -5  197.68   15.20
  -5  -7   5  198.68    9.50
   4   7  -5  258.27   17.20
  -4  -7   5  254.67   11.70
  -4  -7   5  251.07   13.10
   3   7  -5   63.09    8.60
  -3  -7   5   88.99    5.90
  -3  -7   5   83.59    4.50
   2   7  -5  409.36   23.10
  -2  -7   5  415.36   19.90
   1   7  -5  134.99   11.10
  -1  -7   5  150.28    9.00
   0   7  -5  952.60   47.40
   0  -7   5 1071.69   45.60
  -1   7  -5 1167.18   50.49
  -1   7  -5 1118.39   52.69
   1  -7   5 1135.09   51.09
  -2   7  -5   51.19    6.60
  -2   7  -5   44.80    4.00
   2  -7   5   40.80    5.60
  -3   7  -5  391.86   20.60
  -3   7  -5  396.66   19.80
   3  -7   5  383.56   20.50
  -4   7  -5   46.20    5.60
  -4   7  -5   43.20    5.50
   4  -7   5   53.09    6.50
  -5   7  -5   63.19    7.00
   5  -7   5   75.79    8.30
  -6   7  -5   55.29    6.40
   6  -7   5   66.69    8.20
  -7   7  -5  200.18   12.90
   7  -7   5  200.68   14.10
  -8   7  -5   50.79    6.70
   8  -7   5   34.30    6.90
  -9   7  -5    3.70    3.30
   9  -7   5    7.00    5.00
  12   6  -5   79.79   12.50
 -12  -6   5  107.49    8.30
  11   6  -5  161.58   15.60
 -11  -6   5  141.99    9.10
  10   6  -5   60.39   10.40
 -10  -6   5   71.09    5.90
   9   6  -5   31.20    7.80
  -9  -6   5   30.30    3.40
   8   6  -5   60.39    9.60
  -8  -6   5   73.89    4.90
   7   6  -5  973.60   48.70
  -7  -6   5  986.40   42.40
   6   6  -5   86.09   10.40
  -6  -6   5   97.29    5.30
   5   6  -5   20.00    5.50
  -5  -6   5   19.80    2.00
   4   6  -5   35.00    6.30
  -4  -6   5   42.10    2.70
   3   6  -5  670.73   33.20
  -3  -6   5  640.74   29.50
  -3  -6   5  663.93   28.30
   2   6  -5  380.46   21.20
  -2  -6   5  380.16   18.10
   1   6  -5  891.31   43.40
  -1  -6   5  958.10   41.20
   0   6  -5   96.29    8.20
   0   6  -5   87.29    6.60
   0  -6   5   86.39    6.30
  -1   6  -5   23.90    4.40
  -1   6  -5   25.10    3.40
   1  -6   5   18.50    3.40
  -2   6  -5   15.90    2.60
  -2   6  -5   18.30    4.10
   2  -6   5   17.90    3.60
  -3   6  -5  254.57   14.00
  -3   6  -5  259.77   14.60
   3  -6   5  281.97   13.50
   3  -6   5  259.37   14.80
  -4   6  -5  328.27   16.90
  -4   6  -5  325.27   17.30
   4  -6   5  368.06   18.60
  -5   6  -5  191.98    9.80
  -5   6  -5  175.08   11.10
   5  -6   5  164.08   11.80
  -6   6  -5  447.26   22.70
   6  -6   5  451.45   23.90
  -7   6  -5   59.59    6.80
   7  -6   5   47.90    7.20
  -8   6  -5    3.70    2.90
   8  -6   5    4.80    4.10
  -9   6  -5   32.60    5.50
   9  -6   5   19.00    5.60
 -10   6  -5  167.98   12.20
  10  -6   5  170.48   14.20
  12   5  -5   64.29   11.10
 -12  -5   5   84.09    7.30
  11   5  -5    2.00    5.00
 -11  -5   5    2.20    2.20
  10   5  -5   87.39   11.60
 -10  -5   5   92.79    6.50
   9   5  -5  392.86   25.10
  -9  -5   5  439.56   19.80
   8   5  -5  783.62   40.20
  -8  -5   5  783.72   34.50
   7   5  -5  860.51   43.50
  -7  -5   5  893.51   38.20
   6   5  -5   51.79    7.50
  -6  -5   5   61.79    3.80
   5   5  -5   37.10    6.40
  -5  -5   5   32.60    2.50
   4   5  -5  710.23   35.70
  -4  -5   5  744.03   31.20
   3   5  -5  873.61   42.10
  -3  -5   5  875.01   38.90
  -3  -5   5  914.91   37.80
   2   5  -5  546.65   27.80
  -2  -5   5  561.44   25.20
  -2  -5   5  566.24   26.90
   1   5  -5  155.18   10.60
  -1  -5   5  153.98    8.50
   0   5  -5  267.87   13.70
   0   5  -5  244.78   14.40
   0  -5   5  253.77   13.10
  -1   5  -5  153.68   10.00
  -1   5  -5  160.88    9.00
   1  -5   5  166.98    9.40
   1  -5   5  149.88    7.60
  -2   5  -5    2.50    2.20
  -2   5  -5    2.60    1.40
   2  -5   5    1.60    1.60
   2  -5   5    3.80    2.20
  -3   5  -5  965.10   42.80
   3  -5   5  951.50   43.30
  -4   5  -5  563.14   25.60
  -4   5  -5  554.44   26.40
   4  -5   5  568.74   27.30
  -5   5  -5  249.58   14.20
   5  -5   5  284.57   15.60
  -6   5  -5   -1.00    2.00
   6  -5   5    4.30    3.20
  -7   5  -5  279.77   14.90
   7  -5   5  235.08   15.60
  -8   5  -5   28.40    4.80
   8  -5   5   30.20    5.90
  -9   5  -5  344.87   18.80
   9  -5   5  332.97   20.60
 -10   5  -5  108.39   10.00
  10  -5   5  123.59   12.70
  12   4  -5    5.40    5.70
 -12  -4   5   14.20    3.40
  11   4  -5   56.99    9.50
 -11  -4   5   50.19    5.50
  10   4  -5  368.36   23.30
 -10  -4   5  384.66   18.40
   9   4  -5  163.98   13.40
  -9  -4   5  145.89    8.60
   8   4  -5   82.69   10.00
  -8  -4   5   71.89    5.00
   7   4  -5   25.20    5.90
  -7  -4   5   27.60    2.90
   6   4  -5   59.89    7.60
  -6  -4   5   42.60    3.10
   5   4  -5  451.25   24.30
  -5  -4   5  462.65   20.20
  -5  -4   5  470.25   24.20
   4   4  -5 1246.18   57.99
  -4  -4   5 1315.77   57.79
  -4  -4   5 1271.27   53.89
   3   4  -5 1454.85   66.89
   3   4  -5 1560.44   64.99
  -3  -4   5 1462.75   63.09
  -3  -4   5 1510.95   64.09
  -3  -4   5 1519.35   66.49
   2   4  -5 1282.17   60.49
   2   4  -5 1448.56   58.49
  -2  -4   5 1347.77   60.09
  -2  -4   5 1326.87   58.09
  -2  -4   5 1384.26   57.09
   1   4  -5    2.70    2.50
   1   4  -5    4.20    2.10
   1   4  -5    2.00    1.40
  -1  -4   5    1.30    1.70
  -1  -4   5    5.00    1.70
   0   4  -5  187.48   10.70
   0   4  -5  197.68   11.40
   0  -4   5  213.48   11.40
   0  -4   5  191.88   10.10
   0  -4   5  183.08   10.30
  -1   4  -5  428.36   21.50
  -1   4  -5  457.55   21.00
   1  -4   5  495.55   21.00
   1  -4   5  408.96   20.30
   1  -4   5  456.95   19.50
   1  -4   5  434.46   20.90
  -2   4  -5  992.80   46.00
  -2   4  -5 1103.09   45.50
   2  -4   5 1019.90   44.70
   2  -4   5 1030.00   46.10
   2  -4   5 1066.69   44.50
  -3   4  -5  713.23   32.00
   3  -4   5  720.03   32.90
  -4   4  -5  308.07   16.20
  -4   4  -5  331.47   15.10
   4  -4   5  346.17   17.30
  -5   4  -5   32.00    4.20
   5  -4   5   30.20    4.80
  -6   4  -5    1.50    2.20
   6  -4   5   -0.20    2.60
  -7   4  -5  228.28   12.90
   7  -4   5  213.08   13.90
  -8   4  -5  204.38   12.30
   8  -4   5  203.98   13.80
  -9   4  -5  133.59    9.70
   9  -4   5  131.29   11.40
 -10   4  -5   57.19    6.80
  10  -4   5   69.79    9.30
 -11   4  -5    4.20    3.10
  11  -4   5   17.10    5.80
  12   3  -5   18.20    6.50
  12   3  -5   27.30    4.90
 -12  -3   5   37.60    5.00
  11   3  -5   43.30    8.30
 -11  -3   5   41.10    5.00
  10   3  -5  748.83   38.70
 -10  -3   5  739.43   33.80
   9   3  -5  128.29   11.70
  -9  -3   5  122.29    7.40
   8   3  -5   23.70    5.40
  -8  -3   5   24.50    3.10
   7   3  -5   -1.70    2.90
  -7  -3   5    1.80    1.30
  -7  -3   5   -1.10    2.50
   6   3  -5  248.78   14.90
  -6  -3   5  254.57   15.00
  -6  -3   5  214.78   11.00
   5   3  -5  981.10   47.30
   5   3  -5 1102.49   43.70
  -5  -3   5 1002.90   43.70
  -5  -3   5 1010.30   47.50
   4   3  -5  643.14   32.90
   4   3  -5  724.53   30.40
  -4  -3   5  667.93   29.60
  -4  -3   5  743.23   33.40
   3   3  -5   34.90    2.80
   3   3  -5   30.30    4.80
  -3  -3   5   29.60    1.90
  -3  -3   5   34.40    4.90
   2   3  -5    7.50    1.60
   2   3  -5    3.40    2.60
  -2  -3   5    7.90    0.80
  -2  -3   5    6.60    1.40
  -2  -3   5    5.50    2.30
   1   3  -5  191.28    9.40
   1   3  -5  193.78   11.00
   1   3  -5  198.68   11.00
  -1  -3   5  176.78   10.40
  -1  -3   5  180.18    9.20
   0   3  -5  300.07   15.40
   0   3  -5  341.97   14.60
   0   3  -5  301.27   15.50
   0  -3   5  291.37   14.40
   0  -3   5  301.67   15.10
   0  -3   5  306.97   13.30
  -1   3  -5 3532.65  151.98
  -1   3  -5 3589.74  152.08
  -1   3  -5 3670.83  151.48
   1  -3   5 3565.34  150.38
   1  -3   5 3634.04  151.68
   1  -3   5 3572.34  151.58
  -2   3  -5 1174.58   52.29
   2  -3   5 1216.98   52.69
   2  -3   5 1242.08   51.19
   2  -3   5 1199.98   51.79
  -3   3  -5  606.54   27.50
   3  -3   5  640.34   27.00
   3  -3   5  622.44   28.60
  -4   3  -5  179.98    9.70
   4  -3   5  165.58   10.10
  -5   3  -5    6.20    2.30
   5  -3   5    5.10    2.70
  -6   3  -5  354.36   17.70
   6  -3   5  356.86   18.80
  -7   3  -5  731.43   33.70
  -7   3  -5  700.53   33.20
   7  -3   5  758.22   35.00
  -8   3  -5  370.36   19.10
   8  -3   5  380.16   20.60
  -9   3  -5  122.69    8.90
   9  -3   5  124.09   10.40
 -10   3  -5   25.20    4.50
  10  -3   5   21.30    5.50
 -11   3  -5    6.90    3.20
  11  -3   5   -3.40    3.30
  12   2  -5  159.28   11.70
  12   2  -5  172.48   14.70
 -12  -2   5  171.18   10.90
  11   2  -5  123.09    9.20
  11   2  -5  109.49   12.30
 -11  -2   5  144.19    8.90
  10   2  -5  319.57   20.30
  10   2  -5  332.57   17.30
 -10  -2   5  327.77   16.60
   9   2  -5   16.80    5.00
  -9  -2   5   17.40    2.90
   8   2  -5   12.70    4.30
  -8  -2   5    5.90    3.60
  -8  -2   5    9.20    2.20
   7   2  -5  236.18   14.60
  -7  -2   5  244.88   15.00
  -7  -2   5  218.68   11.30
   6   2  -5  288.37   16.10
  -6  -2   5  265.67   12.80
  -6  -2   5  273.77   16.20
   5   2  -5 2977.00  121.09
   5   2  -5 2925.61  124.49
  -5  -2   5 2791.92  121.29
  -5  -2   5 2853.01  124.89
   4   2  -5   29.60    2.30
   4   2  -5   28.60    1.90
   4   2  -5   16.70    3.70
  -4  -2   5   26.40    4.60
  -4  -2   5   26.60    2.20
   3   2  -5    0.70    0.60
   3   2  -5    2.80    2.30
   3   2  -5    1.30    0.90
  -3  -2   5    2.50    2.00
  -3  -2   5    0.10    0.60
   2   2  -5   46.20    5.50
   2   2  -5   48.20    5.00
  -2  -2   5   38.20    2.00
  -2  -2   5   42.50    2.70
  -2  -2   5   43.30    5.00
   1   2  -5    3.30    1.20
   1   2  -5    2.80    1.90
   1   2  -5    2.20    1.90
  -1  -2   5    2.60    1.80
  -1  -2   5    2.90    1.10
   0   2  -5  731.63   33.50
   0   2  -5  758.82   32.50
   0   2  -5  801.42   34.10
   0  -2   5  725.03   33.80
   0  -2   5  750.82   31.60
   0  -2   5  745.93   32.50
  -1   2  -5 1740.43   71.19
  -1   2  -5 1666.03   71.59
  -1   2  -5 1653.93   72.19
   1  -2   5 1669.13   70.29
   1  -2   5 1658.33   71.89
   1  -2   5 1665.03   71.29
  -2   2  -5 1225.08   52.09
  -2   2  -5 1224.38   51.99
   2  -2   5 1164.38   52.29
   2  -2   5 1199.18   52.29
   2  -2   5 1240.48   51.19
  -3   2  -5  120.99    6.70
  -3   2  -5  133.39    6.70
   3  -2   5  141.29    6.50
   3  -2   5  130.79    7.80
   3  -2   5  134.79    7.20
  -4   2  -5    5.70    1.50
  -4   2  -5    7.10    2.00
   4  -2   5   10.60    2.60
   4  -2   5    4.50    1.40
  -5   2  -5    2.00    1.70
  -5   2  -5    2.40    1.50
   5  -2   5    4.80    2.30
  -6   2  -5  914.11   41.30
  -6   2  -5  930.71   41.00
   6  -2   5  924.41   42.30
   6  -2   5  943.41   40.10
  -7   2  -5   86.19    6.60
  -7   2  -5   66.39    6.10
   7  -2   5   72.09    4.70
   7  -2   5   61.59    6.80
  -8   2  -5  148.19    9.00
  -8   2  -5  135.09    8.90
   8  -2   5  139.49   10.30
  -9   2  -5   53.39    5.60
  -9   2  -5   42.00    5.30
   9  -2   5   52.79    6.70
 -10   2  -5   -1.60    2.50
 -10   2  -5   -1.00    2.00
  10  -2   5    4.60    4.00
 -11   2  -5   54.29    6.30
 -11   2  -5   58.39    7.00
  11  -2   5   46.40    7.80
 -12   2  -5   86.09    8.20
  12  -2   5   73.19    9.80
  12   1  -5  120.09   12.80
  12   1  -5  125.89   10.20
 -12  -1   5  132.39   10.40
  11   1  -5   19.90    5.80
  11   1  -5   31.40    5.10
 -11  -1   5   23.20    4.40
  10   1  -5   71.29    7.20
  10   1  -5   69.59    8.70
 -10  -1   5   67.59    6.50
   9   1  -5   28.80    5.90
   9   1  -5   39.80    4.80
  -9  -1   5   30.10    3.80
   8   1  -5  329.07   19.50
  -8  -1   5  360.46   16.90
  -8  -1   5  358.86   20.40
   7   1  -5  983.60   44.30
  -7  -1   5  947.71   44.90
  -7  -1   5  920.61   41.40
   6   1  -5  726.13   35.30
  -6  -1   5  748.13   36.20
  -6  -1   5  780.62   32.90
   5   1  -5   -0.90    1.70
   5   1  -5    3.20    0.90
  -5  -1   5    4.60    2.40
  -5  -1   5    2.50    1.10
   4   1  -5  122.19    5.60
   4   1  -5  114.09    7.90
  -4  -1   5  108.49    5.70
   3   1  -5  174.78    7.90
   3   1  -5  175.38    7.60
  -3  -1   5  166.18   10.50
  -3  -1   5  161.38    7.70
   2   1  -5 2718.53  119.09
   2   1  -5 2889.71  119.29
   2   1  -5 2977.50  122.19
  -2  -1   5 2845.22  121.99
  -2  -1   5 2818.72  118.89
   1   1  -5 1340.17   53.29
   1   1  -5 1239.48   55.59
  -1  -1   5 1216.98   53.09
  -1  -1   5 1250.67   55.49
   0   1  -5 3942.51  162.58
   0   1  -5 4277.37  161.38
   0  -1   5 3766.52  160.48
   0  -1   5 3607.04  160.18
   0  -1   5 3589.54  162.18
  -1   1  -5   72.49    5.20
  -1   1  -5   64.19    3.30
  -1   1  -5   66.99    3.90
   1  -1   5   66.09    4.10
   1  -1   5   69.89    3.20
   1  -1   5   64.69    4.90
  -2   1  -5  100.39    5.20
  -2   1  -5   85.39    4.60
   2  -1   5   96.39    4.50
   2  -1   5   90.09    5.40
   2  -1   5   86.09    5.90
  -3   1  -5   25.50    2.40
  -3   1  -5   26.00    2.30
  -3   1  -5   23.80    2.00
   3  -1   5   29.90    3.30
   3  -1   5   30.00    2.30
   3  -1   5   23.90    3.20
  -4   1  -5  333.37   14.80
   4  -1   5  307.47   15.60
  -5   1  -5 1536.75   65.39
  -5   1  -5 1488.05   65.69
   5  -1   5 1563.54   66.49
  -6   1  -5  105.19    6.00
  -6   1  -5   80.59    5.80
   6  -1   5   85.49    6.80
  -7   1  -5   90.59    6.20
  -7   1  -5   82.49    6.10
   7  -1   5   81.79    7.20
   7  -1   5   95.79    5.90
  -8   1  -5  136.29    8.60
  -8   1  -5  135.89    8.50
   8  -1   5  131.49    9.80
  -9   1  -5   14.40    3.50
  -9   1  -5   10.40    3.00
   9  -1   5    5.50    3.60
 -10   1  -5  405.36   20.10
 -10   1  -5  401.96   19.60
  10  -1   5  349.37   21.30
 -11   1  -5  225.18   12.70
 -11   1  -5  202.18   13.00
  11  -1   5  198.28   14.60
 -12   1  -5   36.00    5.30
 -12   1  -5   41.40    6.30
  12  -1   5   31.60    6.50
  12   0  -5   48.50    7.10
  12   0  -5   53.89    8.40
  11   0  -5    1.30    3.60
  11   0  -5    1.90    2.60
 -11   0   5    3.30    2.60
  10   0  -5    1.00    2.60
  10   0  -5    0.30    3.30
 -10   0   5   10.40    2.90
   9   0  -5  297.67   18.20
   9   0  -5  297.07   16.40
  -9   0   5  358.76   16.30
  -9   0   5  314.37   18.90
   8   0  -5  774.22   36.90
   8   0  -5  776.32   38.70
  -8   0   5  869.21   36.70
  -8   0   5  861.71   39.90
   7   0  -5  467.75   24.60
   7   0  -5  490.55   23.00
  -7   0   5  512.85   25.80
  -7   0   5  510.05   22.70
   6   0  -5  713.43   31.40
  -6   0   5  717.33   31.10
  -6   0   5  681.53   34.00
  -5   0   5   62.69    6.10
  -5   0   5   58.69    3.90
   4   0  -5   58.49    3.10
  -4   0   5   48.30    5.70
  -4   0   5   47.50    3.30
   3   0  -5 1674.03   69.09
  -3   0   5 1613.94   72.19
   2   0  -5 1819.52   78.19
   2   0  -5 1887.71   78.19
   2   0  -5 1898.01   81.29
  -2   0   5 1876.11   81.19
   1   0  -5    5.90    2.20
  -1   0   5   15.10    2.80
   0   0  -5    4.30    0.50
   0   0  -5    5.80    0.70
   0   0  -5    4.70    1.90
   0   0   5    5.80    0.80
   0   0   5    8.90    2.20
  -1   0  -5  299.07   13.10
   1   0   5  320.77   13.10
   1   0   5  298.47   15.20
   1   0   5  295.17   13.50
  -2   0  -5  167.58    7.40
   2   0   5  165.18    7.30
   2   0   5  151.08    7.90
  -3   0  -5  942.51   41.10
  -3   0  -5  965.90   41.40
   3   0   5  974.10   41.00
   3   0   5  978.60   41.80
  -4   0  -5  986.60   42.00
   4   0   5  969.40   42.70
  -5   0  -5  232.88   11.10
  -5   0  -5  220.08   10.80
   5   0   5  213.18   11.60
  -6   0  -5  541.05   24.10
  -6   0  -5  525.15   24.20
   6   0   5  532.65   25.10
  -7   0  -5   17.40    2.70
  -7   0  -5   22.10    3.10
   7   0   5   17.90    3.70
  -8   0  -5  233.98   12.60
  -8   0  -5  241.28   12.50
   8   0   5  236.08   14.00
  -9   0  -5   19.20    3.50
  -9   0  -5   13.20    2.80
   9   0   5    9.10    3.40
 -10   0  -5   96.99    8.40
 -10   0  -5  108.59    7.40
  10   0   5   94.09    9.60
 -11   0  -5  263.47   14.10
 -11   0  -5  254.67   14.90
  11   0   5  248.68   16.50
 -12   0  -5    3.20    2.70
 -12   0  -5    0.90    3.00
  12   0   5    3.50    4.00
  12  -1  -5    0.90    3.40
  12  -1  -5    0.00    4.00
  11  -1  -5   87.99    9.80
  11  -1  -5   80.99    8.60
  10  -1  -5  280.97   16.90
  10  -1  -5  262.47   15.50
   9  -1  -5  566.54   28.00
   9  -1  -5  587.44   29.40
  -9   1   5  611.24   30.40
   8  -1  -5  358.66   19.30
   8  -1  -5  363.26   18.10
  -8   1   5  355.66   20.10
   7  -1  -5  132.49    8.20
  -7   1   5  139.69   10.10
   6  -1  -5    5.50    1.80
  -6   1   5    1.30    2.20
   5  -1  -5 1316.57   55.39
  -5   1   5 1257.07   57.89
   4  -1  -5 2740.03  114.09
   4  -1  -5 2815.82  113.79
  -4   1   5 2562.54  116.69
   3  -1  -5 1443.56   59.89
   3  -1  -5 1258.77   59.89
   3  -1  -5 1618.34   63.59
  -3   1   5 1383.36   62.69
   2  -1  -5  750.52   32.90
   2  -1  -5  765.02   33.00
   2  -1  -5  831.32   36.00
  -2   1   5  775.72   35.70
   1  -1  -5  369.66   18.00
  -1   1   5  342.17   17.80
   0   1   5  445.96   21.50
  -1  -1  -5  448.96   19.10
  -2  -1  -5 1151.48   49.50
  -2  -1  -5 1174.78   50.79
   2   1   5 1192.88   49.50
  -3  -1  -5 3305.67  140.59
  -3  -1  -5 3290.17  140.79
   3   1   5 3413.26  139.79
  -4  -1  -5 1096.69   47.20
  -4  -1  -5 1128.99   47.60
   4   1   5 1094.59   47.70
  -5  -1  -5   37.00    3.00
  -5  -1  -5   31.50    2.90
  -5  -1  -5   27.50    2.80
   5   1   5   31.80    3.10
  -6  -1  -5   38.40    2.90
  -6  -1  -5   32.10    3.40
  -6  -1  -5   36.70    3.40
   6   1   5   33.90    3.20
   6   1   5   32.30    3.90
  -7  -1  -5  629.94   28.40
  -7  -1  -5  663.83   28.70
   7   1   5  615.34   28.20
   7   1   5  639.04   29.70
  -8  -1  -5 1110.09   48.00
  -8  -1  -5 1061.79   48.20
   8   1   5 1099.29   49.50
   8   1   5 1115.29   47.70
  -9  -1  -5  419.06   19.40
  -9  -1  -5  382.76   19.70
   9   1   5  415.36   21.20
   9   1   5  402.06   19.20
 -10  -1  -5   47.10    4.80
 -10  -1  -5   45.60    5.40
  10   1   5   45.20    6.20
 -11  -1  -5   13.60    3.60
 -11  -1  -5   20.40    3.50
  11   1   5   12.60    4.40
 -12  -1  -5   39.40    5.80
 -12  -1  -5   38.50    4.80
  12   1   5   34.30    6.80
  12  -2  -5   28.10    5.90
  11  -2  -5  155.28   11.80
  11  -2  -5  139.19   11.00
  10  -2  -5  397.86   21.40
  10  -2  -5  379.56   20.60
   9  -2  -5  728.23   34.70
   9  -2  -5  763.52   35.60
  -9   2   5  727.43   36.20
   8  -2  -5  111.19    8.20
  -8   2   5  118.09    9.30
   7  -2  -5    0.80    2.00
  -7   2   5    0.00    2.10
   6  -2  -5  417.86   20.30
  -6   2   5  446.06   22.40
   5  -2  -5  822.92   35.80
  -5   2   5  796.12   37.90
   4  -2  -5 1209.98   52.29
  -4   2   5 1228.58   54.69
   3  -2  -5  658.33   31.20
   3  -2  -5  646.84   28.40
   3  -2  -5  693.33   28.30
  -3   2   5  608.04   30.60
   2  -2  -5  811.02   34.80
   2  -2  -5  803.32   37.30
   2  -2  -5  768.82   34.40
  -2   2   5  899.41   34.50
  -2   2   5  747.13   36.90
   1  -2  -5    1.20    0.60
   1  -2  -5    0.60    1.70
  -1   2   5    0.20    0.50
  -1   2   5    1.20    1.60
   0  -2  -5 3176.68  128.79
   0   2   5 2909.51  128.89
   0   2   5 2974.00  126.89
  -1  -2  -5 2024.70   86.89
  -2  -2  -5 8994.30  369.66
  -2  -2  -5 8704.53  367.46
   2   2   5 8524.15  368.86
  -3  -2  -5 2803.82  117.99
  -3  -2  -5 2864.51  119.39
   3   2   5 2901.01  117.99
   3   2   5 2679.13  119.29
  -4  -2  -5  531.75   23.40
  -4  -2  -5  496.05   22.10
   4   2   5  485.85   23.30
  -5  -2  -5    8.80    1.70
  -5  -2  -5    8.30    1.50
  -5  -2  -5   12.10    2.50
   5   2   5    9.80    2.50
  -6  -2  -5  193.08    9.90
  -6  -2  -5  171.18    9.30
  -6  -2  -5  184.88    9.10
   6   2   5  185.18   10.20
  -7  -2  -5  237.48   11.60
  -7  -2  -5  212.28   10.90
  -7  -2  -5  227.68   11.30
   7   2   5  216.88   12.00
  -8  -2  -5  830.42   37.40
  -8  -2  -5  842.92   36.90
   8   2   5  849.02   38.00
  -9  -2  -5  480.75   22.50
  -9  -2  -5  495.35   21.90
   9   2   5  443.16   23.50
   9   2   5  462.15   22.70
 -10  -2  -5   31.70    4.50
 -10  -2  -5   40.90    4.00
  10   2   5   31.90    5.60
 -11  -2  -5   92.99    6.30
 -11  -2  -5   71.09    7.60
  11   2   5   79.69    8.90
 -12  -2  -5   49.20    6.40
  12   2   5   59.09    8.10
 -13  -2  -5  104.49    9.70
  13   2   5   98.09   11.00
  12  -3  -5  353.16   20.80
  11  -3  -5  129.89   10.40
  11  -3  -5  128.39   10.50
  10  -3  -5  107.19    9.50
  10  -3  -5  123.49    9.60
 -10   3   5  136.19   10.30
   9  -3  -5  218.98   13.30
  -9   3   5  218.28   13.90
   8  -3  -5    3.80    2.70
  -8   3   5    2.40    2.70
   7  -3  -5    5.00    2.50
  -7   3   5    0.60    2.30
   6  -3  -5 1460.95   65.39
  -6   3   5 1555.74   67.39
   5  -3  -5 1225.48   52.69
  -5   3   5 1192.48   54.59
   4  -3  -5 1425.56   61.69
  -4   3   5 1340.37   63.59
  -4   3   5 1537.85   61.49
   3  -3  -5  166.18   10.70
   3  -3  -5  149.88    8.30
  -3   3   5  154.48   10.20
  -3   3   5  175.98    8.20
   2  -3  -5   25.00    2.60
   2  -3  -5   42.90    5.50
   2  -3  -5   29.70    2.80
   2  -3  -5   30.60    4.70
  -2   3   5   27.60    4.20
  -2   3   5   30.70    2.60
   1  -3  -5  801.12   34.50
   1  -3  -5  745.63   31.90
   1  -3  -5  742.73   31.70
  -1   3   5  680.93   34.20
  -1   3   5  735.43   31.80
   0  -3  -5  298.37   15.60
   0  -3  -5  288.57   13.20
   0   3   5  318.77   13.50
  -1  -3  -5 1210.78   52.09
   1   3   5 1078.19   51.89
   1   3   5 1242.18   49.99
  -2  -3  -5 1469.95   62.19
  -2  -3  -5 1423.96   60.09
   2   3   5 1376.76   62.19
  -3  -3  -5 2504.55  100.89
  -3  -3  -5 2248.97   98.89
   3   3   5 2311.17  100.99
  -4  -3  -5    1.20    1.10
  -4  -3  -5    3.40    2.50
   4   3   5    0.90    2.30
  -5  -3  -5 1793.82   79.09
  -5  -3  -5 1921.71   78.69
  -5  -3  -5 1995.70   80.89
   5   3   5 1761.22   80.89
  -6  -3  -5  844.72   37.60
  -6  -3  -5  834.72   36.30
  -6  -3  -5  854.21   35.80
   6   3   5  794.72   37.90
  -7  -3  -5  823.02   37.90
  -7  -3  -5  955.70   39.30
  -7  -3  -5  859.61   37.30
   7   3   5  822.82   39.40
  -8  -3  -5  750.52   31.50
  -8  -3  -5  686.33   32.10
   8   3   5  709.23   33.60
  -9  -3  -5  100.69    5.80
  -9  -3  -5   94.79    6.50
   9   3   5   96.89    7.90
 -10  -3  -5    7.40    2.00
 -10  -3  -5    4.80    2.50
  10   3   5    2.10    3.00
 -11  -3  -5  124.59    8.70
 -11  -3  -5  139.89   10.20
  11   3   5  112.39    9.90
 -12  -3  -5  122.29    9.20
  12   3   5  126.39   10.70
 -13  -3  -5    1.70    3.00
  13   3   5    9.20    4.60
  12  -4  -5  168.68   13.30
  11  -4  -5   24.90    5.80
  10  -4  -5  145.19   11.10
  10  -4  -5  165.08   11.20
 -10   4   5  156.38   11.40
   9  -4  -5  182.18   12.00
  -9   4   5  176.48   12.00
   8  -4  -5  207.48   12.80
  -8   4   5  211.08   13.30
  -8   4   5  218.38   12.10
   7  -4  -5  601.34   29.10
  -7   4   5  618.24   28.60
  -7   4   5  625.04   30.10
   6  -4  -5 1397.26   62.99
  -6   4   5 1454.65   62.69
  -6   4   5 1469.75   64.49
   5  -4  -5 1244.68   53.29
  -5   4   5 1191.78   54.59
  -5   4   5 1202.28   52.89
   4  -4  -5  199.28   10.90
  -4   4   5  211.88   12.50
  -4   4   5  215.78   10.80
   3  -4  -5  106.79    6.50
  -3   4   5  108.89    6.30
  -3   4   5  119.59    6.40
  -3   4   5  101.19    8.00
   2  -4  -5  217.78   11.00
  -2   4   5  223.88   10.80
  -2   4   5  209.98   13.00
  -2   4   5  248.18   11.10
   1  -4  -5  677.63   31.30
   1  -4  -5  638.14   28.60
   1  -4  -5  662.83   28.60
  -1   4   5  622.24   31.20
  -1   4   5  689.03   28.80
   0  -4  -5  938.41   41.10
   0  -4  -5 1027.10   43.70
   0  -4  -5  943.31   40.90
   0   4   5  901.81   43.50
   0   4   5  992.80   41.30
  -1  -4  -5 7169.28  303.87
  -1  -4  -5 7414.36  303.77
  -1  -4  -5 7084.79  305.77
   1   4   5 7759.42  305.97
   1   4   5 6653.73  307.47
  -2  -4  -5  619.74   29.20
   2   4   5  590.14   29.40
   2   4   5  652.53   27.30
  -3  -4  -5 1059.19   46.40
  -3  -4  -5 1143.69   48.90
   3   4   5 1069.79   49.10
  -4  -4  -5 2314.77   95.29
  -4  -4  -5 2143.59   92.89
  -4  -4  -5 2178.98   92.09
   4   4   5 2182.28   95.59
  -5  -4  -5 1312.87   56.49
  -5  -4  -5 1425.06   61.09
  -5  -4  -5 1315.07   57.39
   5   4   5 1341.07   59.99
  -6  -4  -5 1138.49   48.10
  -6  -4  -5 1119.09   47.20
   6   4   5 1087.99   50.39
  -7  -4  -5  848.42   37.60
  -7  -4  -5  848.32   36.60
   7   4   5  874.91   39.90
  -8  -4  -5   43.40    4.30
  -8  -4  -5   39.60    2.90
   8   4   5   37.60    5.70
  -9  -4  -5    7.50    2.30
  -9  -4  -5    2.10    1.20
   9   4   5    3.40    3.00
 -10  -4  -5  100.69    5.70
 -10  -4  -5  104.69    7.20
  10   4   5   83.39    9.10
 -11  -4  -5  278.47   15.10
 -12  -4  -5   27.80    4.70
  12   4   5   24.80    5.40
 -13  -4  -5  132.59   10.60
  13   4   5  107.89   11.10
  11  -5  -5   44.70    7.10
  10  -5  -5   -0.70    3.20
 -10   5   5    2.10    2.70
   9  -5  -5  116.79   10.30
  -9   5   5  101.89    8.50
  -9   5   5  105.39    8.30
   8  -5  -5   17.20    4.20
  -8   5   5   13.20    3.40
  -8   5   5   27.40    4.80
   7  -5  -5  507.35   25.50
  -7   5   5  526.45   24.80
  -7   5   5  517.05   25.90
   6  -5  -5   72.29    6.10
  -6   5   5   62.79    6.00
  -6   5   5   65.09    6.50
   5  -5  -5  518.15   25.00
  -5   5   5  524.95   24.60
  -5   5   5  543.75   26.30
   4  -5  -5   17.60    3.00
  -4   5   5   25.80    4.20
  -4   5   5   18.40    2.70
   3  -5  -5  248.68   12.50
  -3   5   5  247.08   12.20
  -3   5   5  239.18   14.00
   2  -5  -5  447.26   19.80
  -2   5   5  399.56   19.40
  -2   5   5  398.46   21.70
  -2   5   5  463.45   19.90
   1  -5  -5  373.86   18.00
   1  -5  -5  403.96   17.80
  -1   5   5  395.26   20.70
  -1   5   5  391.56   17.80
  -1   5   5  406.96   18.30
   0  -5  -5  619.94   27.00
   0  -5  -5  651.03   26.70
   0   5   5  588.84   26.50
   0   5   5  572.34   29.60
   0   5   5  624.14   27.20
  -1  -5  -5  655.23   28.30
  -1  -5  -5  645.24   27.80
   1   5   5  693.83   28.70
   1   5   5  584.84   30.90
  -2  -5  -5  708.43   30.20
   2   5   5  639.54   33.60
   2   5   5  774.12   31.40
  -3  -5  -5  632.24   26.60
  -3  -5  -5  608.44   27.50
   3   5   5  664.03   31.00
  -4  -5  -5  341.47   16.60
   4   5   5  406.76   20.10
  -5  -5  -5  158.48    8.30
   5   5   5  179.48   11.60
  -6  -5  -5  636.14   28.00
   6   5   5  629.14   31.00
  -7  -5  -5  255.97   12.50
   7   5   5  253.37   15.30
  -8  -5  -5   21.30    3.00
   8   5   5   27.50    5.40
  -9  -5  -5  185.28   10.30
   9   5   5  184.38   12.90
 -10  -5  -5  175.88    9.90
  10   5   5  149.59   12.00
 -11  -5  -5   57.69    5.90
  11   5   5   47.80    7.20
 -12  -5  -5    9.00    3.30
 -13  -5  -5    2.40    3.10
  13   5   5   -2.50    3.20
  11  -6  -5   15.30    5.00
 -11   6   5   13.50    4.20
  10  -6  -5  249.18   15.90
 -10   6   5  241.68   14.70
   9  -6  -5   95.39    9.60
  -9   6   5  107.99    8.60
   8  -6  -5  374.26   20.60
  -8   6   5  383.36   19.90
  -8   6   5  388.36   20.30
   7  -6  -5  479.45   24.90
  -7   6   5  505.45   25.00
  -7   6   5  505.75   24.40
   6  -6  -5   36.60    5.10
  -6   6   5   42.00    4.90
  -6   6   5   44.40    5.70
   5  -6  -5  113.49    8.00
  -5   6   5  113.69    8.60
  -5   6   5  121.39    7.60
   4  -6  -5 1283.67   55.99
  -4   6   5 1259.37   55.49
  -4   6   5 1273.27   57.39
   3  -6  -5  210.78   11.70
  -3   6   5  231.18   13.50
  -3   6   5  217.48   11.30
   2  -6  -5  787.32   36.10
  -2   6   5  811.12   38.90
  -2   6   5  820.82   35.80
  -2   6   5  838.82   38.50
   1  -6  -5  228.08   11.80
  -1   6   5  229.08   14.40
  -1   6   5  246.38   11.40
   0  -6  -5    7.90    1.50
   0  -6  -5    3.60    1.60
   0   6   5    4.00    3.30
   0   6   5    6.90    1.40
  -1  -6  -5  191.28    9.80
  -1  -6  -5  210.08    9.10
   1   6   5  165.98   12.20
   1   6   5  188.38    9.00
  -2  -6  -5    5.10    1.00
  -2  -6  -5    6.50    1.60
   2   6   5    5.40    3.40
   3   6   5 3775.22  162.38
  -4  -6  -5  863.71   38.80
   4   6   5  941.61   42.90
  -5  -6  -5 1205.18   51.99
   5   6   5 1220.18   55.79
  -6  -6  -5   30.70    3.10
   6   6   5   32.80    5.70
  -7  -6  -5  202.28   10.10
   7   6   5  183.28   13.20
  -8  -6  -5   98.69    6.30
   8   6   5   91.89    9.80
  -9  -6  -5  643.44   29.50
   9   6   5  646.34   33.10
 -10  -6  -5  226.28   11.90
  10   6   5  199.98   15.00
 -11  -6  -5   69.89    6.50
  11   6   5   64.59    8.80
 -12  -6  -5   24.30    4.20
 -13  -6  -5   18.00    4.20
  10  -7  -5   95.29   10.40
 -10   7   5  127.29    9.70
   9  -7  -5   97.99   10.00
  -9   7   5   98.09    9.20
   8  -7  -5  139.59   11.20
  -8   7   5  167.18   10.70
   7  -7  -5  291.47   16.90
  -7   7   5  301.17   16.50
  -7   7   5  298.47   16.20
   6  -7  -5   10.40    3.60
  -6   7   5   14.40    3.30
  -6   7   5   16.00    3.80
   5  -7  -5 1236.38   55.09
  -5   7   5 1246.08   54.39
  -5   7   5 1211.08   55.59
   4  -7  -5  410.66   20.70
  -4   7   5  421.46   21.80
  -4   7   5  420.06   20.10
   3  -7  -5  494.35   23.60
  -3   7   5  511.05   23.00
  -3   7   5  474.35   25.00
   2  -7  -5  800.82   37.00
  -2   7   5  819.32   36.40
  -2   7   5  837.02   40.00
  -2   7   5  842.42   39.30
   1  -7  -5    8.00    2.10
  -1   7   5    7.90    3.40
  -1   7   5   12.30    2.10
   0  -7  -5    3.50    1.70
   0   7   5    1.40    1.10
   0   7   5    0.30    2.70
  -1  -7  -5  894.31   41.00
  -1  -7  -5  983.50   40.20
   1   7   5  980.70   45.00
   1   7   5  899.41   40.10
  -2  -7  -5  610.84   24.90
  -2  -7  -5  561.44   25.90
   2   7   5  564.34   24.80
   2   7   5  553.04   29.50
   3   7   5 1348.86   62.09
  -4  -7  -5   15.80    2.10
   4   7   5   16.50    4.70
  -5  -7  -5   30.50    3.20
   5   7   5   33.50    6.00
  -6  -7  -5  249.08   12.50
   6   7   5  269.57   16.70
  -7  -7  -5  109.09    6.60
   7   7   5  109.69   10.20
  -8  -7  -5  855.61   38.40
   8   7   5  881.71   42.90
  -9  -7  -5  487.55   21.40
   9   7   5  400.26   24.90
 -10  -7  -5  149.09    9.00
  10   7   5  136.69   12.50
 -11  -7  -5    3.80    2.40
  11   7   5    2.80    4.30
 -12  -7  -5   48.00    5.60
  12   7   5   47.30    8.50
  10  -8  -5  264.67   18.20
 -10   8   5  314.67   17.60
   9  -8  -5   30.10    6.10
  -9   8   5   24.60    4.90
   8  -8  -5   18.30    4.70
  -8   8   5   25.00    4.40
   7  -8  -5   37.60    6.00
  -7   8   5   32.90    4.80
   6  -8  -5  147.69   10.60
  -6   8   5  162.58   10.00
  -6   8   5  142.29   10.00
   5  -8  -5 1540.85   69.79
  -5   8   5 1597.24   68.99
  -5   8   5 1586.54   70.19
   4  -8  -5  768.02   36.10
  -4   8   5  806.92   37.20
  -4   8   5  752.62   35.30
   3  -8  -5  351.96   18.00
  -3   8   5  360.36   20.70
  -3   8   5  349.37   17.20
  -3   8   5  337.77   19.20
   2  -8  -5   51.79    5.40
  -2   8   5   59.19    8.10
  -2   8   5   56.29    4.50
   1  -8  -5  167.08    9.60
  -1   8   5  158.48    8.80
  -1   8   5  172.38   12.90
   0  -8  -5  467.85   22.00
   0   8   5  435.36   25.30
   0   8   5  480.25   21.10
  -1  -8  -5 1306.37   57.09
  -1  -8  -5 1385.06   56.09
   1   8   5 1276.47   61.09
   1   8   5 1270.77   55.89
  -2  -8  -5  881.81   39.10
   2   8   5  862.41   37.70
   2   8   5  912.81   43.50
  -3  -8  -5   17.80    2.80
   3   8   5   18.60    1.60
   3   8   5   22.00    5.50
   4   8   5  668.53   34.40
  -5  -8  -5  224.78   11.00
   5   8   5  206.28   15.20
  -6  -8  -5  519.05   23.70
   6   8   5  528.15   28.70
  -7  -8  -5  479.35   21.90
   7   8   5  469.25   26.70
  -8  -8  -5  562.34   25.50
   8   8   5  547.95   30.60
  -9  -8  -5  123.59    7.60
   9   8   5  109.99   12.50
 -10  -8  -5    0.90    2.00
  10   8   5    2.50    4.30
 -11  -8  -5   75.89    6.90
  11   8   5   80.89   11.20
 -12  -8  -5   99.49    8.30
  12   8   5   92.79   12.20
   9  -9  -5   35.50    6.90
  -9   9   5   56.99    7.40
   8  -9  -5   31.40    6.30
  -8   9   5   44.10    6.00
   7  -9  -5  353.26   19.80
  -7   9   5  323.07   18.30
   6  -9  -5  311.87   18.30
  -6   9   5  335.67   17.60
   5  -9  -5  609.34   29.50
  -5   9   5  575.04   29.10
  -5   9   5  603.84   28.50
   4  -9  -5  484.15   24.00
  -4   9   5  458.15   22.90
  -4   9   5  479.45   24.60
   3  -9  -5   20.30    3.90
  -3   9   5   25.70    6.10
  -3   9   5   29.00    5.10
  -3   9   5   22.80    3.50
   2  -9  -5  112.29    7.90
  -2   9   5  110.89   10.60
  -2   9   5  104.69    7.00
   1  -9  -5   48.00    5.30
  -1   9   5   50.99    8.10
  -1   9   5   57.19    4.40
   0  -9  -5  888.91   40.80
   0   9   5  938.21   39.80
   0   9   5  894.41   45.00
  -1  -9  -5  555.74   25.40
   1   9   5  531.15   24.00
   1   9   5  529.05   29.50
  -2  -9  -5  703.03   31.50
   2   9   5  680.63   30.00
   2   9   5  687.53   36.00
  -3  -9  -5    4.00    2.00
   3   9   5    3.80    3.80
   3   9   5    9.80    1.30
   4   9   5   15.60    5.60
  -5  -9  -5  678.63   30.00
   5   9   5  656.53   35.40
  -6  -9  -5 1304.77   54.99
   6   9   5 1220.08   60.49
  -7  -9  -5  217.28   11.60
   7   9   5  242.18   17.10
  -8  -9  -5  162.08    9.20
   8   9   5  171.18   14.60
  -9  -9  -5   -2.50    1.50
   9   9   5    2.10    4.60
 -10  -9  -5   31.10    4.20
  10   9   5   28.90    7.50
 -11  -9  -5  121.39    8.60
  11   9   5  117.39   14.10
 -12  -9  -5   70.59    6.90
  12   9   5   91.59   12.70
   8 -10  -5  306.07   18.70
  -8  10   5  284.87   17.30
   7 -10  -5   81.49    9.30
  -7  10   5   77.99    8.00
   6 -10  -5  113.19   10.60
  -6  10   5  117.79    9.00
   5 -10  -5   52.09    6.80
  -5  10   5   48.80    5.90
   4 -10  -5   17.40    4.20
  -4  10   5   21.90    4.50
  -4  10   5   18.20    3.50
   3 -10  -5    4.30    2.90
  -3  10   5    2.80    2.90
  -3  10   5    0.60    3.60
  -3  10   5    3.00    2.20
   2 -10  -5  317.27   16.60
  -2  10   5  296.77   19.80
  -2  10   5  290.97   15.30
   1 -10  -5  818.82   39.20
  -1  10   5  887.41   38.30
  -1  10   5  864.31   43.80
   0 -10  -5  520.55   26.10
   0  10   5  554.04   30.70
   0  10   5  567.34   25.10
  -1 -10  -5   80.09    6.30
   1  10   5   70.19    9.90
   1  10   5   75.39    5.00
  -2 -10  -5  126.29    8.30
   2  10   5  129.99   12.70
   2  10   5  128.59    6.90
  -3 -10  -5  350.46   17.40
   3  10   5  346.17   15.50
   3  10   5  325.97   21.90
   4  10   5  204.08   16.40
   4  10   5  200.38    9.10
  -5 -10  -5  268.67   13.50
   5  10   5  267.97   19.40
  -6 -10  -5  329.17   16.10
   6  10   5  337.77   22.30
  -7 -10  -5   52.79    4.90
   7  10   5   89.79   12.00
  -8 -10  -5   -0.70    1.50
   8  10   5    4.00    5.10
  -9 -10  -5  132.69    8.30
   9  10   5  126.79   14.80
 -10 -10  -5  494.65   23.90
  10  10   5  508.75   30.50
 -11 -10  -5  247.78   14.00
  11  10   5  275.77   20.90
   7 -11  -5   36.10    6.60
  -7  11   5   49.90    6.70
   6 -11  -5  105.99   10.40
  -6  11   5  111.69    8.90
   5 -11  -5   56.19    7.50
  -5  11   5   58.89    6.70
   4 -11  -5   72.79    8.20
  -4  11   5   93.09    8.00
   3 -11  -5  143.09   10.40
  -3  11   5  141.19   11.10
  -3  11   5  155.38   13.40
  -3  11   5  137.89    9.30
   2 -11  -5  270.67   15.90
  -2  11   5  285.37   15.00
  -2  11   5  301.27   19.80
   1 -11  -5  278.77   15.60
  -1  11   5  293.37   20.00
  -1  11   5  268.47   14.20
   0 -11  -5   10.00    3.30
   0  11   5   17.50    2.90
  -1 -11  -5  285.47   15.40
   1  11   5  293.27   20.40
   1  11   5  274.17   13.80
  -2 -11  -5  114.59    8.40
   2  11   5  122.29   13.90
   2  11   5  130.79    7.00
  -3 -11  -5  237.88   13.50
   3  11   5  245.58   11.70
   3  11   5  261.77   19.20
  -4 -11  -5  911.51   39.90
   4  11   5  874.01   37.30
   4  11   5  812.52   45.20
  -5 -11  -5  415.56   19.40
   5  11   5  387.16   25.90
  -6 -11  -5    1.70    1.60
   6  11   5    2.30    5.10
  -7 -11  -5    1.30    1.80
   7  11   5    4.70    5.50
  -8 -11  -5  153.18    9.20
   8  11   5  170.38   16.30
  -9 -11  -5  248.28   13.10
   9  11   5  223.78   19.70
 -10 -11  -5  269.17   14.20
  10  11   5  256.07   21.20
 -11 -11  -5   16.90    3.50
  11  11   5   10.30    6.90
   6 -12  -5   38.30    6.90
  -6  12   5   57.39    6.90
   5 -12  -5   31.70    6.00
  -5  12   5   31.80    5.10
   4 -12  -5  147.09   11.40
  -4  12   5  147.79   10.10
   3 -12  -5  329.07   18.40
  -3  12   5  313.37   21.60
  -3  12   5  317.37   17.10
   2 -12  -5  177.08   12.00
  -2  12   5  185.58   11.10
  -2  12   5  190.08   15.90
   1 -12  -5    7.50    3.30
  -1  12   5   11.00    2.80
  -1  12   5   14.60    5.80
   0 -12  -5   -1.20    2.10
   0  12   5   -1.10    4.40
   0  12   5    0.10    1.80
  -1 -12  -5    6.10    3.00
   1  12   5   10.60    5.90
   1  12   5    5.00    2.10
  -2 -12  -5  666.33   32.30
   2  12   5  703.93   30.60
   2  12   5  674.13   38.30
  -3 -12  -5  731.43   33.80
   3  12   5  726.33   31.60
   3  12   5  681.33   39.50
  -4 -12  -5  169.58   10.60
   4  12   5  146.79   16.60
   5  12   5    8.40    6.00
  -6 -12  -5    0.60    1.80
   6  12   5   -3.30    4.90
  -7 -12  -5  207.18   11.60
   7  12   5  227.88   19.00
  -8 -12  -5  636.34   29.50
   8  12   5  646.94   37.80
  -9 -12  -5  559.84   26.60
   9  12   5  581.64   35.20
 -10 -12  -5    8.30    2.90
  10  12   5    1.80    5.90
   5 -13  -5   84.89   10.00
  -5  13   5   73.69    8.20
   4 -13  -5  376.46   21.60
  -4  13   5  384.46   20.40
   3 -13  -5   24.30    5.30
  -3  13   5    8.90    5.40
  -3  13   5   17.30    3.80
   2 -13  -5   59.79    7.40
  -2  13   5   68.69    6.70
  -2  13   5   60.79   10.30
   1 -13  -5    2.40    3.00
  -1  13   5    4.70    5.40
  -1  13   5    5.00    2.50
   0 -13  -5  195.98   12.40
   0  13   5  192.68   17.10
   0  13   5  174.58   10.60
  -1 -13  -5  375.46   20.30
   1  13   5  388.86   18.70
   1  13   5  383.86   26.20
  -2 -13  -5  179.78   12.00
   2  13   5  199.38   10.30
   2  13   5  188.78   17.30
  -3 -13  -5  373.66   19.20
   3  13   5  355.46   25.40
   3  13   5  337.47   18.20
  -4 -13  -5    2.20    2.60
   4  13   5   -2.70    4.60
   5  13   5   12.20    7.20
  -6 -13  -5   49.10    5.10
   6  13   5   63.09   11.90
  -7 -13  -5  267.97   13.90
   7  13   5  248.18   21.70
  -8 -13  -5  250.67   13.80
   8  13   5  285.47   22.80
  -9 -13  -5   38.50    4.80
   9  13   5   71.19   13.20
   4 -14  -5   23.50    5.70
  -4  14   5   17.10    4.50
   3 -14  -5   18.70    5.20
  -3  14   5   21.20    6.90
  -3  14   5   23.40    4.60
   2 -14  -5   51.19    7.20
  -2  14   5   40.80    9.20
  -2  14   5   66.89    6.90
   1 -14  -5  174.28   12.80
  -1  14   5  208.98   18.00
  -1  14   5  201.58   11.80
   0 -14  -5  232.78   14.80
   0  14   5  244.88   13.20
   0  14   5  228.08   19.70
  -1 -14  -5  346.17   19.50
   1  14   5  339.37   25.40
   1  14   5  369.46   17.90
  -2 -14  -5  241.68   14.50
   2  14   5  235.58   20.60
   2  14   5  232.08   14.80
  -3 -14  -5   68.49    7.50
   3  14   5   56.69   11.10
  -4 -14  -5    7.40    3.40
   4  14   5   12.00    7.00
   5  14   5   42.90   10.60
  -6 -14  -5  279.77   14.70
   6  14   5  280.27   23.40
  -7 -14  -5  151.68    9.60
   7  14   5  180.18   20.00
  -8 -14  -5  204.58   11.40
   8  14   5  177.18   21.00
   2 -15  -5  150.28   12.20
  -2  15   5  169.58   18.60
  -2  15   5  160.08   10.80
   1 -15  -5    0.00    3.30
  -1  15   5    3.10    2.80
  -1  15   5   -3.10    4.20
   0 -15  -5   98.29    9.90
   0  15   5   96.59   14.40
   0  15   5  114.39    8.20
  -1 -15  -5   17.80    4.60
   1  15   5   13.70    7.40
  -2 -15  -5   -1.90    2.40
   2  15   5   -3.00    4.90
  -3 -15  -5   47.60    6.60
   3  15   5   47.20   10.50
  -4 -15  -5   92.59    9.30
   4  15   5   76.99   13.20
   5  15   5  156.68   19.40
  -6 -15  -5  153.78    9.70
   6  15   5  165.88   19.70
   6  12  -6  129.99   17.50
   5  12  -6   30.60    8.80
   4  12  -6   37.90    9.40
  -4 -12   6   48.20    6.00
   3  12  -6   84.19   13.30
  -3 -12   6   77.19    7.80
   2  12  -6   35.60    9.10
  -2 -12   6   42.40    6.10
   1  12  -6   21.50    7.90
   1  12  -6   17.70    4.20
  -1 -12   6   13.30    4.00
   0  12  -6   10.10    3.60
   0  12  -6    9.10    6.40
   0 -12   6   13.30    4.10
  -1  12  -6    0.50    2.90
   1 -12   6    4.20    3.50
  -2  12  -6   61.99    7.70
   2 -12   6   93.59    9.80
   8  11  -6   56.89   11.80
   7  11  -6  106.79   14.80
   6  11  -6  101.99   14.80
   5  11  -6  125.29   15.80
   4  11  -6   59.59   10.60
  -4 -11   6   61.49    6.60
   3  11  -6   53.69   10.00
  -3 -11   6   45.70    5.80
   2  11  -6    5.10    5.30
  -2 -11   6    7.60    3.40
   1  11  -6    2.50    5.00
  -1 -11   6   -0.60    2.60
   0  11  -6   57.59    6.90
   0  11  -6   53.79    9.60
   0 -11   6   47.30    6.80
  -1  11  -6  240.98   17.90
  -1  11  -6  222.08   13.80
   1 -11   6  209.68   14.20
  -2  11  -6  124.89   11.00
   2 -11   6  123.89   10.30
  -3  11  -6   13.40    4.20
   3 -11   6    7.90    4.20
  -4  11  -6   -4.40    2.60
   4 -11   6    1.00    3.20
   9  10  -6   -4.30    5.50
   8  10  -6   60.19   11.60
   7  10  -6  192.98   18.30
   6  10  -6   42.60    9.30
   5  10  -6   40.10    8.80
   4  10  -6   -0.80    4.20
  -4 -10   6    4.70    2.70
   3  10  -6    7.10    5.40
  -3 -10   6   13.20    3.10
   2  10  -6  204.38   16.50
  -2 -10   6  198.18   12.20
   1  10  -6  126.69   14.10
  -1 -10   6  137.29    9.50
   0  10  -6  121.69   13.40
   0 -10   6  107.29    8.80
  -1  10  -6   58.99    9.20
  -1  10  -6   51.29    6.20
   1 -10   6   61.59    7.20
  -2  10  -6   35.30    5.40
  -2  10  -6   44.90    8.00
   2 -10   6   40.90    6.20
  -3  10  -6    3.40    3.10
   3 -10   6    1.40    3.20
  -4  10  -6   77.09    8.40
   4 -10   6   83.49    9.40
  -5  10  -6  112.99   10.80
   5 -10   6  113.59   11.60
  -6  10  -6  114.99   11.20
   6 -10   6  125.59   12.50
  10   9  -6  105.09   14.50
   9   9  -6  319.97   24.20
   8   9  -6   56.79   10.80
   7   9  -6  176.98   16.40
   6   9  -6  240.18   19.10
  -6  -9   6  255.77   12.20
   5   9  -6    9.10    5.60
  -5  -9   6    9.20    1.60
   4   9  -6    5.20    4.90
  -4  -9   6    0.70    2.00
  -4  -9   6    1.90    1.20
   3   9  -6    0.20    4.20
  -3  -9   6    0.90    1.90
   2   9  -6  238.48   17.60
  -2  -9   6  250.87   13.80
   1   9  -6  461.55   26.90
  -1  -9   6  476.45   23.40
   0   9  -6  156.68   13.40
   0  -9   6  148.69   10.30
  -1   9  -6  145.79   12.60
   1  -9   6  154.98   10.50
  -2   9  -6    1.20    2.40
  -2   9  -6   -1.40    3.90
   2  -9   6    0.90    2.60
  -3   9  -6   42.40    7.10
  -3   9  -6   32.90    5.30
   3  -9   6   34.30    6.00
  -4   9  -6    5.10    3.30
   4  -9   6    4.50    3.50
  -5   9  -6  182.28   12.70
   5  -9   6  206.98   14.20
  -6   9  -6   19.60    4.70
   6  -9   6   26.50    6.10
  -7   9  -6   32.50    6.00
   7  -9   6   38.60    7.30
  10   8  -6   56.29   11.40
   9   8  -6   22.20    7.40
   8   8  -6   51.59    9.80
  -8  -8   6   56.49    4.60
   7   8  -6   24.60    7.20
  -7  -8   6   24.80    2.80
   6   8  -6    7.00    5.80
  -6  -8   6   17.90    2.20
   5   8  -6  197.48   16.10
  -5  -8   6  204.88    9.70
   4   8  -6   28.00    6.70
  -4  -8   6   22.20    2.30
  -4  -8   6   21.70    3.40
   3   8  -6  247.08   17.90
  -3  -8   6  266.47   13.90
  -3  -8   6  268.87   12.20
   2   8  -6  254.27   17.30
  -2  -8   6  246.28   13.50
   1   8  -6  143.39   12.30
  -1  -8   6  145.69    9.40
   0   8  -6    4.90    3.90
   0  -8   6    3.80    2.70
  -1   8  -6  120.39   11.00
   1  -8   6  135.79    9.30
  -2   8  -6  460.75   25.30
  -2   8  -6  471.95   23.40
   2  -8   6  471.15   23.90
  -3   8  -6   12.10    3.40
  -3   8  -6   16.90    5.10
   3  -8   6   14.40    4.00
  -4   8  -6   81.79    8.40
   4  -8   6   86.79    9.00
  -5   8  -6   53.89    6.70
   5  -8   6   55.59    7.50
  -6   8  -6   49.99    6.70
   6  -8   6   54.99    7.70
  -7   8  -6   35.40    6.10
   7  -8   6   48.60    7.70
  -8   8  -6   -3.40    2.60
   8  -8   6   -4.00    3.20
  11   7  -6   73.99   12.10
  10   7  -6  423.96   27.40
 -10  -7   6  409.66   20.80
   9   7  -6  183.48   16.90
  -9  -7   6  178.38    9.60
   8   7  -6   59.29   10.60
  -8  -7   6   68.39    4.60
   7   7  -6  321.47   22.10
  -7  -7   6  335.87   15.40
   6   7  -6  111.49   12.80
  -6  -7   6   97.59    5.50
   5   7  -6  106.79   12.20
  -5  -7   6  113.89    5.80
   4   7  -6  145.89   12.70
  -4  -7   6  139.59    8.30
  -4  -7   6  135.09    6.80
   3   7  -6  374.76   22.90
  -3  -7   6  390.36   19.10
  -3  -7   6  420.66   17.70
   2   7  -6   80.19    9.60
  -2  -7   6   75.89    5.80
   1   7  -6   13.30    4.40
  -1  -7   6    4.20    2.40
   0   7  -6  121.49   10.40
   0  -7   6  120.59    8.20
  -1   7  -6  285.07   17.70
  -1   7  -6  329.37   16.10
   1  -7   6  298.77   16.30
  -2   7  -6   45.40    6.60
   2  -7   6   41.60    5.70
  -3   7  -6  545.05   26.80
  -3   7  -6  546.85   27.50
   3  -7   6  571.74   27.60
  -4   7  -6  136.29    9.20
  -4   7  -6  130.79    9.30
   4  -7   6  122.09   10.00
  -5   7  -6   82.59    7.90
   5  -7   6   85.89    9.20
  -6   7  -6   48.00    6.30
   6  -7   6   56.69    7.70
  -7   7  -6   10.60    3.80
   7  -7   6    0.90    3.50
  -8   7  -6   55.39    7.10
   8  -7   6   67.99    8.90
  -9   7  -6  137.99   10.90
   9  -7   6  139.19   13.90
  11   6  -6  184.88   17.10
 -11  -6   6  162.18   10.00
  10   6  -6   77.99   11.60
 -10  -6   6   83.39    6.60
   9   6  -6   33.10    8.10
  -9  -6   6   26.80    3.20
   8   6  -6  161.48   14.30
  -8  -6   6  158.88    8.40
   7   6  -6  153.48   15.00
  -7  -6   6  118.89    6.70
   6   6  -6  240.58   17.50
  -6  -6   6  264.37   12.00
   5   6  -6   17.20    5.10
  -5  -6   6   22.00    2.10
   4   6  -6  229.88   15.20
  -4  -6   6  195.18    9.30
   3   6  -6   13.80    4.50
   2   6  -6  261.57   16.40
  -2  -6   6  262.27   13.30
   1   6  -6   10.70    3.90
  -1  -6   6    7.80    2.40
   0   6  -6  284.07   16.80
   0  -6   6  300.67   15.20
  -1   6  -6    4.70    3.00
  -1   6  -6   12.60    2.80
   1  -6   6    5.60    2.50
  -2   6  -6  427.16   22.80
  -2   6  -6  475.35   21.30
   2  -6   6  432.16   22.10
  -3   6  -6  320.67   17.60
   3  -6   6  354.16   18.10
  -4   6  -6    4.20    2.30
  -4   6  -6   10.70    2.90
   4  -6   6    2.50    2.80
  -5   6  -6   13.20    3.50
   5  -6   6   13.10    4.20
  -6   6  -6   37.40    5.10
   6  -6   6   50.09    7.00
  -7   6  -6   43.20    5.90
   7  -6   6   62.99    7.90
  -8   6  -6   94.39    9.00
   8  -6   6   76.29    9.60
  -9   6  -6  314.17   17.90
   9  -6   6  299.27   19.50
  12   5  -6  199.18   19.20
 -12  -5   6  255.47   13.40
  11   5  -6  104.39   13.80
 -11  -5   6  127.19    8.10
  10   5  -6   24.80    7.10
 -10  -5   6   21.10    3.10
   9   5  -6  219.38   16.90
  -9  -5   6  213.68   11.10
   8   5  -6  574.44   31.80
  -8  -5   6  580.34   25.90
   7   5  -6  445.06   26.30
  -7  -5   6  473.15   20.80
   6   5  -6 1982.40   88.89
  -6  -5   6 1949.60   82.99
   5   5  -6   42.20    6.70
  -5  -5   6   58.09    3.30
   4   5  -6    3.00    3.30
  -4  -5   6    1.10    0.70
  -4  -5   6   -0.10    2.10
   3   5  -6  229.28   14.90
  -3  -5   6  231.08   11.50
  -3  -5   6  222.48   13.70
  -3  -5   6  236.58   10.30
   2   5  -6  670.73   32.60
  -2  -5   6  644.94   29.50
  -2  -5   6  676.43   31.60
   1   5  -6 1112.89   50.49
  -1  -5   6 1083.09   48.10
  -1  -5   6 1112.59   49.40
   0   5  -6  304.77   17.00
   0   5  -6  338.67   17.60
   0  -5   6  301.67   15.40
   0  -5   6  301.87   15.60
  -1   5  -6  210.78   11.80
  -1   5  -6  209.78   12.70
   1  -5   6  236.88   10.20
   1  -5   6  200.08   11.60
  -2   5  -6  517.95   24.70
  -2   5  -6  507.95   23.70
   2  -5   6  499.95   24.30
  -3   5  -6   38.60    4.70
   3  -5   6   38.90    4.90
  -4   5  -6   61.39    6.10
  -4   5  -6   84.99    5.80
   4  -5   6   60.99    6.70
  -5   5  -6  206.08   11.80
   5  -5   6  187.68   12.40
  -6   5  -6  339.17   17.60
   6  -5   6  319.27   18.50
  -7   5  -6   13.20    3.40
   7  -5   6   13.80    4.40
  -8   5  -6   89.49    8.60
   8  -5   6   94.59    9.90
  -9   5  -6    7.40    3.40
   9  -5   6    5.50    4.10
 -10   5  -6   49.99    6.70
  10  -5   6   51.49    8.40
  12   4  -6  176.48   16.40
 -12  -4   6  189.38   11.30
  11   4  -6  127.89   14.40
 -11  -4   6  147.79    9.10
  10   4  -6   51.69    9.00
 -10  -4   6   46.00    4.90
   9   4  -6  640.34   34.00
  -9  -4   6  615.94   28.30
   8   4  -6  558.14   30.40
  -8  -4   6  552.34   25.00
   7   4  -6  245.28   16.20
  -7  -4   6  222.38   11.10
   6   4  -6    5.70    3.60
  -6  -4   6    3.70    2.90
  -6  -4   6    3.40    1.30
   5   4  -6   15.10    4.40
  -5  -4   6   17.60    4.40
  -5  -4   6   16.20    1.70
   4   4  -6   13.30    4.00
  -4  -4   6   16.40    3.80
  -4  -4   6   21.50    1.70
   3   4  -6 1371.56   60.29
  -3  -4   6 1276.97   59.69
  -3  -4   6 1352.96   55.89
  -3  -4   6 1321.77   56.99
   2   4  -6  812.02   38.00
   2   4  -6  835.92   35.60
  -2  -4   6  787.52   35.20
  -2  -4   6  789.12   34.10
  -2  -4   6  824.82   37.60
   1   4  -6  717.33   33.70
  -1  -4   6  703.83   31.50
  -1  -4   6  719.43   33.10
   0   4  -6 1576.74   67.19
   0   4  -6 1510.75   67.29
   0  -4   6 1519.45   64.39
   0  -4   6 1546.05   66.69
   0  -4   6 1502.55   65.79
  -1   4  -6  105.39    7.60
  -1   4  -6  112.09    7.20
   1  -4   6  104.69    6.60
   1  -4   6  110.89    5.40
   1  -4   6  107.79    6.90
  -2   4  -6  105.09    7.30
  -2   4  -6  120.39    7.20
   2  -4   6  109.19    7.30
   2  -4   6  113.09    5.70
   2  -4   6  109.09    6.30
  -3   4  -6   94.99    6.40
   3  -4   6   97.69    7.20
   3  -4   6   97.69    5.10
  -4   4  -6  545.65   25.20
  -4   4  -6  521.55   23.80
   4  -4   6  536.45   25.80
  -5   4  -6  140.39    9.00
   5  -4   6  144.79    9.80
  -6   4  -6  259.37   14.30
   6  -4   6  264.97   15.40
  -7   4  -6  521.75   25.70
   7  -4   6  535.55   27.10
  -8   4  -6    3.00    2.70
   8  -4   6    2.90    3.40
  -9   4  -6   12.50    3.70
   9  -4   6   27.40    5.90
 -10   4  -6    2.60    2.90
  10  -4   6    0.70    3.80
 -11   4  -6   64.49    7.40
  11  -4   6   35.10    7.20
  12   3  -6    1.90    5.20
  12   3  -6   -0.60    2.70
 -12  -3   6    3.00    2.70
  11   3  -6    3.00    4.70
 -11  -3   6    0.80    2.10
  10   3  -6  385.76   23.70
 -10  -3   6  386.56   18.90
   9   3  -6  830.12   42.30
  -9  -3   6  856.41   37.60
   8   3  -6  243.88   16.50
  -8  -3   6  256.67   12.50
   7   3  -6  624.94   32.20
  -7  -3   6  636.14   27.90
  -7  -3   6  631.84   32.50
   6   3  -6   40.20    6.40
  -6  -3   6   43.10    3.00
  -6  -3   6   32.90    5.90
   5   3  -6  140.69    6.40
   5   3  -6  137.99   10.20
  -5  -3   6  130.39   10.00
  -5  -3   6  116.09    6.30
   4   3  -6  197.38    9.40
   4   3  -6  207.18   12.50
  -4  -3   6  185.18    8.60
  -4  -3   6  179.28   12.00
   3   3  -6  382.06   20.30
   3   3  -6  411.56   17.80
  -3  -3   6  385.76   16.80
  -3  -3   6  387.26   20.50
   2   3  -6   35.50    3.20
   2   3  -6   34.60    4.90
  -2  -3   6   36.90    1.80
  -2  -3   6   37.20    4.90
  -2  -3   6   34.00    2.80
   1   3  -6  908.31   37.20
   1   3  -6  792.12   38.80
  -1  -3   6  880.61   39.00
  -1  -3   6  835.02   37.00
   0   3  -6   10.60    2.80
   0   3  -6   10.40    2.80
   0   3  -6   13.70    2.20
   0  -3   6    8.20    2.00
   0  -3   6   10.90    1.10
   0  -3   6   15.50    2.90
  -1   3  -6  166.58    8.60
  -1   3  -6  136.09    9.00
  -1   3  -6  163.98    9.50
   1  -3   6  168.48    9.10
   1  -3   6  158.38    8.70
   1  -3   6  161.18    7.30
  -2   3  -6 1220.08   53.99
   2  -3   6 1243.08   53.79
   2  -3   6 1224.18   54.09
   2  -3   6 1277.07   52.59
  -3   3  -6  181.98    9.50
   3  -3   6  183.48    9.20
   3  -3   6  178.58   10.30
   4  -3   6  388.96   17.10
   4  -3   6  371.56   19.00
  -5   3  -6  273.47   13.80
   5  -3   6  250.27   14.40
  -6   3  -6  147.09    9.10
   6  -3   6  142.29   10.10
  -7   3  -6   19.00    3.50
   7  -3   6   17.60    4.40
  -8   3  -6   65.09    6.50
   8  -3   6   55.49    7.20
  -9   3  -6   11.30    3.40
   9  -3   6   19.30    5.00
 -10   3  -6  332.77   18.20
  10  -3   6  341.37   20.40
 -11   3  -6   40.80    5.80
  11  -3   6   38.90    7.50
  12   2  -6  138.59   13.40
  12   2  -6  129.89   10.10
 -12  -2   6  131.59    9.20
  11   2  -6  129.29    9.60
  11   2  -6  141.09   12.80
 -11  -2   6  135.29    9.00
  10   2  -6  308.07   16.60
  10   2  -6  313.57   19.90
 -10  -2   6  322.47   16.10
   9   2  -6  667.03   33.20
  -9  -2   6  608.94   28.90
   8   2  -6  130.69   11.30
  -8  -2   6  134.09   11.20
  -8  -2   6  137.69    7.80
   7   2  -6   -0.70    2.90
  -7  -2   6    0.50    1.30
  -7  -2   6    0.40    2.60
   6   2  -6   46.90    6.40
  -6  -2   6   61.29    3.90
  -6  -2   6   74.59    7.30
   5   2  -6  207.58    9.70
   5   2  -6  217.88    9.20
   5   2  -6  183.98   12.20
  -5  -2   6  181.78    9.30
  -5  -2   6  193.68   12.90
   4   2  -6  877.51   38.70
   4   2  -6  920.91   38.20
   4   2  -6  943.41   41.80
  -4  -2   6  876.91   38.40
  -4  -2   6  906.11   42.30
   3   2  -6  212.08   12.20
   3   2  -6  210.18    9.70
  -3  -2   6  213.68    9.10
  -3  -2   6  182.58   12.10
   2   2  -6 1049.49   49.30
   2   2  -6 1155.78   47.20
  -2  -2   6 1131.69   47.10
  -2  -2   6 1084.09   49.90
   1   2  -6  419.46   20.00
   1   2  -6  400.06   18.10
   1   2  -6  429.36   20.60
  -1  -2   6  433.96   20.50
  -1  -2   6  373.66   17.90
   0   2  -6   20.30    3.20
   0   2  -6   32.40    4.30
   0   2  -6   25.70    2.60
   0  -2   6   23.80    2.50
   0  -2   6   27.10    3.80
   0  -2   6   26.70    1.40
  -1   2  -6  180.18    9.80
  -1   2  -6  184.28    9.20
  -1   2  -6  201.48   10.70
   1  -2   6  187.68   10.30
   1  -2   6  184.98    8.10
   1  -2   6  161.88    9.20
  -2   2  -6  756.52   30.70
  -2   2  -6  651.73   30.60
   2  -2   6  644.94   30.70
   2  -2   6  686.93   31.20
   2  -2   6  721.83   29.60
  -3   2  -6  124.69    6.70
  -3   2  -6  135.29    7.00
   3  -2   6  142.59    6.50
   3  -2   6  129.09    7.60
   3  -2   6  122.39    7.70
  -4   2  -6  311.97   14.80
   4  -2   6  306.17   15.90
   4  -2   6  328.37   15.30
  -5   2  -6  440.26   20.20
  -5   2  -6  429.66   20.70
   5  -2   6  442.66   20.30
   5  -2   6  440.16   21.50
  -6   2  -6   10.00    2.40
  -6   2  -6   14.30    2.90
   6  -2   6   12.40    3.50
  -7   2  -6   70.69    6.30
  -7   2  -6   65.89    5.90
   7  -2   6   61.29    6.80
  -8   2  -6   -1.00    2.10
  -8   2  -6   -0.70    1.80
   8  -2   6    4.50    3.20
  -9   2  -6   94.39    7.20
  -9   2  -6   80.69    7.40
   9  -2   6   94.39    9.70
 -10   2  -6   41.70    5.60
 -10   2  -6   29.30    4.70
  10  -2   6   29.10    6.30
 -11   2  -6   67.49    7.10
 -11   2  -6   62.49    7.40
  11  -2   6   69.49    9.50
  12   1  -6  326.87   18.80
  12   1  -6  339.07   21.70
  11   1  -6  506.55   28.30
  11   1  -6  511.55   25.50
 -11  -1   6  503.25   24.70
  10   1  -6   29.10    4.50
  10   1  -6   31.30    6.40
 -10  -1   6   35.20    4.40
   9   1  -6    1.30    3.40
   9   1  -6    1.40    2.00
  -9  -1   6    2.70    1.90
  -9  -1   6    0.00    2.90
   8   1  -6    1.80    1.90
   8   1  -6   -0.50    3.20
  -8  -1   6    1.70    1.70
  -8  -1   6    0.60    2.80
   7   1  -6  330.47   19.10
  -7  -1   6  336.07   19.80
  -7  -1   6  365.06   16.40
   6   1  -6  722.93   34.60
  -6  -1   6  723.03   35.40
  -6  -1   6  716.03   31.60
   5   1  -6  515.65   25.60
   5   1  -6  536.55   22.60
  -5  -1   6  513.95   22.90
  -5  -1   6  516.15   26.50
   4   1  -6   52.49    2.70
  -4  -1   6   48.00    3.00
  -4  -1   6   35.10    5.20
   3   1  -6  346.17   15.10
   3   1  -6  360.86   14.80
  -3  -1   6  315.07   18.10
   2   1  -6   90.69    3.90
   2   1  -6   88.49    4.50
  -2  -1   6   87.49    7.20
   1   1  -6 2615.04  104.29
   1   1  -6 2571.74  107.29
  -1  -1   6 2394.96  104.09
  -1  -1   6 2362.56  106.89
   0   1  -6 1118.99   47.80
   0   1  -6 1129.29   50.29
   0  -1   6 1184.18   48.00
   0  -1   6 1074.49   49.99
  -1   1  -6 1979.90   85.29
  -1   1  -6 2038.70   83.19
  -1   1  -6 1908.41   82.59
   1  -1   6 1968.40   84.99
   1  -1   6 2015.90   82.49
   1  -1   6 1916.51   83.39
  -2   1  -6  513.65   22.90
  -2   1  -6  553.14   23.60
   2  -1   6  526.75   24.80
   2  -1   6  515.25   23.80
   2  -1   6  549.25   22.80
  -3   1  -6  165.08    8.50
  -3   1  -6  189.08    8.60
   3  -1   6  170.48    9.90
   3  -1   6  188.38    8.40
   3  -1   6  177.98    9.50
  -4   1  -6  178.98    8.50
   4  -1   6  155.68    9.20
  -5   1  -6   37.70    4.00
  -5   1  -6   49.10    4.00
   5  -1   6   39.20    4.50
  -6   1  -6  359.46   17.10
  -6   1  -6  348.77   16.70
   6  -1   6  344.57   17.90
  -7   1  -6    5.50    2.10
  -7   1  -6    9.70    2.50
   7  -1   6   10.10    3.20
  -8   1  -6   74.09    5.70
  -8   1  -6   59.29    5.70
   8  -1   6   56.29    6.80
  -9   1  -6  296.47   15.20
  -9   1  -6  273.27   15.20
   9  -1   6  283.47   16.90
 -10   1  -6   83.39    7.20
 -10   1  -6   65.29    6.90
  10  -1   6   72.99    8.60
 -11   1  -6    1.00    2.80
 -11   1  -6    7.30    3.50
  11  -1   6    4.70    4.10
 -12   1  -6   60.39    6.80
 -12   1  -6   55.99    7.30
  12  -1   6   57.19    8.40
  12   0  -6  369.36   22.00
  12   0  -6  338.27   19.70
  11   0  -6  111.79   10.80
  11   0  -6  113.79    9.10
  10   0  -6   27.50    5.80
  10   0  -6   23.60    4.30
   9   0  -6    0.40    3.10
   9   0  -6   -0.30    2.00
  -9   0   6   -0.80    1.90
  -9   0   6    1.80    3.10
   8   0  -6  422.86   20.10
   8   0  -6  412.46   22.30
  -8   0   6  434.16   23.40
  -8   0   6  386.46   19.50
   7   0  -6 1131.59   49.50
   7   0  -6 1001.50   46.80
  -7   0   6 1061.79   50.29
  -7   0   6 1101.09   46.70
   6   0  -6  716.83   31.70
  -6   0   6  703.83   31.50
  -6   0   6  724.93   35.00
  -5   0   6  236.88   14.30
   4   0  -6   57.19    3.20
   3   0  -6  469.95   20.10
  -3   0   6  470.05   23.60
   2   0  -6 1153.68   47.30
   2   0  -6 1153.28   47.30
  -2   0   6 1061.29   50.59
  -1   0   6 2127.29   92.19
   0   0  -6  126.19    5.70
   0   0  -6  126.99    8.50
   0   0   6  138.19    8.60
   0   0   6  135.19    6.10
  -1   0  -6  413.46   17.10
   1   0   6  395.96   17.60
   1   0   6  412.36   17.10
   1   0   6  366.96   19.50
  -2   0  -6  115.49    5.70
   2   0   6  125.19    5.70
   2   0   6  109.69    7.80
   2   0   6  133.19    6.60
  -3   0  -6    0.70    0.90
  -3   0  -6    2.10    1.50
   3   0   6    2.10    0.80
   3   0   6    1.30    1.40
  -4   0  -6  509.55   21.80
  -4   0  -6  492.95   21.90
   4   0   6  481.25   22.80
  -5   0  -6  134.19    7.00
  -5   0  -6  131.79    7.30
   5   0   6  120.29    7.80
  -6   0  -6   98.19    6.50
  -6   0  -6  108.49    6.40
   6   0   6  113.19    7.50
  -7   0  -6  508.75   23.30
  -7   0  -6  495.95   23.30
   7   0   6  503.75   24.60
  -8   0  -6  178.18   10.30
  -8   0  -6  202.18   10.60
   8   0   6  173.28   11.60
  -9   0  -6   24.70    4.00
  -9   0  -6   34.10    4.20
   9   0   6   35.10    5.50
 -10   0  -6   47.00    5.80
 -10   0  -6   50.79    5.40
  10   0   6   53.49    7.20
 -11   0  -6   40.50    5.60
 -11   0  -6   43.90    5.30
  11   0   6   39.90    6.60
 -12   0  -6    9.10    3.20
 -12   0  -6   11.40    4.10
  12   0   6   15.40    5.10
  12  -1  -6   56.99    8.70
  12  -1  -6   54.89    7.20
  11  -1  -6   49.40    6.60
  11  -1  -6   46.90    7.40
  10  -1  -6   -0.20    3.10
  10  -1  -6   -3.50    2.20
 -10   1   6    0.00    3.00
   9  -1  -6  490.75   24.90
   9  -1  -6  518.85   26.90
  -9   1   6  544.35   27.80
   8  -1  -6 1301.37   57.19
   8  -1  -6 1245.98   58.89
  -8   1   6 1359.26   60.39
   7  -1  -6  457.85   22.00
  -7   1   6  483.95   25.00
   6  -1  -6  721.73   32.10
  -6   1   6  717.63   35.00
   5  -1  -6  174.98    9.00
  -5   1   6  179.08   11.60
   4  -1  -6   73.49    4.40
   4  -1  -6   80.69    4.20
  -4   1   6   68.99    6.70
   3  -1  -6   14.90    1.70
   3  -1  -6   16.90    1.70
  -3   1   6   12.00    3.30
   2  -1  -6 7901.81  339.67
   2  -1  -6 8587.24  340.57
  -2   1   6 7883.91  345.67
   1  -1  -6 1053.39   45.20
  -1   1   6  928.31   44.70
  -1  -1  -6  169.58    7.20
   1   1   6  154.18    9.80
   1   1   6  153.78    7.40
  -2  -1  -6   77.19    4.10
  -2  -1  -6   85.19    5.90
   2   1   6   86.79    4.20
  -3  -1  -6  726.73   32.40
  -3  -1  -6  751.62   33.60
   3   1   6  792.12   32.40
  -4  -1  -6  352.66   16.30
  -4  -1  -6  356.16   15.70
   4   1   6  336.27   16.30
  -5  -1  -6  132.89    7.10
  -5  -1  -6  134.79    7.10
  -5  -1  -6  140.09    7.00
   5   1   6  120.49    7.60
  -6  -1  -6  788.92   34.20
  -6  -1  -6  802.42   34.20
  -6  -1  -6  812.82   33.70
   6   1   6  754.32   35.10
   6   1   6  729.43   33.80
  -7  -1  -6 1118.69   48.50
  -7  -1  -6 1118.99   48.60
   7   1   6 1126.29   49.80
   7   1   6 1099.99   47.80
  -8  -1  -6  108.79    7.00
  -8  -1  -6  109.79    7.20
   8   1   6  111.19    8.40
  -9  -1  -6   21.00    3.20
  -9  -1  -6   24.50    3.80
   9   1   6   19.10    4.30
 -10  -1  -6    8.50    3.10
 -10  -1  -6    5.90    2.30
  10   1   6    0.90    3.20
 -11  -1  -6   27.90    4.50
 -11  -1  -6   40.40    4.60
  11   1   6   26.80    5.80
 -12  -1  -6   50.99    8.60
 -12  -1  -6   43.40    6.20
  12   1   6   59.49    8.40
  12  -2  -6   79.59    9.10
  11  -2  -6    3.40    3.40
  11  -2  -6    6.90    4.20
  10  -2  -6  201.48   13.60
  10  -2  -6  191.08   12.50
 -10   2   6  206.08   14.40
   9  -2  -6  597.34   28.40
   9  -2  -6  550.44   29.30
  -9   2   6  628.04   31.00
   8  -2  -6 1060.39   48.40
  -8   2   6 1110.39   51.09
   7  -2  -6  215.48   11.90
  -7   2   6  224.48   14.20
   6  -2  -6  634.14   28.70
  -6   2   6  632.04   31.40
   5  -2  -6  247.88   12.40
  -5   2   6  264.27   15.30
   4  -2  -6  729.53   30.20
  -4   2   6  635.94   32.70
   3  -2  -6  551.24   24.10
   3  -2  -6  581.94   24.10
  -3   2   6  520.65   27.00
   2  -2  -6   45.40    6.40
   2  -2  -6   39.00    2.40
  -2   2   6   35.90    2.20
  -2   2   6   30.40    4.60
   1  -2  -6  987.80   43.20
   1  -2  -6 1106.49   47.30
  -1   2   6 1023.70   46.90
  -1   2   6 1023.80   43.30
   0   2   6  113.99    5.10
   0   2   6  103.89    7.90
  -1  -2  -6  431.46   21.00
  -2  -2  -6  741.23   32.40
  -2  -2  -6  683.13   30.30
  -3  -2  -6  733.33   33.00
  -3  -2  -6  741.13   31.40
   3   2   6  662.73   32.80
   3   2   6  786.92   31.50
  -4  -2  -6  221.28   11.40
  -4  -2  -6  212.08   10.00
   4   2   6  202.88   11.20
  -5  -2  -6  389.06   18.00
  -5  -2  -6  369.16   17.00
  -5  -2  -6  369.46   17.00
   5   2   6  374.86   18.10
  -6  -2  -6  103.99    6.10
  -6  -2  -6   90.09    5.50
  -6  -2  -6   87.59    5.30
   6   2   6   83.69    6.10
  -7  -2  -6  198.98   11.20
  -7  -2  -6  241.58   11.50
  -7  -2  -6  227.48   11.10
   7   2   6  223.78   12.00
  -8  -2  -6   13.00    2.30
  -8  -2  -6   10.40    2.50
  -8  -2  -6   11.30    2.30
   8   2   6   13.10    3.30
   8   2   6   15.90    3.00
  -9  -2  -6   29.30    3.30
  -9  -2  -6   18.10    3.30
   9   2   6   25.50    4.60
   9   2   6   20.50    3.40
 -10  -2  -6  216.58   10.80
 -10  -2  -6  179.08   11.20
  10   2   6  179.78   12.40
 -11  -2  -6   31.80    5.00
 -11  -2  -6   33.10    4.00
  11   2   6   29.50    5.50
 -12  -2  -6  105.89    9.90
  12   2   6  140.69   11.40
  12  -3  -6   21.00    5.20
  11  -3  -6  445.56   24.70
  11  -3  -6  469.25   24.30
  10  -3  -6  159.98   11.30
  10  -3  -6  167.98   12.00
 -10   3   6  163.08   12.30
   9  -3  -6  624.94   31.20
  -9   3   6  686.33   33.30
   8  -3  -6  226.18   12.60
  -8   3   6  201.58   13.90
   7  -3  -6   97.39    7.00
  -7   3   6   95.69    8.50
   6  -3  -6   59.19    5.50
  -6   3   6   67.19    6.80
   5  -3  -6  893.01   39.10
  -5   3   6  878.11   41.60
   4  -3  -6 1052.09   45.60
  -4   3   6  994.70   48.10
  -4   3   6 1100.39   45.30
   3  -3  -6 3298.47  141.59
  -3   3   6 3577.24  141.49
  -3   3   6 3213.28  144.49
   2  -3  -6  255.77   12.30
  -2   3   6  270.67   15.40
  -2   3   6  289.97   12.40
   1  -3  -6 1227.78   57.49
   1  -3  -6 1500.65   61.19
  -1   3   6 1482.65   57.79
  -1   3   6 1263.37   60.79
   0  -3  -6   70.99    3.60
   0  -3  -6   81.09    6.50
   0   3   6   66.69    3.70
  -1  -3  -6   14.60    3.10
   1   3   6   17.20    1.70
   1   3   6    9.00    2.60
  -2  -3  -6 1320.57   56.69
  -2  -3  -6 1462.25   59.29
   2   3   6 1246.18   58.89
  -3  -3  -6    9.00    2.90
  -3  -3  -6   12.90    1.70
   3   3   6    9.90    2.80
  -4  -3  -6  149.29    7.60
  -4  -3  -6  170.88    9.70
   4   3   6  142.79    9.40
  -5  -3  -6   36.70    4.40
  -5  -3  -6   32.70    2.90
  -5  -3  -6   35.40    2.50
   5   3   6   35.80    4.70
  -6  -3  -6  117.09    7.40
  -6  -3  -6   94.09    5.90
  -6  -3  -6  107.79    5.70
   6   3   6  105.49    7.60
  -7  -3  -6   96.59    6.60
  -7  -3  -6   77.49    5.30
  -7  -3  -6   87.79    5.00
   7   3   6   78.99    6.80
  -8  -3  -6   59.49    4.20
  -8  -3  -6   50.29    4.70
  -8  -3  -6   66.29    5.50
   8   3   6   61.29    6.40
  -9  -3  -6    6.00    2.30
  -9  -3  -6    8.00    1.90
   9   3   6    9.50    3.20
 -10  -3  -6   91.29    7.50
 -10  -3  -6   93.69    5.80
  10   3   6   82.29    8.30
 -11  -3  -6    2.40    2.40
  11   3   6    1.20    2.90
 -12  -3  -6   13.60    3.90
  12   3   6   12.30    4.40
 -13  -3  -6   15.50    4.20
  13   3   6    9.50    4.40
  11  -4  -6  271.17   16.70
  10  -4  -6  169.78   11.80
 -10   4   6  171.08   12.50
   9  -4  -6  199.38   12.80
  -9   4   6  202.58   13.50
   8  -4  -6   60.79    6.60
  -8   4   6   67.59    8.00
   7  -4  -6   86.29    6.90
  -7   4   6   79.39    7.70
   6  -4  -6  264.27   14.00
  -6   4   6  268.67   15.90
   5  -4  -6 1620.14   67.39
  -5   4   6 1487.05   69.39
   4  -4  -6 1068.29   45.40
  -4   4   6 1001.80   47.70
   3  -4  -6  108.89    6.70
  -3   4   6  120.49    9.00
  -3   4   6  136.59    6.90
   2  -4  -6   27.80    2.90
  -2   4   6   35.90    5.30
  -2   4   6   38.80    3.10
   1  -4  -6  461.35   20.80
   1  -4  -6  488.85   21.00
  -1   4   6  477.35   21.00
  -1   4   6  462.25   24.00
   0  -4  -6 1763.82   76.49
   0  -4  -6 1908.61   76.69
   0  -4  -6 1851.11   81.09
   0   4   6 1725.23   79.49
   0   4   6 1823.72   76.79
  -1  -4  -6 1623.44   68.59
   1   4   6 1428.26   68.29
   1   4   6 1602.74   65.89
  -2  -4  -6  217.88   12.90
   2   4   6  245.18   10.70
   2   4   6  193.48   12.70
  -3  -4  -6  566.14   25.60
  -3  -4  -6  575.54   28.10
   3   4   6  634.74   28.70
  -4  -4  -6   92.59    7.30
   4   4   6   84.09    7.30
  -5  -4  -6   23.80    1.80
  -5  -4  -6   24.60    2.50
   5   4   6   26.00    4.50
  -6  -4  -6   44.30    2.70
  -6  -4  -6   42.60    3.60
   6   4   6   33.70    5.20
  -7  -4  -6 1582.64   68.29
  -7  -4  -6 1627.94   67.39
   7   4   6 1562.64   70.59
  -8  -4  -6   26.00    2.60
  -8  -4  -6   36.80    4.00
   8   4   6   37.30    5.60
  -9  -4  -6   13.20    1.90
  -9  -4  -6   13.80    2.80
   9   4   6    9.50    3.60
 -10  -4  -6   21.10    3.10
 -10  -4  -6   20.30    3.60
  10   4   6   28.90    5.30
 -11  -4  -6   -0.20    2.10
 -12  -4  -6   24.90    4.30
  12   4   6   28.40    5.40
 -13  -4  -6   39.70    5.90
  13   4   6   54.29    7.80
  11  -5  -6  235.78   15.50
  10  -5  -6  249.68   15.60
 -10   5   6  236.58   15.20
   9  -5  -6   72.79    8.00
  -9   5   6   69.79    8.20
   8  -5  -6  132.79    9.70
  -8   5   6  138.59   10.30
  -8   5   6  120.59    8.70
   7  -5  -6  480.05   23.20
  -7   5   6  458.15   22.60
  -7   5   6  458.55   24.30
   6  -5  -6  742.93   34.20
  -6   5   6  735.13   33.70
  -6   5   6  740.63   35.80
   5  -5  -6  250.77   13.50
  -5   5   6  259.07   13.30
  -5   5   6  257.17   15.20
   4  -5  -6  276.47   14.10
  -4   5   6  283.27   16.30
  -4   5   6  290.07   14.10
   3  -5  -6   96.29    6.10
  -3   5   6  101.69    6.00
  -3   5   6   88.89    7.80
   2  -5  -6   31.00    3.20
  -2   5   6   30.30    5.00
  -2   5   6   44.00    3.80
  -2   5   6   23.80    2.70
   1  -5  -6  679.83   29.80
  -1   5   6  711.23   30.00
  -1   5   6  634.04   32.70
   0  -5  -6 1339.07   55.89
   0  -5  -6 1283.77   55.99
   0   5   6 1231.68   59.09
   0   5   6 1388.26   56.39
  -1  -5  -6 1642.44   67.59
  -1  -5  -6 1568.84   67.89
   1   5   6 1670.03   68.29
   1   5   6 1510.35   71.09
  -2  -5  -6  389.86   16.90
   2   5   6  407.86   17.90
   2   5   6  355.56   20.50
  -3  -5  -6 1155.18   49.70
  -3  -5  -6 1195.88   48.90
   3   5   6 1123.89   52.89
  -4  -5  -6  541.75   23.60
   4   5   6  524.05   26.70
  -5  -5  -6  618.44   27.30
   5   5   6  621.54   30.50
  -6  -5  -6  616.14   25.90
  -6  -5  -6  630.74   27.30
   6   5   6  584.44   30.10
  -7  -5  -6  550.74   22.50
  -7  -5  -6  486.05   23.70
   7   5   6  529.95   26.90
  -8  -5  -6  116.09    7.30
  -8  -5  -6  126.79    5.90
   8   5   6  106.39    9.70
  -9  -5  -6   80.59    6.60
   9   5   6   76.99    8.70
 -10  -5  -6    7.50    2.60
  10   5   6    3.90    3.60
 -11  -5  -6   29.40    4.40
 -12  -5  -6   47.40    5.60
 -13  -5  -6  105.99    9.40
  13   5   6  109.59   11.00
  11  -6  -6    0.40    3.70
  10  -6  -6    5.50    4.00
   9  -6  -6   99.49    9.90
  -9   6   6  117.69    8.80
  -9   6   6  113.39    9.30
   8  -6  -6  319.97   18.00
  -8   6   6  311.17   17.10
  -8   6   6  324.87   18.20
   7  -6  -6  414.56   21.60
  -7   6   6  427.76   22.40
  -7   6   6  419.86   21.10
   6  -6  -6 1451.55   65.49
  -6   6   6 1492.85   66.89
  -6   6   6 1509.45   65.09
   5  -6  -6  308.27   16.20
  -5   6   6  312.67   17.60
  -5   6   6  312.87   15.80
   4  -6  -6  120.19    7.90
  -4   6   6  118.09    9.30
  -4   6   6  123.99    7.50
   3  -6  -6  199.18   10.50
  -3   6   6  185.68   10.10
  -3   6   6  189.98   12.50
   2  -6  -6   16.10    2.60
  -2   6   6   12.00    3.70
  -2   6   6   15.10    2.40
   1  -6  -6 2602.84  105.69
  -1   6   6 2520.75  105.29
  -1   6   6 2334.17  108.69
   0  -6  -6 1450.85   58.89
   0  -6  -6 1289.37   59.19
   0   6   6 1409.76   62.89
  -1  -6  -6   37.20    2.60
  -1  -6  -6   37.30    3.40
   1   6   6   23.40    5.00
  -2  -6  -6   73.09    4.80
  -2  -6  -6   84.89    4.10
   2   6   6   63.39    7.90
  -3  -6  -6   53.89    2.80
   3   6   6   47.70    6.60
  -4  -6  -6    6.50    1.50
   4   6   6    5.80    3.50
  -5  -6  -6  200.98   10.00
   5   6   6  199.28   13.30
  -6  -6  -6  304.37   14.60
   6   6   6  314.87   18.10
  -7  -6  -6    8.40    2.20
   7   6   6    4.10    3.40
  -8  -6  -6    0.30    1.40
   8   6   6   -2.50    2.80
  -9  -6  -6   36.10    4.30
   9   6   6   34.10    6.30
 -10  -6  -6   43.80    5.00
  10   6   6   50.39    7.70
 -11  -6  -6   19.60    3.60
  11   6   6    8.40    4.60
 -12  -6  -6   78.49    7.50
  10  -7  -6   50.79    7.50
 -10   7   6   36.80    6.00
   9  -7  -6  211.78   14.40
  -9   7   6  223.08   13.50
   8  -7  -6  109.09    9.50
  -8   7   6  123.59    9.10
  -8   7   6  124.79    9.30
   7  -7  -6  142.59   10.10
  -7   7   6  138.49    9.50
  -7   7   6  144.09   10.30
   6  -7  -6    9.40    3.30
  -6   7   6    6.60    2.60
  -6   7   6   12.20    3.60
   5  -7  -6   56.19    6.10
  -5   7   6   48.50    6.60
  -5   7   6   56.59    5.70
   4  -7  -6  795.72   35.90
  -4   7   6  778.62   35.30
  -4   7   6  773.42   37.60
   3  -7  -6  946.01   42.30
  -3   7   6  913.91   44.50
  -3   7   6  976.00   41.90
   2  -7  -6 1195.88   50.89
  -2   7   6 1139.39   54.19
  -2   7   6 1131.69   50.29
  -2   7   6 1162.68   53.69
   1  -7  -6 1761.42   79.59
  -1   7   6 2004.90   83.89
  -1   7   6 1830.02   79.09
   0  -7  -6  603.24   26.80
   0   7   6  587.74   26.10
   0   7   6  585.14   30.50
  -1  -7  -6   17.80    2.00
  -1  -7  -6   12.10    2.30
   1   7   6   12.40    1.60
   1   7   6   12.80    4.10
  -2  -7  -6   94.59    5.70
  -2  -7  -6   86.29    4.60
   2   7   6   75.09    9.00
  -3  -7  -6  214.38    9.40
   3   7   6  195.38   14.00
  -4  -7  -6 1956.30   84.69
   4   7   6 2038.10   89.39
  -5  -7  -6  289.47   13.70
   5   7   6  282.97   17.90
  -6  -7  -6  173.98    9.30
   6   7   6  190.68   13.70
  -7  -7  -6   26.40    3.20
   7   7   6   20.30    5.40
  -8  -7  -6    1.30    1.70
   8   7   6    2.70    3.80
  -9  -7  -6   34.50    4.00
   9   7   6   29.20    6.40
 -10  -7  -6   27.00    4.10
  10   7   6   24.50    6.20
 -11  -7  -6  129.49    8.70
  11   7   6  129.79   12.20
 -12  -7  -6   17.40    3.80
  10  -8  -6   65.09    8.60
 -10   8   6   63.49    7.50
   9  -8  -6  271.47   17.30
  -9   8   6  295.97   16.80
   8  -8  -6  313.87   18.00
  -8   8   6  293.97   17.00
   7  -8  -6  101.69    9.50
  -7   8   6   96.19    8.30
  -7   8   6  101.89    8.20
   6  -8  -6    2.90    3.00
  -6   8   6    5.10    2.80
  -6   8   6    0.10    2.30
   5  -8  -6  250.57   14.50
  -5   8   6  251.17   13.80
  -5   8   6  257.37   15.40
   4  -8  -6  366.06   18.80
  -4   8   6  347.47   17.90
  -4   8   6  372.16   20.30
   3  -8  -6  586.14   27.20
  -3   8   6  568.94   26.40
  -3   8   6  561.84   29.20
   2  -8  -6  258.17   13.50
  -2   8   6  255.17   15.80
  -2   8   6  251.57   16.50
  -2   8   6  240.88   12.60
   1  -8  -6   59.99    5.70
  -1   8   6   72.39    4.80
  -1   8   6   70.29    8.80
   0  -8  -6   62.59    4.80
   0   8   6   41.10    7.20
   0   8   6   55.49    3.90
  -1  -8  -6  241.88   12.60
  -1  -8  -6  259.37   12.30
   1   8   6  250.17   11.70
   1   8   6  235.68   16.20
  -2  -8  -6  525.15   24.50
  -2  -8  -6  541.15   23.40
   2   8   6  539.55   28.90
   3   8   6  236.08   16.10
   4   8   6   50.79    7.70
  -5  -8  -6   51.59    4.40
   5   8   6   52.09    8.30
  -6  -8  -6    3.80    1.70
   6   8   6    3.20    4.00
  -7  -8  -6   32.90    3.60
   7   8   6   26.90    6.50
  -8  -8  -6  226.08   11.90
   8   8   6  232.78   16.70
  -9  -8  -6  122.59    7.80
   9   8   6  127.39   12.30
 -10  -8  -6   48.20    5.20
  10   8   6   33.60    7.30
 -11  -8  -6   50.19    5.80
  11   8   6   56.59    9.00
 -12  -8  -6   54.09    6.30
  12   8   6   49.40    9.10
   9  -9  -6  154.68   12.60
  -9   9   6  169.38   12.00
   8  -9  -6   74.89    8.90
  -8   9   6   84.19    8.70
   7  -9  -6   24.20    5.20
  -7   9   6   30.40    5.10
   6  -9  -6  352.06   19.90
  -6   9   6  344.17   18.90
  -6   9   6  384.36   20.10
   5  -9  -6  268.57   16.20
  -5   9   6  295.07   17.10
  -5   9   6  303.67   15.70
   4  -9  -6 1486.05   66.69
  -4   9   6 1487.05   65.89
  -4   9   6 1539.15   68.39
   3  -9  -6  422.46   21.40
  -3   9   6  426.86   23.30
  -3   9   6  428.26   20.60
   2  -9  -6    3.80    2.40
  -2   9   6   -1.80    2.70
  -2   9   6    0.60    3.50
  -2   9   6    1.90    1.70
   1  -9  -6    7.80    2.40
  -1   9   6   11.80    4.50
  -1   9   6    7.20    1.90
   0  -9  -6  281.97   14.10
   0   9   6  279.27   18.30
   0   9   6  249.58   12.90
  -1  -9  -6  251.87   13.10
   1   9   6  249.48   12.00
   1   9   6  251.77   17.30
  -2  -9  -6  443.56   20.90
   2   9   6  437.46   19.50
   2   9   6  433.06   25.50
  -3  -9  -6   11.00    2.60
   3   9   6    8.70    4.50
   4   9   6   14.70    5.10
  -5  -9  -6  139.39    8.00
   5   9   6  145.59   13.00
  -6  -9  -6  572.04   26.30
   6   9   6  590.24   32.10
  -7  -9  -6  302.17   14.90
   7   9   6  300.97   20.40
  -8  -9  -6  173.68    9.80
   8   9   6  183.08   15.10
  -9  -9  -6   41.30    4.70
   9   9   6   25.40    7.10
 -10  -9  -6   15.40    3.30
  10   9   6   23.80    7.00
 -11  -9  -6   -0.40    2.20
  11   9   6   -2.90    4.00
 -12  -9  -6   21.90    4.00
  12   9   6    8.70    6.10
   8 -10  -6   -1.60    3.20
  -8  10   6    5.20    3.50
   7 -10  -6  284.67   17.50
  -7  10   6  287.57   16.70
   6 -10  -6  227.08   14.90
  -6  10   6  257.17   14.50
   5 -10  -6  543.75   27.60
  -5  10   6  565.84   26.80
  -5  10   6  534.95   28.00
   4 -10  -6   61.89    7.10
  -4  10   6   80.39    7.20
  -4  10   6   76.09    8.70
   3 -10  -6    2.50    2.50
  -3  10   6   -1.10    2.90
  -3  10   6    1.80    2.70
  -3  10   6    0.40    1.80
   2 -10  -6    8.10    3.00
  -2  10   6   11.90    2.70
  -2  10   6    0.80    3.70
   1 -10  -6  573.44   26.60
  -1  10   6  604.24   31.60
  -1  10   6  499.15   25.20
   0 -10  -6 1029.10   48.00
   0  10   6 1046.30   46.80
   0  10   6 1182.58   53.99
  -1 -10  -6  653.93   31.20
   1  10   6  678.03   30.00
   1  10   6  709.83   36.70
  -2 -10  -6  783.82   35.50
   2  10   6  822.62   41.20
   2  10   6  752.22   33.90
  -3 -10  -6    5.00    2.20
   3  10   6    3.10    4.30
   3  10   6    2.70    1.10
   4  10   6  113.39   12.80
  -5 -10  -6    5.30    2.10
   5  10   6    2.30    4.50
  -6 -10  -6   33.80    3.90
   6  10   6   34.70    8.00
  -7 -10  -6   52.89    4.80
   7  10   6   76.79   10.80
  -8 -10  -6   70.19    5.70
   8  10   6   49.50    9.50
  -9 -10  -6    4.80    2.30
   9  10   6    0.80    4.80
 -10 -10  -6    1.90    2.10
  10  10   6   -2.70    4.70
 -11 -10  -6    7.90    3.00
  11  10   6    6.50    6.10
   7 -11  -6  156.98   12.00
  -7  11   6  136.59   10.80
   6 -11  -6  270.57   17.10
  -6  11   6  285.37   16.10
   5 -11  -6  109.69    9.30
  -5  11   6   87.79    8.30
   4 -11  -6   -1.80    2.60
  -4  11   6   -2.10    1.90
  -4  11   6    4.40    3.20
   3 -11  -6  185.18   11.90
  -3  11   6  175.08   14.80
  -3  11   6  193.88   13.50
  -3  11   6  167.68   10.60
   2 -11  -6  365.46   19.60
  -2  11   6  357.26   23.80
  -2  11   6  389.86   18.70
   1 -11  -6  710.13   34.10
  -1  11   6  743.03   32.90
  -1  11   6  712.13   39.00
   0 -11  -6  181.48   11.00
   0  11   6  177.98    9.70
   0  11   6  162.08   15.00
  -1 -11  -6  263.37   14.70
   1  11   6  268.77   13.30
   1  11   6  288.27   19.90
  -2 -11  -6   83.79    6.50
   2  11   6   77.39    4.90
   2  11   6   60.49    9.90
  -3 -11  -6  205.48   11.80
   3  11   6  210.78    9.90
   3  11   6  182.38   16.40
   4  11   6  143.89   15.80
  -5 -11  -6  755.82   34.50
   5  11   6  783.82   41.60
  -6 -11  -6   24.10    3.20
   6  11   6   22.00    7.40
  -7 -11  -6  238.28   12.50
   7  11   6  239.68   19.10
  -8 -11  -6   16.10    3.10
   8  11   6    4.20    5.70
  -9 -11  -6  100.89    7.20
   9  11   6  110.49   14.80
 -10 -11  -6   67.19    6.40
  10  11   6   86.69   13.30
 -11 -11  -6    6.00    2.90
  11  11   6    4.20    6.60
   6 -12  -6   68.79    9.00
  -6  12   6   68.99    8.00
   5 -12  -6   56.69    7.70
  -5  12   6   48.40    6.40
   4 -12  -6   12.90    4.10
  -4  12   6    7.10    3.00
   3 -12  -6  232.88   14.50
  -3  12   6  221.88   17.90
  -3  12   6  249.08   16.10
  -3  12   6  228.78   13.40
   2 -12  -6  636.64   31.80
  -2  12   6  698.13   37.20
  -2  12   6  641.64   30.50
   1 -12  -6  369.16   20.30
  -1  12   6  386.66   25.30
  -1  12   6  401.56   19.20
   0 -12  -6   70.29    7.20
   0  12   6   63.59   10.50
   0  12   6   61.29    5.50
  -1 -12  -6   50.59    5.90
   1  12   6   45.90    9.20
   1  12   6   44.30    4.40
  -2 -12  -6   79.19    6.80
   2  12   6   79.99    5.30
   2  12   6   94.49   12.60
  -3 -12  -6  128.39    8.90
   3  12   6  129.39    6.90
   3  12   6  133.79   15.30
   4  12   6  532.25   32.20
   5  12   6  254.17   20.30
  -6 -12  -6   68.79    5.90
   6  12   6   50.59   10.00
  -7 -12  -6   17.60    3.20
   7  12   6   15.90    7.50
  -8 -12  -6  122.89    8.00
   8  12   6  111.09   14.90
  -9 -12  -6  353.36   17.30
   9  12   6  319.27   24.70
 -10 -12  -6   38.10    4.70
  10  12   6   36.00    9.80
   5 -13  -6   11.20    4.40
  -5  13   6    6.20    3.30
   4 -13  -6  138.69   11.50
  -4  13   6  154.48   10.50
   3 -13  -6  146.59   11.10
  -3  13   6  131.69    9.60
  -3  13   6  168.98   15.20
   2 -13  -6  252.77   15.90
  -2  13   6  283.47   15.00
  -2  13   6  256.37   18.10
  -2  13   6  294.27   21.30
   1 -13  -6  105.79    8.80
  -1  13   6  100.49    7.50
  -1  13   6  101.19   13.70
   0 -13  -6    7.30    3.30
   0  13   6    2.80    5.40
   0  13   6    3.40    2.20
  -1 -13  -6  221.88   13.60
   1  13   6  224.38   19.20
   1  13   6  231.88   12.00
  -2 -13  -6  355.96   18.50
   2  13   6  349.27   16.40
   2  13   6  300.47   23.90
  -3 -13  -6  458.15   22.80
   3  13   6  429.16   29.00
  -4 -13  -6   79.09    7.50
   4  13   6   74.39   12.20
   5  13   6    6.00    5.70
  -6 -13  -6   -0.60    2.00
   6  13   6   -3.20    5.10
  -7 -13  -6  130.99    8.60
   7  13   6  165.98   19.30
  -8 -13  -6  102.69    7.30
   8  13   6   99.59   15.10
  -9 -13  -6  208.98   11.70
   9  13   6  193.48   20.90
   4 -14  -6  239.78   15.80
  -4  14   6  217.68   14.00
   3 -14  -6  140.09   11.40
  -3  14   6  163.08   15.60
  -3  14   6  150.98   10.40
   2 -14  -6   57.99    7.60
  -2  14   6   72.09    7.10
  -2  14   6   76.09   12.30
   1 -14  -6   12.30    4.40
  -1  14   6    6.10    5.70
  -1  14   6   10.20    3.10
   0 -14  -6   98.89    9.50
   0  14   6  105.39   15.10
   0  14   6  102.69    7.30
  -1 -14  -6  422.36   22.50
   1  14   6  427.36   20.50
   1  14   6  421.06   29.10
  -2 -14  -6  585.84   29.00
   2  14   6  587.44   36.40
  -3 -14  -6  153.48   10.70
   3  14   6  149.39   18.00
  -4 -14  -6  128.19    9.50
   4  14   6  113.79   15.40
   5  14   6   -2.10    5.10
  -6 -14  -6   29.00    4.00
   6  14   6   28.40    8.90
  -7 -14  -6  266.17   14.40
   7  14   6  280.87   23.20
  -8 -14  -6   46.10    5.10
   8  14   6   42.90   11.40
   2 -15  -6   28.90    5.70
  -2  15   6   32.20    5.10
  -2  15   6   30.80    8.90
   1 -15  -6  279.07   17.60
  -1  15   6  283.37   15.80
  -1  15   6  311.67   23.50
   0 -15  -6   80.59    8.90
   0  15   6   72.59    6.90
   0  15   6   99.39   14.80
  -1 -15  -6  308.77   17.60
   1  15   6  283.57   23.90
  -2 -15  -6   69.49    7.90
   2  15   6   89.99   14.60
  -3 -15  -6   24.00    4.90
   3  15   6   27.70    8.90
  -4 -15  -6    6.10    3.40
   4  15   6    3.50    6.30
   5  15   6  143.29   19.30
  -6 -15  -6   88.69    7.70
   6  15   6  108.19   15.80
   4  12  -7    7.80    6.60
  -4 -12   7    0.20    2.60
   3  12  -7   13.80    7.30
  -3 -12   7   22.40    4.30
   2  12  -7  385.16   26.90
  -2 -12   7  405.66   21.50
   1  12  -7  250.07   15.60
   1  12  -7  252.57   20.60
  -1 -12   7  265.37   15.70
   0  12  -7   21.60    4.90
   0  12  -7    8.40    6.90
   0 -12   7   17.20    4.70
  -1  12  -7   81.79    9.00
   1 -12   7   58.29    7.80
   7  11  -7   -6.90    4.50
   6  11  -7    1.40    5.30
   5  11  -7    1.30    5.20
   4  11  -7  174.18   18.60
  -4 -11   7  135.69    9.70
   3  11  -7  210.28   18.10
  -3 -11   7  216.18   12.90
   2  11  -7  255.07   20.80
  -2 -11   7  298.47   16.20
   1  11  -7  103.29   13.50
  -1 -11   7   94.39    8.10
   0  11  -7   33.70    8.60
   0  11  -7   55.19    6.90
   0 -11   7   54.89    6.80
  -1  11  -7   38.60    8.40
  -1  11  -7   51.69    6.60
   1 -11   7   41.60    6.30
  -2  11  -7  191.28   13.50
   2 -11   7  219.58   14.20
  -3  11  -7  271.87   17.40
   3 -11   7  312.87   18.60
   8  10  -7   68.49   12.70
   7  10  -7    2.50    5.30
   6  10  -7    7.20    5.70
   5  10  -7   15.50    6.80
   4  10  -7  350.66   24.10
  -4 -10   7  362.56   18.60
   3  10  -7  136.79   15.50
  -3 -10   7  134.79    9.20
   2  10  -7  153.18   14.50
  -2 -10   7  150.58   10.10
   1  10  -7    0.40    4.40
  -1 -10   7   -1.10    2.40
   0  10  -7   12.30    5.90
   0 -10   7   14.10    4.00
  -1  10  -7  238.98   14.20
  -1  10  -7  220.98   17.10
   1 -10   7  225.68   14.40
  -2  10  -7  215.48   13.90
   2 -10   7  227.58   14.40
  -3  10  -7  439.66   24.70
   3 -10   7  511.55   25.90
  -4  10  -7  152.78   11.60
   4 -10   7  157.88   12.40
  -5  10  -7   22.90    5.20
   5 -10   7   19.20    5.10
   9   9  -7   45.90   10.70
   8   9  -7   -3.90    4.80
   7   9  -7   15.40    6.90
   6   9  -7    0.50    4.60
   5   9  -7  182.98   16.20
   4   9  -7   66.19   10.30
  -4  -9   7   72.19    6.10
   3   9  -7   28.80    7.40
  -3  -9   7   22.40    3.60
   2   9  -7  107.79   12.80
  -2  -9   7  101.29    7.70
   1   9  -7   90.39   11.30
  -1  -9   7   97.79    7.70
   0   9  -7  439.86   25.40
   0  -9   7  420.76   22.00
  -1   9  -7  178.28   14.30
   1  -9   7  187.38   12.00
  -2   9  -7  258.37   15.30
  -2   9  -7  262.17   17.60
   2  -9   7  264.87   15.80
  -3   9  -7   65.39    7.40
   3  -9   7   77.79    8.60
  -4   9  -7   22.40    4.60
   4  -9   7   11.70    4.30
  -5   9  -7  110.89   10.30
   5  -9   7  117.99   11.30
  -6   9  -7  138.89   11.10
   6  -9   7  150.08   12.50
  10   8  -7   45.20   10.10
   9   8  -7   34.50    9.20
   8   8  -7  113.69   14.70
   7   8  -7    0.70    4.60
   6   8  -7  138.99   14.90
   5   8  -7  505.35   30.50
  -5  -8   7  550.54   23.70
   4   8  -7   54.39    9.10
  -4  -8   7   72.99    5.60
  -4  -8   7   66.09    3.80
   3   8  -7    4.50    4.20
  -3  -8   7    1.50    1.00
  -3  -8   7    1.10    1.90
   2   8  -7   53.99    8.60
  -2  -8   7   78.19    6.00
   1   8  -7  291.87   19.30
  -1  -8   7  304.67   15.90
   0   8  -7  459.15   25.90
   0  -8   7  467.95   23.10
  -1   8  -7  230.98   15.60
   1  -8   7  223.38   13.50
  -2   8  -7   38.90    6.80
   2  -8   7   33.70    5.40
   3  -8   7   15.50    4.00
  -4   8  -7   39.00    5.60
   4  -8   7   44.80    6.80
  -5   8  -7   38.80    5.70
   5  -8   7   49.30    7.10
  -6   8  -7  249.97   15.40
   6  -8   7  251.77   16.60
  -7   8  -7   41.00    6.30
   7  -8   7   45.30    7.60
  10   7  -7   53.69   10.80
   9   7  -7   66.89   11.40
   8   7  -7  267.67   20.50
   7   7  -7   22.90    7.00
  -7  -7   7   26.00    2.70
   6   7  -7   36.40    8.00
  -6  -7   7   33.90    2.90
   5   7  -7   89.49   11.60
  -5  -7   7   87.89    4.70
   4   7  -7   77.29   10.00
  -4  -7   7   76.49    5.80
  -4  -7   7   87.19    4.40
   3   7  -7  202.28   14.90
  -3  -7   7  202.18    9.10
  -3  -7   7  182.58   10.50
   2   7  -7  351.56   20.60
  -2  -7   7  324.87   16.70
   1   7  -7  607.34   31.90
  -1  -7   7  625.04   28.90
   0   7  -7  602.94   30.50
   0  -7   7  569.64   27.70
  -1   7  -7   35.00    6.20
   1  -7   7   31.50    4.80
  -2   7  -7    4.70    3.90
   2  -7   7    5.70    2.90
  -3   7  -7    9.40    4.00
  -3   7  -7    2.60    2.70
   3  -7   7    5.30    3.20
  -4   7  -7  692.83   33.40
   4  -7   7  711.63   34.30
  -5   7  -7   71.49    7.50
   5  -7   7   77.79    8.70
  -6   7  -7  354.46   19.70
   6  -7   7  376.26   21.00
  -7   7  -7  160.18   11.40
   7  -7   7  158.48   12.70
  -8   7  -7   13.10    4.20
   8  -7   7   15.70    5.30
  11   6  -7   77.49   12.60
  10   6  -7  277.87   21.00
   9   6  -7  162.08   15.60
  -9  -6   7  184.58    9.60
   8   6  -7   -2.80    3.70
  -8  -6   7    0.70    1.40
   7   6  -7   72.09   10.10
  -7  -6   7   89.39    5.10
   6   6  -7   14.50    5.50
  -6  -6   7   15.40    1.90
   5   6  -7   26.70    6.50
  -5  -6   7   41.20    2.70
   4   6  -7   73.29    9.30
  -4  -6   7   92.89    4.60
   3   6  -7  826.12   40.50
  -3  -6   7  792.32   36.20
  -3  -6   7  830.82   34.70
   2   6  -7   66.89    8.50
  -2  -6   7   59.59    4.90
   1   6  -7  182.78   13.10
  -1  -6   7  182.48   10.30
   0   6  -7  192.78   13.10
   0  -6   7  210.78    9.30
   0  -6   7  179.28   10.90
  -1   6  -7  149.09    9.50
  -1   6  -7  153.08   10.90
   1  -6   7  141.39    9.40
  -2   6  -7 1000.90   42.30
  -2   6  -7  875.41   43.10
   2  -6   7  919.91   42.60
  -3   6  -7  680.53   32.70
   3  -6   7  710.73   33.20
  -4   6  -7  700.23   33.30
  -4   6  -7  696.53   32.50
   4  -6   7  727.73   34.10
  -5   6  -7  202.38   12.50
   5  -6   7  206.58   13.30
  -6   6  -7  264.17   15.40
   6  -6   7  268.37   16.30
  -7   6  -7    0.00    2.50
   7  -6   7   -1.30    3.10
  -8   6  -7    3.70    3.20
   8  -6   7    2.40    3.80
  -9   6  -7   93.99    9.10
   9  -6   7   74.59    9.60
  11   5  -7  443.26   27.50
 -11  -5   7  388.86   22.60
  10   5  -7  166.58   15.80
 -10  -5   7  185.78   10.00
   9   5  -7   34.20    8.00
  -9  -5   7   36.90    3.90
   8   5  -7   24.10    6.90
  -8  -5   7   22.60    2.80
   7   5  -7  344.07   21.90
  -7  -5   7  345.27   15.80
   6   5  -7   -0.10    3.80
  -6  -5   7    2.90    3.30
  -6  -5   7    3.20    1.30
   5   5  -7  163.28   12.90
  -5  -5   7  167.98    7.70
  -5  -5   7  149.99   11.80
   4   5  -7  467.75   26.40
  -4  -5   7  515.05   21.40
  -4  -5   7  493.95   26.00
   3   5  -7  250.97   15.60
  -3  -5   7  244.78   10.70
  -3  -5   7  246.78   14.70
  -3  -5   7  237.48   12.00
   2   5  -7  195.98   13.20
  -2  -5   7  196.08   12.20
  -2  -5   7  197.88    8.60
  -2  -5   7  188.78   10.10
   1   5  -7  208.38   13.50
  -1  -5   7  214.38   12.30
  -1  -5   7  202.98   10.90
   0   5  -7   14.80    4.00
   0  -5   7   19.80    1.90
   0  -5   7   19.40    3.10
   0  -5   7   20.30    3.50
  -1   5  -7   58.59    6.50
  -1   5  -7   57.29    5.30
   1  -5   7   52.29    3.30
   1  -5   7   51.79    4.50
   1  -5   7   47.20    5.10
  -2   5  -7   21.10    3.50
  -2   5  -7   19.40    4.00
   2  -5   7   17.50    2.60
   2  -5   7   16.60    3.40
  -3   5  -7  807.92   35.90
   3  -5   7  748.73   36.10
  -4   5  -7  103.19    7.90
  -4   5  -7  105.69    7.30
   4  -5   7  117.49    8.60
  -5   5  -7  310.27   16.10
   5  -5   7  286.97   16.90
  -6   5  -7   34.60    5.00
   6  -5   7   46.90    6.50
  -7   5  -7  118.59    9.00
   7  -5   7  127.69   10.40
  -8   5  -7   77.89    8.00
   8  -5   7   81.59    9.50
  -9   5  -7  206.88   13.00
   9  -5   7  183.68   14.60
 -10   5  -7  131.09   10.50
  10  -5   7  146.29   14.10
  12   4  -7  100.69   13.80
 -12  -4   7  129.89    8.80
  11   4  -7  246.98   19.50
 -11  -4   7  259.57   13.80
  10   4  -7   65.19   10.10
 -10  -4   7   68.19    5.90
   9   4  -7   -2.80    4.20
  -9  -4   7    0.20    1.60
   8   4  -7  162.28   13.70
  -8  -4   7  158.58    8.50
   7   4  -7 1074.19   50.09
  -7  -4   7 1053.09   49.99
  -7  -4   7  978.30   44.30
   6   4  -7   67.69    8.90
  -6  -4   7   62.89    8.10
  -6  -4   7   56.79    3.70
   5   4  -7  318.97   19.00
  -5  -4   7  313.27   18.60
  -5  -4   7  320.47   14.10
   4   4  -7  470.95   25.50
  -4  -4   7  502.15   25.60
  -4  -4   7  487.05   20.90
   3   4  -7  107.99    9.10
  -3  -4   7  102.99    6.00
  -3  -4   7  111.69    8.70
  -3  -4   7  105.39    4.80
   2   4  -7   12.80    3.70
  -2  -4   7   11.30    0.90
  -2  -4   7   10.00    1.80
  -2  -4   7    8.40    3.00
   1   4  -7    4.50    2.80
  -1  -4   7    6.40    1.70
  -1  -4   7    7.40    2.70
  -1  -4   7    7.80    0.90
   0   4  -7  734.83   35.60
   0  -4   7  814.22   32.50
   0  -4   7  695.53   33.80
   0  -4   7  800.92   35.20
  -1   4  -7  755.22   36.90
  -1   4  -7  835.92   37.20
   1  -4   7  797.02   36.10
   1  -4   7  832.92   34.40
   1  -4   7  802.42   36.30
  -2   4  -7  238.28   13.50
  -2   4  -7  271.47   13.60
   2  -4   7  258.67   11.40
   2  -4   7  240.38   12.50
   2  -4   7  233.38   13.10
  -3   4  -7  931.81   42.10
   3  -4   7  965.00   42.80
   3  -4   7  946.21   41.10
  -4   4  -7    3.40    2.00
   4  -4   7    3.40    2.70
  -5   4  -7    5.20    2.50
   5  -4   7    4.70    3.00
  -6   4  -7   25.40    4.00
   6  -4   7   24.60    4.90
  -7   4  -7  294.17   16.20
   7  -4   7  303.37   17.60
  -8   4  -7  281.67   15.90
   8  -4   7  282.07   17.40
  -9   4  -7   77.29    8.00
   9  -4   7   94.19   10.20
 -10   4  -7   22.10    4.90
  10  -4   7   29.20    6.60
  12   3  -7  120.19   14.70
  12   3  -7  137.19   10.10
 -12  -3   7  161.28    9.90
  11   3  -7    1.40    2.50
  11   3  -7    0.30    4.90
 -11  -3   7    2.20    2.40
  10   3  -7    4.10    5.00
 -10  -3   7    2.40    2.10
   9   3  -7  114.29   12.40
  -9  -3   7  110.69    7.10
   8   3  -7  114.59   11.10
  -8  -3   7  118.79   11.10
  -8  -3   7  132.39    7.20
   7   3  -7  142.89   12.10
  -7  -3   7  156.68   12.30
  -7  -3   7  154.48    8.00
   6   3  -7   22.40    5.30
  -6  -3   7   32.30    2.80
  -6  -3   7   25.70    5.50
   5   3  -7  151.78   11.30
  -5  -3   7  153.78   11.40
  -5  -3   7  156.88    7.40
   4   3  -7  381.86   21.90
   4   3  -7  430.86   19.00
  -4  -3   7  425.76   18.10
  -4  -3   7  424.16   22.50
   3   3  -7   68.99    4.20
   3   3  -7   51.99    6.40
  -3  -3   7   62.39    3.00
  -3  -3   7   56.99    6.70
   2   3  -7   74.39    4.70
   2   3  -7   73.09    6.80
  -2  -3   7   79.69    6.80
  -2  -3   7   76.69    4.40
   1   3  -7  243.08   14.20
   1   3  -7  290.37   12.60
  -1  -3   7  253.37   14.40
  -1  -3   7  249.78   12.30
   0   3  -7  549.74   26.60
   0   3  -7  595.84   28.50
   0   3  -7  585.14   25.10
   0  -3   7  545.75   25.10
   0  -3   7  549.54   26.60
   0  -3   7  544.95   23.70
  -1   3  -7  356.36   18.70
  -1   3  -7  405.06   19.40
   1  -3   7  389.16   18.80
   1  -3   7  384.26   18.00
   1  -3   7  369.96   16.40
  -2   3  -7  131.19    8.20
   2  -3   7  139.59    8.20
   2  -3   7  136.59    6.50
   2  -3   7  134.69    8.10
  -3   3  -7    2.90    1.80
   3  -3   7    5.90    1.80
   3  -3   7    1.00    1.90
  -4   3  -7  166.68    8.60
   4  -3   7  181.98    9.00
   4  -3   7  171.28   10.40
  -5   3  -7  160.18    9.70
   5  -3   7  166.08   10.50
  -6   3  -7   86.09    6.80
   6  -3   7  100.09    8.30
  -7   3  -7  475.15   23.60
   7  -3   7  495.05   25.00
  -8   3  -7  158.98   10.30
   8  -3   7  160.48   11.80
  -9   3  -7  126.89    9.20
   9  -3   7  111.09   11.00
 -10   3  -7   20.60    4.50
  10  -3   7   13.90    5.10
 -11   3  -7   23.40    4.70
  11  -3   7   35.30    7.30
  12   2  -7   54.79    9.40
  12   2  -7   46.90    6.30
 -12  -2   7   55.99    6.00
  11   2  -7   26.70    6.90
  11   2  -7   27.20    4.60
 -11  -2   7   28.10    4.20
  10   2  -7  119.29   12.50
  10   2  -7  102.19    7.90
 -10  -2   7  106.29    7.40
   9   2  -7  447.06   25.90
  -9  -2   7  454.15   21.70
  -9  -2   7  486.55   26.80
   8   2  -7   72.89    9.30
  -8  -2   7   66.59    8.90
  -8  -2   7   82.59    5.40
   7   2  -7  652.63   34.00
  -7  -2   7  660.73   34.50
  -7  -2   7  710.63   30.00
   6   2  -7  139.99   10.80
  -6  -2   7  157.78    7.80
  -6  -2   7  154.18   11.50
   5   2  -7   31.30    2.60
   5   2  -7   23.80    4.50
   5   2  -7   32.40    2.20
  -5  -2   7   27.70    5.20
  -5  -2   7   31.70    2.60
   4   2  -7    1.60    2.20
   4   2  -7    2.60    0.70
   4   2  -7    3.00    1.00
  -4  -2   7    1.60    2.40
  -4  -2   7    2.60    0.80
   3   2  -7  414.26   21.60
   3   2  -7  439.16   18.90
  -3  -2   7  421.46   22.20
   2   2  -7  708.03   29.10
   2   2  -7  661.63   31.50
  -2  -2   7  637.74   31.90
  -2  -2   7  665.13   28.80
   1   2  -7   53.39    3.60
   1   2  -7   65.79    5.70
  -1  -2   7   57.99    5.70
  -1  -2   7   55.99    3.50
   0   2  -7  814.22   37.30
   0   2  -7  874.11   34.70
   0   2  -7  748.53   36.10
   0  -2   7  765.92   36.70
   0  -2   7  793.22   34.70
   0  -2   7  799.32   33.50
  -1   2  -7   29.50    4.40
  -1   2  -7   27.90    2.80
  -1   2  -7   29.90    3.70
   1  -2   7   27.00    1.70
   1  -2   7   26.80    3.00
   1  -2   7   25.30    3.90
  -2   2  -7  259.27   13.70
   2  -2   7  288.07   12.30
   2  -2   7  280.77   13.80
   2  -2   7  286.97   14.50
  -3   2  -7  100.19    5.50
  -3   2  -7  101.19    5.90
   3  -2   7  103.59    5.20
   3  -2   7  103.99    6.70
   3  -2   7   97.39    6.60
  -4   2  -7  487.55   22.10
   4  -2   7  510.75   23.00
   4  -2   7  476.75   23.30
  -5   2  -7  785.42   34.60
  -5   2  -7  741.23   35.20
   5  -2   7  840.72   35.10
   5  -2   7  750.32   35.80
  -6   2  -7  334.77   16.50
  -6   2  -7  327.57   16.90
   6  -2   7  348.57   16.50
   6  -2   7  338.87   17.90
  -7   2  -7    6.50    2.40
  -7   2  -7    4.00    2.50
   7  -2   7    5.00    3.20
   7  -2   7    8.10    2.30
  -8   2  -7   70.99    6.60
  -8   2  -7   67.19    6.30
   8  -2   7   78.19    8.40
  -9   2  -7   74.29    7.10
  -9   2  -7   68.09    7.10
   9  -2   7   63.79    7.90
 -10   2  -7    5.50    3.00
 -10   2  -7    7.70    3.30
  10  -2   7    9.40    4.40
 -11   2  -7  281.17   16.00
 -11   2  -7  288.27   16.60
  11  -2   7  283.47   18.50
  12   1  -7    0.50    3.00
  12   1  -7   -2.30    4.40
  11   1  -7  192.28   15.50
  11   1  -7  203.98   12.50
  10   1  -7  734.33   37.60
  10   1  -7  724.43   33.90
 -10  -1   7  721.43   38.10
 -10  -1   7  734.43   33.40
   9   1  -7  145.29    9.40
   9   1  -7  153.38   12.20
  -9  -1   7  157.38    9.10
  -9  -1   7  173.98   13.00
   8   1  -7  408.96   19.60
   8   1  -7  394.56   22.50
  -8  -1   7  409.66   23.50
  -8  -1   7  416.36   19.30
   7   1  -7   48.00    6.80
  -7  -1   7   58.99    4.70
  -7  -1   7   58.79    8.10
   6   1  -7    3.10    2.70
  -6  -1   7    8.30    3.50
  -6  -1   7    4.90    1.50
   5   1  -7  169.88    7.70
   5   1  -7  155.58   10.70
  -5  -1   7  160.68    8.10
  -5  -1   7  173.08   11.70
   4   1  -7  205.98    8.90
   4   1  -7  198.08    9.20
  -4  -1   7  186.08   12.70
   3   1  -7  981.30   38.80
   3   1  -7  929.61   39.20
  -3  -1   7  834.42   42.70
   2   1  -7 3020.20  125.29
  -2  -1   7 2961.40  128.89
   1   1  -7  607.54   25.80
  -1  -1   7  568.94   25.70
  -1  -1   7  644.74   29.30
   0   1  -7 1800.32   76.79
   0   1  -7 1739.93   73.59
   0  -1   7 1738.73   73.69
   0  -1   7 1705.43   76.29
  -1   1  -7  202.68    9.50
  -1   1  -7  237.88   12.90
  -1   1  -7  225.78   10.20
   1  -1   7  224.28   12.30
   1  -1   7  203.68   10.40
   1  -1   7  210.68    9.40
  -2   1  -7  132.89    6.70
  -2   1  -7  153.08    7.40
   2  -1   7  140.29    8.90
   2  -1   7  144.79    6.60
   2  -1   7  139.09    7.80
  -3   1  -7 1038.00   45.00
   3  -1   7 1114.09   44.80
   3  -1   7 1036.30   46.10
   3  -1   7 1027.70   47.00
  -4   1  -7  813.72   34.30
  -4   1  -7  797.42   34.80
  -4   1  -7  827.92   34.60
   4  -1   7  783.32   36.30
   4  -1   7  773.32   35.80
  -5   1  -7  334.67   15.90
   5  -1   7  345.47   17.20
  -6   1  -7   86.19    6.10
  -6   1  -7   86.99    5.70
   6  -1   7   87.79    7.00
  -7   1  -7   96.09    6.50
  -7   1  -7   87.49    6.50
   7  -1   7   97.89    7.90
  -8   1  -7   12.90    3.00
  -8   1  -7    4.90    2.40
   8  -1   7   10.20    3.40
  -9   1  -7   74.09    6.80
  -9   1  -7   62.09    6.20
   9  -1   7   62.69    7.90
 -10   1  -7   10.70    3.40
 -10   1  -7   10.90    3.70
  10  -1   7   13.90    4.40
 -11   1  -7  785.82   36.00
 -11   1  -7  726.93   36.30
  11  -1   7  781.92   38.60
 -12   1  -7  126.39    9.00
 -12   1  -7   88.99    9.20
  12  -1   7   90.39   10.80
  12   0  -7   40.50    5.90
  12   0  -7   33.80    7.60
  11   0  -7  223.58   13.30
  11   0  -7  204.78   15.70
  10   0  -7  186.58   11.70
  10   0  -7  184.48   14.20
 -10   0   7  223.78   15.30
   9   0  -7   26.30    3.90
   9   0  -7   28.00    5.60
  -9   0   7   28.10    6.00
   8   0  -7   91.49    6.60
   8   0  -7   97.99    9.10
  -8   0   7   94.49    9.40
   7   0  -7   13.80    3.90
   7   0  -7    8.30    2.20
  -7   0   7   12.30    4.20
   6   0  -7   88.39    5.50
  -6   0   7   86.79    8.30
   5   0  -7  208.38   10.20
   5   0  -7  221.88   10.20
  -5   0   7  205.68   13.60
   4   0  -7  391.46   16.40
  -4   0   7  350.56   20.20
   3   0  -7 2374.86   94.79
   3   0  -7 2288.67   94.79
  -3   0   7 2110.69   98.69
   2   0  -7  847.12   35.10
  -2   0   7  818.42   39.10
  -1   0   7    1.70    2.20
   0   0  -7    6.80    2.90
   0   0  -7    6.30    0.60
   0   0   7   11.10    3.10
   0   0   7    5.50    1.10
  -1   0  -7   47.30    2.60
   1   0   7   49.99    5.80
   1   0   7   50.19    3.30
  -2   0  -7  483.45   20.90
   2   0   7  521.75   20.90
   2   0   7  468.85   23.60
   2   0   7  462.65   21.60
  -3   0  -7  998.50   41.00
  -3   0  -7  886.91   39.60
   3   0   7  868.61   41.90
   3   0   7  922.71   40.50
   3   0   7  955.10   39.40
  -4   0  -7  382.26   17.70
  -4   0  -7  389.06   17.40
   4   0   7  387.36   18.30
  -5   0  -7   49.20    3.50
   5   0   7   38.00    4.30
  -6   0  -7   63.39    4.70
  -6   0  -7   70.69    5.10
   6   0   7   72.09    5.90
  -7   0  -7   23.80    3.20
  -7   0  -7   15.90    3.00
   7   0   7   24.90    4.10
  -8   0  -7  401.26   19.90
  -8   0  -7  432.76   20.20
   8   0   7  410.16   21.40
  -9   0  -7  157.78    9.50
  -9   0  -7  156.88    9.30
   9   0   7  126.99   10.50
 -10   0  -7  255.07   14.90
 -10   0  -7  267.37   14.50
  10   0   7  285.57   17.00
 -11   0  -7  110.09    7.80
 -11   0  -7   86.49    8.40
  11   0   7   83.19    9.70
 -12   0  -7   24.40    5.00
 -12   0  -7   17.90    4.00
  12   0   7   22.80    5.90
  12  -1  -7  189.88   13.00
  12  -1  -7  209.58   15.50
  11  -1  -7   96.79    8.20
  11  -1  -7   85.99   10.10
  10  -1  -7  217.58   15.20
  10  -1  -7  239.58   13.50
 -10   1   7  225.38   16.00
   9  -1  -7   44.50    6.70
   9  -1  -7   45.80    5.30
  -9   1   7   47.60    7.60
   8  -1  -7   22.00    3.60
   8  -1  -7   23.40    4.80
  -8   1   7   25.80    5.40
   7  -1  -7   78.79    5.60
  -7   1   7   69.69    8.50
   6  -1  -7  346.07   16.60
  -6   1   7  363.76   20.20
   5  -1  -7  321.07   14.50
  -5   1   7  294.57   17.70
   4  -1  -7  452.95   18.60
   4  -1  -7  411.56   18.70
  -4   1   7  396.06   22.10
   3  -1  -7 3101.79  127.29
   3  -1  -7 2969.50  127.19
  -3   1   7 3043.00  131.39
   2  -1  -7  220.68    9.60
  -2   1   7  200.78   12.90
  -1   1   7  140.59    9.80
   0  -1  -7   83.09    3.80
   0   1   7   81.79    7.00
   0   1   7   76.59    3.80
  -1  -1  -7  905.01   36.60
   1   1   7  838.22   36.90
   1   1   7  856.41   40.00
  -2  -1  -7 2036.40   80.29
  -2  -1  -7 1803.42   77.79
   2   1   7 1782.52   78.19
   2   1   7 1680.33   80.69
   2   1   7 1953.60   77.89
  -3  -1  -7  327.37   15.20
  -3  -1  -7  364.76   16.90
   3   1   7  359.86   15.10
   3   1   7  316.57   15.70
  -4  -1  -7   17.40    2.70
  -4  -1  -7    7.80    1.50
   4   1   7    7.20    1.90
  -5  -1  -7   13.00    2.10
  -5  -1  -7   17.80    2.10
   5   1   7   14.80    2.70
  -6  -1  -7   84.39    5.70
  -6  -1  -7  103.39    5.40
  -6  -1  -7   86.79    5.80
   6   1   7   90.99    6.60
  -7  -1  -7  185.08   10.10
  -7  -1  -7  189.38   10.20
   7   1   7  202.18   11.40
  -8  -1  -7 1125.39   48.80
  -8  -1  -7 1097.19   48.90
   8   1   7 1112.79   50.29
  -9  -1  -7  172.58    9.70
  -9  -1  -7  163.38   10.00
   9   1   7  164.38   11.40
 -10  -1  -7  160.58    9.30
 -10  -1  -7  136.69    9.50
  10   1   7  149.99   11.40
 -11  -1  -7   52.99    5.50
 -11  -1  -7   45.00    5.90
  11   1   7   46.90    7.00
 -12  -1  -7    2.80    3.20
  12   1   7    7.00    4.30
  12  -2  -7   75.19    9.70
  12  -2  -7   87.99    9.10
  11  -2  -7  127.19   10.10
  11  -2  -7  134.19   11.60
 -11   2   7  153.88   12.50
  10  -2  -7    3.00    2.90
  10  -2  -7    3.10    3.60
 -10   2   7    2.20    3.20
   9  -2  -7  171.08   11.90
   9  -2  -7  154.28   10.00
  -9   2   7  137.39   11.80
   8  -2  -7  125.69    8.10
  -8   2   7  103.89    9.80
   7  -2  -7   44.30    4.50
  -7   2   7   35.40    6.10
   6  -2  -7  190.88   10.00
  -6   2   7  183.58   12.70
   5  -2  -7  443.56   19.60
  -5   2   7  400.96   22.70
   4  -2  -7   33.70    3.00
  -4   2   7   28.40    4.90
   3  -2  -7  267.77   12.10
   3  -2  -7  271.07   12.20
  -3   2   7  265.37   15.60
   2  -2  -7  179.88    7.90
  -2   2   7  170.48   11.60
  -1   2   7   61.49    7.20
   0   2   7  900.21   36.40
   0   2   7  813.32   40.10
  -1  -2  -7 1604.54   63.89
  -1  -2  -7 1385.46   60.69
   1   2   7 1349.16   64.09
  -2  -2  -7  279.27   14.80
  -2  -2  -7  275.97   12.30
  -3  -2  -7   13.10    1.60
  -3  -2  -7   17.40    3.40
   3   2   7   17.40    1.80
  -4  -2  -7  202.88    9.80
  -4  -2  -7  210.38   11.30
  -5  -2  -7  863.41   37.10
  -5  -2  -7  905.31   38.20
   5   2   7  799.52   38.00
  -6  -2  -7  112.29    6.90
  -6  -2  -7  105.19    6.20
  -6  -2  -7  116.99    6.50
   6   2   7  113.69    7.10
  -7  -2  -7   65.39    4.70
  -7  -2  -7   62.49    4.70
  -7  -2  -7   59.99    4.50
   7   2   7   60.89    5.00
  -8  -2  -7  496.55   23.50
  -8  -2  -7  521.45   23.20
   8   2   7  492.85   24.70
   8   2   7  502.05   23.40
  -9  -2  -7   37.80    4.60
  -9  -2  -7   55.89    4.80
   9   2   7   45.30    6.10
 -10  -2  -7   61.69    6.30
 -10  -2  -7   60.29    5.50
  10   2   7   61.69    7.10
 -11  -2  -7   -1.80    2.30
 -11  -2  -7    0.90    2.10
  11   2   7   -2.20    2.80
 -12  -2  -7  248.18   14.70
  12   2   7  243.88   16.30
  11  -3  -7   -0.90    3.30
  11  -3  -7    4.10    3.50
 -11   3   7    0.50    3.30
  10  -3  -7  114.09    9.40
  10  -3  -7  125.69   10.60
 -10   3   7  149.09   11.60
   9  -3  -7  143.69   10.10
  -9   3   7  165.08   12.30
   8  -3  -7  358.66   18.40
  -8   3   7  361.76   20.90
   7  -3  -7  110.29    7.70
  -7   3   7  129.69   10.10
   6  -3  -7  401.36   19.40
  -6   3   7  414.26   22.40
   5  -3  -7  137.39    7.70
  -5   3   7  135.39   10.30
   4  -3  -7   95.69    5.50
  -4   3   7   83.19    7.80
   3  -3  -7  339.17   15.50
  -3   3   7  355.46   15.30
  -3   3   7  320.87   18.80
   2  -3  -7  432.76   19.50
  -2   3   7  421.36   23.00
  -2   3   7  476.75   19.50
   1  -3  -7  739.23   33.20
  -1   3   7  825.42   37.60
  -1   3   7  801.72   33.50
   0   3   7  438.06   22.90
   0   3   7  440.06   19.10
  -1  -3  -7 1533.15   69.19
   1   3   7 1600.24   66.19
  -2  -3  -7  157.18    9.80
  -2  -3  -7  140.89    7.00
  -3  -3  -7    2.60    1.00
  -3  -3  -7    3.20    2.50
   3   3   7   -0.10    2.10
  -4  -3  -7    5.60    1.30
  -4  -3  -7    6.10    2.60
   4   3   7    4.80    2.40
  -5  -3  -7  824.02   35.80
  -5  -3  -7  740.13   34.00
   5   3   7  788.12   36.00
  -6  -3  -7   96.79    5.40
  -6  -3  -7  113.59    7.30
  -6  -3  -7   87.89    5.60
   6   3   7   91.09    7.10
  -7  -3  -7   33.40    3.20
  -7  -3  -7   39.50    3.90
  -7  -3  -7   41.90    4.70
   7   3   7   37.30    5.00
  -8  -3  -7  121.09    6.90
  -8  -3  -7  118.89    7.50
   8   3   7  129.89    8.70
  -9  -3  -7   53.69    5.30
  -9  -3  -7   65.89    4.60
   9   3   7   67.69    6.20
 -10  -3  -7   12.90    3.20
 -10  -3  -7   19.30    2.80
  10   3   7    7.30    3.70
 -11  -3  -7  119.49    8.70
  11   3   7  125.89   10.20
 -12  -3  -7  262.17   14.90
  12   3   7  249.28   16.40
  11  -4  -7   13.00    4.80
  11  -4  -7    8.90    4.10
 -11   4   7    7.60    4.20
  10  -4  -7  170.58   11.60
 -10   4   7  152.28   12.30
   9  -4  -7  325.47   17.80
  -9   4   7  326.87   19.50
   8  -4  -7   82.29    7.00
  -8   4   7   79.59    8.00
   7  -4  -7   21.10    3.70
  -7   4   7   26.20    5.20
   6  -4  -7    2.00    2.00
  -6   4   7   -0.10    2.40
   5  -4  -7  327.97   16.20
  -5   4   7  340.27   19.10
   4  -4  -7  171.68    9.20
  -4   4   7  188.68    9.10
  -4   4   7  159.48   11.60
   3  -4  -7  243.08   11.50
  -3   4   7  228.58   14.40
  -3   4   7  237.88   11.40
   2  -4  -7 3765.72  165.38
  -2   4   7 4389.56  165.58
  -2   4   7 3656.23  169.08
   1  -4  -7    6.60    1.30
  -1   4   7    5.00    3.20
  -1   4   7    5.20    1.50
   0  -4  -7   51.29    3.10
   0   4   7   51.59    3.40
   1   4   7   -1.00    2.20
   1   4   7    0.30    1.00
   2   4   7  582.64   24.10
   2   4   7  494.15   26.50
  -3  -4  -7  206.08    9.50
   3   4   7  192.08   12.10
  -4  -4  -7   24.30    2.40
   4   4   7   34.20    4.90
  -5  -4  -7  115.79    6.20
   5   4   7  108.79    8.40
  -6  -4  -7  103.99    5.40
  -6  -4  -7   99.09    5.90
   6   4   7  107.59    8.20
  -7  -4  -7    5.80    1.90
  -7  -4  -7    2.10    1.20
   7   4   7    3.60    2.80
  -8  -4  -7    6.50    1.50
  -8  -4  -7    7.80    2.20
   8   4   7    7.30    3.30
  -9  -4  -7   65.79    4.40
  -9  -4  -7   66.69    6.00
   9   4   7   68.59    7.50
 -10  -4  -7  130.19    8.50
 -11  -4  -7   33.70    4.70
  11   4   7   43.00    6.40
 -12  -4  -7   45.70    5.80
  12   4   7   57.49    7.60
  11  -5  -7   30.50    6.20
  10  -5  -7  498.15   25.90
 -10   5   7  496.95   26.90
   9  -5  -7  273.57   16.30
  -9   5   7  284.37   17.50
   8  -5  -7    1.20    2.50
  -8   5   7    2.10    2.70
   7  -5  -7   15.60    3.50
  -7   5   7   13.40    4.10
   6  -5  -7  222.08   13.00
  -6   5   7  255.47   15.40
   5  -5  -7  841.22   38.80
  -5   5   7  896.41   41.70
   4  -5  -7  121.09    7.10
  -4   5   7  103.79    9.00
   3  -5  -7  300.67   14.10
  -3   5   7  273.57   16.70
   2  -5  -7  343.57   16.80
  -2   5   7  319.97   19.80
  -2   5   7  430.66   17.30
   1  -5  -7   -0.80    1.10
  -1   5   7    0.90    1.30
  -1   5   7   -2.00    2.30
   0  -5  -7    1.50    1.00
   0  -5  -7    2.00    1.20
   0   5   7    3.20    1.50
   0   5   7    1.00    2.70
  -1  -5  -7 1432.86   60.09
  -1  -5  -7 1394.96   60.19
   1   5   7 1268.67   63.49
   1   5   7 1556.64   60.69
   2   5   7  660.43   27.50
   2   5   7  567.84   30.30
  -3  -5  -7  139.89    7.20
   3   5   7  140.99   10.20
  -4  -5  -7  582.64   25.90
   4   5   7  597.74   29.30
  -5  -5  -7   51.09    2.70
  -5  -5  -7   47.40    3.40
   5   5   7   42.50    6.10
  -6  -5  -7  339.97   15.70
  -6  -5  -7  330.17   14.60
   6   5   7  340.57   18.80
  -7  -5  -7   30.60    2.10
  -7  -5  -7   25.90    3.30
   7   5   7   25.00    5.10
  -8  -5  -7    5.00    2.00
  -8  -5  -7    1.70    1.00
   8   5   7   -2.80    2.80
  -9  -5  -7   24.10    3.50
   9   5   7   15.50    4.60
 -10  -5  -7  206.08   11.60
  10   5   7  199.58   13.70
 -11  -5  -7   75.09    7.00
 -12  -5  -7    3.20    2.90
  11  -6  -7  407.56   23.10
  10  -6  -7   90.89    9.60
   9  -6  -7    4.50    3.30
  -9   6   7    2.40    2.90
   8  -6  -7    4.00    3.20
  -8   6   7    4.60    3.20
   7  -6  -7    2.00    2.60
  -7   6   7    3.20    2.80
   6  -6  -7  249.88   13.80
  -6   6   7  241.68   13.30
  -6   6   7  254.37   15.80
   5  -6  -7  292.17   15.40
  -5   6   7  293.57   15.10
  -5   6   7  302.87   17.70
   4  -6  -7  399.46   19.60
  -4   6   7  399.46   22.20
  -4   6   7  417.36   19.40
   3  -6  -7  187.38   10.00
  -3   6   7  169.88   12.40
  -3   6   7  189.58    9.80
   2  -6  -7   35.60    3.70
  -2   6   7   36.30    5.70
   1  -6  -7   89.09    5.50
  -1   6   7   94.09    8.70
   0  -6  -7  602.94   25.80
   0   6   7  544.25   29.30
  -1  -6  -7  992.40   40.80
  -1  -6  -7  948.51   41.20
   1   6   7  903.71   44.90
  -2  -6  -7  282.87   12.60
   2   6   7  276.87   17.00
  -3  -6  -7  246.08   11.10
   3   6   7  259.37   15.70
  -4  -6  -7   17.50    2.30
  -4  -6  -7   20.70    1.30
   4   6   7   20.70    4.80
  -5  -6  -7   60.69    4.20
   5   6   7   62.29    7.80
  -6  -6  -7  289.97   14.10
   6   6   7  307.97   18.00
  -7  -6  -7   34.30    3.60
   7   6   7   35.30    6.40
  -8  -6  -7   13.40    2.60
   8   6   7   20.70    5.10
  -9  -6  -7  345.67   17.30
   9   6   7  357.96   20.70
 -10  -6  -7   -0.50    2.00
  10   6   7    3.40    3.90
 -11  -6  -7   46.20    5.20
 -12  -6  -7   27.20    4.30
  10  -7  -7   35.60    6.30
   9  -7  -7   28.30    5.30
   8  -7  -7  293.07   16.90
  -8   7   7  288.37   17.30
  -8   7   7  283.07   16.00
   7  -7  -7  333.17   18.40
  -7   7   7  340.97   19.80
  -7   7   7  359.46   18.20
   6  -7  -7   10.20    3.20
  -6   7   7    8.00    2.80
  -6   7   7    7.20    3.40
   5  -7  -7 1097.89   48.20
  -5   7   7 1075.99   50.29
  -5   7   7 1036.70   47.60
   4  -7  -7   13.30    3.10
  -4   7   7    7.50    2.50
  -4   7   7   11.50    3.60
   3  -7  -7   -1.00    1.70
  -3   7   7    1.80    1.60
  -3   7   7    0.40    2.40
   2  -7  -7  151.28    8.90
  -2   7   7  161.28   11.60
  -2   7   7  158.98    8.60
   1  -7  -7 1469.75   61.99
  -1   7   7 1432.56   65.99
  -1   7   7 1401.06   61.39
   0  -7  -7  870.41   38.20
   0   7   7  868.91   42.40
  -1  -7  -7  562.54   25.70
  -1  -7  -7  611.74   25.20
   1   7   7  529.45   29.60
  -2  -7  -7  393.36   18.90
  -2  -7  -7  452.15   18.20
   2   7   7  367.56   22.60
  -3  -7  -7  180.48    7.90
   3   7   7  149.39   12.30
  -4  -7  -7  453.85   20.70
   4   7   7  456.25   24.90
  -5  -7  -7    8.20    1.80
   5   7   7    8.10    4.20
  -6  -7  -7 1308.87   56.99
   6   7   7 1337.87   61.59
  -7  -7  -7   22.20    3.00
   7   7   7   27.00    5.70
  -8  -7  -7   18.90    2.90
   8   7   7   13.30    4.90
  -9  -7  -7  122.99    7.70
   9   7   7  120.29   11.60
 -10  -7  -7   12.50    3.10
  10   7   7    8.30    4.70
 -11  -7  -7   15.10    3.50
  11   7   7   24.20    6.30
 -12  -7  -7   40.30    5.20
  10  -8  -7    3.50    4.10
   9  -8  -7   30.00    5.90
  -9   8   7   25.10    4.90
   8  -8  -7  348.27   19.50
  -8   8   7  335.67   18.70
   7  -8  -7  170.08   11.90
  -7   8   7  170.68   11.20
  -7   8   7  185.38   12.60
   6  -8  -7    2.10    2.90
  -6   8   7    2.30    2.40
  -6   8   7   -0.20    2.50
   5  -8  -7   68.79    6.70
  -5   8   7   56.99    7.50
  -5   8   7   49.99    5.50
   4  -8  -7   14.50    3.30
  -4   8   7   14.40    3.10
  -4   8   7   18.50    4.70
   3  -8  -7   12.30    2.90
  -3   8   7   10.30    3.90
  -3   8   7   14.70    2.90
   2  -8  -7 1173.88   50.29
  -2   8   7 1127.19   54.39
  -2   8   7 1151.78   49.80
  -2   8   7 1096.99   53.49
   1  -8  -7  303.37   14.90
  -1   8   7  283.17   14.30
  -1   8   7  308.37   19.00
   0  -8  -7  346.17   17.00
   0   8   7  356.66   21.20
   0   8   7  352.06   16.20
  -1  -8  -7  225.48   11.50
   1   8   7  217.68   15.60
  -2  -8  -7  156.78    7.50
  -2  -8  -7  152.08    8.50
   2   8   7  137.79   12.00
  -3  -8  -7  823.52   33.70
   3   8   7  731.93   39.30
   4   8   7  153.28   12.70
  -5  -8  -7  227.98   11.50
   5   8   7  233.08   16.10
  -6  -8  -7    3.20    1.70
   6   8   7    4.70    4.10
  -7  -8  -7   -0.60    1.40
   7   8   7    2.00    3.90
  -8  -8  -7  172.78    9.70
   8   8   7  177.28   14.10
  -9  -8  -7    1.80    1.90
   9   8   7    1.40    4.20
 -10  -8  -7    2.70    2.30
  10   8   7    2.60    4.70
 -11  -8  -7   64.49    6.50
  11   8   7   79.49   11.10
 -12  -8  -7  105.49    8.70
   9  -9  -7  127.49   12.30
  -9   9   7  145.19   10.90
   8  -9  -7  152.48   11.90
  -8   9   7  160.28   11.30
   7  -9  -7   52.29    7.20
  -7   9   7   62.59    7.00
   6  -9  -7  175.38   12.10
  -6   9   7  188.48   11.50
  -6   9   7  177.28   12.60
   5  -9  -7   46.10    5.90
  -5   9   7   44.30    5.30
  -5   9   7   45.90    6.90
   4  -9  -7    1.60    2.50
  -4   9   7   -0.50    2.60
  -4   9   7    3.70    2.30
   3  -9  -7  808.42   39.20
  -3   9   7  876.71   38.70
  -3   9   7  891.81   42.30
   2  -9  -7  288.37   15.20
  -2   9   7  284.87   18.10
  -2   9   7  285.27   18.90
  -2   9   7  296.37   14.60
   1  -9  -7  107.69    7.60
  -1   9   7  119.19   11.30
  -1   9   7  129.79    7.20
   0  -9  -7   95.99    6.60
   0   9   7   94.69   11.40
   0   9   7   98.39    5.90
  -1  -9  -7    4.20    1.90
   1   9   7   18.10    5.30
   1   9   7    8.40    1.60
  -2  -9  -7  152.18    7.70
  -2  -9  -7  148.89    8.80
   2   9   7  169.98   13.50
   3   9   7  694.73   36.50
   4   9   7  202.48   15.60
  -5  -9  -7  334.87   15.60
   5   9   7  297.67   20.40
  -6  -9  -7  164.38    9.30
   6   9   7  178.48   14.60
  -7  -9  -7   39.60    4.00
   7   9   7   53.19    9.00
  -8  -9  -7   -2.40    1.50
   8   9   7   -1.30    4.20
  -9  -9  -7   24.80    3.60
   9   9   7   20.20    6.40
 -10  -9  -7    6.00    2.50
  10   9   7    3.60    5.00
 -11  -9  -7   84.99    7.40
  11   9   7   91.79   12.10
 -12  -9  -7   67.79    7.00
  12   9   7   80.99   11.80
   8 -10  -7   79.39    9.10
  -8  10   7   72.39    8.30
   7 -10  -7    3.60    3.60
  -7  10   7   -0.60    2.50
   6 -10  -7   16.40    4.50
[truncated: 236,770 more chars]
