# Supplementary material for: An Unsymmetrical, Cyclic Diborene Based on a Chelating CAAC Ligand and its Small‐Molecule Activation and Rearrangement Chemistry
Source: Angew Chem Int Ed Engl. 2021 Dec 3;61(3):e202113947. doi: 10.1002/anie.202113947 (PMC9299934; doi:10.1002/anie.202113947)
Supplement: Supplementary file 1 — Supporting Information [file ANIE-61-0-s002.zip › 2.cif]

data_test_a

# 1. Submission Details


_publ_contact_author_name         'Prof. Dr. Holger Braunschweig'
_publ_contact_author_address
;
Institut f\"ur Anorganische Chemie
Universit\"at W\"urzburg
Am Hubland
97074 W\"urzburg, Germany
;
_publ_contact_author_email        H.Braunschweig@uni-wuerzburg.de
_publ_contact_author_fax          +49-931-31-84623
_publ_contact_author_phone        +49-931-31-85260

_publ_requested_journal           ?
_publ_section_title               ?
_publ_section_abstract            ?

loop_
_publ_author_name
'Nachname, Vorname'
;  Institut fuer Anorganische Chemie
   Universitaet Wuerzburg
   Am Hubland
   D-97074 Wuerzburg, Germany
;

_audit_creation_method            'CIF-fill 1.2x (K.Radacki, 2005-21)'
_shelx_SHELXL_version_number      '2018/3'
_chemical_name_systematic         ?
_chemical_name_common             ?
_chemical_melting_point           ?
_chemical_formula_moiety          'C40 H62 B2 N2'
_chemical_formula_sum             'C40 H62 B2 N2'
_chemical_formula_weight          592.53

loop_
 _atom_type_symbol
 _atom_type_description
 _atom_type_scat_dispersion_real
 _atom_type_scat_dispersion_imag
 _atom_type_scat_source
 'C'  'C'   0.0033   0.0016
 'International Tables Vol C Tables 4.2.6.8 and 6.1.1.4'
 'H'  'H'   0.0000   0.0000
'International Tables Vol C Tables 4.2.6.8 and 6.1.1.4'
 'B'  'B'   0.0013   0.0007
 'International Tables Vol C Tables 4.2.6.8 and 6.1.1.4'
 'N'  'N'   0.0061   0.0033
 'International Tables Vol C Tables 4.2.6.8 and 6.1.1.4'
 
_space_group_crystal_system       monoclinic
_space_group_IT_number            15
_space_group_name_H-M_alt         'C 2/c'
_space_group_name_Hall            '-C 2yc'

_shelx_space_group_comment
;
The symmetry employed for this shelxl refinement is uniquely defined
by the following loop, which should always be used as a source of
symmetry information in preference to the above space-group names.
They are only intended as comments.
;
 
loop_
 _space_group_symop_operation_xyz
 'x, y, z'
 '-x, y, -z+1/2'
 'x+1/2, y+1/2, z'
 '-x+1/2, y+1/2, -z+1/2'
 '-x, -y, -z'
 'x, -y, z-1/2'
 '-x+1/2, -y+1/2, -z'
 'x+1/2, -y+1/2, z-1/2'
 
_cell_length_a                    31.0908(10)
_cell_length_b                    14.3209(4)
_cell_length_c                    18.4709(5)
_cell_angle_alpha                 90
_cell_angle_beta                  112.7460(10)
_cell_angle_gamma                 90
_cell_volume                      7584.5(4)
_cell_formula_units_Z             8
_cell_measurement_temperature     100(2)
_cell_measurement_reflns_used     9800
_cell_measurement_theta_min       2.45
_cell_measurement_theta_max       26.76
 

_exptl_special_details
;
The crystal was immersed in a film of perfluoropolyether oil, mounted on a 
polyimide loop and transferred to stream of cold nitrogen (Oxford Cryostream 800).
;
_exptl_crystal_description        BLOCK
_exptl_crystal_colour             blue
_exptl_crystal_density_meas       ?
_exptl_crystal_density_method     ?
_exptl_crystal_density_diffrn     1.038          
_exptl_crystal_F_000              2608
_exptl_transmission_factor_min    ?
_exptl_transmission_factor_max    ?
_exptl_crystal_size_max           0.863
_exptl_crystal_size_mid           0.605
_exptl_crystal_size_min           0.54
_exptl_absorpt_coefficient_mu     0.058
_shelx_estimated_absorpt_T_min    0.952
_shelx_estimated_absorpt_T_max    0.969
_exptl_absorpt_correction_type    multi-scan
_exptl_absorpt_correction_T_min   0.7127
_exptl_absorpt_correction_T_max   0.7454
_exptl_absorpt_process_details    'SadAbs 2016/2 (Bruker AXS)'
_exptl_absorpt_special_details    ?
loop_
 _exptl_crystal_face_index_h
 _exptl_crystal_face_index_k
 _exptl_crystal_face_index_l
 _exptl_crystal_face_perp_dist
   -1.00   -1.00    0.00    0.2700
    1.00    0.00   -1.00    0.4290
   -1.00    0.00    1.00    0.3980
   -1.00    1.00    1.00    0.3020
    1.00   -1.00   -1.00    0.4150
    0.00   -1.00   -1.00    0.3600
    0.00    1.00    1.00    0.3020
    0.00   -1.00    1.00    0.3280
    0.00    1.00   -1.00    0.3350
    1.00   -1.00    1.00    0.2890
   -1.00    1.00   -1.00    0.3070
    0.00    0.00   -1.00    0.3840
    1.00    1.00    1.00    0.2750
   -1.00    1.00    0.00    0.1780
    1.00   -1.00    0.00    0.3160
    0.00    0.00    1.00    0.3420
    1.00    0.00    1.00    0.2790
   -1.00    0.00   -1.00    0.3530
    1.00    0.00    0.00    0.1880
   -1.00    0.00    0.00    0.3180
   -1.00   -1.00    1.00    0.3550
    0.00    1.00    0.00    0.2020
   -1.00   -1.00   -1.00    0.3590

_diffrn_ambient_environment       N~2~
_diffrn_ambient_temperature       100(2)
_diffrn_radiation_wavelength      0.71073
_diffrn_radiation_type            MoK\a
_diffrn_radiation_monochromator   'multi-layer mirror'
_diffrn_source                    'micro-focus sealed X-ray tube'
_diffrn_source_type               'Incoatec ImS 2.0'
_diffrn_measurement_device        'four-circle diffractometer'
_diffrn_measurement_device_type   'Bruker D8-Quest'
_diffrn_measurement_method        '\f and \w scans'
_diffrn_detector                  CPA
_diffrn_detector_type             'Photon II'
_diffrn_detector_area_resol_mean  7.5
_diffrn_reflns_number             67378
_diffrn_reflns_av_unetI/netI      0.0151
_diffrn_reflns_av_R_equivalents   0.0329
_diffrn_reflns_limit_h_min        -39
_diffrn_reflns_limit_h_max        39
_diffrn_reflns_limit_k_min        -18
_diffrn_reflns_limit_k_max        18
_diffrn_reflns_limit_l_min        -23
_diffrn_reflns_limit_l_max        23
_diffrn_reflns_theta_min          1.816
_diffrn_reflns_theta_max          26.782
_diffrn_reflns_theta_full         26.000
_diffrn_measured_fraction_theta_max   0.997
_diffrn_measured_fraction_theta_full  0.997
_diffrn_reflns_Laue_measured_fraction_max    0.997
_diffrn_reflns_Laue_measured_fraction_full   0.997
_diffrn_reflns_point_group_measured_fraction_max   0.997
_diffrn_reflns_point_group_measured_fraction_full  0.997
_reflns_number_total              8072
_reflns_number_gt                 7301
_reflns_threshold_expression      'I > 2\s(I)'
_reflns_Friedel_coverage          0.000
_reflns_Friedel_fraction_max      .
_reflns_Friedel_fraction_full     .
 
_reflns_special_details
;
 Reflections were merged by SHELXL according to the crystal
 class for the calculation of statistics and refinement.
 
 _reflns_Friedel_fraction is defined as the number of unique
 Friedel pairs measured divided by the number that would be
 possible theoretically, ignoring centric projections and
 systematic absences.
;
 
_computing_data_collection        'BIS 6.2.14 / APEX3 ver. 2019.1 (Bruker AXS)'
_computing_cell_refinement        'Saint+ ver. V8.40A (Bruker AXS)'
_computing_data_reduction         'Saint+ ver. V8.40A (Bruker AXS)'
_computing_structure_solution     'SHELXT (Sheldrick, 2014)'
_computing_structure_refinement   'SHELXL-2018/3 (Sheldrick, 2018)'
_computing_molecular_graphics     'ShelXLe (Huebschle et all, 2011)'
_computing_publication_material   'SHELXL-2018/3 (Sheldrick, 2018)'

_refine_special_details
;
Refinement of F^2^ against ALL reflections. The weighted R-factor wR and 
goodness of fit S are based on F^2^, conventional R-factors R are based on F, 
with F set to zero for negative F^2^. The threshold expression of F^2^ > 
2sigma(F^2^) is used only for calculating R-factors(gt) etc. and is not 
relevant to the choice of reflections for refinement. R-factors based on F^2^ 
are statistically about twice as large as those based on F, and R-factors 
based on ALL data will be even larger.
;
_refine_ls_structure_factor_coef  Fsqd
_refine_ls_matrix_type            full
_refine_ls_weighting_scheme       calc
_refine_ls_weighting_details
'w=1/[\s^2^(Fo^2^)+(0.0529P)^2^+5.3145P] where P=(Fo^2^+2Fc^2^)/3'
_atom_sites_solution_primary      dual
_atom_sites_solution_secondary    difmap
_atom_sites_solution_hydrogens    mixed
_refine_ls_hydrogen_treatment     mixed
_refine_ls_extinction_method      none
_refine_ls_extinction_coef        .
_refine_ls_number_reflns          8072
_refine_ls_number_parameters      416
_refine_ls_number_restraints      0
_refine_ls_R_factor_all           0.0436
_refine_ls_R_factor_gt            0.0398
_refine_ls_wR_factor_ref          0.1061
_refine_ls_wR_factor_gt           0.1028
_refine_ls_goodness_of_fit_ref    1.039
_refine_ls_restrained_S_all       1.039
_refine_ls_shift/su_max           0.001
_refine_ls_shift/su_mean          0.000
 
loop_
 _atom_site_label
 _atom_site_type_symbol
 _atom_site_fract_x
 _atom_site_fract_y
 _atom_site_fract_z
 _atom_site_U_iso_or_equiv
 _atom_site_adp_type
 _atom_site_occupancy
 _atom_site_site_symmetry_order  
 _atom_site_calc_flag
 _atom_site_refinement_flags_posn
 _atom_site_refinement_flags_adp
 _atom_site_refinement_flags_occupancy
 _atom_site_disorder_assembly
 _atom_site_disorder_group
B2_1 B 0.33607(4) 0.76118(8) 0.42600(7) 0.0168(2) Uani 1 1 d . . . . .
H1_1 H 0.3118(5) 0.8099(10) 0.3773(8) 0.034(4) Uiso 1 1 d . . . . .
B1_1 B 0.33961(4) 0.65047(8) 0.44892(7) 0.0156(2) Uani 1 1 d . . . . .
C1_2 C 0.30633(3) 0.57365(7) 0.39848(5) 0.01370(19) Uani 1 1 d . . . . .
C2_2 C 0.25781(3) 0.59333(7) 0.33565(6) 0.0168(2) Uani 1 1 d . . . . .
C3_2 C 0.23506(3) 0.49583(7) 0.31663(6) 0.0186(2) Uani 1 1 d . . . . .
H3A_2 H 0.214934 0.485034 0.346272 0.022 Uiso 1 1 calc R U . . .
H3AB_2 H 0.215687 0.490584 0.259842 0.022 Uiso 1 1 calc R U . . .
C4_2 C 0.27473(3) 0.42442(7) 0.34054(6) 0.01558(19) Uani 1 1 d . . . . .
N5_2 N 0.31360(3) 0.48097(6) 0.40003(5) 0.01317(16) Uani 1 1 d . . . . .
C6_2 C 0.35562(3) 0.43842(6) 0.45550(6) 0.01452(19) Uani 1 1 d . . . . .
C7_2 C 0.39530(4) 0.42889(7) 0.43702(6) 0.0177(2) Uani 1 1 d . . . . .
C8_2 C 0.43524(4) 0.38983(8) 0.49381(7) 0.0234(2) Uani 1 1 d . . . . .
H8_2 H 0.462281 0.381714 0.482362 0.028 Uiso 1 1 calc R U . . .
C9_2 C 0.43635(4) 0.36267(8) 0.56635(7) 0.0255(2) Uani 1 1 d . . . . .
H9_2 H 0.463943 0.336334 0.604155 0.031 Uiso 1 1 calc R U . . .
C10_2 C 0.39713(4) 0.37395(7) 0.58379(6) 0.0220(2) Uani 1 1 d . . . . .
H10_2 H 0.398197 0.355406 0.633836 0.026 Uiso 1 1 calc R U . . .
C11_2 C 0.35616(3) 0.41201(7) 0.52925(6) 0.01615(19) Uani 1 1 d . . . . .
C12_2 C 0.26233(4) 0.63812(7) 0.26321(6) 0.0233(2) Uani 1 1 d . . . . .
H12A_2 H 0.231270 0.645511 0.221607 0.035 Uiso 1 1 calc R U . . .
H12B_2 H 0.281381 0.597939 0.244468 0.035 Uiso 1 1 calc R U . . .
H12C_2 H 0.277217 0.699445 0.277412 0.035 Uiso 1 1 calc R U . . .
C13_2 C 0.22930(4) 0.65801(8) 0.36640(7) 0.0245(2) Uani 1 1 d . . . . .
H13A_2 H 0.197585 0.664109 0.326557 0.037 Uiso 1 1 calc R U . . .
H13B_2 H 0.244088 0.719669 0.377799 0.037 Uiso 1 1 calc R U . . .
H13C_2 H 0.228030 0.631571 0.414464 0.037 Uiso 1 1 calc R U . . .
C14_2 C 0.28746(4) 0.39404(8) 0.27193(6) 0.0218(2) Uani 1 1 d . . . . .
H14A_2 H 0.260534 0.363517 0.231868 0.033 Uiso 1 1 calc R U . . .
H14B_2 H 0.313682 0.350214 0.290818 0.033 Uiso 1 1 calc R U . . .
H14C_2 H 0.296316 0.448927 0.249145 0.033 Uiso 1 1 calc R U . . .
C15_2 C 0.26284(4) 0.33671(7) 0.37585(6) 0.0198(2) Uani 1 1 d . . . . .
H15A_2 H 0.238380 0.301709 0.334700 0.030 Uiso 1 1 calc R U . . .
H15B_2 H 0.251775 0.354444 0.416920 0.030 Uiso 1 1 calc R U . . .
H15C_2 H 0.290741 0.297621 0.398610 0.030 Uiso 1 1 calc R U . . .
C16_2 C 0.39771(4) 0.46241(8) 0.36028(6) 0.0219(2) Uani 1 1 d . . . . .
H16_2 H 0.366163 0.486139 0.325815 0.026 Uiso 1 1 calc R U . . .
C17_2 C 0.41046(5) 0.38223(9) 0.31707(7) 0.0325(3) Uani 1 1 d . . . . .
H17A_2 H 0.407744 0.403663 0.265093 0.049 Uiso 1 1 calc R U . . .
H17B_2 H 0.389187 0.329660 0.311195 0.049 Uiso 1 1 calc R U . . .
H17C_2 H 0.442576 0.362191 0.347337 0.049 Uiso 1 1 calc R U . . .
C18_2 C 0.43282(4) 0.54259(9) 0.37387(7) 0.0314(3) Uani 1 1 d . . . . .
H18A_2 H 0.434250 0.560788 0.323702 0.047 Uiso 1 1 calc R U . . .
H18B_2 H 0.463727 0.521951 0.410014 0.047 Uiso 1 1 calc R U . . .
H18C_2 H 0.422873 0.596180 0.396558 0.047 Uiso 1 1 calc R U . . .
C19_2 C 0.31442(4) 0.42480(7) 0.55209(6) 0.0171(2) Uani 1 1 d . . . . .
H19_2 H 0.287608 0.446821 0.504514 0.021 Uiso 1 1 calc R U . . .
C20_2 C 0.32289(4) 0.49766(9) 0.61675(7) 0.0288(3) Uani 1 1 d . . . . .
H20A_2 H 0.295358 0.501732 0.630104 0.043 Uiso 1 1 calc R U . . .
H20B_2 H 0.328737 0.558602 0.598182 0.043 Uiso 1 1 calc R U . . .
H20C_2 H 0.350019 0.479326 0.663388 0.043 Uiso 1 1 calc R U . . .
C21_2 C 0.30024(4) 0.33172(8) 0.57789(6) 0.0230(2) Uani 1 1 d . . . . .
H21A_2 H 0.270326 0.339332 0.583404 0.035 Uiso 1 1 calc R U . . .
H21B_2 H 0.324150 0.312681 0.628364 0.035 Uiso 1 1 calc R U . . .
H21C_2 H 0.297191 0.283780 0.538340 0.035 Uiso 1 1 calc R U . . .
C1_3 C 0.38366(3) 0.79409(6) 0.48340(6) 0.01435(19) Uani 1 1 d . . . . .
C2_3 C 0.40590(3) 0.73195(7) 0.55428(6) 0.01537(19) Uani 1 1 d . . . . .
C3_3 C 0.45829(3) 0.75246(7) 0.57876(6) 0.0181(2) Uani 1 1 d . . . . .
H3A_3 H 0.472667 0.706171 0.555157 0.022 Uiso 1 1 calc R U . . .
H3AB_3 H 0.474527 0.749720 0.636577 0.022 Uiso 1 1 calc R U . . .
C4_3 C 0.46175(3) 0.85162(7) 0.54845(6) 0.0170(2) Uani 1 1 d . . . . .
N5_3 N 0.41380(3) 0.86176(6) 0.48404(5) 0.01438(17) Uani 1 1 d . . . . .
C6_3 C 0.40225(3) 0.93437(7) 0.42558(6) 0.01561(19) Uani 1 1 d . . . . .
C7_3 C 0.40939(3) 0.91927(7) 0.35572(6) 0.0177(2) Uani 1 1 d . . . . .
C8_3 C 0.40055(4) 0.99321(8) 0.30252(6) 0.0226(2) Uani 1 1 d . . . . .
H8_3 H 0.405843 0.984940 0.255600 0.027 Uiso 1 1 calc R U . . .
C9_3 C 0.38425(4) 1.07819(8) 0.31692(7) 0.0249(2) Uani 1 1 d . . . . .
H9_3 H 0.379787 1.128549 0.281261 0.030 Uiso 1 1 calc R U . . .
C10_3 C 0.37447(4) 1.08974(7) 0.38328(7) 0.0235(2) Uani 1 1 d . . . . .
H10_3 H 0.361879 1.147344 0.391478 0.028 Uiso 1 1 calc R U . . .
C11_3 C 0.38276(3) 1.01827(7) 0.43854(6) 0.0185(2) Uani 1 1 d . . . . .
C12_3 C 0.38841(3) 0.63273(7) 0.52456(6) 0.0165(2) Uani 1 1 d . . . . .
H12A_3 H 0.382879 0.596068 0.565576 0.020 Uiso 1 1 calc R U . . .
H12B_3 H 0.411245 0.599183 0.508758 0.020 Uiso 1 1 calc R U . . .
C13_3 C 0.38818(4) 0.75971(8) 0.61867(6) 0.0225(2) Uani 1 1 d . . . . .
H13A_3 H 0.405919 0.725714 0.667121 0.034 Uiso 1 1 calc R U . . .
H13B_3 H 0.355030 0.744009 0.601364 0.034 Uiso 1 1 calc R U . . .
H13C_3 H 0.392353 0.827022 0.628397 0.034 Uiso 1 1 calc R U . . .
C14_3 C 0.50006(4) 0.85758(8) 0.51632(6) 0.0218(2) Uani 1 1 d . . . . .
H14A_3 H 0.530580 0.851323 0.559574 0.033 Uiso 1 1 calc R U . . .
H14B_3 H 0.498255 0.918030 0.490434 0.033 Uiso 1 1 calc R U . . .
H14C_3 H 0.495974 0.807224 0.478300 0.033 Uiso 1 1 calc R U . . .
C15_3 C 0.47069(4) 0.92728(7) 0.61134(6) 0.0226(2) Uani 1 1 d . . . . .
H15A_3 H 0.502366 0.920459 0.651168 0.034 Uiso 1 1 calc R U . . .
H15B_3 H 0.448104 0.920698 0.636140 0.034 Uiso 1 1 calc R U . . .
H15C_3 H 0.467308 0.989051 0.586918 0.034 Uiso 1 1 calc R U . . .
C16_3 C 0.42186(4) 0.82391(8) 0.33291(6) 0.0204(2) Uani 1 1 d . . . . .
H16_3 H 0.431005 0.782355 0.379985 0.024 Uiso 1 1 calc R U . . .
C17_3 C 0.37871(4) 0.78152(8) 0.26825(6) 0.0270(2) Uani 1 1 d . . . . .
H17A_3 H 0.386192 0.718801 0.255359 0.040 Uiso 1 1 calc R U . . .
H17B_3 H 0.369209 0.821048 0.221347 0.040 Uiso 1 1 calc R U . . .
H17C_3 H 0.353170 0.777639 0.286763 0.040 Uiso 1 1 calc R U . . .
C18_3 C 0.46266(4) 0.82732(9) 0.30574(7) 0.0291(3) Uani 1 1 d . . . . .
H18A_3 H 0.469801 0.763963 0.293684 0.044 Uiso 1 1 calc R U . . .
H18B_3 H 0.490131 0.853875 0.347549 0.044 Uiso 1 1 calc R U . . .
H18C_3 H 0.454100 0.866305 0.258636 0.044 Uiso 1 1 calc R U . . .
C19_3 C 0.36684(4) 1.03014(8) 0.50603(7) 0.0240(2) Uani 1 1 d . . . . .
H19_3 H 0.380345 0.977834 0.543921 0.029 Uiso 1 1 calc R U . . .
C20_3 C 0.31349(4) 1.02209(10) 0.47457(8) 0.0346(3) Uani 1 1 d . . . . .
H20A_3 H 0.303087 1.028650 0.518080 0.052 Uiso 1 1 calc R U . . .
H20B_3 H 0.303886 0.960988 0.449659 0.052 Uiso 1 1 calc R U . . .
H20C_3 H 0.299451 1.071495 0.435894 0.052 Uiso 1 1 calc R U . . .
C21_3 C 0.38333(5) 1.12225(9) 0.55023(8) 0.0384(3) Uani 1 1 d . . . . .
H21A_3 H 0.374658 1.123964 0.595883 0.058 Uiso 1 1 calc R U . . .
H21B_3 H 0.368593 1.174632 0.515289 0.058 Uiso 1 1 calc R U . . .
H21C_3 H 0.417298 1.127103 0.567782 0.058 Uiso 1 1 calc R U . . .
 
loop_
 _atom_site_aniso_label
 _atom_site_aniso_U_11
 _atom_site_aniso_U_22
 _atom_site_aniso_U_33
 _atom_site_aniso_U_23
 _atom_site_aniso_U_13
 _atom_site_aniso_U_12
B2_1 0.0144(5) 0.0143(5) 0.0201(5) 0.0008(4) 0.0049(4) -0.0002(4)
B1_1 0.0147(5) 0.0144(5) 0.0175(5) 0.0004(4) 0.0061(4) -0.0011(4)
C1_2 0.0146(4) 0.0139(4) 0.0143(4) 0.0023(3) 0.0075(4) -0.0003(3)
C2_2 0.0142(4) 0.0146(4) 0.0186(5) 0.0009(4) 0.0030(4) -0.0016(4)
C3_2 0.0157(5) 0.0170(5) 0.0202(5) -0.0002(4) 0.0035(4) -0.0032(4)
C4_2 0.0170(5) 0.0146(4) 0.0138(4) -0.0011(3) 0.0045(4) -0.0042(4)
N5_2 0.0142(4) 0.0126(4) 0.0125(4) -0.0001(3) 0.0049(3) -0.0018(3)
C6_2 0.0161(5) 0.0101(4) 0.0164(4) -0.0001(3) 0.0051(4) -0.0007(3)
C7_2 0.0185(5) 0.0142(4) 0.0213(5) -0.0021(4) 0.0086(4) -0.0007(4)
C8_2 0.0183(5) 0.0207(5) 0.0317(6) 0.0000(4) 0.0100(4) 0.0029(4)
C9_2 0.0187(5) 0.0219(5) 0.0294(6) 0.0059(4) 0.0022(4) 0.0040(4)
C10_2 0.0227(5) 0.0201(5) 0.0194(5) 0.0056(4) 0.0039(4) -0.0011(4)
C11_2 0.0185(5) 0.0120(4) 0.0170(5) 0.0001(4) 0.0058(4) -0.0029(4)
C12_2 0.0261(5) 0.0190(5) 0.0180(5) 0.0050(4) 0.0010(4) -0.0034(4)
C13_2 0.0149(5) 0.0211(5) 0.0343(6) -0.0037(4) 0.0061(4) 0.0008(4)
C14_2 0.0255(5) 0.0233(5) 0.0170(5) -0.0046(4) 0.0088(4) -0.0056(4)
C15_2 0.0249(5) 0.0154(5) 0.0176(5) -0.0007(4) 0.0064(4) -0.0068(4)
C16_2 0.0209(5) 0.0249(5) 0.0235(5) -0.0008(4) 0.0126(4) 0.0005(4)
C17_2 0.0327(6) 0.0386(7) 0.0317(6) -0.0056(5) 0.0183(5) 0.0059(5)
C18_2 0.0304(6) 0.0367(7) 0.0325(6) 0.0021(5) 0.0182(5) -0.0076(5)
C19_2 0.0194(5) 0.0183(5) 0.0140(4) 0.0012(4) 0.0067(4) -0.0029(4)
C20_2 0.0342(6) 0.0332(6) 0.0245(5) -0.0095(5) 0.0172(5) -0.0101(5)
C21_2 0.0232(5) 0.0238(5) 0.0217(5) 0.0069(4) 0.0082(4) -0.0036(4)
C1_3 0.0160(5) 0.0115(4) 0.0170(4) -0.0013(3) 0.0080(4) 0.0002(3)
C2_3 0.0157(5) 0.0140(4) 0.0155(4) -0.0006(4) 0.0050(4) -0.0017(3)
C3_3 0.0163(5) 0.0164(5) 0.0182(5) 0.0013(4) 0.0031(4) -0.0017(4)
C4_3 0.0138(5) 0.0168(5) 0.0173(5) -0.0001(4) 0.0025(4) -0.0023(4)
N5_3 0.0129(4) 0.0133(4) 0.0155(4) -0.0006(3) 0.0039(3) -0.0018(3)
C6_3 0.0123(4) 0.0142(4) 0.0182(5) 0.0007(4) 0.0035(4) -0.0037(3)
C7_3 0.0136(4) 0.0194(5) 0.0180(5) -0.0001(4) 0.0038(4) -0.0040(4)
C8_3 0.0178(5) 0.0282(6) 0.0188(5) 0.0042(4) 0.0037(4) -0.0049(4)
C9_3 0.0176(5) 0.0228(5) 0.0271(6) 0.0100(4) 0.0008(4) -0.0036(4)
C10_3 0.0161(5) 0.0157(5) 0.0328(6) 0.0026(4) 0.0031(4) 0.0000(4)
C11_3 0.0131(4) 0.0162(5) 0.0233(5) -0.0013(4) 0.0038(4) -0.0030(4)
C12_3 0.0171(5) 0.0125(4) 0.0178(5) 0.0007(4) 0.0045(4) -0.0017(3)
C13_3 0.0278(6) 0.0224(5) 0.0200(5) -0.0020(4) 0.0122(4) -0.0041(4)
C14_3 0.0148(5) 0.0244(5) 0.0248(5) 0.0012(4) 0.0059(4) -0.0032(4)
C15_3 0.0227(5) 0.0201(5) 0.0209(5) -0.0040(4) 0.0039(4) -0.0063(4)
C16_3 0.0211(5) 0.0229(5) 0.0176(5) -0.0021(4) 0.0078(4) -0.0013(4)
C17_3 0.0293(6) 0.0291(6) 0.0205(5) -0.0067(4) 0.0075(5) -0.0056(5)
C18_3 0.0273(6) 0.0356(6) 0.0283(6) -0.0021(5) 0.0152(5) 0.0007(5)
C19_3 0.0246(5) 0.0194(5) 0.0291(6) -0.0030(4) 0.0115(5) 0.0029(4)
C20_3 0.0268(6) 0.0374(7) 0.0453(7) -0.0017(6) 0.0202(6) 0.0031(5)
C21_3 0.0454(8) 0.0280(6) 0.0416(7) -0.0134(6) 0.0167(6) 0.0012(6)
 
_geom_special_details
;
 All esds (except the esd in the dihedral angle between two l.s. planes)
 are estimated using the full covariance matrix.  The cell esds are taken
 into account individually in the estimation of esds in distances, angles
 and torsion angles; correlations between esds in cell parameters are only
 used when they are defined by crystal symmetry.  An approximate (isotropic)
 treatment of cell esds is used for estimating esds involving l.s. planes.
;
 
loop_
 _geom_bond_atom_site_label_1
 _geom_bond_atom_site_label_2
 _geom_bond_distance
 _geom_bond_site_symmetry_2
 _geom_bond_publ_flag
B2_1 C1_3 1.5239(14) . ?
B2_1 B1_1 1.6337(15) . ?
B2_1 H1_1 1.158(15) . ?
B1_1 C1_2 1.5503(14) . ?
B1_1 C12_3 1.6371(14) . ?
C1_2 N5_2 1.3448(12) . ?
C1_2 C2_2 1.5323(13) . ?
C2_2 C13_2 1.5347(14) . ?
C2_2 C12_2 1.5385(14) . ?
C2_2 C3_2 1.5431(13) . ?
C3_2 C4_2 1.5300(14) . ?
C3_2 H3A_2 0.9900 . ?
C3_2 H3AB_2 0.9900 . ?
C4_2 N5_2 1.5156(12) . ?
C4_2 C15_2 1.5251(13) . ?
C4_2 C14_2 1.5295(14) . ?
N5_2 C6_2 1.4465(12) . ?
C6_2 C11_2 1.4076(13) . ?
C6_2 C7_2 1.4082(14) . ?
C7_2 C8_2 1.3957(15) . ?
C7_2 C16_2 1.5255(14) . ?
C8_2 C9_2 1.3828(16) . ?
C8_2 H8_2 0.9500 . ?
C9_2 C10_2 1.3858(16) . ?
C9_2 H9_2 0.9500 . ?
C10_2 C11_2 1.3937(14) . ?
C10_2 H10_2 0.9500 . ?
C11_2 C19_2 1.5229(14) . ?
C12_2 H12A_2 0.9800 . ?
C12_2 H12B_2 0.9800 . ?
C12_2 H12C_2 0.9800 . ?
C13_2 H13A_2 0.9800 . ?
C13_2 H13B_2 0.9800 . ?
C13_2 H13C_2 0.9800 . ?
C14_2 H14A_2 0.9800 . ?
C14_2 H14B_2 0.9800 . ?
C14_2 H14C_2 0.9800 . ?
C15_2 H15A_2 0.9800 . ?
C15_2 H15B_2 0.9800 . ?
C15_2 H15C_2 0.9800 . ?
C16_2 C17_2 1.5353(15) . ?
C16_2 C18_2 1.5366(16) . ?
C16_2 H16_2 1.0000 . ?
C17_2 H17A_2 0.9800 . ?
C17_2 H17B_2 0.9800 . ?
C17_2 H17C_2 0.9800 . ?
C18_2 H18A_2 0.9800 . ?
C18_2 H18B_2 0.9800 . ?
C18_2 H18C_2 0.9800 . ?
C19_2 C20_2 1.5301(14) . ?
C19_2 C21_2 1.5365(14) . ?
C19_2 H19_2 1.0000 . ?
C20_2 H20A_2 0.9800 . ?
C20_2 H20B_2 0.9800 . ?
C20_2 H20C_2 0.9800 . ?
C21_2 H21A_2 0.9800 . ?
C21_2 H21B_2 0.9800 . ?
C21_2 H21C_2 0.9800 . ?
C1_3 N5_3 1.3448(12) . ?
C1_3 C2_3 1.5114(13) . ?
C2_3 C3_3 1.5409(13) . ?
C2_3 C13_3 1.5434(13) . ?
C2_3 C12_3 1.5443(13) . ?
C3_3 C4_3 1.5453(13) . ?
C3_3 H3A_3 0.9900 . ?
C3_3 H3AB_3 0.9900 . ?
C4_3 N5_3 1.5125(12) . ?
C4_3 C14_3 1.5248(14) . ?
C4_3 C15_3 1.5333(14) . ?
N5_3 C6_3 1.4410(12) . ?
C6_3 C11_3 1.4071(14) . ?
C6_3 C7_3 1.4081(14) . ?
C7_3 C8_3 1.3976(14) . ?
C7_3 C16_3 1.5229(14) . ?
C8_3 C9_3 1.3832(16) . ?
C8_3 H8_3 0.9500 . ?
C9_3 C10_3 1.3822(17) . ?
C9_3 H9_3 0.9500 . ?
C10_3 C11_3 1.3974(15) . ?
C10_3 H10_3 0.9500 . ?
C11_3 C19_3 1.5183(15) . ?
C12_3 H12A_3 0.9900 . ?
C12_3 H12B_3 0.9900 . ?
C13_3 H13A_3 0.9800 . ?
C13_3 H13B_3 0.9800 . ?
C13_3 H13C_3 0.9800 . ?
C14_3 H14A_3 0.9800 . ?
C14_3 H14B_3 0.9800 . ?
C14_3 H14C_3 0.9800 . ?
C15_3 H15A_3 0.9800 . ?
C15_3 H15B_3 0.9800 . ?
C15_3 H15C_3 0.9800 . ?
C16_3 C18_3 1.5347(15) . ?
C16_3 C17_3 1.5349(15) . ?
C16_3 H16_3 1.0000 . ?
C17_3 H17A_3 0.9800 . ?
C17_3 H17B_3 0.9800 . ?
C17_3 H17C_3 0.9800 . ?
C18_3 H18A_3 0.9800 . ?
C18_3 H18B_3 0.9800 . ?
C18_3 H18C_3 0.9800 . ?
C19_3 C21_3 1.5316(16) . ?
C19_3 C20_3 1.5350(16) . ?
C19_3 H19_3 1.0000 . ?
C20_3 H20A_3 0.9800 . ?
C20_3 H20B_3 0.9800 . ?
C20_3 H20C_3 0.9800 . ?
C21_3 H21A_3 0.9800 . ?
C21_3 H21B_3 0.9800 . ?
C21_3 H21C_3 0.9800 . ?
 
loop_
 _geom_angle_atom_site_label_1
 _geom_angle_atom_site_label_2
 _geom_angle_atom_site_label_3
 _geom_angle
 _geom_angle_site_symmetry_1
 _geom_angle_site_symmetry_3
 _geom_angle_publ_flag
C1_3 B2_1 B1_1 99.78(8) . . ?
C1_3 B2_1 H1_1 121.4(7) . . ?
B1_1 B2_1 H1_1 138.1(7) . . ?
C1_2 B1_1 B2_1 124.79(9) . . ?
C1_2 B1_1 C12_3 125.85(9) . . ?
B2_1 B1_1 C12_3 108.61(8) . . ?
N5_2 C1_2 C2_2 107.81(8) . . ?
N5_2 C1_2 B1_1 128.32(9) . . ?
C2_2 C1_2 B1_1 123.87(8) . . ?
C1_2 C2_2 C13_2 111.78(8) . . ?
C1_2 C2_2 C12_2 109.95(8) . . ?
C13_2 C2_2 C12_2 109.28(9) . . ?
C1_2 C2_2 C3_2 103.67(8) . . ?
C13_2 C2_2 C3_2 110.55(8) . . ?
C12_2 C2_2 C3_2 111.54(8) . . ?
C4_2 C3_2 C2_2 106.96(8) . . ?
C4_2 C3_2 H3A_2 110.3 . . ?
C2_2 C3_2 H3A_2 110.3 . . ?
C4_2 C3_2 H3AB_2 110.3 . . ?
C2_2 C3_2 H3AB_2 110.3 . . ?
H3A_2 C3_2 H3AB_2 108.6 . . ?
N5_2 C4_2 C15_2 112.77(8) . . ?
N5_2 C4_2 C14_2 111.32(8) . . ?
C15_2 C4_2 C14_2 107.65(8) . . ?
N5_2 C4_2 C3_2 100.37(7) . . ?
C15_2 C4_2 C3_2 111.86(8) . . ?
C14_2 C4_2 C3_2 112.89(8) . . ?
C1_2 N5_2 C6_2 121.95(8) . . ?
C1_2 N5_2 C4_2 115.57(8) . . ?
C6_2 N5_2 C4_2 122.48(8) . . ?
C11_2 C6_2 C7_2 121.66(9) . . ?
C11_2 C6_2 N5_2 117.92(8) . . ?
C7_2 C6_2 N5_2 120.33(8) . . ?
C8_2 C7_2 C6_2 117.70(9) . . ?
C8_2 C7_2 C16_2 118.38(9) . . ?
C6_2 C7_2 C16_2 123.86(9) . . ?
C9_2 C8_2 C7_2 121.51(10) . . ?
C9_2 C8_2 H8_2 119.2 . . ?
C7_2 C8_2 H8_2 119.2 . . ?
C8_2 C9_2 C10_2 119.86(10) . . ?
C8_2 C9_2 H9_2 120.1 . . ?
C10_2 C9_2 H9_2 120.1 . . ?
C9_2 C10_2 C11_2 121.21(10) . . ?
C9_2 C10_2 H10_2 119.4 . . ?
C11_2 C10_2 H10_2 119.4 . . ?
C10_2 C11_2 C6_2 118.04(9) . . ?
C10_2 C11_2 C19_2 119.05(9) . . ?
C6_2 C11_2 C19_2 122.90(9) . . ?
C2_2 C12_2 H12A_2 109.5 . . ?
C2_2 C12_2 H12B_2 109.5 . . ?
H12A_2 C12_2 H12B_2 109.5 . . ?
C2_2 C12_2 H12C_2 109.5 . . ?
H12A_2 C12_2 H12C_2 109.5 . . ?
H12B_2 C12_2 H12C_2 109.5 . . ?
C2_2 C13_2 H13A_2 109.5 . . ?
C2_2 C13_2 H13B_2 109.5 . . ?
H13A_2 C13_2 H13B_2 109.5 . . ?
C2_2 C13_2 H13C_2 109.5 . . ?
H13A_2 C13_2 H13C_2 109.5 . . ?
H13B_2 C13_2 H13C_2 109.5 . . ?
C4_2 C14_2 H14A_2 109.5 . . ?
C4_2 C14_2 H14B_2 109.5 . . ?
H14A_2 C14_2 H14B_2 109.5 . . ?
C4_2 C14_2 H14C_2 109.5 . . ?
H14A_2 C14_2 H14C_2 109.5 . . ?
H14B_2 C14_2 H14C_2 109.5 . . ?
C4_2 C15_2 H15A_2 109.5 . . ?
C4_2 C15_2 H15B_2 109.5 . . ?
H15A_2 C15_2 H15B_2 109.5 . . ?
C4_2 C15_2 H15C_2 109.5 . . ?
H15A_2 C15_2 H15C_2 109.5 . . ?
H15B_2 C15_2 H15C_2 109.5 . . ?
C7_2 C16_2 C17_2 111.29(9) . . ?
C7_2 C16_2 C18_2 111.74(9) . . ?
C17_2 C16_2 C18_2 109.51(9) . . ?
C7_2 C16_2 H16_2 108.1 . . ?
C17_2 C16_2 H16_2 108.1 . . ?
C18_2 C16_2 H16_2 108.1 . . ?
C16_2 C17_2 H17A_2 109.5 . . ?
C16_2 C17_2 H17B_2 109.5 . . ?
H17A_2 C17_2 H17B_2 109.5 . . ?
C16_2 C17_2 H17C_2 109.5 . . ?
H17A_2 C17_2 H17C_2 109.5 . . ?
H17B_2 C17_2 H17C_2 109.5 . . ?
C16_2 C18_2 H18A_2 109.5 . . ?
C16_2 C18_2 H18B_2 109.5 . . ?
H18A_2 C18_2 H18B_2 109.5 . . ?
C16_2 C18_2 H18C_2 109.5 . . ?
H18A_2 C18_2 H18C_2 109.5 . . ?
H18B_2 C18_2 H18C_2 109.5 . . ?
C11_2 C19_2 C20_2 112.97(8) . . ?
C11_2 C19_2 C21_2 111.03(8) . . ?
C20_2 C19_2 C21_2 109.46(8) . . ?
C11_2 C19_2 H19_2 107.7 . . ?
C20_2 C19_2 H19_2 107.7 . . ?
C21_2 C19_2 H19_2 107.7 . . ?
C19_2 C20_2 H20A_2 109.5 . . ?
C19_2 C20_2 H20B_2 109.5 . . ?
H20A_2 C20_2 H20B_2 109.5 . . ?
C19_2 C20_2 H20C_2 109.5 . . ?
H20A_2 C20_2 H20C_2 109.5 . . ?
H20B_2 C20_2 H20C_2 109.5 . . ?
C19_2 C21_2 H21A_2 109.5 . . ?
C19_2 C21_2 H21B_2 109.5 . . ?
H21A_2 C21_2 H21B_2 109.5 . . ?
C19_2 C21_2 H21C_2 109.5 . . ?
H21A_2 C21_2 H21C_2 109.5 . . ?
H21B_2 C21_2 H21C_2 109.5 . . ?
N5_3 C1_3 C2_3 109.45(8) . . ?
N5_3 C1_3 B2_1 135.62(9) . . ?
C2_3 C1_3 B2_1 114.61(8) . . ?
C1_3 C2_3 C3_3 102.68(8) . . ?
C1_3 C2_3 C13_3 109.63(8) . . ?
C3_3 C2_3 C13_3 112.12(8) . . ?
C1_3 C2_3 C12_3 104.69(8) . . ?
C3_3 C2_3 C12_3 117.81(8) . . ?
C13_3 C2_3 C12_3 109.24(8) . . ?
C2_3 C3_3 C4_3 106.42(8) . . ?
C2_3 C3_3 H3A_3 110.4 . . ?
C4_3 C3_3 H3A_3 110.4 . . ?
C2_3 C3_3 H3AB_3 110.4 . . ?
C4_3 C3_3 H3AB_3 110.4 . . ?
H3A_3 C3_3 H3AB_3 108.6 . . ?
N5_3 C4_3 C14_3 111.67(8) . . ?
N5_3 C4_3 C15_3 111.28(8) . . ?
C14_3 C4_3 C15_3 108.38(8) . . ?
N5_3 C4_3 C3_3 100.81(7) . . ?
C14_3 C4_3 C3_3 111.52(8) . . ?
C15_3 C4_3 C3_3 113.12(8) . . ?
C1_3 N5_3 C6_3 122.86(8) . . ?
C1_3 N5_3 C4_3 114.15(8) . . ?
C6_3 N5_3 C4_3 122.89(8) . . ?
C11_3 C6_3 C7_3 121.20(9) . . ?
C11_3 C6_3 N5_3 119.18(9) . . ?
C7_3 C6_3 N5_3 119.60(9) . . ?
C8_3 C7_3 C6_3 118.04(10) . . ?
C8_3 C7_3 C16_3 119.12(9) . . ?
C6_3 C7_3 C16_3 122.59(9) . . ?
C9_3 C8_3 C7_3 121.23(10) . . ?
C9_3 C8_3 H8_3 119.4 . . ?
C7_3 C8_3 H8_3 119.4 . . ?
C10_3 C9_3 C8_3 119.90(10) . . ?
C10_3 C9_3 H9_3 120.1 . . ?
C8_3 C9_3 H9_3 120.1 . . ?
C9_3 C10_3 C11_3 121.23(10) . . ?
C9_3 C10_3 H10_3 119.4 . . ?
C11_3 C10_3 H10_3 119.4 . . ?
C10_3 C11_3 C6_3 118.10(10) . . ?
C10_3 C11_3 C19_3 119.41(9) . . ?
C6_3 C11_3 C19_3 122.27(9) . . ?
C2_3 C12_3 B1_1 104.08(8) . . ?
C2_3 C12_3 H12A_3 110.9 . . ?
B1_1 C12_3 H12A_3 110.9 . . ?
C2_3 C12_3 H12B_3 110.9 . . ?
B1_1 C12_3 H12B_3 110.9 . . ?
H12A_3 C12_3 H12B_3 109.0 . . ?
C2_3 C13_3 H13A_3 109.5 . . ?
C2_3 C13_3 H13B_3 109.5 . . ?
H13A_3 C13_3 H13B_3 109.5 . . ?
C2_3 C13_3 H13C_3 109.5 . . ?
H13A_3 C13_3 H13C_3 109.5 . . ?
H13B_3 C13_3 H13C_3 109.5 . . ?
C4_3 C14_3 H14A_3 109.5 . . ?
C4_3 C14_3 H14B_3 109.5 . . ?
H14A_3 C14_3 H14B_3 109.5 . . ?
C4_3 C14_3 H14C_3 109.5 . . ?
H14A_3 C14_3 H14C_3 109.5 . . ?
H14B_3 C14_3 H14C_3 109.5 . . ?
C4_3 C15_3 H15A_3 109.5 . . ?
C4_3 C15_3 H15B_3 109.5 . . ?
H15A_3 C15_3 H15B_3 109.5 . . ?
C4_3 C15_3 H15C_3 109.5 . . ?
H15A_3 C15_3 H15C_3 109.5 . . ?
H15B_3 C15_3 H15C_3 109.5 . . ?
C7_3 C16_3 C18_3 113.14(9) . . ?
C7_3 C16_3 C17_3 109.30(9) . . ?
C18_3 C16_3 C17_3 110.03(9) . . ?
C7_3 C16_3 H16_3 108.1 . . ?
C18_3 C16_3 H16_3 108.1 . . ?
C17_3 C16_3 H16_3 108.1 . . ?
C16_3 C17_3 H17A_3 109.5 . . ?
C16_3 C17_3 H17B_3 109.5 . . ?
H17A_3 C17_3 H17B_3 109.5 . . ?
C16_3 C17_3 H17C_3 109.5 . . ?
H17A_3 C17_3 H17C_3 109.5 . . ?
H17B_3 C17_3 H17C_3 109.5 . . ?
C16_3 C18_3 H18A_3 109.5 . . ?
C16_3 C18_3 H18B_3 109.5 . . ?
H18A_3 C18_3 H18B_3 109.5 . . ?
C16_3 C18_3 H18C_3 109.5 . . ?
H18A_3 C18_3 H18C_3 109.5 . . ?
H18B_3 C18_3 H18C_3 109.5 . . ?
C11_3 C19_3 C21_3 112.69(10) . . ?
C11_3 C19_3 C20_3 109.17(10) . . ?
C21_3 C19_3 C20_3 110.89(10) . . ?
C11_3 C19_3 H19_3 108.0 . . ?
C21_3 C19_3 H19_3 108.0 . . ?
C20_3 C19_3 H19_3 108.0 . . ?
C19_3 C20_3 H20A_3 109.5 . . ?
C19_3 C20_3 H20B_3 109.5 . . ?
H20A_3 C20_3 H20B_3 109.5 . . ?
C19_3 C20_3 H20C_3 109.5 . . ?
H20A_3 C20_3 H20C_3 109.5 . . ?
H20B_3 C20_3 H20C_3 109.5 . . ?
C19_3 C21_3 H21A_3 109.5 . . ?
C19_3 C21_3 H21B_3 109.5 . . ?
H21A_3 C21_3 H21B_3 109.5 . . ?
C19_3 C21_3 H21C_3 109.5 . . ?
H21A_3 C21_3 H21C_3 109.5 . . ?
H21B_3 C21_3 H21C_3 109.5 . . ?
 
_refine_diff_density_max    0.488
_refine_diff_density_min   -0.176
_refine_diff_density_rms    0.037

_shelx_res_file
;
TITL test_a.res in C2/c
    test_a.res
    created by SHELXL-2018/3 at 11:41:22 on 25-Sep-2021
REM Old TITL test in C2/c
REM SHELXT solution in C2/c
REM R1 0.145,  Rweak 0.005,  Alpha 0.034,  Orientation as input
REM Formula found by SHELXT:  C42 N2
CELL  0.71073  31.0908  14.3209  18.4709   90.000  112.746   90.000
ZERR  8.000   0.0010   0.0004   0.0005    0.000    0.001    0.000
LATT  7
SYMM -X, Y, 1/2-Z
SFAC C H B N
UNIT 320 496 16 16
TEMP -173.150
SIZE 0.54 0.605 0.863
L.S. 10
BOND $H
ACTA 52
LIST 4
FMAP 2
PLAN 20
OMIT -3 1 2
WGHT    0.052900    5.314501
FVAR       0.36990
RESI 1 MAIN
B2    3    0.336071    0.761180    0.425998    11.00000    0.01438    0.01428 =
         0.02013    0.00075    0.00492   -0.00024
H1    2    0.311765    0.809913    0.377280    11.00000    0.03377
B1    3    0.339605    0.650474    0.448916    11.00000    0.01469    0.01440 =
         0.01754    0.00037    0.00610   -0.00115
RESI 0
RESI 2 CAAC
C1    1    0.306331    0.573646    0.398480    11.00000    0.01461    0.01395 =
         0.01430    0.00233    0.00751   -0.00033
C2    1    0.257810    0.593328    0.335653    11.00000    0.01423    0.01456 =
         0.01859    0.00088    0.00304   -0.00160
C3    1    0.235059    0.495826    0.316629    11.00000    0.01565    0.01698 =
         0.02020   -0.00016    0.00353   -0.00317
AFIX  23
H3A   2    0.214934    0.485034    0.346272    11.00000   -1.20000
H3AB  2    0.215687    0.490584    0.259842    11.00000   -1.20000
AFIX   0
C4    1    0.274731    0.424418    0.340535    11.00000    0.01703    0.01457 =
         0.01382   -0.00113    0.00448   -0.00417
N5    4    0.313602    0.480968    0.400034    11.00000    0.01422    0.01256 =
         0.01251   -0.00009    0.00493   -0.00182
C6    1    0.355618    0.438422    0.455501    11.00000    0.01606    0.01009 =
         0.01636   -0.00009    0.00512   -0.00075
C7    1    0.395298    0.428894    0.437016    11.00000    0.01853    0.01416 =
         0.02127   -0.00208    0.00857   -0.00074
C8    1    0.435240    0.389830    0.493808    11.00000    0.01829    0.02066 =
         0.03168   -0.00002    0.01003    0.00294
AFIX  43
H8    2    0.462281    0.381714    0.482362    11.00000   -1.20000
AFIX   0
C9    1    0.436352    0.362670    0.566352    11.00000    0.01873    0.02188 =
         0.02943    0.00590    0.00221    0.00395
AFIX  43
H9    2    0.463943    0.336334    0.604155    11.00000   -1.20000
AFIX   0
C10   1    0.397133    0.373953    0.583790    11.00000    0.02270    0.02006 =
         0.01939    0.00555    0.00387   -0.00114
AFIX  43
H10   2    0.398197    0.355406    0.633836    11.00000   -1.20000
AFIX   0
C11   1    0.356158    0.412009    0.529254    11.00000    0.01852    0.01203 =
         0.01696    0.00012    0.00583   -0.00286
C12   1    0.262330    0.638121    0.263210    11.00000    0.02608    0.01896 =
         0.01804    0.00498    0.00096   -0.00340
AFIX 137
H12A  2    0.231270    0.645511    0.221607    11.00000   -1.50000
H12B  2    0.281381    0.597939    0.244468    11.00000   -1.50000
H12C  2    0.277217    0.699445    0.277412    11.00000   -1.50000
AFIX   0
C13   1    0.229302    0.658015    0.366396    11.00000    0.01486    0.02108 =
         0.03435   -0.00374    0.00611    0.00081
AFIX 137
H13A  2    0.197585    0.664109    0.326557    11.00000   -1.50000
H13B  2    0.244088    0.719669    0.377799    11.00000   -1.50000
H13C  2    0.228030    0.631571    0.414464    11.00000   -1.50000
AFIX   0
C14   1    0.287459    0.394041    0.271929    11.00000    0.02545    0.02330 =
         0.01701   -0.00461    0.00876   -0.00564
AFIX 137
H14A  2    0.260534    0.363517    0.231868    11.00000   -1.50000
H14B  2    0.313682    0.350214    0.290818    11.00000   -1.50000
H14C  2    0.296316    0.448927    0.249145    11.00000   -1.50000
AFIX   0
C15   1    0.262845    0.336711    0.375847    11.00000    0.02487    0.01542 =
         0.01763   -0.00069    0.00643   -0.00679
AFIX 137
H15A  2    0.238380    0.301709    0.334700    11.00000   -1.50000
H15B  2    0.251775    0.354444    0.416920    11.00000   -1.50000
H15C  2    0.290741    0.297621    0.398610    11.00000   -1.50000
AFIX   0
C16   1    0.397711    0.462408    0.360283    11.00000    0.02091    0.02487 =
         0.02355   -0.00078    0.01258    0.00052
AFIX  13
H16   2    0.366163    0.486139    0.325815    11.00000   -1.20000
AFIX   0
C17   1    0.410457    0.382231    0.317069    11.00000    0.03269    0.03858 =
         0.03167   -0.00561    0.01833    0.00590
AFIX 137
H17A  2    0.407744    0.403663    0.265093    11.00000   -1.50000
H17B  2    0.389187    0.329660    0.311195    11.00000   -1.50000
H17C  2    0.442576    0.362191    0.347337    11.00000   -1.50000
AFIX   0
C18   1    0.432820    0.542593    0.373870    11.00000    0.03040    0.03667 =
         0.03249    0.00209    0.01821   -0.00763
AFIX 137
H18A  2    0.434250    0.560788    0.323702    11.00000   -1.50000
H18B  2    0.463727    0.521951    0.410014    11.00000   -1.50000
H18C  2    0.422873    0.596180    0.396558    11.00000   -1.50000
AFIX   0
C19   1    0.314416    0.424805    0.552093    11.00000    0.01938    0.01832 =
         0.01397    0.00121    0.00671   -0.00289
AFIX  13
H19   2    0.287608    0.446821    0.504514    11.00000   -1.20000
AFIX   0
C20   1    0.322894    0.497665    0.616753    11.00000    0.03416    0.03317 =
         0.02453   -0.00953    0.01724   -0.01009
AFIX 137
H20A  2    0.295358    0.501732    0.630104    11.00000   -1.50000
H20B  2    0.328737    0.558602    0.598182    11.00000   -1.50000
H20C  2    0.350019    0.479326    0.663388    11.00000   -1.50000
AFIX   0
C21   1    0.300237    0.331721    0.577885    11.00000    0.02323    0.02379 =
         0.02171    0.00693    0.00825   -0.00360
AFIX 137
H21A  2    0.270326    0.339332    0.583404    11.00000   -1.50000
H21B  2    0.324150    0.312681    0.628364    11.00000   -1.50000
H21C  2    0.297191    0.283780    0.538340    11.00000   -1.50000
AFIX   0
RESI 0
RESI 3 CAAC
C1    1    0.383662    0.794089    0.483397    11.00000    0.01603    0.01148 =
         0.01703   -0.00135    0.00801    0.00020
C2    1    0.405898    0.731950    0.554283    11.00000    0.01573    0.01396 =
         0.01550   -0.00059    0.00505   -0.00170
C3    1    0.458287    0.752463    0.578756    11.00000    0.01631    0.01642 =
         0.01823    0.00133    0.00307   -0.00174
AFIX  23
H3A   2    0.472667    0.706171    0.555157    11.00000   -1.20000
H3AB  2    0.474527    0.749720    0.636577    11.00000   -1.20000
AFIX   0
C4    1    0.461750    0.851620    0.548455    11.00000    0.01384    0.01679 =
         0.01732   -0.00005    0.00251   -0.00232
N5    4    0.413797    0.861764    0.484041    11.00000    0.01290    0.01325 =
         0.01551   -0.00064    0.00386   -0.00185
C6    1    0.402249    0.934375    0.425580    11.00000    0.01226    0.01424 =
         0.01820    0.00074    0.00353   -0.00371
C7    1    0.409386    0.919267    0.355717    11.00000    0.01362    0.01942 =
         0.01798   -0.00007    0.00382   -0.00398
C8    1    0.400553    0.993207    0.302523    11.00000    0.01780    0.02818 =
         0.01884    0.00416    0.00373   -0.00485
AFIX  43
H8    2    0.405843    0.984940    0.255600    11.00000   -1.20000
AFIX   0
C9    1    0.384253    1.078194    0.316924    11.00000    0.01756    0.02284 =
         0.02711    0.01001    0.00078   -0.00363
AFIX  43
H9    2    0.379787    1.128549    0.281261    11.00000   -1.20000
AFIX   0
C10   1    0.374472    1.089741    0.383284    11.00000    0.01608    0.01568 =
         0.03281    0.00264    0.00308    0.00000
AFIX  43
H10   2    0.361879    1.147344    0.391478    11.00000   -1.20000
AFIX   0
C11   1    0.382760    1.018265    0.438544    11.00000    0.01311    0.01616 =
         0.02331   -0.00129    0.00381   -0.00299
C12   1    0.388415    0.632733    0.524561    11.00000    0.01710    0.01252 =
         0.01784    0.00072    0.00449   -0.00173
AFIX  23
H12A  2    0.382879    0.596068    0.565576    11.00000   -1.20000
H12B  2    0.411245    0.599183    0.508758    11.00000   -1.20000
AFIX   0
C13   1    0.388183    0.759707    0.618667    11.00000    0.02777    0.02235 =
         0.01999   -0.00201    0.01223   -0.00412
AFIX 137
H13A  2    0.405919    0.725714    0.667121    11.00000   -1.50000
H13B  2    0.355030    0.744009    0.601364    11.00000   -1.50000
H13C  2    0.392353    0.827022    0.628397    11.00000   -1.50000
AFIX   0
C14   1    0.500062    0.857582    0.516320    11.00000    0.01475    0.02441 =
         0.02479    0.00115    0.00594   -0.00319
AFIX 137
H14A  2    0.530580    0.851323    0.559574    11.00000   -1.50000
H14B  2    0.498255    0.918030    0.490434    11.00000   -1.50000
H14C  2    0.495974    0.807224    0.478300    11.00000   -1.50000
AFIX   0
C15   1    0.470688    0.927283    0.611344    11.00000    0.02270    0.02012 =
         0.02095   -0.00403    0.00386   -0.00630
AFIX 137
H15A  2    0.502366    0.920459    0.651168    11.00000   -1.50000
H15B  2    0.448104    0.920698    0.636140    11.00000   -1.50000
H15C  2    0.467308    0.989051    0.586918    11.00000   -1.50000
AFIX   0
C16   1    0.421862    0.823912    0.332907    11.00000    0.02106    0.02288 =
         0.01762   -0.00211    0.00784   -0.00133
AFIX  13
H16   2    0.431005    0.782355    0.379985    11.00000   -1.20000
AFIX   0
C17   1    0.378708    0.781518    0.268250    11.00000    0.02931    0.02915 =
         0.02047   -0.00675    0.00747   -0.00564
AFIX 137
H17A  2    0.386192    0.718801    0.255359    11.00000   -1.50000
H17B  2    0.369209    0.821048    0.221347    11.00000   -1.50000
H17C  2    0.353170    0.777639    0.286763    11.00000   -1.50000
AFIX   0
C18   1    0.462660    0.827322    0.305739    11.00000    0.02734    0.03561 =
         0.02828   -0.00213    0.01516    0.00069
AFIX 137
H18A  2    0.469801    0.763963    0.293684    11.00000   -1.50000
H18B  2    0.490131    0.853875    0.347549    11.00000   -1.50000
H18C  2    0.454100    0.866305    0.258636    11.00000   -1.50000
AFIX   0
C19   1    0.366835    1.030139    0.506030    11.00000    0.02464    0.01936 =
         0.02907   -0.00301    0.01147    0.00291
AFIX  13
H19   2    0.380345    0.977834    0.543921    11.00000   -1.20000
AFIX   0
C20   1    0.313493    1.022091    0.474572    11.00000    0.02678    0.03738 =
         0.04532   -0.00171    0.02021    0.00309
AFIX 137
H20A  2    0.303087    1.028650    0.518080    11.00000   -1.50000
H20B  2    0.303886    0.960988    0.449659    11.00000   -1.50000
H20C  2    0.299451    1.071495    0.435894    11.00000   -1.50000
AFIX   0
C21   1    0.383331    1.122253    0.550225    11.00000    0.04544    0.02804 =
         0.04156   -0.01344    0.01668    0.00116
AFIX 137
H21A  2    0.374658    1.123964    0.595883    11.00000   -1.50000
H21B  2    0.368593    1.174632    0.515289    11.00000   -1.50000
H21C  2    0.417298    1.127103    0.567782    11.00000   -1.50000
REM #####
REM #####
RESI 0
REM #####
AFIX   0
HKLF 4


REM  test_a.res in C2/c
REM wR2 = 0.106051, GooF = S = 1.03907, Restrained GooF = 1.03907 for all data
REM R1 = 0.039780 for 7301 Fo > 4sig(Fo) and 0.043593 for all 8072 data
REM 416 parameters refined using 0 restraints

END

WGHT      0.0529      5.3145

REM Highest difference peak  0.488,  deepest hole -0.176,  1-sigma level  0.037
Q1    1   0.2959  0.8582  0.3704  11.00000  0.05    0.49
Q2    1   0.3727  0.6520  0.3357  11.00000  0.05    0.42
Q3    1   0.5000  0.4651  0.2500  10.50000  0.05    0.40
Q4    1   0.3952  0.7629  0.5172  11.00000  0.05    0.31
Q5    1   0.3979  0.6829  0.5404  11.00000  0.05    0.30
Q6    1   0.2700  0.3821  0.3602  11.00000  0.05    0.30
Q7    1   0.3349  0.7030  0.4321  11.00000  0.05    0.30
Q8    1   0.3754  1.0228  0.4739  11.00000  0.05    0.29
Q9    1   0.2818  0.5877  0.3686  11.00000  0.05    0.29
Q10   1   0.3355  0.4195  0.5412  11.00000  0.05    0.28
Q11   1   0.4323  0.7405  0.5673  11.00000  0.05    0.28
Q12   1   0.4596  0.8022  0.5627  11.00000  0.05    0.28
Q13   1   0.3979  0.9810  0.4389  11.00000  0.05    0.28
Q14   1   0.2477  0.5455  0.3280  11.00000  0.05    0.27
Q15   1   0.3636  0.6369  0.4844  11.00000  0.05    0.27
Q16   1   0.3964  0.7461  0.5849  11.00000  0.05    0.26
Q17   1   0.3602  0.7867  0.4491  11.00000  0.05    0.26
Q18   1   0.3969  0.4425  0.3982  11.00000  0.05    0.26
Q19   1   0.3237  0.6110  0.4212  11.00000  0.05    0.26
Q20   1   0.4392  0.8617  0.5168  11.00000  0.05    0.26
;
_shelx_res_checksum    9121

_shelx_hkl_file
;
   8   0   0 3699.53   72.29
  -8   0   0 3728.23   73.09
  10   0   0 8389.76  154.88
 -10   0   0 8771.62  156.88
  12   0   0  713.33   14.10
  12   0   0  695.03   24.20
 -12   0   0  701.23   13.60
 -12   0   0  691.13   29.40
 -12   0   0  713.53   13.70
  14   0   0 6171.18  122.09
 -14   0   0 6310.57  125.39
 -16   0   0   72.19    3.40
 -16   0   0   77.29    3.40
  16   0   0   68.19    8.70
  16   0   0   76.99    3.90
 -16   0   0   60.19    9.70
 -18   0   0   36.10    2.60
 -18   0   0   16.80    6.80
  18   0   0   22.30    5.90
  18   0   0   36.30    3.10
 -20   0   0   79.59    3.90
  20   0   0   64.89   10.20
 -20   0   0   76.69    4.00
 -20   0   0   83.99   13.80
  20   0   0   75.69    4.40
  22   0   0  236.08    8.10
 -22   0   0  209.08   19.80
 -22   0   0  243.98    7.30
  22   0   0  210.68   17.00
 -22   0   0  232.18    7.40
 -24   0   0  287.57    8.80
 -24   0   0  301.37   24.30
  24   0   0  283.87    9.50
 -24   0   0  286.07    8.50
  24   0   0  291.37   20.70
 -26   0   0 1155.88   24.20
  26   0   0 1131.09   45.20
 -26   0   0 1181.18   51.19
 -26   0   0 1167.18   23.80
  26   0   0 1198.18   27.90
  28   0   0   35.00    4.50
 -28   0   0   27.70    3.30
 -28   0   0    6.00   11.10
  28   0   0   42.80   14.10
 -28   0   0   43.50    3.90
  30   0   0  319.57   25.10
  30   0   0  345.07   11.90
 -30   0   0  332.87   10.20
 -30   0   0  311.77   31.00
 -30   0   0  333.17   10.70
  32   0   0  172.98   23.30
 -32   0   0  185.78   28.00
 -32   0   0  196.88    8.50
  32   0   0  195.68    9.30
 -32   0   0  210.28    8.10
  34   0   0  148.69   22.90
 -34   0   0  153.28    7.80
 -34   0   0  151.78   26.80
  34   0   0  160.88    8.80
 -34   0   0  150.58    8.30
 -36   0   0   43.70    4.70
  36   0   0   59.59    7.80
 -36   0   0   36.60    4.50
  -5  -1   0 4274.97   80.79
   5   1   0 4422.46   80.49
  -5   1   0 4342.37   78.29
   7  -1   0 4784.92   92.19
  -7  -1   0 5256.07   96.19
   7   1   0 5110.49   94.89
  -7   1   0 5115.19   93.19
   9  -1   0 4715.03   90.69
  -9  -1   0 4962.70   95.09
   9   1   0 4735.43   98.99
  -9   1   0 4787.22   91.79
  11  -1   0  257.57    6.10
 -11  -1   0  271.67   15.00
 -11  -1   0  239.58    5.90
 -11  -1   0  240.38    6.00
  11  -1   0  245.68   12.50
  11   1   0  253.37   13.30
 -11   1   0  253.27   13.30
 -11   1   0  256.27    5.90
  11   1   0  242.38    6.40
 -13  -1   0  939.11   17.60
  13  -1   0  905.51   33.10
  13  -1   0  938.21   17.90
 -13  -1   0  965.00   32.60
  13   1   0  940.41   30.50
 -13   1   0  865.01   29.40
  13   1   0  976.20   18.40
 -13   1   0  914.11   17.50
 -15  -1   0  137.99    4.70
 -15  -1   0  137.19   12.80
  15  -1   0  128.49   10.70
 -15  -1   0  141.69    4.70
  15  -1   0  137.79    4.80
 -15   1   0  139.09    4.50
  15   1   0  143.19    5.30
  15   1   0  136.39   11.80
 -15   1   0  170.98   12.90
 -15   1   0  147.49    4.60
  17  -1   0   16.40    5.20
 -17  -1   0   21.90    2.30
  17  -1   0   26.10    2.70
 -17  -1   0   20.40    6.70
 -17  -1   0   21.70    2.30
 -17   1   0   26.80    2.40
  17   1   0   14.20    5.20
 -17   1   0   31.50    7.20
 -17   1   0   25.90    2.30
 -19  -1   0  153.98    5.50
  19  -1   0  165.88   13.70
 -19  -1   0  147.69   15.00
 -19  -1   0  155.98    5.40
  19  -1   0  146.79    5.70
  19   1   0  149.29    6.00
 -19   1   0  150.38    5.20
 -19   1   0  150.98    5.30
 -19   1   0  165.88   15.10
  19   1   0  151.98   13.40
 -21  -1   0  223.88    7.10
  21  -1   0  236.18    7.70
  21  -1   0  245.48   17.40
 -21  -1   0  221.28    6.90
 -21  -1   0  218.68   19.20
  21   1   0  225.18   17.30
 -21   1   0  241.98   19.30
 -21   1   0  222.28    7.00
 -21   1   0  221.18    6.80
  21   1   0  217.88    7.80
 -23  -1   0 1441.46   54.39
 -23  -1   0 1455.85   28.20
  23  -1   0 1458.05   29.20
  23  -1   0 1459.15   48.50
 -23  -1   0 1471.05   28.40
  23   1   0 1389.66   48.70
  23   1   0 1509.55   29.80
 -23   1   0 1445.26   52.49
 -23   1   0 1475.95   28.30
  25  -1   0 1139.39   24.10
  25  -1   0 1074.79   42.20
 -25  -1   0 1139.99   49.60
 -25  -1   0 1118.09   23.40
  25   1   0 1149.58   24.50
 -25   1   0 1039.10   24.90
 -25   1   0 1076.09   47.10
  25   1   0 1101.59   43.50
 -25   1   0 1101.39   22.60
 -27  -1   0   88.99    5.60
 -27  -1   0  107.69   18.10
  27  -1   0   73.49   12.90
  27  -1   0   94.69    6.00
 -27  -1   0   92.99    5.10
  27   1   0   88.29   17.20
  27   1   0   87.69    6.10
 -27   1   0  102.89   18.20
 -27   1   0   97.09    5.10
 -27   1   0   95.79    5.40
 -29  -1   0  249.78   27.00
 -29  -1   0  261.47    8.60
 -29  -1   0  235.78    8.80
  29  -1   0  250.87    9.80
 -29   1   0  225.28   24.30
 -29   1   0  245.28    8.40
  29   1   0  250.87   10.00
  29   1   0  216.38   27.20
 -29   1   0  239.98    8.70
  31  -1   0   60.89    5.80
 -31  -1   0   71.69    5.40
 -31  -1   0   76.59   17.80
 -31  -1   0   58.79    4.70
 -31   1   0   65.59    5.30
  31   1   0   75.69   15.20
 -31   1   0   91.19    6.90
  31   1   0   96.29    9.00
 -33  -1   0   56.39   18.10
 -33  -1   0   59.19    4.80
  33  -1   0   42.30   14.80
  33  -1   0   64.99    6.00
 -33  -1   0   61.29    5.40
 -33   1   0   52.09   19.20
 -33   1   0   57.19    4.70
 -33   1   0   65.49    5.60
  33   1   0   64.09    6.10
  33   1   0   62.29   15.30
 -35  -1   0  119.99   11.30
 -35  -1   0   94.19   25.50
 -35  -1   0   95.19    6.00
 -35   1   0  100.29   26.90
  35   1   0  110.19    8.70
 -35   1   0  104.29    6.80
 -35   1   0  112.39    6.30
  35   1   0  120.59   24.00
   2  -2   0 3790.72   68.59
  -2  -2   0 3827.42   71.29
   2   2   0 4046.70   71.99
  -2   2   0 3877.91   68.79
  -4  -2   0 1712.93   37.70
  -4   2   0 1656.93   34.00
  -4   2   0 1672.83   34.00
   4   2   0 1713.13   37.60
  -6  -2   0   79.39    2.60
  -6  -2   0   88.09    2.90
   6  -2   0   77.69    2.30
  -6  -2   0   91.19    7.30
  -6   2   0   88.19    5.60
   6   2   0   84.09    2.50
   6   2   0   87.39    2.90
  -8  -2   0  409.56    8.30
   8  -2   0  402.06   14.50
  -8  -2   0  411.26   20.60
  -8  -2   0  404.06    8.60
   8  -2   0  406.06    8.10
   8   2   0  416.06   16.80
   8   2   0  412.66    8.20
   8   2   0  415.86    8.80
  -8   2   0  398.76   14.60
 -10  -2   0 1842.52   33.10
 -10  -2   0 1814.22   32.80
  10  -2   0 1861.51   43.30
 -10  -2   0 1927.21   48.60
  10   2   0 1850.11   46.50
 -10   2   0 1883.41   44.20
  10   2   0 2035.20   35.00
 -12  -2   0   11.20    1.40
  12  -2   0    8.50    3.50
  12  -2   0    8.00    1.20
 -12  -2   0   10.30    1.60
 -12  -2   0   10.50    4.80
  12   2   0   12.20    1.90
 -12   2   0   11.30    3.90
 -12   2   0    7.90    1.10
  12   2   0    9.40    1.40
  12   2   0   11.80    4.40
 -14  -2   0   42.10    2.90
 -14  -2   0   41.80    8.60
  14  -2   0   29.20    6.90
 -14  -2   0   43.00    2.80
  14  -2   0   40.90    2.60
  14   2   0   43.90    7.70
  14   2   0   43.30    2.50
  14   2   0   43.80    3.30
 -14   2   0   43.60    2.40
 -14   2   0   41.50    7.20
  16  -2   0  551.94   23.20
 -16  -2   0  552.74   11.90
 -16  -2   0  553.84   11.90
  16  -2   0  542.25   11.90
 -16  -2   0  525.55   26.30
 -16   2   0  533.45   11.50
  16   2   0  519.55   23.90
  16   2   0  534.15   12.60
 -16   2   0  512.15   27.80
 -18  -2   0  292.07    7.70
 -18  -2   0  259.07   19.60
 -18  -2   0  276.87    7.60
  18  -2   0  266.27   16.70
  18  -2   0  259.77    7.60
 -18   2   0  253.67   17.40
 -18   2   0  266.67    7.20
  18   2   0  285.07    8.50
  18   2   0  245.08   17.10
 -20  -2   0    2.40    6.30
 -20  -2   0    4.50    1.80
  20  -2   0   -4.20    4.10
  20  -2   0    1.70    1.30
 -20  -2   0    4.20    1.70
 -20   2   0    4.20    1.30
  20   2   0    6.30    1.90
  20   2   0    4.90    4.80
 -20   2   0    7.60    5.80
 -20   2   0    3.00    1.40
  22  -2   0  384.96   22.80
 -22  -2   0  376.16   10.20
  22  -2   0  381.36   10.50
 -22  -2   0  366.36   25.80
 -22   2   0  377.46   24.30
 -22   2   0  378.26    9.70
  22   2   0  375.76   11.20
 -22   2   0  377.76    9.90
  22   2   0  381.36   23.20
 -24  -2   0 1657.83   60.49
  24  -2   0 1570.64   52.09
 -24  -2   0 1565.24   31.10
 -24  -2   0 1598.24   30.90
 -24   2   0 1546.75   31.00
  24   2   0 1527.05   53.09
 -24   2   0 1607.44   57.29
  24   2   0 1645.44   32.80
 -24   2   0 1744.53   36.70
 -26  -2   0  227.18    7.90
  26  -2   0  222.28   19.20
  26  -2   0  235.28    8.80
 -26  -2   0  216.88   27.20
 -26  -2   0  229.58    8.30
 -26   2   0  242.98    8.20
 -26   2   0  235.58    7.80
 -26   2   0  228.88   21.70
  26   2   0  224.78   20.00
  26   2   0  249.58   12.30
  28  -2   0   89.49    6.00
 -28  -2   0   82.39    5.50
 -28  -2   0   77.09   16.70
  28  -2   0   83.59   14.60
 -28  -2   0   89.69    5.20
  28   2   0   97.89    6.50
  28   2   0   90.09   15.40
 -28   2   0   96.29    5.50
 -28   2   0  100.09    5.20
 -28   2   0   75.89   15.80
 -30  -2   0   -2.80    1.90
  30  -2   0    2.20    2.20
 -30  -2   0   -5.50   10.10
 -30  -2   0    1.50    1.80
 -30   2   0    3.70   10.50
 -30   2   0    1.80    2.00
  30   2   0    1.00    2.20
 -30   2   0   -0.90    2.00
  32  -2   0  127.79    7.60
  32  -2   0  117.39   18.70
 -32  -2   0  131.49    7.00
 -32  -2   0  148.69   26.30
 -32   2   0  126.29    6.80
 -32   2   0  126.09    6.30
  32   2   0  116.19    7.70
  34  -2   0    5.90    2.90
 -34  -2   0    3.30    2.20
  34  -2   0   11.50   17.00
 -34  -2   0   15.90   16.30
 -34  -2   0    4.00    2.50
  34   2   0  -19.50   13.40
 -34   2   0    5.40    2.20
 -34   2   0   -7.50   16.10
  34   2   0    6.00    3.20
 -36  -2   0   29.00    4.10
 -36  -2   0   27.10    4.30
  36  -2   0   37.70    5.50
 -36   2   0   29.30    4.40
 -36   2   0   27.30    3.60
  36   2   0  -19.80   25.00
  36   2   0   37.40    5.50
  -1  -3   0  854.51   15.30
  -1  -3   0  873.21   21.90
  -1  -3   0  881.41   15.20
   1  -3   0  910.91   21.10
   1   3   0  859.11   15.20
  -1   3   0  864.41   21.10
   1   3   0  848.92   15.00
   1   3   0  834.52   15.20
   1   3   0  815.72   22.30
  -1   3   0  847.42   15.10
  -3  -3   0 1512.75   39.70
   3   3   0 1561.64   36.40
  -3   3   0 1569.84   33.00
  -5  -3   0  344.47   14.80
   5  -3   0  328.47    6.40
  -5  -3   0  312.37    6.60
  -5  -3   0  341.67    7.20
  -5   3   0  301.77    6.30
   5   3   0  329.27    7.10
  -5   3   0  341.77   11.70
   5   3   0  306.57    6.60
   5   3   0  321.77   14.30
  -5   3   0  309.87   11.40
  -7  -3   0 1292.57   23.20
  -7  -3   0 1389.76   36.90
  -7  -3   0 1304.57   23.60
  -7   3   0 1330.07   31.50
  -7   3   0 1313.97   31.40
   7   3   0 1283.87   23.10
   7   3   0 1286.87   35.30
  -9  -3   0 1197.78   36.20
   9  -3   0 1181.38   21.40
   9  -3   0 1162.98   30.60
   9   3   0 1210.08   35.20
   9   3   0 1239.48   22.50
  -9   3   0 1228.38   21.40
  -9   3   0 1267.87   31.80
   9   3   0 1153.78   21.70
  11  -3   0  189.78   11.20
 -11  -3   0  189.78    5.60
 -11  -3   0  185.38    5.30
 -11  -3   0  185.18   14.00
 -11   3   0  189.28   11.30
 -11   3   0  191.88    4.90
  11   3   0  184.78    5.00
  11   3   0  199.68   13.40
 -13  -3   0   46.50    8.90
  13  -3   0   59.49    2.80
  13  -3   0   57.09    6.80
 -13  -3   0   55.09    3.20
 -13  -3   0   55.49    3.20
  13   3   0   51.09    8.60
  13   3   0   55.19    2.80
  13   3   0   49.70    3.50
 -13   3   0   53.89    7.20
 -13   3   0   52.49    2.60
 -15  -3   0  319.67    8.10
  15  -3   0  297.87   16.10
 -15  -3   0  326.77   20.60
  15  -3   0  310.47    7.80
 -15  -3   0  326.67    8.20
  15   3   0  316.97   18.60
 -15   3   0  301.37    7.50
  15   3   0  298.47    7.40
  15   3   0  311.27    8.70
 -15   3   0  314.67   17.50
 -17  -3   0   13.30    7.20
 -17  -3   0   13.70    2.20
  17  -3   0    4.80    3.90
 -17  -3   0    9.80    1.50
  17  -3   0   12.90    1.80
  17   3   0   25.50    7.00
  17   3   0   14.20    1.90
 -17   3   0   11.80    1.60
 -17   3   0   11.00    5.60
  17   3   0   12.50    2.10
  19  -3   0  196.88    6.40
 -19  -3   0  194.88    6.50
 -19  -3   0  168.28   17.00
  19  -3   0  195.28   14.70
 -19  -3   0  185.68    6.30
  19   3   0  187.28   15.70
 -19   3   0  195.38   15.90
 -19   3   0  191.48    5.90
  19   3   0  208.88    7.50
  21  -3   0   49.30    3.70
 -21  -3   0   51.19    3.90
 -21  -3   0   60.19   12.70
 -21  -3   0   56.29    3.70
  21  -3   0   49.00    9.30
 -21   3   0   53.09    3.60
 -21   3   0   47.10    3.30
 -21   3   0   50.49   10.50
  21   3   0   49.00   10.00
  21   3   0   48.70    4.40
  23  -3   0 1093.39   40.70
 -23  -3   0 1034.80   22.00
 -23  -3   0 1075.69   22.00
 -23  -3   0 1063.19   47.20
  23  -3   0 1054.29   22.20
  23   3   0 1059.29   23.40
 -23   3   0 1064.39   21.60
 -23   3   0 1020.90   21.60
 -23   3   0 1055.29   42.70
 -25  -3   0   69.79    4.90
 -25  -3   0   82.89   16.00
  25  -3   0   73.19    5.00
  25  -3   0   83.49   14.20
 -25  -3   0   73.29    6.00
 -25   3   0   64.29    4.50
 -25   3   0   66.99    4.20
  25   3   0   60.89   12.80
  25   3   0   74.09    5.80
 -25   3   0   77.99   13.80
 -27  -3   0 1114.19   52.79
  27  -3   0 1111.79   44.40
 -27  -3   0 1110.19   23.90
  27  -3   0 1121.29   24.30
 -27  -3   0 1139.69   23.60
 -27   3   0 1102.29   23.40
 -27   3   0 1144.09   23.20
  27   3   0 1080.39   45.90
  27   3   0 1098.29   25.40
 -27   3   0 1039.80   47.50
 -29  -3   0   97.39   18.90
 -29  -3   0   86.69    5.80
  29  -3   0   85.69    6.00
  29  -3   0   86.19   15.80
 -29  -3   0   89.09    5.40
  29   3   0   80.09   15.70
 -29   3   0   93.79    5.20
 -29   3   0   74.99   15.80
 -29   3   0   90.59    5.60
  29   3   0   91.99    6.70
 -31  -3   0    8.20    2.30
  31  -3   0   17.70   10.60
 -31  -3   0   13.00    3.10
 -31  -3   0    8.50   13.60
  31  -3   0   10.60    2.80
  31   3   0   -0.60   10.90
 -31   3   0   14.20    2.90
  31   3   0   13.50    3.60
 -31   3   0    8.80    2.60
 -31   3   0    9.90   12.40
 -33  -3   0    4.80    2.30
  33  -3   0   10.90    2.80
 -33  -3   0   13.50   15.50
 -33  -3   0    7.60    3.00
  33   3   0    6.30    3.20
  33   3   0   26.70   14.10
 -33   3   0   11.50    2.80
 -33   3   0   11.90    3.60
 -33   3   0    9.40   17.20
 -35  -3   0   77.69   10.20
  35  -3   0   77.19    6.70
 -35  -3   0   76.79    5.70
 -35   3   0   71.59    5.30
  35   3   0  112.89   22.30
  35   3   0   71.79    7.00
 -35   3   0   73.49    6.00
   0  -4   0 5486.85   98.99
   0   4   0 5289.07   99.59
  -2  -4   0  530.05   17.80
   2  -4   0  509.45    9.80
  -2  -4   0  509.05   10.30
  -2  -4   0  525.85   10.10
   2  -4   0  547.55   16.30
   2  -4   0  513.95    9.90
   2   4   0  538.65   10.00
  -2   4   0  560.74   17.10
  -2   4   0  520.85    9.90
   2   4   0  522.35   10.20
   2   4   0  511.55   10.30
   2   4   0  520.35   18.20
   4  -4   0 1942.31   40.70
  -4  -4   0 1973.70   45.50
  -4  -4   0 1841.72   32.50
   4   4   0 1885.31   45.40
  -4   4   0 1925.61   41.40
   4   4   0 1848.92   32.60
  -6  -4   0 4941.51   97.99
  -6   4   0 4779.52   91.19
   6   4   0 4841.22   97.59
  -8  -4   0  464.45   20.80
   8  -4   0  472.05    9.20
  -8  -4   0  458.85   10.10
  -8   4   0  455.05   16.70
  -8   4   0  462.95    9.20
   8   4   0  458.15   10.20
   8   4   0  420.96   10.20
  -8   4   0  464.65   16.80
   8   4   0  470.45   20.50
 -10  -4   0   87.39    3.90
 -10  -4   0   86.99    9.90
 -10  -4   0   83.99    3.60
  10  -4   0   85.99    3.00
 -10   4   0   90.99    7.60
  10   4   0   84.29    3.40
 -10   4   0   82.09    7.30
 -10   4   0   78.29    2.90
  10   4   0   67.39    8.80
 -12  -4   0  374.26    9.30
 -12  -4   0  383.96    9.00
 -12  -4   0  392.76   21.70
  12  -4   0  391.26    8.50
  12   4   0  383.96    8.70
 -12   4   0  395.26   17.70
  12   4   0  405.06   21.00
  12   4   0  374.46    9.70
 -12   4   0  390.66    8.50
  14  -4   0 1305.87   24.20
  14  -4   0 1258.97   37.20
 -14  -4   0 1316.47   24.70
 -14  -4   0 1314.87   44.90
 -14  -4   0 1290.57   25.00
 -14   4   0 1351.86   39.00
 -14   4   0 1323.97   24.10
  14   4   0 1380.86   25.90
  14   4   0 1347.47   42.70
  14   4   0 1284.87   24.10
 -16  -4   0   61.19   11.40
  16  -4   0   69.99    8.10
  16  -4   0   59.19    3.10
 -16  -4   0   51.49    3.50
 -16  -4   0   60.79    3.60
  16   4   0   62.09    4.10
 -16   4   0   59.59    3.00
  16   4   0   55.99   10.60
  16   4   0   60.49    3.20
 -16   4   0   63.99    9.70
 -18  -4   0   15.80    2.30
 -18  -4   0    3.40    6.30
  18  -4   0    9.60    1.70
  18  -4   0    6.20    4.30
 -18  -4   0   10.60    2.00
  18   4   0   14.00    1.90
  18   4   0   12.20    2.40
 -18   4   0   15.20    5.80
 -18   4   0   10.90    1.70
  18   4   0   12.30    6.20
 -20  -4   0   44.80    3.70
 -20  -4   0   54.39   12.40
 -20  -4   0   46.40    3.60
  20  -4   0   44.40    3.30
  20  -4   0   31.30    8.10
  20   4   0   54.49   11.00
 -20   4   0   44.40    3.10
  20   4   0   40.80    3.00
 -20   4   0   42.90    9.50
  20   4   0   45.00    4.20
 -22  -4   0   22.20    2.60
  22  -4   0   27.10    7.70
  22  -4   0   31.00    3.30
 -22  -4   0   17.20    9.60
 -22  -4   0   24.20    3.10
  22   4   0   19.50    8.00
  22   4   0   27.90    3.80
 -22   4   0   16.60    7.00
  24  -4   0   60.39   11.20
  24  -4   0   73.39    5.10
 -24  -4   0   57.79   15.20
 -24  -4   0   75.39    5.10
 -24  -4   0   76.29    4.70
 -24   4   0   88.39    4.80
 -24   4   0   80.79   14.50
  24   4   0   74.69   13.70
  24   4   0   72.99    5.70
 -24   4   0   79.69    4.40
 -26  -4   0   42.40    4.10
  26  -4   0   37.50   11.30
 -26  -4   0   46.20    4.60
  26  -4   0   39.90    4.30
 -26  -4   0   26.30   12.20
 -26   4   0   39.40    4.00
 -26   4   0   31.80   11.60
 -26   4   0   39.50    3.70
  26   4   0   41.80   11.80
 -28  -4   0    9.90   11.00
 -28  -4   0   -0.50    1.60
  28  -4   0   -1.00    1.90
 -28  -4   0   -4.00    1.90
  28  -4   0    5.70    8.60
 -28   4   0    2.20    2.20
 -28   4   0    0.00    1.70
  28   4   0    2.00    2.70
 -28   4   0    5.10    8.90
  28   4   0   -3.70    9.70
  30  -4   0   41.80   12.70
 -30  -4   0   31.10    3.90
 -30  -4   0   64.79   18.30
  30  -4   0   47.90    4.90
 -30  -4   0   35.40    4.10
 -30   4   0   41.90    4.00
  30   4   0   48.60   13.90
 -30   4   0   36.50   13.00
 -30   4   0   31.00    3.70
  30   4   0   31.70    4.30
 -32  -4   0   11.90    3.10
 -32  -4   0   10.50    2.40
  32  -4   0   11.40    3.20
 -32  -4   0    0.60   14.40
 -32   4   0   10.60    2.40
  32   4   0    7.80    3.40
 -32   4   0   -1.40   13.30
 -32   4   0    6.50    2.50
  32   4   0   23.60   13.50
 -34  -4   0  171.58    8.20
 -34  -4   0  169.58    8.50
 -34  -4   0  217.98   39.10
  34  -4   0  162.08    8.90
  34   4   0  160.88    9.40
 -34   4   0  163.98    8.00
 -34   4   0  167.78    7.40
  34   4   0  137.59   22.60
   1  -5   0 2449.66   50.79
  -1  -5   0 2347.07   51.39
  -1   5   0 2345.07   51.29
   1   5   0 2233.08   52.19
  -3  -5   0 1778.62   43.20
   3  -5   0 1863.41   40.30
  -3  -5   0 1766.32   31.00
  -3  -5   0 1719.03   30.70
  -3   5   0 1721.13   30.30
  -3   5   0 1749.22   40.90
   3   5   0 1808.42   30.80
   3   5   0 1744.63   44.20
   3   5   0 1695.23   30.40
   3   5   0 1677.63   30.80
  -5  -5   0  347.07    8.40
  -5  -5   0  408.26    9.00
   5  -5   0  409.86    8.10
  -5  -5   0  404.16    8.80
  -5  -5   0  371.46   17.60
   5  -5   0  411.26   15.10
   5   5   0  401.46    8.90
  -5   5   0  410.36   15.80
  -5   5   0  400.86    8.20
   5   5   0  386.36    8.40
   5   5   0  404.46   18.60
  -7  -5   0  914.71   17.00
  -7  -5   0  938.71   31.50
  -7  -5   0  910.01   17.80
   7  -5   0  918.21   16.60
  -7  -5   0  905.91   17.70
  -7   5   0  909.31   26.40
   7   5   0  900.71   17.70
  -7   5   0  899.11   16.70
   7   5   0  898.21   17.20
   7   5   0  886.21   31.00
  -9  -5   0  767.32   15.00
  -9  -5   0  735.53   29.50
   9  -5   0  761.42   14.50
  -9  -5   0  777.02   15.70
  -9   5   0  718.63   14.40
   9   5   0  806.62   30.00
  -9   5   0  775.92   24.60
   9   5   0  772.32   15.00
  -9   5   0  760.32   24.50
  11  -5   0 1359.86   25.10
 -11  -5   0 1416.86   25.80
 -11  -5   0 1403.46   26.40
 -11  -5   0 1411.76   45.20
 -11   5   0 1362.56   37.60
  11   5   0 1459.65   44.40
 -11   5   0 1404.86   38.20
  11   5   0 1415.26   25.60
 -11   5   0 1381.16   25.20
  11   5   0 1426.16   26.80
 -13  -5   0  222.78   17.30
  13  -5   0  194.78    5.60
 -13  -5   0  208.28    6.20
 -13  -5   0  204.68    6.60
  13   5   0  211.48    6.90
  13   5   0  206.48    5.90
 -13   5   0  199.38   12.90
 -13   5   0  208.18    5.60
 -13   5   0  204.58   13.10
  13   5   0  227.08   16.40
  15  -5   0   17.90    2.00
 -15  -5   0   20.20    2.40
 -15  -5   0   20.20    2.40
 -15  -5   0   14.50    7.10
  15   5   0   15.40    1.80
 -15   5   0   14.90    5.80
 -15   5   0   18.80    5.30
  15   5   0   14.70    6.00
  15   5   0   17.30    2.30
 -17  -5   0  259.67   20.80
 -17  -5   0  239.68    7.40
  17  -5   0  251.47    7.00
  17   5   0  230.58   18.20
  17   5   0  227.98    8.10
 -17   5   0  239.68    6.80
 -17   5   0  279.57   17.70
  17   5   0  252.27    6.90
 -19  -5   0   10.20    7.20
 -19  -5   0    0.80    1.60
  19  -5   0    7.40    5.10
 -19  -5   0    1.40    1.30
  19  -5   0    0.60    1.30
  19   5   0    5.30    6.20
  19   5   0    0.50    1.30
  19   5   0    2.20    1.80
 -19   5   0   -4.20    3.70
 -19   5   0    2.40    1.30
 -21  -5   0   19.10    2.70
  21  -5   0   19.60    2.50
 -21  -5   0    1.90    8.00
 -21  -5   0   17.10    2.90
  21  -5   0   11.10    5.70
  21   5   0   18.50    3.30
  21   5   0   17.30    2.20
 -21   5   0   30.00    8.40
  21   5   0   18.00    7.80
 -21   5   0   11.80    1.80
 -23  -5   0  530.95   13.50
  23  -5   0  536.25   27.70
 -23  -5   0  559.34   13.60
 -23  -5   0  497.25   33.40
  23  -5   0  486.65   17.30
  23   5   0  516.75   29.80
 -23   5   0  524.05   12.60
  23   5   0  545.15   15.00
 -23   5   0  534.65   29.70
 -25  -5   0   -1.00    1.90
 -25  -5   0    6.10    8.60
  25  -5   0    1.70    1.70
 -25  -5   0    3.80    4.20
  25  -5   0    3.20    5.60
 -25   5   0    9.30    7.10
  25   5   0  -14.20    6.50
 -25   5   0   -0.20    1.30
  25   5   0   -1.60    1.90
 -27  -5   0  186.28    7.50
  27  -5   0  168.48   18.00
 -27  -5   0  195.68   24.50
 -27  -5   0  194.48    7.90
  27  -5   0  188.78    7.70
  27   5   0  195.08    9.00
 -27   5   0  169.78    6.80
 -27   5   0  188.98   21.10
  27   5   0  152.58   18.80
 -27   5   0  183.88    7.30
 -29  -5   0   73.49    5.60
 -29  -5   0   70.39   18.90
 -29  -5   0   74.69    5.30
  29  -5   0   85.79    5.80
  29  -5   0   74.99   17.20
 -29   5   0   81.79    4.90
  29   5   0   82.69   16.50
 -29   5   0   72.89    5.20
 -29   5   0   56.79   14.10
 -31  -5   0   67.79    5.10
 -31  -5   0   61.09    5.50
 -31  -5   0   82.29   20.80
  31  -5   0   72.79   15.90
  31  -5   0   56.29    5.30
 -31   5   0   61.99    4.60
 -31   5   0   67.79    5.20
 -31   5   0   48.50   14.20
  31   5   0   69.59    6.40
 -33  -5   0   15.30   18.60
 -33  -5   0   36.50    4.40
 -33  -5   0   44.70    4.70
 -33   5   0   41.20    4.20
  33   5   0   65.79   18.20
 -33   5   0   34.80    4.30
  33   5   0   46.80    5.90
   0  -6   0   58.79    2.80
   0  -6   0   58.39    2.60
   0  -6   0   60.09    6.80
   0   6   0   58.79    2.80
   0   6   0   49.90    6.40
   0   6   0   56.39    2.60
   2  -6   0  629.44   21.00
   2  -6   0  625.94   12.10
  -2  -6   0  657.23   22.90
  -2  -6   0  617.94   12.40
   2  -6   0  594.24   12.30
  -2  -6   0  656.13   12.90
   2   6   0  633.54   12.80
   2   6   0  623.94   12.50
  -2   6   0  642.24   22.30
   2   6   0  603.14   12.20
  -2   6   0  611.14   12.30
   2   6   0  640.84   24.00
  -4  -6   0 2745.03   62.69
   4  -6   0 2770.12   58.19
   4   6   0 2627.84   63.69
  -4   6   0 2657.73   59.39
   6  -6   0   47.20    5.60
  -6  -6   0   45.30    2.70
   6  -6   0   54.49    2.40
  -6  -6   0   43.10    3.70
  -6  -6   0   52.79    8.40
  -6  -6   0   50.29    3.10
   6   6   0   49.80    3.10
   6   6   0   49.80    2.90
  -6   6   0   51.29    6.10
   6   6   0   46.30    8.00
  -6   6   0   49.80    2.40
   8  -6   0  335.67    7.50
  -8  -6   0  356.96    8.10
  -8  -6   0  327.77    8.70
  -8  -6   0  343.47   19.30
  -8  -6   0  340.07    8.70
   8   6   0  354.46   20.10
   8   6   0  363.36   10.80
  -8   6   0  336.87   15.80
   8   6   0  328.47    8.10
  -8   6   0  336.77    7.70
 -10  -6   0  106.49    4.20
  10  -6   0  106.49    3.60
 -10  -6   0  110.39    4.70
 -10  -6   0  110.79   12.50
  10   6   0  108.79   12.10
 -10   6   0  106.19    9.30
  10   6   0  107.69    4.70
  10   6   0  109.89    4.20
 -10   6   0  102.79    9.00
 -10   6   0  107.59    3.70
 -12  -6   0  249.58    7.60
 -12  -6   0  248.48   18.70
  12  -6   0  251.37    6.40
 -12  -6   0  258.87    7.10
  12   6   0  245.98    7.70
 -12   6   0  264.57   15.20
  12   6   0  233.48   17.30
  12   6   0  250.47    6.90
 -12   6   0  274.87   15.20
 -12   6   0  256.87    6.50
 -14  -6   0    2.20    5.40
 -14  -6   0    6.60    1.60
 -14  -6   0   11.30    2.20
  14  -6   0    8.50    1.50
 -14   6   0    2.30    3.90
  14   6   0    6.40    1.70
 -14   6   0    7.60    4.40
  14   6   0   -1.00    4.60
 -14   6   0    4.60    1.00
  14   6   0    7.00    1.60
 -16  -6   0  271.17   21.30
  16  -6   0  299.77    7.80
 -16  -6   0  297.67    8.30
 -16   6   0  318.07   18.60
  16   6   0  289.87    9.20
  16   6   0  299.17    7.90
 -16   6   0  272.87   16.90
 -16   6   0  294.37    7.60
  18  -6   0    1.30    1.30
 -18  -6   0    2.80    1.80
 -18  -6   0   -0.20    1.50
 -18  -6   0   -2.70    5.80
  18   6   0   -0.20    1.70
 -18   6   0   -2.30    3.60
  18   6   0    2.60    5.60
 -18   6   0    0.60    1.00
  18   6   0    0.50    1.40
 -18   6   0    1.40    4.20
 -20  -6   0  127.99   17.20
 -20  -6   0  144.49    6.00
 -20  -6   0  138.49    6.10
  20  -6   0  129.69    5.30
 -20   6   0  121.29   12.60
 -20   6   0  135.19    5.20
  20   6   0  144.19    5.40
 -20   6   0  140.99   14.80
  20   6   0  150.98    7.00
  20   6   0  123.19   16.30
 -22  -6   0   61.49    4.60
 -22  -6   0   66.19   14.60
 -22  -6   0   55.79    4.30
  22  -6   0   52.79    5.60
  22   6   0   55.19    5.10
 -22   6   0   46.80   11.00
  22   6   0   53.99   12.00
 -22   6   0   58.09    3.70
  22   6   0   59.29    3.90
 -22   6   0   52.79   10.50
 -24  -6   0   15.30    3.00
 -24  -6   0   20.60   11.10
  24  -6   0   11.60    2.30
 -24  -6   0   17.10    3.80
 -24   6   0    7.70    1.70
  24   6   0   14.90    9.80
 -24   6   0    7.00    6.90
  24   6   0   17.60    3.30
  24   6   0   16.00    2.30
 -24   6   0    4.90    7.30
 -26  -6   0  315.77   10.30
 -26  -6   0  305.87   10.00
 -26  -6   0  265.57   29.10
  26  -6   0  303.97    9.80
  26   6   0  316.17   11.50
 -26   6   0  303.27   24.40
  26   6   0  285.77   25.60
 -26   6   0  331.37    9.50
 -26   6   0  298.97   23.40
 -28  -6   0   14.90    3.10
  28  -6   0    9.80    2.70
 -28  -6   0    3.80   14.00
 -28  -6   0   13.10    2.60
 -28   6   0    5.50    9.20
 -28   6   0   15.50   11.40
 -28   6   0   14.60    2.60
  28   6   0    4.30    9.70
  28   6   0   13.50    3.60
 -28   6   0   17.40    3.00
 -30  -6   0  152.88    7.60
 -30  -6   0  124.89   23.90
 -30  -6   0  153.28    7.20
  30  -6   0  144.59    7.40
  30   6   0  128.69   19.90
 -30   6   0  143.09    7.00
  30   6   0  148.09    8.50
 -30   6   0  139.89    6.50
 -30   6   0  105.79   18.50
  32  -6   0  129.59    8.10
 -32  -6   0  127.29    7.40
 -32  -6   0  106.49   23.90
 -32  -6   0  118.99    6.70
 -32   6   0  124.69    6.30
  32   6   0   99.19   20.60
 -32   6   0  120.69    6.90
 -34  -6   0   20.80    4.50
  34  -6   0   17.00    3.40
  34   6   0   19.90    4.00
 -34   6   0   21.80    3.80
 -34   6   0   18.40    3.30
  -1  -7   0    1.20    1.20
  -1  -7   0    1.00    2.60
  -1  -7   0    0.60    0.80
   1  -7   0    0.30    0.70
   1  -7   0    0.60    1.10
   1  -7   0    0.00    2.50
  -1   7   0    0.10    0.80
   1   7   0   -0.20    1.20
   1   7   0    2.10    3.70
  -1   7   0    1.40    1.00
   1   7   0    3.00    1.40
   1   7   0    0.10    0.90
  -1   7   0   -2.50    2.60
   3  -7   0    5.00    1.20
   3  -7   0    0.30    0.80
  -3  -7   0    2.80    1.20
  -3  -7   0   -0.10    1.00
  -3  -7   0    4.70    4.10
   3  -7   0   -1.20    2.20
  -3   7   0    2.40    3.00
   3   7   0    1.80    1.30
   3   7   0    3.40    1.30
   3   7   0    3.40    3.90
  -3   7   0    0.70    0.90
   3   7   0    0.10    1.40
   5  -7   0  923.01   17.70
   5  -7   0  933.71   28.30
   5  -7   0  915.61   17.40
  -5  -7   0  926.71   20.10
  -5  -7   0  952.80   32.50
  -5  -7   0  918.61   18.20
   5   7   0  919.51   18.20
   5   7   0  928.31   33.80
   5   7   0  937.11   17.90
  -5   7   0  931.61   17.80
  -5   7   0  969.80   30.40
   7  -7   0  298.47   14.90
  -7  -7   0  311.57   18.40
  -7  -7   0  295.67    7.30
  -7  -7   0  303.87    8.00
   7  -7   0  294.27    8.20
   7  -7   0  311.17    7.10
  -7  -7   0  313.47    8.40
   7   7   0  292.07   18.90
  -7   7   0  294.67    7.30
   7   7   0  315.17    7.80
  -7   7   0  325.37   16.20
   7   7   0  305.17    9.40
  -9  -7   0  197.08   15.90
  -9  -7   0  178.28    6.20
   9  -7   0  177.28    5.00
  -9  -7   0  179.38    5.40
  -9  -7   0  185.78    6.10
  -9   7   0  186.38   11.90
   9   7   0  172.78    6.00
  -9   7   0  184.58    5.30
   9   7   0  169.58   14.70
   9   7   0  180.58    5.60
  -9   7   0  186.38   12.50
 -11  -7   0   65.99    3.50
 -11  -7   0   60.69    3.80
 -11  -7   0   65.49   11.40
 -11  -7   0   64.39    4.00
  11  -7   0   63.49    2.90
  11   7   0   60.19    3.80
  11   7   0   55.89   10.40
 -11   7   0   69.19    7.90
  11   7   0   60.39    3.40
 -11   7   0   58.49    2.90
 -11   7   0   70.29    8.30
 -13  -7   0  696.03   14.90
 -13  -7   0  706.23   15.80
  13  -7   0  689.33   14.20
 -13  -7   0  736.13   33.90
  13   7   0  709.13   33.60
  13   7   0  737.03   16.20
 -13   7   0  673.43   26.60
 -13   7   0  697.73   14.40
  13   7   0  704.43   14.80
 -13   7   0  689.33   27.10
  15  -7   0   24.20    2.30
 -15  -7   0   21.30    2.90
 -15  -7   0   23.60    2.60
 -15  -7   0   12.30    7.30
 -15   7   0   26.30    6.80
  15   7   0   18.80    7.70
  15   7   0   27.40    3.40
 -15   7   0   13.20    5.00
  15   7   0   16.30    2.10
 -15   7   0   23.80    2.30
 -17  -7   0  466.05   29.60
  17  -7   0  491.85   11.30
 -17  -7   0  481.25   12.40
 -17  -7   0  492.95   11.90
 -17   7   0  448.06   23.00
 -17   7   0  478.55   24.30
  17   7   0  467.25   12.90
  17   7   0  487.35   11.40
 -17   7   0  488.75   11.20
  17   7   0  458.75   27.70
 -19  -7   0   53.99    4.10
  19  -7   0   50.09    3.40
 -19  -7   0   48.60    4.10
 -19  -7   0   64.69   14.50
  19   7   0   64.89   12.60
 -19   7   0   43.00    9.30
  19   7   0   49.40    3.60
 -19   7   0   45.00    3.90
 -19   7   0   41.70    8.50
  19   7   0   46.80    4.60
 -21  -7   0 1123.29   23.60
  21  -7   0 1133.79   23.40
 -21  -7   0 1098.29   23.20
 -21  -7   0 1126.59   50.89
  21   7   0 1086.69   24.70
 -21   7   0 1159.08   43.50
 -21   7   0 1090.89   22.30
  21   7   0 1077.69   45.80
 -21   7   0 1111.49   41.00
  21   7   0 1108.89   22.30
 -23  -7   0  114.69    5.90
 -23  -7   0  114.49    6.10
  23  -7   0  113.39    5.40
 -23  -7   0  144.89   22.60
 -23   7   0   78.49   16.90
  23   7   0  120.89    7.00
 -23   7   0   93.79   14.50
  23   7   0  115.79   17.80
 -23   7   0  112.59    5.10
  23   7   0  120.19    5.30
 -25  -7   0   71.79   18.70
 -25  -7   0   63.39    5.00
  25  -7   0   58.09    4.40
 -25  -7   0   49.99    4.50
  25   7   0   41.40   13.60
 -25   7   0   51.69   12.30
  25   7   0   58.79    4.10
 -25   7   0   58.29   12.30
 -25   7   0   59.79    4.00
 -27  -7   0  390.46   34.10
 -27  -7   0  363.56   11.40
 -27  -7   0  374.46   11.70
  27  -7   0  370.16   11.30
 -27   7   0  360.26   28.20
  27   7   0  363.56   34.40
 -27   7   0  367.86   30.70
 -27   7   0  380.36   10.80
  27   7   0  390.26   13.30
 -29  -7   0    5.80   13.90
 -29  -7   0    4.90    2.40
 -29  -7   0    0.40    2.30
  29  -7   0    1.20    2.00
 -29   7   0    3.00    1.80
  29   7   0   -0.60    2.40
 -29   7   0   -1.60   10.50
  29   7   0   -4.40   11.90
 -31  -7   0   15.20   16.70
 -31  -7   0    6.90    2.80
  31  -7   0   10.00    2.90
 -31  -7   0    4.30    2.50
  31   7   0    5.00   13.40
 -31   7   0    5.90    2.80
  31   7   0    4.00    2.70
 -31   7   0    8.50    2.50
 -33  -7   0  123.79    7.00
  33  -7   0  114.99    7.20
 -33  -7   0  127.99    7.40
 -33   7   0  127.29    6.50
 -33   7   0  117.39    6.90
  33   7   0  109.59    8.10
   0  -8   0 1280.37   37.60
   0  -8   0 1252.67   23.40
   0  -8   0 1228.58   24.20
   0   8   0 1265.17   23.90
   0   8   0 1309.57   23.60
   0   8   0 1258.27   39.60
   0   8   0 1290.27   23.40
   2  -8   0   96.19    9.00
  -2  -8   0  104.19   10.30
   2  -8   0  105.69    4.20
   2  -8   0  105.79    3.70
  -2  -8   0  102.29    3.90
   2   8   0  100.49    3.90
   2   8   0   94.09    4.20
   2   8   0  102.99    4.00
  -2   8   0   88.49    9.80
   2   8   0   87.29   10.10
  -2   8   0   97.29    4.00
  -4  -8   0   49.20    8.40
   4  -8   0   45.90    3.40
  -4  -8   0   41.80    3.20
  -4  -8   0   47.20    2.90
   4  -8   0   42.90    2.40
   4  -8   0   53.79    6.80
   4   8   0   43.10    3.00
   4   8   0   43.90    8.60
  -4   8   0   38.20    7.20
  -4   8   0   47.10    2.80
   4   8   0   48.80    3.10
  -6  -8   0  435.86   10.30
   6  -8   0  442.26    9.50
   6  -8   0  468.65   19.60
  -6  -8   0  441.06   10.90
  -6  -8   0  442.16   22.50
   6  -8   0  433.66   10.10
  -6   8   0  437.16    9.90
   6   8   0  422.56   24.00
   6   8   0  446.86   10.20
   6   8   0  443.06   10.50
  -6   8   0  404.96   20.30
  -8  -8   0   13.30    1.80
  -8  -8   0   10.70    2.00
   8  -8   0    7.50    1.30
  -8  -8   0    0.00    4.70
   8  -8   0   10.80    1.40
  -8  -8   0    7.90    1.40
   8   8   0   11.10    1.90
   8   8   0   15.20    2.10
   8   8   0   12.40    6.80
  -8   8   0   10.10    1.40
  -8   8   0   15.60    4.80
 -10  -8   0    1.20    1.20
 -10  -8   0    2.60    1.70
  10  -8   0    0.90    0.90
 -10  -8   0   -0.90    1.20
 -10   8   0    3.20    1.10
  10   8   0    0.60    5.00
  10   8   0    1.70    1.50
  10   8   0    1.80    1.30
 -10   8   0    1.10    3.50
 -10   8   0   10.10    4.50
 -12  -8   0  243.28   19.60
  12  -8   0  225.88    6.30
 -12  -8   0  220.68    6.70
 -12  -8   0  223.98    7.60
 -12  -8   0  235.78    7.60
 -12   8   0  232.28    6.60
  12   8   0  241.58   19.10
  12   8   0  214.58    7.50
 -12   8   0  223.48   14.80
 -12   8   0  207.88   14.70
  12   8   0  242.38    7.00
 -14  -8   0  324.77    8.80
 -14  -8   0  313.27    9.50
 -14  -8   0  326.27    9.70
 -14  -8   0  325.37   24.00
  14  -8   0  316.37    8.10
 -14   8   0  315.47   18.90
  14   8   0  325.57    8.70
  14   8   0  314.27    9.60
 -14   8   0  319.37   18.40
  14   8   0  313.17   22.30
 -14   8   0  318.27    8.30
 -16  -8   0   14.80    8.60
 -16  -8   0   17.40    2.60
 -16  -8   0   22.90    3.10
  16  -8   0   14.80    1.80
  16   8   0   25.00    3.50
  16   8   0   22.30    2.70
 -16   8   0   16.40    5.80
 -16   8   0   19.20    6.50
 -16   8   0   21.60    2.50
  16   8   0   22.50    8.60
 -18  -8   0  532.25   33.00
 -18  -8   0  524.95   13.90
 -18  -8   0  558.64   13.40
  18  -8   0  540.35   12.60
 -18   8   0  548.85   27.10
  18   8   0  549.65   12.90
 -18   8   0  575.04   27.30
  18   8   0  567.74   32.10
  18   8   0  558.64   14.70
 -18   8   0  531.45   13.90
  20  -8   0    2.40    1.30
 -20  -8   0    1.80    1.90
 -20  -8   0    2.40    8.60
 -20  -8   0    2.90    2.00
 -20   8   0    5.40    1.70
 -20   8   0    3.30    6.00
 -20   8   0   -3.60    4.70
  20   8   0    1.50    7.40
  20   8   0    2.90    1.80
  20   8   0    0.30    2.10
 -22  -8   0  -15.70    9.40
 -22  -8   0    0.30    2.00
  22  -8   0    0.90    1.60
 -22  -8   0   -0.10    2.00
  22   8   0    0.70    1.80
 -22   8   0   -3.40    5.30
 -22   8   0   -0.80    1.10
  22   8   0    2.10    3.50
  22   8   0   -8.10    7.40
 -22   8   0   -4.70    6.40
 -24  -8   0  125.19    6.50
 -24  -8   0  130.09    6.60
  24  -8   0  133.49    6.00
 -24  -8   0  123.69   21.40
 -24   8   0  110.09   14.30
  24   8   0  102.19   18.90
 -24   8   0  121.69    5.60
  24   8   0  117.39    5.50
  24   8   0  120.19    7.10
  26  -8   0    9.40    2.30
 -26  -8   0   11.00    2.90
 -26  -8   0    4.50   14.80
 -26  -8   0    8.70    2.40
 -26   8   0    5.60    1.80
  26   8   0    7.30    2.10
  26   8   0   16.80   12.90
  26   8   0    9.30    3.10
 -26   8   0    0.80    7.70
 -28  -8   0    5.10    2.50
 -28  -8   0    5.90    2.50
 -28  -8   0   -6.50   13.20
  28  -8   0    3.60    2.10
  28   8   0    4.10    2.80
 -28   8   0   14.70   11.90
  28   8   0    4.00   11.40
 -28   8   0    3.20    1.90
 -30  -8   0    0.10    2.00
  30  -8   0   -0.90    1.80
 -30  -8   0   -9.90   15.80
 -30  -8   0    1.90    1.90
  30   8   0    2.80    2.70
 -30   8   0   -0.10    1.60
 -32  -8   0    1.70    2.30
  32  -8   0   -0.50    1.80
 -32  -8   0    0.20    1.90
  32   8   0    1.50    2.60
 -32   8   0   -0.40    2.10
 -32   8   0    1.30    1.80
  -1  -9   0   66.89    3.30
   1  -9   0   74.39    8.40
  -1  -9   0   60.09    9.40
   1  -9   0   67.69    3.20
   1  -9   0   64.09    3.50
  -1  -9   0   61.49    3.60
  -1   9   0   57.29    9.70
   1   9   0   63.39   10.30
   1   9   0   65.29    3.40
  -1   9   0   63.19    3.40
   1   9   0   63.79    3.60
   3  -9   0  963.70   18.70
  -3  -9   0  993.70   20.00
   3  -9   0  953.00   31.90
  -3  -9   0  971.30   19.20
  -3  -9   0  974.20   34.40
   3  -9   0  944.21   19.20
   3   9   0  954.90   19.80
  -3   9   0  965.90   19.30
   3   9   0  993.20   19.20
  -3   9   0 1000.60   35.20
   3   9   0 1003.70   37.40
   3   9   0 1011.40   19.40
  -5  -9   0   11.50    1.90
   5  -9   0    8.30    1.60
   5  -9   0    4.60    3.40
  -5  -9   0    7.50    1.70
   5  -9   0   13.20    1.70
  -5  -9   0   14.30    5.40
   5   9   0    8.20    1.60
   5   9   0    6.00    1.60
  -5   9   0    3.50    4.90
  -5   9   0    9.40    1.80
   5   9   0    6.30    5.30
   7  -9   0  469.85   20.80
  -7  -9   0  463.85   11.70
   7  -9   0  470.25   10.20
   7  -9   0  459.15   10.70
  -7  -9   0  456.75   11.10
  -7  -9   0  463.85   24.30
  -7   9   0  456.65   22.40
  -7   9   0  461.85   10.70
   7   9   0  428.36   25.10
   7   9   0  476.55   11.00
   7   9   0  451.25   11.10
  -9  -9   0  244.88    8.00
  -9  -9   0  231.98    7.40
  -9  -9   0  236.28    6.70
   9  -9   0  247.98    6.50
   9  -9   0  242.58   15.40
  -9  -9   0  276.07   19.90
   9  -9   0  242.28    6.90
  -9   9   0  245.18    6.90
   9   9   0  244.68    7.70
  -9   9   0  230.78   15.90
   9   9   0  240.48    7.20
   9   9   0  230.38   19.10
 -11  -9   0  192.68    6.10
 -11  -9   0  190.78   17.60
 -11  -9   0  190.38    7.10
 -11  -9   0  191.48    6.80
  11  -9   0  197.48    5.70
 -11   9   0  183.88    6.00
 -11   9   0  180.38   13.50
 -11   9   0  193.28   14.70
  11   9   0  180.68    6.30
  11   9   0  185.18   17.80
  11   9   0  191.48    6.90
  13  -9   0   65.39    3.50
 -13  -9   0   77.89    4.20
 -13  -9   0   64.99   13.00
 -13  -9   0   73.29    4.60
 -13  -9   0   72.99    4.80
  13   9   0   73.49    4.20
  13   9   0   77.99   13.60
 -13   9   0   72.69   10.90
 -13   9   0   72.69    3.70
 -13   9   0   81.49   10.90
  13   9   0   70.19    4.60
 -15  -9   0   49.30    3.80
 -15  -9   0   51.99    4.40
 -15  -9   0   46.50    4.20
  15  -9   0   51.29    3.20
 -15  -9   0   44.90   11.10
 -15   9   0   44.00    9.20
  15   9   0   48.40    4.30
  15   9   0   48.10    3.80
 -15   9   0   48.00    9.10
  15   9   0   63.79   12.80
 -15   9   0   47.50    3.30
  17  -9   0  433.56   11.10
 -17  -9   0  433.06   14.40
 -17  -9   0  427.66   29.70
 -17  -9   0  439.26   11.50
 -17  -9   0  466.75   12.60
 -17   9   0  435.06   11.00
  17   9   0  467.75   13.00
  17   9   0  451.45   11.30
  17   9   0  445.46   29.50
 -17   9   0  426.66   24.20
 -17   9   0  445.26   24.80
 -19  -9   0   16.30    2.60
 -19  -9   0   29.20    3.40
 -19  -9   0   21.80   10.10
  19  -9   0   18.10    2.30
 -19   9   0   26.10    3.00
  19   9   0   18.10    3.10
  19   9   0   24.60    3.10
 -19   9   0   28.30    8.40
  19   9   0   28.60   10.80
  21  -9   0   14.70    2.10
 -21  -9   0   12.20    2.50
 -21  -9   0   18.20    2.90
 -21  -9   0   37.00   12.80
 -21   9   0   11.00    7.10
 -21   9   0   20.90    8.20
  21   9   0   13.70    2.90
  21   9   0   18.30    2.70
  21   9   0   10.40    9.10
 -21   9   0   19.80    2.70
 -23  -9   0  515.25   20.20
 -23  -9   0  511.45   37.80
 -23  -9   0  491.85   13.30
  23  -9   0  481.55   12.60
  23   9   0  486.65   12.50
 -23   9   0  463.95   28.00
 -23   9   0  468.95   29.50
  23   9   0  464.45   33.00
 -23   9   0  496.85   12.60
  23   9   0  506.45   15.00
 -25  -9   0  223.08    8.80
 -25  -9   0  197.08   28.80
  25  -9   0  227.78    8.20
 -25  -9   0  222.98    8.70
  25   9   0  219.48    9.70
  25   9   0  211.98    7.70
  25   9   0  210.28   24.20
 -25   9   0  212.58    7.70
 -25   9   0  221.58   26.90
  27  -9   0    4.60    2.20
 -27  -9   0    5.80    2.50
 -27  -9   0    0.80   16.40
 -27  -9   0    2.50    2.30
  27   9   0    5.70    2.60
  27   9   0    1.30    1.90
 -27   9   0    1.70    1.70
 -27   9   0  -11.30    8.90
 -29  -9   0   68.79    5.40
  29  -9   0   65.39    6.30
 -29  -9   0   77.79    5.80
  29   9   0   68.89    6.40
 -29   9   0   72.39    4.90
  31  -9   0    4.80    2.60
 -31  -9   0   18.70    3.50
 -31  -9   0    7.90    3.00
  31   9   0   11.00    3.40
 -31   9   0   14.70    2.90
   0 -10   0  405.36   10.20
   0 -10   0  394.36   20.80
   0 -10   0  374.76    9.30
   0  10   0  391.16    9.40
   0  10   0  402.16   23.10
   0  10   0  381.56    9.40
   0  10   0  375.26    9.90
   2 -10   0  461.85   22.00
  -2 -10   0  475.55   11.00
   2 -10   0  465.45   10.60
  -2 -10   0  472.25   11.70
   2 -10   0  451.55   11.20
  -2 -10   0  468.85   23.20
   2  10   0  472.85   11.10
   2  10   0  487.25   11.10
  -2  10   0  476.95   11.40
  -2  10   0  475.35   24.60
   2  10   0  456.45   25.50
   2  10   0  473.05   11.60
   4 -10   0   68.49    3.80
  -4 -10   0   72.09    4.30
  -4 -10   0   71.39    3.80
   4 -10   0   66.19    8.60
   4 -10   0   64.39    3.20
  -4 -10   0   91.19   10.80
  -4  10   0   68.29    3.80
  -4  10   0   58.79    9.80
   4  10   0   60.19   11.50
   4  10   0   70.09    3.80
   4  10   0   69.59    3.90
   6 -10   0   -0.40    1.00
  -6 -10   0    2.40    4.50
  -6 -10   0   -1.60    1.20
   6 -10   0   -3.10    2.80
   6 -10   0    0.40    1.10
  -6 -10   0    0.50    1.30
  -6  10   0   -1.50    4.40
   6  10   0    0.80    4.80
   6  10   0    1.20    1.40
  -6  10   0    0.70    1.30
   6  10   0    1.60    1.40
  -8 -10   0   30.50    8.50
   8 -10   0   31.10    2.50
   8 -10   0   29.20    2.80
  -8 -10   0   32.50    3.20
  -8 -10   0   29.20    3.40
   8 -10   0   30.70    7.20
  -8  10   0   32.90    7.60
   8  10   0   26.20    3.10
   8  10   0   20.30    8.90
  -8  10   0   28.00    2.70
   8  10   0   30.20    3.20
 -10 -10   0  104.19   13.50
  10 -10   0  120.99    4.50
 -10 -10   0  112.19    5.30
 -10 -10   0  110.59    5.70
  10 -10   0  120.99    4.90
  10  10   0  122.69   16.20
 -10  10   0  111.59   12.20
 -10  10   0  110.99    4.80
  10  10   0  129.39    5.40
  10  10   0  124.09    5.60
 -12 -10   0   93.89    5.50
 -12 -10   0   91.59    5.10
  12 -10   0   87.79    4.00
 -12 -10   0   95.59    4.40
 -12 -10   0  107.29   14.30
  12 -10   0   92.49    4.40
 -12  10   0   98.59   11.90
  12  10   0   94.09    5.20
 -12  10   0   91.19   10.50
  12  10   0   91.09   16.10
  12  10   0   84.89    4.70
 -12  10   0   98.89    4.50
 -14 -10   0    7.80    2.40
 -14 -10   0    7.70    2.20
  14 -10   0    5.00    1.40
 -14 -10   0    8.40    2.40
 -14 -10   0   10.70    7.50
 -14  10   0    0.00    5.10
  14  10   0    6.00    2.00
 -14  10   0    5.60    1.80
 -14  10   0    3.70    5.70
  14  10   0   -5.10    6.90
  14  10   0    5.00    1.90
  16 -10   0  366.46    9.50
 -16 -10   0  364.86   11.20
 -16 -10   0  377.06   27.90
 -16 -10   0  367.46   11.20
 -16 -10   0  377.96   10.10
 -16  10   0  365.66    9.90
 -16  10   0  346.47   22.10
  16  10   0  360.46   11.20
  16  10   0  380.56   28.60
  16  10   0  366.76   10.10
 -16  10   0  338.37   26.30
 -18 -10   0   21.60    3.10
 -18 -10   0   24.70    3.70
 -18 -10   0   12.70    2.40
 -18 -10   0   11.00    9.70
  18 -10   0   21.50    2.70
 -18  10   0   16.40    8.30
 -18  10   0   22.60    2.70
  18  10   0   13.80   10.40
  18  10   0   19.30    2.90
  18  10   0   18.50    3.00
 -18  10   0    1.60    6.30
 -20 -10   0  280.27    9.90
 -20 -10   0  348.77   29.60
 -20 -10   0  287.27   10.40
  20 -10   0  290.67    8.70
 -20 -10   0  285.67    9.30
  20  10   0  287.07    8.90
 -20  10   0  292.17   22.00
 -20  10   0  270.37    8.60
  20  10   0  290.57   10.50
  20  10   0  257.57   25.30
 -20  10   0  296.37   22.20
 -22 -10   0    6.20    2.40
 -22 -10   0    9.20   12.60
  22 -10   0    7.40    2.10
 -22 -10   0    7.40    2.50
 -22  10   0    9.00    2.20
  22  10   0   -6.70    9.90
 -22  10   0   10.60    8.20
  22  10   0    4.30    2.00
  22  10   0    5.30    2.70
 -24 -10   0    0.80    1.90
 -24 -10   0    3.10    2.20
 -24 -10   0   -8.60   11.10
 -24 -10   0    4.60    2.80
  24 -10   0    1.20    1.70
 -24  10   0   -0.30    9.00
  24  10   0    6.00   11.30
  24  10   0    2.70    2.50
  24  10   0    0.20    1.90
 -24  10   0    2.50    1.70
  26 -10   0  143.29    6.60
 -26 -10   0  154.18    7.30
 -26 -10   0  132.29    7.10
  26  10   0  140.99    6.40
 -26  10   0  137.09    6.40
 -26  10   0  118.09   20.40
  26  10   0  125.89    7.80
 -28 -10   0    6.20    2.70
 -28 -10   0    8.40    2.40
  28  10   0   11.10    3.60
 -28  10   0    6.20    2.20
  28  10   0   10.10    2.50
 -30 -10   0  391.76   12.60
 -30 -10   0  383.26   12.70
  30 -10   0  382.96   12.30
 -30  10   0  352.46   13.20
  30  10   0  402.46   14.50
  -1 -11   0  151.88    5.40
   1 -11   0  154.28    6.00
  -1 -11   0  138.79   13.10
   1 -11   0  148.59   13.40
   1 -11   0  151.58    5.30
  -1 -11   0  147.69    6.10
  -1  11   0  150.58   15.40
   1  11   0  153.18    5.50
  -1  11   0  156.88    5.60
   1  11   0  137.79    5.90
   1  11   0  148.59    5.70
   1  11   0  158.88   15.90
  -1  11   0  146.29    5.90
   3 -11   0   98.89    4.20
   3 -11   0   83.99   10.00
   3 -11   0  104.09    4.90
  -3 -11   0   99.29    4.50
  -3 -11   0  106.39    5.20
  -3 -11   0   99.99   12.00
   3  11   0  106.19   13.70
  -3  11   0  121.29   13.70
  -3  11   0   97.69    4.80
   3  11   0   98.19    5.10
   3  11   0   88.59    4.60
   3  11   0   98.69    4.60
  -5 -11   0 1256.47   24.80
  -5 -11   0 1256.87   44.30
   5 -11   0 1326.47   41.60
  -5 -11   0 1237.08   25.70
   5 -11   0 1236.38   24.80
   5 -11   0 1281.27   24.10
  -5  11   0 1278.27   25.00
   5  11   0 1252.67   48.20
   5  11   0 1270.57   24.90
  -5  11   0 1300.57   45.10
   5  11   0 1241.98   24.90
  -7 -11   0  141.89   15.30
   7 -11   0  128.09   12.20
  -7 -11   0  122.99    6.00
  -7 -11   0  129.69    5.50
   7 -11   0  131.49    4.80
   7 -11   0  127.29    5.30
   7  11   0  131.59    5.60
  -7  11   0  132.49    5.40
  -7  11   0  118.49   13.70
   7  11   0  134.99    5.60
   7  11   0  108.59   14.70
   9 -11   0   62.39   10.40
  -9 -11   0   55.49   11.90
  -9 -11   0   71.89    4.40
  -9 -11   0   68.19    4.80
   9 -11   0   69.99    4.10
   9 -11   0   70.89    3.60
   9  11   0   73.99    4.50
   9  11   0   63.49    4.40
   9  11   0   76.99   14.50
  -9  11   0   61.29   10.70
  -9  11   0   67.19    4.10
  11 -11   0    6.30    1.80
 -11 -11   0   11.60    7.40
  11 -11   0    7.20    1.50
 -11 -11   0    3.60    2.10
 -11 -11   0    5.00    2.10
  11  11   0    4.80    2.10
  11  11   0    5.90    2.20
  11  11   0   10.10    8.50
 -11  11   0    6.00    1.60
 -11  11   0    0.30    4.90
 -11  11   0   11.60    5.50
  13 -11   0    1.60    1.50
 -13 -11   0    0.60    1.50
 -13 -11   0    5.60    2.40
  13 -11   0    0.70    1.50
 -13 -11   0    0.20    1.40
 -13 -11   0   -2.10    6.90
  13  11   0    4.60    2.20
  13  11   0    0.20    8.60
  13  11   0    3.20    2.00
 -13  11   0    1.30    1.30
 -13  11   0    0.60    4.40
 -15 -11   0  163.98    7.20
  15 -11   0  169.08    6.00
  15 -11   0  170.98    6.40
 -15 -11   0  149.99   21.50
 -15 -11   0  170.98    6.40
 -15 -11   0  166.28    7.40
  15  11   0  166.38    7.30
  15  11   0  174.18    6.80
 -15  11   0  172.08   15.60
 -15  11   0  172.78   16.90
 -15  11   0  171.78    6.50
  15  11   0  206.68   25.40
 -17 -11   0    0.10    1.80
 -17 -11   0    3.80   10.60
 -17 -11   0   -1.50    2.00
  17 -11   0   -2.50    1.20
 -17 -11   0   -0.70    2.00
 -17  11   0    4.30    6.30
 -17  11   0   -2.30    1.10
  17  11   0    0.20    1.90
 -17  11   0    7.50    6.10
  17  11   0   -0.10    2.00
  17  11   0   -2.30    9.70
  19 -11   0   20.70    2.50
 -19 -11   0   21.70   11.10
 -19 -11   0   16.70    2.80
 -19 -11   0   14.50    2.70
  19  11   0   22.00    3.00
 -19  11   0   19.80    2.60
  19  11   0   21.60   11.50
 -19  11   0   20.50    7.50
  19  11   0   18.00    2.80
 -21 -11   0    6.20    2.50
  21 -11   0   15.70    2.50
 -21 -11   0   17.60    3.50
 -21 -11   0    8.80    2.40
 -21 -11   0   12.60   13.10
 -21  11   0   13.70    2.20
  21  11   0   14.20    3.50
  21  11   0    6.30   10.80
  21  11   0   11.90    2.60
 -21  11   0   18.20    8.70
  23 -11   0  238.28    8.20
 -23 -11   0  229.08    9.80
 -23 -11   0  224.88    8.60
 -23 -11   0  231.88    9.30
  23  11   0  227.98    9.80
 -23  11   0  227.88    8.30
 -23  11   0  256.17   23.10
  23  11   0  233.18    8.20
 -25 -11   0   29.20    3.70
  25 -11   0   35.90    3.90
 -25 -11   0   41.20    4.50
 -25 -11   0   47.10    5.30
 -25  11   0   33.70    4.70
  25  11   0   42.70    5.30
  25  11   0   33.70    3.60
 -27 -11   0   57.99    5.20
  27 -11   0   51.49    4.60
 -27 -11   0   59.59    6.10
 -27 -11   0   53.89    5.10
  27  11   0   58.29    5.90
  27  11   0   56.59    4.60
 -27  11   0   61.69    4.80
   0 -12   0 1312.77   25.40
   0 -12   0 1303.57   26.60
   0 -12   0 1260.47   43.50
   0  12   0 1369.66   50.09
   0  12   0 1326.87   25.80
   0  12   0 1295.57   28.20
   2 -12   0  497.45   25.00
  -2 -12   0  486.65   12.80
   2 -12   0  475.45   12.40
  -2 -12   0  458.35   11.60
  -2 -12   0  515.85   26.50
   2 -12   0  484.05   11.50
  -2  12   0  475.35   17.00
  -2  12   0  490.45   11.80
  -2  12   0  452.45   27.60
   2  12   0  491.25   12.10
   2  12   0  480.85   11.80
   2  12   0  517.25   30.20
   4 -12   0  397.66   10.80
   4 -12   0  394.86    9.90
  -4 -12   0  401.16   11.50
   4 -12   0  398.66   21.90
  -4 -12   0  412.16   10.60
  -4 -12   0  410.66   24.40
   4  12   0  410.16   10.90
   4  12   0  402.46   10.60
   4  12   0  425.46   28.30
  -4  12   0  387.66   24.80
  -6 -12   0   81.59    4.70
   6 -12   0   90.29    4.80
   6 -12   0   98.89    4.30
   6 -12   0   88.89   11.00
  -6 -12   0   98.09   12.60
  -6 -12   0   99.09    5.60
  -6  12   0   67.99   12.30
   6  12   0   96.59   16.50
  -6  12   0   88.09    4.80
   6  12   0   84.09    4.90
   6  12   0  100.39    5.00
   8 -12   0   11.20    5.40
  -8 -12   0   19.30    3.20
  -8 -12   0   20.50    3.40
   8 -12   0   16.30    2.50
   8 -12   0   17.10    2.70
  -8 -12   0    6.60    6.60
   8  12   0    6.90    8.80
   8  12   0   14.10    2.60
  -8  12   0   17.50    2.70
   8  12   0   15.20    2.50
  10 -12   0   62.09    4.10
 -10 -12   0   56.39    4.80
  10 -12   0   57.69    3.50
  10 -12   0   45.10   11.40
 -10 -12   0   62.49    4.40
 -10 -12   0   52.89   11.70
  10  12   0   59.69    4.50
 -10  12   0   40.40   10.80
  10  12   0   50.79    4.30
 -10  12   0   55.39    4.00
 -12 -12   0    1.70    1.90
 -12 -12   0    0.00    1.60
 -12 -12   0   -6.60    6.90
  12 -12   0    2.30    1.70
  12 -12   0    1.10    1.30
 -12  12   0    3.00    6.30
  12  12   0    9.80    9.20
 -12  12   0    2.40    5.60
  12  12   0    1.30    1.90
  12  12   0    1.70    1.80
 -12  12   0    0.60    1.40
  14 -12   0  186.18    6.90
  14 -12   0  185.68    6.40
 -14 -12   0  186.38    7.60
 -14 -12   0  185.58    8.00
 -14 -12   0  165.08   21.20
  14  12   0  162.48   21.10
 -14  12   0  185.88    6.90
 -14  12   0  193.88   18.40
  14  12   0  177.08    7.60
 -14  12   0  178.28   16.60
  14  12   0  187.68    7.20
  16 -12   0  194.38    6.70
 -16 -12   0  199.48   23.00
  16 -12   0  193.08    7.20
 -16 -12   0  186.28    7.00
 -16 -12   0  196.18    8.30
 -16 -12   0  195.68    8.10
  16  12   0  199.98   22.50
 -16  12   0  192.38    7.20
  16  12   0  192.28    7.40
  16  12   0  193.08    8.20
 -16  12   0  180.58   17.40
  18 -12   0  161.78    6.30
 -18 -12   0  168.08    7.80
  18 -12   0  163.78    6.70
 -18 -12   0  170.98    7.90
 -18 -12   0  164.78   21.20
 -18 -12   0  177.78    6.80
 -18  12   0  169.18   17.80
  18  12   0  161.38    7.10
  18  12   0  171.08    7.90
 -18  12   0  159.88    6.70
 -20 -12   0    1.80    2.30
 -20 -12   0    0.50    2.10
 -20 -12   0   -3.70    1.80
  20 -12   0    0.70    1.50
 -20  12   0    0.70    1.70
  20  12   0    2.90    2.00
 -20  12   0   -6.50    7.50
  20  12   0    2.70    2.40
  22 -12   0  241.38    8.40
 -22 -12   0  248.38   10.10
 -22 -12   0  243.58    8.80
 -22 -12   0  229.18    9.60
 -22  12   0  298.77   24.50
 -22  12   0  248.48    8.70
  22  12   0  241.08    8.60
  22  12   0  256.37   10.30
 -24 -12   0    3.90    2.70
 -24 -12   0   -1.30    1.90
  24 -12   0    4.00    2.00
 -24 -12   0    2.90    2.20
 -24  12   0    2.40    1.80
  24  12   0    3.10    2.10
  24  12   0    1.70    2.20
  26 -12   0  142.89    6.90
 -26 -12   0  140.49    7.70
 -26 -12   0  152.78    7.30
 -26 -12   0  153.98    8.60
 -26  12   0  156.48    7.10
  26  12   0  155.08    8.60
  26  12   0  150.68    6.90
   1 -13   0  340.77   33.40
  -1 -13   0  372.56   11.10
   1 -13   0  373.06    9.90
   1 -13   0  373.56   11.00
  -1 -13   0  375.26   10.00
  -1 -13   0  355.16   27.20
   1  13   0  353.26   10.90
  -1  13   0  407.86   27.70
   1  13   0  379.16   27.40
  -1  13   0  386.26   10.50
  -1  13   0  378.26   11.00
   1  13   0  384.06   10.60
  -3 -13   0  497.45   12.30
   3 -13   0  473.55   11.70
   3 -13   0  503.95   13.10
  -3 -13   0  512.65   13.60
  -3  13   0  505.15   12.40
  -3  13   0  497.15   29.70
   3  13   0  479.95   12.60
  -3  13   0  510.35   13.10
   3  13   0  505.65   12.50
   3  13   0  469.35   30.90
   5 -13   0  290.77   19.70
  -5 -13   0  316.37    9.20
   5 -13   0  299.37    8.40
   5 -13   0  300.17    9.30
  -5 -13   0  284.77    9.80
  -5  13   0  285.77   23.20
   5  13   0  322.67   26.60
   5  13   0  314.17    9.50
   5  13   0  307.87    9.20
  -5  13   0  289.57    9.30
   7 -13   0  109.79   12.60
  -7 -13   0   63.39   13.60
   7 -13   0   87.19    5.00
  -7 -13   0   95.79    5.80
  -7 -13   0   91.99    5.00
   7 -13   0   96.79    4.50
   7  13   0   84.09   17.00
  -7  13   0  101.09    5.30
  -7  13   0   90.49   15.10
   7  13   0   88.99    5.20
   7  13   0   84.89    5.00
  -9 -13   0  142.89    6.40
   9 -13   0  143.99    5.50
   9 -13   0  122.69   14.20
  -9 -13   0  150.98   16.90
   9 -13   0  142.59    6.20
  -9 -13   0  143.79    7.10
   9  13   0  145.39    6.50
   9  13   0  140.69   21.40
  -9  13   0  144.99    6.30
  -9  13   0  156.78   17.90
   9  13   0  159.28    6.70
 -11 -13   0    0.50    1.50
  11 -13   0   -0.80    1.30
  11 -13   0    0.10    1.50
 -11 -13   0    1.90    2.20
 -11 -13   0  -17.10    7.10
 -11  13   0   -1.20    1.50
  11  13   0    0.30    1.80
 -11  13   0   16.90   10.50
  11  13   0   -0.30    1.80
  11  13   0    9.60   10.80
  13 -13   0    1.80    1.60
 -13 -13   0    3.20    2.10
 -13 -13   0    2.00    1.80
  13 -13   0   -2.00    1.40
 -13 -13   0   -2.60    9.40
  13  13   0    0.40    1.80
 -13  13   0    0.20    1.70
 -13  13   0    5.30    6.50
  13  13   0   -7.10    9.20
  13  13   0    2.10    1.90
 -15 -13   0  207.28    8.30
 -15 -13   0  202.78    8.70
 -15 -13   0  186.68   23.40
  15 -13   0  198.28    7.50
  15 -13   0  205.28    7.00
  15  13   0  198.18    8.30
 -15  13   0  188.18   18.00
  15  13   0  208.48    9.30
 -15  13   0  196.58    7.50
  17 -13   0    2.70    1.70
 -17 -13   0    2.80    2.40
 -17 -13   0    2.00    2.10
  17 -13   0    3.00    1.70
 -17  13   0   -1.90    6.80
  17  13   0   -1.30    1.90
 -17  13   0    1.60    1.60
  17  13   0    2.80    2.20
  19 -13   0  128.89    5.80
  19 -13   0  117.39    6.00
 -19 -13   0  115.39    6.80
 -19 -13   0  120.99   11.60
 -19 -13   0  116.49    5.80
  19  13   0  126.99    6.40
  19  13   0  138.89    7.40
 -19  13   0   95.69   16.80
 -19  13   0  130.09    6.30
 -21 -13   0   73.69    5.80
  21 -13   0   67.79    4.80
 -21 -13   0   76.89    6.00
  21 -13   0   75.59    4.70
 -21 -13   0   75.29    4.90
  21  13   0   73.99    6.10
 -21  13   0   81.99    8.30
  21  13   0   69.49    5.10
 -23 -13   0   16.50    3.40
 -23 -13   0   23.50    3.40
 -23 -13   0   14.40    3.20
  23 -13   0   17.90    4.00
 -23  13   0   24.40    3.40
  23  13   0   16.20    3.20
  23  13   0   15.70    2.90
 -25 -13   0    9.60    2.80
  25 -13   0   10.30    2.40
 -25 -13   0   10.80    2.70
 -25 -13   0    9.60    3.20
 -25  13   0   10.50    2.60
  25  13   0   16.60    3.00
  25  13   0   10.50    3.40
   0 -14   0 1045.10   22.00
   0 -14   0 1004.40   40.80
   0 -14   0 1049.40   23.50
   0  14   0 1091.09   49.00
   0  14   0 1101.09   23.70
   0  14   0 1181.78   28.60
  -2 -14   0   27.20    3.20
   2 -14   0   27.00    3.00
   2 -14   0   20.00    7.80
   2 -14   0   23.40    3.20
  -2 -14   0   25.70    3.20
  -2 -14   0   27.20    8.90
   2  14   0   22.20   11.20
  -2  14   0   29.10    3.70
   2  14   0   24.90    3.30
  -2  14   0   22.90   12.60
  -2  14   0   28.50    3.70
  -4 -14   0   12.60    2.20
  -4 -14   0   18.10    3.20
   4 -14   0   18.30    2.60
   4 -14   0   16.50    7.70
  -4 -14   0   18.70    7.40
   4 -14   0   14.60    2.50
   4  14   0   17.40    2.60
  -4  14   0   18.50    2.90
   4  14   0   15.80    2.90
  -4  14   0   14.00    2.60
   4  14   0   18.50    9.60
  -6 -14   0    3.80    6.90
   6 -14   0   -0.40    5.80
  -6 -14   0    3.80    1.80
   6 -14   0    3.10    1.50
   6 -14   0    4.80    1.90
  -6 -14   0    3.00    2.30
   6  14   0    1.50    2.00
  -6  14   0    5.50    2.20
   6  14   0    3.10    1.80
   8 -14   0  241.68    7.50
  -8 -14   0  201.58   21.30
  -8 -14   0  228.88    8.20
  -8 -14   0  223.78    8.90
   8 -14   0  238.58    8.30
  -8  14   0  227.88    8.30
   8  14   0  218.08    9.70
   8  14   0  228.98    8.20
  10 -14   0  175.28    6.30
 -10 -14   0  178.28    7.30
  10 -14   0  177.08    7.20
 -10 -14   0  168.38    8.00
  10  14   0  162.58    9.30
  10  14   0  178.28    7.40
 -10  14   0  180.48    7.40
 -12 -14   0   54.49    4.70
  12 -14   0   58.39    4.50
  12 -14   0   55.69    3.80
 -12 -14   0   61.99    5.30
 -12  14   0   53.19   10.90
 -12  14   0   62.29    4.60
  12  14   0   58.69    4.80
  12  14   0   60.89    4.90
  14 -14   0  209.58    7.20
  14 -14   0  200.98    7.80
 -14 -14   0  207.38    9.00
 -14 -14   0  207.08    8.40
 -14  14   0  212.08    8.10
  14  14   0  202.68    8.10
  14  14   0  230.38    8.80
 -14  14   0  177.38   17.90
 -16 -14   0   11.30    3.00
  16 -14   0   11.30    2.50
 -16 -14   0   13.50    3.30
  16 -14   0   11.60    2.30
  16  14   0   13.50    2.90
  16  14   0   15.20    3.30
 -16  14   0   15.90    3.00
 -16  14   0   11.20    9.10
 -18 -14   0   23.20    3.90
  18 -14   0   16.30    2.50
 -18 -14   0   18.70    3.60
  18 -14   0   21.40    3.20
  18  14   0   17.40    3.10
 -18  14   0   14.60    2.60
  18  14   0   14.10    3.60
  20 -14   0    9.00    2.40
  20 -14   0    8.90    2.40
 -20 -14   0    8.70    3.00
  20  14   0    6.10    2.60
 -20  14   0   11.70    2.80
  20  14   0    5.00    2.50
 -22 -14   0   76.99    5.10
 -22 -14   0   72.29    5.90
 -22 -14   0   73.19    6.10
  22 -14   0   64.29    5.00
  22 -14   0   71.89    4.90
  22  14   0   79.49    5.50
 -22  14   0   75.79    5.30
  22  14   0   79.89    6.40
  -1 -15   0    8.10    2.40
  -1 -15   0    7.90    1.80
   1 -15   0    8.80    2.00
   1 -15   0    2.70    1.90
  -1  15   0    6.50    2.40
   1  15   0    5.20    2.30
  -1  15   0    6.60    2.40
   1  15   0    6.30    2.50
  -3 -15   0  172.28    7.80
  -3 -15   0  168.98    6.70
   3 -15   0  168.78    7.50
   3 -15   0  189.28    6.70
  -3  15   0  171.98    7.20
   3  15   0  185.38    7.60
  -3  15   0  176.58    7.70
  -5 -15   0   29.50    3.90
   5 -15   0   25.20    3.00
   5 -15   0   26.80    3.40
  -5 -15   0   32.20    3.60
   5  15   0   29.20    3.50
   5  15   0   30.00    3.50
  -5  15   0   23.50    3.00
  -5  15   0   24.00    3.20
   7 -15   0  144.29    5.90
  -7 -15   0  165.78    7.80
  -7 -15   0  166.38    6.80
   7 -15   0  145.39    6.90
   7  15   0  151.68    7.00
  -7  15   0  149.88    7.10
   7  15   0  154.28    6.80
  -9 -15   0  151.78    6.90
  -9 -15   0  162.98    8.00
   9 -15   0  169.38    7.30
   9 -15   0  156.88    6.10
   9  15   0  165.48    7.30
   9  15   0  163.18    7.10
  -9  15   0  149.59    7.00
  11 -15   0   60.49    4.70
 -11 -15   0   74.39    5.10
  11 -15   0   60.89    4.00
 -11 -15   0   60.89    5.40
  11  15   0   69.49    5.20
  11  15   0   63.99    5.00
 -11  15   0   65.29    4.90
  13 -15   0   71.39    5.00
  13 -15   0   75.39    4.50
 -13 -15   0   66.59    5.70
 -13 -15   0   70.29    5.40
  13  15   0   78.59    5.60
 -13  15   0   81.09    5.40
 -13  15   0   64.39   13.00
  13  15   0   72.49    5.30
 -15 -15   0   43.20    4.70
  15 -15   0   47.70    3.90
 -15 -15   0   54.19    5.30
  15 -15   0   46.00    4.40
  15  15   0   44.60    4.60
  15  15   0   35.30    4.10
 -15  15   0   44.40    5.30
  17 -15   0  106.69    5.50
 -17 -15   0  105.19    6.90
 -17 -15   0   85.79    9.90
  17 -15   0  106.59    6.10
 -17  15   0  117.09    6.30
  17  15   0   99.79    6.00
  17  15   0  112.89    7.50
  19 -15   0   14.10    2.80
 -19 -15   0    5.70    2.70
  19 -15   0   12.50    2.90
 -19 -15   0   14.10    3.40
  19  15   0   12.80    2.90
  19  15   0   11.30    3.20
 -19  15   0    5.50    2.50
   0 -16   0    7.60    2.70
   0 -16   0   16.50    2.70
   0  16   0   10.60    2.80
   0  16   0   12.60    2.90
   2 -16   0  123.79    6.80
   2 -16   0  120.89    5.60
  -2 -16   0  133.29    7.10
  -2 -16   0  120.79    5.70
  -2  16   0  125.09    6.70
   2  16   0  129.39    6.70
  -2  16   0  129.39    6.60
   4 -16   0   52.69    3.90
  -4 -16   0   49.99    4.10
   4 -16   0   46.60    4.60
  -4 -16   0   51.09    5.00
  -4  16   0   48.40    4.80
   4  16   0   52.09    4.90
  -4  16   0   51.99    4.60
   6 -16   0   46.30    3.70
   6 -16   0   42.00    4.40
  -6 -16   0   36.50    4.30
  -6 -16   0   43.50    4.10
  -6  16   0   45.30    4.50
  -6  16   0   44.30    4.40
   6  16   0   33.90    3.90
   6  16   0   48.10    4.30
   8 -16   0   76.49    5.40
  -8 -16   0   70.19    5.90
  -8 -16   0   69.09    4.90
   8 -16   0   73.79    4.40
   8  16   0   72.79    5.30
  -8  16   0   62.79    5.10
   8  16   0   67.29    5.00
 -10 -16   0  172.78    7.50
 -10 -16   0  171.08    8.40
  10 -16   0  173.98    6.60
  10 -16   0  163.68    7.50
  10  16   0  157.48    7.50
 -10  16   0  157.48    7.70
  10  16   0  166.08    7.50
 -12 -16   0   21.00    3.50
 -12 -16   0   15.70    3.10
  12 -16   0   17.90    3.00
  12 -16   0   15.20    2.40
 -12  16   0   13.70    2.90
  12  16   0    9.50    2.70
  12  16   0   17.00    3.10
  14 -16   0  125.19    9.10
  14 -16   0  116.99    6.50
 -14 -16   0  114.39    6.70
  14  16   0  106.09    6.30
 -14  16   0  103.79    6.30
  14  16   0  116.39    6.90
 -16 -16   0  148.79    7.70
  16 -16   0  151.08    6.40
 -16 -16   0  148.39    8.20
 -16  16   0  149.88    7.40
  16  16   0  145.99    7.30
  16  16   0  155.58    7.90
  -1 -17   0   70.39    5.60
   1 -17   0   72.09    5.60
   1 -17   0   70.79    4.50
  -1 -17   0   73.89    4.60
   1  17   0   73.79    5.50
  -1  17   0   62.59    7.40
  -1  17   0   74.59    5.60
   3 -17   0   -1.80    1.40
  -3 -17   0    1.10    2.10
  -3 -17   0    0.10    1.40
   3 -17   0    3.00    2.20
  -3  17   0   -1.70    2.10
  -3  17   0    0.40    2.20
   3  17   0    0.00    2.10
  -5 -17   0   47.60    5.00
   5 -17   0   40.70    4.60
   5 -17   0   48.20    3.80
  -5 -17   0   46.30    4.20
  -5  17   0   49.90    4.90
  -5  17   0   46.00    4.80
   5  17   0   52.19    5.00
   7 -17   0    8.90    2.20
  -7 -17   0   11.80    3.00
  -7 -17   0    7.00    4.40
   7 -17   0    4.40    2.50
  -7  17   0   13.10    3.10
  -7  17   0   13.90    3.10
   7  17   0    8.50    2.70
   7  17   0   10.60    2.60
  -9 -17   0   99.69    6.80
  -9 -17   0  107.19    6.00
   9  17   0  103.69    6.10
  -9  17   0   96.59    6.20
   9  17   0   97.09    6.20
  -9  17   0  110.29    6.30
  11 -17   0    7.90    2.00
 -11 -17   0    8.90    2.50
 -11 -17   0   10.90    3.00
 -11  17   0   11.50    2.90
  11  17   0   11.30    3.10
  11  17   0   12.50    2.80
   0 -18   0  334.67   10.30
   0  18   0  336.77   11.60
  -2 -18   0   42.90    4.00
   2 -18   0   40.40    3.80
   2  18   0   43.60    4.80
  -2  18   0   48.40    5.30
  -2  18   0   32.80    4.20
  -4 -18   0   87.39    5.30
   4 -18   0   89.69    5.00
  -4  18   0   84.09    6.10
  -4  18   0   90.29    6.40
   4  18   0   84.89    6.10
 -36   0   1    1.40    2.50
 -36   0   1   -0.20    1.90
  36   0  -1    1.10    2.80
 -34   0   1  -15.10   14.20
 -34   0   1    0.90    2.30
  34   0  -1   -0.10    2.70
  34   0  -1  -17.60   10.30
 -34   0   1   -0.10    1.90
 -32   0   1   -2.10    1.90
 -32   0   1   -2.70    1.40
  32   0  -1    1.40    2.40
 -32   0   1   -7.20   12.30
  30   0  -1   -0.50    2.30
 -30   0   1    0.80    1.60
 -30   0   1    5.40    9.90
 -30   0   1   -0.50    2.00
 -28   0   1    2.70    1.90
 -28   0   1   -0.90    1.80
 -28   0   1   -4.50    9.10
  28   0  -1   -0.30    2.10
  28   0  -1   -7.50    6.40
 -26   0   1    2.80    7.80
  26   0  -1   -6.50    6.00
  26   0  -1    0.50    3.30
 -26   0   1    1.00    2.00
 -26   0   1   -0.90    1.40
  24   0  -1    4.10    2.30
 -24   0   1   -3.90    6.10
 -24   0   1   -1.20    1.20
 -24   0   1    3.20    1.90
  24   0  -1   -8.10    4.90
 -22   0   1   -0.80    1.40
  22   0  -1    1.00    1.50
 -22   0   1    1.10    1.30
  22   0  -1   -1.70    4.40
 -22   0   1   -7.60    5.90
 -20   0   1    0.10    1.30
 -20   0   1    0.00    1.70
  20   0  -1    0.00    3.50
 -20   0   1    2.80    5.30
  20   0  -1    1.10    1.60
 -18   0   1   -1.40    4.10
  18   0  -1   -1.50    1.10
 -18   0   1   -0.90    1.10
 -18   0   1   -1.30    0.90
  18   0  -1   -0.40    3.30
  16   0  -1    0.10    2.60
  16   0  -1   -0.20    1.00
 -16   0   1    2.40    1.10
 -16   0   1    0.80    1.30
 -16   0   1    2.70    3.70
 -14   0   1   -0.70    1.20
 -14   0   1    1.30    1.00
 -14   0   1   -1.60    3.20
  14   0  -1    5.60    3.70
  14   0  -1    1.00    1.30
 -12   0   1    1.30    0.90
  12   0  -1    1.60    2.30
  12   0  -1    2.20    0.90
 -12   0   1    1.70    0.90
 -12   0   1    0.20    2.80
 -10   0   1    1.90    2.50
 -10   0   1    0.70    0.60
 -10   0   1    1.20    0.90
  10   0  -1    0.50    0.60
  10   0  -1    0.10    1.50
   8   0  -1    0.40    0.70
  -8   0   1    1.00    0.70
  -8   0   1    1.10    0.50
   8   0  -1   -0.30    1.50
  -8   0   1    1.90    1.90
   6   0  -1    0.70    0.50
   6   0  -1    1.60    0.50
  -6   0   1    0.30    0.50
  -6   0   1    4.10    2.00
  -6   0   1    0.50    0.60
   4   0  -1    0.50    0.30
  -4   0   1    0.60    0.30
  -4   0   1    1.70    1.00
   2   0   1    0.80    0.30
  -2   0  -1    0.50    0.50
   2   0   1    1.70    0.70
   4   0   1    5.20    1.60
  -4   0  -1    0.70    1.00
   4   0   1    0.70    0.40
  -4   0  -1    0.60    0.40
   6   0   1    0.30    1.30
   6   0   1    1.80    0.50
  -6   0  -1    1.50    0.60
  -6   0  -1   -0.10    1.60
  -8   0  -1   -0.20    0.40
   8   0   1    0.30    0.50
  -8   0  -1   -0.70    1.50
 -10   0  -1   -0.50    0.60
  10   0   1    1.20    1.80
 -10   0  -1   -1.00    2.20
 -10   0  -1   -0.20    0.60
  12   0   1    0.80    2.80
  12   0   1    2.60    1.20
 -12   0  -1    1.10    0.80
 -12   0  -1    5.70    1.20
 -12   0  -1    8.30    4.00
  14   0   1    0.70    2.80
  14   0   1    1.50    1.40
 -14   0  -1    1.60    3.50
 -14   0  -1    4.10    1.20
 -14   0  -1    0.70    1.00
 -16   0  -1    1.10    4.20
  16   0   1   -0.60    1.10
 -16   0  -1    1.40    1.10
  16   0   1   -2.60    2.60
 -16   0  -1    0.10    1.00
 -18   0  -1   -2.20    1.10
  18   0   1    0.70    1.20
  18   0   1    2.10    3.50
 -18   0  -1   -0.10    1.00
 -20   0  -1   -0.80    1.20
 -20   0  -1    0.40    5.70
 -20   0  -1    0.70    1.10
  20   0   1    1.00    1.60
  20   0   1    1.80    4.30
 -22   0  -1    0.60    1.40
 -22   0  -1    4.30    6.60
 -22   0  -1   -3.00    1.40
  22   0   1   -2.10    5.30
  22   0   1   -0.50    1.80
 -24   0  -1    1.30    1.80
 -24   0  -1   -0.20    1.50
 -24   0  -1   -2.60    6.80
  24   0   1   -4.10    5.30
  24   0   1    1.90    1.80
 -26   0  -1   -0.40    1.30
 -26   0  -1   -0.30    1.90
  26   0   1   -1.70    2.00
 -26   0  -1    0.90    9.30
 -28   0  -1   -0.30    1.60
  28   0   1    0.60    2.30
 -28   0  -1    1.50    2.00
  28   0   1    5.90    7.70
 -28   0  -1   -5.10    8.70
 -30   0  -1   -2.70    1.50
 -30   0  -1   -6.00   10.70
 -30   0  -1    0.50    2.20
  30   0   1   -0.90    3.40
  32   0   1    1.70    2.70
 -32   0  -1    1.10    1.90
 -32   0  -1    2.80   14.60
 -32   0  -1    1.50    2.20
  32   0   1    6.00   11.60
 -34   0  -1    1.90    2.90
 -34   0  -1   -0.30    2.50
  34   0   1   -5.90   13.90
 -34   0  -1   -7.00   16.10
  34   0   1   -2.70    2.40
 -35  -1   1    5.30    3.20
  35  -1  -1   -0.70    2.40
 -35  -1   1    4.50    2.80
 -35  -1   1   31.10   17.70
  35   1  -1    2.60   13.40
 -35   1   1    3.20    1.90
 -35   1   1    2.40    3.40
  35   1  -1    4.00    2.50
 -35   1   1   -9.80   16.30
  33  -1  -1    1.70    2.70
 -33  -1   1    1.00    2.40
 -33  -1   1    1.20   13.10
  33  -1  -1    5.80   11.30
 -33  -1   1    3.50    3.00
  33   1  -1   -3.10   10.20
 -33   1   1    3.00    1.80
 -33   1   1    2.90    2.30
  33   1  -1    2.90    2.80
  31  -1  -1    0.60    2.40
 -31  -1   1   -2.20    2.00
 -31  -1   1   -6.10   11.30
 -31  -1   1    3.00    2.10
  31   1  -1   -0.60    2.00
 -31   1   1    0.40    2.10
 -31   1   1    2.10    2.70
 -31   1   1    3.70   10.60
  29  -1  -1   -2.20    3.10
 -29  -1   1   -3.50    9.90
 -29  -1   1   -1.60    1.90
 -29  -1   1   -1.80    1.60
  29  -1  -1   -8.10    6.50
 -29   1   1   -0.20    1.50
 -29   1   1   -5.00   10.10
 -29   1   1    1.40    2.20
  29   1  -1    0.10    2.40
 -27  -1   1  655.03   37.80
  27  -1  -1  673.63   17.00
  27  -1  -1  671.33   33.20
 -27  -1   1  665.33   16.10
 -27  -1   1  679.93   15.70
 -27   1   1  662.13   15.90
 -27   1   1  667.73   15.50
  27   1  -1  641.14   33.20
 -27   1   1  697.03   37.90
  27   1  -1  667.73   17.30
 -25  -1   1   47.20   12.00
  25  -1  -1   38.30    9.40
  25  -1  -1   40.50    4.40
 -25  -1   1   37.00    3.70
 -25  -1   1   31.50    3.60
 -25   1   1   32.00    3.90
  25   1  -1   31.30    3.70
 -25   1   1   35.20    4.20
  25   1  -1   35.50    8.70
 -25   1   1   26.80   10.50
 -23  -1   1  208.68    7.20
  23  -1  -1  214.98   17.60
 -23  -1   1  199.58   19.40
  23  -1  -1  211.68    7.70
 -23  -1   1  204.98    6.90
 -23   1   1  187.58   18.10
 -23   1   1  214.28    7.10
  23   1  -1  218.78    8.10
  23   1  -1  222.28   17.70
  21  -1  -1  146.49   13.20
  21  -1  -1  144.49    5.90
 -21  -1   1  135.29    5.20
 -21  -1   1  145.99    5.60
 -21  -1   1  141.69   16.30
  21   1  -1  139.59   13.40
  21   1  -1  135.09    6.10
 -21   1   1  132.79    5.30
 -21   1   1  169.78   16.30
 -21   1   1  151.58    5.30
 -19  -1   1   -0.10    1.40
 -19  -1   1    0.90    1.10
  19  -1  -1    0.50    3.80
  19  -1  -1    0.70    1.40
 -19  -1   1    2.80    4.80
  19   1  -1    1.10    1.40
 -19   1   1    0.90    0.90
  19   1  -1   -1.70    3.60
 -19   1   1    8.10    4.60
 -19   1   1    1.70    1.30
 -17  -1   1 1094.09   39.50
  17  -1  -1 1098.09   35.40
  17  -1  -1 1128.79   21.60
 -17  -1   1 1090.69   21.20
 -17  -1   1 1101.39   21.20
  17   1  -1 1150.28   37.40
 -17   1   1 1072.29   20.90
  17   1  -1 1107.39   22.00
 -17   1   1 1083.29   20.90
 -15  -1   1   47.40    8.80
 -15  -1   1   46.50    3.00
 -15  -1   1   50.69    2.80
  15  -1  -1   55.19    7.10
  15  -1  -1   50.19    3.10
  15   1  -1   47.70    7.90
  15   1  -1   51.69    3.40
 -15   1   1   51.69    2.80
 -15   1   1   54.19    2.70
 -15   1   1   50.49    8.10
 -13  -1   1 1715.23   30.80
 -13  -1   1 1727.23   30.70
  13  -1  -1 1721.43   43.30
  13   1  -1 1686.93   30.40
  13   1  -1 1731.43   31.40
  13   1  -1 1738.13   45.20
 -13   1   1 1741.73   30.60
 -13   1   1 1790.42   45.20
 -13   1   1 1745.93   30.50
 -11  -1   1   37.50    2.20
  11  -1  -1   40.10    5.00
 -11  -1   1   47.10    7.50
  11   1  -1   38.70    2.00
 -11   1   1   34.70    5.50
 -11   1   1   40.60    2.00
  11   1  -1   34.40    6.80
  11   1  -1   41.20    2.50
 -11   1   1   38.40    1.90
  -9  -1   1 1706.33   42.10
  -9   1   1 1715.83   39.40
   9   1  -1 1741.63   41.30
  -7  -1   1    1.80    0.80
   7  -1  -1   -0.20    0.40
  -7  -1   1    1.70    2.30
   7   1  -1    1.60    2.10
   7   1  -1    0.00    0.70
  -7   1   1    0.90    1.30
   7   1  -1    0.80    0.60
  -7   1   1    0.50    0.40
  -5  -1   1 1109.79   26.80
  -5   1   1 1091.19   23.60
   5   1  -1 1057.09   18.90
   5   1  -1 1124.39   26.50
  -3  -1   1 3379.36   64.69
   3   1  -1 3717.33   65.49
  -1  -1   1    0.20    0.40
  -1  -1  -1  437.36   12.00
  -1   1  -1  416.86   13.00
  -3  -1  -1 2662.83   50.69
   3  -1   1 2684.83   49.80
  -3   1  -1 2754.62   50.09
   3   1   1 2655.43   50.29
  -5  -1  -1  407.16    7.80
  -5  -1  -1  434.76    8.10
  -5  -1  -1  421.36   14.20
   5  -1   1  444.86   13.40
   5   1   1  443.96   14.00
  -5   1  -1  423.46    8.00
  -5   1  -1  418.46   13.30
   5   1   1  413.06    7.80
   5   1   1  431.96    8.30
  -7  -1  -1   11.40    1.10
   7  -1   1   12.00    1.00
  -7  -1  -1   11.10    3.30
  -7   1  -1    9.70    2.80
   7   1   1   10.00    1.10
  -7   1  -1   12.70    1.00
   7   1   1   11.60    2.90
   9  -1   1  881.51   15.80
   9  -1   1  862.61   25.30
  -9  -1  -1  864.01   26.60
  -9  -1  -1  785.12   16.50
  -9  -1  -1  843.32   15.50
  -9   1  -1  844.22   15.60
  -9   1  -1  887.91   25.80
   9   1   1  832.82   25.40
 -11  -1  -1  246.78   14.30
 -11  -1  -1  233.38    5.90
  11  -1   1  253.07   13.00
 -11  -1  -1  242.98    5.80
  11  -1   1  238.48    6.00
  11   1   1  250.77    6.40
  11   1   1  213.78   12.60
  13  -1   1 2546.65   59.39
 -13  -1  -1 2608.54   63.29
 -13  -1  -1 2509.05   44.20
 -13   1  -1 2613.24   61.29
  13   1   1 2569.84   60.69
 -13   1  -1 2556.94   44.30
 -15  -1  -1  391.36    9.20
 -15  -1  -1  384.46    9.00
  15  -1   1  378.96   19.00
 -15  -1  -1  409.36   21.70
 -15   1  -1  399.76    9.10
  15   1   1  402.36   20.00
  15   1   1  390.96    9.80
 -15   1  -1  401.36   20.30
  17  -1   1 1002.90   19.80
 -17  -1  -1  980.40   37.50
 -17  -1  -1  982.90   19.30
 -17  -1  -1  958.30   19.10
  17  -1   1 1010.90   34.40
 -17   1  -1  959.90   19.10
  17   1   1  972.60   20.10
 -17   1  -1  981.30   36.00
 -17   1  -1  981.50   19.00
  17   1   1  966.60   34.60
 -19  -1  -1  373.36    9.40
 -19  -1  -1  394.36   24.40
 -19  -1  -1  366.96    9.40
  19  -1   1  388.46   21.10
  19  -1   1  373.96    9.90
 -19   1  -1  364.76    9.20
 -19   1  -1  371.96    9.30
 -19   1  -1  387.76   23.20
  19   1   1  356.96   21.30
  19   1   1  371.36   10.20
 -21  -1  -1  224.68   19.40
  21  -1   1  248.28   17.70
  21  -1   1  228.58    7.70
 -21  -1  -1  234.08    7.20
 -21  -1  -1  233.88    7.30
 -21   1  -1  233.08    7.10
 -21   1  -1  225.08   18.80
 -21   1  -1  231.08    7.20
  21   1   1  250.67    8.30
  21   1   1  205.08   16.70
  23  -1   1  514.25   27.40
  23  -1   1  530.95   13.70
 -23  -1  -1  529.05   13.00
 -23  -1  -1  540.55   32.50
 -23  -1  -1  537.35   12.80
 -23   1  -1  537.15   12.90
 -23   1  -1  534.15   30.50
  23   1   1  522.95   28.10
  23   1   1  537.15   14.10
  25  -1   1  280.87   21.20
 -25  -1  -1  264.57    8.70
 -25  -1  -1  274.57   24.60
 -25   1  -1  263.87    8.30
 -25   1  -1  257.57    8.50
  25   1   1  271.27   21.40
  25   1   1  281.97    9.90
 -25   1  -1  276.97   23.80
 -27  -1  -1  158.28   20.50
  27  -1   1  119.79   19.80
  27  -1   1  124.69    6.90
 -27  -1  -1  135.69    6.10
 -27  -1  -1  148.59    6.60
 -27   1  -1  141.99    6.40
 -27   1  -1  134.59   20.90
  27   1   1  137.29   18.50
 -27   1  -1  137.49    6.00
  27   1   1  133.49    7.20
 -29  -1  -1   37.20    4.10
 -29  -1  -1   39.90    3.90
  29  -1   1   35.50    4.60
  29  -1   1   40.40   12.50
 -29  -1  -1   24.20   12.30
 -29   1  -1   34.00    3.80
 -29   1  -1   30.50   12.70
  29   1   1   37.10    4.80
 -29   1  -1   31.40    3.80
  31  -1   1    1.00    2.20
 -31  -1  -1    3.60    2.00
  31  -1   1    0.30   10.60
 -31  -1  -1   -0.80    2.20
 -31  -1  -1   10.70   12.80
 -31   1  -1    1.80    1.80
 -31   1  -1    3.70    2.50
  31   1   1    3.60    2.90
 -31   1  -1    5.20   11.80
  33  -1   1    6.30    3.00
 -33  -1  -1   12.90    2.90
  33  -1   1    0.30   11.50
 -33  -1  -1   12.60   15.80
 -33  -1  -1   15.00    3.30
  33   1   1    9.10    3.50
 -33   1  -1    8.20    2.50
 -33   1  -1   12.70    3.10
 -33   1  -1   15.30   16.60
  33   1   1    3.10   12.00
 -35  -1  -1   26.20   21.10
 -35  -1  -1   44.90    5.10
 -35  -1  -1   45.10    4.70
  35  -1   1   50.69    5.90
  35   1   1   53.19    8.00
 -35   1  -1   47.00    4.80
 -35   1  -1   50.59    5.30
 -36  -2   1  257.07    9.70
  36  -2  -1  249.58   11.10
 -36  -2   1  257.07   10.50
 -36  -2   1  223.48   37.90
 -36   2   1  248.68   10.10
  36   2  -1  230.48   12.70
  36   2  -1  247.88   32.50
 -36   2   1  247.28    9.30
  34  -2  -1   10.20    3.10
 -34  -2   1   28.30   16.00
 -34  -2   1    9.50    3.00
 -34  -2   1    8.60    2.60
 -34   2   1   -1.00   15.70
  34   2  -1  -10.00   12.50
 -34   2   1    9.50    2.90
  34   2  -1    6.20    3.10
 -34   2   1    4.40    3.60
  32  -2  -1    5.00    9.40
 -32  -2   1   11.70    2.90
  32  -2  -1   12.90    3.40
 -32  -2   1    3.10   12.60
 -32  -2   1    9.40    2.70
 -32   2   1   26.30   13.40
 -32   2   1   14.30    3.20
  32   2  -1   15.70   11.10
  32   2  -1   14.80    4.90
 -32   2   1   10.20    2.30
 -30  -2   1  148.99   23.00
  30  -2  -1  157.88   18.00
  30  -2  -1  157.28    7.70
 -30  -2   1  134.89    6.40
 -30  -2   1  149.88    7.20
 -30   2   1  148.19    7.00
 -30   2   1  138.39    6.30
 -30   2   1  130.59   20.60
  28  -2  -1  175.98   17.50
 -28  -2   1  121.99    6.00
 -28  -2   1  142.59    6.70
 -28  -2   1  119.09   20.30
  28  -2  -1  142.59    7.10
 -28   2   1  128.29   20.10
 -28   2   1  126.49    5.80
 -28   2   1  134.39    6.30
  28   2  -1  120.89   16.20
  28   2  -1  126.59    7.30
  26  -2  -1  107.19    6.00
  26  -2  -1   92.99   14.00
 -26  -2   1  107.09   18.90
 -26  -2   1  112.99    6.00
 -26   2   1  108.99    5.20
 -26   2   1   94.79   16.30
  26   2  -1  121.29   15.00
  26   2  -1  111.59    6.80
 -26   2   1  111.49    5.60
 -24  -2   1    6.30    1.90
 -24  -2   1    5.30    2.10
  24  -2  -1    6.40    5.70
 -24  -2   1   -3.80    6.80
  24  -2  -1   10.00    2.40
 -24   2   1    8.80    2.10
 -24   2   1    7.20    6.60
  24   2  -1    8.10    2.30
  24   2  -1    6.50    6.00
 -24   2   1    4.60    1.60
 -22  -2   1    3.00    1.80
 -22  -2   1   -4.00    5.90
  22  -2  -1    1.10    4.30
  22  -2  -1    1.10    1.60
 -22  -2   1    1.50    1.50
  22   2  -1   -1.90    2.90
 -22   2   1    1.30    1.50
  22   2  -1    2.20    5.30
 -22   2   1   -0.20    1.20
 -22   2   1   -6.10    4.70
 -20  -2   1  882.11   18.50
 -20  -2   1  884.21   18.60
  20  -2  -1  880.11   33.00
 -20  -2   1  944.11   39.90
  20  -2  -1  906.01   18.80
 -20   2   1  909.91   35.90
  20   2  -1  891.11   35.40
 -20   2   1  898.21   18.20
  20   2  -1  902.71   19.60
 -20   2   1  911.91   18.10
 -18  -2   1  456.35   25.80
 -18  -2   1  460.45   11.20
  18  -2  -1  496.35   11.40
 -18  -2   1  478.75   11.30
  18  -2  -1  513.65   22.90
 -18   2   1  486.55   23.80
 -18   2   1  492.75   10.90
  18   2  -1  510.25   12.30
  18   2  -1  499.35   24.30
 -18   2   1  501.85   11.10
 -16  -2   1 1848.32   33.10
 -16  -2   1 1867.61   54.59
  16  -2  -1 1759.42   47.20
  16  -2  -1 1822.22   33.00
 -16   2   1 1769.22   32.40
  16   2  -1 1809.22   50.89
 -16   2   1 1833.52   32.60
 -16   2   1 1874.31   50.09
  16   2  -1 1812.92   32.50
  16   2  -1 1873.61   34.00
 -14  -2   1  600.14   12.80
  14  -2  -1  572.24   21.90
 -14  -2   1  636.34   27.30
  14  -2  -1  629.94   12.70
  14   2  -1  607.94   12.40
 -14   2   1  644.84   24.00
  14   2  -1  638.64   25.50
 -14   2   1  592.94   12.20
  14   2  -1  631.04   13.60
  12  -2  -1  333.57   14.90
 -12  -2   1  343.47    8.10
  12  -2  -1  336.97    7.70
 -12  -2   1  362.46    8.30
 -12  -2   1  363.86   18.90
  12   2  -1  352.36    8.60
 -12   2   1  383.26   16.60
  12   2  -1  370.66   18.10
  12   2  -1  349.37    7.80
 -12   2   1  346.97    7.60
 -10  -2   1 2432.86   66.09
  10   2  -1 2603.44   58.79
 -10   2   1 2633.54   55.09
   8  -2  -1  295.07    5.90
  -8  -2   1  280.07    6.30
  -8  -2   1  275.27    6.50
  -8  -2   1  286.47   14.30
  -8   2   1  298.47   11.70
   8   2  -1  292.67    6.70
   8   2  -1  285.47   14.20
   8   2  -1  276.57    6.10
  -8   2   1  257.57    6.20
   6   2  -1 9999.00  177.28
  -4  -2   1 7075.79  127.69
   4   2  -1 7207.58  127.99
   2  -2  -1 2459.15   43.20
  -2  -2   1 2379.36   47.30
  -2   2   1 2386.16   43.40
   2   2  -1 2438.36   47.80
   0  -2   1   30.90    2.90
   0  -2   1   34.00    1.30
   0  -2  -1   30.90    2.60
   0  -2   1   34.60    1.30
   0  -2  -1   39.90    1.20
   0   2   1   32.10    1.10
   0   2  -1   34.00    1.30
   0   2  -1   34.60    1.30
   0   2  -1   34.50    3.10
   0   2   1   36.80    2.90
  -4  -2  -1  475.05   15.80
  -4  -2  -1  472.05    9.00
  -4  -2  -1  475.45    8.70
  -4   2  -1  499.55   14.50
  -4   2  -1  476.35    8.80
  -4   2  -1  469.85   14.10
   4   2   1  477.65    9.20
   4   2   1  461.65    8.60
   4   2   1  457.75   15.50
  -6  -2  -1 1660.83   39.50
   6  -2   1 1642.44   36.50
  -6  -2  -1 1633.74   28.30
  -6   2  -1 1696.23   37.00
   6   2   1 1661.33   38.50
   8  -2   1 2386.66   51.49
  -8  -2  -1 2496.75   55.89
  -8   2  -1 2409.16   52.29
   8   2   1 2458.05   54.19
 -10  -2  -1  235.38    5.80
 -10  -2  -1  226.08   13.90
 -10  -2  -1  229.38    5.80
  10  -2   1  251.27   12.60
  10  -2   1  235.38    5.70
  10   2   1  213.08    7.20
  10   2   1  228.38   13.00
 -10   2  -1  232.88   12.40
 -12  -2  -1   25.60    6.50
  12  -2   1   29.00    5.60
 -12  -2  -1   33.90    2.40
 -12  -2  -1   32.70    2.50
  12  -2   1   33.50    2.20
  12   2   1   35.30    6.80
  12   2   1   27.80    2.80
 -12   2  -1   27.60    5.80
 -12   2  -1   30.40    2.10
 -14  -2  -1 1982.10   54.69
 -14  -2  -1 1863.01   33.80
  14  -2   1 1936.11   34.10
  14  -2   1 1827.52   48.30
  14   2   1 1914.01   50.99
 -14   2  -1 1899.21   33.70
 -14   2  -1 1970.20   50.99
  14   2   1 1867.51   34.80
 -16  -2  -1  731.73   15.00
 -16  -2  -1  719.63   31.70
  16  -2   1  738.93   15.10
  16  -2   1  718.63   27.60
 -16  -2  -1  719.63   14.80
 -16   2  -1  673.83   28.20
 -16   2  -1  708.93   14.60
  16   2   1  730.03   15.80
  16   2   1  734.93   29.30
  18  -2   1  719.53   29.10
  18  -2   1  721.63   15.60
 -18  -2  -1  754.02   33.90
 -18  -2  -1  724.23   15.40
 -18  -2  -1  719.03   15.30
 -18   2  -1  738.33   31.00
  18   2   1  730.43   30.60
 -18   2  -1  713.83   15.00
  20  -2   1  455.75   11.40
 -20  -2  -1  442.66   10.90
  20  -2   1  446.36   23.50
 -20  -2  -1  447.86   10.90
 -20  -2  -1  432.56   26.70
 -20   2  -1  457.15   10.70
 -20   2  -1  414.46   24.40
  20   2   1  400.86   23.70
  20   2   1  455.25   12.00
 -20   2  -1  454.25   10.70
  22  -2   1  957.60   37.50
  22  -2   1  979.40   20.80
 -22  -2  -1  982.30   20.20
 -22  -2  -1  956.90   20.10
 -22  -2  -1 1000.10   43.70
  22   2   1 1003.80   40.00
  22   2   1  950.50   21.40
 -22   2  -1  957.00   19.80
 -22   2  -1  901.31   39.50
 -22   2  -1  993.10   19.90
 -24  -2  -1  409.76   11.10
  24  -2   1  418.36   11.70
  24  -2   1  414.76   24.90
 -24   2  -1  412.06   27.50
  24   2   1  363.46   25.10
 -24   2  -1  392.96   10.60
  24   2   1  405.16   12.20
 -26  -2  -1  822.72   19.00
  26  -2   1  847.02   38.00
 -26  -2  -1  859.71   19.00
  26  -2   1  856.11   19.90
 -26  -2  -1  827.62   43.70
 -26   2  -1  860.21   18.70
 -26   2  -1  870.71   19.00
  26   2   1  863.51   24.30
  26   2   1  868.61   39.80
 -26   2  -1  867.51   42.20
 -28  -2  -1    8.80   10.40
  28  -2   1   18.40    3.50
 -28  -2  -1   19.00    3.20
 -28  -2  -1   21.50    3.20
 -28   2  -1   14.60    2.70
 -28   2  -1   21.50    3.10
  28   2   1   13.30    3.10
  28   2   1   18.00    9.60
 -28   2  -1   13.90   11.40
  30  -2   1   18.60    3.70
 -30  -2  -1   21.20    3.40
 -30  -2  -1   29.70   14.00
 -30  -2  -1   13.50    2.50
  30   2   1    9.50   11.10
 -30   2  -1   16.80    3.00
  30   2   1   18.50    3.90
 -30   2  -1   23.30   15.20
 -30   2  -1   22.00    3.30
 -32  -2  -1   24.30    3.80
 -32  -2  -1   14.30   15.40
  32  -2   1   14.40   12.20
 -32  -2  -1   23.20    3.50
  32  -2   1   23.20    4.00
 -32   2  -1   19.70    3.40
 -32   2  -1   29.50   15.30
  32   2   1   17.20    3.70
  32   2   1   30.10   12.90
 -32   2  -1   25.30    3.60
 -34  -2  -1   -0.20    2.80
 -34  -2  -1   10.00   17.50
 -34  -2  -1   -1.50    2.30
  34  -2   1    4.30    5.60
  34   2   1    2.50    2.90
 -34   2  -1    0.30    1.80
 -34   2  -1    2.70    2.60
  34   2   1  -16.80   12.60
 -34   2  -1    3.20   17.10
 -35  -3   1   21.10    4.10
  35  -3  -1   32.40    5.00
 -35  -3   1   22.50    4.70
 -35  -3   1   17.30   18.60
  35   3  -1   27.50   16.80
  35   3  -1   20.10    3.80
 -35   3   1   16.50    3.70
 -35   3   1   22.10    3.40
 -33  -3   1  -10.50   13.40
 -33  -3   1    4.30    2.50
 -33  -3   1    2.90    2.20
  33  -3  -1    3.50    2.90
 -33   3   1    2.80    2.60
 -33   3   1   13.10   12.60
  33   3  -1   -7.20   10.70
 -33   3   1    4.40    1.90
  33   3  -1    2.20    2.50
 -31  -3   1    1.90    1.80
 -31  -3   1    3.10    2.30
  31  -3  -1    1.70    2.50
 -31  -3   1   15.80   14.40
  31  -3  -1  -16.00    8.70
 -31   3   1    1.20    1.50
  31   3  -1   -7.70    8.90
  31   3  -1   -1.30    2.30
 -31   3   1   -0.50    2.10
 -31   3   1   -2.70    9.40
  29  -3  -1  466.35   28.90
 -29  -3   1  434.26   34.30
 -29  -3   1  489.45   13.50
  29  -3  -1  473.35   13.70
 -29  -3   1  458.35   12.70
  29   3  -1  476.75   43.10
 -29   3   1  472.55   12.40
 -29   3   1  476.15   12.90
  29   3  -1  460.05   14.40
 -29   3   1  439.86   32.20
  27  -3  -1  241.28   20.10
 -27  -3   1  246.58    8.90
  27  -3  -1  254.47    9.10
 -27  -3   1  191.28   30.10
 -27   3   1  223.78    7.70
  27   3  -1  244.08    9.80
  27   3  -1  246.58   21.30
 -27   3   1  251.27    8.50
 -27   3   1  259.27   23.60
 -25  -3   1  149.39   19.70
 -25  -3   1  147.59    7.10
  25  -3  -1  167.28   15.70
 -25  -3   1  163.48    6.90
 -25   3   1  165.38    6.40
 -25   3   1  158.78   17.60
  25   3  -1  143.39   16.60
 -25   3   1  164.58    6.10
  25   3  -1  157.58    7.60
 -23  -3   1    1.60    1.30
  23  -3  -1   11.00    5.10
 -23  -3   1    1.40    1.80
 -23  -3   1    3.70    7.40
  23  -3  -1   -0.80    1.70
 -23   3   1    0.50    1.40
  23   3  -1    2.10    2.00
 -23   3   1    0.40    1.60
  23   3  -1   -1.90    5.50
 -23   3   1   -1.30    5.90
 -21  -3   1 1097.29   21.90
 -21  -3   1 1095.29   22.00
  21  -3  -1 1059.69   21.80
 -21  -3   1 1119.29   45.90
  21  -3  -1 1022.40   37.00
 -21   3   1 1024.70   40.60
  21   3  -1 1061.89   40.70
 -21   3   1 1074.29   21.40
 -21   3   1 1106.29   21.20
  21   3  -1 1079.99   23.10
 -19  -3   1  158.88    5.80
 -19  -3   1  133.69   15.40
  19  -3  -1  166.38    5.60
 -19  -3   1  154.78    5.80
  19   3  -1  154.18    5.20
 -19   3   1  160.08    5.20
 -19   3   1  144.19   13.50
  19   3  -1  162.08   14.50
  17  -3  -1  104.59    9.80
 -17  -3   1  114.59   13.70
  17  -3  -1  126.49    4.60
 -17  -3   1  121.69    4.90
  17   3  -1  118.69    4.40
  17   3  -1  133.79    5.60
 -17   3   1  121.89    4.20
  17   3  -1  104.59   12.00
 -17   3   1  110.79   11.40
 -15  -3   1  821.72   33.90
  15  -3  -1  849.52   16.50
  15  -3  -1  852.71   28.20
 -15  -3   1  834.72   17.00
 -15  -3   1  822.32   16.80
  15   3  -1  842.52   16.40
 -15   3   1  827.82   16.10
 -15   3   1  822.92   29.10
  15   3  -1  837.82   31.90
  15   3  -1  851.01   17.70
  13  -3  -1   71.19    3.00
 -13  -3   1   66.99    3.50
 -13  -3   1   78.59   11.50
 -13  -3   1   66.69    3.60
  13  -3  -1   70.19    7.20
 -13   3   1   69.69    2.80
  13   3  -1   72.19    4.00
 -13   3   1   75.89    7.90
  13   3  -1   70.49    3.20
  13   3  -1   69.39    9.20
 -11  -3   1 1916.61   51.79
 -11  -3   1 1913.41   34.30
 -11  -3   1 1924.51   33.90
 -11   3   1 1925.61   45.10
 -11   3   1 1848.32   33.10
  11   3  -1 1879.41   33.60
  11   3  -1 1920.51   34.60
  11   3  -1 2055.99   51.39
  -9  -3   1   27.80    5.80
  -9  -3   1   29.50    2.20
   9  -3  -1   25.50    1.50
  -9  -3   1   31.00    2.10
  -9   3   1   24.70    1.40
   9   3  -1   37.80    6.70
  -9   3   1   17.50    3.60
   9   3  -1   32.50    2.30
  -7  -3   1 2141.59   57.79
  -7   3   1 2248.68   45.70
   7   3  -1 2281.67   52.49
  -5  -3   1 4413.96   88.59
  -5   3   1 4680.33   82.09
   5   3  -1 4559.34   90.39
  -5   3   1 4578.24   82.09
  -1  -3   1 5138.99   93.79
  -1   3   1 5257.07   91.29
   1   3  -1 5019.00   94.59
  -3  -3  -1 1862.51   41.60
   3  -3   1 1858.51   39.70
   3   3   1 1918.21   41.70
  -3   3  -1 1862.11   39.60
  -5  -3  -1 2317.17   52.39
  -5   3  -1 2396.36   49.20
   5   3   1 2422.36   52.19
  -5   3  -1 2381.36   48.90
  -7  -3  -1    4.30    1.10
  -7  -3  -1    1.60    0.80
  -7  -3  -1    2.80    2.70
   7  -3   1    5.50    1.10
  -7   3  -1    2.80    2.00
   7   3   1    3.30    0.80
   7   3   1    1.40    2.50
   7   3   1    1.60    0.90
  -7   3  -1    4.00    2.00
  -7   3  -1    5.20    0.80
  -9  -3  -1 2630.64   61.99
   9  -3   1 2611.54   56.19
  -9  -3  -1 2573.94   44.80
  -9   3  -1 2582.84   56.89
   9   3   1 2654.33   60.09
  11  -3   1   27.60    2.00
 -11  -3  -1   27.30    7.00
  11  -3   1   27.00    5.10
 -11  -3  -1   23.70    2.40
 -11  -3  -1   24.10    2.40
  11   3   1   33.40    6.60
 -11   3  -1   29.90    5.60
 -11   3  -1   26.20    1.90
  11   3   1   29.20    2.10
  11   3   1   28.60    2.80
 -13  -3  -1 1315.07   42.30
  13  -3   1 1275.77   23.40
  13  -3   1 1234.88   37.00
 -13  -3  -1 1261.07   23.40
 -13  -3  -1 1262.57   23.70
  13   3   1 1233.18   38.70
  13   3   1 1234.18   22.90
 -13   3  -1 1254.07   23.20
  13   3   1 1272.57   24.40
 -13   3  -1 1327.57   38.10
 -15  -3  -1  339.87    8.40
 -15  -3  -1  331.17    8.50
 -15  -3  -1  360.96   22.00
  15  -3   1  331.97   17.50
  15  -3   1  343.87    8.40
 -15   3  -1  341.67    8.10
  15   3   1  345.67    9.30
 -15   3  -1  324.27   18.10
  15   3   1  337.47    7.90
  15   3   1  330.27   19.20
  17  -3   1    6.70    4.10
 -17  -3  -1    2.20    1.50
  17  -3   1    3.00    1.40
 -17  -3  -1   -0.60    0.90
 -17  -3  -1    2.40    5.10
  17   3   1   -1.70    3.60
  17   3   1    0.60    1.40
 -17   3  -1    4.70    4.10
  19  -3   1  336.47    9.20
 -19  -3  -1  335.77   24.10
  19  -3   1  377.46   20.80
 -19  -3  -1  350.56    9.30
 -19  -3  -1  344.37    9.20
  19   3   1  360.86   10.30
 -19   3  -1  341.47   21.20
 -19   3  -1  338.67    8.80
  19   3   1  362.46   21.70
 -21  -3  -1  476.45   11.80
 -21  -3  -1  460.85   11.60
 -21  -3  -1  517.75   30.70
  21  -3   1  447.56   24.30
  21  -3   1  478.85   11.90
  21   3   1  487.65   13.10
 -21   3  -1  454.65   11.30
 -21   3  -1  456.15   26.00
  23  -3   1  488.45   12.60
 -23  -3  -1  450.25   30.80
 -23  -3  -1  472.45   12.20
 -23  -3  -1  465.25   12.00
  23  -3   1  449.16   26.20
 -23   3  -1  517.25   15.20
  23   3   1  478.35   27.90
 -23   3  -1  503.65   29.60
  23   3   1  467.95   13.40
 -23   3  -1  450.45   12.70
 -25  -3  -1   76.19    7.90
 -25  -3  -1   81.89    6.30
  25  -3   1   98.39   14.80
 -25  -3  -1   74.79   16.40
  25  -3   1   88.09    5.50
 -25   3  -1   91.09    4.90
  25   3   1  117.99   15.20
 -25   3  -1   94.79    5.10
 -25   3  -1   94.29   16.30
 -27  -3  -1    5.80    2.50
 -27  -3  -1   13.80   10.70
  27  -3   1   19.40    8.40
  27  -3   1    8.90    2.70
 -27  -3  -1   10.90    2.50
 -27   3  -1   10.70    2.40
  27   3   1   10.40    8.90
 -27   3  -1    9.00    2.00
 -27   3  -1   12.90    9.00
  27   3   1    8.40    3.00
 -29  -3  -1   13.70    2.70
 -29  -3  -1    6.70    2.40
  29  -3   1   10.80    2.90
 -29  -3  -1    0.20   10.90
  29   3   1   12.80    3.40
 -29   3  -1   10.50    2.50
 -29   3  -1   11.10    2.60
  29   3   1  -11.90    8.80
 -29   3  -1   10.20   10.50
  31  -3   1   13.60    3.30
 -31  -3  -1    8.10    2.50
 -31  -3  -1    5.30   13.20
  31  -3   1   -4.90   10.50
 -31  -3  -1    8.70    2.70
 -31   3  -1    7.70    2.10
  31   3   1   11.40    3.40
  31   3   1  -12.40    9.80
 -31   3  -1   10.50    2.80
  33  -3   1   14.60   13.70
 -33  -3  -1    5.90    2.60
 -33  -3  -1   19.40   19.60
 -33  -3  -1   -1.20    2.20
  33  -3   1    3.80    3.90
 -33   3  -1   12.20   15.20
  33   3   1  -10.20   11.80
 -33   3  -1    3.80    4.00
  33   3   1    0.20    2.40
 -33   3  -1    3.70    2.10
 -35  -3  -1   81.29    5.90
 -35  -3  -1   78.19    6.40
  35  -3   1   81.99    6.70
 -35  -3  -1   67.09   23.10
 -35   3  -1   70.39    5.30
 -35   3  -1   86.19    6.20
  35   3   1   71.99   19.00
 -36  -4   1   11.30    3.00
 -36  -4   1   12.30   20.30
 -36  -4   1   12.10    3.50
  36  -4  -1   13.80    3.70
 -36   4   1    5.80    2.70
  36   4  -1   20.60   16.90
  36   4  -1    9.30    3.60
 -36   4   1   11.70    3.10
 -34  -4   1   66.49    6.00
 -34  -4   1   61.69    5.10
 -34  -4   1   73.09   21.20
 -34   4   1   57.89    5.40
  34   4  -1   67.39    6.50
  34   4  -1   62.69   19.20
 -34   4   1   65.89    4.90
  32  -4  -1   -2.50    1.90
  32  -4  -1  -19.30   10.20
 -32  -4   1    1.30    2.00
 -32  -4   1    1.60    2.50
 -32  -4   1   11.00   15.80
 -32   4   1    0.70    2.00
 -32   4   1   -1.10    1.30
  32   4  -1   -1.90   10.30
  32   4  -1   -1.30    2.30
 -32   4   1    6.80   11.40
 -30  -4   1   69.89    5.10
  30  -4  -1   70.59    5.60
 -30  -4   1   69.99    5.60
 -30  -4   1   57.09   18.30
 -30   4   1   69.99    5.10
 -30   4   1   78.99   16.90
  30   4  -1  101.79   17.90
 -30   4   1   61.29    4.50
  30   4  -1   68.49    6.30
  28  -4  -1   56.79   11.50
 -28  -4   1   38.70    4.10
  28  -4  -1   44.40    4.50
 -28  -4   1   46.40    4.60
 -28  -4   1   29.70   13.60
  28   4  -1   52.99   13.60
  28   4  -1   27.80    3.70
 -28   4   1   46.50    3.80
 -28   4   1   55.09   12.70
 -28   4   1   46.10    4.30
  26  -4  -1  157.48    6.90
 -26  -4   1  163.48    7.20
 -26  -4   1  136.29   20.80
 -26  -4   1  151.78    6.50
  26  -4  -1  121.09   15.00
 -26   4   1  157.98    6.50
  26   4  -1  167.58   18.10
  26   4  -1  153.38    9.70
 -26   4   1  167.68   17.90
 -26   4   1  153.68    6.10
 -24  -4   1 1747.73   65.69
  24  -4  -1 1587.74   33.40
  24  -4  -1 1564.84   51.29
 -24  -4   1 1654.83   31.90
 -24  -4   1 1648.54   32.10
  24   4  -1 1648.04   56.29
 -24   4   1 1617.94   31.40
 -24   4   1 1616.04   30.90
 -24   4   1 1664.33   55.99
  22  -4  -1    3.80    5.10
  22  -4  -1    1.60    1.50
 -22  -4   1    1.00    1.90
 -22  -4   1    1.00    1.60
 -22  -4   1    8.10    8.00
  22   4  -1    0.20    1.90
  22   4  -1    2.10    1.60
 -22   4   1    1.40    1.30
  22   4  -1   10.70    6.00
 -20  -4   1  491.25   12.10
  20  -4  -1  474.75   23.70
  20  -4  -1  484.05   11.60
 -20  -4   1  469.75   29.10
 -20  -4   1  487.85   12.00
 -20   4   1  485.05   11.20
 -20   4   1  503.65   25.50
  20   4  -1  497.25   27.10
  20   4  -1  480.45   11.20
  18  -4  -1 2572.14   44.50
 -18  -4   1 2484.85   44.90
 -18  -4   1 2467.05   72.39
 -18  -4   1 2504.95   45.10
  18  -4  -1 2448.06   61.69
 -18   4   1 2534.45   44.00
  18   4  -1 2485.25   44.20
  18   4  -1 2531.45   46.20
  18   4  -1 2563.14   68.99
 -18   4   1 2406.26   63.59
 -16  -4   1 1480.15   28.90
  16  -4  -1 1509.75   42.50
  16  -4  -1 1570.34   28.10
 -16  -4   1 1457.25   50.39
 -16  -4   1 1535.35   28.70
 -16   4   1 1581.44   27.90
  16   4  -1 1458.55   28.00
  16   4  -1 1601.44   49.20
 -16   4   1 1559.54   44.30
  16   4  -1 1582.04   29.90
 -14  -4   1  964.40   18.90
  14  -4  -1  967.50   18.20
  14  -4  -1  939.01   30.10
 -14  -4   1  931.91   36.70
 -14  -4   1  942.31   19.10
  14   4  -1  940.91   35.10
  14   4  -1  971.00   18.50
 -14   4   1  954.90   18.00
  14   4  -1  949.60   19.70
 -14   4   1  970.00   31.10
 -12  -4   1    2.30    1.40
  12  -4  -1    5.10    1.10
 -12  -4   1   -2.40    3.50
 -12  -4   1    3.10    1.30
 -12   4   1    5.20    1.00
  12   4  -1    5.70    1.80
  12   4  -1    3.70    4.30
  12   4  -1    1.80    1.30
 -12   4   1    6.20    3.30
 -10  -4   1 2043.00   53.89
 -10  -4   1 2014.10   35.60
 -10  -4   1 1999.90   35.00
  10   4  -1 1973.90   52.49
  10   4  -1 1985.40   34.90
 -10   4   1 1998.10   45.60
 -10   4   1 1923.61   34.20
 -10   4   1 1967.50   45.30
  10   4  -1 1968.00   35.70
  -8  -4   1  309.77    7.30
  -8  -4   1  351.46   17.90
   8  -4  -1  318.17    6.70
  -8   4   1  314.47    6.70
   8   4  -1  321.87    7.80
   8   4  -1  310.17    7.50
  -8   4   1  341.27   13.20
  -8   4   1  308.27   12.80
   8   4  -1  339.67   17.30
   6  -4  -1  260.97    5.30
  -6  -4   1  245.08    5.90
  -6  -4   1  257.47    6.40
  -6  -4   1  257.57   13.90
  -6  -4   1  240.98    7.10
   6   4  -1  260.37   14.20
   6   4  -1  240.68    5.90
  -6   4   1  266.67   10.90
  -6   4   1  250.27    5.40
   6   4  -1  258.57    6.30
  -4  -4   1    4.10    1.00
  -4  -4   1    5.80    2.80
   4  -4  -1    1.00    1.30
   4  -4  -1    4.60    0.60
  -4  -4   1    6.70    1.10
  -4  -4   1    0.80    0.60
  -4   4   1    4.50    1.80
   4   4  -1    2.20    0.90
   4   4  -1    1.40    2.20
  -4   4   1    2.50    0.60
   4   4  -1    3.90    1.20
  -2  -4   1 1110.99   19.80
  -2  -4   1 1090.69   28.80
   2  -4  -1 1095.69   18.90
   2  -4  -1 1148.59   25.90
   2  -4  -1 1081.89   19.10
   2   4  -1 1047.10   29.30
   2   4  -1 1094.49   19.70
  -2   4   1 1082.39   19.00
   2   4  -1 1044.50   19.30
  -2   4   1 1141.49   19.00
   2   4  -1 1054.09   19.50
  -2   4   1 1113.89   26.40
   0  -4  -1  455.35    8.70
   0  -4   1  460.15    9.00
   0  -4   1  463.85    9.10
   0  -4  -1  460.35   14.80
   0  -4   1  465.15   15.90
   0  -4  -1  460.65    8.90
   0   4   1  456.45   15.40
   0   4  -1  447.26   16.00
   0   4  -1  441.16    8.90
   0   4   1  458.15    8.70
   0   4   1  457.35    8.80
   0   4  -1  447.46    9.00
  -2  -4  -1 1179.28   21.10
  -2  -4  -1 1194.28   30.10
   2  -4   1 1192.78   20.80
  -2  -4  -1 1164.68   20.90
   2  -4   1 1244.18   29.50
   2   4   1 1183.78   30.70
  -2   4  -1 1141.99   23.20
  -2   4  -1 1251.17   30.30
   2   4   1 1154.08   20.60
   2   4   1 1152.08   20.90
  -4  -4  -1   63.19    2.60
   4  -4   1   63.69    2.20
  -4  -4  -1   66.09    2.30
  -4  -4  -1   64.69    6.30
   4  -4   1   68.19    5.60
   4   4   1   68.79    2.40
   4   4   1   71.39    7.00
  -4   4  -1   64.69    5.70
   4   4   1   66.09    2.60
  -6  -4  -1 1569.34   41.20
  -6  -4  -1 1553.34   27.40
  -6  -4  -1 1531.35   26.80
   6   4   1 1559.14   40.50
  -6   4  -1 1523.35   37.00
  -6   4  -1 1516.35   26.80
   6   4   1 1496.25   26.70
  -8  -4  -1  142.69    4.30
   8  -4   1  149.59    4.10
  -8  -4  -1  153.58   11.80
  -8  -4  -1  139.39    4.60
   8   4   1  142.29    4.80
  -8   4  -1  145.69    9.50
   8   4   1  152.38   11.30
   8   4   1  145.79    4.10
  -8   4  -1  143.59    9.50
  -8   4  -1  145.79    4.10
 -10  -4  -1  233.38   15.80
  10  -4   1  215.68    5.50
 -10  -4  -1  224.48    6.30
 -10  -4  -1  215.78    5.90
  10   4   1  210.88    5.50
 -10   4  -1  214.48    5.50
 -10   4  -1  226.78   12.60
  10   4   1  216.48    7.70
  10   4   1  232.98   14.80
 -10   4  -1  227.98   12.80
  12  -4   1  403.86    9.00
 -12  -4  -1  397.96    9.20
 -12  -4  -1  399.86    9.50
 -12  -4  -1  371.36   21.30
  12   4   1  407.16   10.10
 -12   4  -1  405.16    8.90
 -12   4  -1  404.56   18.50
  12   4   1  391.16    8.70
 -12   4  -1  422.26   19.10
  12   4   1  405.46   20.60
 -14  -4  -1 1914.71   34.70
  14  -4   1 1940.71   34.50
 -14  -4  -1 1936.81   35.00
 -14  -4  -1 1896.71   57.09
  14  -4   1 1914.51   55.89
  14   4   1 1991.50   54.59
  14   4   1 1855.81   34.00
 -14   4  -1 1987.70   51.69
  14   4   1 1931.01   35.80
 -16  -4  -1  892.21   37.80
  16  -4   1  917.11   18.00
 -16  -4  -1  917.31   18.40
  16  -4   1  851.51   31.20
 -16  -4  -1  904.81   18.20
 -16   4  -1  876.81   17.70
 -16   4  -1  904.41   33.00
  16   4   1  892.01   17.40
  16   4   1  918.31   35.00
  16   4   1  890.31   19.20
 -18  -4  -1  368.26    9.70
  18  -4   1  353.36   20.00
 -18  -4  -1  378.56   25.20
 -18  -4  -1  374.86    9.70
  18   4   1  395.46   22.80
 -18   4  -1  363.06    9.10
 -18   4  -1  365.26   21.40
  18   4   1  382.06   10.80
  20  -4   1  136.19    5.50
 -20  -4  -1  136.09    5.50
 -20  -4  -1  121.09   21.50
  20  -4   1  126.29   12.80
 -20  -4  -1  127.99    5.50
 -20   4  -1  137.29    5.10
  20   4   1  131.09    6.40
  20   4   1  139.69   15.30
 -20   4  -1  122.69   13.70
  22  -4   1 1267.77   44.60
  22  -4   1 1273.67   25.30
 -22  -4  -1 1251.47   25.30
 -22  -4  -1 1223.58   51.89
 -22  -4  -1 1264.87   25.20
 -22   4  -1 1282.37   47.20
  22   4   1 1246.68   26.80
 -22   4  -1 1249.18   29.70
  22   4   1 1204.18   46.20
 -24  -4  -1  133.09    6.30
  24  -4   1  129.59    6.10
  24  -4   1  128.29   15.00
 -24  -4  -1  142.49   19.30
 -24  -4  -1  135.39    6.10
  24   4   1  134.39   17.10
 -24   4  -1  131.89   15.90
 -24   4  -1  137.49    5.70
  24   4   1  133.19    7.20
  26  -4   1 1483.35   52.69
 -26  -4  -1 1468.45   30.10
 -26  -4  -1 1515.95   30.00
  26  -4   1 1561.14   30.70
 -26  -4  -1 1505.65   62.89
 -26   4  -1 1486.15   56.49
 -26   4  -1 1491.15   29.70
 -26   4  -1 1484.95   29.30
  26   4   1 1454.75   55.09
  26   4   1 1472.15   35.90
 -28  -4  -1  101.49    6.20
 -28  -4  -1  123.69   23.00
  28  -4   1  115.69    6.50
 -28  -4  -1  108.79    5.90
  28   4   1  113.69    7.20
 -28   4  -1  104.19    5.70
  28   4   1   90.79   16.60
 -28   4  -1   99.69   17.60
 -28   4  -1  105.69    5.50
 -30  -4  -1   16.90    3.00
  30  -4   1   17.60    3.50
  30  -4   1   24.20   11.40
 -30  -4  -1   15.30    3.30
 -30  -4  -1    2.50   13.80
  30   4   1   22.60   11.50
 -30   4  -1   10.20   11.10
 -30   4  -1   20.30    3.30
 -30   4  -1   13.70    2.40
  30   4   1   14.50    3.50
  32  -4   1    3.10    2.80
  32  -4   1    0.80   13.00
 -32  -4  -1    3.10    2.50
 -32  -4  -1    5.30    2.20
  32   4   1    4.00    2.70
 -32   4  -1    6.10    2.50
  32   4   1    3.30   11.60
 -32   4  -1    0.40    3.50
  34  -4   1   -1.50    2.30
 -34  -4  -1    1.50    2.40
 -34  -4  -1  -16.70   19.60
  34   4   1    0.60    2.70
  34   4   1  -32.10   16.40
 -34   4  -1    1.30    1.80
 -34   4  -1   -2.40    2.10
  35  -5  -1   62.99    6.20
 -35  -5   1   45.30   21.60
 -35  -5   1   71.09    8.20
 -35  -5   1   63.59    5.40
  35   5  -1   74.19   21.00
  35   5  -1   56.59    6.70
 -35   5   1   70.69    5.70
 -35   5   1   54.19    4.70
 -33  -5   1    7.30   18.00
 -33  -5   1    5.90    2.50
 -33  -5   1    7.50    2.90
  33  -5  -1    9.50    3.00
  33   5  -1    3.70   16.20
  33   5  -1   10.60    4.80
 -33   5   1    6.40    2.00
 -31  -5   1   -0.10    2.00
  31  -5  -1   10.20    9.40
  31  -5  -1   -2.00    1.60
 -31  -5   1   -0.80    2.30
 -31  -5   1   -1.20   14.60
  31   5  -1    1.20   11.00
  31   5  -1    0.90    1.90
 -31   5   1   14.70   11.80
 -31   5   1    2.10    2.10
 -31   5   1    0.70    1.70
 -29  -5   1  289.47    9.90
  29  -5  -1  310.17   10.40
 -29  -5   1  309.87   10.60
 -29  -5   1  294.87   29.90
 -29   5   1  301.67    9.30
 -29   5   1  279.27   24.90
 -29   5   1  323.57   10.10
  29   5  -1  288.57   25.50
  29   5  -1  303.37   11.60
 -27  -5   1    1.60    1.80
 -27  -5   1    2.40    2.40
  27  -5  -1    5.10    2.20
 -27  -5   1   14.60   12.10
  27  -5  -1   -1.50    8.10
 -27   5   1    8.40    8.00
  27   5  -1    3.70    2.40
 -27   5   1    4.80    1.70
  27   5  -1    3.90    8.20
 -27   5   1    2.10    1.90
 -25  -5   1   84.69    7.30
  25  -5  -1   87.19    5.10
  25  -5  -1   95.79   13.00
 -25  -5   1   78.89   18.30
  25   5  -1   92.79    6.40
  25   5  -1   85.79   14.10
 -25   5   1   94.19    5.00
 -25   5   1   97.09   15.30
 -25   5   1   82.09    4.50
 -23  -5   1  114.99    5.70
  23  -5  -1  128.69   14.30
 -23  -5   1  149.59   19.00
  23  -5  -1  119.89    5.50
 -23  -5   1  127.69    6.10
  23   5  -1  123.39    6.70
  23   5  -1  113.59   14.80
  23   5  -1  118.79    5.20
 -23   5   1  122.19    5.10
 -23   5   1  113.89   14.20
  21  -5  -1  289.77    8.20
 -21  -5   1  274.57   23.60
  21  -5  -1  286.77   18.80
 -21  -5   1  265.27    8.60
 -21  -5   1  282.27    8.80
 -21   5   1  247.98   18.70
  21   5  -1  279.27    8.00
 -21   5   1  285.07    7.80
  21   5  -1  281.57    9.60
 -19  -5   1   31.20    3.30
  19  -5  -1   32.20    2.80
  19  -5  -1   31.00    6.90
 -19  -5   1   15.60    8.00
 -19  -5   1   34.80    3.40
  19   5  -1   29.70    2.80
  19   5  -1   40.70    9.90
 -19   5   1   28.90    2.60
 -19   5   1   26.90    7.30
  19   5  -1   32.60    3.70
 -17  -5   1   35.20    9.60
  17  -5  -1   31.00    2.50
 -17  -5   1   31.20    3.10
  17  -5  -1   31.10    6.40
 -17   5   1   34.00    2.50
  17   5  -1   34.60    3.50
  17   5  -1   31.80    2.80
  17   5  -1   36.30    8.90
 -17   5   1   27.30    6.60
 -15  -5   1  216.18    6.60
 -15  -5   1  199.78    6.80
 -15  -5   1  205.88   17.50
  15  -5  -1  213.08    5.90
  15   5  -1  208.38    7.20
 -15   5   1  226.18   14.40
  15   5  -1  213.78    6.30
  15   5  -1  202.28   16.40
 -15   5   1  211.78    5.80
  13  -5  -1  245.38    6.10
 -13  -5   1  223.48   17.30
 -13  -5   1  237.38    6.90
 -13  -5   1  234.18    7.20
 -13   5   1  239.28   14.00
  13   5  -1  243.28    6.70
  13   5  -1  212.38   16.90
 -13   5   1  251.27    6.10
 -13   5   1  251.67   13.80
 -11  -5   1   87.39   11.50
 -11  -5   1   97.69    4.10
 -11  -5   1   92.39    4.40
  11  -5  -1   97.59    3.30
 -11   5   1  100.69    8.10
 -11   5   1   92.09    3.20
  11   5  -1   94.89   10.90
  11   5  -1   91.49    4.00
  11   5  -1   90.69    4.40
 -11   5   1   99.39    8.40
  -9  -5   1   25.20    2.50
  -9  -5   1   13.50    1.80
   9  -5  -1   22.30    1.60
  -9  -5   1   28.80    7.20
  -9   5   1   20.30    1.60
   9   5  -1   25.30    3.20
  -9   5   1   19.50    4.20
  -9   5   1   28.10    4.70
   9   5  -1   17.80    2.00
   9   5  -1   16.80    6.00
  -7  -5   1   86.19    4.50
  -7  -5   1   79.99    3.60
  -7  -5   1   91.19    9.70
  -7  -5   1   92.49    3.50
   7  -5  -1   73.99    2.60
   7   5  -1   87.79    3.70
  -7   5   1   87.09    2.80
  -7   5   1   80.09    6.50
   7   5  -1   88.99    3.50
   7   5  -1   98.49    9.90
   5  -5  -1 1449.26   33.80
  -5  -5   1 1489.95   25.90
   5  -5  -1 1451.35   25.50
  -5  -5   1 1478.25   26.70
  -5  -5   1 1504.85   40.40
  -5  -5   1 1473.55   26.40
   5   5  -1 1574.94   42.00
  -5   5   1 1464.15   25.50
   5   5  -1 1469.95   26.50
  -5   5   1 1419.16   34.60
   5   5  -1 1353.36   26.90
  -3  -5   1  670.03   22.90
   3  -5  -1  628.44   12.80
   3  -5  -1  676.43   19.50
  -3  -5   1  652.03   13.10
   3  -5  -1  680.43   12.30
  -3  -5   1  647.64   12.80
  -3   5   1  663.13   20.20
   3   5  -1  647.74   12.80
   3   5  -1  676.63   23.90
   3   5  -1  662.33   13.00
  -3   5   1  645.64   12.30
   3   5  -1  632.44   13.50
  -1  -5   1  204.98    5.80
   1  -5  -1  214.88    5.00
   1  -5  -1  231.18   10.60
  -1  -5   1  222.98    5.50
  -1  -5   1  216.88   11.50
   1  -5  -1  227.88    5.20
   1   5  -1  213.68    5.30
  -1   5   1  221.28   11.00
  -1   5   1  207.68    5.10
  -1   5   1  216.88    5.00
   1   5  -1  227.88    5.50
   1   5  -1  224.08   12.20
   1   5  -1  215.08    5.80
  -1  -5  -1 1857.71   42.10
   1  -5   1 1847.82   42.40
  -1   5  -1 1776.92   43.00
   1   5   1 1803.42   31.10
   1   5   1 1779.92   31.60
  -1   5  -1 1829.32   31.60
   1   5   1 1808.22   31.40
   1   5   1 1825.12   43.20
  -3  -5  -1  259.17    6.40
  -3  -5  -1  258.17    6.20
  -3  -5  -1  280.07   13.70
   3  -5   1  261.17    5.90
   3  -5   1  262.37    6.10
   3  -5   1  274.47   12.50
  -3   5  -1  271.27   13.00
   3   5   1  270.27   14.10
   3   5   1  247.68    5.80
  -3   5  -1  267.87    6.10
   3   5   1  257.37    6.20
   5  -5   1 3297.37   67.29
  -5  -5  -1 3223.28   71.49
  -5   5  -1 3303.57   68.49
   5   5   1 3302.77   72.29
  -7  -5  -1   69.59    9.10
  -7  -5  -1   70.49    3.50
   7  -5   1   66.79    2.60
   7   5   1   61.69    3.40
   7   5   1   60.69    8.00
  -7   5  -1   70.19    2.70
   7   5   1   64.69    3.40
  -7   5  -1   60.89    6.50
  -9  -5  -1  392.26   20.90
  -9  -5  -1  424.56    9.90
  -9  -5  -1  417.86    9.20
   9  -5   1  421.16    9.00
   9   5   1  417.36   10.10
  -9   5  -1  414.96    9.00
  -9   5  -1  431.26   18.20
  -9   5  -1  426.06   18.00
   9   5   1  422.66   20.90
   9   5   1  418.66    9.10
 -11  -5  -1    2.00    1.50
 -11  -5  -1    4.80    4.30
  11  -5   1    1.10    0.80
 -11  -5  -1    1.30    1.30
  11   5   1    5.50    1.70
  11   5   1    1.10    1.20
 -11   5  -1    1.80    3.10
  11   5   1    2.30    4.10
 -11   5  -1    6.30    1.30
 -11   5  -1    4.70    3.10
 -13  -5  -1  698.83   14.50
 -13  -5  -1  715.53   15.00
  13  -5   1  721.13   14.30
 -13  -5  -1  706.73   31.70
 -13   5  -1  682.93   14.10
  13   5   1  704.23   29.80
 -13   5  -1  724.23   27.00
  13   5   1  685.73   14.00
  13   5   1  695.23   15.60
 -13   5  -1  684.73   26.10
 -15  -5  -1    1.70    1.30
 -15  -5  -1   -4.50    4.90
  15  -5   1    3.50    1.20
 -15  -5  -1    2.30    1.50
  15   5   1    5.00    5.60
  15   5   1    7.20    1.50
 -15   5  -1    6.40    4.30
  15   5   1    4.20    1.80
 -15   5  -1    3.30    1.10
 -15   5  -1    2.40    3.60
 -17  -5  -1    9.50    2.00
 -17  -5  -1    2.00    1.30
 -17  -5  -1   21.10    7.90
  17  -5   1    4.90    1.40
  17   5   1    4.60    4.90
 -17   5  -1    8.20    1.70
  17   5   1    5.90    1.60
 -17   5  -1    1.30    4.60
  17   5   1    7.40    2.30
 -17   5  -1    0.40    3.90
  19  -5   1   36.80    3.00
 -19  -5  -1   21.30    8.60
 -19  -5  -1   33.60    3.40
 -19  -5  -1   28.70    3.20
  19   5   1   37.70    9.20
  19   5   1   38.90    4.10
 -19   5  -1   29.60    7.60
 -19   5  -1   27.40    2.70
  19   5   1   25.60    2.70
 -21  -5  -1  574.44   35.00
  21  -5   1  571.64   13.50
 -21  -5  -1  532.35   13.40
 -21  -5  -1  547.25   13.50
  21   5   1  573.04   30.20
 -21   5  -1  564.84   29.40
 -21   5  -1  540.25   15.90
  21   5   1  577.04   15.00
 -23  -5  -1   12.30    2.60
  23  -5   1    0.30    5.70
 -23  -5  -1   10.80    2.50
 -23  -5  -1   12.80   10.50
  23  -5   1    9.60    1.90
 -23   5  -1   11.90    2.30
  23   5   1    8.70    2.40
  23   5   1   -2.30    7.40
 -23   5  -1   18.30    8.00
  25  -5   1   32.00    3.80
  25  -5   1   23.30    8.60
 -25  -5  -1   20.90    5.30
 -25  -5  -1   33.70    4.10
 -25  -5  -1   32.10   13.90
  25   5   1   33.80    4.50
 -25   5  -1    9.00    8.40
 -25   5  -1   33.20    3.40
  25   5   1   10.90    9.20
 -27  -5  -1  388.36   11.60
  27  -5   1  384.56   25.90
 -27  -5  -1  423.96   33.70
 -27  -5  -1  397.36   12.00
  27  -5   1  400.56   12.00
 -27   5  -1  402.66   29.90
 -27   5  -1  400.36   11.20
  27   5   1  419.86   30.20
  27   5   1  424.16   13.60
 -27   5  -1  394.06   11.30
 -29  -5  -1  556.34   40.50
 -29  -5  -1  574.94   15.00
  29  -5   1  574.54   15.70
 -29  -5  -1  573.84   15.40
 -29   5  -1  535.85   14.30
 -29   5  -1  564.44   14.80
  29   5   1  613.24   43.00
 -29   5  -1  598.34   37.20
  29   5   1  561.54   17.00
  31  -5   1   81.19    6.20
 -31  -5  -1  114.69   25.10
 -31  -5  -1   91.99    5.80
 -31  -5  -1   93.29    6.30
  31   5   1   82.39    7.00
 -31   5  -1   94.29    5.90
  31   5   1   76.19   19.20
 -31   5  -1   84.79   18.60
 -31   5  -1   83.09    5.50
 -33  -5  -1  101.59    6.80
 -33  -5  -1  119.09   25.10
  33  -5   1  105.39    7.20
 -33  -5  -1  105.69    6.40
  33   5   1  115.19    8.10
 -33   5  -1   96.39    5.90
 -33   5  -1  103.09    6.50
  34  -6  -1    7.70    2.70
 -34  -6   1   27.20   19.40
 -34  -6   1   14.60    3.80
 -34  -6   1   15.00    3.50
  34   6  -1   14.50    4.10
 -34   6   1   11.10    2.40
  34   6  -1    8.00   15.30
 -34   6   1   17.40    3.40
  32  -6  -1   41.20    4.80
 -32  -6   1   29.70    4.00
 -32  -6   1   41.00    4.60
 -32   6   1   25.80    3.80
 -32   6   1   30.10    5.40
  32   6  -1   43.00    5.30
  32   6  -1   33.20   13.80
  30  -6  -1    1.20    2.00
 -30  -6   1    3.90    2.10
 -30  -6   1   -1.50    2.20
 -30  -6   1    8.30   12.70
 -30   6   1   -0.50    1.40
  30   6  -1    1.10    2.40
  30   6  -1   14.80   11.00
 -30   6   1    3.50    2.20
 -30   6   1   -9.90    8.80
 -28  -6   1  184.28    8.00
  28  -6  -1  179.48    7.60
 -28  -6   1  159.88   24.60
 -28  -6   1  187.38    7.80
 -28   6   1  177.98    7.00
  28   6  -1  197.28    9.30
  28   6  -1  169.68   21.20
 -28   6   1  162.38   19.70
 -28   6   1  190.68    7.50
 -26  -6   1    6.00    2.10
 -26  -6   1   11.90    2.90
  26  -6  -1    6.60    2.20
 -26  -6   1   18.00   11.60
 -26   6   1   17.90    8.90
 -26   6   1    5.40    1.80
  26   6  -1    9.70    2.20
  26   6  -1    7.10    2.70
  26   6  -1    2.00    8.80
 -24  -6   1   24.10   11.00
 -24  -6   1   32.30    4.00
  24  -6  -1   17.20    2.40
 -24  -6   1   15.90    2.50
  24   6  -1   25.10    3.10
 -24   6   1   25.30    3.00
  24   6  -1   17.60    3.20
 -24   6   1   19.40    8.90
  24   6  -1   11.00    8.50
 -22  -6   1   31.90    3.70
 -22  -6   1   34.80    3.90
  22  -6  -1   30.90    3.10
 -22  -6   1   29.40   10.60
  22   6  -1   31.20    3.30
 -22   6   1   29.10    2.90
  22   6  -1   45.50    5.90
 -22   6   1   36.80    9.40
 -22   6   1   42.40    9.20
  22   6  -1   27.30   10.30
  20  -6  -1   98.99    4.50
 -20  -6   1  101.59    5.20
 -20  -6   1   82.99   17.40
 -20  -6   1   93.19    5.20
 -20   6   1   91.99    4.20
 -20   6   1  103.49   11.90
  20   6  -1  101.29    5.80
 -20   6   1  100.19   11.20
  20   6  -1   93.89    4.60
  20   6  -1   95.79   15.90
  18  -6  -1   62.59    3.40
 -18  -6   1   65.69   12.90
 -18  -6   1   60.79    4.10
 -18  -6   1   64.79    4.30
  18   6  -1   64.19    3.80
 -18   6   1   67.39    3.30
 -18   6   1   52.69    9.40
  18   6  -1   64.49    4.70
 -18   6   1   54.39    8.80
 -16  -6   1  348.27    9.90
 -16  -6   1  355.86    9.50
  16  -6  -1  377.06    8.90
 -16  -6   1  343.07   23.60
  16   6  -1  354.26   23.50
 -16   6   1  379.06   19.60
  16   6  -1  368.46   10.50
 -16   6   1  362.16    8.70
 -16   6   1  386.26   19.30
  16   6  -1  354.86    9.10
 -14  -6   1  103.39   12.90
 -14  -6   1  102.89    4.50
 -14  -6   1   98.39    4.80
  14  -6  -1  107.39    3.90
 -14   6   1  115.89   10.30
  14   6  -1  104.39    4.40
 -14   6   1  112.29   10.00
  14   6  -1  108.99   12.80
 -14   6   1  103.69    3.80
  14   6  -1  106.49    5.10
  12  -6  -1  391.86    8.70
 -12  -6   1  391.76    9.50
 -12  -6   1  389.16   23.00
  12   6  -1  439.76   24.10
 -12   6   1  371.66   17.60
  12   6  -1  401.16   10.30
 -12   6   1  373.46   17.90
  12   6  -1  397.26    9.50
 -12   6   1  390.36    8.70
 -10  -6   1  814.52   16.00
  10  -6  -1  810.22   15.10
 -10  -6   1  809.32   16.70
 -10  -6   1  805.42   16.80
 -10  -6   1  789.42   32.10
 -10   6   1  765.42   15.20
  10   6  -1  781.42   32.10
  10   6  -1  806.62   16.10
 -10   6   1  793.82   25.80
 -10   6   1  785.02   25.40
  -8  -6   1  367.96    8.70
  -8  -6   1  407.86   21.00
   8  -6  -1  382.96    8.00
  -8  -6   1  376.16    9.30
  -8   6   1  369.86   16.10
   8   6  -1  377.66    8.90
  -8   6   1  382.36    8.20
   8   6  -1  392.96   21.10
   6  -6  -1  703.93   21.80
   6  -6  -1  675.83   13.30
  -6  -6   1  749.13   27.70
   6  -6  -1  704.43   13.10
  -6  -6   1  706.53   14.60
  -6  -6   1  707.53   13.70
  -6  -6   1  683.03   14.20
  -6   6   1  683.43   13.30
  -6   6   1  685.93   22.70
   6   6  -1  690.33   14.30
   6   6  -1  691.03   27.90
   6   6  -1  693.23   14.00
  -4  -6   1  794.52   27.40
   4  -6  -1  733.03   22.20
  -4  -6   1  749.53   14.80
   4  -6  -1  750.12   13.80
   4  -6  -1  744.83   14.10
  -4   6   1  718.53   14.10
  -4   6   1  762.42   23.80
   4   6  -1  713.43   27.30
   4   6  -1  740.53   14.60
   4   6  -1  738.83   14.80
   4   6  -1  761.92   15.10
   2  -6  -1  493.95    9.90
   2  -6  -1  532.05   18.20
  -2  -6   1  499.95   10.80
   2  -6  -1  480.65   10.10
  -2  -6   1  528.45   20.50
  -2  -6   1  494.35   10.40
   2   6  -1  485.15   10.70
   2   6  -1  493.95   10.30
  -2   6   1  519.95   19.20
  -2   6   1  518.75   10.00
  -2   6   1  487.25   10.10
   2   6  -1  491.85   10.40
   2   6  -1  507.55   21.30
   0  -6  -1 1094.39   20.40
   0  -6   1 1171.38   21.10
   0  -6  -1 1069.89   20.70
   0  -6   1 1123.49   20.70
   0  -6  -1 1182.68   31.30
   0  -6   1 1162.58   32.50
   0   6   1 1151.98   32.60
   0   6   1 1116.29   20.70
   0   6  -1 1116.49   20.90
   0   6  -1 1146.89   20.80
   0   6  -1 1148.69   33.60
   0   6   1 1154.28   20.50
   2  -6   1   18.00    4.50
  -2  -6  -1   21.40    1.90
  -2  -6  -1   21.50    2.10
   2  -6   1   18.60    1.90
  -2  -6  -1   20.30    5.00
   2   6   1   21.70    2.20
   2   6   1   20.90    4.90
   2   6   1   18.90    1.90
  -2   6  -1   17.30    1.90
  -2   6  -1   13.70    4.30
   2   6   1   20.90    2.10
   4  -6   1 1605.24   39.50
  -4  -6  -1 1581.34   42.20
   4  -6   1 1523.35   27.20
  -4  -6  -1 1528.65   28.00
  -4  -6  -1 1536.35   27.70
   4  -6   1 1562.24   27.50
  -4   6  -1 1531.15   40.30
   4   6   1 1511.65   27.70
  -4   6  -1 1471.75   27.40
   4   6   1 1533.15   42.90
  -6  -6  -1 2302.67   57.79
   6  -6   1 2384.26   53.29
  -6  -6  -1 2282.37   39.50
  -6  -6  -1 2294.67   40.40
  -6  -6  -1 2275.87   40.60
  -6   6  -1 2300.27   54.09
   6   6   1 2303.97   40.50
   6   6   1 2321.37   58.39
   6   6   1 2226.78   39.70
  -6   6  -1 2242.78   39.80
  -8  -6  -1  640.44   13.80
  -8  -6  -1  627.34   12.90
   8  -6   1  643.34   12.80
  -8  -6  -1  667.13   27.80
   8   6   1  652.83   13.10
  -8   6  -1  642.14   13.00
   8   6   1  652.83   27.20
   8   6   1  636.44   13.90
  -8   6  -1  660.13   24.10
  10  -6   1  519.55   10.90
 -10  -6  -1  535.15   11.20
 -10  -6  -1  505.65   11.90
 -10  -6  -1  518.35   25.70
 -10   6  -1  541.65   22.10
 -10   6  -1  512.75   21.30
  10   6   1  515.75   11.10
  10   6   1  499.25   12.00
 -10   6  -1  518.75   11.10
  10   6   1  541.75   25.50
 -12  -6  -1  896.51   17.80
 -12  -6  -1  895.61   18.50
 -12  -6  -1  906.31   36.80
  12  -6   1  911.21   17.50
 -12   6  -1  896.41   17.60
 -12   6  -1  946.61   31.50
  12   6   1  877.01   34.70
 -12   6  -1  879.21   30.50
  12   6   1  917.61   17.60
  12   6   1  914.01   19.10
  14  -6   1  194.78    5.80
 -14  -6  -1  196.68   18.10
 -14  -6  -1  199.98    6.20
 -14  -6  -1  191.08    6.50
  14   6   1  202.78    7.10
  14   6   1  187.08    5.70
 -14   6  -1  200.28    5.80
 -14   6  -1  201.68   14.40
  14   6   1  187.98   19.00
 -14   6  -1  187.98   13.80
  16  -6   1  506.05   11.50
 -16  -6  -1  500.85   11.80
 -16  -6  -1  503.35   12.30
 -16  -6  -1  508.95   29.70
  16   6   1  498.85   11.20
 -16   6  -1  506.55   23.90
 -16   6  -1  512.85   24.90
  16   6   1  509.55   13.10
 -16   6  -1  483.65   11.30
  16   6   1  503.95   26.90
 -18  -6  -1   14.20    2.30
  18  -6   1    6.80    1.40
 -18  -6  -1   14.70    2.60
 -18  -6  -1   13.30    8.20
  18   6   1   12.30    7.20
 -18   6  -1   12.40    7.20
 -18   6  -1   11.40    1.80
 -18   6  -1   14.40    5.80
  18   6   1   11.70    2.00
  18   6   1    7.70    2.30
  20  -6   1  318.07    9.00
 -20  -6  -1  293.47   24.80
 -20  -6  -1  324.67    9.50
 -20  -6  -1  329.37    9.50
  20   6   1  321.57    8.50
  20   6   1  312.37   10.50
  20   6   1  318.47   22.90
 -20   6  -1  335.17   22.50
 -20   6  -1  295.17   20.50
 -22  -6  -1   74.69    4.90
 -22  -6  -1   77.89    4.90
 -22  -6  -1   83.39   16.80
  22  -6   1   73.39    4.50
  22   6   1   83.09    4.20
  22   6   1   79.99    5.80
 -22   6  -1   76.99    4.30
 -22   6  -1   74.39   13.50
 -22   6  -1   75.79   13.20
  22   6   1   66.69   12.80
 -24  -6  -1  382.16   11.10
 -24  -6  -1  367.86   31.90
 -24  -6  -1  370.26   11.10
  24  -6   1  384.06   11.00
  24   6   1  381.16   12.50
 -24   6  -1  394.96   10.60
  24   6   1  392.46   27.20
 -24   6  -1  388.66   26.40
 -24   6  -1  373.16   25.20
 -26  -6  -1   -0.20    2.10
 -26  -6  -1   15.10   12.50
 -26  -6  -1    5.20    2.30
  26  -6   1    0.70    1.80
 -26   6  -1   -3.00    7.90
 -26   6  -1    1.40    1.40
  26   6   1    1.70    8.50
  26   6   1    6.20    2.80
 -26   6  -1  -11.10    7.10
 -28  -6  -1   85.39    5.50
  28  -6   1   79.89    5.60
 -28  -6  -1   98.49   21.70
 -28  -6  -1   79.69    5.70
  28   6   1   82.79    6.60
 -28   6  -1   60.59   16.30
  28   6   1   66.99   16.20
 -28   6  -1  102.79   17.50
 -28   6  -1   78.89    5.00
  30  -6   1  296.27   10.70
 -30  -6  -1  306.87   10.80
 -30  -6  -1  282.97   10.10
 -30  -6  -1  327.87   35.70
 -30   6  -1  284.97    9.60
  30   6   1  360.36   30.10
 -30   6  -1  297.67   10.20
  30   6   1  296.37   12.00
 -30   6  -1  266.87   27.70
  32  -6   1   25.30    4.00
 -32  -6  -1   23.30    3.80
 -32  -6  -1   -4.70   20.90
 -32  -6  -1   27.40    4.00
 -32   6  -1   26.50    4.10
  32   6   1   27.70    4.90
 -32   6  -1   18.20    2.70
 -33  -7   1    6.50    2.50
 -33  -7   1   14.20   17.90
  33  -7  -1   11.70    2.80
 -33  -7   1   11.00    3.30
  33   7  -1    3.80    2.80
 -33   7   1    6.90    2.80
 -33   7   1   10.20    2.60
 -31  -7   1    6.40    2.70
  31  -7  -1    9.30    2.60
 -31  -7   1   22.90   16.50
 -31  -7   1   12.50    3.10
 -31   7   1    7.00    2.50
 -31   7   1    8.30    2.80
  31   7  -1    5.70    2.70
  31   7  -1   16.30   12.80
 -29  -7   1   -0.10    2.00
  29  -7  -1    2.40    2.20
 -29  -7   1    2.80    2.50
 -29  -7   1   14.30   13.10
 -29   7   1    1.30    1.40
 -29   7   1    0.40    1.80
  29   7  -1    5.80    2.90
 -29   7   1    3.30    9.30
 -27  -7   1  119.19   22.60
 -27  -7   1  130.19    6.60
 -27  -7   1  128.39    6.80
  27  -7  -1  124.19    6.20
 -27   7   1  129.99    5.70
  27   7  -1  130.39    5.90
 -27   7   1   98.49   18.50
  27   7  -1  121.69   19.20
 -27   7   1  108.09   20.20
  27   7  -1  110.29    7.30
  25  -7  -1  118.09    5.70
 -25  -7   1   85.49   18.40
 -25  -7   1  115.49    6.20
 -25  -7   1  108.49    6.10
 -25   7   1  113.09    5.20
 -25   7   1  124.99   16.80
  25   7  -1  112.29    5.40
 -25   7   1  126.99   15.80
  25   7  -1  125.99   18.90
 -23  -7   1  370.86   11.00
 -23  -7   1  358.86   29.30
 -23  -7   1  352.16   10.70
  23  -7  -1  348.67    9.90
 -23   7   1  365.16   24.10
  23   7  -1  334.57    9.70
  23   7  -1  358.26   11.90
 -23   7   1  372.76   27.00
 -23   7   1  344.87    9.50
  23   7  -1  356.96   26.80
 -21  -7   1  267.57   24.60
 -21  -7   1  256.27    8.60
  21  -7  -1  237.08    8.20
 -21  -7   1  268.67    9.00
 -21   7   1  248.28    7.50
  21   7  -1  261.47    8.00
 -21   7   1  260.27   19.10
  21   7  -1  257.47    9.60
  21   7  -1  249.48   22.80
 -21   7   1  275.27   19.30
 -19  -7   1  171.38    6.60
 -19  -7   1  161.68    6.80
  19  -7  -1  165.88    5.80
 -19  -7   1  130.69   17.40
 -19   7   1  191.58   16.20
  19   7  -1  161.68   17.50
 -19   7   1  168.18    5.70
  19   7  -1  173.98    6.30
 -19   7   1  182.78   15.00
 -17  -7   1  296.57    8.80
 -17  -7   1  263.07   22.90
  17  -7  -1  317.77    8.10
 -17  -7   1  288.17    9.20
 -17   7   1  306.37   18.40
  17   7  -1  316.07   23.00
  17   7  -1  290.47    8.40
  17   7  -1  295.67    9.60
 -17   7   1  304.47    7.90
 -17   7   1  335.67   18.70
 -15  -7   1    8.00    2.00
 -15  -7   1    5.80    5.90
 -15  -7   1    3.70    1.90
  15  -7  -1    3.20    1.10
  15   7  -1    6.80    6.90
 -15   7   1    6.60    1.30
 -15   7   1    2.50    3.60
 -15   7   1    3.50    3.90
  15   7  -1    5.90    2.10
  15   7  -1    3.30    1.60
 -13  -7   1  216.38   18.10
  13  -7  -1  231.38    6.10
 -13  -7   1  213.88    7.40
 -13  -7   1  229.68    7.50
 -13  -7   1  229.28    6.90
  13   7  -1  230.18    6.90
 -13   7   1  217.88   14.00
  13   7  -1  212.78    7.40
 -13   7   1  227.38    6.10
  13   7  -1  231.18   18.40
 -13   7   1  218.98   14.10
 -11  -7   1  147.39    5.80
 -11  -7   1  145.29    5.10
  11  -7  -1  145.89    4.40
 -11  -7   1  140.69   14.10
 -11  -7   1  144.09    5.60
  11   7  -1  133.69   14.10
 -11   7   1  138.89   10.90
  11   7  -1  144.29    5.60
 -11   7   1  145.49    4.50
  11   7  -1  143.29    5.20
 -11   7   1  154.08   10.90
  -9  -7   1   17.60    5.90
  -9  -7   1   11.00    1.80
  -9  -7   1   14.20    1.90
   9  -7  -1   15.10    1.60
  -9  -7   1   13.50    2.00
  -9   7   1   13.60    4.10
  -9   7   1   19.60    5.50
   9   7  -1   13.10    1.90
   9   7  -1    9.40    1.60
   9   7  -1   11.70    6.20
  -9   7   1   14.50    1.60
   7  -7  -1  219.48    5.70
  -7  -7   1  213.08    6.40
  -7  -7   1  223.18    5.90
  -7  -7   1  207.38   15.20
   7  -7  -1  214.58   12.00
   7  -7  -1  219.08    5.40
  -7  -7   1  209.98    6.80
   7   7  -1  195.48   15.60
   7   7  -1  223.98    6.60
   7   7  -1  216.88    6.30
  -7   7   1  217.58    5.70
  -7   7   1  227.18   13.20
   5  -7  -1  568.64   11.50
  -5  -7   1  604.14   25.10
  -5  -7   1  595.14   13.10
   5  -7  -1  592.54   20.70
  -5  -7   1  596.24   12.60
   5  -7  -1  582.04   11.90
  -5   7   1  565.14   21.60
  -5   7   1  577.14   11.80
   5   7  -1  591.34   26.40
   5   7  -1  595.74   12.50
  -3  -7   1   45.10    7.60
   3  -7  -1   43.40    2.20
   3  -7  -1   47.10    2.60
  -3  -7   1   43.70    2.80
   3  -7  -1   50.19    5.90
  -3  -7   1   42.30    3.10
   3   7  -1   43.80    3.10
   3   7  -1   44.00    2.80
  -3   7   1   48.30    2.70
   3   7  -1   50.59    8.70
  -3   7   1   55.99    8.00
   3   7  -1   47.00    3.00
  -1  -7   1 2961.90   66.09
   1  -7  -1 2880.51   62.99
   1   7  -1 2847.22   50.19
  -1   7   1 3001.00   65.99
   1   7  -1 2901.51   68.19
   1   7  -1 2793.22   49.60
  -1  -7  -1   19.10    2.00
   1  -7   1   23.30    5.40
   1  -7   1   18.50    1.90
  -1  -7  -1   19.80    4.90
  -1  -7  -1   19.00    2.20
  -1   7  -1   14.50    5.00
  -1   7  -1   21.00    2.30
   1   7   1   17.50    1.80
   1   7   1   20.10    2.30
   1   7   1   18.20    2.00
   1   7   1   20.20    5.60
   3  -7   1  830.92   17.40
  -3  -7  -1  808.52   16.00
  -3  -7  -1  834.02   16.50
   3  -7   1  835.72   27.10
   3  -7   1  808.62   15.70
  -3  -7  -1  804.92   28.20
   3   7   1  814.52   15.80
   3   7   1  838.72   30.20
  -3   7  -1  821.42   16.10
  -3   7  -1  804.72   28.30
   3   7   1  838.22   16.10
  -5  -7  -1   57.69    3.50
   5  -7   1   68.59    3.10
   5  -7   1   62.99    2.80
   5  -7   1   63.29    7.20
  -5  -7  -1   62.19    3.30
  -5  -7  -1   69.49    8.50
  -5   7  -1   60.59    3.00
  -5   7  -1   58.49    8.60
   5   7   1   62.29    3.20
   5   7   1   66.29    3.40
   5   7   1   51.79    8.90
  -7  -7  -1  223.88    5.90
   7  -7   1  225.38    5.90
  -7  -7  -1  230.98    6.70
  -7  -7  -1  257.27   16.80
  -7  -7  -1  238.58    7.00
   7  -7   1  234.88   13.60
  -7   7  -1  239.68    6.30
  -7   7  -1  227.48   14.10
   7   7   1  232.98   16.30
   7   7   1  231.58    6.30
   7   7   1  225.08    6.80
  -9  -7  -1   20.70    2.50
   9  -7   1   29.60    2.90
  -9  -7  -1   19.60    2.40
  -9  -7  -1   23.90    2.30
  -9  -7  -1   28.00    7.80
  -9   7  -1   22.20    2.00
  -9   7  -1   18.10    4.90
   9   7   1   23.80    7.40
  -9   7  -1   22.40    5.50
   9   7   1   22.00    2.50
   9   7   1   19.70    2.10
 -11  -7  -1  300.57    7.80
 -11  -7  -1  300.67   20.90
  11  -7   1  311.97    7.60
 -11  -7  -1  290.57    8.50
 -11   7  -1  311.27   17.30
  11   7   1  309.07    8.80
  11   7   1  311.57    7.90
 -11   7  -1  306.07   17.00
  11   7   1  305.57   19.90
 -11   7  -1  319.87    7.90
  13  -7   1  457.75   10.50
 -13  -7  -1  459.55   26.60
 -13  -7  -1  462.65   11.60
 -13  -7  -1  458.45   10.90
  13   7   1  485.05   12.10
 -13   7  -1  483.15   22.80
  13   7   1  480.15   10.80
  13   7   1  494.25   26.80
 -13   7  -1  483.85   22.80
 -13   7  -1  454.85   10.70
 -15  -7  -1  418.56   11.10
  15  -7   1  427.16   10.10
 -15  -7  -1  417.16   10.50
 -15  -7  -1  431.16   27.10
 -15   7  -1  419.16   21.90
 -15   7  -1  430.36   22.30
  15   7   1  427.46   10.10
  15   7   1  438.76   11.80
 -15   7  -1  431.86   10.20
  15   7   1  434.86   25.60
 -17  -7  -1  225.88    7.20
 -17  -7  -1  207.28   20.00
 -17  -7  -1  219.38    7.50
  17  -7   1  222.68    6.80
 -17   7  -1  204.68   16.30
  17   7   1  212.98    8.10
 -17   7  -1  199.18   15.60
  17   7   1  218.48    6.70
  17   7   1  217.68   18.70
 -19  -7  -1  502.65   32.20
 -19  -7  -1  487.45   12.50
  19  -7   1  461.55   11.60
 -19  -7  -1  497.25   12.30
  19   7   1  495.65   13.60
  19   7   1  500.25   11.50
  19   7   1  440.86   27.60
 -19   7  -1  437.06   30.10
 -19   7  -1  448.16   25.00
 -19   7  -1  462.95   11.70
 -21  -7  -1  115.79    5.80
 -21  -7  -1   97.59   18.00
  21  -7   1  111.39    5.20
 -21  -7  -1  118.19    5.80
  21   7   1  114.49    5.00
 -21   7  -1  119.19    5.20
 -21   7  -1   92.99   14.10
  21   7   1  155.58   17.70
 -21   7  -1  109.59   14.10
  21   7   1  114.19    6.60
 -23  -7  -1   87.99    5.40
 -23  -7  -1   73.99   16.20
  23  -7   1   81.19    4.80
 -23   7  -1   84.09   13.70
 -23   7  -1   90.89    4.70
  23   7   1   90.19   16.50
 -23   7  -1   72.39   12.70
  23   7   1   81.29    6.00
  23   7   1   90.89    4.60
 -25  -7  -1    8.80   10.10
 -25  -7  -1    4.20    2.30
  25  -7   1    7.80    2.40
 -25  -7  -1    4.60    2.30
 -25   7  -1   11.50    9.20
 -25   7  -1    8.50    2.20
  25   7   1   -8.40    8.00
 -25   7  -1  -13.20    8.20
 -27  -7  -1    9.30    2.70
 -27  -7  -1   -1.10   13.70
  27  -7   1   10.70    2.70
 -27  -7  -1    3.80    2.00
 -27   7  -1    9.40   11.40
  27   7   1    9.80    3.30
 -27   7  -1   11.60   10.80
 -27   7  -1    5.30    2.00
  27   7   1   13.00   11.90
  29  -7   1    0.80    2.20
 -29  -7  -1   -2.40    1.90
 -29  -7  -1    0.80    1.80
 -29  -7  -1    7.10   14.00
 -29   7  -1    3.20   11.50
 -29   7  -1    1.40    1.90
  29   7   1   -1.30    2.10
  29   7   1   19.00   11.90
  31  -7   1   -2.50    2.20
 -31  -7  -1    3.50    2.60
 -31  -7  -1    3.20    2.20
 -31   7  -1    1.10    1.90
 -31   7  -1    1.10    2.00
  31   7   1    3.00    3.30
 -32  -8   1   61.79    5.70
 -32  -8   1   72.99    5.50
  32  -8  -1   70.79    5.80
  32   8  -1   64.89    6.50
 -32   8   1   72.99    5.00
 -32   8   1   68.69    5.30
 -30  -8   1   13.10    3.00
  30  -8  -1   13.30    2.90
 -30  -8   1   20.40   18.30
 -30  -8   1   20.30    3.60
  30   8  -1   17.00    3.90
 -30   8   1   13.40    3.20
  30   8  -1    7.60   12.80
 -30   8   1   16.40    3.80
 -28  -8   1  162.98    7.70
 -28  -8   1  167.18    7.70
  28  -8  -1  153.58    7.10
  28   8  -1  134.59   20.40
  28   8  -1  155.48    8.50
 -28   8   1  156.38    6.60
  28   8  -1  166.08    6.80
 -26  -8   1   91.09   19.90
 -26  -8   1   78.89    5.60
 -26  -8   1   78.69    5.50
  26  -8  -1   79.19    5.00
  26   8  -1   84.09   17.10
 -26   8   1   57.29   13.60
 -26   8   1   72.79    4.50
  26   8  -1   76.69    6.20
  26   8  -1   81.49    4.90
 -24  -8   1    5.50    2.20
 -24  -8   1    3.30    2.40
  24  -8  -1    3.80    1.90
 -24  -8   1   -1.30    9.40
 -24   8   1    2.40    1.40
 -24   8   1   -5.30    6.40
  24   8  -1    3.00   10.60
  24   8  -1    2.40    1.90
  24   8  -1    3.40    2.20
 -24   8   1    1.10    7.30
  22  -8  -1   24.20    2.70
 -22  -8   1   15.70    2.80
 -22  -8   1   21.10    3.40
 -22  -8   1   47.30   14.00
 -22   8   1   29.70    3.10
  22   8  -1   18.40    3.10
 -22   8   1   28.50    8.00
  22   8  -1   13.60    9.90
 -22   8   1   32.20    8.90
  22   8  -1   23.20    2.80
 -20  -8   1  718.73   16.70
 -20  -8   1  719.63   39.70
  20  -8  -1  736.83   21.00
 -20   8   1  718.93   32.40
  20   8  -1  661.13   36.90
 -20   8   1  724.53   15.60
  20   8  -1  704.23   17.90
 -20   8   1  730.63   31.80
  20   8  -1  719.03   16.10
  18  -8  -1   59.39    3.50
 -18  -8   1   64.29    4.70
 -18  -8   1   61.39    4.40
 -18  -8   1   67.09   13.90
  18   8  -1   55.69   12.30
 -18   8   1   57.89   10.30
 -18   8   1   55.29    3.50
 -18   8   1   49.80    9.20
  18   8  -1   54.79    4.70
  18   8  -1   62.09    4.20
 -16  -8   1  280.37    9.10
 -16  -8   1  253.27    8.70
 -16  -8   1  256.87   22.60
 -16  -8   1  283.77    8.40
  16  -8  -1  264.87    7.30
  16   8  -1  263.27    9.00
 -16   8   1  284.37   17.60
 -16   8   1  276.67    7.50
 -16   8   1  259.57   16.80
  16   8  -1  278.07   22.20
  16   8  -1  264.17    8.00
 -14  -8   1  801.82   37.50
  14  -8  -1  812.32   16.40
 -14  -8   1  829.12   18.50
 -14  -8   1  836.42   18.50
 -14  -8   1  848.42   17.50
 -14   8   1  809.52   30.30
  14   8  -1  849.02   38.10
  14   8  -1  818.82   17.40
 -14   8   1  833.32   16.70
 -14   8   1  834.42   30.70
  14   8  -1  831.62   18.60
 -12  -8   1   52.59    3.70
 -12  -8   1   47.30    3.80
 -12  -8   1   48.30    3.30
  12  -8  -1   57.19    2.80
  12   8  -1   49.20    3.80
 -12   8   1   39.00    6.70
 -12   8   1   43.80    8.00
 -12   8   1   51.29    2.90
  12   8  -1   33.60    9.40
  12   8  -1   44.70    3.40
  10  -8  -1   -0.10    0.80
 -10  -8   1    0.80    4.30
 -10  -8   1   -0.40    1.30
 -10  -8   1   -0.90    1.90
 -10  -8   1    1.00    1.60
 -10   8   1   -0.20    0.70
 -10   8   1    2.10    2.80
  10   8  -1   -0.30    1.10
  10   8  -1    1.30    1.30
 -10   8   1   -4.60    3.10
   8  -8  -1  895.01   17.00
   8  -8  -1  889.11   17.40
  -8  -8   1  941.31   18.60
   8  -8  -1  920.11   29.10
  -8  -8   1  907.41   35.30
  -8  -8   1  872.81   17.50
  -8  -8   1  894.11   18.90
   8   8  -1  916.11   18.20
   8   8  -1  907.41   18.50
  -8   8   1  890.31   30.40
   8   8  -1  871.61   36.30
  -8   8   1  878.11   17.40
  -6  -8   1  481.25   23.90
   6  -8  -1  496.45   10.60
  -6  -8   1  491.75   11.30
   6  -8  -1  526.05   20.80
  -6  -8   1  506.55   11.90
   6  -8  -1  484.95   10.20
  -6   8   1  476.95   21.00
   6   8  -1  486.05   11.30
  -6   8   1  480.85   10.60
   6   8  -1  479.55   11.10
   6   8  -1  490.55   25.50
   4  -8  -1   52.39    6.40
   4  -8  -1   45.60    2.70
  -4  -8   1   38.90    8.10
   4  -8  -1   49.70    2.40
  -4  -8   1   48.60    3.00
  -4  -8   1   46.90    3.30
  -4   8   1   50.49    2.80
   4   8  -1   48.30    3.10
   4   8  -1   44.40    3.20
   4   8  -1   44.50    9.30
   4   8  -1   50.79    3.20
  -2  -8   1  230.88    6.40
   2  -8  -1  228.08    6.30
  -2  -8   1  237.28    6.90
   2  -8  -1  234.68   13.50
  -2  -8   1  226.98   14.90
   2  -8  -1  234.58    5.90
  -2   8   1  230.78    6.30
   2   8  -1  225.18    6.80
   2   8  -1  234.98    6.50
  -2   8   1  231.58   14.80
   2   8  -1  236.58    6.80
   2   8  -1  268.77   17.10
   0  -8  -1    1.50    1.20
   0  -8   1    1.60    1.10
   0  -8  -1   -2.10    2.30
   0  -8  -1    1.60    1.00
   0  -8   1   -0.60    2.80
   0  -8   1    4.30    1.50
   0   8  -1    2.00    1.30
   0   8   1    2.70    1.20
   0   8   1    2.50    3.50
   0   8   1    1.60    1.20
   0   8  -1    2.70    1.40
   0   8   1    2.20    1.10
   0   8  -1    1.50    3.50
  -2  -8  -1  162.68   12.10
  -2  -8  -1  179.28    5.70
  -2  -8  -1  171.68    5.20
   2  -8   1  166.68    5.40
   2  -8   1  164.18   12.30
   2  -8   1  167.08    5.00
   2   8   1  167.38    5.10
  -2   8  -1  189.48   13.60
   2   8   1  194.48   14.80
   2   8   1  172.38    5.60
   2   8   1  170.98    5.20
  -2   8  -1  165.18    5.40
  -4  -8  -1   88.39    4.30
   4  -8   1   94.99    3.90
  -4  -8  -1  102.49   10.30
  -4  -8  -1   92.09    3.90
   4  -8   1   97.89    3.60
   4  -8   1   91.09    8.80
   4   8   1   92.19    3.90
   4   8   1   88.89    3.90
  -4   8  -1  101.79    4.00
  -4   8  -1   88.59    9.90
  -6  -8  -1  944.61   19.10
   6  -8   1  935.81   30.80
  -6  -8  -1  914.31   34.60
   6  -8   1  942.31   18.30
   6  -8   1  924.11   17.80
  -6  -8  -1  904.61   18.50
   6   8   1  940.71   19.10
   6   8   1  908.41   35.00
   6   8   1  942.91   18.20
  -6   8  -1  938.01   18.40
   8  -8   1  213.78    6.10
   8  -8   1  207.18    5.80
  -8  -8  -1  198.98    6.50
  -8  -8  -1  211.58    6.80
  -8  -8  -1  225.68   17.10
  -8  -8  -1  201.38    5.70
  -8   8  -1  209.38   14.50
   8   8   1  214.48    6.70
   8   8   1  203.88    6.10
   8   8   1  235.98   17.90
  -8   8  -1  204.38    6.10
 -10  -8  -1    8.50    6.00
 -10  -8  -1   11.70    1.90
 -10  -8  -1   21.30    2.80
 -10  -8  -1   15.70    1.90
  10  -8   1   16.50    2.00
  10   8   1    9.60    5.70
 -10   8  -1   11.10    4.80
  10   8   1   16.10    2.00
  10   8   1   14.50    2.10
 -10   8  -1   17.80    2.10
 -10   8  -1   13.00    5.50
 -12  -8  -1   82.59    4.60
 -12  -8  -1   80.79    4.00
 -12  -8  -1   86.09    4.70
  12  -8   1   86.99    3.80
 -12  -8  -1   97.49   14.60
  12   8   1   70.09   12.00
 -12   8  -1   88.39   10.10
 -12   8  -1  107.29   11.10
  12   8   1   93.29    4.20
  12   8   1   86.39    4.70
 -12   8  -1   87.89    4.00
 -14  -8  -1  109.99   16.10
 -14  -8  -1  113.79    4.80
  14  -8   1  106.59    4.30
 -14  -8  -1   97.89    5.20
  14   8   1   97.29    5.30
 -14   8  -1  114.89   11.60
  14   8   1  108.99   14.00
 -14   8  -1   93.29   10.70
  14   8   1  103.69    4.60
 -14   8  -1  107.89    4.50
 -16  -8  -1  158.18   19.00
 -16  -8  -1  130.19    6.00
 -16  -8  -1  135.79    5.60
  16  -8   1  138.29    5.20
  16   8   1  132.59    6.40
  16   8   1  122.09   16.60
  16   8   1  134.59    5.20
 -16   8  -1  130.39    5.20
 -16   8  -1  111.09   12.70
 -16   8  -1  133.39   13.80
 -18  -8  -1  235.78   22.50
 -18  -8  -1  252.27    8.40
  18  -8   1  243.08    7.70
 -18  -8  -1  236.78    7.90
  18   8   1  226.18    7.20
 -18   8  -1  240.38    7.40
  18   8   1  265.67   21.80
 -18   8  -1  222.28   18.50
 -18   8  -1  229.18   17.90
  18   8   1  233.88    8.80
 -20  -8  -1  180.28    7.00
 -20  -8  -1  161.38   20.10
 -20  -8  -1  181.48    7.30
  20  -8   1  180.98    6.60
  20   8   1  172.88    7.90
 -20   8  -1  177.28   16.40
  20   8   1  178.38    6.40
  20   8   1  195.28   19.60
 -20   8  -1  182.68    6.50
  22  -8   1    1.30    1.70
 -22  -8  -1    0.30    1.50
 -22  -8  -1    1.90    2.10
 -22  -8  -1    5.30    9.40
  22   8   1    2.30    2.40
  22   8   1    1.40    1.60
  22   8   1    2.00    9.00
 -22   8  -1   -0.20    1.40
 -22   8  -1    6.60    7.50
 -22   8  -1    7.80    7.10
  24  -8   1   16.90    2.90
 -24  -8  -1    9.30    2.20
 -24  -8  -1    3.10   12.80
 -24  -8  -1   14.40    2.90
 -24   8  -1   22.50    3.00
  24   8   1   14.00    2.60
  24   8   1   16.20    3.10
  24   8   1   10.30   10.00
 -24   8  -1   17.00    9.10
 -24   8  -1   25.30    9.00
 -26  -8  -1  191.58    7.90
  26  -8   1  195.58    7.80
 -26  -8  -1  189.98    8.00
 -26  -8  -1  167.98   25.70
  26   8   1  173.88    8.90
  26   8   1  173.48   21.50
 -26   8  -1  180.38    7.20
 -26   8  -1  187.38   22.80
 -28  -8  -1    1.40    2.20
 -28  -8  -1   -0.40   13.70
  28  -8   1    7.00    2.30
 -28  -8  -1    3.90    1.80
  28   8   1    3.30    2.50
 -28   8  -1   -0.10    9.60
 -28   8  -1    5.50    2.00
 -30  -8  -1    5.10    2.20
  30  -8   1   -0.90    1.90
 -30  -8  -1    0.50    2.20
  30   8   1   -0.70    2.10
 -30   8  -1   -1.10    1.60
 -31  -9   1   19.50    3.70
  31  -9  -1   14.60    3.20
 -31  -9   1   13.40    3.30
 -31   9   1   19.20    3.20
  31   9  -1    8.90    3.20
 -31   9   1   15.20    3.10
  29  -9  -1   41.20    4.30
 -29  -9   1   48.00    5.10
 -29  -9   1   48.80   19.00
 -29  -9   1   45.90    4.90
 -29   9   1   44.90    4.50
  29   9  -1   45.40    4.30
  29   9  -1   49.99    5.80
 -27  -9   1  179.18   29.20
 -27  -9   1  189.38    8.20
 -27  -9   1  170.08    7.90
  27  -9  -1  175.58    7.30
  27   9  -1  144.99   23.20
 -27   9   1  176.18    7.00
 -27   9   1  198.38   22.00
  27   9  -1  171.48    7.10
  27   9  -1  168.28    8.80
 -25  -9   1   19.80   13.70
 -25  -9   1   14.60    2.80
  25  -9  -1   23.40    3.00
 -25  -9   1   20.20    3.10
 -25   9   1   32.40   10.80
  25   9  -1   14.70    2.70
  25   9  -1   27.30   14.10
  25   9  -1   22.80    4.20
 -25   9   1   17.90    2.50
  23  -9  -1    1.00    1.70
 -23  -9   1   -1.00    1.90
 -23  -9   1   -1.00   10.20
 -23  -9   1    2.50    2.30
 -23   9   1   13.40    8.00
  23   9  -1    4.90    9.60
  23   9  -1    0.60    2.30
 -23   9   1    0.00    6.40
 -23   9   1    1.70    1.60
  23   9  -1    2.50    1.90
 -21  -9   1  207.98    7.90
  21  -9  -1  209.78    7.00
 -21  -9   1  194.88   22.90
 -21  -9   1  203.98    8.30
 -21   9   1  197.58    6.90
  21   9  -1  186.28   21.30
 -21   9   1  196.08   17.90
  21   9  -1  201.38    7.30
  21   9  -1  207.78    8.70
 -21   9   1  201.38   17.70
 -19  -9   1   91.59   16.70
  19  -9  -1   98.69    4.60
 -19  -9   1  108.49    5.70
 -19  -9   1  110.89    6.10
 -19  -9   1  111.89    6.40
  19   9  -1  108.59    5.40
 -19   9   1  105.29    4.80
 -19   9   1  107.69   12.70
  19   9  -1  117.19   18.70
  19   9  -1  103.19    6.20
 -17  -9   1  862.21   20.30
 -17  -9   1  874.61   20.20
  17  -9  -1  907.11   18.30
 -17  -9   1  944.91   44.60
 -17  -9   1  910.41   19.30
  17   9  -1  905.71   19.10
  17   9  -1  872.91   20.40
 -17   9   1  910.11   35.10
  17   9  -1  857.01   41.60
 -17   9   1  862.61   18.70
 -17   9   1  952.30   35.60
 -15  -9   1  234.18    7.60
 -15  -9   1  226.68    8.30
 -15  -9   1  239.38    8.40
 -15  -9   1  248.28   21.60
  15  -9  -1  228.78    6.70
 -15   9   1  245.88    7.10
  15   9  -1  220.98    7.50
  15   9  -1  239.88   21.70
 -15   9   1  239.28   16.70
  15   9  -1  224.58    8.30
 -15   9   1  243.68   17.40
 -13  -9   1  205.38    6.80
 -13  -9   1  231.98    8.10
 -13  -9   1  211.58   19.10
  13  -9  -1  219.98    6.20
 -13  -9   1  206.88    7.50
  13   9  -1  218.58    7.70
 -13   9   1  219.48    6.50
  13   9  -1  219.08    7.20
 -13   9   1  215.18   15.40
 -13   9   1  201.88   15.00
  13   9  -1  205.38   19.30
 -11  -9   1   54.99    3.80
 -11  -9   1   51.39    3.40
 -11  -9   1   60.89   11.40
  11  -9  -1   48.50    3.00
 -11  -9   1   57.39    4.20
  11  -9  -1   56.09    2.90
  11   9  -1   57.89    3.80
  11   9  -1   29.10    9.60
  11   9  -1   51.29    3.80
 -11   9   1   52.19    9.10
 -11   9   1   51.69    3.10
 -11   9   1   45.90    8.00
  -9  -9   1   78.99   12.50
   9  -9  -1   77.39    8.80
   9  -9  -1   82.89    3.70
  -9  -9   1   86.99    3.90
  -9  -9   1   85.19    4.70
   9  -9  -1   82.59    3.40
  -9  -9   1   84.19    4.40
   9   9  -1   85.89    4.40
   9   9  -1   79.99    4.20
  -9   9   1   78.89    3.60
   9   9  -1   95.69   14.90
  -9   9   1   80.49    9.70
   7  -9  -1   -0.70    2.40
  -7  -9   1    1.00    1.50
  -7  -9   1   -0.20    4.50
  -7  -9   1    1.30    1.10
   7  -9  -1    3.90    1.10
   7   9  -1    2.40    1.50
  -7   9   1    0.60    3.40
   7   9  -1    6.40    4.90
   7   9  -1   -0.70    1.30
  -7   9   1    2.40    1.10
   5  -9  -1    4.80    1.40
  -5  -9   1    2.40    1.30
   5  -9  -1    7.40    3.60
  -5  -9   1    4.10    1.60
   5  -9  -1    3.40    1.00
  -5   9   1    1.10    3.80
   5   9  -1    7.40    1.70
   5   9  -1    7.00    5.10
   5   9  -1    6.00    1.70
  -5   9   1    6.50    1.40
  -3  -9   1    6.30    1.50
   3  -9  -1    3.90    1.20
   3  -9  -1    4.30    1.10
   3  -9  -1    2.00    3.10
  -3  -9   1    4.30    1.40
   3   9  -1    6.70    1.60
   3   9  -1    5.60    1.70
   3   9  -1    6.00    1.40
   3   9  -1    3.70    5.10
  -3   9   1    5.70    4.40
  -3   9   1    7.30    1.60
   1  -9  -1   50.89    7.90
  -1  -9   1   52.09    3.40
   1  -9  -1   44.50    3.00
   1  -9  -1   52.49    2.80
  -1  -9   1   50.99    3.00
  -1  -9   1   62.29   11.80
   1   9  -1   52.99    3.20
  -1   9   1   42.90    2.70
  -1   9   1   50.99    9.10
  -1   9   1   53.89    3.10
   1   9  -1   50.39    3.30
  -1   9   1   54.59    2.90
   1   9  -1   49.50    3.00
   1   9  -1   52.19    9.80
   1  -9   1    9.20    1.60
  -1  -9  -1    7.80    4.10
  -1  -9  -1   10.80    1.60
  -1  -9  -1   10.40    1.90
   1  -9   1    8.40    1.40
  -1   9  -1   16.20    2.20
   1   9   1   12.40    1.70
   1   9   1    9.40    1.70
   1   9   1    9.80    1.70
  -1   9  -1   16.40    5.60
   1   9   1   10.90    5.70
  -3  -9  -1  112.69    4.40
   3  -9   1  115.49    4.60
   3  -9   1  118.29    4.20
  -3  -9  -1  123.79   11.20
   3  -9   1  110.59   10.50
  -3  -9  -1  113.09    4.90
   3   9   1  116.49    4.40
  -3   9  -1  115.19    4.60
   3   9   1  114.09    4.40
   3   9   1  119.79   12.90
  -3   9  -1  112.79   11.90
   5  -9   1    8.70    4.70
   5  -9   1    6.30    1.50
  -5  -9  -1    5.90    4.10
  -5  -9  -1    7.20    1.50
  -5  -9  -1    9.90    1.80
   5  -9   1    8.80    1.50
  -5   9  -1   12.30    5.30
  -5   9  -1    8.60    1.60
   5   9   1    7.90    1.90
   5   9   1   11.30    1.80
   5   9   1    7.30    6.20
  -7  -9  -1   78.49    4.40
  -7  -9  -1   82.99    4.10
  -7  -9  -1   85.19   10.70
   7  -9   1   77.99    3.50
   7  -9   1   81.29    3.90
   7  -9   1   87.69    9.50
  -7   9  -1   86.59   10.40
   7   9   1   78.69    3.90
   7   9   1   74.29    4.00
   7   9   1   87.19   13.30
  -7   9  -1   82.79    3.90
   9  -9   1  298.67   17.70
  -9  -9  -1  295.47   20.70
  -9  -9  -1  273.17    8.50
  -9  -9  -1  280.87    7.30
   9  -9   1  287.87    7.50
   9  -9   1  287.87    7.80
  -9  -9  -1  283.57    8.30
   9   9   1  278.57    8.40
   9   9   1  292.97   20.90
  -9   9  -1  284.07   18.30
   9   9   1  289.27    7.90
  -9   9  -1  286.37    7.80
 -11  -9  -1  579.54   12.40
  11  -9   1  556.64   12.30
 -11  -9  -1  558.04   13.60
 -11  -9  -1  542.25   29.30
 -11  -9  -1  548.85   13.70
 -11   9  -1  582.54   26.90
  11   9   1  569.54   13.80
 -11   9  -1  564.54   12.80
 -11   9  -1  569.44   25.30
  11   9   1  566.94   30.40
  11   9   1  549.45   12.70
 -13  -9  -1   50.69    4.10
 -13  -9  -1   59.29    4.30
 -13  -9  -1   60.49    3.70
  13  -9   1   48.10    3.20
 -13  -9  -1   40.80   10.90
 -13   9  -1   60.49   10.50
 -13   9  -1   53.29    9.10
  13   9   1   54.49   11.30
 -13   9  -1   47.50    3.30
  13   9   1   51.79    4.10
  13   9   1   51.29    3.60
 -15  -9  -1  217.38    7.20
 -15  -9  -1  236.38   21.70
  15  -9   1  210.18    6.70
 -15  -9  -1  219.88    8.00
 -15  -9  -1  224.48    8.20
  15   9   1  231.78    7.20
  15   9   1  227.58    8.30
 -15   9  -1  232.08   17.70
  15   9   1  218.08   20.90
 -15   9  -1  233.68   10.90
 -15   9  -1  202.08   16.30
 -17  -9  -1  237.28    7.80
 -17  -9  -1  246.68    8.50
 -17  -9  -1  228.58   22.50
  17  -9   1  226.58    7.60
  17   9   1  233.28    7.50
  17   9   1  246.18   22.70
 -17   9  -1  250.87   18.80
  17   9   1  257.27    9.20
 -17   9  -1  230.18    7.50
 -17   9  -1  236.78   19.00
 -19  -9  -1   -0.70    8.00
 -19  -9  -1   12.60    2.50
 -19  -9  -1    8.20    2.20
  19  -9   1   17.40    2.60
 -19   9  -1   12.10    2.10
 -19   9  -1   12.80    7.00
 -19   9  -1   13.40    8.10
  19   9   1   11.30    2.20
  19   9   1   15.60    8.10
  19   9   1    5.70    2.20
 -21  -9  -1  489.95   33.90
 -21  -9  -1  445.86   12.80
  21  -9   1  472.05   12.10
 -21  -9  -1  476.25   12.60
 -21   9  -1  449.46   27.80
  21   9   1  491.15   11.90
  21   9   1  402.26   35.60
  21   9   1  461.55   14.00
 -21   9  -1  472.25   12.20
 -23  -9  -1   45.40    4.40
  23  -9   1   44.00    4.00
 -23  -9  -1   17.30   11.70
  23   9   1   44.60    5.30
 -23   9  -1   52.49   12.20
 -23   9  -1   57.29   12.60
 -23   9  -1   39.90    3.70
  23   9   1   45.10    4.40
  23   9   1   20.50   11.70
 -25  -9  -1    2.60    2.20
 -25  -9  -1  -24.50   13.50
  25  -9   1    3.20    2.10
 -25  -9  -1    6.60    2.50
  25   9   1    3.60    2.20
  25   9   1    1.10   10.20
 -25   9  -1    1.30    1.70
 -25   9  -1    3.20    8.50
  25   9   1    2.40    1.90
  27  -9   1   10.70    2.60
 -27  -9  -1   11.70    2.80
 -27  -9  -1    7.90    2.50
  27   9   1    9.60    3.00
 -27   9  -1   18.30    3.10
 -27   9  -1   11.20   12.30
 -29  -9  -1  109.09    6.60
  29  -9   1  132.79    7.00
 -29  -9  -1  117.59    6.70
  29   9   1  115.09    7.70
 -29   9  -1  116.49    6.20
 -30 -10   1   -0.90    2.30
 -30 -10   1    1.90    2.40
  30 -10  -1    3.20    2.10
  30  10  -1   -1.80    2.30
  30  10  -1    1.60    2.00
 -30  10   1    2.20    1.90
 -28 -10   1   37.10    4.60
 -28 -10   1   32.70    4.00
  28 -10  -1   25.20    3.30
  28  10  -1   37.70    5.30
  28  10  -1   33.70    3.80
 -28  10   1   21.80    3.00
  26 -10  -1  120.79    6.00
 -26 -10   1  113.79    7.40
 -26 -10   1  121.49    6.90
 -26 -10   1  110.69    6.60
 -26 -10   1  100.19   22.00
  26  10  -1  124.69    7.60
  26  10  -1  119.19   24.50
 -26  10   1  102.59   17.90
  26  10  -1  110.69    5.90
 -26  10   1  113.09    5.70
 -24 -10   1   -2.70   12.00
 -24 -10   1   18.60    3.10
 -24 -10   1   21.30    3.40
 -24 -10   1   10.80    3.10
  24 -10  -1   20.20    2.80
  24  10  -1   20.70    3.70
  24  10  -1   36.70   15.20
  24  10  -1   15.90    2.70
 -24  10   1    9.70    9.70
 -24  10   1   17.40    2.60
 -22 -10   1    2.10    2.50
  22 -10  -1    1.20    1.60
 -22 -10   1   -0.50    2.00
 -22 -10   1   -1.10    2.80
 -22 -10   1   -8.00    9.60
 -22  10   1   13.80    8.30
  22  10  -1    4.20    2.60
  22  10  -1    1.60    2.00
  22  10  -1   -1.10   10.30
 -22  10   1    1.20    1.50
 -20 -10   1  159.18    7.70
  20 -10  -1  167.78    6.20
 -20 -10   1  192.78   22.10
 -20 -10   1  168.08    7.70
 -20  10   1  174.28    6.40
  20  10  -1  162.98    6.80
  20  10  -1  178.28    8.10
 -20  10   1  152.98   16.50
 -20  10   1  137.99   14.90
  20  10  -1  169.18   22.00
 -18 -10   1   94.49   16.80
 -18 -10   1   93.89    5.20
 -18 -10   1   93.59    5.90
 -18 -10   1   87.19    5.80
  18 -10  -1   89.09    4.40
 -18  10   1   67.99   11.40
 -18  10   1   78.99   12.60
  18  10  -1   86.59   16.10
  18  10  -1   90.99    5.80
  18  10  -1   92.89    5.30
 -18  10   1   88.19    4.50
 -16 -10   1  106.79    5.30
 -16 -10   1   94.09   16.20
  16 -10  -1   94.19    5.60
 -16 -10   1  115.59    6.20
  16  10  -1  110.79    5.50
 -16  10   1  106.59    4.80
  16  10  -1  120.59   19.40
 -16  10   1  109.79   12.60
  16  10  -1  106.09    5.90
 -14 -10   1   -1.40    1.50
 -14 -10   1   12.70    7.20
 -14 -10   1    2.40    3.00
 -14 -10   1    1.90    2.00
  14 -10  -1    1.70    1.20
 -14  10   1   -1.70    4.40
  14  10  -1   -0.70    1.80
 -14  10   1    1.20    4.40
  14  10  -1    0.60    1.50
  14  10  -1    3.00    7.60
 -14  10   1    0.50    1.30
 -12 -10   1   73.49    4.60
 -12 -10   1   54.09   11.70
 -12 -10   1   68.19    3.90
  12 -10  -1   61.99    3.70
  12 -10  -1   61.29    3.30
 -12 -10   1   56.49    4.60
 -12  10   1   64.09    3.60
  12  10  -1   62.09   12.90
  12  10  -1   66.39    4.40
  12  10  -1   68.69    4.60
 -12  10   1   66.09   10.20
 -12  10   1   68.59   10.90
 -10 -10   1 1212.48   25.50
 -10 -10   1 1256.97   24.90
  10 -10  -1 1229.58   23.80
 -10 -10   1 1221.88   45.90
  10 -10  -1 1234.48   23.20
  10  10  -1 1236.58   48.50
  10  10  -1 1228.98   24.90
 -10  10   1 1233.18   41.30
  10  10  -1 1230.18   24.50
 -10  10   1 1225.98   23.80
  -8 -10   1   14.10    2.00
  -8 -10   1   32.90    8.60
   8 -10  -1   21.60    2.10
  -8 -10   1   29.60    3.50
   8 -10  -1   23.10    2.50
   8 -10  -1   24.40    5.90
   8  10  -1   20.90    2.50
  -8  10   1   16.80    6.30
   8  10  -1   19.70    8.20
   8  10  -1   23.80    2.80
  -8  10   1   24.60    2.60
  -6 -10   1   27.80    7.70
   6 -10  -1   41.70    3.00
  -6 -10   1   39.70    3.60
  -6 -10   1   40.60    3.20
   6 -10  -1   21.70    6.20
   6 -10  -1   40.90    2.60
   6  10  -1   34.50    9.40
   6  10  -1   35.80    3.30
  -6  10   1   45.70    3.10
  -6  10   1   38.50    8.00
   6  10  -1   36.10    3.20
   4 -10  -1  188.98    5.50
   4 -10  -1  183.78    6.10
  -4 -10   1  195.38    6.30
  -4 -10   1  193.48    6.90
  -4 -10   1  177.58   14.90
   4 -10  -1  201.98   13.70
   4  10  -1  201.18    6.40
   4  10  -1  186.28    6.40
  -4  10   1  197.78    6.20
  -4  10   1  168.38   14.50
   4  10  -1  187.88   16.90
   4  10  -1  180.28    6.70
  -2 -10   1  185.88    6.00
  -2 -10   1  191.38    6.60
   2 -10  -1  171.48   13.00
   2 -10  -1  176.68    5.40
  -2 -10   1  185.78   15.30
   2 -10  -1  168.88    6.10
   2  10  -1  184.78    6.10
   2  10  -1  174.28    5.90
   2  10  -1  186.18   16.10
  -2  10   1  170.28    5.90
  -2  10   1  179.78   15.20
   2  10  -1  178.68    6.40
   0 -10  -1   94.79   10.20
   0 -10   1   98.69   11.10
   0 -10   1  107.39    4.30
   0 -10  -1  100.39    4.10
   0 -10   1  102.29    4.80
   0 -10  -1   97.09    4.60
   0  10   1   95.29   12.10
   0  10  -1  105.19    4.50
   0  10   1   95.99    4.20
   0  10  -1   96.09   12.60
   0  10  -1  104.19    4.70
   0  10   1  102.69    4.60
   0  10   1  105.49    4.30
  -2 -10  -1  783.72   30.40
  -2 -10  -1  759.52   15.80
  -2 -10  -1  735.23   16.50
   2 -10   1  789.12   15.90
   2 -10   1  770.82   16.50
   2 -10   1  789.22   30.30
  -2  10  -1  778.52   16.50
   2  10   1  760.22   16.60
   2  10   1  778.82   15.90
   2  10   1  727.33   32.40
   2  10   1  763.52   17.40
  -2  10  -1  766.62   32.80
  -4 -10  -1   18.20    2.40
   4 -10   1   29.60    2.50
   4 -10   1   22.20    6.10
  -4 -10  -1   22.90    2.60
  -4 -10  -1   31.50    7.20
   4 -10   1   20.30    2.50
  -4  10  -1   33.50    7.90
   4  10   1   16.60    7.70
  -4  10  -1   20.20    2.40
   4  10   1   22.80    2.60
   4  10   1   19.40    2.40
   6 -10   1  539.45   24.20
   6 -10   1  536.75   12.50
  -6 -10  -1  550.54   12.60
  -6 -10  -1  528.55   26.40
  -6 -10  -1  538.65   13.20
   6 -10   1  529.35   11.90
   6  10   1  546.35   12.40
  -6  10  -1  551.14   12.60
   6  10   1  539.85   28.80
  -6  10  -1  545.75   26.60
   6  10   1  539.85   12.60
  -8 -10  -1   22.10    2.60
   8 -10   1    9.60    5.30
  -8 -10  -1   19.30    2.80
  -8 -10  -1    8.40    6.40
   8 -10   1   18.90    2.40
   8 -10   1   15.00    1.90
   8  10   1   27.90    3.00
   8  10   1   20.40    8.80
  -8  10  -1   14.20    1.90
  -8  10  -1   21.00    7.60
   8  10   1   19.00    2.50
 -10 -10  -1   26.70    8.50
 -10 -10  -1   42.30    3.60
  10 -10   1   44.30    3.00
  10 -10   1   41.70    3.30
 -10 -10  -1   44.30    4.10
  10  10   1   45.20    3.80
 -10  10  -1   44.10    3.30
 -10  10  -1   29.00    8.40
  10  10   1   48.50   11.00
  10  10   1   40.40    3.50
  12 -10   1  193.58    6.50
  12 -10   1  190.18    6.10
 -12 -10  -1  190.68    7.20
 -12 -10  -1  181.68    7.30
 -12 -10  -1  181.88    6.10
 -12 -10  -1  195.28   19.00
  12  10   1  178.38   19.00
 -12  10  -1  187.88   15.00
  12  10   1  191.58    6.60
  12  10   1  180.88    7.20
 -12  10  -1  209.48   16.80
 -12  10  -1  200.68    8.40
 -14 -10  -1  198.38   19.70
 -14 -10  -1  168.88    6.10
  14 -10   1  162.28    6.80
 -14 -10  -1  175.98    7.20
 -14 -10  -1  147.69    9.60
  14  10   1  173.68   19.60
  14  10   1  170.88    7.20
 -14  10  -1  169.18    6.20
  14  10   1  178.58    6.40
 -14  10  -1  169.28   15.80
 -14  10  -1  171.78   15.10
 -16 -10  -1   86.79    4.80
 -16 -10  -1   86.49    5.50
  16 -10   1   88.59    4.40
 -16 -10  -1   96.79    5.70
 -16 -10  -1   95.99   16.30
 -16  10  -1   96.79   14.00
 -16  10  -1   78.49   13.30
  16  10   1   81.09    4.60
  16  10   1  102.79   16.80
 -16  10  -1   86.29    4.60
  16  10   1   92.39    5.70
 -18 -10  -1    5.50    2.50
 -18 -10  -1    4.40    2.10
 -18 -10  -1    5.70    2.50
  18 -10   1    2.90    1.70
 -18 -10  -1    0.00    8.50
  18  10   1   15.60   11.30
 -18  10  -1    9.00    2.10
  18  10   1    3.10    2.10
 -18  10  -1    1.40    6.40
  18  10   1    6.10    2.10
 -18  10  -1   -2.60    7.00
 -20 -10  -1  211.88    8.90
 -20 -10  -1  221.48    7.90
  20 -10   1  212.28    7.40
 -20 -10  -1  225.28    8.60
 -20 -10  -1  198.88   23.70
  20  10   1  216.68    7.40
  20  10   1  213.58    9.00
 -20  10  -1  223.78    7.70
 -20  10  -1  204.18   18.50
  20  10   1  161.78   22.10
 -20  10  -1  212.38   20.40
 -22 -10  -1  115.39    6.00
  22 -10   1  111.79    5.60
 -22 -10  -1   95.59    6.20
 -22 -10  -1   72.99   18.20
 -22  10  -1  112.89    5.50
  22  10   1  101.09    5.40
  22  10   1   96.19    6.50
  22  10   1  123.79   20.10
  24 -10   1   -0.30    1.60
 -24 -10  -1   -0.30    2.00
 -24 -10  -1    0.10    1.60
  24  10   1    2.10    1.80
 -24  10  -1    1.70    1.80
  24  10   1   -1.00    2.00
 -24  10  -1   -1.90    9.70
 -26 -10  -1   80.79    5.60
  26 -10   1   82.59    5.30
 -26 -10  -1   91.69    5.90
  26  10   1   80.49    6.50
  26  10   1   86.29    5.00
 -28 -10  -1   69.39    5.50
  28 -10   1   55.19    4.80
 -28 -10  -1   57.59    5.20
 -28  10  -1   59.19    4.80
  28  10   1   62.09    6.20
 -29 -11   1   43.50    4.60
 -29 -11   1   50.09    6.00
  29 -11  -1   36.90    4.30
 -29 -11   1   43.10    5.10
  29  11  -1   47.20    6.00
 -29  11   1   44.70    4.30
  29  11  -1   38.70    4.10
 -27 -11   1   70.39    5.60
  27 -11  -1   76.29    6.00
 -27 -11   1   72.49    8.10
 -27 -11   1   68.69    5.70
  27  11  -1   70.69    5.10
  27  11  -1   71.09    6.20
 -27  11   1   70.59    4.90
 -25 -11   1    4.80    2.60
 -25 -11   1    3.40    2.30
 -25 -11   1    7.40    2.70
  25 -11  -1    9.30    2.30
 -25  11   1    6.80   16.30
  25  11  -1    7.80    2.40
  25  11  -1    7.00    2.80
 -25  11   1    9.30    2.40
 -23 -11   1   75.39    6.20
 -23 -11   1   76.69    5.50
 -23 -11   1   92.69    6.10
  23 -11  -1   72.29    4.70
 -23 -11   1   53.09   16.60
 -23  11   1   78.29    4.80
 -23  11   1   89.09   15.00
  23  11  -1   80.09   20.60
  23  11  -1   81.59    6.30
  23  11  -1   80.29    5.20
 -21 -11   1  169.88    8.00
  21 -11  -1  165.68    6.40
 -21 -11   1  164.78    9.20
 -21 -11   1  135.39   21.80
 -21 -11   1  145.89    6.80
  21  11  -1  148.49   22.20
 -21  11   1  154.98    6.40
  21  11  -1  153.38    7.90
 -21  11   1  143.09   16.90
  21  11  -1  154.98    6.80
 -19 -11   1   43.20    4.80
 -19 -11   1   39.10    4.20
  19 -11  -1   34.50    3.20
 -19 -11   1   45.60    4.80
 -19 -11   1   61.59   17.50
  19  11  -1   28.20    3.60
 -19  11   1   30.60    3.30
  19  11  -1   28.50   13.00
 -19  11   1   34.20    9.70
 -17 -11   1   89.89    5.70
  17 -11  -1   85.89    4.40
 -17 -11   1   84.59   16.80
 -17 -11   1   91.89    5.20
 -17 -11   1   87.39    5.90
  17  11  -1   82.29    5.60
 -17  11   1   94.29   14.30
  17  11  -1   93.79    5.40
 -17  11   1   86.99    4.60
  17  11  -1   63.09   16.80
 -17  11   1   95.79   12.70
 -15 -11   1  353.66   11.30
  15 -11  -1  345.57    9.10
 -15 -11   1  350.86   27.10
  15 -11  -1  348.97    9.50
 -15 -11   1  352.56    9.80
 -15 -11   1  350.96   10.80
 -15  11   1  343.37    9.60
  15  11  -1  349.96   10.20
  15  11  -1  349.77   11.00
  15  11  -1  344.07   27.90
 -15  11   1  343.47   22.70
 -15  11   1  318.37   20.30
 -13 -11   1  169.08    6.10
 -13 -11   1  163.78   17.90
 -13 -11   1  152.98    6.80
  13 -11  -1  157.78    5.90
  13 -11  -1  156.28    5.60
 -13 -11   1  162.48    7.40
 -13  11   1  140.89   25.30
  13  11  -1  176.18   21.00
  13  11  -1  160.38    6.90
 -13  11   1  158.68    6.00
 -13  11   1  156.88   14.20
  13  11  -1  158.68    6.60
 -11 -11   1  363.06   25.60
 -11 -11   1  378.26   11.50
  11 -11  -1  371.36    9.90
 -11 -11   1  377.86   10.80
  11 -11  -1  379.36    9.30
  11  11  -1  391.86   11.00
 -11  11   1  362.76   14.00
  11  11  -1  393.66   10.70
 -11  11   1  389.26   23.00
  11  11  -1  383.16   27.60
 -11  11   1  383.86   21.00
  -9 -11   1   57.29    4.10
   9 -11  -1   57.39    3.20
  -9 -11   1   60.39   11.70
  -9 -11   1   53.39    4.50
   9 -11  -1   55.09    3.60
   9 -11  -1   59.59    9.30
  -9  11   1   50.99   10.50
   9  11  -1   58.09    4.30
   9  11  -1   59.59   12.50
  -9  11   1   60.09    3.70
   9  11  -1   53.59    4.20
  -7 -11   1  402.46   11.40
   7 -11  -1  403.86   20.70
   7 -11  -1  401.56    9.40
   7 -11  -1  383.16   10.00
  -7 -11   1  385.06   23.80
  -7 -11   1  401.86   10.60
   7  11  -1  405.56   10.70
   7  11  -1  410.36   10.70
   7  11  -1  394.46   27.30
  -7  11   1  391.26   10.10
  -7  11   1  370.36   22.20
  -5 -11   1    0.70    5.70
  -5 -11   1   -0.10    1.20
   5 -11  -1    1.00    1.10
   5 -11  -1    0.90    1.30
  -5 -11   1    1.30    1.60
   5 -11  -1   -1.70    3.50
   5  11  -1   -1.00    1.20
   5  11  -1    0.90    6.40
   5  11  -1   -0.30    1.70
  -5  11   1   -3.00    4.20
  -5  11   1   -1.20    1.30
  -3 -11   1  746.13   15.80
  -3 -11   1  725.83   16.70
   3 -11  -1  739.03   28.90
   3 -11  -1  702.33   15.80
   3 -11  -1  727.13   15.00
  -3 -11   1  699.93   31.10
   3  11  -1  726.13   34.80
   3  11  -1  703.33   15.80
  -3  11   1  719.33   15.80
  -3  11   1  726.83   32.30
   3  11  -1  739.13   16.60
   3  11  -1  704.13   15.70
   1 -11  -1  476.75   23.30
  -1 -11   1  470.85   11.20
  -1 -11   1  439.36   23.90
   1 -11  -1  465.45   11.60
   1 -11  -1  451.95   10.70
  -1 -11   1  479.25   12.10
  -1  11   1  461.65   11.50
  -1  11   1  454.95   10.90
   1  11  -1  461.55   11.40
  -1  11   1  466.15   25.90
   1  11  -1  465.05   11.90
   1  11  -1  466.35   11.20
   1  11  -1  449.26   26.50
   1 -11   1  163.58    5.70
  -1 -11  -1  175.98   14.90
   1 -11   1  177.68   14.50
   1 -11   1  170.88    6.50
  -1 -11  -1  161.98    5.60
  -1 -11  -1  162.18    6.30
  -1  11  -1  160.88    5.90
   1  11   1  179.78   16.80
  -1  11  -1  154.48   16.50
   1  11   1  161.78    5.60
  -1  11  -1  178.08    6.50
   1  11   1  164.28    6.30
   1  11   1  164.68    5.90
  -3 -11  -1  337.77    9.70
  -3 -11  -1  338.57    8.90
  -3 -11  -1  346.17   20.70
   3 -11   1  332.77    9.40
   3 -11   1  323.17    8.60
   3 -11   1  330.47   19.70
  -3  11  -1  334.47    9.40
   3  11   1  338.17   23.50
  -3  11  -1  334.87   22.10
   3  11   1  343.47    9.00
   3  11   1  344.07    9.10
   5 -11   1  155.18    5.30
   5 -11   1  135.99    5.60
  -5 -11  -1  140.19    6.10
  -5 -11  -1  134.39    5.40
   5 -11   1  137.59   13.10
  -5 -11  -1  127.29   13.60
   5  11   1  147.49    5.70
   5  11   1  155.38   16.00
  -5  11  -1  131.59    5.60
   5  11   1  136.09    5.50
  -5  11  -1  137.19   15.10
  -7 -11  -1   49.99    4.10
   7 -11   1   54.69    3.30
  -7 -11  -1   59.09    3.90
   7 -11   1   66.09   10.00
   7 -11   1   55.49    3.80
  -7 -11  -1   45.20   10.10
   7  11   1   52.79    3.90
  -7  11  -1   52.79    3.80
   7  11   1   54.39    3.90
  -7  11  -1   36.70    9.30
   7  11   1   44.90   11.20
   9 -11   1  518.55   12.50
   9 -11   1  513.85   11.70
  -9 -11  -1  493.35   12.60
   9 -11   1  519.25   25.50
  -9 -11  -1  501.25   13.20
  -9 -11  -1  559.64   29.60
   9  11   1  473.45   29.70
   9  11   1  506.05   12.80
  -9  11  -1  510.65   14.80
  -9  11  -1  501.85   27.50
   9  11   1  488.75   12.20
 -11 -11  -1  763.72   19.20
  11 -11   1  689.23   16.70
  11 -11   1  692.73   15.90
 -11 -11  -1  719.73   17.10
 -11 -11  -1  709.63   35.90
  11  11   1  687.23   36.60
  11  11   1  720.63   16.80
 -11  11  -1  730.93   33.90
  11  11   1  693.73   15.80
 -11  11  -1  729.43   16.20
 -11  11  -1  708.43   30.60
 -13 -11  -1   51.79   13.00
 -13 -11  -1   47.10    3.50
 -13 -11  -1   44.20    4.40
  13 -11   1   45.80    3.70
 -13 -11  -1   47.90    4.20
  13 -11   1   49.70    3.40
 -13  11  -1   47.20    3.70
  13  11   1   47.40    4.30
  13  11   1   35.90   12.60
 -13  11  -1   46.00    9.30
  13  11   1   48.70    4.00
  15 -11   1   77.39    4.50
 -15 -11  -1   71.19   17.80
 -15 -11  -1   81.69    5.40
 -15 -11  -1   72.59    5.20
  15 -11   1   79.19    4.20
 -15 -11  -1   75.39    4.40
 -15  11  -1   79.09    4.60
  15  11   1   90.99   17.30
 -15  11  -1   88.39   14.80
 -15  11  -1   81.09   13.40
  15  11   1   75.39    5.20
  15  11   1   78.39    4.70
 -17 -11  -1  537.55   13.10
 -17 -11  -1  520.85   14.30
 -17 -11  -1  526.15   34.60
  17 -11   1  524.55   12.90
 -17 -11  -1  558.04   14.80
 -17  11  -1  503.75   29.10
  17  11   1  535.75   13.20
 -17  11  -1  522.25   13.40
  17  11   1  543.65   34.30
  17  11   1  543.75   14.90
 -17  11  -1  557.24   30.70
  19 -11   1    8.20    2.00
 -19 -11  -1    5.10    2.50
 -19 -11  -1   28.20   12.10
 -19 -11  -1    8.60    2.70
 -19 -11  -1   13.40    2.60
 -19  11  -1    9.30    7.60
  19  11   1    5.60    2.20
 -19  11  -1    7.70    1.90
  19  11   1    4.70   11.50
  19  11   1    8.80    3.00
 -21 -11  -1   48.30    4.40
  21 -11   1   48.40    4.00
 -21 -11  -1   53.49    4.90
 -21 -11  -1   18.50   15.40
 -21 -11  -1   62.99    5.40
  21  11   1   49.00    4.10
 -21  11  -1   34.10   10.60
  21  11   1   55.19    5.20
 -21  11  -1   50.59    4.10
 -23 -11  -1   11.60    2.70
 -23 -11  -1    5.50    2.60
  23 -11   1    8.50    2.30
 -23 -11  -1    7.70    2.90
  23  11   1    5.90    2.10
  23  11   1    7.80    2.90
 -23  11  -1    7.10   11.20
 -23  11  -1    3.50    1.80
 -25 -11  -1   -0.20    2.10
  25 -11   1    1.80    1.80
 -25 -11  -1    1.70    2.30
 -25 -11  -1    4.00    2.80
  25  11   1    4.70    2.60
  25  11   1    0.90    1.80
 -25  11  -1   -0.40    1.70
  27 -11   1    3.90    2.20
 -27 -11  -1    7.90    2.50
 -27 -11  -1    0.80    2.30
 -27 -11  -1    6.60    2.50
  27  11   1    3.70    3.00
 -27  11  -1    4.80    2.30
  27  11   1    4.80    2.20
 -26 -12   1   34.10    3.90
  26 -12  -1   30.00    3.80
 -26 -12   1   33.50    4.40
 -26 -12   1   36.00    4.50
  26  12  -1   41.30    4.20
 -26  12   1   33.00    3.90
  26  12  -1   44.50    5.60
  24 -12  -1    2.60    1.80
 -24 -12   1    3.00    2.60
 -24 -12   1    5.10    2.30
 -24 -12   1    8.20    2.90
  24  12  -1   10.60    2.70
 -24  12   1    2.30    2.80
  24  12  -1    3.00    2.30
 -22 -12   1    2.00    2.20
 -22 -12   1    8.70    2.80
  22 -12  -1    5.50    2.00
 -22 -12   1    5.00    2.40
  22  12  -1    6.10    2.40
  22  12  -1    4.10    2.50
 -22  12   1    5.90    2.00
 -22  12   1   -8.10    7.10
 -20 -12   1  138.49    7.60
 -20 -12   1  114.89   20.70
  20 -12  -1  132.09    5.70
 -20 -12   1  131.09    7.20
 -20 -12   1  143.19    6.60
  20  12  -1  120.19    7.10
 -20  12   1  101.99   16.00
  20  12  -1  132.89    6.50
 -20  12   1  131.29    6.00
 -18 -12   1    6.30    2.20
 -18 -12   1    8.40    3.00
 -18 -12   1  -10.30    8.80
  18 -12  -1    9.30    2.10
  18 -12  -1    6.60    1.90
 -18 -12   1    9.60    2.60
  18  12  -1    8.80    2.60
  18  12  -1    9.50   11.90
 -18  12   1    5.20    1.90
  18  12  -1   12.00    3.00
 -18  12   1    4.40    7.40
  16 -12  -1   79.79    4.50
 -16 -12   1   74.29    5.70
 -16 -12   1   63.59   15.80
 -16 -12   1   63.09    5.80
 -16 -12   1   82.19    5.50
  16 -12  -1   75.49    4.10
  16  12  -1   55.49   16.20
 -16  12   1   79.09    4.60
  16  12  -1   73.29    5.40
  16  12  -1   77.39    6.00
 -16  12   1   51.69   11.00
 -14 -12   1    6.90    7.50
  14 -12  -1    5.60    1.50
  14 -12  -1    4.60    1.60
 -14 -12   1    3.80    2.00
 -14 -12   1    6.40    2.70
 -14  12   1    3.00    5.50
 -14  12   1   -9.20    6.60
  14  12  -1    1.20    9.00
  14  12  -1    4.30    2.10
  14  12  -1    5.30    2.30
 -14  12   1    5.70    1.80
 -12 -12   1   15.50   10.20
  12 -12  -1   16.80    2.10
 -12 -12   1   16.60    2.90
 -12 -12   1   14.30    2.30
  12 -12  -1   19.90    2.50
 -12  12   1   19.00    6.80
  12  12  -1   30.50    3.60
  12  12  -1   29.70   14.20
 -12  12   1   21.30    8.40
  12  12  -1   20.60    3.10
 -12  12   1   18.50    2.40
 -10 -12   1  420.26   11.70
  10 -12  -1  426.26   11.10
 -10 -12   1  413.06   12.40
 -10 -12   1  398.26   27.00
 -10  12   1  437.76   11.20
  10  12  -1  435.86   11.80
  10  12  -1  418.86   29.80
 -10  12   1  437.06   25.60
  10  12  -1  449.56   12.00
  -8 -12   1  140.19    7.60
  -8 -12   1  142.99    6.90
   8 -12  -1  135.49   13.00
   8 -12  -1  142.09    5.70
   8 -12  -1  127.59    4.90
  -8 -12   1  118.89   14.70
  -8  12   1  111.09   17.50
  -8  12   1  138.19    5.70
   8  12  -1  131.09    6.00
   8  12  -1  145.89    6.30
   8  12  -1  186.28   20.40
   6 -12  -1   52.49    3.20
  -6 -12   1   54.19   11.00
   6 -12  -1   56.39    9.90
  -6 -12   1   54.09    4.00
   6 -12  -1   55.89    3.90
  -6 -12   1   52.69    4.50
   6  12  -1   57.69    4.10
  -6  12   1   69.89   12.30
   6  12  -1   33.80   11.40
   6  12  -1   55.89    4.30
  -4 -12   1  237.88   18.90
   4 -12  -1  281.57   18.00
  -4 -12   1  275.27    9.20
   4 -12  -1  283.57    8.60
  -4 -12   1  283.27    8.40
   4 -12  -1  273.87    7.60
  -4  12   1  256.47    9.10
   4  12  -1  287.07    9.60
   4  12  -1  271.17    8.40
  -4  12   1  276.77   21.10
   4  12  -1  291.67    8.80
   4  12  -1  291.77   23.10
   2 -12  -1  268.67   18.10
  -2 -12   1  254.07   18.80
  -2 -12   1  243.58    8.50
   2 -12  -1  254.57    8.20
   2 -12  -1  252.37    7.30
  -2 -12   1  246.68    7.70
  -2  12   1  254.97    8.10
   2  12  -1  252.47   11.00
   2  12  -1  257.87    8.20
   2  12  -1  258.17    7.90
  -2  12   1  248.28    7.60
  -2  12   1  219.88   19.20
   2  12  -1  272.97   22.00
   0 -12  -1  185.58    6.90
   0 -12  -1  184.88    6.10
   0 -12  -1  158.98   14.60
   0 -12   1  174.98    7.00
   0 -12   1  184.08   15.60
   0 -12   1  181.38    6.20
   0  12   1  188.18    7.00
   0  12  -1  177.58    6.60
   0  12   1  152.28   17.10
   0  12  -1  173.78   18.90
   0  12   1  182.08    6.50
  -2 -12  -1  314.87    8.80
   2 -12   1  335.67    8.90
  -2 -12  -1  346.27   10.00
   2 -12   1  349.47   21.20
  -2 -12  -1  323.77   20.90
   2 -12   1  335.07    9.80
  -2  12  -1  329.67    9.20
   2  12   1  332.87    9.00
  -2  12  -1  308.47   11.10
   2  12   1  319.87    9.10
   2  12   1  290.97   22.80
  -2  12  -1  338.17   24.10
   4 -12   1   12.20    1.80
   4 -12   1   18.80    2.90
  -4 -12  -1   29.00    7.90
  -4 -12  -1   14.80    2.50
   4 -12   1   17.40    5.70
  -4 -12  -1   11.80    2.00
   4  12   1   17.50    2.70
  -4  12  -1   16.80    2.60
  -4  12  -1    6.30    7.30
   4  12   1   15.40    2.40
   4  12   1   17.90    8.80
  -6 -12  -1    4.40    2.00
  -6 -12  -1   11.80    6.20
  -6 -12  -1    7.40    2.30
   6 -12   1    8.50    1.90
   6 -12   1   11.30    5.60
   6 -12   1    8.00    2.20
   6  12   1    8.00    7.40
   6  12   1    5.90    1.80
   6  12   1    7.80    2.20
  -6  12  -1    7.90    7.40
  -6  12  -1    8.40    1.90
  -8 -12  -1   91.69   14.10
  -8 -12  -1   83.19    5.50
   8 -12   1   95.39    5.00
   8 -12   1   93.49    4.50
   8 -12   1   95.59   12.40
  -8 -12  -1   90.69    5.50
   8  12   1   90.19    5.00
  -8  12  -1   98.89    5.10
   8  12   1   97.69    5.10
  -8  12  -1   59.09   15.20
  10 -12   1  186.18    6.90
 -10 -12  -1  182.28    7.10
 -10 -12  -1  183.88    7.70
  10 -12   1  185.68    6.30
 -10 -12  -1  196.48   23.50
  10 -12   1  165.58   15.10
  10  12   1  182.78    6.90
  10  12   1  176.98    7.10
 -10  12  -1  185.48   18.10
  10  12   1  190.68   21.80
 -10  12  -1  175.48    6.80
  12 -12   1    2.80    1.30
 -12 -12  -1    8.80    7.70
  12 -12   1    4.80    2.00
 -12 -12  -1    6.40    2.60
 -12 -12  -1    3.30    2.10
 -12  12  -1    3.60    6.10
  12  12   1    3.10    1.90
  12  12   1    3.70    2.00
 -12  12  -1    6.30    8.00
  12  12   1   12.50   10.20
 -12  12  -1    2.10    1.50
 -14 -12  -1    1.60    2.20
 -14 -12  -1    2.30    1.80
  14 -12   1    2.50    1.70
 -14 -12  -1   -1.30    8.80
  14 -12   1    2.50    1.60
  14  12   1   11.70    9.30
 -14  12  -1    3.00    6.50
 -14  12  -1    0.80    7.40
  14  12   1   -0.40    1.80
 -14  12  -1    1.40    1.60
  14  12   1    2.10    2.00
 -16 -12  -1   39.00    4.50
  16 -12   1   37.20    3.60
 -16 -12  -1   37.40    3.50
 -16 -12  -1   30.50    4.00
  16 -12   1   32.50    3.20
 -16 -12  -1   35.20   12.00
  16  12   1   37.00    4.40
 -16  12  -1   31.60    9.50
  16  12   1   28.60   14.40
 -16  12  -1   32.30    3.60
  16  12   1   28.70    3.30
  18 -12   1   11.70    2.10
 -18 -12  -1   12.30    2.80
  18 -12   1   13.90    2.60
 -18 -12  -1   18.90    3.20
 -18 -12  -1   19.00    3.50
  18  12   1   11.50    2.90
 -18  12  -1   13.70    2.60
  18  12   1   13.10    2.70
 -18  12  -1    3.60    7.50
  20 -12   1   51.19    4.00
 -20 -12  -1   50.69    4.90
 -20 -12  -1   51.59    5.10
 -20 -12  -1   53.69    4.40
  20  12   1   46.20    5.00
  20  12   1   45.50    4.20
 -20  12  -1   54.19    4.30
 -20  12  -1   49.50   11.40
  22 -12   1   17.20    2.90
 -22 -12  -1   15.50    2.80
 -22 -12  -1   22.80    3.80
 -22 -12  -1   10.80    2.80
  22  12   1   12.60    3.20
 -22  12  -1   19.90    3.10
  22  12   1   17.10    2.90
 -24 -12  -1    8.30    2.50
 -24 -12  -1    5.30    2.30
 -24 -12  -1   13.00    5.00
  24  12   1    2.50    2.00
  24  12   1    6.70    2.20
 -24  12  -1   12.20    2.70
 -26 -12  -1   60.59    5.90
 -26 -12  -1   65.39    5.20
  26 -12   1   66.09    5.00
 -26 -12  -1   55.69    5.30
  26  12   1   63.69    6.10
 -26  12  -1   71.79    5.30
  26  12   1   68.59    4.80
 -25 -13   1    2.20    2.30
 -25 -13   1   -2.10    2.40
 -25 -13   1    0.30    2.20
  25 -13  -1   -0.70    1.80
 -25  13   1    2.30    1.90
  25  13  -1   -0.30    2.50
  25  13  -1    3.30    2.20
 -23 -13   1    1.10    2.00
 -23 -13   1    2.40    4.00
 -23 -13   1   -0.50    2.00
  23 -13  -1   -1.60    1.50
  23 -13  -1   -0.50    1.50
  23  13  -1   -0.20    2.00
 -23  13   1    0.60    1.70
  23  13  -1   -0.30    2.10
 -21 -13   1    3.40    2.40
  21 -13  -1    3.20    1.80
  21 -13  -1    5.00    2.00
 -21 -13   1    6.90    2.40
 -21 -13   1    0.50    2.30
  21  13  -1    3.30    2.50
  21  13  -1    2.40    2.30
 -21  13   1    6.40    2.20
  19 -13  -1   13.60    2.60
 -19 -13   1    8.00    2.50
  19 -13  -1   10.70    2.20
 -19 -13   1   11.70    3.10
 -19 -13   1   11.70    2.50
 -19  13   1    8.90    2.10
 -19  13   1    3.60    8.50
  19  13  -1   10.00    2.80
  19  13  -1   10.10    4.10
 -17 -13   1    1.70    1.80
 -17 -13   1   -8.80    9.30
  17 -13  -1   -0.90    1.50
  17 -13  -1    1.40    1.50
 -17 -13   1    1.20    2.00
 -17  13   1    2.00    1.90
  17  13  -1    5.00    2.60
  17  13  -1    2.30    2.10
 -17  13   1   17.00    8.10
  15 -13  -1  168.58    6.80
 -15 -13   1  175.68    8.20
 -15 -13   1  143.59   20.90
  15 -13  -1  167.68    6.20
 -15 -13   1  184.68    7.90
  15  13  -1  210.58   24.50
 -15  13   1  186.88    7.10
  15  13  -1  169.68    7.40
  15  13  -1  184.18    7.90
 -15  13   1  179.68   17.30
 -13 -13   1   63.89    5.50
  13 -13  -1   67.79    3.90
  13 -13  -1   68.49    4.40
 -13 -13   1   67.19    5.00
 -13 -13   1   59.99   14.10
 -13  13   1   57.49   11.10
  13  13  -1   63.39    5.00
 -13  13   1   64.69    4.50
  13  13  -1   89.19   18.50
  11 -13  -1  288.87    8.10
 -11 -13   1  314.67   10.70
  11 -13  -1  284.57    8.90
 -11 -13   1  274.37   23.20
 -11 -13   1  287.27    9.50
  11  13  -1  291.87    9.60
 -11  13   1  293.37    9.10
  11  13  -1  293.47    9.60
  11  13  -1  273.37   25.80
  -9 -13   1  216.38    7.90
   9 -13  -1  216.68    6.70
  -9 -13   1  227.18   24.40
   9 -13  -1  209.78   16.80
   9 -13  -1  215.38    7.50
  -9 -13   1  211.28    8.70
  -9  13   1  222.08    7.70
   9  13  -1  217.28    8.00
  -9  13   1  226.48   20.20
   9  13  -1  219.88    8.10
   9  13  -1  209.68   22.80
  -7 -13   1   11.80    9.30
  -7 -13   1   10.30    2.80
   7 -13  -1    9.70    1.90
   7 -13  -1   12.70    6.50
  -7 -13   1   11.30    2.40
   7 -13  -1    9.10    2.30
   7  13  -1   11.90    2.60
  -7  13   1   19.70    8.40
  -7  13   1   11.90    2.50
   7  13  -1   14.70    2.80
   7  13  -1   12.80   11.00
  -5 -13   1   79.19    5.40
  -5 -13   1   69.69    4.50
  -5 -13   1   82.99   13.70
   5 -13  -1   58.19   10.20
   5 -13  -1   66.19    3.80
   5 -13  -1   67.59    4.50
   5  13  -1   82.09   15.70
  -5  13   1   68.39   13.90
  -5  13   1   73.39    4.60
   5  13  -1   79.19    5.10
   5  13  -1   78.19    4.70
  -3 -13   1  128.49    5.60
   3 -13  -1  130.39    6.00
   3 -13  -1  118.29   13.20
  -3 -13   1  131.19   15.10
  -3 -13   1  135.59    6.60
   3 -13  -1  136.69    5.40
  -3  13   1  130.09   16.30
   3  13  -1  133.19    5.80
   3  13  -1  139.09   20.60
  -3  13   1  123.49    5.90
  -3  13   1  133.89    5.70
   3  13  -1  130.29    6.20
   3  13  -1  120.99    6.30
  -1 -13   1  160.18   16.00
   1 -13  -1  157.18   16.80
   1 -13  -1  150.38    6.50
  -1 -13   1  150.48    5.90
   1 -13  -1  153.68    6.00
  -1 -13   1  157.08    7.00
   1  13  -1  144.09   20.00
  -1  13   1  144.69    6.10
   1  13  -1  157.08    6.50
  -1  13   1  139.19    6.30
  -1  13   1  154.88   17.20
   1  13  -1  147.89    6.80
  -1 -13  -1  425.46   11.90
   1 -13   1  426.66   10.90
  -1 -13  -1  426.86   11.00
   1 -13   1  399.76   24.40
   1 -13   1  433.46   12.10
  -1 -13  -1  395.56   27.30
   1  13   1  436.66   12.00
  -1  13  -1  425.86   11.40
   1  13   1  426.96   10.80
  -1  13  -1  440.96   29.10
   1  13   1  426.66   28.20
   1  13   1  422.26   11.20
  -1  13  -1  413.06   11.80
  -3 -13  -1   39.70    3.50
   3 -13   1   40.50    3.30
  -3 -13  -1   45.00   10.70
   3 -13   1   38.30    4.00
  -3 -13  -1   42.20    4.10
   3 -13   1   37.30   10.60
  -3  13  -1   45.50    4.00
  -3  13  -1   44.00    4.10
   3  13   1   43.70    4.10
  -3  13  -1   52.49   12.50
   3  13   1   42.10   11.80
   3  13   1   48.30    3.70
  -5 -13  -1  219.78    8.30
   5 -13   1  223.48    8.00
  -5 -13  -1  272.57   20.30
   5 -13   1  234.88    7.30
  -5 -13  -1  219.18    7.50
   5  13   1  222.08    7.80
   5  13   1  232.78   21.90
  -5  13  -1  219.98   21.00
   5  13   1  224.88    7.60
  -5  13  -1  213.88    7.90
   7 -13   1    8.80    6.70
  -7 -13  -1    8.00    7.20
   7 -13   1   19.60    2.50
  -7 -13  -1   16.40    2.70
   7 -13   1   24.60    3.20
  -7 -13  -1   11.80    2.60
   7  13   1   16.10   11.20
  -7  13  -1   19.00    9.70
   7  13   1   14.00    2.30
   7  13   1   14.90    2.60
  -7  13  -1   15.60    2.70
  -9 -13  -1   29.00    3.40
   9 -13   1   26.60    3.20
  -9 -13  -1   20.10    3.10
  -9 -13  -1   23.40    9.70
   9 -13   1   17.70    7.00
   9 -13   1   24.60    2.70
   9  13   1   25.60    3.40
  -9  13  -1   23.00   10.00
   9  13   1   19.20    2.90
   9  13   1   36.60   11.50
  -9  13  -1   29.80    3.50
 -11 -13  -1  111.89    5.80
 -11 -13  -1  103.09   16.20
 -11 -13  -1  117.29    6.50
  11 -13   1  109.19    4.90
  11 -13   1  111.19    5.60
  11  13   1  129.79   23.30
 -11  13  -1  108.69   17.60
  11  13   1  106.29    5.60
 -11  13  -1  110.19    5.70
  11  13   1  115.39    6.00
 -13 -13  -1  108.79    6.30
  13 -13   1  114.09    5.70
 -13 -13  -1   90.19   19.50
 -13 -13  -1  106.99    5.90
  13 -13   1  105.99    5.00
 -13  13  -1  120.99   15.00
  13  13   1  109.09    6.00
  13  13   1   96.19    5.50
 -13  13  -1  109.09    5.70
 -15 -13  -1   20.60    2.90
  15 -13   1   17.40    2.30
 -15 -13  -1   17.60    3.30
  15 -13   1   24.80    3.30
  15  13   1   17.00    2.80
 -15  13  -1   19.70    8.70
  15  13   1   21.80    3.50
 -15  13  -1   16.90    2.50
  17 -13   1  614.24   15.40
 -17 -13  -1  608.34   16.30
 -17 -13  -1  587.94   16.30
  17 -13   1  592.44   14.60
 -17  13  -1  635.04   15.70
  17  13   1  610.24   15.00
 -17  13  -1  614.64   33.70
  17  13   1  640.14   16.80
 -19 -13  -1   11.50    3.10
  19 -13   1    8.70    2.30
 -19 -13  -1    6.80    2.10
  19 -13   1   10.20    2.50
 -19 -13  -1    5.30    2.30
 -19  13  -1    5.10    1.90
 -19  13  -1   18.90   10.00
  19  13   1    8.10    2.40
  19  13   1    4.50    2.70
 -21 -13  -1   83.99    6.00
  21 -13   1   84.69    5.30
 -21 -13  -1   83.89    5.10
 -21 -13  -1   80.59    6.20
  21 -13   1   88.29    5.20
  21  13   1   86.99    5.30
  21  13   1   90.79    6.50
 -21  13  -1   88.69    5.60
 -23 -13  -1   21.50    3.70
  23 -13   1   13.90    2.70
 -23 -13  -1   21.40    3.20
 -23 -13  -1   19.50    3.80
  23  13   1   19.70    3.10
 -23  13  -1   21.40    3.30
  23  13   1   23.80    4.10
 -22 -14   1   56.19    5.60
 -22 -14   1   52.69    5.50
  22 -14  -1   55.69    4.80
 -22 -14   1   63.09    4.80
  22 -14  -1   61.19    4.60
  22  14  -1   61.69    5.80
  22  14  -1   73.79    5.50
 -22  14   1   57.19    4.60
 -20 -14   1   10.70    3.20
 -20 -14   1    8.40    3.20
  20 -14  -1   14.10    2.70
  20 -14  -1   11.90    2.30
  20  14  -1    9.30    2.80
 -20  14   1    4.90    2.40
  20  14  -1    8.70    2.90
 -18 -14   1    3.80    2.80
  18 -14  -1    9.80    2.10
 -18 -14   1    4.70    2.60
  18 -14  -1    9.20    2.30
 -18  14   1    5.40    2.00
  18  14  -1    4.90    2.50
  18  14  -1    3.70    2.40
 -16 -14   1    6.50    2.80
  16 -14  -1    4.40    1.80
 -16 -14   1    6.40    2.60
  16 -14  -1    6.20    2.10
  16  14  -1    6.10    2.60
  16  14  -1    8.60    2.70
 -16  14   1   14.20    8.50
 -16  14   1    3.00    2.00
  14 -14  -1   -1.40    1.50
 -14 -14   1    1.30    1.70
  14 -14  -1   -1.00    1.40
 -14 -14   1    2.50    2.50
 -14  14   1    1.90    7.20
 -14  14   1    1.10    1.80
  14  14  -1    0.40    2.10
  14  14  -1    1.30    2.20
 -12 -14   1  136.59    6.80
 -12 -14   1  141.69    7.50
  12 -14  -1  136.19    6.30
  12 -14  -1  135.79    5.50
  12  14  -1  142.19    6.90
 -12  14   1  137.49    6.30
  12  14  -1  144.49    7.00
 -12  14   1  169.48   16.70
 -10 -14   1   10.80    8.20
 -10 -14   1   -0.70    1.90
 -10 -14   1    1.20    2.30
  10 -14  -1   -0.50    1.60
  10 -14  -1   -0.50    1.30
  10  14  -1    0.30    2.10
  10  14  -1   -1.80    1.90
 -10  14   1   -0.60    1.80
  -8 -14   1  232.68    8.40
   8 -14  -1  247.78    8.40
  -8 -14   1  273.77   23.00
  -8 -14   1  245.18    9.50
   8 -14  -1  247.08    7.50
   8  14  -1  192.48   29.00
   8  14  -1  243.18    8.60
   8  14  -1  248.18    8.90
  -8  14   1  257.97    8.60
   6 -14  -1  376.86   26.80
   6 -14  -1  352.66    9.30
  -6 -14   1  361.66   10.50
  -6 -14   1  339.37   11.40
  -6 -14   1  363.86   25.50
   6 -14  -1  349.87   10.50
  -6  14   1  357.06   10.60
   6  14  -1  353.16   28.70
   6  14  -1  349.17   10.40
   6  14  -1  341.37   10.90
   4 -14  -1  245.78   18.60
  -4 -14   1  250.27    8.30
   4 -14  -1  260.57    7.60
  -4 -14   1  222.88   20.30
  -4 -14   1  260.47    9.50
   4 -14  -1  242.78    8.60
   4  14  -1  246.28    8.30
   4  14  -1  257.87   10.00
   4  14  -1  263.87   25.10
  -4  14   1  259.97    8.80
  -2 -14   1   51.99   11.10
  -2 -14   1   58.99    4.10
  -2 -14   1   57.79    4.80
   2 -14  -1   52.09    9.90
   2 -14  -1   57.49    3.60
   2 -14  -1   61.79    4.60
   2  14  -1   55.89    4.80
   2  14  -1   56.69   13.90
  -2  14   1   62.39    4.50
  -2  14   1   54.19    4.50
   2  14  -1   56.89    4.90
   0 -14  -1   11.90    6.70
   0 -14  -1    5.40    2.20
   0 -14  -1    4.00    1.50
   0 -14   1    9.40    7.40
   0 -14   1    6.70    2.40
   0 -14   1    6.00    1.90
   0  14  -1    5.40    2.40
   0  14  -1   -1.90    9.10
   0  14   1    3.50    2.20
   0  14   1    7.60    2.40
   0  14  -1    5.20    2.30
   2 -14   1   34.60    4.10
   2 -14   1   30.70    3.10
  -2 -14  -1   19.30    8.20
  -2 -14  -1   26.00    3.00
   2 -14   1   17.90    8.00
  -2 -14  -1   26.30    3.30
  -2  14  -1   32.80    3.80
   2  14   1   29.40    3.20
   2  14   1   25.70    3.20
  -2  14  -1   37.60   12.60
  -2  14  -1   28.30    3.40
  -4 -14  -1   17.90    2.70
  -4 -14  -1   19.90    3.30
   4 -14   1   21.10    3.30
   4 -14   1   15.70    2.40
  -4 -14  -1   14.70    8.10
   4 -14   1   15.20    7.70
   4  14   1   18.30    2.90
   4  14   1   18.90    2.70
  -4  14  -1   10.80   11.10
  -4  14  -1   16.80    2.70
  -4  14  -1   18.10    3.00
  -6 -14  -1  122.49   15.40
  -6 -14  -1  113.79    6.20
  -6 -14  -1  111.49    5.50
   6 -14   1  112.79    6.00
   6 -14   1  108.49   14.40
   6 -14   1  109.29    5.00
   6  14   1  114.09    5.80
   6  14   1  107.99    5.50
  -6  14  -1  115.79    6.00
  -8 -14  -1    5.30    2.10
   8 -14   1    6.20    2.00
   8 -14   1    7.20    1.90
  -8 -14  -1    8.80    2.60
   8 -14   1    3.20    7.10
   8  14   1    6.90    2.30
   8  14   1    7.60    2.30
  -8  14  -1    5.00    2.00
 -10 -14  -1    1.10    1.90
  10 -14   1   -0.30    1.20
  10 -14   1   -0.40    1.80
 -10 -14  -1    3.00    1.90
  10  14   1   -0.60    1.90
  10  14   1    1.10    1.90
 -10  14  -1    1.30    2.10
  12 -14   1   45.70    3.60
 -12 -14  -1   43.90    4.30
  12 -14   1   42.90    4.10
 -12 -14  -1   32.90    3.90
  12  14   1   41.80    4.50
 -12  14  -1   18.60    8.30
 -12  14  -1   44.10    4.20
 -14 -14  -1   10.30    2.90
  14 -14   1    2.90    1.90
 -14 -14  -1    3.40    2.30
  14 -14   1    7.00    2.00
 -14  14  -1    6.10    2.40
 -14  14  -1    7.70    7.30
  14  14   1    9.10    2.70
  14  14   1    4.50    2.30
 -16 -14  -1   76.39    5.60
 -16 -14  -1   86.69    6.00
  16 -14   1   85.89    5.30
  16 -14   1   86.29    4.90
 -16  14  -1   87.99    5.50
 -16  14  -1   63.19   14.20
  16  14   1   85.09    6.00
  16  14   1   97.29    5.60
 -18 -14  -1    0.50    2.50
 -18 -14  -1    1.80    1.90
  18 -14   1   -1.90    1.70
  18 -14   1   -1.50    1.40
 -18  14  -1   -2.40    1.70
  18  14   1   -1.40    2.00
  18  14   1    0.40    2.10
 -20 -14  -1    2.50    2.50
 -20 -14  -1   -0.50    1.70
  20 -14   1    3.10    2.30
  20 -14   1    1.00    2.10
 -20  14  -1   -0.20    2.00
  20  14   1   -2.10    1.90
  20  14   1    2.70    2.10
  22 -14   1   30.30    3.90
 -22 -14  -1   29.80    4.50
  22 -14   1   26.10    3.20
 -22 -14  -1   35.90    4.50
  22  14   1   28.60    3.60
  22  14   1   32.60    4.60
 -22  14  -1   25.80    3.80
 -21 -15   1   16.20    3.30
 -21  15   1   29.20    3.90
  21  15  -1   28.40    4.60
 -19 -15   1  114.99    7.10
  19 -15  -1   99.39    7.60
 -19 -15   1  121.69    7.50
  19  15  -1  116.29    7.20
  19  15  -1  114.69    6.60
 -19  15   1  114.49    6.30
 -17 -15   1    1.20    2.20
 -17 -15   1    0.20    2.80
  17 -15  -1   -2.20    1.40
  17 -15  -1   -1.80    1.50
 -17  15   1    1.50    2.10
  17  15  -1    1.10    2.30
  17  15  -1    2.00    2.30
  15 -15  -1  202.28    7.20
 -15 -15   1  183.98   12.50
  15 -15  -1  192.68    7.80
 -15 -15   1  205.78    8.70
 -15  15   1  203.38    8.10
  15  15  -1  216.28    9.10
  15  15  -1  192.08    8.30
  13 -15  -1    2.90    1.70
 -13 -15   1    2.30    2.20
  13 -15  -1    0.60    1.80
 -13 -15   1    1.50    2.40
 -13  15   1    1.10    7.70
 -13  15   1    1.50    1.80
  13  15  -1    4.30    2.50
  13  15  -1    2.80    2.30
 -11 -15   1   39.40    4.70
 -11 -15   1   30.20    3.50
  11 -15  -1   37.80    3.30
  11 -15  -1   41.30    4.10
  11  15  -1   33.10    3.90
  11  15  -1   44.30    4.60
 -11  15   1   41.20    4.10
  -9 -15   1    6.50    2.70
  -9 -15   1    3.50    2.00
   9 -15  -1    3.70    1.70
   9 -15  -1    1.60    1.80
  -9  15   1    2.10    1.80
   9  15  -1    1.80    2.20
   9  15  -1    2.30    1.90
  -7 -15   1    6.80    2.20
  -7 -15   1    9.70    2.90
   7 -15  -1    5.70    2.00
   7 -15  -1    8.80    2.00
   7  15  -1    9.90    2.60
   7  15  -1    7.60    2.40
  -7  15   1   13.10    2.80
   5 -15  -1  128.89    6.40
  -5 -15   1  128.39    6.00
  -5 -15   1  126.29    7.00
   5 -15  -1  129.89    5.30
  -5  15   1  126.59    6.40
  -5  15   1  124.19    6.00
   5  15  -1  124.39    6.00
   5  15  -1  129.79    6.60
  -3 -15   1   41.20    3.80
  -3 -15   1   46.40    5.00
   3 -15  -1   43.90    4.30
   3 -15  -1   37.00    3.30
   3  15  -1   35.70    3.90
  -3  15   1   38.80    4.20
  -3  15   1   38.60    4.10
  -1 -15   1   14.30    2.80
   1 -15  -1   26.60    3.70
   1 -15  -1   14.30    2.10
  -1 -15   1   14.60    2.50
  -1  15   1   17.30    2.90
   1  15  -1   14.20    2.80
   1  15  -1   21.50    3.30
  -1  15   1   19.90    3.00
  -1 -15  -1   30.50    3.90
  -1 -15  -1   27.90    3.00
   1 -15   1   29.00    3.20
   1 -15   1   33.40    4.10
  -1  15  -1   22.90    3.20
  -1  15  -1   29.00    3.90
   1  15   1   25.60    3.20
  -3 -15  -1   -0.60    1.80
  -3 -15  -1    1.60    1.70
   3 -15   1    2.00    1.70
   3 -15   1    1.00    1.80
   3  15   1    2.60    2.20
   3  15   1    1.70    1.70
  -3  15  -1    1.60    2.10
  -3  15  -1    1.30    1.90
   5 -15   1   22.10    3.10
   5 -15   1   26.40    3.10
  -5 -15  -1   29.90    3.30
  -5 -15  -1   20.50    3.20
  -5  15  -1   22.40    3.10
   5  15   1   30.10    3.50
   5  15   1   18.10    3.00
  -5  15  -1   26.70    3.50
  -7 -15  -1   41.50    4.60
   7 -15   1   26.20    3.30
   7 -15   1   38.00    3.40
  -7 -15  -1   24.00    2.90
  -7  15  -1   27.90    3.40
   7  15   1   39.80    4.10
   7  15   1   35.10    3.80
  -9 -15  -1    1.50    1.80
  -9 -15  -1    1.40    2.00
   9 -15   1    1.60    1.90
   9 -15   1    0.80    1.60
  -9  15  -1   -0.60    1.90
   9  15   1   -0.30    1.90
   9  15   1   -0.10    1.90
 -11 -15  -1    7.50    2.80
  11 -15   1    3.30    1.80
 -11 -15  -1    3.40    2.10
  11 -15   1    5.40    2.30
  11  15   1    5.20    2.20
 -11  15  -1    3.80    7.30
 -11  15  -1    3.70    2.10
  11  15   1    9.90    2.50
  13 -15   1   65.19    5.00
  13 -15   1   64.09    4.40
 -13 -15  -1   66.99    5.10
 -13 -15  -1   71.99    5.70
 -13  15  -1   72.59    5.30
  13  15   1   72.99    5.10
  13  15   1   70.79    5.30
 -15 -15  -1   64.59    5.20
  15 -15   1   67.29    4.50
  15 -15   1   72.89    5.10
 -15 -15  -1   77.49    5.90
 -15  15  -1   68.89    5.70
  15  15   1   64.09    5.00
  15  15   1   65.69    5.50
  17 -15   1  159.48    8.80
 -17 -15  -1  194.58    9.30
  17 -15   1  185.68    8.00
  17  15   1  189.78    9.90
  17  15   1  189.28    7.80
 -17  15  -1  193.48    8.30
 -19 -15  -1   -0.10    1.90
 -19 -15  -1    3.50    2.40
  19 -15   1    3.10    2.00
  19  15   1    4.50    2.40
 -19  15  -1    2.00    2.00
  19  15   1    1.50    2.20
 -16 -16   1   18.10    3.70
 -16 -16   1   15.10    3.30
  16 -16  -1   16.90    2.80
  16  16  -1   15.40    3.30
 -16  16   1   14.00    2.90
  16  16  -1   16.80    3.20
  14 -16  -1   42.20    3.60
 -14 -16   1   34.30    4.40
 -14 -16   1   46.80    5.40
 -14  16   1   36.20    4.30
  14  16  -1   35.60    4.20
  14  16  -1   46.40    4.90
  12 -16  -1   18.20    2.60
  12 -16  -1   15.60    2.80
 -12 -16   1   12.90    2.60
 -12 -16   1   10.30    3.00
 -12  16   1   19.10    5.20
  12  16  -1   20.70    3.40
  12  16  -1   18.10    3.50
 -10 -16   1  115.19    6.20
  10 -16  -1  111.79    6.10
  10 -16  -1   99.69    5.00
 -10 -16   1  107.69    7.00
 -10  16   1  108.49    6.10
  10  16  -1  101.59    6.30
  10  16  -1  102.79    6.10
   8 -16  -1   10.70    2.60
  -8 -16   1    7.20    2.90
   8 -16  -1   11.40    2.20
  -8 -16   1   16.10    2.90
   8  16  -1    8.70    2.70
  -8  16   1   10.70    2.40
   8  16  -1   11.30    2.40
  -8  16   1   10.10    2.40
   6 -16  -1   15.50    3.10
  -6 -16   1   19.10    3.40
  -6 -16   1   12.70    2.40
   6 -16  -1   14.60    2.30
  -6  16   1   12.20    2.70
   6  16  -1   12.90    3.10
  -6  16   1   13.10    2.80
   6  16  -1   14.60    2.80
  -4 -16   1  166.98    6.90
   4 -16  -1  160.88    7.50
  -4 -16   1  166.78    8.10
   4 -16  -1  166.58    6.30
   4  16  -1  165.58    7.60
  -4  16   1  161.78    7.10
  -4  16   1  157.28    7.40
   2 -16  -1   29.90    4.00
   2 -16  -1   27.00    3.10
  -2 -16   1   29.00    3.40
  -2 -16   1   21.70    3.40
   2  16  -1   24.20    3.70
  -2  16   1   27.50    3.60
  -2  16   1   27.70    3.60
   0 -16  -1  127.29    6.80
   0 -16  -1  129.59    5.70
   0 -16   1  132.39    6.00
   0 -16   1  131.39    7.10
   0  16  -1  122.89    6.70
   0  16   1  135.09    6.60
   0  16  -1  137.59    7.20
  -2 -16  -1    5.40    2.30
   2 -16   1    7.10    1.90
  -2 -16  -1    6.40    1.90
   2 -16   1    7.10    2.50
  -2  16  -1    5.80    2.50
  -2  16  -1    9.10    2.60
   2  16   1    8.10    2.60
   4 -16   1  110.49    6.50
  -4 -16  -1  112.29    5.60
   4 -16   1  108.69    5.30
  -4 -16  -1  106.09    6.40
  -4  16  -1  108.59    6.40
   4  16   1  104.19    6.10
   4  16   1  111.59    5.60
  -4  16  -1  110.69    6.20
   6 -16   1    0.10    1.90
  -6 -16  -1    0.60    1.60
   6 -16   1    0.00    1.60
  -6 -16  -1    1.30    2.10
   6  16   1   -0.90    1.70
  -6  16  -1    0.70    2.10
  -6  16  -1   -0.30    2.00
   6  16   1    0.20    1.90
  -8 -16  -1   32.50    3.70
   8 -16   1   30.60    3.30
  -8 -16  -1   39.00    4.70
   8 -16   1   33.60    4.20
   8  16   1   36.00    3.90
   8  16   1   25.00    3.50
  -8  16  -1   33.90    4.10
 -10 -16  -1    1.10    2.10
  10 -16   1    1.80    1.70
  10 -16   1    0.40    1.90
 -10 -16  -1    2.40    1.80
  10  16   1   -0.20    1.90
 -10  16  -1    2.20    3.00
  10  16   1   -2.50    1.90
 -12 -16  -1   53.89    5.40
  12 -16   1   61.29    5.00
  12 -16   1   62.69    4.50
 -12 -16  -1   69.49    5.70
  12  16   1   62.79    5.10
  12  16   1   62.29    5.20
 -12  16  -1   66.29    5.30
 -14 -16  -1  118.29    6.70
  14 -16   1  102.69    6.30
 -14 -16  -1  125.09    7.20
  14 -16   1  125.29    5.90
  14  16   1  122.59    6.90
  14  16   1  118.29    6.50
 -14  16  -1  118.39    6.80
 -16 -16  -1    7.50    2.80
  16 -16   1    0.10    2.20
 -16 -16  -1    2.40    2.40
  16 -16   1    4.50    1.90
  16  16   1    0.90    2.70
  16  16   1    2.40    2.20
 -16  16  -1    3.00    2.20
  13 -17  -1   88.19    4.90
 -13 -17   1   71.29    6.30
 -13 -17   1   86.69    6.00
  13  17  -1   78.89    6.00
  13  17  -1   86.69    6.00
 -13  17   1   79.89    5.70
 -11 -17   1    2.60    2.40
 -11 -17   1    3.30    2.00
  11 -17  -1    2.40    2.40
  11  17  -1    0.20    2.20
 -11  17   1    3.20    2.30
  11  17  -1    6.60    3.10
  -9 -17   1   11.70    3.10
   9 -17  -1   12.20    2.30
  -9 -17   1   17.70    3.20
  -9  17   1   13.00    3.10
  -9  17   1   11.20    2.70
   9  17  -1    8.10    2.40
   9  17  -1   10.70    3.00
  -7 -17   1   89.49    6.50
   7 -17  -1   82.19    4.70
   7  17  -1   87.09    5.60
  -7  17   1   75.99    5.60
   7  17  -1   83.49    5.80
  -7  17   1   75.99    5.60
   5 -17  -1   31.00    3.30
  -5 -17   1   36.90    4.10
   5 -17  -1   42.00    7.00
  -5 -17   1   26.60    4.10
  -5  17   1   33.20    5.70
   5  17  -1   25.80    3.80
  -5  17   1   30.30    3.80
  -3 -17   1   67.29    4.70
   3 -17  -1   70.09    5.70
  -3 -17   1   83.49    6.10
   3 -17  -1   77.99    4.50
   3  17  -1   69.99    5.70
  -3  17   1   71.59    5.50
   1 -17  -1    1.10    1.50
   1 -17  -1    0.60    1.90
  -1 -17   1   -0.50    1.90
  -1 -17   1    0.20    1.50
   1  17  -1    3.50    2.30
  -1  17   1    2.60    2.30
  -1 -17  -1   45.70    3.80
   1 -17   1   40.30    4.70
   1 -17   1   45.20    4.00
  -1 -17  -1   41.60    4.50
  -1  17  -1   32.80    4.10
   1  17   1   36.20    4.10
  -1  17  -1   46.10    5.20
  -3 -17  -1   -1.80    1.40
   3 -17   1   -1.80    1.40
  -3 -17  -1    2.10    2.10
   3 -17   1   -0.60    1.90
   3  17   1    1.00    2.10
  -3  17  -1   -1.00    2.20
  -3  17  -1    2.50    2.50
  -5 -17  -1   68.29    4.70
   5 -17   1   72.99    5.70
   5 -17   1   65.29    4.50
  -5 -17  -1   71.59    5.60
  -5  17  -1   64.59    5.60
   5  17   1   65.79    5.20
  -5  17  -1   74.49    5.60
  -7 -17  -1   78.69    7.50
  -7 -17  -1   62.59    5.90
   7 -17   1   72.59    5.60
  -7  17  -1   65.49    5.40
   7  17   1   66.69    5.20
  -7  17  -1   58.99    5.30
   7  17   1   68.79    5.00
  -9 -17  -1   11.80    2.70
   9 -17   1    4.60    1.90
   9 -17   1    6.00    2.60
  -9  17  -1    5.80    2.60
  -9  17  -1    8.20    2.60
   9  17   1    6.10    2.50
   9  17   1   11.00    2.60
 -11 -17  -1   67.19    5.10
  11 -17   1   59.79    4.40
 -11  17  -1   52.59    5.20
  11  17   1   56.19    5.00
  11  17   1   59.69    5.00
  -4 -18   1   17.20    3.10
   4 -18  -1   14.00    2.50
  -4  18   1   13.10    3.00
  -4  18   1   15.00    3.30
   4  18  -1   15.80    3.50
  -2 -18   1   83.69    5.20
   2 -18  -1   74.29    4.70
   2  18  -1   90.29    6.40
  -2  18   1   79.89    6.00
   0 -18   1  103.39    5.70
   0 -18  -1  100.59    5.40
   0  18  -1  113.79    7.00
   0  18   1   98.39    6.50
  -2 -18  -1   19.30    2.90
   2 -18   1   17.10    2.80
   2  18   1   17.10    3.30
  -2  18  -1   13.20    3.40
  -2  18  -1   16.60    3.60
 -36   0   2    2.90    2.50
 -36   0   2    4.10    2.00
  36   0  -2   -0.20    4.30
 -34   0   2  149.59    6.90
 -34   0   2  154.18    7.70
  34   0  -2  149.69   21.90
  34   0  -2  142.29    8.40
 -32   0   2  140.59    7.10
  32   0  -2  118.09    7.50
 -32   0   2  127.59   22.10
 -32   0   2  127.99    6.20
 -30   0   2  134.69    6.70
  30   0  -2  147.79   17.70
 -30   0   2   62.19   17.00
  30   0  -2  122.59    7.10
 -30   0   2  122.89    5.90
 -28   0   2  227.58   22.80
 -28   0   2  226.58    7.70
  28   0  -2  222.08    9.00
  28   0  -2  236.28   21.20
 -28   0   2  215.18    8.20
 -26   0   2  717.93   17.90
  26   0  -2  705.13   17.50
  26   0  -2  719.23   33.90
 -26   0   2  691.13   15.90
 -26   0   2  743.33   39.10
 -24   0   2  152.18   18.30
  24   0  -2  158.28    6.90
 -24   0   2  164.28    5.90
  24   0  -2  149.29   14.70
 -24   0   2  153.08    6.20
 -22   0   2   55.29   11.80
  22   0  -2   60.79   10.80
 -22   0   2   53.19    3.80
  22   0  -2   54.39    4.20
 -22   0   2   55.19    3.40
 -20   0   2  205.38    6.50
  20   0  -2  190.58   15.10
 -20   0   2  208.68   17.70
 -20   0   2  205.58    6.20
  20   0  -2  197.18    6.90
 -18   0   2   31.80    2.70
  18   0  -2   33.70    7.00
 -18   0   2   30.70    2.40
  18   0  -2   26.80    2.90
 -16   0   2 2055.09   54.89
  16   0  -2 1962.60   36.10
  16   0  -2 1926.51   57.79
 -16   0   2 2039.00   35.60
  14   0  -2   41.40    2.90
 -14   0   2   33.70    2.30
 -14   0   2   42.60    7.60
 -14   0   2   36.80    2.60
  14   0  -2   30.60    6.20
  12   0  -2   68.29    3.00
 -12   0   2   57.99    7.00
 -12   0   2   56.29    2.60
  12   0  -2   55.19    6.20
  10   0  -2   15.60    3.60
 -10   0   2   15.50    3.70
  10   0  -2   11.20    1.30
 -10   0   2   12.00    1.30
  -8   0   2 8542.45  151.98
  -6   0   2 1320.57   29.90
  -2   0  -2  211.58    7.20
   2   0   2  197.58    4.00
   2   0   2  203.58    7.10
   8   0   2 1188.48   21.30
  -8   0  -2 1199.28   31.60
   8   0   2 1190.48   30.90
  -8   0  -2 1174.88   21.10
 -10   0  -2 3051.29   66.79
  10   0   2 3091.69   65.99
  12   0   2   72.69    3.30
 -12   0  -2   70.59    8.20
  12   0   2   73.39    7.90
 -12   0  -2   63.39    2.80
 -12   0  -2   62.49    2.90
  14   0   2  344.47    8.60
 -14   0  -2  347.57   19.00
 -14   0  -2  336.57    8.10
  14   0   2  343.77   17.70
 -14   0  -2  332.57    7.90
 -16   0  -2  101.79    4.10
 -16   0  -2  102.59   11.50
  16   0   2   87.09    9.90
 -16   0  -2  106.09    4.00
  16   0   2  106.09    4.50
  18   0   2  119.19   12.00
  18   0   2  127.69    5.20
 -18   0  -2  114.39    4.60
 -18   0  -2  128.49   13.60
 -18   0  -2  114.59    4.50
  20   0   2  415.76   23.40
 -20   0  -2  480.55   11.20
 -20   0  -2  455.95   26.70
 -20   0  -2  486.45   11.30
  20   0   2  470.05   12.10
  22   0   2   27.50    8.00
 -22   0  -2   17.50    2.30
 -22   0  -2   18.90    8.60
  22   0   2   16.30    2.90
 -22   0  -2   15.70    2.40
 -24   0  -2   81.99    4.80
 -24   0  -2   75.79   15.90
  24   0   2   83.29    5.50
  24   0   2   73.49   13.10
 -26   0  -2   11.40    2.50
 -26   0  -2   22.80   10.40
  26   0   2   14.10    3.00
  26   0   2   15.60    8.90
 -26   0  -2   13.20    2.20
 -28   0  -2  101.49    5.80
 -28   0  -2   99.49   19.50
  28   0   2  108.39    6.70
 -28   0  -2   95.59    5.30
 -30   0  -2  210.28    8.40
 -30   0  -2  230.68   26.90
  30   0   2  222.38    9.60
 -30   0  -2  206.38    8.10
 -32   0  -2   81.89    5.90
 -32   0  -2  114.69   24.10
  32   0   2   80.69    6.50
 -32   0  -2   73.09    5.20
  32   0   2   66.79   18.00
 -34   0  -2  114.29   24.70
 -34   0  -2  101.79    6.30
 -34   0  -2  109.49    8.90
  34   0   2  109.99    9.10
  37  -1  -2   56.19    6.20
 -37  -1   2   62.79    5.80
 -37  -1   2   53.89    5.00
 -37   1   2   57.89    5.70
  37   1  -2   56.89    6.40
 -37   1   2   51.19    4.80
 -35  -1   2   11.90   17.20
  35  -1  -2   54.29    5.90
  35  -1  -2   59.19   15.90
 -35  -1   2   51.79    7.60
 -35  -1   2   57.09    5.40
  35   1  -2   76.09   16.60
  35   1  -2   33.80    4.80
 -35   1   2   41.40    5.30
 -35   1   2   46.70   20.20
 -35   1   2   34.90    5.50
  33  -1  -2   19.40   11.70
 -33  -1   2   51.09   16.30
 -33  -1   2   23.20    3.60
 -33  -1   2   22.50    3.10
  33  -1  -2   25.80    4.40
  33   1  -2   19.90    4.20
 -33   1   2   34.90   14.90
  33   1  -2    0.70   19.00
 -33   1   2   19.60    3.40
 -33   1   2   23.10    3.10
 -31  -1   2   65.89    5.30
 -31  -1   2   62.59    4.60
 -31  -1   2   59.29   16.10
  31  -1  -2   63.09    5.60
  31  -1  -2   50.19   12.20
 -31   1   2   71.99   16.80
  31   1  -2   74.29   17.40
  31   1  -2   54.19    5.60
 -31   1   2   54.49    4.30
 -31   1   2   64.69    5.20
  29  -1  -2    3.00    7.40
 -29  -1   2   -2.00    8.60
 -29  -1   2    0.60    1.50
  29  -1  -2    1.20    2.40
 -29  -1   2   -0.50    2.20
  29   1  -2    7.10    7.10
  29   1  -2   -0.40    2.10
 -29   1   2    1.20    8.70
 -29   1   2   -1.20    1.90
 -29   1   2    1.10    1.40
  27  -1  -2  126.79    6.70
 -27  -1   2  115.49    6.10
  27  -1  -2  117.79   15.10
 -27  -1   2  100.19   17.20
 -27  -1   2  131.99    5.80
 -27   1   2  127.19    5.60
 -27   1   2  124.69    6.10
  27   1  -2  120.59    6.80
  27   1  -2  120.39   14.90
 -27   1   2  117.89   18.10
  25  -1  -2 1602.14   32.80
 -25  -1   2 1663.63   31.80
 -25  -1   2 1660.43   60.49
  25  -1  -2 1625.04   52.99
 -25  -1   2 1682.93   32.30
  25   1  -2 1742.63   55.59
 -25   1   2 1604.94   36.90
 -25   1   2 1701.53   59.19
 -25   1   2 1662.73   32.00
  25   1  -2 1701.83   33.50
  23  -1  -2  454.15   12.00
 -23  -1   2  455.15   11.30
  23  -1  -2  454.95   24.40
 -23  -1   2  441.16   28.20
 -23  -1   2  447.06   11.60
 -23   1   2  452.95   11.40
 -23   1   2  484.85   28.00
  23   1  -2  445.86   25.40
  23   1  -2  458.65   12.50
 -23   1   2  465.85   11.10
 -21  -1   2    7.70    1.80
 -21  -1   2   10.40    2.00
  21  -1  -2    7.30    1.80
 -21  -1   2   19.40    7.60
  21  -1  -2   13.50    5.60
 -21   1   2    7.40    1.50
 -21   1   2   13.00    2.10
  21   1  -2   -0.50    4.70
  21   1  -2    5.40    1.60
 -21   1   2   15.10    6.40
 -19  -1   2   81.19    4.00
 -19  -1   2   81.29    3.80
  19  -1  -2   78.79    4.10
 -19  -1   2   89.89   11.70
  19  -1  -2   66.89    8.50
 -19   1   2   93.59   11.70
 -19   1   2   81.79    3.90
 -19   1   2   79.09    3.60
  19   1  -2   85.49   10.10
  19   1  -2   77.49    4.40
 -17  -1   2   -3.20    3.90
 -17  -1   2    1.90    1.50
  17  -1  -2   -0.20    2.70
 -17  -1   2    0.80    1.10
  17  -1  -2    0.60    1.10
 -17   1   2    0.60    1.10
  17   1  -2    1.50    3.40
 -17   1   2    4.20    4.10
 -17   1   2    0.70    0.80
  17   1  -2    2.70    1.70
 -15  -1   2   -2.30    3.60
  15  -1  -2    1.90    2.70
 -15  -1   2   -0.90    1.20
  15  -1  -2    1.00    1.30
 -15  -1   2    0.60    1.10
 -15   1   2   -1.70    2.80
  15   1  -2   -0.50    2.70
  15   1  -2   -0.20    1.00
 -15   1   2    0.30    0.80
  15   1  -2    1.60    1.30
 -15   1   2    1.00    1.20
 -13  -1   2   93.09    3.60
 -13  -1   2  107.09   10.60
 -13  -1   2   89.49    3.60
  13  -1  -2   90.89    8.00
  13  -1  -2   80.49    3.40
  13   1  -2   96.99    4.00
  13   1  -2   90.69    3.30
 -13   1   2   88.49    3.30
  13   1  -2  107.49    9.30
 -13   1   2   71.29    7.90
 -13   1   2   85.59    3.10
 -11  -1   2  563.94   11.40
 -11  -1   2  571.24   22.20
  11  -1  -2  569.64   11.30
 -11  -1   2  578.94   11.60
  11   1  -2  553.94   11.90
 -11   1   2  569.24   20.20
  11   1  -2  568.74   11.20
 -11   1   2  566.84   11.10
  11   1  -2  603.94   21.60
 -11   1   2  574.54   11.00
  -9  -1   2    8.10    3.30
   9  -1  -2    9.80    1.10
  -9  -1   2    7.50    1.20
  -9  -1   2    8.30    1.30
  -9   1   2    8.90    1.00
  -9   1   2    9.80    1.10
   9   1  -2    4.70    1.00
  -9   1   2   13.70    3.20
   9   1  -2    7.20    1.00
   9   1  -2    8.90    3.30
   7  -1  -2   15.80    1.10
  -7  -1   2   15.20    1.50
  -7  -1   2   14.20    1.40
  -7  -1   2   14.70    3.60
   7   1  -2   10.50    3.70
   7   1  -2   22.90    2.20
   7   1  -2   14.90    1.40
  -7   1   2   16.90    3.20
  -7   1   2   14.60    1.00
  -5  -1   2 3457.85   64.09
   5  -1  -2 3238.78   58.69
  -5   1   2 3192.18   59.09
  -3   1   2 3724.63   64.39
  -1  -1   2 1529.95   30.20
   1  -1   2  646.84   15.60
  -1  -1  -2  679.33   14.70
   1   1   2  645.14   14.30
  -3  -1  -2 2584.64   50.69
  -3   1  -2 2754.82   51.39
   7  -1   2   78.99    6.30
   7  -1   2   73.89    2.50
  -7  -1  -2   72.89    2.30
  -7  -1  -2   78.19    6.70
  -7  -1  -2   74.99    2.50
   7   1   2   76.19    2.60
   7   1   2   83.59    6.60
  -7   1  -2   69.59    6.00
   9  -1   2 4560.84   91.19
  -9  -1  -2 4838.22   94.19
  -9   1  -2 4840.42   92.89
   9   1   2 4566.04   91.89
 -11  -1  -2  445.66    9.60
 -11  -1  -2  456.85   20.30
 -11  -1  -2  444.96    9.30
  11  -1   2  452.85    9.70
  11  -1   2  438.66   18.50
  11   1   2  443.36   18.80
 -11   1  -2  487.75   20.00
  11   1   2  452.55   10.00
 -11   1  -2  444.26    9.50
 -13  -1  -2   19.00    5.90
  13  -1   2   12.90    4.60
 -13  -1  -2   14.10    1.70
  13  -1   2   11.30    1.60
 -13  -1  -2    9.60    1.60
  13   1   2   12.80    4.60
 -13   1  -2    9.50    4.50
 -13   1  -2   13.20    1.70
  13   1   2   10.60    1.60
  15  -1   2   94.19    9.70
 -15  -1  -2   94.19    3.80
 -15  -1  -2   97.19   10.80
  15  -1   2   91.79    4.00
 -15  -1  -2   99.39    3.90
 -15   1  -2   91.79   10.20
 -15   1  -2   92.89    3.80
  15   1   2  104.79    4.50
  15   1   2  100.89   10.10
 -17  -1  -2   16.00    2.10
 -17  -1  -2   12.00    1.80
  17  -1   2   10.60    1.70
 -17  -1  -2    4.10    4.90
  17  -1   2    7.70    5.00
 -17   1  -2   19.90    6.90
  17   1   2    9.10    1.70
 -17   1  -2   16.40    2.00
 -17   1  -2   11.90    1.70
  17   1   2    6.10    4.40
 -19  -1  -2  223.78    6.80
  19  -1   2  208.58   15.80
 -19  -1  -2  219.78    6.70
  19  -1   2  223.38    7.20
 -19  -1  -2  222.28   18.60
  19   1   2  224.38   16.80
 -19   1  -2  211.48    6.60
 -19   1  -2  220.08    6.60
 -19   1  -2  227.98   17.90
  21  -1   2   34.00    3.70
 -21  -1  -2   42.50   10.90
  21  -1   2   40.40    8.90
 -21  -1  -2   33.40    3.30
 -21  -1  -2   35.90    3.20
 -21   1  -2   38.70    3.30
  21   1   2   31.90    9.20
 -21   1  -2   32.20    3.10
 -21   1  -2   26.90    8.40
  21   1   2   56.09    6.00
  23  -1   2  994.20   40.10
 -23  -1  -2 1072.99   52.99
  23  -1   2 1055.09   22.50
 -23  -1  -2 1021.10   21.40
 -23  -1  -2 1046.60   21.40
 -23   1  -2 1015.80   21.20
  23   1   2 1050.69   41.90
 -23   1  -2 1025.90   44.20
 -25  -1  -2   33.70    3.60
 -25  -1  -2   34.50    4.30
  25  -1   2   31.30    3.60
 -25  -1  -2   24.90   11.20
 -25   1  -2   31.80   10.20
  25   1   2   36.20   10.60
 -25   1  -2   35.50    3.60
 -25   1  -2   34.10    3.70
  25   1   2   29.70    3.70
  27  -1   2   41.60   11.40
 -27  -1  -2   58.29    4.60
 -27  -1  -2   55.09    4.30
 -27  -1  -2   48.90   16.30
  27  -1   2   49.40    5.00
  27   1   2   51.19    5.20
  27   1   2   38.10   11.00
 -27   1  -2   57.09    4.30
 -27   1  -2   50.49   13.80
 -27   1  -2   57.89    4.50
 -29  -1  -2   91.29   20.20
 -29  -1  -2   99.89    6.00
 -29  -1  -2  103.99    5.70
  29  -1   2  102.69    6.60
 -29   1  -2  100.69    5.90
  29   1   2  102.29    6.80
 -29   1  -2  104.79    5.60
 -29   1  -2  107.49   20.40
  29   1   2  123.89   16.60
 -31  -1  -2  104.39   22.30
  31  -1   2   92.69   17.40
  31  -1   2   92.89    6.70
 -31  -1  -2   90.89    6.00
 -31  -1  -2   88.29    5.50
  31   1   2   93.09    6.90
 -31   1  -2  105.59   21.30
 -31   1  -2  100.69    5.70
 -31   1  -2   94.49    6.00
  31   1   2   96.69   17.80
  33  -1   2  100.59    7.30
  33  -1   2  113.39   21.70
 -33  -1  -2  116.59    6.90
 -33  -1  -2  114.99   24.60
 -33  -1  -2  116.09    6.40
 -33   1  -2  122.59   23.90
 -33   1  -2  119.79   10.50
 -33   1  -2  101.09    6.50
  33   1   2  104.59    7.50
 -36  -2   2  -12.70   15.90
 -36  -2   2   14.30    3.10
  36  -2  -2   12.00    3.60
 -36  -2   2   13.10    3.40
 -36   2   2   13.50    3.30
  36   2  -2   21.70   16.10
 -36   2   2   10.80    3.70
  36   2  -2    1.30    4.40
  34  -2  -2   18.60    3.40
 -34  -2   2   17.60    3.60
 -34  -2   2   24.10   15.40
 -34  -2   2   15.90    3.10
 -34   2   2   19.10    3.00
 -34   2   2   27.20   14.30
  34   2  -2   19.80    3.90
  34   2  -2   10.40   13.10
 -34   2   2   19.10    3.50
 -32  -2   2  160.88   24.70
 -32  -2   2  181.48    7.50
  32  -2  -2  175.88    8.60
 -32  -2   2  175.48    8.10
  32  -2  -2  131.39   19.90
 -32   2   2  174.28    7.80
  32   2  -2  183.38    9.00
 -32   2   2  159.28   23.40
 -32   2   2  169.48    7.00
  30  -2  -2  241.08    9.50
 -30  -2   2  232.08    8.40
 -30  -2   2  230.88    8.90
  30  -2  -2  228.58   21.10
 -30  -2   2  228.38   25.20
 -30   2   2  251.07    8.90
  30   2  -2  237.78   10.00
 -30   2   2  239.18   24.50
 -30   2   2  233.68    8.10
 -28  -2   2  179.08    7.50
  28  -2  -2  162.18   17.20
 -28  -2   2  134.49   21.10
 -28  -2   2  159.38    6.70
  28  -2  -2  167.18    7.50
 -28   2   2  162.08    6.90
  28   2  -2  173.28    8.20
  28   2  -2  175.58   19.70
 -28   2   2  153.28   19.40
 -28   2   2  156.68    6.30
  26  -2  -2   87.79    6.90
  26  -2  -2   79.79   12.80
 -26  -2   2   55.99   14.40
 -26  -2   2   89.39    7.90
 -26  -2   2   80.99    4.70
  26   2  -2   86.09    5.90
 -26   2   2   79.89    4.40
 -26   2   2   82.69    4.90
 -26   2   2   77.29   16.10
  26   2  -2   70.29   13.10
  24  -2  -2   92.19   12.40
 -24  -2   2   94.79   16.40
 -24  -2   2   87.29    5.10
 -24  -2   2   89.89    4.70
  24  -2  -2   78.19    4.90
 -24   2   2   88.39    4.40
 -24   2   2   77.89   13.60
  24   2  -2   85.29    5.60
  24   2  -2   99.39   13.00
 -24   2   2   83.69    4.60
  22  -2  -2 1043.60   21.70
 -22  -2   2 1048.80   21.50
 -22  -2   2  983.10   43.10
 -22  -2   2 1029.80   21.20
  22  -2  -2 1053.69   37.90
  22   2  -2 1002.90   39.50
 -22   2   2 1076.99   20.80
  22   2  -2 1081.29   22.70
 -22   2   2 1033.20   47.50
 -22   2   2 1073.69   21.20
 -20  -2   2  314.17   22.20
 -20  -2   2  279.67    7.90
  20  -2  -2  258.97   19.80
 -20  -2   2  288.77    8.20
  20  -2  -2  257.67    7.80
 -20   2   2  269.57    7.30
  20   2  -2  296.47    8.90
 -20   2   2  266.77   18.90
  20   2  -2  290.37   19.10
 -20   2   2  258.87    7.50
  18  -2  -2 1575.54   45.30
 -18  -2   2 1621.14   30.40
  18  -2  -2 1723.83   30.50
 -18  -2   2 1650.13   52.69
 -18  -2   2 1627.74   30.40
  18   2  -2 1635.04   29.80
  18   2  -2 1578.54   48.60
  18   2  -2 1658.23   31.30
 -18   2   2 1640.74   48.30
 -18   2   2 1641.44   29.70
 -18   2   2 1652.73   30.00
 -16  -2   2  599.84   27.80
  16  -2  -2  558.54   22.40
 -16  -2   2  572.74   12.50
  16  -2  -2  544.25   12.10
 -16  -2   2  573.44   12.50
 -16   2   2  559.04   11.70
  16   2  -2  568.64   12.00
  16   2  -2  583.74   13.20
 -16   2   2  560.84   12.00
  16   2  -2  563.64   25.30
 -16   2   2  594.34   24.40
  14  -2  -2  333.27   16.40
  14  -2  -2  347.87    8.10
 -14  -2   2  399.76   21.00
 -14  -2   2  347.47    8.50
 -14  -2   2  352.86    8.60
 -14   2   2  344.87   16.80
  14   2  -2  349.67   18.50
  14   2  -2  331.77    8.00
  14   2  -2  350.56    9.00
 -14   2   2  355.96    8.00
 -12  -2   2  393.66   20.00
  12  -2  -2  376.06    8.30
 -12  -2   2  383.06    8.80
 -12  -2   2  403.56    9.00
  12   2  -2  388.96    8.50
 -12   2   2  378.26    8.10
  12   2  -2  404.46    9.30
 -12   2   2  393.76   16.40
  12   2  -2  381.16   18.70
 -10  -2   2   70.79    7.70
 -10  -2   2   56.79    2.70
 -10   2   2   73.09    6.20
  10   2  -2   71.59    7.50
 -10   2   2   67.89    2.30
  10   2  -2   60.89    2.60
  -8  -2   2 5931.81  112.29
  -8   2   2 5796.92  104.69
   8   2  -2 5756.82  111.49
   6  -2  -2  331.47    9.70
   6  -2  -2  299.07    5.70
  -6  -2   2  286.37    6.60
  -6  -2   2  297.77    6.40
  -6  -2   2  315.67   13.80
   6   2  -2  291.87    6.40
   6   2  -2  299.57    6.60
   6   2  -2  287.87   13.20
  -6   2   2  296.57    5.60
  -6   2   2  307.27    9.70
  -4  -2   2   57.49    2.20
  -4  -2   2   53.39    5.20
  -4  -2   2   61.79    2.20
   4  -2  -2   67.59    1.50
   4   2  -2   63.09    2.20
  -4   2   2   65.69    1.50
   4   2  -2   59.29    2.20
  -4   2   2   63.39    3.10
   4   2  -2   56.19    2.20
   4   2  -2   61.49    5.60
  -4   2   2   69.39    3.30
   2   2  -2 5461.05   99.09
  -2   2   2 5561.54   92.59
   0  -2   2  324.07   10.90
   0  -2  -2  337.47    9.30
   0  -2   2  319.17    6.30
   0   2   2  327.77    9.40
   0   2   2  325.97    6.00
   0   2  -2  334.57   11.30
   0   2   2  316.07    5.60
  -4  -2  -2 5767.42  104.19
  -4   2  -2 5712.03  102.89
   4   2   2 5741.03  102.99
  -4   2  -2 5529.25  102.59
  -6  -2  -2 4069.49   80.79
  -6   2  -2 4184.98   79.19
   6   2   2 4055.69   79.39
  -8  -2  -2 3379.56   73.29
   8  -2   2 3446.86   71.19
  -8   2  -2 3749.12   72.29
   8   2   2 3371.86   71.29
 -10  -2  -2  443.76    9.50
 -10  -2  -2  437.36   20.00
 -10  -2  -2  440.16    9.20
  10  -2   2  472.65   18.50
 -10   2  -2  453.95    9.40
  10   2   2  439.96   10.00
  10   2   2  455.05   19.00
 -10   2  -2  451.35   18.60
  12  -2   2 3579.44   76.79
 -12  -2  -2 3685.13   81.89
  12   2   2 3580.84   78.29
 -12   2  -2 3458.25   77.39
 -14  -2  -2  419.36    9.40
 -14  -2  -2  420.36    9.70
 -14  -2  -2  409.16   22.20
  14  -2   2  429.96    9.80
  14  -2   2  412.36   19.70
  14   2   2  424.86   20.70
  14   2   2  433.96   10.40
 -14   2  -2  410.66   20.50
 -14   2  -2  421.46    9.50
 -16  -2  -2 1533.55   28.70
 -16  -2  -2 1587.34   50.19
  16  -2   2 1502.35   44.70
  16  -2   2 1557.54   28.90
 -16  -2  -2 1544.45   28.40
  16   2   2 1560.94   46.60
  16   2   2 1571.54   29.60
 -16   2  -2 1549.94   47.00
 -18  -2  -2   26.90    2.70
 -18  -2  -2   25.90    2.70
 -18  -2  -2   22.70    7.70
  18  -2   2   26.50    7.00
  18  -2   2   22.70    2.70
 -18   2  -2   23.80    7.00
  18   2   2   26.00    3.20
 -18   2  -2   23.50    2.50
  18   2   2   30.20    7.10
  20  -2   2   65.19   10.80
  20  -2   2   66.59    4.20
 -20  -2  -2   71.29   13.80
 -20  -2  -2   61.99    3.90
 -20  -2  -2   62.09    3.80
 -20   2  -2   73.59    3.90
  20   2   2   69.19    4.70
 -20   2  -2   73.69   12.60
  20   2   2   61.29   10.80
 -20   2  -2   69.39    3.80
 -22  -2  -2  252.67   38.20
 -22  -2  -2  290.37    8.60
  22  -2   2  257.87   20.20
 -22  -2  -2  296.47    8.70
  22  -2   2  289.37    9.10
 -22   2  -2  297.07    8.50
  22   2   2  302.37    9.90
 -22   2  -2  294.67   22.90
 -22   2  -2  292.17    8.50
  22   2   2  307.97   21.80
 -24  -2  -2  207.98   21.70
 -24  -2  -2  227.18    7.70
 -24  -2  -2  226.48    7.80
  24  -2   2  188.98   18.50
 -24   2  -2  220.38    7.50
  24   2   2  222.18   19.30
 -24   2  -2  213.28    7.40
  24   2   2  213.58    8.70
 -24   2  -2  222.98   21.80
 -26  -2  -2  152.28    6.50
 -26  -2  -2  170.88   21.30
 -26  -2  -2  143.19    6.60
  26   2   2  159.28   18.40
  26   2   2  150.28    7.60
 -26   2  -2  150.38    6.50
 -26   2  -2  166.28   19.60
 -26   2  -2  150.28    6.30
  28  -2   2    1.60    2.30
 -28  -2  -2   11.50   10.80
  28  -2   2   -9.20    8.70
 -28  -2  -2    3.00    2.10
 -28  -2  -2    0.00    1.80
  28   2   2    1.50    2.40
 -28   2  -2    9.50   10.20
  28   2   2    8.40    8.60
 -28   2  -2    4.00    2.10
 -28   2  -2    5.10    2.20
 -30  -2  -2   10.60    3.00
 -30  -2  -2   10.90    2.70
  30  -2   2   13.00    3.30
  30  -2   2   20.00   12.40
 -30  -2  -2   13.00   14.20
  30   2   2    8.80    2.70
 -30   2  -2   10.90    2.60
 -30   2  -2   23.70   13.70
  30   2   2   10.00   10.20
 -30   2  -2   10.10    2.70
  32  -2   2   38.70   15.90
 -32  -2  -2   28.30    3.40
  32  -2   2   29.70    4.20
 -32  -2  -2   34.20    4.30
 -32  -2  -2   10.40   17.10
 -32   2  -2   33.50    4.00
  32   2   2   34.90   17.60
 -32   2  -2   35.70    4.20
  32   2   2   41.70    5.30
 -32   2  -2   34.90   16.20
 -34  -2  -2   73.09   21.90
 -34  -2  -2   55.39    6.70
 -34  -2  -2   59.69    5.80
  34  -2   2   74.69    6.60
  34   2   2   88.59   19.30
  34   2   2   60.49    6.70
 -34   2  -2   74.29    6.00
 -34   2  -2   64.09    5.20
  37   3  -2    0.80    2.70
 -35  -3   2    2.60    2.80
  35  -3  -2    2.00    4.50
 -35  -3   2   -1.40    3.90
 -35  -3   2    4.60   16.10
 -35   3   2    0.50    1.70
 -35   3   2   -0.10    2.10
  35   3  -2    1.80    2.70
  35   3  -2   43.20   15.80
 -33  -3   2  152.68   26.20
  33  -3  -2  228.38    9.80
 -33  -3   2  223.88    9.30
  33  -3  -2  191.88   22.10
  33   3  -2  236.88   10.50
 -33   3   2  218.88    9.00
 -33   3   2  231.98    8.30
 -33   3   2  240.68   28.40
  33   3  -2  191.38   22.80
  31  -3  -2   22.50    3.90
 -31  -3   2   13.10    3.00
 -31  -3   2   25.20   14.20
 -31  -3   2   22.50    3.30
  31   3  -2   16.10    3.80
 -31   3   2   20.20    3.50
 -31   3   2   34.30   14.20
 -31   3   2   16.00    2.80
 -29  -3   2   11.80    2.60
  29  -3  -2   12.80    8.40
  29  -3  -2   11.90    2.90
 -29  -3   2   -1.10   13.30
 -29  -3   2    9.10    2.90
 -29   3   2    9.50    2.50
 -29   3   2    8.90    2.20
  29   3  -2   12.80   10.00
 -29   3   2    4.90    9.60
  29   3  -2   11.70    3.20
  27  -3  -2   41.10   10.20
  27  -3  -2   58.79    4.80
 -27  -3   2   57.69    4.30
 -27  -3   2   88.29   18.30
 -27  -3   2   48.00    4.60
 -27   3   2   53.09    4.20
  27   3  -2   56.49   12.50
  27   3  -2   58.29    5.40
 -27   3   2   57.99    3.90
 -27   3   2   46.90   12.00
  25  -3  -2   13.90    2.50
 -25  -3   2   17.20    9.20
 -25  -3   2   23.70    3.20
 -25  -3   2   16.50    2.80
  25  -3  -2   21.40    7.40
 -25   3   2    8.20    7.00
 -25   3   2   18.10    2.80
 -25   3   2   25.70    3.00
  25   3  -2   13.00    2.90
  25   3  -2   19.10    8.70
  23  -3  -2  147.89    6.10
 -23  -3   2  134.09   17.60
 -23  -3   2  154.08    6.40
 -23  -3   2  145.49    6.00
  23  -3  -2  154.88   14.40
 -23   3   2  151.68    5.50
  23   3  -2  132.99   14.80
 -23   3   2  154.08    5.90
  23   3  -2  137.29    6.80
 -23   3   2  167.48   17.40
 -21  -3   2  720.63   36.30
 -21  -3   2  736.23   16.50
 -21  -3   2  743.83   16.40
  21  -3  -2  717.43   29.50
  21  -3  -2  763.22   16.30
  21   3  -2  764.12   33.60
 -21   3   2  718.33   31.90
 -21   3   2  769.52   16.00
  21   3  -2  761.62   15.80
  21   3  -2  735.23   17.40
 -21   3   2  766.82   15.60
  19  -3  -2  101.39    4.40
  19  -3  -2   93.19   10.40
 -19  -3   2   99.39    4.60
 -19  -3   2  105.99    4.80
 -19  -3   2   94.09   14.70
 -19   3   2  112.69    4.40
  19   3  -2  108.09   12.10
  19   3  -2  100.49    5.20
  19   3  -2  114.19    4.50
 -19   3   2  110.79    4.10
 -19   3   2  108.69   11.50
 -17  -3   2  350.06    9.10
 -17  -3   2  345.77    9.00
 -17  -3   2  333.57   22.00
  17  -3  -2  357.76   17.80
  17  -3  -2  352.36    8.60
 -17   3   2  370.46   19.00
  17   3  -2  356.66    9.70
  17   3  -2  344.37    8.60
  17   3  -2  329.77   20.10
 -15  -3   2  294.27    8.10
 -15  -3   2  297.07   19.80
 -15  -3   2  301.47    8.00
  15  -3  -2  314.37    7.50
 -15   3   2  303.97    7.10
  15   3  -2  285.67   18.10
  15   3  -2  309.97    7.70
  15   3  -2  307.17    8.60
 -15   3   2  312.57   16.30
 -13  -3   2  235.08    6.70
  13  -3  -2  233.38    5.80
 -13  -3   2  232.28   16.80
 -13  -3   2  231.28    6.50
  13   3  -2  217.68    6.80
  13   3  -2  209.78   15.10
  13   3  -2  232.88    6.20
 -13   3   2  209.88   12.30
 -13   3   2  240.28    5.60
 -11  -3   2  674.53   27.00
 -11  -3   2  673.43   13.80
  11  -3  -2  707.83   13.00
 -11  -3   2  694.63   14.20
 -11   3   2  676.63   12.80
  11   3  -2  678.53   13.60
  11   3  -2  688.53   26.50
  11   3  -2  683.23   14.30
 -11   3   2  722.43   22.10
  -9  -3   2   62.89   10.10
   9  -3  -2   53.99    5.10
  -9  -3   2   60.69    2.90
   9  -3  -2   55.09    2.40
  -9  -3   2   62.89    2.80
  -9   3   2   60.79    5.30
  -9   3   2   59.09    2.00
   9   3  -2   53.99    7.20
   9   3  -2   60.79    2.90
   9   3  -2   60.69    2.70
  -7  -3   2  370.26    8.50
  -7  -3   2  389.06    8.20
   7  -3  -2  393.06    7.40
  -7  -3   2  391.56   17.20
   7   3  -2  394.36    8.60
  -7   3   2  383.66    7.30
  -7   3   2  413.56   12.70
   7   3  -2  384.36    8.20
  -5  -3   2  811.02   24.70
  -5  -3   2  781.42   15.10
   5  -3  -2  822.62   14.00
  -5  -3   2  808.62   15.30
  -5  -3   2  809.02   15.00
  -5   3   2  834.02   18.70
  -5   3   2  821.22   18.80
  -5   3   2  808.02   14.10
   5   3  -2  818.52   25.20
   5   3  -2  851.51   15.30
   5   3  -2  797.02   15.00
  -3  -3   2 5382.86  100.79
   3  -3  -2 5425.26   93.19
  -3   3   2 5434.76   93.89
   3   3  -2 5435.16  101.69
   1  -3  -2  131.99    5.70
  -1  -3   2  123.29    7.40
  -1  -3   2  129.39    3.40
   1  -3  -2  126.79    2.80
   1   3  -2  124.39    3.40
   1   3  -2  123.49    7.70
  -1   3   2  126.79    2.90
  -1   3   2  128.39    2.80
  -1   3   2  135.29    6.10
   1   3  -2  120.59    3.30
   1  -3   2   60.49    2.00
   1  -3   2   58.39    4.90
  -1  -3  -2   61.39    4.80
  -1  -3  -2   57.69    1.90
   1  -3   2   58.69    2.10
  -1  -3  -2   58.39    1.90
   1   3   2   62.49    2.00
  -1   3  -2   63.59    5.30
   1   3   2   58.49    1.70
   1   3   2   53.19    4.50
   3  -3   2  573.64   10.70
  -3  -3  -2  541.85   10.70
   3  -3   2  601.34   17.80
  -3  -3  -2  574.94   18.30
  -3  -3  -2  568.64   10.30
   3   3   2  561.04   17.60
   3   3   2  562.64   10.30
  -3   3  -2  581.44   18.30
  -3   3  -2  595.04   10.80
   3   3   2  573.54   10.90
  -5  -3  -2    5.20    0.80
  -5  -3  -2   10.10    3.50
  -5  -3  -2    8.40    0.90
   5  -3   2    8.40    1.00
  -5   3  -2    8.50    2.40
   5   3   2    6.70    1.00
   5   3   2   12.10    3.30
  -5   3  -2    6.10    0.80
  -5   3  -2    9.40    2.70
   5   3   2    6.90    0.80
   7  -3   2 1051.59   18.80
  -7  -3  -2 1027.00   19.00
  -7  -3  -2 1078.39   31.70
  -7  -3  -2 1026.10   18.60
   7   3   2 1059.49   30.00
  -7   3  -2 1031.40   28.70
  -7   3  -2 1039.20   28.70
   7   3   2 1040.90   18.30
  -7   3  -2 1006.90   18.80
   7   3   2 1057.19   19.40
  -9  -3  -2 3244.08   73.29
   9   3   2 3173.58   70.39
  -9   3  -2 3367.46   69.69
  11  -3   2   32.70    2.20
 -11  -3  -2   28.10    2.30
 -11  -3  -2   38.10    7.70
 -11  -3  -2   31.80    2.40
  11  -3   2   33.80    6.30
  11   3   2   37.30    6.80
  11   3   2   30.30    2.00
 -11   3  -2   31.10    2.10
 -11   3  -2   18.30    4.80
  11   3   2   25.10    2.80
 -13  -3  -2 1373.76   43.90
  13  -3   2 1299.57   38.40
 -13  -3  -2 1298.67   24.50
 -13  -3  -2 1353.56   24.90
  13   3   2 1314.47   25.60
  13   3   2 1408.66   41.10
 -13   3  -2 1326.17   24.50
 -13   3  -2 1355.56   39.90
  15  -3   2  749.82   15.50
 -15  -3  -2  795.22   33.20
 -15  -3  -2  754.22   15.30
  15  -3   2  690.23   27.50
 -15  -3  -2  756.92   15.60
 -15   3  -2  736.73   29.40
  15   3   2  792.82   30.60
  15   3   2  769.92   16.50
 -15   3  -2  737.03   15.20
 -17  -3  -2  309.67   22.00
 -17  -3  -2  296.27    7.90
  17  -3   2  282.67   17.60
  17  -3   2  291.47    8.10
  17   3   2  291.27   19.00
 -17   3  -2  293.47   18.90
  17   3   2  296.67    8.90
 -19  -3  -2   49.70    3.60
 -19  -3  -2   56.09    3.60
  19  -3   2   53.99    9.40
 -19  -3  -2   63.39   12.50
 -19   3  -2   53.99    3.40
  19   3   2   54.19    4.40
  19   3   2   45.10   11.20
 -19   3  -2   47.60   10.00
 -21  -3  -2  168.38    6.20
  21  -3   2  153.88   14.90
 -21  -3  -2  191.28   19.30
 -21  -3  -2  163.18    6.20
 -21   3  -2  177.58   16.70
  21   3   2  154.48   16.20
 -21   3  -2  154.28    5.80
  21   3   2  162.88    7.20
  23  -3   2  103.99   13.50
 -23  -3  -2  106.59   17.70
 -23  -3  -2   97.29    5.30
 -23  -3  -2  108.09    5.30
  23  -3   2  109.39    5.70
  23   3   2  104.89    6.30
  23   3   2  106.99   15.90
 -23   3  -2  107.29    5.30
 -23   3  -2  104.69    5.00
 -23   3  -2   88.49   15.10
 -25  -3  -2  221.18    8.10
  25  -3   2  222.98    8.40
 -25  -3  -2  200.28   23.30
  25  -3   2  227.38   19.30
  25   3   2  208.18   20.70
 -25   3  -2  229.28   22.50
 -25   3  -2  212.58    7.50
  25   3   2  225.58    9.20
 -25   3  -2  221.98    7.80
 -27  -3  -2   48.20    4.50
 -27  -3  -2   65.59   16.30
  27  -3   2   52.69    4.90
 -27  -3  -2   42.60    4.10
 -27   3  -2   44.40    4.20
  27   3   2   43.10   12.80
 -27   3  -2   40.80   13.70
 -27   3  -2   44.90    4.00
  27   3   2   60.09    5.60
 -29  -3  -2    9.30    2.80
 -29  -3  -2   17.40   12.10
  29  -3   2    9.30    2.90
 -29  -3  -2    5.30    2.20
 -29   3  -2    9.60    2.70
 -29   3  -2    1.10   10.80
 -29   3  -2   10.80    3.50
  29   3   2    6.60    2.90
  29   3   2   -3.80    9.70
 -31  -3  -2  141.59    6.90
  31  -3   2  120.99   19.40
 -31  -3  -2  140.99    7.30
  31  -3   2  146.99    7.90
 -31  -3  -2  101.19   21.90
 -31   3  -2  136.09    6.70
  31   3   2  114.49   19.10
  31   3   2  158.28    8.70
 -31   3  -2  137.69    7.00
 -31   3  -2  144.49   23.40
 -33  -3  -2   14.50    2.80
 -33  -3  -2   13.80    3.40
  33  -3   2   14.60    5.30
 -33  -3  -2   19.80   19.10
 -33   3  -2   21.20    3.30
 -33   3  -2    0.60   15.50
  33   3   2   13.30   15.60
 -33   3  -2   13.70    3.20
  33   3   2   16.70    3.70
 -36  -4   2   32.80    4.60
  36  -4  -2   36.80    5.00
 -36  -4   2   28.30    3.70
 -36  -4   2   41.30   20.90
 -36   4   2   37.90    4.80
 -36   4   2   36.20    4.10
  36   4  -2   24.90    5.20
 -34  -4   2   90.79   22.70
 -34  -4   2   81.59    5.60
  34  -4  -2   89.39    6.60
 -34  -4   2   89.89    6.50
  34   4  -2   75.79   18.40
  34   4  -2   80.99    6.90
 -34   4   2   79.29    5.40
  32  -4  -2   83.59   15.80
 -32  -4   2  119.89   24.20
 -32  -4   2  104.39    6.60
 -32  -4   2  105.19    6.10
  32  -4  -2  102.59    6.70
 -32   4   2  116.29    6.40
  32   4  -2  108.09    7.40
 -32   4   2  108.99   21.70
 -32   4   2  106.89    5.60
 -30  -4   2  273.77   30.50
 -30  -4   2  297.67   10.00
  30  -4  -2  298.67   10.50
 -30  -4   2  306.77   10.50
 -30   4   2  312.87   10.10
 -30   4   2  300.97    9.30
 -30   4   2  306.47   26.70
  30   4  -2  303.77   11.60
 -28  -4   2   24.60    3.40
  28  -4  -2   21.20    3.10
 -28  -4   2   12.90   11.50
 -28  -4   2   30.50    3.60
  28  -4  -2   18.20    8.00
  28   4  -2   17.90   10.80
 -28   4   2   15.90    2.30
 -28   4   2   26.80    3.30
  28   4  -2   22.70    3.90
 -28   4   2   14.40    9.20
 -26  -4   2  839.72   45.20
  26  -4  -2  920.11   37.70
  26  -4  -2  926.01   20.40
 -26  -4   2  914.61   20.20
 -26  -4   2  933.01   20.70
 -26   4   2  905.31   19.20
  26   4  -2  901.91   23.20
 -26   4   2  929.91   42.00
 -26   4   2  914.81   19.80
  26   4  -2  945.51   42.80
 -24  -4   2   23.50    3.10
 -24  -4   2   30.30   11.40
  24  -4  -2   23.80    2.90
 -24  -4   2   28.80    3.40
  24   4  -2   30.70    4.10
  24   4  -2   30.20    9.10
 -24   4   2   24.80    8.00
 -24   4   2   27.40    2.90
  24   4  -2   21.10    2.60
 -22  -4   2  324.57    9.60
 -22  -4   2  345.97   26.50
  22  -4  -2  344.57   20.30
 -22  -4   2  331.37    9.80
  22  -4  -2  342.57    9.40
 -22   4   2  347.17    9.20
 -22   4   2  321.57   21.20
  22   4  -2  334.77   10.70
  22   4  -2  332.27    9.00
 -22   4   2  344.07    8.80
  22   4  -2  370.66   23.80
  20  -4  -2  114.19    4.70
 -20  -4   2  101.59   15.60
 -20  -4   2  122.19    5.30
  20  -4  -2   94.99   10.80
 -20  -4   2  120.09    5.40
 -20   4   2  113.39    4.40
  20   4  -2  107.39    4.60
 -20   4   2   93.19   11.80
  20   4  -2  105.19   13.10
  20   4  -2  120.89    5.90
 -18  -4   2  159.18    6.00
 -18  -4   2  193.88   17.80
  18  -4  -2  162.58   12.30
 -18  -4   2  156.58    6.00
  18  -4  -2  167.08    5.40
  18   4  -2  169.38   15.90
  18   4  -2  180.98    5.70
 -18   4   2  162.38   13.40
 -18   4   2  166.98    5.20
 -16  -4   2   -1.70    1.30
 -16  -4   2    0.00    1.40
  16  -4  -2    3.10    1.20
 -16  -4   2    2.20    4.60
  16   4  -2    0.00    1.50
  16   4  -2    3.70    4.40
 -16   4   2   -0.40    0.70
  16   4  -2   -0.30    1.20
 -16   4   2   -2.40    3.00
 -14  -4   2 1678.73   31.10
 -14  -4   2 1632.14   51.59
  14  -4  -2 1746.83   30.30
 -14  -4   2 1670.83   31.50
  14   4  -2 1721.33   32.00
 -14   4   2 1701.53   30.00
 -14   4   2 1704.33   43.90
  14   4  -2 1720.13   50.89
  14   4  -2 1722.13   30.90
  12  -4  -2   14.20    1.50
 -12  -4   2   15.50    2.00
 -12  -4   2   15.20    6.30
 -12  -4   2   17.70    2.40
 -12   4   2   13.60    3.60
  12   4  -2   15.30    5.80
  12   4  -2   13.20    1.80
 -12   4   2   13.70    1.50
  12   4  -2   11.50    1.80
 -10  -4   2  353.96   19.40
 -10  -4   2  377.36    8.80
 -10  -4   2  395.76    9.30
  10  -4  -2  378.66    7.80
  10   4  -2  368.16    8.60
 -10   4   2  384.06    7.80
  10   4  -2  380.76    9.20
 -10   4   2  371.96   14.70
  10   4  -2  381.46   19.90
  -8  -4   2   30.90    2.40
  -8  -4   2   28.90    2.20
   8  -4  -2   35.30    1.80
  -8  -4   2   43.20    7.40
  -8  -4   2   32.20    2.40
   8   4  -2   31.30    2.30
  -8   4   2   29.40    1.40
  -8   4   2   35.60    4.00
   8   4  -2   30.30    6.20
   8   4  -2   33.40    2.40
  -8   4   2   33.80    3.90
  -6  -4   2   33.10    2.90
  -6  -4   2   21.30    4.80
   6  -4  -2   23.20    1.10
  -6  -4   2   19.90    1.80
   6   4  -2   20.20    1.80
  -6   4   2   20.50    3.10
  -6   4   2   21.70    3.30
   6   4  -2   17.70    4.50
  -6   4   2   19.20    1.80
   6   4  -2   19.40    2.00
  -4  -4   2  770.02   14.50
   4  -4  -2  796.42   13.70
  -4  -4   2  828.32   25.40
   4  -4  -2  796.92   19.10
  -4  -4   2  760.72   14.70
   4  -4  -2  788.62   13.80
  -4  -4   2  757.62   15.00
   4   4  -2  790.02   14.80
   4   4  -2  828.22   26.10
   4   4  -2  765.22   14.60
  -4   4   2  761.12   13.80
  -4   4   2  781.62   19.70
  -2  -4   2 2698.93   57.49
   2  -4  -2 2714.23   51.09
   2   4  -2 2662.33   57.49
  -2   4   2 2576.94   51.59
   0  -4   2  772.12   14.30
   0  -4   2  791.62   22.90
   0  -4   2  779.82   14.40
   0  -4  -2  787.82   13.80
   0  -4  -2  769.22   14.00
   0  -4  -2  803.32   20.60
   0   4  -2  657.23   16.60
   0   4  -2  787.82   23.40
   0   4   2  787.62   13.90
   0   4   2  781.32   14.00
   0   4   2  779.22   21.20
  -2  -4  -2 3692.33   71.99
   2  -4   2 3694.93   71.89
   2   4   2 3542.65   71.79
  -2   4  -2 3665.53   73.09
  -4  -4  -2  804.32   14.00
  -4  -4  -2  769.12   24.50
   4  -4   2  811.12   23.30
  -4  -4  -2  770.12   14.60
   4   4   2  755.22   14.70
  -4   4  -2  780.22   14.60
   4   4   2  751.82   14.00
  -4   4  -2  805.72   23.80
   4   4   2  784.72   24.20
  -6  -4  -2  488.65   20.20
  -6  -4  -2  477.85    9.90
  -6  -4  -2  472.15    9.40
   6  -4   2  460.05    9.50
   6   4   2  469.35    9.30
   6   4   2  468.35   10.20
  -6   4  -2  496.95   18.40
   6   4   2  499.75   19.50
  -8  -4  -2  198.38   13.60
  -8  -4  -2  189.08    5.40
  -8  -4  -2  181.38    5.00
   8  -4   2  192.78    5.00
   8   4   2  183.38    4.70
  -8   4  -2  189.68   11.30
   8   4   2  188.08    5.70
  -8   4  -2  198.28   11.60
   8   4   2  183.88   12.30
  -8   4  -2  192.18    5.00
 -10  -4  -2    1.90    1.20
 -10  -4  -2    2.00    1.10
 -10  -4  -2    2.40    4.00
 -10   4  -2    3.00    0.90
  10   4   2    2.30    1.10
 -10   4  -2    3.90    2.90
  10   4   2    2.50    1.50
  10   4   2    5.70    4.20
 -10   4  -2    3.00    2.70
 -12  -4  -2  841.72   33.20
 -12  -4  -2  797.02   15.90
 -12  -4  -2  819.12   16.40
  12   4   2  848.52   30.70
 -12   4  -2  800.52   28.40
  12   4   2  796.32   17.00
 -12   4  -2  790.62   15.90
  12   4   2  810.32   15.50
 -12   4  -2  860.81   30.10
 -14  -4  -2  183.48   16.00
  14  -4   2  167.48    5.30
 -14  -4  -2  176.08    5.60
 -14  -4  -2  176.28    5.50
  14   4   2  166.88   13.60
 -14   4  -2  162.98    5.20
 -14   4  -2  168.98   13.10
  14   4   2  170.98    4.90
  14   4   2  168.68    6.20
  16  -4   2    1.40    1.00
 -16  -4  -2    3.20    1.50
 -16  -4  -2    1.60    5.50
 -16  -4  -2    1.70    1.40
  16  -4   2   -0.10    3.60
  16   4   2    9.50    5.10
 -16   4  -2    5.60    4.70
 -16   4  -2    5.00    1.50
  16   4   2    4.00    1.70
 -18  -4  -2  143.29    5.50
  18  -4   2  139.89    5.30
 -18  -4  -2  136.79    5.30
  18  -4   2  130.89   12.50
 -18   4  -2  137.19    5.10
 -18   4  -2  156.18   14.20
  18   4   2  131.49    6.20
  18   4   2  145.39   14.90
  20  -4   2  720.13   31.90
  20  -4   2  746.23   16.60
 -20  -4  -2  731.63   37.60
 -20  -4  -2  751.12   16.50
 -20  -4  -2  768.52   16.50
  20   4   2  773.82   18.00
  20   4   2  760.62   34.60
 -20   4  -2  729.23   16.10
 -20   4  -2  756.62   34.00
 -22  -4  -2    0.80    1.80
 -22  -4  -2    1.60    1.60
 -22  -4  -2   13.90    8.50
  22  -4   2    4.40    5.60
  22  -4   2    8.30    2.30
 -22   4  -2    3.80    1.80
 -22   4  -2    4.80    6.50
  22   4   2    3.20    2.20
  22   4   2    7.60    6.90
  24  -4   2  140.89   15.60
 -24  -4  -2  142.09    6.20
 -24  -4  -2  128.89   19.80
  24  -4   2  145.19    6.50
 -24  -4  -2  153.58    6.60
 -24   4  -2  145.69    6.10
  24   4   2  154.28    7.60
 -24   4  -2   93.49   15.80
  24   4   2  164.58   18.40
 -26  -4  -2  257.17    9.00
 -26  -4  -2  257.47    8.80
 -26  -4  -2  236.38   26.00
  26  -4   2  268.17    9.40
 -26   4  -2  294.17   25.80
 -26   4  -2  261.17    8.60
  26   4   2  264.47   22.90
  26   4   2  256.17   10.40
 -26   4  -2  249.78    8.50
 -28  -4  -2   56.59    4.60
  28  -4   2   53.39    5.10
 -28  -4  -2   35.10   14.70
 -28  -4  -2   59.49    5.00
 -28   4  -2   56.69    4.60
 -28   4  -2   52.49    4.40
 -28   4  -2   43.20   16.10
  28   4   2   53.69   13.70
  28   4   2   50.49    5.60
 -30  -4  -2   26.40    3.80
 -30  -4  -2   24.00    3.40
  30  -4   2   29.60   11.90
  30  -4   2   18.30    3.30
  30   4   2   19.90    3.80
  30   4   2   23.90   12.20
 -30   4  -2   53.19   14.90
 -30   4  -2   22.50    3.30
 -30   4  -2   26.80    3.70
 -32  -4  -2  140.59    7.60
  32  -4   2  140.09    8.00
 -32  -4  -2  135.49   28.30
  32  -4   2  151.08   25.10
 -32  -4  -2  148.59    7.20
 -32   4  -2  154.38    7.20
  32   4   2  103.49   19.20
  32   4   2  138.69    8.60
 -32   4  -2   90.99   20.20
  34   4   2    5.20    3.00
  35  -5  -2    3.60    2.90
 -35  -5   2   39.40   20.00
 -35  -5   2   11.90    3.10
 -35   5   2    2.50    2.40
  35   5  -2   47.50   17.70
 -35   5   2    4.00    2.00
 -33  -5   2   43.90    4.60
 -33  -5   2   47.00    5.00
  33  -5  -2   27.50   13.40
  33  -5  -2   45.50    5.20
 -33  -5   2   32.10   16.80
 -33   5   2   46.20    4.90
  33   5  -2   59.89    7.90
  33   5  -2   46.80   15.30
 -33   5   2   30.70   16.70
 -31  -5   2    7.40    2.80
 -31  -5   2   17.90   15.10
  31  -5  -2   17.20   11.50
  31  -5  -2    9.80    2.70
 -31  -5   2   17.30    3.30
 -31   5   2    8.00    1.90
 -31   5   2   21.90   12.70
  31   5  -2    8.00    3.10
  31   5  -2   -4.20    9.90
 -31   5   2   10.90    2.60
 -29  -5   2    2.70    2.50
 -29  -5   2    5.60   11.30
 -29  -5   2    3.20    2.20
  29  -5  -2   -1.10    8.30
  29  -5  -2    4.50    2.30
  29   5  -2   14.90   10.40
 -29   5   2    3.80    1.60
 -29   5   2    3.80    2.10
  29   5  -2    1.00    2.50
 -29   5   2    2.00    8.50
 -27  -5   2  186.08   23.50
  27  -5  -2  200.08   18.70
 -27  -5   2  203.48    8.30
 -27  -5   2  200.58    7.90
  27  -5  -2  212.98    8.00
 -27   5   2  213.48    7.60
  27   5  -2  202.78    9.10
  27   5  -2  214.08   20.90
 -27   5   2  213.08    7.20
 -25  -5   2   88.39   18.00
  25  -5  -2   97.39    5.20
 -25  -5   2   87.79    7.30
  25  -5  -2   86.59   13.50
 -25  -5   2   92.89    9.70
  25   5  -2   86.49    6.10
  25   5  -2   87.09    5.50
 -25   5   2   76.99   13.80
 -25   5   2   93.89    4.60
 -25   5   2   86.29    4.90
  25   5  -2   88.09   15.80
  23  -5  -2 1040.10   21.30
 -23  -5   2 1053.99   48.60
  23  -5  -2 1018.10   37.80
 -23  -5   2 1058.39   22.10
 -23  -5   2  997.60   21.80
 -23   5   2 1003.90   21.20
 -23   5   2 1014.60   40.20
  23   5  -2 1028.40   21.00
  23   5  -2 1002.90   23.00
 -21  -5   2   78.09    4.80
  21  -5  -2   70.89    9.50
  21  -5  -2   81.79    4.20
 -21  -5   2   90.69   15.30
 -21  -5   2   80.29    4.80
  21   5  -2   85.29    5.50
 -21   5   2   81.19    3.80
 -21   5   2   98.29   12.30
  21   5  -2   79.59    4.30
  21   5  -2   78.79   13.40
 -19  -5   2    6.80    7.10
  19  -5  -2    6.20    4.60
  19  -5  -2    0.90    1.20
 -19  -5   2   -0.40    1.70
 -19  -5   2   -0.80    1.40
  19   5  -2   -0.60    1.40
  19   5  -2   -3.80    5.00
 -19   5   2    4.70    4.60
  19   5  -2    2.30    1.50
 -19   5   2    2.20    1.20
 -17  -5   2  308.17   22.40
 -17  -5   2  310.67    8.70
  17  -5  -2  313.87    7.80
 -17   5   2  301.17   17.30
  17   5  -2  303.37    8.20
 -17   5   2  310.77    7.60
  17   5  -2  335.77   21.70
  17   5  -2  308.57    9.40
 -15  -5   2 1365.56   26.10
 -15  -5   2 1300.87   25.50
 -15  -5   2 1428.16   48.40
  15  -5  -2 1326.87   24.40
 -15   5   2 1311.07   38.40
 -15   5   2 1291.07   24.20
  15   5  -2 1313.07   25.10
  15   5  -2 1379.76   46.20
 -13  -5   2  357.96   21.70
 -13  -5   2  342.87    9.10
  13  -5  -2  329.87    7.50
 -13  -5   2  341.07    8.60
  13   5  -2  329.77    8.40
 -13   5   2  327.17    7.50
 -13   5   2  336.67   15.90
  13   5  -2  345.17    9.20
 -13   5   2  318.17   15.30
  13   5  -2  324.47   20.40
  11  -5  -2   22.70    1.70
 -11  -5   2   17.60    2.10
 -11  -5   2   20.80    6.90
 -11  -5   2   20.50    2.40
 -11   5   2   18.00    4.20
  11   5  -2   27.90    2.90
  11   5  -2   21.30    2.30
 -11   5   2   22.40    4.70
  11   5  -2   17.90    6.30
 -11   5   2   23.00    1.70
  -9  -5   2 1300.37   40.60
  -9  -5   2 1261.17   23.60
   9  -5  -2 1238.28   21.80
  -9  -5   2 1226.78   23.70
  -9  -5   2 1208.18   22.90
  -9   5   2 1202.48   21.90
   9   5  -2 1219.78   23.50
   9   5  -2 1265.17   40.30
  -9   5   2 1257.67   31.50
   9   5  -2 1242.18   23.10
  -9   5   2 1239.78   31.30
  -7  -5   2 4889.51  101.19
   7   5  -2 4860.91  102.59
  -7   5   2 4842.62   90.99
  -5  -5   2  179.28    4.80
   5  -5  -2  168.58    4.20
   5  -5  -2  196.28    8.80
  -5  -5   2  185.08   12.30
  -5   5   2  178.58    4.20
   5   5  -2  179.38    5.10
   5   5  -2  180.08   12.60
  -5   5   2  185.38    9.10
   5   5  -2  173.48    5.20
   3  -5  -2  488.95   15.10
  -3  -5   2  491.75   10.30
   3  -5  -2  480.75    9.00
  -3  -5   2  480.85   10.00
   3  -5  -2  459.55    9.10
  -3  -5   2  519.05   19.60
  -3   5   2  473.05   15.80
  -3   5   2  456.55    9.10
   3   5  -2  468.45   19.70
   3   5  -2  462.85    9.80
   3   5  -2  476.85   10.10
   3   5  -2  480.65   10.00
   1  -5  -2  463.85   15.40
   1  -5  -2  460.35    8.90
   1  -5  -2  448.86    9.10
  -1  -5   2  461.35    9.50
  -1  -5   2  455.55    9.70
  -1  -5   2  463.55   18.00
  -1   5   2  456.85    8.90
  -1   5   2  462.55    9.10
  -1   5   2  464.15   16.40
   1   5  -2  465.45   18.80
   1   5  -2  475.35    9.80
   1   5  -2  485.55    9.60
  -1  -5  -2    5.60    1.00
   1  -5   2    5.30    1.00
  -1  -5  -2    5.70    2.80
   1  -5   2    4.50    0.80
   1  -5   2    5.60    2.60
   1   5   2    3.40    0.80
  -1   5  -2    6.60    1.10
  -1   5  -2    3.40    2.70
   1   5   2    6.00    0.90
   1   5   2    3.10    2.50
   3  -5   2  343.07    7.80
   3  -5   2  349.37    7.50
  -3  -5  -2  358.86    7.70
  -3  -5  -2  359.66   15.80
   3  -5   2  367.76   15.20
  -3  -5  -2  335.17    7.70
  -3   5  -2  352.16    7.70
   3   5   2  340.57    7.70
  -3   5  -2  346.17   15.60
   3   5   2  350.86    7.20
   3   5   2  320.77   15.40
   5  -5   2 1423.26   25.40
  -5  -5  -2 1411.26   24.90
  -5  -5  -2 1414.26   25.80
  -5  -5  -2 1501.15   40.20
   5  -5   2 1420.66   36.80
   5   5   2 1443.26   39.40
   5   5   2 1441.36   26.00
  -5   5  -2 1383.16   37.40
   5   5   2 1429.06   25.10
  -5   5  -2 1449.95   25.60
  -7  -5  -2  299.17    6.80
   7  -5   2  302.37    7.00
  -7  -5  -2  327.37   17.80
  -7  -5  -2  292.07    7.40
  -7   5  -2  289.37   14.90
   7   5   2  299.87    7.70
   7   5   2  303.37   16.50
  -7   5  -2  296.77    7.00
   7   5   2  298.57    6.80
  -9  -5  -2  273.77   17.60
   9  -5   2  274.67    6.70
  -9  -5  -2  270.87    6.70
  -9  -5  -2  271.37    7.40
   9   5   2  276.47    6.50
  -9   5  -2  267.57   14.60
   9   5   2  289.87   16.70
   9   5   2  281.27    7.70
  -9   5  -2  274.37    6.80
  -9   5  -2  279.67   15.10
 -11  -5  -2    7.10    4.90
 -11  -5  -2    6.60    1.50
  11  -5   2    3.70    1.10
 -11  -5  -2    2.80    1.40
 -11   5  -2    4.70    1.20
 -11   5  -2    4.20    3.20
  11   5   2    3.90    1.10
 -11   5  -2    7.60    4.00
  11   5   2    2.70    1.50
  11   5   2    6.80    4.30
 -13  -5  -2  772.42   33.80
  13  -5   2  788.52   16.00
 -13  -5  -2  787.52   16.00
 -13  -5  -2  816.52   16.60
  13   5   2  754.32   31.00
  13   5   2  810.52   15.60
 -13   5  -2  865.01   31.50
 -13   5  -2  795.02   16.00
  13   5   2  798.72   17.30
 -13   5  -2  800.92   29.30
 -15  -5  -2  218.18    6.80
 -15  -5  -2  208.78   18.10
 -15  -5  -2  211.38    6.50
  15  -5   2  223.58    6.50
  15   5   2  211.18   16.40
  15   5   2  217.08    7.50
 -15   5  -2  212.28   15.40
  15   5   2  213.38    5.90
 -15   5  -2  224.28   15.60
 -15   5  -2  215.58    6.30
 -17  -5  -2  351.26   24.60
 -17  -5  -2  336.97    9.00
  17  -5   2  326.27    8.90
 -17  -5  -2  349.96    9.30
  17   5   2  347.47    8.40
  17   5   2  347.87   10.30
 -17   5  -2  329.97   20.70
  17   5   2  363.26   22.30
 -17   5  -2  340.77    8.80
 -17   5  -2  362.16   20.70
 -19  -5  -2   80.29   14.50
  19  -5   2   89.29    4.40
 -19  -5  -2   82.49    4.40
 -19  -5  -2   87.09    4.70
  19   5   2   77.79    5.30
 -19   5  -2   63.79   11.30
  19   5   2   80.99   13.00
 -19   5  -2   88.39   13.10
 -21  -5  -2   50.39   13.00
  21  -5   2   55.99    4.00
 -21  -5  -2   56.79    4.30
  21   5   2   55.29    5.00
 -21   5  -2   62.39    3.90
  21   5   2   66.69   12.60
 -21   5  -2   53.89   11.90
 -21   5  -2   59.49   10.70
  23  -5   2    6.80    1.80
 -23  -5  -2   13.40    2.70
 -23  -5  -2    7.00    2.00
 -23  -5  -2   10.20   10.40
 -23   5  -2   12.40    7.80
  23   5   2   17.80    8.60
  23   5   2   14.90    3.30
 -23   5  -2   11.20    2.40
  25  -5   2  122.79    6.20
 -25  -5  -2  152.98   24.40
 -25  -5  -2  120.79    7.30
 -25  -5  -2  118.09    6.00
  25   5   2  137.69    7.60
  25   5   2  128.89   17.50
 -25   5  -2  120.79   16.20
 -25   5  -2  124.39    5.70
  27  -5   2  358.76   11.40
 -27  -5  -2  345.87   11.00
 -27  -5  -2  382.76   34.50
 -27  -5  -2  377.36   11.10
  27   5   2  362.06   12.70
 -27   5  -2  355.56   10.60
 -27   5  -2  329.87   27.40
 -27   5  -2  349.17   10.60
  27   5   2  363.96   28.50
 -29  -5  -2   52.09    4.60
 -29  -5  -2   49.90    5.00
 -29  -5  -2   25.30   14.50
  29  -5   2   52.29    5.10
 -29   5  -2   62.19   16.70
 -29   5  -2   43.50    4.10
  29   5   2   48.70    5.70
  29   5   2   44.50   14.50
 -29   5  -2   44.30    4.40
  31  -5   2   33.80    4.20
 -31  -5  -2   39.70   17.70
 -31  -5  -2   42.50    4.60
 -31  -5  -2   35.00    4.20
 -31   5  -2   35.60    5.60
 -31   5  -2   46.40   17.10
  31   5   2   29.20    4.60
 -31   5  -2   30.40    4.60
  31   5   2   33.70   24.20
 -33  -5  -2   12.00    3.30
 -33  -5  -2   10.70    2.80
  33  -5   2   10.40    3.00
 -33   5  -2    4.30    2.50
  33   5   2    9.80    3.30
 -33   5  -2   10.90    2.80
 -34  -6   2  120.59    7.50
  34  -6  -2  104.09    6.90
 -34  -6   2  118.39    7.20
 -34  -6   2  110.69   30.20
 -34   6   2  108.59    6.60
  34   6  -2   84.29   20.50
  34   6  -2  111.69    8.10
 -34   6   2  109.99    6.00
 -32  -6   2   -1.20    1.70
 -32  -6   2  -33.10   13.20
 -32  -6   2    2.10    2.60
  32  -6  -2   -0.80    1.80
  32   6  -2   -1.90    2.30
 -32   6   2   -1.70    1.80
 -32   6   2   -2.90   11.60
  32   6  -2   -6.40   11.40
 -32   6   2   -2.50    1.60
  30  -6  -2    5.80    2.30
 -30  -6   2   -9.30   12.10
 -30  -6   2    7.20    2.30
 -30  -6   2    7.00    2.80
 -30   6   2    1.70   11.10
 -30   6   2   12.30    2.80
 -30   6   2    8.00    2.20
  30   6  -2    7.40    3.30
  30   6  -2   11.60   10.90
 -28  -6   2   13.30    2.70
 -28  -6   2   19.60    3.40
 -28  -6   2   22.90   12.20
  28  -6  -2   14.90    2.70
  28   6  -2   19.80    3.90
 -28   6   2   17.60    3.00
 -28   6   2   17.70    2.60
  28   6  -2    4.50    9.90
 -28   6   2   16.20   10.60
 -26  -6   2   18.90   11.00
  26  -6  -2   11.10    2.30
 -26  -6   2   14.10    2.60
 -26  -6   2   15.80    3.20
 -26   6   2   15.90    2.60
  26   6  -2   23.00   10.70
  26   6  -2   10.60    2.80
 -26   6   2   10.80    7.80
  26   6  -2   16.00    2.80
 -26   6   2   14.80    2.50
 -24  -6   2  237.28   23.50
 -24  -6   2  225.98    8.50
 -24  -6   2  229.88    9.60
  24  -6  -2  220.28    7.60
  24   6  -2  201.68   20.70
  24   6  -2  230.58    7.60
 -24   6   2  211.78   19.30
 -24   6   2  229.28    7.20
  24   6  -2  224.68    9.30
 -22  -6   2  228.88    8.10
 -22  -6   2  211.68   27.10
 -22  -6   2  220.78    7.90
  22  -6  -2  208.48    7.00
  22   6  -2  221.38    8.80
  22   6  -2  214.18   20.40
 -22   6   2  234.78   18.60
  22   6  -2  230.78    7.40
 -22   6   2  207.58    7.80
 -20  -6   2  342.07    9.80
  20  -6  -2  340.27    8.90
 -20  -6   2  317.27   24.90
 -20  -6   2  310.87    9.80
 -20   6   2  347.27    8.60
 -20   6   2  357.96   21.20
  20   6  -2  328.27   10.50
  20   6  -2  340.37    9.20
 -20   6   2  315.87   18.90
 -18  -6   2   13.00    8.30
  18  -6  -2   15.20    2.00
 -18  -6   2   13.20    2.40
 -18  -6   2   11.10    2.40
  18   6  -2   15.50    7.50
 -18   6   2   14.80    5.20
  18   6  -2   13.40    2.70
 -18   6   2    6.40    4.70
 -18   6   2   12.90    1.80
  18   6  -2   10.20    2.00
  16  -6  -2  400.76    9.10
 -16  -6   2  393.16   25.50
 -16  -6   2  379.96   10.50
 -16  -6   2  395.36   10.10
  16   6  -2  396.66    9.90
  16   6  -2  417.36   25.00
 -16   6   2  370.26   18.60
 -16   6   2  385.16    8.90
  16   6  -2  381.76   10.80
 -16   6   2  394.36   19.70
 -14  -6   2    3.40    1.70
 -14  -6   2    0.90    1.40
 -14  -6   2   12.50    5.70
  14  -6  -2    3.80    1.10
 -14   6   2    0.60    3.00
 -14   6   2   -1.20    2.70
  14   6  -2    1.90    4.80
  14   6  -2    3.50    1.60
 -14   6   2    3.00    1.00
  14   6  -2    0.20    1.30
 -12  -6   2   38.60    3.30
 -12  -6   2   33.00    3.30
 -12  -6   2   35.60    3.00
 -12  -6   2   29.60    8.50
  12  -6  -2   32.70    2.00
 -12   6   2   35.80    2.10
  12   6  -2   35.90    3.20
 -12   6   2   26.60    5.30
  12   6  -2   44.00    9.90
  12   6  -2   32.50    3.00
  10  -6  -2   34.00    1.90
 -10  -6   2   33.80    3.10
 -10  -6   2   37.40    3.00
 -10  -6   2   36.60    3.20
 -10  -6   2   36.80    8.20
 -10   6   2   29.60    5.30
  10   6  -2   27.30    2.90
 -10   6   2   33.50    2.00
  10   6  -2   36.20    3.10
  10   6  -2   35.20    8.90
 -10   6   2   32.40    5.20
  -8  -6   2 1986.80   36.30
  -8  -6   2 2003.40   35.70
  -8  -6   2 2050.39   54.89
   8  -6  -2 2010.40   34.60
  -8  -6   2 1961.40   36.60
  -8   6   2 2124.39   45.60
   8   6  -2 1947.01   55.49
   8   6  -2 2018.50   36.40
   8   6  -2 1964.20   35.90
  -8   6   2 2124.49   46.80
  -8   6   2 2002.20   34.80
  -6  -6   2   66.19    8.40
  -6  -6   2   68.99    3.20
   6  -6  -2   66.29    2.40
  -6  -6   2   69.09    3.50
   6  -6  -2   70.29    5.90
   6  -6  -2   69.79    2.60
   6   6  -2   69.19   10.30
   6   6  -2   69.19    3.50
   6   6  -2   71.49    3.60
  -6   6   2   57.99    6.10
  -6   6   2   62.99    2.50
  -4  -6   2 2101.69   52.39
  -4  -6   2 2131.29   37.40
   4  -6  -2 2059.69   45.00
  -4  -6   2 2131.69   37.00
  -4   6   2 2061.39   36.00
   4   6  -2 2185.38   54.99
   4   6  -2 2074.49   37.00
   4   6  -2 2107.69   36.90
   4   6  -2 2099.19   37.30
  -4   6   2 2044.30   46.80
   2  -6  -2  366.96    7.40
   2  -6  -2  356.76   14.00
  -2  -6   2  363.46    8.50
  -2  -6   2  357.56    8.20
  -2  -6   2  367.16   17.20
   2  -6  -2  330.17    7.60
   2   6  -2  374.06   18.30
  -2   6   2  351.56    7.40
  -2   6   2  365.96   15.40
  -2   6   2  362.86    7.70
   2   6  -2  360.86    8.10
   2   6  -2  357.06    8.20
   2   6  -2  355.86    8.40
   0  -6   2  181.48    4.90
   0  -6   2  173.78    5.30
   0  -6   2  180.38   11.40
   0  -6  -2  156.28    4.70
   0  -6  -2  173.78    4.50
   0  -6  -2  164.18    9.90
   0   6   2  176.48    4.40
   0   6   2  172.48    4.50
   0   6   2  173.58    4.80
   0   6   2  177.68   11.20
   0   6  -2  188.68    5.00
   0   6  -2  176.38   12.00
  -2  -6  -2  131.59    4.30
   2  -6   2  132.99    4.10
   2  -6   2  135.19    9.70
  -2  -6  -2  130.19    4.10
  -2  -6  -2  137.19    9.90
   2  -6   2  134.69    4.40
   2   6   2  132.89    3.90
  -2   6  -2  129.89    4.30
   2   6   2  149.19   11.00
  -2   6  -2  145.19   10.90
   2   6   2  137.89    4.20
  -4  -6  -2  406.56    9.10
  -4  -6  -2  403.96    9.30
  -4  -6  -2  432.26   19.20
   4  -6   2  388.66    9.00
   4  -6   2  432.76   18.00
   4  -6   2  402.46    8.80
  -4   6  -2  427.86   18.80
   4   6   2  409.26    8.70
   4   6   2  416.16   19.50
   4   6   2  418.56    9.30
  -4   6  -2  396.86    9.00
  -6  -6  -2  158.08   12.60
  -6  -6  -2  145.89    5.00
  -6  -6  -2  155.48    5.10
   6  -6   2  162.08   11.10
  -6  -6  -2  144.49    4.90
   6  -6   2  149.69    4.50
   6   6   2  151.08    5.10
  -6   6  -2  153.78   11.50
   6   6   2  165.08   12.80
  -6   6  -2  146.59    4.60
  -8  -6  -2  919.21   17.50
  -8  -6  -2  922.01   33.90
   8  -6   2  946.11   17.80
   8   6   2  992.70   33.90
   8   6   2  921.71   18.70
  -8   6  -2  959.10   31.10
   8   6   2  938.81   17.60
  -8   6  -2  909.01   18.00
 -10  -6  -2  587.74   13.20
  10  -6   2  625.54   12.60
 -10  -6  -2  643.04   28.80
 -10  -6  -2  594.04   12.50
 -10   6  -2  618.64   24.60
 -10   6  -2  590.84   12.70
  10   6   2  591.54   26.70
 -10   6  -2  612.54   24.50
  10   6   2  603.24   13.70
  10   6   2  623.94   12.40
 -12  -6  -2  688.33   14.20
  12  -6   2  683.23   14.20
 -12  -6  -2  677.43   14.80
 -12  -6  -2  702.93   32.30
  12   6   2  704.33   15.50
 -12   6  -2  684.13   27.20
  12   6   2  696.93   30.50
 -12   6  -2  656.63   26.70
 -12   6  -2  695.33   14.30
  12   6   2  710.73   13.90
 -14  -6  -2  149.49   15.20
 -14  -6  -2  141.79    5.20
  14  -6   2  149.59    5.10
 -14  -6  -2  145.29    5.50
 -14   6  -2  138.79   13.10
 -14   6  -2  155.48    5.10
  14   6   2  143.09    4.70
  14   6   2  123.09   13.40
  14   6   2  145.39    6.00
 -14   6  -2  133.79   12.60
 -16  -6  -2  147.69    5.50
 -16  -6  -2  139.09    5.60
 -16  -6  -2  153.38   17.30
  16  -6   2  131.29    5.00
  16   6   2  155.88   14.70
  16   6   2  134.49    6.20
 -16   6  -2  144.59   13.50
 -16   6  -2  135.99    5.10
  16   6   2  141.19    4.80
 -16   6  -2  138.69   12.80
 -18  -6  -2  229.58    7.60
 -18  -6  -2  219.18   21.30
 -18  -6  -2  242.98    7.60
  18  -6   2  238.88    7.30
  18   6   2  229.28    6.70
  18   6   2  243.38    8.70
 -18   6  -2  231.58   17.80
 -18   6  -2  240.28    7.20
 -18   6  -2  247.18   17.70
  18   6   2  222.78   19.20
 -20  -6  -2   65.19    4.40
 -20  -6  -2   64.59    4.30
 -20  -6  -2   63.89   13.80
  20  -6   2   56.59    3.90
 -20   6  -2   62.09   11.10
 -20   6  -2   51.89    3.60
  20   6   2   63.89   12.50
  20   6   2   54.29    5.00
 -20   6  -2   58.89   11.10
  22  -6   2   53.39    4.00
 -22  -6  -2   75.89   16.70
 -22  -6  -2   54.59    4.20
 -22  -6  -2   44.70    4.20
  22   6   2   56.29    5.20
  22   6   2   43.10   10.50
 -22   6  -2   32.40    9.80
 -22   6  -2   52.39    3.80
 -22   6  -2   56.89   10.90
 -24  -6  -2  557.94   37.90
 -24  -6  -2  585.54   14.70
 -24  -6  -2  553.54   14.80
  24  -6   2  573.84   14.50
 -24   6  -2  580.44   14.00
 -24   6  -2  582.34   31.30
  24   6   2  596.54   16.40
 -24   6  -2  564.94   33.10
  24   6   2  538.25   32.30
 -26  -6  -2  305.47   32.40
 -26  -6  -2  294.27    9.90
 -26  -6  -2  302.07    9.80
  26  -6   2  296.87    9.90
 -26   6  -2  265.37   25.00
  26   6   2  335.37   30.70
 -26   6  -2  302.47   25.20
  26   6   2  296.57   11.40
 -26   6  -2  292.17    9.30
  28  -6   2  173.18    7.90
 -28  -6  -2  135.09   25.20
 -28  -6  -2  181.38    8.00
 -28  -6  -2  185.88    7.70
 -28   6  -2  196.38   22.60
 -28   6  -2  178.78   20.50
  28   6   2  157.98   22.70
 -28   6  -2  190.38    7.50
 -30  -6  -2  377.86   12.00
  30  -6   2  389.06   12.70
 -30  -6  -2  384.06   12.30
 -30   6  -2  392.96   33.20
 -30   6  -2  392.86   12.90
  30   6   2  416.76   14.50
 -32  -6  -2  177.98    8.10
  32  -6   2  176.28    8.80
 -32  -6  -2  187.28    8.60
 -32   6  -2  185.18    8.40
 -32   6  -2  176.48    7.80
  32   6   2  174.28    9.70
 -33  -7   2   60.89   22.50
 -33  -7   2   75.99    5.70
 -33  -7   2   87.59    6.50
  33  -7  -2   80.49    6.10
  33   7  -2   88.59   21.70
 -33   7   2   82.79    5.70
 -33   7   2   76.59    5.00
  33   7  -2   81.79    7.00
 -31  -7   2    2.10    2.10
 -31  -7   2    2.30    2.40
  31  -7  -2    1.00    2.10
 -31  -7   2   13.20   15.20
 -31   7   2    2.30   11.50
  31   7  -2    5.90    4.20
 -31   7   2    0.60    1.40
 -31   7   2    0.20    1.90
  31   7  -2    7.40   13.50
  29  -7  -2   22.10    3.40
 -29  -7   2    8.20   13.50
 -29  -7   2   13.90    2.80
 -29  -7   2   17.90    3.40
  29   7  -2    1.80   12.10
 -29   7   2   14.20    2.30
  29   7  -2   20.00    3.80
 -29   7   2   21.80   10.90
  29   7  -2   16.90    2.70
 -29   7   2   12.70    2.60
  27  -7  -2  106.09    5.70
 -27  -7   2  116.09   23.10
 -27  -7   2   98.09    6.00
 -27  -7   2  105.69    6.40
  27   7  -2  105.69    5.50
 -27   7   2  117.69   15.70
 -27   7   2  106.09    5.10
  27   7  -2  114.59    7.10
  27   7  -2  104.89   19.00
 -25  -7   2   13.20   10.80
 -25  -7   2   23.60    3.10
  25  -7  -2   28.20    3.20
 -25  -7   2   20.40    3.30
 -25   7   2   27.10    8.70
 -25   7   2   26.80    9.50
  25   7  -2   28.00    3.20
 -25   7   2   30.00    3.00
  25   7  -2   21.50   10.40
 -23  -7   2  111.39    6.20
  23  -7  -2  125.09    5.50
 -23  -7   2   88.59   18.30
 -23  -7   2  126.49    6.40
 -23   7   2  124.59    5.10
 -23   7   2  100.89   13.30
  23   7  -2  125.89   19.00
  23   7  -2  130.69    7.00
  23   7  -2  128.79    5.80
 -21  -7   2 1262.47   25.80
 -21  -7   2 1289.17   54.29
  21  -7  -2 1281.07   24.70
 -21   7   2 1185.28   41.30
 -21   7   2 1251.47   43.90
  21   7  -2 1263.57   27.10
  21   7  -2 1275.27   25.10
 -21   7   2 1235.08   24.60
  21   7  -2 1269.47   50.69
  19  -7  -2  226.98    6.70
 -19  -7   2  219.58    7.70
 -19  -7   2  227.08    8.10
 -19  -7   2  226.28   25.40
  19   7  -2  216.28   20.50
 -19   7   2  211.18    6.40
 -19   7   2  225.98   16.00
  19   7  -2  229.18    7.40
 -19   7   2  213.48   16.40
  19   7  -2  211.48    8.30
 -17  -7   2  118.69    5.40
 -17  -7   2  116.49    5.70
  17  -7  -2  120.39    4.40
 -17  -7   2  144.39   16.90
 -17   7   2   97.49   10.20
  17   7  -2  104.29    5.70
 -17   7   2  123.29    4.40
  17   7  -2  116.49    5.10
 -17   7   2  114.39   11.20
 -15  -7   2  268.47   20.90
  15  -7  -2  245.08    6.50
 -15  -7   2  246.38    7.50
 -15  -7   2  237.38    8.10
 -15  -7   2  244.38    8.10
  15   7  -2  241.38   19.80
 -15   7   2  242.08    6.50
  15   7  -2  232.78    8.00
 -15   7   2  255.87   15.20
  15   7  -2  254.67    7.50
 -15   7   2  257.67   15.60
 -13  -7   2  103.69    5.10
 -13  -7   2  105.79    5.00
  13  -7  -2  107.79    3.70
 -13  -7   2   99.79    4.50
 -13  -7   2   98.29   12.60
 -13   7   2  101.39    3.70
  13   7  -2  103.19    5.00
 -13   7   2  128.29   10.20
 -13   7   2  100.89    9.20
  13   7  -2  114.89   14.30
  13   7  -2  102.39    4.60
 -11  -7   2  287.77   19.50
  11  -7  -2  281.67    6.50
 -11  -7   2  268.87    8.30
 -11  -7   2  265.17    7.40
 -11  -7   2  272.47    8.00
 -11   7   2  273.07   14.40
  11   7  -2  258.17    7.50
 -11   7   2  266.77    6.60
  11   7  -2  269.17    8.00
 -11   7   2  278.47   14.30
  11   7  -2  282.77   20.00
  -9  -7   2    8.30    5.70
   9  -7  -2   12.50    1.40
  -9  -7   2   14.70    2.00
  -9  -7   2   10.40    1.90
  -9  -7   2   16.00    2.40
  -9   7   2   14.20    1.50
  -9   7   2   12.20    3.50
   9   7  -2   10.60    1.90
   9   7  -2    2.20    5.20
  -7  -7   2 1309.47   24.50
  -7  -7   2 1285.57   23.70
   7  -7  -2 1271.07   33.30
   7  -7  -2 1317.47   22.90
   7  -7  -2 1325.27   23.20
  -7  -7   2 1255.07   24.80
  -7  -7   2 1240.38   40.60
   7   7  -2 1321.57   24.30
  -7   7   2 1266.17   23.20
   7   7  -2 1258.97   24.40
  -7   7   2 1291.97   35.10
   7   7  -2 1233.28   42.60
  -5  -7   2   46.40    8.20
   5  -7  -2   47.00    5.70
   5  -7  -2   51.19    2.50
  -5  -7   2   55.69    3.20
   5  -7  -2   50.79    2.20
   5   7  -2   61.99    9.70
   5   7  -2   47.20    3.20
  -5   7   2   50.69    2.50
  -5   7   2   49.50    6.50
   5   7  -2   50.49    3.40
   5   7  -2   52.69    3.10
   3  -7  -2   41.60    2.00
   3  -7  -2   44.90    5.50
   3  -7  -2   38.90    2.40
  -3  -7   2   34.80    2.60
  -3  -7   2   40.30    3.00
  -3  -7   2   39.40    7.30
  -3   7   2   40.40    2.40
   3   7  -2   40.40    8.30
   3   7  -2   41.70    3.00
  -3   7   2   36.80    6.40
   3   7  -2   36.80    2.90
   3   7  -2   40.00    2.70
   1  -7  -2  290.07   13.90
  -1  -7   2  300.07   16.20
  -1  -7   2  292.27    7.30
   1  -7  -2  286.37    7.10
   1  -7  -2  305.17    6.80
  -1  -7   2  287.87    7.60
   1   7  -2  293.27   17.20
  -1   7   2  285.17   15.20
  -1   7   2  298.27    6.80
   1   7  -2  303.97    7.70
  -1   7   2  291.97    7.10
   1   7  -2  291.07    7.20
   1   7  -2  282.97    8.20
  -1  -7  -2 1023.80   18.90
  -1  -7  -2 1003.10   30.30
   1  -7   2 1020.60   19.20
  -1  -7  -2 1045.20   19.50
   1  -7   2 1027.20   32.00
   1  -7   2 1018.80   19.60
  -1   7  -2  996.50   19.50
  -1   7  -2 1015.20   33.40
   1   7   2 1028.00   19.00
   1   7   2 1048.00   32.70
   1   7   2  992.90   19.30
   1   7   2 1018.30   18.70
   3  -7   2  159.18    5.10
  -3  -7  -2  151.18    5.10
   3  -7   2  165.28    4.80
   3  -7   2  145.39   10.80
  -3  -7  -2  170.08   12.00
  -3  -7  -2  163.68    4.90
   3   7   2  150.98   12.20
   3   7   2  158.68    4.90
  -3   7  -2  162.48    5.10
   3   7   2  164.48    4.70
  -3   7  -2  167.18   12.50
   5  -7   2  138.59    4.70
  -5  -7  -2  143.69    4.90
  -5  -7  -2  149.99    5.10
   5  -7   2  160.98   11.60
   5  -7   2  140.39    4.40
  -5  -7  -2  141.29   12.20
   5   7   2  138.49    4.50
   5   7   2  150.58    5.00
   5   7   2  154.78   12.50
  -5   7  -2  136.09   11.20
  -7  -7  -2   28.80    3.40
  -7  -7  -2   28.70    2.20
  -7  -7  -2   36.70    2.80
  -7  -7  -2   33.30    7.60
   7  -7   2   24.10    5.80
   7  -7   2   33.40    2.30
   7   7   2   33.70    8.50
  -7   7  -2   26.80    6.30
   7   7   2   33.90    2.80
  -7   7  -2   32.70    2.40
   7   7   2   32.60    2.40
  -9  -7  -2  107.39   14.10
  -9  -7  -2   99.49    3.80
  -9  -7  -2   98.39    4.40
   9  -7   2   96.59    3.70
  -9   7  -2   99.09    3.90
   9   7   2   96.69    4.60
  -9   7  -2   98.09   10.00
   9   7   2   99.19    3.80
   9   7   2   86.09   11.10
  -9   7  -2   94.29    9.30
 -11  -7  -2    2.20    1.30
  11  -7   2    4.20    1.20
 -11  -7  -2    7.30    1.80
 -11  -7  -2   11.30    5.90
 -11   7  -2    4.50    5.30
 -11   7  -2    4.20    3.90
 -11   7  -2    5.70    1.40
  11   7   2   -0.70    4.50
  11   7   2    5.50    1.50
  11   7   2    5.80    1.70
 -13  -7  -2   22.50    2.40
  13  -7   2   22.90    2.30
 -13  -7  -2   23.80    8.20
 -13  -7  -2   25.50    2.90
 -13   7  -2   26.60    7.40
 -13   7  -2   22.40    2.30
  13   7   2   30.80    8.40
 -13   7  -2   22.80    6.30
  13   7   2   22.90    2.40
  13   7   2   16.10    2.20
 -15  -7  -2  175.08    6.50
 -15  -7  -2  184.68    6.20
  15  -7   2  175.28    5.90
 -15  -7  -2  176.98   17.70
  15   7   2  181.38   17.30
 -15   7  -2  176.28    5.90
  15   7   2  176.28    7.10
 -15   7  -2  170.18   14.90
 -15   7  -2  183.88   14.80
  15   7   2  182.28    5.70
 -17  -7  -2   96.19    5.00
 -17  -7  -2   99.59   17.40
 -17  -7  -2   89.99    4.70
  17   7   2   92.49    4.20
 -17   7  -2   88.19   13.10
  17   7   2   79.69   13.40
 -17   7  -2   91.19    4.30
 -17   7  -2   87.99   11.50
  17   7   2   91.09    5.60
 -19  -7  -2  291.57   25.00
 -19  -7  -2  307.37    9.10
  19  -7   2  295.07   10.30
 -19  -7  -2  294.37    9.20
  19   7   2  319.07   23.00
  19   7   2  314.17   10.40
 -19   7  -2  323.97   21.00
 -19   7  -2  287.37    8.50
  19   7   2  296.27    8.10
 -19   7  -2  279.27   20.30
 -21  -7  -2    5.80    2.20
 -21  -7  -2    7.20    1.90
  21  -7   2    7.40    2.10
 -21  -7  -2   18.40    9.80
 -21   7  -2   10.90    6.80
  21   7   2    4.20    2.20
  21   7   2   10.60    2.00
  21   7   2    1.30    6.70
 -21   7  -2    5.70    7.20
 -21   7  -2    8.20    1.80
 -23  -7  -2  227.88    8.30
 -23  -7  -2  218.78   24.20
 -23  -7  -2  245.88    8.50
  23  -7   2  244.48    8.30
 -23   7  -2  204.58   20.80
  23   7   2  237.48    9.70
  23   7   2  255.17   22.30
 -23   7  -2  227.28    7.80
 -23   7  -2  242.28   20.00
  25  -7   2  335.17   10.50
 -25  -7  -2  343.07   10.60
 -25  -7  -2  323.47   10.40
 -25   7  -2  333.37   26.10
  25   7   2  310.67   15.70
 -25   7  -2  324.77    9.90
  25   7   2  352.06   27.40
 -25   7  -2  316.47   24.80
 -27  -7  -2  600.34   43.50
 -27  -7  -2  631.94   16.00
 -27  -7  -2  625.04   16.00
  27  -7   2  611.64   16.00
  27   7   2  614.84   37.10
  27   7   2  590.74   17.60
 -27   7  -2  594.14   15.20
 -27   7  -2  601.54   40.00
 -27   7  -2  637.44   37.90
 -29  -7  -2  138.69    7.10
 -29  -7  -2  135.49    6.90
  29  -7   2  140.59    7.30
  29   7   2  126.39    8.10
 -29   7  -2  119.69   20.50
 -31  -7  -2  201.38    8.80
  31  -7   2  197.88    9.00
 -31  -7  -2  205.08    8.60
 -31   7  -2  181.68    7.90
  31   7   2  197.18   10.10
 -31   7  -2  194.28    8.40
  32  -8  -2    5.70    2.70
 -32  -8   2    5.00    2.70
 -32  -8   2   -4.20   18.00
 -32  -8   2    1.00    2.40
  32   8  -2    3.80    2.90
 -32   8   2    7.10    2.80
  32   8  -2   10.30   15.80
 -32   8   2    5.30    1.80
 -30  -8   2  228.28    9.20
 -30  -8   2  204.98   36.70
 -30  -8   2  210.18    9.10
  30  -8  -2  220.98    8.60
  30   8  -2  209.28    8.00
  30   8  -2  173.38   25.30
 -30   8   2  213.38    8.40
  30   8  -2  218.88   10.20
 -30   8   2  208.28    8.00
  28  -8  -2    0.00    1.60
 -28  -8   2    0.70    2.30
 -28  -8   2    5.50   12.60
 -28  -8   2   -1.40    1.90
 -28   8   2   -0.70    7.90
  28   8  -2    0.80    1.80
  28   8  -2   -1.70    2.30
  28   8  -2    4.00   11.30
 -28   8   2   -2.30    1.20
 -26  -8   2  441.36   12.90
  26  -8  -2  442.26   12.00
 -26  -8   2  404.56   35.90
 -26  -8   2  430.26   12.90
 -26   8   2  423.56   11.30
  26   8  -2  425.66   11.80
  26   8  -2  433.36   14.00
 -26   8   2  412.16   27.30
  26   8  -2  444.46   33.30
 -24  -8   2  260.97   26.60
 -24  -8   2  307.67   10.30
  24  -8  -2  300.27    9.10
 -24  -8   2  302.07   10.00
  24   8  -2  304.77    9.30
  24   8  -2  302.17   12.50
 -24   8   2  289.97   22.50
  24   8  -2  307.37   26.30
 -24   8   2  293.77    8.70
 -24   8   2  303.87   21.60
 -22  -8   2  262.87    9.30
 -22  -8   2  265.87    9.40
 -22  -8   2  236.58   26.00
  22  -8  -2  273.87    8.10
 -22   8   2  279.27   19.40
  22   8  -2  268.17    8.60
  22   8  -2  234.88   22.90
 -22   8   2  256.47    7.70
 -22   8   2  265.47   20.20
  22   8  -2  270.37   10.10
 -20  -8   2  183.58    7.30
 -20  -8   2  193.98    7.90
  20  -8  -2  182.48    6.30
 -20  -8   2  214.08   21.50
  20   8  -2  199.08    7.20
 -20   8   2  182.58    6.10
 -20   8   2  200.68   16.10
  20   8  -2  195.98    8.20
 -20   8   2  197.08   16.00
  20   8  -2  215.08   20.90
  18  -8  -2  263.67    7.40
 -18  -8   2  252.97    8.90
 -18  -8   2  256.97    8.40
 -18  -8   2  272.57    9.30
 -18  -8   2  240.68   22.20
 -18   8   2  264.17   17.80
  18   8  -2  259.17    9.20
 -18   8   2  267.27    7.40
 -18   8   2  241.08   16.80
  18   8  -2  300.17   23.60
  18   8  -2  260.27    8.20
 -16  -8   2  795.92   17.50
 -16  -8   2  795.92   18.50
 -16  -8   2  823.12   18.60
 -16  -8   2  874.71   40.10
  16  -8  -2  816.72   16.30
 -16   8   2  791.52   16.40
  16   8  -2  816.62   18.60
  16   8  -2  812.12   17.50
 -16   8   2  785.32   30.20
 -16   8   2  799.92   30.30
  16   8  -2  796.22   38.30
  14  -8  -2   39.10    2.50
 -14  -8   2   30.90   10.60
 -14  -8   2   32.70    3.70
 -14  -8   2   31.00    3.30
 -14  -8   2   35.80    3.60
  14   8  -2   46.60   10.80
 -14   8   2   38.40    7.40
 -14   8   2   36.10    2.50
  14   8  -2   36.10    3.40
  14   8  -2   37.60    3.70
 -14   8   2   31.10    6.60
 -12  -8   2   -0.70    1.20
 -12  -8   2    1.40    1.70
 -12  -8   2   -5.60    5.50
  12  -8  -2    1.80    0.90
 -12  -8   2   -0.20    1.30
  12   8  -2    1.90    1.20
  12   8  -2   -6.50    5.40
 -12   8   2   -3.30    2.80
 -12   8   2    2.20    1.10
 -12   8   2    0.60    2.90
  12   8  -2    2.20    1.60
  10  -8  -2  231.28    5.90
 -10  -8   2  250.27    7.90
 -10  -8   2  231.18    6.80
 -10  -8   2  259.87   19.20
 -10  -8   2  242.98    7.50
  10  -8  -2  242.38    6.30
 -10   8   2  236.68    6.30
  10   8  -2  253.37   19.50
 -10   8   2  221.98   13.10
  10   8  -2  238.18    7.20
 -10   8   2  269.07   15.10
   8  -8  -2  415.76   17.50
   8  -8  -2  404.16    8.60
  -8  -8   2  413.86   22.70
   8  -8  -2  406.06    9.10
  -8  -8   2  399.66    9.40
  -8  -8   2  402.16   10.60
   8   8  -2  393.36    9.90
   8   8  -2  435.26   25.00
   8   8  -2  407.26   10.20
  -8   8   2  398.66   18.50
  -8   8   2  399.46    9.10
  -6  -8   2    5.50    1.80
  -6  -8   2    3.10    1.40
   6  -8  -2    4.80    1.00
   6  -8  -2    6.80    1.30
  -6  -8   2   -0.20    4.30
   6   8  -2    4.60    1.70
   6   8  -2    5.60    1.60
  -6   8   2    5.30    3.30
   6   8  -2    1.90    5.10
   6   8  -2    3.20    1.50
  -6   8   2    3.30    1.00
   4  -8  -2 1300.97   23.40
  -4  -8   2 1312.07   25.30
   4  -8  -2 1273.27   34.90
   4  -8  -2 1271.37   23.90
  -4  -8   2 1328.27   41.30
   4   8  -2 1313.77   24.60
   4   8  -2 1307.37   43.60
   4   8  -2 1319.37   25.20
  -4   8   2 1324.77   37.80
  -4   8   2 1315.77   24.00
   2  -8  -2   96.69    3.30
   2  -8  -2   97.99    8.60
  -2  -8   2   84.99    9.50
  -2  -8   2   94.19    3.90
  -2  -8   2   84.09    4.10
   2  -8  -2   95.09    3.70
   2   8  -2   89.19    3.80
   2   8  -2  106.79   11.60
  -2   8   2  101.09    3.80
  -2   8   2   94.59   11.50
   2   8  -2   89.69    3.90
   2   8  -2   85.99    4.10
  -2   8   2   92.99    3.40
   0  -8  -2  221.28    6.30
   0  -8   2  222.98   14.50
   0  -8  -2  227.98    5.90
   0  -8   2  227.78    6.30
   0  -8  -2  231.98   13.50
   0  -8   2  232.08    6.70
   0   8  -2  216.48   15.40
   0   8   2  228.68    6.30
   0   8   2  220.78   17.50
   0   8  -2  220.78    6.60
   0   8   2  231.48    5.90
   0   8   2  224.98    5.90
   2  -8   2 6163.38  123.19
  -2  -8  -2 6123.19  122.09
   2   8   2 6288.77  126.39
  -2   8  -2 6235.18  126.59
  -4  -8  -2  201.08    6.20
  -4  -8  -2  201.58    5.90
   4  -8   2  179.28   12.80
   4  -8   2  198.98    6.00
   4  -8   2  204.28    5.70
   4   8   2  213.68    6.10
  -4   8  -2  186.98    5.90
  -4   8  -2  195.38   14.30
   4   8   2  205.98    5.70
   4   8   2  207.38   15.40
   6  -8   2  241.18    6.40
  -6  -8  -2  236.68    6.80
   6  -8   2  238.98    6.70
  -6  -8  -2  213.38   15.90
   6  -8   2  220.88   14.40
  -6   8  -2  240.78    6.80
  -6   8  -2  223.38   16.20
   6   8   2  233.28    6.80
   6   8   2  221.88   16.60
   6   8   2  227.08    6.30
  -8  -8  -2 1713.63   51.99
   8  -8   2 1643.94   47.60
   8  -8   2 1681.33   30.40
  -8  -8  -2 1697.03   31.50
  -8  -8  -2 1668.83   31.30
  -8  -8  -2 1687.63   30.00
  -8   8  -2 1630.04   30.80
   8   8   2 1745.83   30.50
   8   8   2 1619.04   50.99
   8   8   2 1703.73   31.90
  -8   8  -2 1663.23   48.60
 -10  -8  -2  189.88    6.60
 -10  -8  -2  195.68    6.70
  10  -8   2  187.58    5.80
 -10  -8  -2  190.28    5.70
 -10  -8  -2  198.58   17.20
  10   8   2  188.88   16.50
  10   8   2  193.28    5.90
 -10   8  -2  201.18   14.40
 -10   8  -2  192.08   15.20
 -10   8  -2  184.18    6.00
  10   8   2  199.78    6.80
 -12  -8  -2   -3.70    4.90
  12  -8   2    0.60    1.10
 -12  -8  -2    1.40    1.40
 -12  -8  -2    0.90    1.30
 -12   8  -2    2.30    4.10
  12   8   2    1.30    1.40
 -12   8  -2    7.20    4.70
 -12   8  -2    0.50    1.10
  12   8   2   -4.30    5.10
  12   8   2    0.10    1.70
 -14  -8  -2    1.80    1.60
 -14  -8  -2    1.80    1.70
  14  -8   2    1.00    1.10
 -14  -8  -2    6.80    7.00
  14   8   2    1.80    1.50
 -14   8  -2    8.60    5.40
  14   8   2    1.90    1.60
 -14   8  -2   -8.20    4.60
 -14   8  -2    3.40    1.50
  14   8   2    4.40    6.50
 -16  -8  -2  125.69   16.40
  16  -8   2  124.69    5.10
 -16  -8  -2  131.09    5.40
 -16  -8  -2  127.59    5.80
  16   8   2  124.29    4.90
 -16   8  -2  108.89   13.00
 -16   8  -2  128.79    8.30
  16   8   2   99.79   15.70
 -16   8  -2  114.89   12.90
  16   8   2  119.29    6.10
 -18  -8  -2  134.79    5.80
  18  -8   2  128.99    5.60
 -18  -8  -2  138.69   18.60
 -18  -8  -2  131.89    6.10
  18   8   2  128.29   17.20
 -18   8  -2  128.99    5.50
 -18   8  -2  144.19   15.30
  18   8   2  136.09    6.80
 -18   8  -2  146.19   14.90
  18   8   2  133.59    5.30
 -20  -8  -2   97.19    5.30
  20  -8   2   95.09    4.90
 -20  -8  -2   79.59   17.10
 -20  -8  -2   90.59    5.10
 -20   8  -2   84.89   14.30
  20   8   2   84.19    4.30
 -20   8  -2  102.99   15.60
  20   8   2   84.69    5.90
  20   8   2   77.39   13.90
 -20   8  -2   90.19    4.80
 -22  -8  -2   21.50    3.00
 -22  -8  -2   17.70    2.90
  22  -8   2   15.40    2.50
 -22  -8  -2   49.80   14.30
  22   8   2   23.90    2.80
 -22   8  -2   19.20    2.60
  22   8   2   13.90    9.00
  22   8   2   10.00    2.80
 -22   8  -2    8.70    7.60
 -22   8  -2    9.60    7.60
 -24  -8  -2  154.58    6.90
 -24  -8  -2  140.69    6.90
 -24  -8  -2  113.29   23.70
  24  -8   2  157.78    6.80
  24   8   2  139.89    7.80
 -24   8  -2  135.89   17.40
  24   8   2  153.98   20.80
 -24   8  -2  146.29   17.70
 -24   8  -2  147.39    6.40
 -26  -8  -2   13.30   13.60
  26  -8   2    8.80    2.60
 -26  -8  -2    4.50    2.40
 -26   8  -2  -19.70    9.80
 -26   8  -2    3.40    1.70
  26   8   2    8.80    3.30
  28  -8   2   17.80    3.30
 -28  -8  -2   17.10    3.30
 -28  -8  -2   12.20    2.90
 -28   8  -2    5.70   13.20
  28   8   2    7.00    3.20
 -28   8  -2   15.70    4.80
 -30  -8  -2   68.39    5.70
 -30  -8  -2   80.19    5.70
  30  -8   2   71.89    5.70
 -30   8  -2   79.59    5.40
  30   8   2   74.79    7.00
 -31  -9   2   35.20   19.60
  31  -9  -2   56.29    5.10
 -31  -9   2   65.69    5.60
 -31  -9   2   59.29    5.50
  31   9  -2   62.19    4.90
 -31   9   2   45.20    4.20
  31   9  -2   56.39    6.10
 -31   9   2   58.99    5.00
 -29  -9   2  229.68    9.40
  29  -9  -2  225.68    8.70
 -29  -9   2  277.67   37.00
 -29  -9   2  237.68    9.60
 -29   9   2  241.78    9.40
  29   9  -2  270.17   27.70
  29   9  -2  218.88    8.40
  29   9  -2  229.48   10.60
 -27  -9   2   -0.10    2.20
 -27  -9   2   -0.70    2.20
  27  -9  -2   -0.80    1.70
  27   9  -2   -1.70    2.20
  27   9  -2   -8.50   12.00
  27   9  -2    1.10    2.00
 -27   9   2    2.90    8.00
 -27   9   2    3.10    1.70
  25  -9  -2   18.50    2.50
 -25  -9   2   16.00    3.10
 -25  -9   2   14.20   13.50
 -25  -9   2   28.50    4.10
  25   9  -2   30.10   13.60
  25   9  -2   27.20    4.40
  25   9  -2   21.60    2.90
 -25   9   2   18.50    2.40
 -25   9   2   34.60   11.50
 -23  -9   2   77.99    5.60
 -23  -9   2   81.69    5.50
 -23  -9   2   68.39   16.00
  23  -9  -2   79.69    4.50
 -23  -9   2   79.79    6.00
 -23   9   2   95.19   14.60
  23   9  -2   66.39   15.60
  23   9  -2   85.49    5.20
 -23   9   2   51.59   11.60
 -23   9   2   85.59    4.50
  23   9  -2   80.79    6.20
 -21  -9   2   44.60    4.80
 -21  -9   2   30.00    5.00
  21  -9  -2   45.70    3.50
 -21  -9   2   32.00    3.80
 -21  -9   2   47.00   13.80
 -21   9   2   41.40    9.40
  21   9  -2   39.70    4.10
 -21   9   2   25.80    8.80
  21   9  -2   42.10    4.80
 -21   9   2   36.50    3.20
  21   9  -2   35.50   12.40
 -19  -9   2  168.88   20.70
 -19  -9   2  135.39    6.30
 -19  -9   2  146.29    7.10
  19   9  -2  129.19    6.10
  19   9  -2  138.99    7.00
 -19   9   2  130.99    5.20
  19   9  -2  167.08   19.50
 -19   9   2  137.59   14.00
 -17  -9   2  358.26   26.80
  17  -9  -2  347.57    8.80
 -17  -9   2  340.07   10.80
 -17  -9   2  352.56   10.80
 -17  -9   2  342.57    9.90
 -17   9   2  353.66   20.50
 -17   9   2  344.37   20.30
  17   9  -2  334.07   10.70
  17   9  -2  362.56   27.30
  17   9  -2  349.17    9.90
 -17   9   2  311.27    9.20
 -15  -9   2   10.90    2.20
 -15  -9   2   16.80    2.90
 -15  -9   2   11.90    7.50
  15  -9  -2   13.10    1.90
 -15  -9   2    9.60    2.30
  15   9  -2   32.60   10.80
 -15   9   2   11.20    5.10
 -15   9   2   16.30    6.10
  15   9  -2   16.10    2.90
 -15   9   2   13.00    1.90
  15   9  -2   12.90    2.40
 -13  -9   2    2.60    2.00
 -13  -9   2    2.00    1.80
 -13  -9   2   -0.90    5.40
 -13  -9   2   -0.50    1.50
  13  -9  -2    1.60    1.10
  13   9  -2    2.20    1.70
 -13   9   2   -6.60    3.00
 -13   9   2   -0.80    0.90
 -13   9   2    3.60    4.30
  13   9  -2   -0.60    1.40
  13   9  -2    7.50    7.30
 -11  -9   2   61.69   11.80
  11  -9  -2   50.39    3.50
 -11  -9   2   51.39    4.00
 -11  -9   2   46.00    3.30
 -11  -9   2   50.59    3.80
  11  -9  -2   53.29    2.70
 -11   9   2   38.10    7.10
  11   9  -2   54.09    3.80
 -11   9   2   47.50    2.80
  11   9  -2   44.00   10.80
  11   9  -2   54.79    3.90
 -11   9   2   36.90    7.30
   9  -9  -2   93.49    9.10
   9  -9  -2   83.19    3.20
   9  -9  -2   80.39    3.60
  -9  -9   2   74.49    4.60
  -9  -9   2   73.19   14.20
  -9   9   2   80.59    9.30
   9   9  -2   85.09    4.40
  -9   9   2   79.69    3.50
   9   9  -2   80.19   14.10
   9   9  -2   86.69    4.40
   7  -9  -2    0.60    0.80
  -7  -9   2    0.50    1.50
   7  -9  -2    6.60    3.40
   7  -9  -2    1.00    1.10
  -7  -9   2    1.70    4.30
  -7  -9   2    1.40    1.30
  -7   9   2    1.80    1.10
  -7   9   2    0.00    3.80
   7   9  -2    0.90    1.50
   7   9  -2   -0.60    5.40
   7   9  -2    1.00    1.20
   5  -9  -2    9.30    3.80
  -5  -9   2   13.80    2.30
  -5  -9   2   14.10    6.40
  -5  -9   2   16.40    2.20
   5  -9  -2   14.30    1.60
   5  -9  -2   12.80    1.70
   5   9  -2   18.10    2.30
  -5   9   2   18.90    2.10
   5   9  -2   10.00    6.70
   5   9  -2   14.30    2.20
   5   9  -2   16.90    2.50
  -5   9   2   19.70    5.70
   3  -9  -2   76.49    8.20
  -3  -9   2   91.69   10.70
   3  -9  -2   77.89    3.10
  -3  -9   2   79.59    3.80
  -3  -9   2   78.69    4.20
   3  -9  -2   80.59    3.70
   3   9  -2   69.39   13.70
   3   9  -2   79.59    4.20
  -3   9   2   81.89    3.60
   3   9  -2   79.39    3.80
   3   9  -2   77.89    3.90
  -3   9   2   76.19    9.20
  -1  -9   2  113.39    4.40
  -1  -9   2  113.19    4.80
   1  -9  -2  114.19    4.00
  -1  -9   2  120.99   12.00
   1  -9  -2  129.59   10.50
   1  -9  -2  119.39    4.50
   1   9  -2  118.19    4.60
  -1   9   2  120.29    4.50
  -1   9   2  120.69    4.10
   1   9  -2  123.09    4.60
   1   9  -2  117.99    4.90
  -1   9   2  107.89   11.00
   1   9  -2  102.59   12.70
  -1   9   2  123.79    4.20
   1  -9   2  222.98    6.80
  -1  -9  -2  201.38   13.90
  -1  -9  -2  202.88    6.40
  -1  -9  -2  214.08    6.00
   1  -9   2  217.08    6.20
   1  -9   2  227.88   15.60
   1   9   2  219.48    6.00
   1   9   2  215.08    6.50
  -1   9  -2  214.68    6.70
   1   9   2  215.78   15.60
  -1   9  -2  198.68   15.60
   1   9   2  207.38    6.00
  -3  -9  -2  598.04   12.60
   3  -9   2  565.34   13.00
  -3  -9  -2  589.44   25.30
   3  -9   2  577.94   12.60
  -3  -9  -2  617.84   13.40
   3   9   2  584.24   12.70
   3   9   2  582.74   12.50
  -3   9  -2  590.64   13.10
  -3   9  -2  579.04   26.90
   3   9   2  590.94   27.20
   5  -9   2  391.66    9.90
  -5  -9  -2  408.66   11.60
  -5  -9  -2  392.76    9.70
  -5  -9  -2  398.06   21.60
   5  -9   2  397.66   20.20
   5  -9   2  402.16    9.50
   5   9   2  413.36    9.50
   5   9   2  410.06    9.90
   5   9   2  415.36   23.20
  -5   9  -2  387.56    9.90
  -5   9  -2  403.16   22.10
  -7  -9  -2   88.59   13.00
   7  -9   2   78.79    9.30
  -7  -9  -2   74.59    4.00
  -7  -9  -2   84.89    4.40
   7  -9   2   78.29    3.60
   7  -9   2   79.49    3.90
   7   9   2   83.49    3.80
   7   9   2   78.89   12.70
  -7   9  -2   72.19   11.30
  -7   9  -2   70.49    3.80
   7   9   2   81.89    4.20
   9  -9   2  112.29    4.40
  -9  -9  -2  119.29    5.20
  -9  -9  -2  118.89   13.70
   9  -9   2  106.19    4.60
  -9  -9  -2  114.69    5.30
  -9  -9  -2  113.79    4.20
   9  -9   2  108.09   11.80
  -9   9  -2  105.79   12.00
   9   9   2  119.29   14.00
   9   9   2  114.59    5.10
  -9   9  -2  116.79    4.80
   9   9   2  112.59    4.60
 -11  -9  -2   -0.30    1.60
 -11  -9  -2    2.80    1.80
  11  -9   2    1.30    1.00
 -11  -9  -2    1.80    1.50
 -11  -9  -2    3.10    5.10
  11   9   2    4.00    1.60
 -11   9  -2   -5.40    3.80
  11   9   2   -4.10    5.90
 -11   9  -2    2.10    1.50
  11   9   2    1.50    1.40
 -11   9  -2   -2.10    4.10
 -13  -9  -2   56.49    4.30
 -13  -9  -2   57.59    4.20
  13  -9   2   60.39    3.60
 -13  -9  -2   61.79   12.90
 -13  -9  -2   62.39    3.80
  13   9   2   73.69   13.80
 -13   9  -2   67.09    3.90
  13   9   2   54.69    4.30
 -13   9  -2   61.89   10.30
 -13   9  -2   59.79   11.30
  13   9   2   57.19    3.70
 -15  -9  -2   24.40    3.00
 -15  -9  -2   23.30    2.70
  15  -9   2   25.60    2.80
 -15  -9  -2   10.60    7.60
 -15   9  -2   33.70    3.20
 -15   9  -2   15.40    7.20
  15   9   2   21.90    9.70
 -15   9  -2   28.60    8.00
  15   9   2   33.50    3.90
  15   9   2   24.60    2.70
 -17  -9  -2   21.50    2.90
 -17  -9  -2   15.10    2.80
  17  -9   2   15.40    2.20
 -17  -9  -2   17.00    9.70
 -17   9  -2   15.50    2.40
 -17   9  -2   12.40    6.70
 -17   9  -2   18.70    7.80
  17   9   2   18.30    2.60
  17   9   2   20.70    3.40
  17   9   2   16.50    8.50
 -19  -9  -2   54.19   13.90
 -19  -9  -2   50.69    4.30
 -19  -9  -2   60.69    4.60
  19  -9   2   56.79    3.90
 -19   9  -2   58.99   12.90
 -19   9  -2   46.10   10.60
  19   9   2   47.80    3.70
  19   9   2   53.79   14.90
  19   9   2   54.99    5.00
 -19   9  -2   51.39    3.80
 -21  -9  -2  123.99   20.70
 -21  -9  -2   94.79    5.50
  21  -9   2   84.19    4.90
 -21  -9  -2   88.49    5.30
 -21   9  -2   79.79    4.80
  21   9   2   83.49    4.50
 -21   9  -2   74.09   14.30
 -21   9  -2   78.19   13.90
  21   9   2   66.69   14.50
  21   9   2   75.19    5.80
 -23  -9  -2   35.30    5.40
 -23  -9  -2   36.30   15.20
 -23  -9  -2   44.00    4.30
  23  -9   2   47.40    4.10
 -23   9  -2   40.30   11.00
  23   9   2   59.49   14.00
  23   9   2   46.90    5.10
  23   9   2   47.90    6.60
 -23   9  -2   41.60    3.90
 -23   9  -2   49.60   12.20
  25  -9   2  353.06   10.80
 -25  -9  -2  338.27   11.00
 -25  -9  -2  324.87   10.60
  25   9   2  348.27   12.50
 -25   9  -2  336.27   10.50
 -25   9  -2  306.67   25.90
  27  -9   2  126.99    6.70
 -27  -9  -2  121.49    6.50
 -27  -9  -2  111.59    6.30
 -27   9  -2  122.79    6.90
  27   9   2  123.39    7.80
 -29  -9  -2   -2.10    2.10
  29  -9   2    5.60    2.60
 -29  -9  -2    0.60    1.80
  29   9   2   -0.10    2.90
 -29   9  -2    2.90    2.10
 -30 -10   2  141.89    8.70
  30 -10  -2  130.89    6.80
 -30 -10   2  122.99    7.20
 -30 -10   2  131.39    7.30
 -30  10   2  122.49    6.20
  30  10  -2  124.29    8.10
  30  10  -2  130.89    6.60
 -28 -10   2   72.79    5.90
 -28 -10   2   84.19    6.80
 -28 -10   2   87.09    6.20
 -28 -10   2   59.79   20.40
  28 -10  -2   91.39    5.50
  28  10  -2   92.49    5.60
  28  10  -2   95.89    7.00
 -26 -10   2   19.90    4.70
 -26 -10   2   18.80    3.60
 -26 -10   2    6.70   15.20
  26 -10  -2   14.00    2.50
 -26 -10   2   12.60    3.00
  26  10  -2    7.00   12.50
 -26  10   2   19.10    2.80
 -26  10   2   26.00   11.10
  26  10  -2   20.30    3.80
  26  10  -2   18.50    3.00
  24 -10  -2  211.28    7.60
 -24 -10   2  206.58   32.80
 -24 -10   2  232.58    9.80
 -24 -10   2  239.28    9.40
 -24 -10   2  225.38    8.80
 -24  10   2  217.28   20.20
  24  10  -2  222.68    8.20
 -24  10   2  221.48    7.70
  24  10  -2  216.68    9.60
  24  10  -2  273.57   26.70
 -22 -10   2  338.07   30.60
 -22 -10   2  303.97    9.90
  22 -10  -2  301.37    8.90
 -22 -10   2  302.27   10.70
 -22 -10   2  310.77   11.00
 -22  10   2  277.67   21.50
 -22  10   2  298.67    8.90
  22  10  -2  292.47    9.50
  22  10  -2  293.97   26.90
  22  10  -2  276.67   10.90
 -20 -10   2  242.68    9.30
  20 -10  -2  231.68    7.30
 -20 -10   2  194.78   22.80
 -20 -10   2  250.37    9.50
 -20 -10   2  240.68    8.70
  20  10  -2  226.38    9.20
 -20  10   2  239.18    7.60
 -20  10   2  246.38   19.00
 -20  10   2  262.27   19.50
  20  10  -2  249.68   25.80
 -18 -10   2   -8.20    8.10
 -18 -10   2    5.80    2.20
 -18 -10   2    6.80    2.30
 -18 -10   2    6.90    2.30
  18 -10  -2    6.10    1.50
  18  10  -2   14.20    4.20
  18  10  -2    4.20    2.20
 -18  10   2   15.50    6.10
 -18  10   2    5.90    5.30
  18  10  -2   13.50   10.10
 -18  10   2    8.20    1.90
 -16 -10   2  308.17   25.00
  16 -10  -2  301.37    8.20
 -16 -10   2  323.37   10.60
 -16 -10   2  313.27    9.30
  16  10  -2  309.07   10.20
 -16  10   2  306.77    8.50
  16  10  -2  331.57   26.40
  16  10  -2  330.07    9.70
 -16  10   2  303.17   19.40
 -14 -10   2  242.48   21.60
 -14 -10   2  298.77    8.50
 -14 -10   2  278.07    9.20
  14 -10  -2  268.47    7.30
  14 -10  -2  268.17    7.70
 -14 -10   2  276.67    9.60
  14  10  -2  268.47   23.50
  14  10  -2  282.77    8.80
 -14  10   2  284.87    7.90
  14  10  -2  277.87    9.20
 -14  10   2  297.67   18.70
 -14  10   2  283.17   17.70
 -12 -10   2    1.50    1.80
 -12 -10   2    5.80    6.40
  12 -10  -2    0.60    1.20
 -12 -10   2    1.50    1.50
 -12 -10   2    0.10    1.30
  12 -10  -2    1.90    1.10
  12  10  -2    3.80    2.10
  12  10  -2    3.10    6.40
 -12  10   2    0.00    3.90
 -12  10   2    3.30    4.70
 -12  10   2    3.60    1.40
  12  10  -2    1.20    1.90
 -10 -10   2  111.89   14.50
 -10 -10   2  101.19    5.10
  10 -10  -2   96.59    3.80
 -10 -10   2  100.59    5.60
  10  10  -2  101.49    5.10
 -10  10   2  101.39    4.30
  10  10  -2   92.29   16.50
 -10  10   2  115.89   11.60
  10  10  -2   98.49    5.10
  -8 -10   2  139.89   14.50
   8 -10  -2  138.19    5.00
   8 -10  -2  141.89    4.50
  -8 -10   2  149.59    5.80
   8 -10  -2  141.99   11.40
  -8 -10   2  138.09    6.20
  -8  10   2  140.89    5.00
   8  10  -2  137.29    5.70
  -8  10   2  143.19   12.90
   8  10  -2  129.09   16.10
   8  10  -2  144.79    5.90
  -6 -10   2  103.59    5.20
   6 -10  -2   90.59    3.50
  -6 -10   2   93.09    4.50
   6 -10  -2   85.29    9.10
   6 -10  -2   91.89    4.10
  -6 -10   2  101.09   12.60
  -6  10   2   92.89    4.10
   6  10  -2   96.19    4.60
  -6  10   2   99.09   10.70
   6  10  -2   91.89   14.60
   6  10  -2   88.89    4.70
  -4 -10   2  156.38    6.30
   4 -10  -2  170.48   12.20
   4 -10  -2  163.58    4.90
  -4 -10   2  157.08   14.20
   4 -10  -2  168.48    5.60
  -4 -10   2  172.18    5.90
   4  10  -2  167.68    6.40
   4  10  -2  138.19   15.10
  -4  10   2  169.38    5.60
  -4  10   2  153.78   13.60
   4  10  -2  159.48    5.80
   4  10  -2  167.58    6.00
  -2 -10   2   15.00    5.80
  -2 -10   2   12.40    1.90
   2 -10  -2   13.80    4.80
   2 -10  -2   13.20    2.00
   2 -10  -2   15.00    1.80
  -2  10   2   14.50    1.90
   2  10  -2   12.20    7.60
   2  10  -2   12.80    2.10
   2  10  -2   16.90    2.50
  -2  10   2    7.60    5.30
  -2  10   2   15.20    2.20
   2  10  -2    9.30    1.80
   0 -10  -2 1101.69   36.00
   0 -10   2 1104.29   21.80
   0 -10  -2 1100.59   21.30
   0 -10   2 1140.29   38.80
   0 -10  -2 1121.39   22.20
   0 -10   2 1118.69   22.60
   0  10  -2 1126.89   22.60
   0  10  -2 1124.99   42.00
   0  10  -2 1118.09   22.00
   0  10   2 1094.39   21.30
   0  10   2 1134.39   21.40
   0  10   2 1152.48   40.10
   0  10   2 1114.79   22.10
   2 -10   2  107.99    4.40
   2 -10   2  116.49   11.80
  -2 -10  -2  110.59    4.40
  -2 -10  -2  111.59    5.90
  -2 -10  -2  120.89   11.90
   2 -10   2  111.99    5.00
   2  10   2  115.29   13.00
   2  10   2  118.59    4.60
  -2  10  -2  137.09   14.40
   2  10   2  110.69    4.50
  -2  10  -2  110.29    5.00
   4 -10   2  183.18    6.30
   4 -10   2  157.18   13.80
  -4 -10  -2  167.58    5.70
  -4 -10  -2  173.88    6.30
   4 -10   2  177.68    5.70
  -4 -10  -2  173.78   14.70
   4  10   2  198.68   17.10
   4  10   2  164.68    5.70
  -4  10  -2  180.88   15.60
   4  10   2  167.28    6.80
  -4  10  -2  170.58    6.10
   6 -10   2   -0.40    1.20
   6 -10   2    2.70    3.50
  -6 -10  -2    3.70    1.70
   6 -10   2    1.10    1.30
  -6 -10  -2    8.60    4.70
  -6 -10  -2   -0.60    1.30
   6  10   2    1.80    1.50
   6  10   2    3.20    1.60
  -6  10  -2    0.70    1.30
   6  10   2   11.70    6.70
  -6  10  -2    4.50    5.40
  -8 -10  -2   86.29    4.50
   8 -10   2   64.99   10.40
  -8 -10  -2   84.89   13.50
   8 -10   2   77.49    3.80
  -8 -10  -2   69.79    4.50
   8 -10   2   80.99    4.30
   8  10   2   78.09    4.50
   8  10   2   80.79    4.20
  -8  10  -2   79.19    4.30
  -8  10  -2   80.29   12.60
   8  10   2   82.49   13.30
  10 -10   2  463.15   11.60
 -10 -10  -2  480.85   27.90
 -10 -10  -2  452.75   12.10
  10 -10   2  477.85   11.10
 -10 -10  -2  462.85   12.00
 -10  10  -2  500.15   26.50
  10  10   2  458.95   11.10
 -10  10  -2  471.05   11.70
  10  10   2  465.35   12.10
  10  10   2  464.05   27.40
  12 -10   2  226.08    7.40
  12 -10   2  233.48    7.10
 -12 -10  -2  223.28    7.90
 -12 -10  -2  226.18    6.80
 -12 -10  -2  233.78    8.10
 -12 -10  -2  220.58   19.70
 -12  10  -2  220.18   16.80
 -12  10  -2  232.38   18.40
 -12  10  -2  225.88    7.50
  12  10   2  230.68   20.30
  12  10   2  224.88    8.00
  12  10   2  227.68    7.10
  14 -10   2  155.08    5.90
 -14 -10  -2  155.58    5.80
 -14 -10  -2  153.18    7.10
 -14 -10  -2  157.18   17.70
 -14 -10  -2  164.58    6.90
  14  10   2  152.68    5.90
 -14  10  -2  173.68   15.90
  14  10   2  169.48   19.30
 -14  10  -2  162.68    6.20
 -14  10  -2  158.18   16.90
  14  10   2  165.18    7.00
  16 -10   2  472.75   11.70
 -16 -10  -2  461.75   12.70
 -16 -10  -2  491.05   31.90
 -16 -10  -2  468.95   13.20
 -16 -10  -2  459.65   11.60
 -16  10  -2  471.75   27.10
 -16  10  -2  477.65   27.70
  16  10   2  474.35   11.50
 -16  10  -2  444.26   11.90
  16  10   2  473.25   13.30
  16  10   2  508.65   37.00
 -18 -10  -2    2.80    2.00
  18 -10   2   -0.50    1.50
 -18 -10  -2    0.00    1.70
 -18 -10  -2   -1.20    1.60
 -18 -10  -2   -0.90    9.50
  18  10   2    0.90    1.60
 -18  10  -2   -5.20    6.70
 -18  10  -2    2.60    1.40
 -18  10  -2    6.50    6.60
  18  10   2    2.00    2.20
  18  10   2   15.90    9.50
  20 -10   2   37.70    3.60
 -20 -10  -2   70.59   17.00
 -20 -10  -2   31.80    3.40
 -20 -10  -2   37.20    4.10
  20  10   2   23.10   11.20
  20  10   2   41.90    4.80
  20  10   2   40.40    3.60
 -20  10  -2   40.30   11.30
 -20  10  -2   38.10    3.70
 -20  10  -2   48.60   11.10
  22 -10   2   -1.90    1.30
 -22 -10  -2    1.00    2.00
 -22 -10  -2    0.80    2.00
 -22 -10  -2    4.90   11.60
  22  10   2   -0.50    1.90
 -22  10  -2   -3.00    8.20
 -22  10  -2   -2.60    1.30
 -24 -10  -2  115.79    6.20
 -24 -10  -2  114.79    6.40
  24 -10   2  115.59    6.10
  24  10   2  117.09    7.30
 -24  10  -2  111.69   18.80
  24  10   2  123.29    5.60
 -24  10  -2  120.29    6.10
 -26 -10  -2    4.90    2.40
  26 -10   2    2.70    2.10
 -26 -10  -2    6.40    2.60
 -26  10  -2    3.60    2.00
  26  10   2    2.40    2.50
  28 -10   2   97.09    6.10
 -28 -10  -2   85.89    5.90
 -28 -10  -2   83.19    5.90
 -28  10  -2   89.29    5.70
  28  10   2   83.29    7.10
  29 -11  -2   29.20    3.60
 -29 -11   2   16.20    3.40
 -29 -11   2   28.80    4.40
 -29 -11   2   23.30    3.90
  29  11  -2   27.50    4.80
  29  11  -2   26.80    3.60
 -29  11   2   24.20    3.30
 -27 -11   2   -0.50    2.10
 -27 -11   2   -0.20    2.20
 -27 -11   2   -1.40    2.20
  27 -11  -2    2.60    1.90
  27  11  -2    3.10    2.20
  27  11  -2    1.50    2.10
 -27  11   2    2.00    1.80
 -25 -11   2   54.79   19.40
 -25 -11   2   53.29    5.10
 -25 -11   2   59.19    5.80
  25 -11  -2   60.09    4.30
 -25 -11   2   65.89    5.70
 -25  11   2   61.49    4.40
  25  11  -2   55.09    4.70
  25  11  -2   60.99    5.70
 -25  11   2   67.49   13.20
  23 -11  -2  183.28    6.90
 -23 -11   2  195.18    8.00
 -23 -11   2  194.18    8.90
 -23 -11   2  222.58   26.20
 -23  11   2  208.08   20.30
  23  11  -2  172.28    8.60
 -23  11   2  186.08    7.10
  23  11  -2  173.38    7.50
  23  11  -2  208.38   27.30
 -21 -11   2  522.45   13.70
  21 -11  -2  503.45   12.50
 -21 -11   2  514.35   14.80
 -21 -11   2  501.85   14.80
  21  11  -2  491.45   35.10
 -21  11   2  492.95   12.70
  21  11  -2  528.05   13.60
 -21  11   2  485.55   28.10
  19 -11  -2  126.49    5.20
 -19 -11   2  143.69    7.20
 -19 -11   2  111.29   20.60
 -19 -11   2  128.79    7.10
 -19 -11   2  128.09    6.20
  19  11  -2  126.09    6.30
  19  11  -2  118.89    6.80
  19  11  -2  135.59   25.60
 -19  11   2  119.89    5.40
 -19  11   2  139.69   15.20
  17 -11  -2   37.50    3.30
 -17 -11   2   28.70   13.10
 -17 -11   2   24.80    3.20
  17 -11  -2   41.70    3.10
 -17 -11   2   42.90    4.80
 -17 -11   2   35.90    4.10
  17  11  -2   44.80    4.30
  17  11  -2   44.30    4.60
 -17  11   2   35.00    3.20
 -17  11   2   41.10    9.30
  17  11  -2   29.40   12.30
 -17  11   2   39.80    9.10
 -15 -11   2   -2.60    7.80
 -15 -11   2    4.50    2.00
  15 -11  -2    7.00    1.80
 -15 -11   2    4.40    2.10
 -15 -11   2    3.30    2.00
  15 -11  -2    5.50    1.90
  15  11  -2    7.30    2.40
  15  11  -2   16.20    9.20
 -15  11   2    4.10    5.40
  15  11  -2    7.20    2.30
 -15  11   2   -1.80    5.70
 -15  11   2    8.00    1.80
 -13 -11   2  119.69    7.20
  13 -11  -2  139.49    5.30
 -13 -11   2  143.59   19.80
 -13 -11   2  128.59    6.80
  13 -11  -2  123.99    4.70
 -13 -11   2  126.19    5.50
  13  11  -2  133.59    6.30
 -13  11   2  130.09    5.30
  13  11  -2  115.79   18.00
 -13  11   2  117.19   12.00
 -13  11   2  121.79   13.80
  13  11  -2  128.59    6.10
  11 -11  -2    3.10    1.50
 -11 -11   2    0.20    1.30
  11 -11  -2    5.50    1.40
 -11 -11   2    9.20    6.50
 -11 -11   2    4.40    2.40
  11  11  -2    3.00    2.00
 -11  11   2   -0.90    4.80
 -11  11   2   -2.00    5.30
  11  11  -2    2.10    1.80
  11  11  -2   15.00    9.00
 -11  11   2    2.90    1.40
   9 -11  -2   13.20    1.70
   9 -11  -2   13.20    5.20
  -9 -11   2   20.70    7.80
  -9 -11   2   16.50    2.70
  -9 -11   2   13.70    3.00
   9 -11  -2   12.10    2.00
  -9  11   2   13.30    2.10
   9  11  -2   10.00    2.30
   9  11  -2   -0.20    8.00
  -9  11   2   21.40    7.30
   9  11  -2   11.40    2.50
  -7 -11   2   35.10    9.20
  -7 -11   2   31.40    3.30
   7 -11  -2   27.80    6.40
   7 -11  -2   26.80    3.10
   7 -11  -2   28.70    2.40
  -7  11   2   27.30    2.90
   7  11  -2   25.30    3.00
   7  11  -2   38.10   11.00
  -7  11   2   38.70    8.70
   7  11  -2   30.00    3.20
  -5 -11   2  284.07   20.10
   5 -11  -2  284.97    7.30
   5 -11  -2  287.17   16.70
  -5 -11   2  284.17    9.20
  -5 -11   2  276.27    8.30
   5  11  -2  288.97    8.50
   5  11  -2  280.97    8.60
  -5  11   2  292.37   19.50
   5  11  -2  287.17    9.10
  -5  11   2  278.57    8.00
   5  11  -2  236.18   20.80
   3 -11  -2  457.25   22.00
  -3 -11   2  489.95   11.90
  -3 -11   2  494.65   12.80
   3 -11  -2  439.26   15.10
   3 -11  -2  494.75   10.90
  -3 -11   2  470.45   25.40
  -3  11   2  507.65   11.80
   3  11  -2  489.55   11.90
   3  11  -2  503.75   12.70
   3  11  -2  509.05   12.20
   3  11  -2  444.76   27.90
  -3  11   2  486.85   25.50
  -1 -11   2  128.69    5.80
  -1 -11   2  129.19   13.50
   1 -11  -2  141.79   12.50
  -1 -11   2  137.89    5.30
   1 -11  -2  131.19    4.70
   1  11  -2  126.29    5.70
   1  11  -2  129.59    5.50
  -1  11   2  137.69    5.50
   1  11  -2  140.19   16.10
  -1  11   2  135.89    5.10
  -1  11   2  124.49    4.70
  -1  11   2  154.58   14.90
  -1 -11  -2  385.96   20.90
   1 -11   2  392.46   22.30
   1 -11   2  381.56   10.50
  -1 -11  -2  382.46    9.40
   1 -11   2  381.56    9.70
  -1 -11  -2  379.16   10.20
   1  11   2  371.46   23.50
   1  11   2  380.26    9.60
  -1  11  -2  379.76   10.50
  -1  11  -2  393.96   10.00
   1  11   2  363.06   10.60
  -1  11  -2  375.56   24.20
   3 -11   2  524.85   25.50
  -3 -11  -2  530.55   13.00
  -3 -11  -2  531.15   12.20
   3 -11   2  534.05   13.00
  -3 -11  -2  568.24   26.50
   3 -11   2  522.15   12.20
  -3  11  -2  547.25   29.30
  -3  11  -2  539.75   13.10
   3  11   2  510.25   28.20
   3  11   2  526.05   12.20
   3  11   2  526.85   12.30
   5 -11   2   84.19   10.60
   5 -11   2   72.19    4.40
   5 -11   2   76.49    3.90
  -5 -11  -2   75.49    4.10
  -5 -11  -2   72.49    4.60
  -5 -11  -2   60.39   11.30
   5  11   2   79.39    4.30
  -5  11  -2   56.89   11.10
  -5  11  -2   66.29    4.20
   5  11   2   85.29    4.40
   5  11   2   67.99   12.20
  -7 -11  -2    0.40    1.80
   7 -11   2    0.80    1.20
   7 -11   2   -0.70    1.50
  -7 -11  -2    0.40    1.40
  -7 -11  -2    2.60    4.80
   7 -11   2    6.50    5.10
   7  11   2    1.00    1.60
  -7  11  -2   -0.20    2.70
   7  11   2    0.60    5.60
  -7  11  -2   -4.10    4.80
   7  11   2    0.20    1.60
   9 -11   2    8.10    5.50
  -9 -11  -2   17.60    2.70
  -9 -11  -2   15.40    2.90
  -9 -11  -2   11.00    8.00
   9 -11   2   18.50    2.60
   9 -11   2   11.40    1.90
  -9  11  -2   14.90    2.40
   9  11   2   12.40    2.30
   9  11   2   13.80    2.60
  -9  11  -2    5.60    6.50
   9  11   2    4.90    6.80
 -11 -11  -2  124.99   18.00
 -11 -11  -2  127.19    7.60
 -11 -11  -2  123.99    6.10
  11 -11   2  128.59    5.60
  11 -11   2  116.59    5.10
 -11  11  -2  121.19   13.60
  11  11   2  133.39   22.30
  11  11   2  116.59    5.30
 -11  11  -2  128.09    5.70
  11  11   2  119.19    5.90
 -11  11  -2  141.29   16.40
 -13 -11  -2    7.50    9.90
  13 -11   2    5.60    1.60
 -13 -11  -2    8.70    2.30
 -13 -11  -2    7.90    1.80
  13 -11   2    4.90    1.70
 -13 -11  -2   12.90    2.80
 -13  11  -2    4.60    6.00
  13  11   2    4.60    2.10
 -13  11  -2    0.40    8.30
  13  11   2   10.30    2.20
  13  11   2    6.40    8.60
 -13  11  -2    7.90    2.10
 -15 -11  -2   54.09    4.60
 -15 -11  -2   54.59    4.60
 -15 -11  -2   60.39   13.30
  15 -11   2   56.29    3.80
 -15 -11  -2   59.19    3.90
 -15  11  -2   46.20   12.00
 -15  11  -2   64.29    4.30
  15  11   2   51.69    4.60
  15  11   2   53.19   13.30
 -15  11  -2   56.69   12.10
  15  11   2   49.40    3.90
  17 -11   2   -0.50    1.30
 -17 -11  -2    0.20    2.00
 -17 -11  -2    2.30    1.80
 -17 -11  -2    1.40    9.50
 -17 -11  -2    1.40    1.80
 -17  11  -2    1.60    7.50
  17  11   2    3.60    9.30
  17  11   2   -1.00    1.60
 -17  11  -2    1.50    1.70
 -17  11  -2    0.20    8.40
  17  11   2   -0.40    1.90
 -19 -11  -2  134.59    6.00
 -19 -11  -2  140.49    7.20
 -19 -11  -2  109.89   20.90
 -19 -11  -2  137.09    6.80
  19 -11   2  129.09    5.90
 -19  11  -2  131.59   17.60
  19  11   2  133.89    7.10
 -19  11  -2  133.49    6.20
  19  11   2  130.79    5.70
  21 -11   2  114.19    5.70
 -21 -11  -2  104.59    6.70
 -21 -11  -2  105.29    6.20
 -21 -11  -2  103.89    5.60
 -21  11  -2  111.49   17.10
  21  11   2  121.09    7.10
  21  11   2  111.39    6.40
 -21  11  -2  107.99    5.80
 -23 -11  -2   -0.50    1.50
 -23 -11  -2   -1.20    1.70
 -23 -11  -2    1.00    1.80
  23 -11   2    0.50    1.40
  23  11   2    0.80    2.20
 -23  11  -2   -2.30    1.50
 -23  11  -2   -4.80   10.10
  23  11   2   -0.40    1.60
 -25 -11  -2  111.09    6.40
  25 -11   2  104.69    8.30
 -25 -11  -2  100.79    5.90
 -25  11  -2  103.69    6.10
  25  11   2  106.79    7.30
  25  11   2   97.79    5.30
 -27 -11  -2   10.20    2.70
  27 -11   2    9.20    2.70
 -27 -11  -2   10.40    2.90
 -27 -11  -2    6.60    2.90
 -27  11  -2    7.50    2.90
  27  11   2    9.60    3.00
  28 -12  -2    4.30    2.10
 -28 -12   2    3.80    2.50
 -28 -12   2    2.60    2.70
 -28 -12   2    6.00    3.10
  28  12  -2    4.80    2.30
 -28  12   2    3.00    2.00
  28  12  -2    3.70    2.80
  26 -12  -2   21.20    3.40
 -26 -12   2   27.00    4.30
 -26 -12   2   31.00    4.10
 -26 -12   2   25.10    7.50
  26  12  -2   21.60    3.30
  26  12  -2   33.10    4.90
 -26  12   2   32.80    3.70
 -24 -12   2    3.60    2.10
  24 -12  -2    4.40    2.00
 -24 -12   2    5.50    2.80
 -24 -12   2    3.60    2.40
 -24  12   2    8.30    2.20
  24  12  -2    6.90    2.50
  24  12  -2    5.10    2.30
 -22 -12   2   29.40    3.80
 -22 -12   2   10.20   13.00
 -22 -12   2   29.80    4.40
 -22 -12   2   23.20    3.60
  22 -12  -2   29.20    3.30
  22  12  -2   23.00    3.60
 -22  12   2   36.30    9.90
 -22  12   2   29.10    3.40
  22  12  -2   30.80    3.90
  20 -12  -2  132.59    5.80
 -20 -12   2  133.19    6.50
 -20 -12   2  147.29    7.70
 -20 -12   2  149.39   24.30
  20 -12  -2  128.99    5.60
 -20 -12   2  136.69    7.40
 -20  12   2  114.09   14.60
  20  12  -2  141.89    6.70
  20  12  -2  129.09   21.90
 -20  12   2  136.49    6.00
  18 -12  -2   80.39    4.20
 -18 -12   2   73.19    5.50
 -18 -12   2   71.79    5.80
  18 -12  -2   69.89    4.30
 -18 -12   2   37.10   13.00
 -18 -12   2   68.59    4.80
  18  12  -2   70.99    5.20
  18  12  -2   70.09    5.60
 -18  12   2   69.69    4.40
  18  12  -2   61.69   17.00
 -18  12   2   70.19   12.70
  16 -12  -2   66.99    4.20
 -16 -12   2   68.89    4.60
  16 -12  -2   73.79    3.90
 -16 -12   2   79.29   15.90
 -16 -12   2   74.49    5.80
  16  12  -2   83.29   17.80
 -16  12   2   72.09   11.80
  16  12  -2   77.19    5.50
 -16  12   2   75.59    4.40
  16  12  -2   82.69    5.50
 -14 -12   2   37.10    4.20
  14 -12  -2   33.10    3.30
 -14 -12   2   29.30    3.60
 -14 -12   2   28.00   10.90
  14 -12  -2   30.10    2.80
  14  12  -2   29.70   13.50
 -14  12   2   29.80    9.50
 -14  12   2   30.50    8.20
  14  12  -2   37.70    4.30
 -14  12   2   32.00    3.30
  14  12  -2   32.80    3.70
  12 -12  -2    5.70    1.50
 -12 -12   2    9.10    2.70
 -12 -12   2    6.50    2.10
 -12 -12   2    4.10    6.70
  12 -12  -2    6.10    1.90
 -12  12   2    4.20    1.80
  12  12  -2    8.70    2.40
  12  12  -2   -4.40    7.60
  12  12  -2    6.40    2.50
 -12  12   2    3.10    6.30
 -12  12   2   14.60    6.40
 -10 -12   2   10.20    2.50
 -10 -12   2   10.60    2.50
  10 -12  -2   11.60    1.80
  10 -12  -2    9.10    8.10
 -10 -12   2   15.60    8.00
  10 -12  -2    9.70    2.10
  10  12  -2   10.60    2.50
  10  12  -2   13.10    2.80
 -10  12   2   12.80    2.30
 -10  12   2   15.30    7.20
  10  12  -2   13.70    9.70
  -8 -12   2  534.45   15.70
   8 -12  -2  574.44   13.50
  -8 -12   2  589.14   31.20
   8 -12  -2  593.94   25.90
  -8 -12   2  586.64   15.30
   8 -12  -2  574.64   12.60
   8  12  -2  597.64   14.30
  -8  12   2  588.94   29.30
   8  12  -2  587.44   14.50
   8  12  -2  616.54   35.80
  -8  12   2  580.34   15.30
  -6 -12   2   23.80    3.50
   6 -12  -2   14.90    2.40
   6 -12  -2   12.30    5.80
  -6 -12   2   13.10    6.80
  -6 -12   2   21.30    3.00
   6 -12  -2   18.70    2.10
   6  12  -2    8.30    8.70
   6  12  -2   16.80    2.80
   6  12  -2   15.50    2.50
  -6  12   2   17.60    2.50
   4 -12  -2   82.19    3.70
  -4 -12   2   66.69   11.70
   4 -12  -2   73.89    9.90
  -4 -12   2   87.79    5.30
   4 -12  -2   76.99    4.40
  -4 -12   2   83.39    4.60
  -4  12   2   79.29   12.60
   4  12  -2   82.89    5.20
   4  12  -2   88.39    4.70
  -4  12   2   88.19    4.60
   4  12  -2   62.69   14.00
   4  12  -2   82.49    5.00
   2 -12  -2    6.50    1.60
   2 -12  -2    7.40    5.20
   2 -12  -2    6.00    2.00
  -2 -12   2    4.60    1.60
  -2 -12   2    3.10    5.80
  -2 -12   2    7.00    2.10
  -2  12   2    3.90    1.80
  -2  12   2    6.40    1.90
   2  12  -2    4.20    1.50
   2  12  -2    0.10    1.60
  -2  12   2    8.00    6.60
   2  12  -2    6.40    2.30
   2  12  -2   10.70    8.30
   0 -12  -2  127.99    4.90
   0 -12  -2  121.99    5.60
   0 -12   2  128.29   13.40
   0 -12   2  113.69    5.80
   0 -12   2  126.59    5.20
   0 -12  -2  142.89   13.60
   0  12  -2  118.89    5.80
   0  12   2  118.99    4.90
   0  12   2  124.69    5.60
   0  12   2  120.79   14.90
   0  12  -2  121.89    5.60
   0  12  -2   96.09   15.60
   0  12   2  119.79    5.20
   2 -12   2  231.58    7.20
  -2 -12  -2  218.38    6.90
  -2 -12  -2  225.88   17.30
  -2 -12  -2  236.98    7.90
   2 -12   2  230.18   17.30
   2 -12   2  227.78    8.00
  -2  12  -2  212.58   19.60
   2  12   2  218.58   19.40
  -2  12  -2  221.58    7.90
  -2  12  -2  229.18    7.50
   2  12   2  216.38    7.20
   2  12   2  234.08    7.10
  -4 -12  -2    8.60    2.20
   4 -12   2    3.40    5.10
   4 -12   2    9.60    2.10
   4 -12   2   14.50    2.40
  -4 -12  -2    8.90    1.90
  -4 -12  -2   12.80    6.60
  -4  12  -2    5.40    6.80
   4  12   2   10.80    2.20
   4  12   2   10.40    2.30
   4  12   2   19.60    9.30
  -4  12  -2    8.20    2.20
   6 -12   2 1145.29   23.50
   6 -12   2 1069.39   23.90
  -6 -12  -2 1169.38   43.20
   6 -12   2 1093.69   40.40
  -6 -12  -2 1117.79   22.90
  -6 -12  -2 1151.18   23.90
   6  12   2 1182.98   23.20
   6  12   2 1085.19   54.69
  -6  12  -2 1125.49   44.90
  -6  12  -2 1132.49   23.50
   6  12   2 1123.79   22.70
  -8 -12  -2    0.60    1.60
   8 -12   2    1.70    1.50
   8 -12   2    0.80    5.40
   8 -12   2    1.10    1.40
  -8 -12  -2    1.60    1.80
   8  12   2    2.00    1.80
   8  12   2   16.20    8.90
  -8  12  -2  -14.10    6.70
   8  12   2    0.80    1.80
  -8  12  -2    2.20    1.50
  10 -12   2   91.49    5.00
  10 -12   2   77.09   12.30
 -10 -12  -2  101.99    5.70
  10 -12   2   83.79    4.30
 -10 -12  -2   84.19   15.00
 -10 -12  -2  104.69    5.40
 -10  12  -2  113.09   17.10
 -10  12  -2   90.79    5.00
  10  12   2   95.39   16.30
  10  12   2  101.49    5.40
  10  12   2   95.69    5.00
  12 -12   2    2.50    1.70
 -12 -12  -2    3.10    2.00
 -12 -12  -2    6.10    8.80
 -12 -12  -2    3.50    2.20
  12 -12   2    1.90    1.30
  12  12   2    5.70    2.20
  12  12   2   10.80    9.40
 -12  12  -2    1.20    1.70
 -12  12  -2    3.80    6.20
 -12  12  -2    8.80    8.70
  12  12   2    3.80    1.90
 -14 -12  -2   10.40    9.60
  14 -12   2    3.20    1.60
 -14 -12  -2    1.90    1.80
 -14 -12  -2    1.20    2.10
  14 -12   2    2.60    1.70
 -14  12  -2   -0.40    8.10
 -14  12  -2    3.90    1.70
  14  12   2    3.50    2.10
  14  12   2    2.50    1.90
 -14  12  -2    4.00    7.30
  14  12   2   14.40   11.90
 -16 -12  -2    1.60    2.20
 -16 -12  -2    2.40    1.70
 -16 -12  -2    9.40   11.60
 -16 -12  -2    3.20    2.10
  16 -12   2    2.30    1.80
  16 -12   2    0.00    1.30
  16  12   2    0.20    1.80
  16  12   2    1.10    1.90
 -16  12  -2    0.00    1.60
 -16  12  -2    2.10    7.20
 -18 -12  -2  153.78    7.60
  18 -12   2  165.78    6.90
 -18 -12  -2  169.58    6.60
 -18 -12  -2  156.88    7.40
  18 -12   2  166.98    6.60
 -18  12  -2  164.48    7.00
  18  12   2  149.19    7.50
 -18  12  -2  177.98   20.10
  18  12   2  161.38    6.50
 -20 -12  -2   21.40    3.10
  20 -12   2   19.40    2.80
 -20 -12  -2   17.10    3.30
 -20 -12  -2   20.40    3.00
  20  12   2   22.40    2.90
 -20  12  -2   26.80   13.10
 -20  12  -2   19.10    2.80
  20  12   2   21.40    3.80
 -22 -12  -2   17.30    3.00
 -22 -12  -2   19.10    3.00
 -22 -12  -2   19.40    3.60
  22 -12   2   14.30    2.70
 -22  12  -2   18.50    3.30
  22  12   2   18.90    3.90
  22  12   2   16.20    2.60
 -24 -12  -2    8.60    2.40
 -24 -12  -2    6.30    2.80
  24 -12   2    5.20    2.10
 -24 -12  -2    3.50    2.10
 -24  12  -2    7.60    2.20
  24  12   2    7.40    3.00
  24  12   2    7.00    2.30
 -25 -13   2  512.75   14.20
 -25 -13   2  494.25   15.60
 -25 -13   2  473.15   15.10
  25 -13  -2  470.95   13.50
  25  13  -2  480.55   15.60
  25  13  -2  494.55   13.90
 -25  13   2  487.05   13.50
 -23 -13   2   28.80    3.70
  23 -13  -2   22.30    2.80
  23 -13  -2   20.30    3.00
 -23 -13   2   28.30    4.60
 -23 -13   2   27.60    4.40
  23  13  -2   26.80    3.70
 -23  13   2   28.00    4.70
  23  13  -2   20.90    3.70
  21 -13  -2    1.20    1.70
 -21 -13   2    3.20    2.10
 -21 -13   2   -1.50    2.20
  21 -13  -2    3.20    1.80
 -21 -13   2   -1.10    1.80
  21  13  -2    1.40    2.30
 -21  13   2    0.90    1.70
  21  13  -2    3.10    2.40
 -21  13   2    1.00    8.10
  19 -13  -2    2.00    1.70
 -19 -13   2    2.80    2.80
  19 -13  -2    0.40    1.40
 -19 -13   2   -0.80    2.10
 -19 -13   2    3.90    2.10
 -19 -13   2   -7.40   18.90
 -19  13   2    9.20    6.80
 -19  13   2    0.50    1.50
  19  13  -2    0.60    2.30
  19  13  -2    3.00    2.30
  17 -13  -2   26.30    3.10
 -17 -13   2   15.00   11.90
  17 -13  -2   27.10    2.90
 -17 -13   2   22.50    3.40
 -17 -13   2   16.70    3.70
  17  13  -2    8.50   13.20
 -17  13   2   20.50    2.80
  17  13  -2   20.50    3.20
 -17  13   2   39.00   10.60
  17  13  -2   25.20    3.80
  15 -13  -2    2.90    1.60
  15 -13  -2    2.50    1.70
 -15 -13   2    3.60    2.40
 -15 -13   2   15.60   11.50
 -15 -13   2    0.80    2.10
  15  13  -2   12.40   10.80
  15  13  -2    0.00    2.10
 -15  13   2   -5.20    6.70
  15  13  -2    3.70    2.30
 -15  13   2    1.30    1.60
  13 -13  -2  153.28    6.20
 -13 -13   2  184.48   19.80
  13 -13  -2  161.68    5.70
 -13 -13   2  164.58    7.30
 -13 -13   2  157.58    7.90
 -13  13   2  150.88    6.20
  13  13  -2  151.78    7.10
 -13  13   2  190.58   18.60
  13  13  -2  185.18   24.60
  13  13  -2  153.48    7.10
 -11 -13   2    5.60    2.00
  11 -13  -2    6.70    1.60
  11 -13  -2    6.60    2.00
 -11 -13   2    8.90    2.90
 -11  13   2    9.40    2.10
  11  13  -2   12.50    4.00
  11  13  -2    7.30    2.50
  11  13  -2    3.30    9.30
  -9 -13   2 1065.49   47.00
  -9 -13   2 1036.60   22.80
   9 -13  -2 1058.59   38.00
  -9 -13   2 1083.99   24.30
   9 -13  -2 1089.79   21.10
   9 -13  -2 1076.29   22.20
  -9  13   2 1081.19   22.30
   9  13  -2 1102.29   50.69
   9  13  -2 1056.79   23.40
  -9  13   2  984.50   42.10
   9  13  -2 1123.79   23.20
  -7 -13   2   69.19    4.60
   7 -13  -2   63.09    3.60
   7 -13  -2   61.79    4.20
  -7 -13   2   76.99    5.40
   7 -13  -2   58.49    9.70
  -7 -13   2   64.99   12.20
   7  13  -2   46.90   16.70
  -7  13   2   71.29    4.50
   7  13  -2   67.09    4.60
  -7  13   2   83.19   13.70
   7  13  -2   67.39    5.00
  -5 -13   2   55.99    4.90
   5 -13  -2   52.39    4.00
  -5 -13   2   52.79    4.10
  -5 -13   2   45.40   11.80
   5 -13  -2   58.19    9.90
   5 -13  -2   57.59    4.40
  -5  13   2   40.00   10.10
  -5  13   2   67.69    4.40
   5  13  -2   54.19    4.70
   5  13  -2   56.79    4.20
  -3 -13   2 2533.05   46.70
  -3 -13   2 2526.45   48.20
   3 -13  -2 2505.05   46.90
  -3 -13   2 2539.85   72.79
   3 -13  -2 2591.54   66.79
  -3  13   2 2564.54   46.10
  -3  13   2 2586.04   46.90
   3  13  -2 2576.14   46.80
   3  13  -2 2548.45   47.20
   3  13  -2 2562.34   48.10
  -3  13   2 2561.74   74.19
   1 -13  -2  116.69   13.10
  -1 -13   2  107.49    5.10
  -1 -13   2   95.79   12.90
  -1 -13   2  111.09    6.10
   1 -13  -2  118.99    5.70
   1  13  -2  112.19    6.00
  -1  13   2  118.19    5.40
  -1  13   2  108.99    5.50
  -1  13   2  134.79   16.50
   1  13  -2  111.89    5.70
   1 -13   2   65.29    4.10
  -1 -13  -2   69.49   11.50
   1 -13   2   63.29    4.80
   1 -13   2   63.09   11.80
  -1 -13  -2   66.69    4.60
  -1 -13  -2   63.49    4.50
   1  13   2   61.79    3.80
   1  13   2   67.59    4.40
  -1  13  -2   62.29    4.70
  -1  13  -2   71.89    7.10
   1  13   2   74.59   14.00
  -3 -13  -2    1.20    1.80
   3 -13   2   -0.40    1.60
   3 -13   2   -1.30    1.10
   3 -13   2   -0.70    5.80
  -3 -13  -2    1.40    1.50
  -3 -13  -2    3.80    5.90
   3  13   2   -1.30    1.30
  -3  13  -2   -0.10    1.80
   3  13   2    0.80    1.90
  -3  13  -2    2.40    8.20
  -3  13  -2    2.30    1.90
   3  13   2  -12.40    7.10
   5 -13   2  545.05   14.10
  -5 -13  -2  544.35   14.20
   5 -13   2  555.94   13.10
  -5 -13  -2  544.95   29.10
  -5 -13  -2  562.34   13.30
   5  13   2  546.35   13.40
  -5  13  -2  534.85   32.50
   5  13   2  565.64   13.50
   5  13   2  557.54   32.70
  -5  13  -2  556.04   14.20
   7 -13   2   -0.30    1.40
  -7 -13  -2   -9.90    5.30
  -7 -13  -2    0.70    1.80
   7 -13   2    1.40    1.70
  -7 -13  -2   -0.70    1.60
   7 -13   2   -2.50    4.80
   7  13   2    0.80    1.70
   7  13   2   -0.60    1.60
   7  13   2   -5.90    8.30
  -7  13  -2   -1.30    7.30
  -7  13  -2    1.40    2.00
  -9 -13  -2   64.29    4.90
   9 -13   2   42.10    9.90
  -9 -13  -2   62.29   13.60
   9 -13   2   67.49    4.70
  -9 -13  -2   61.99    4.40
   9 -13   2   64.89    4.00
  -9  13  -2   57.19    4.40
   9  13   2   65.69    4.60
  -9  13  -2   66.29   13.80
   9  13   2   46.50   15.90
   9  13   2   62.99    4.40
 -11 -13  -2    4.50    2.30
  11 -13   2    1.10    1.60
 -11 -13  -2    8.10    9.60
 -11 -13  -2    5.40    2.00
  11 -13   2    4.10    1.60
 -11  13  -2   -5.00    5.90
  11  13   2    4.30    2.20
 -11  13  -2   -0.30    8.70
 -11  13  -2    4.30    2.00
  11  13   2    8.10    2.30
  13 -13   2    1.80    1.50
  13 -13   2    6.70    2.20
 -13 -13  -2    7.10    2.10
 -13 -13  -2    8.90    2.70
  13  13   2    5.80    2.20
  13  13   2    6.30    2.20
 -13  13  -2    3.90    2.20
 -13  13  -2   11.90    7.20
  15 -13   2    0.40    1.50
 -15 -13  -2    1.00    1.90
 -15 -13  -2    3.80    2.20
  15 -13   2   -0.70    1.50
  15  13   2    0.60    2.10
 -15  13  -2   -2.00    6.80
 -15  13  -2    1.20    1.80
  15  13   2   -0.90    1.70
 -17 -13  -2    1.70    1.90
  17 -13   2    4.10    2.10
 -17 -13  -2    0.80    1.90
  17 -13   2    1.00    1.60
  17  13   2    2.30    2.30
 -17  13  -2    6.10    2.20
 -17  13  -2   -7.10    8.60
 -19 -13  -2   11.00    2.90
 -19 -13  -2    5.90    2.00
  19 -13   2    5.00    1.90
 -19 -13  -2    4.30    2.10
  19 -13   2    4.70    4.00
  19  13   2    3.10    2.40
 -19  13  -2    6.80    2.60
  19  13   2    3.50    2.10
  21 -13   2   45.20    4.20
 -21 -13  -2   46.30    4.80
 -21 -13  -2   44.00    4.10
 -21  13  -2   49.50    4.50
  21  13   2   43.70    5.30
  21  13   2   45.40    4.10
 -23 -13  -2   11.70    3.30
  23 -13   2    9.30    2.40
 -23 -13  -2   12.50    3.00
 -23 -13  -2   11.00    2.50
  23  13   2   13.50    2.60
 -23  13  -2   17.60    3.30
  23  13   2   11.00    3.20
 -24 -14   2   66.49    6.00
  24 -14  -2   59.49    4.50
 -24 -14   2   56.59    5.80
 -24 -14   2   55.59    5.00
  24  14  -2   56.39    5.20
  24  14  -2   60.29    6.10
 -24  14   2   56.99    4.70
 -22 -14   2   59.69    5.70
  22 -14  -2   69.89    5.20
 -22 -14   2   49.90    5.40
 -22 -14   2   61.99    4.80
  22  14  -2   55.79    5.20
  22  14  -2   48.90    5.60
 -22  14   2   55.59    4.60
  20 -14  -2  141.39    6.60
 -20 -14   2  153.28    8.30
 -20 -14   2  133.99    7.60
  20 -14  -2  152.68    6.20
  20  14  -2  136.99    7.70
  20  14  -2  150.68    7.30
 -20  14   2  151.58    7.30
 -18 -14   2  254.67   10.60
  18 -14  -2  267.87    8.20
 -18 -14   2  239.08    9.70
  18 -14  -2  256.47    8.80
  18  14  -2  265.17    9.60
  18  14  -2  249.08   10.00
 -18  14   2  247.68    8.70
  16 -14  -2   76.39    4.80
  16 -14  -2   80.79    4.30
 -16 -14   2   70.69    7.10
 -16 -14   2   84.39    5.90
 -16  14   2   82.59    5.00
  16  14  -2   77.69    5.90
  16  14  -2   76.99    5.60
  14 -14  -2   27.00    3.00
  14 -14  -2   32.50    3.60
 -14 -14   2   31.10    4.50
 -14 -14   2   19.50    3.20
  14  14  -2   25.40    3.50
 -14  14   2   33.20    3.60
 -14  14   2   29.10    8.90
  14  14  -2   25.00    3.50
 -12 -14   2  203.28    9.10
 -12 -14   2  178.08   22.00
  12 -14  -2  206.68    6.70
 -12 -14   2  204.58    8.20
  12 -14  -2  204.78    7.50
  12  14  -2  211.28    8.40
 -12  14   2  193.98   17.40
 -12  14   2  205.48    7.60
  12  14  -2  206.38    8.30
 -10 -14   2  424.76   12.10
  10 -14  -2  415.36   11.50
  10 -14  -2  406.06   10.40
 -10 -14   2  419.76   29.50
 -10 -14   2  405.16   13.10
  10  14  -2  419.76   12.20
 -10  14   2  438.56   11.70
  10  14  -2  395.76   33.60
  10  14  -2  437.26   12.50
  -8 -14   2  246.48    8.70
   8 -14  -2  257.67    7.50
  -8 -14   2  245.78    9.70
   8 -14  -2  248.08    8.40
  -8 -14   2  256.07   22.40
   8  14  -2  252.37   26.10
   8  14  -2  272.77    9.40
   8  14  -2  261.67    9.00
  -8  14   2  261.67    8.70
  -6 -14   2  126.89    6.00
  -6 -14   2  122.49    6.80
   6 -14  -2  126.59    5.90
  -6 -14   2  131.09   15.80
   6 -14  -2  127.59    5.00
   6  14  -2  123.29    6.00
   6  14  -2  127.89    6.50
   6  14  -2  114.19   20.10
  -6  14   2  124.29    6.00
  -4 -14   2   74.99    5.50
  -4 -14   2   57.99   11.90
   4 -14  -2   68.19    4.70
   4 -14  -2   74.79    4.00
  -4 -14   2   68.79    4.50
   4 -14  -2   99.59   12.70
   4  14  -2   80.79   17.30
   4  14  -2   74.69    5.30
   4  14  -2   79.39    5.60
   4  14  -2   74.39    4.70
  -4  14   2   74.59    4.60
  -4  14   2   73.39    4.90
   2 -14  -2  256.07   18.60
   2 -14  -2  234.18    8.40
   2 -14  -2  241.98    7.30
  -2 -14   2  243.38    9.20
  -2 -14   2  246.48    8.10
  -2 -14   2  229.58   19.50
   2  14  -2  241.98    8.70
   2  14  -2  227.98    8.90
  -2  14   2  240.48    8.50
  -2  14   2  235.28    8.00
   2  14  -2  255.67   25.40
   0 -14  -2  155.78   15.70
   0 -14   2  161.98   17.90
   0 -14   2  169.18    6.60
   0 -14   2  166.58    7.50
   0 -14  -2  183.28    7.30
   0 -14  -2  167.78    6.10
   0  14  -2  175.18    7.30
   0  14  -2  204.38   23.40
   0  14   2  181.48    6.90
   0  14  -2  176.88    7.70
   2 -14   2   45.90    4.40
  -2 -14  -2   28.00   10.70
   2 -14   2   22.20    8.10
  -2 -14  -2   45.30    4.20
  -2 -14  -2   33.50    3.20
   2 -14   2   43.80    3.60
   2  14   2   44.00    4.10
  -2  14  -2   42.50    4.20
   2  14   2   44.00    3.60
  -2  14  -2   32.30   13.30
  -2  14  -2   35.40    4.10
  -4 -14  -2   -1.20    1.40
   4 -14   2   -2.80    6.00
   4 -14   2    0.80    1.50
   4 -14   2    2.60    1.80
  -4 -14  -2   -0.30    1.60
   4  14   2    0.60    1.90
   4  14   2   -0.30    1.30
  -4  14  -2    1.90    2.00
  -4  14  -2   -1.10    9.30
  -4  14  -2   -1.50    1.80
   6 -14   2  309.47    9.10
   6 -14   2  323.17   10.30
  -6 -14  -2  306.27    9.30
   6 -14   2  313.07   22.30
  -6 -14  -2  312.57   10.30
   6  14   2  309.27    9.50
   6  14   2  316.47    9.60
  -6  14  -2  317.27   10.30
  -8 -14  -2   14.90    2.90
  -8 -14  -2   11.40    2.30
   8 -14   2   16.80    3.10
   8 -14   2   16.60    8.00
   8 -14   2   15.00    2.40
   8  14   2    9.30    2.30
   8  14   2   15.60    2.80
  -8  14  -2   10.60    2.40
  10 -14   2   37.00    3.40
 -10 -14  -2   36.20    3.90
 -10 -14  -2   34.50    4.20
  10 -14   2   34.80    3.90
 -10  14  -2   23.70    3.00
  10  14   2   34.20    3.90
  10  14   2   29.80    3.30
 -12 -14  -2    2.30    1.70
  12 -14   2    3.90    1.90
 -12 -14  -2    3.30    2.20
  12 -14   2    6.10    2.10
  12  14   2    2.10    2.10
 -12  14  -2    8.20    2.60
 -12  14  -2   -0.40    8.30
  12  14   2    2.90    2.00
  14 -14   2   18.40    2.90
 -14 -14  -2   24.80    3.60
 -14 -14  -2   22.20    3.20
  14 -14   2   20.10    2.70
 -14  14  -2   32.60   10.20
 -14  14  -2   22.10    3.30
  14  14   2   27.40    3.60
 -16 -14  -2  100.29    6.30
  16 -14   2   97.49    5.80
  16 -14   2  100.69    5.40
 -16 -14  -2  103.09    6.20
  16  14   2   97.29    5.50
 -16  14  -2   93.89    6.30
  16  14   2   89.99    6.10
  18 -14   2  121.09    7.70
 -18 -14  -2  133.69    7.40
  18 -14   2  133.19    6.70
 -18 -14  -2  120.39    6.90
  18  14   2  131.79    6.20
  18  14   2  128.09    7.20
 -18  14  -2  120.59    6.60
 -20 -14  -2   34.30    4.30
 -20 -14  -2   29.30    4.10
  20 -14   2   27.90    3.50
  20 -14   2   33.90    3.90
  20  14   2   33.90    3.60
  20  14   2   40.60    5.20
 -20  14  -2   22.20    3.20
 -21 -15   2   72.09    6.10
 -21 -15   2   69.09    6.30
  21 -15  -2   77.39    4.80
  21  15  -2   82.69    6.00
  21  15  -2   67.19    6.20
 -21  15   2   72.39    5.20
 -19 -15   2   12.10    3.20
 -19 -15   2   11.20    3.50
  19 -15  -2    5.70    2.10
  19  15  -2   14.10    3.30
  19  15  -2    6.20    2.70
 -19  15   2    8.30    2.40
 -17 -15   2   85.59    6.30
  17 -15  -2   79.59    5.90
 -17 -15   2   89.39    6.60
  17 -15  -2   88.79    4.70
  17  15  -2   87.89    6.10
 -17  15   2   97.39    6.40
  17  15  -2   95.59    6.40
  15 -15  -2  149.69    6.70
 -15 -15   2  149.69    7.50
 -15 -15   2  141.49    8.00
  15 -15  -2  148.59    5.80
  15  15  -2  138.39    7.20
  15  15  -2  136.59    7.90
 -15  15   2  142.19    6.60
 -13 -15   2  237.28   12.20
  13 -15  -2  241.08    7.70
 -13 -15   2  252.37    9.50
  13 -15  -2  257.47    8.80
 -13  15   2  261.37    9.00
 -13  15   2  280.37   21.60
  13  15  -2  254.97    9.60
  13  15  -2  267.07    9.70
  11 -15  -2    4.70    2.00
  11 -15  -2    4.40    1.60
 -11 -15   2    4.70    2.50
 -11 -15   2    2.70    1.90
  11  15  -2    4.50    2.30
 -11  15   2    4.30    2.10
  11  15  -2    2.40    2.10
 -11  15   2    8.50    7.80
   9 -15  -2   27.80    3.30
  -9 -15   2   36.90    4.50
   9 -15  -2   33.70    3.10
  -9 -15   2   25.00    3.10
   9  15  -2   27.40    3.30
   9  15  -2   29.40    3.90
  -9  15   2   25.80    3.20
  -7 -15   2  374.26   11.30
   7 -15  -2  384.16   11.30
   7 -15  -2  372.26    9.90
  -7 -15   2  393.86   12.80
   7  15  -2  388.76   11.90
   7  15  -2  378.46   11.40
  -7  15   2  387.66   11.30
  -5 -15   2    8.40    2.40
  -5 -15   2   10.30    2.90
   5 -15  -2    8.70    2.30
   5 -15  -2    9.40    1.80
  -5  15   2    9.00    2.40
   5  15  -2    8.00    2.40
   5  15  -2    6.10    2.60
  -5  15   2    9.10    2.20
   3 -15  -2  279.67    8.30
   3 -15  -2  294.67    9.70
  -3 -15   2  294.97    9.30
  -3 -15   2  297.87   10.60
   3  15  -2  267.37   10.20
  -3  15   2  288.87    9.70
   3  15  -2  288.67   10.00
  -3  15   2  295.37    9.30
  -1 -15   2   23.40    3.00
  -1 -15   2   20.80    3.50
   1 -15  -2   20.70    2.40
   1 -15  -2   26.40    3.50
   1  15  -2   25.40    3.40
   1  15  -2   23.00    3.60
  -1  15   2   22.80    3.50
   1 -15   2    3.40    1.70
   1 -15   2    6.10    2.60
  -1 -15  -2    1.70    1.50
  -1 -15  -2    2.60    1.90
  -1  15  -2    6.80    2.50
   1  15   2    4.90    3.90
  -1  15  -2    1.50    2.00
   3 -15   2   94.39    5.80
  -3 -15  -2   82.19    4.60
  -3 -15  -2   81.09    5.40
   3 -15   2   81.09    4.70
  -3  15  -2   85.59    5.70
   3  15   2   88.29    4.80
   3  15   2   83.39    5.30
  -3  15  -2   74.79    5.30
   5 -15   2   45.30    3.80
  -5 -15  -2   47.70    4.60
   5 -15   2   43.10    4.50
  -5 -15  -2   42.70    3.70
   5  15   2   42.70    4.20
  -5  15  -2   49.30    4.80
  -5  15  -2   40.20    4.20
   5  15   2   42.70    3.90
   7 -15   2   47.30    4.50
   7 -15   2   49.40    3.90
  -7 -15  -2   44.60    4.00
  -7 -15  -2   49.00    4.70
   7  15   2   49.10    5.20
   7  15   2   48.60    4.10
  -7  15  -2   44.30    4.60
   9 -15   2   41.60    3.70
  -9 -15  -2   40.50    4.00
  -9 -15  -2   39.90    4.60
   9 -15   2   42.50    4.30
   9  15   2   44.40    4.30
  -9  15  -2   40.60    4.40
 -11 -15  -2   66.29    5.40
  11 -15   2   65.79    4.40
 -11 -15  -2   77.29    5.20
  11 -15   2   78.49    5.40
  11  15   2   69.39    5.20
 -11  15  -2   76.79   14.60
  11  15   2   71.59    4.90
 -11  15  -2   66.69    5.30
 -13 -15  -2    7.90    2.50
 -13 -15  -2   11.20    2.70
  13 -15   2    3.60    1.90
  13 -15   2    4.10    2.20
  13  15   2    3.90    2.30
  13  15   2    5.10    2.30
 -15 -15  -2   84.89    5.80
  15 -15   2   78.59    5.60
 -15 -15  -2   89.09    6.10
  15 -15   2   88.89    6.20
  15  15   2   84.29    5.30
 -15  15  -2   81.29    5.70
  15  15   2   84.39    6.00
 -17 -15  -2    0.80    2.20
  17 -15   2    1.30    1.80
  17 -15   2    1.30    2.10
 -17 -15  -2    2.00    2.10
  17  15   2   -1.50    1.80
 -17  15  -2    3.90    2.30
  17  15   2    0.20    2.30
  18 -16  -2   44.60    3.90
 -18 -16   2   48.00    5.60
 -18 -16   2   47.80    5.20
 -18  16   2   53.79    4.70
  18  16  -2   47.70    5.20
  18  16  -2   49.50    5.30
 -16 -16   2  202.68    8.90
  16 -16  -2  204.18    8.30
 -16 -16   2  196.98    9.60
  16  16  -2  199.58    8.70
  16  16  -2  203.38    9.00
 -16  16   2  197.38    8.20
 -14 -16   2   -3.20    2.40
  14 -16  -2    2.80    1.80
 -14 -16   2    1.10    2.90
  14  16  -2    2.70    2.30
  14  16  -2    0.00    2.20
 -14  16   2    3.60    2.80
 -12 -16   2   38.00    4.30
 -12 -16   2   41.00    5.10
  12 -16  -2   41.00    3.50
 -12  16   2   42.40    4.20
  12  16  -2   44.50    4.80
  12  16  -2   34.00    6.10
 -10 -16   2   -2.10    2.30
  10 -16  -2    1.60    1.70
 -10 -16   2    2.70    1.90
  10 -16  -2   -0.40    1.30
  10  16  -2    1.50    2.30
 -10  16   2    0.20    1.80
  10  16  -2   -1.60    1.50
   8 -16  -2    0.70    1.30
  -8 -16   2    1.00    1.60
  -8 -16   2    0.30    2.00
   8 -16  -2    3.10    1.90
  -8  16   2    0.20    1.70
   8  16  -2    2.70    2.30
  -8  16   2   -1.00    1.70
   8  16  -2    1.40    1.90
  -6 -16   2   34.70    3.80
   6 -16  -2   28.50    3.10
   6 -16  -2   25.70    3.40
  -6 -16   2   38.50    4.80
  -6  16   2   29.00    3.40
   6  16  -2   30.50    4.00
   6  16  -2   33.70    3.90
  -6  16   2   31.90    3.90
   4 -16  -2   36.10    4.20
  -4 -16   2   41.10    4.90
  -4 -16   2   35.80    3.70
   4 -16  -2   32.90    3.10
   4  16  -2   34.50    4.10
  -4  16   2   34.80    3.90
  -4  16   2   35.20    4.10
   2 -16  -2   19.70    2.40
  -2 -16   2   29.60    4.20
  -2 -16   2   28.20    3.40
   2 -16  -2   25.00    3.40
   2  16  -2   22.70    3.50
  -2  16   2   26.00    3.50
   2  16  -2   28.10    3.90
   0 -16   2    9.60    2.70
   0 -16   2    9.30    2.20
   0 -16  -2    6.00    2.30
   0 -16  -2    7.70    1.90
   0  16  -2   11.80    3.00
   0  16   2   10.00    2.50
   0  16  -2    6.10    2.70
  -2 -16  -2  104.69    6.20
   2 -16   2  117.59    5.60
   2 -16   2  113.49    6.70
  -2 -16  -2  106.99    5.20
   2  16   2  113.79    6.10
  -2  16  -2  124.19    6.70
  -2  16  -2  103.49    6.50
  -4 -16  -2   21.00    3.60
   4 -16   2   15.10    2.40
   4 -16   2   16.10    3.10
  -4 -16  -2   17.20    2.60
  -4  16  -2    9.30    2.70
   4  16   2   14.50    2.60
  -4  16  -2   12.30    3.00
   4  16   2   13.50    2.80
  -6 -16  -2   43.80    3.90
   6 -16   2   41.90    4.80
   6 -16   2   47.90    3.90
  -6 -16  -2   39.50    4.50
  -6  16  -2   42.90    4.50
   6  16   2   44.20    4.40
   6  16   2   44.40    4.10
  -6  16  -2   39.80    4.60
  -8 -16  -2   13.30    3.10
  -8 -16  -2    9.60    2.50
   8 -16   2   13.80    2.40
   8 -16   2    9.60    2.60
   8  16   2   11.10    2.70
   8  16   2   12.80    2.80
  10 -16   2  153.78    7.50
  10 -16   2  160.58    6.70
 -10 -16  -2  148.79    7.60
 -10 -16  -2  171.38    7.30
  10  16   2  155.18    7.00
  10  16   2  146.79    7.10
 -10  16  -2  149.69    7.60
 -12 -16  -2    5.30    3.10
  12 -16   2    1.00    2.20
 -12 -16  -2    4.90    2.30
  12 -16   2    0.70    2.00
 -12  16  -2    0.80    2.10
  12  16   2    2.70    2.10
  12  16   2    1.80    2.00
  14 -16   2  127.59    7.90
 -14 -16  -2  134.19    7.00
  14 -16   2  131.29    6.20
 -14 -16  -2  137.39   10.90
  14  16   2  119.49    6.30
  14  16   2  130.79    7.10
 -14  16  -2  124.09    7.10
 -13 -17   2  198.28    9.70
 -13 -17   2  184.18    8.30
  13 -17  -2  166.08    6.90
  13  17  -2  190.88    8.70
  13  17  -2  198.38    8.60
 -13  17   2  190.58    8.20
 -11 -17   2   10.80    3.30
 -11 -17   2   11.10    2.70
  11 -17  -2   13.90    2.50
  11  17  -2   17.00    3.30
  11  17  -2   13.60    3.20
 -11  17   2   11.20    2.70
  -9 -17   2  320.37   10.70
   9 -17  -2  299.37    9.00
  -9 -17   2  293.57   11.60
   9  17  -2  305.57   10.80
  -9  17   2  298.67   10.10
  -9  17   2  308.27   10.50
   9  17  -2  304.97   11.00
  -7 -17   2  186.08   11.60
   7 -17  -2  177.18    6.60
  -7  17   2  162.18   11.20
  -7  17   2  194.98    7.90
   7  17  -2  183.18    8.40
   7  17  -2  183.28    8.80
  -5 -17   2   78.59    6.50
   5 -17  -2   84.89    4.60
  -5 -17   2   76.29    6.20
  -5  17   2   83.49    5.60
   5  17  -2   79.69    6.10
  -5  17   2   96.49    7.40
  -3 -17   2   71.39    5.90
   3 -17  -2   68.39    4.20
  -3 -17   2   68.29    4.90
   3  17  -2   67.89    5.70
  -3  17   2   67.29    5.30
  -1 -17   2   65.49    5.70
  -1 -17   2   61.09    4.50
   1 -17  -2   61.39    4.10
   1  17  -2   64.49    5.60
   1  17  -2   57.09    5.50
  -1  17   2   59.19    5.00
  -1 -17  -2  246.48    8.20
   1 -17   2  258.27   10.30
   1 -17   2  259.37    9.00
  -1  17  -2  246.48    9.70
   1  17   2  251.57    9.20
  -1  17  -2  235.08   10.00
   3 -17   2    4.40    2.30
  -3 -17  -2    2.80    1.70
   3 -17   2    6.00    2.60
  -3  17  -2    5.00    2.70
  -3  17  -2    3.50    2.50
   3  17   2    3.70    2.20
  -5 -17  -2   -0.80    1.60
   5 -17   2    3.40    3.00
   5 -17   2   -0.60    2.00
  -5  17  -2    2.30    2.30
  -5  17  -2    0.40    2.10
   5  17   2    3.60    2.30
   5  17   2    3.20    2.00
   7 -17   2   18.40    3.40
  -7 -17  -2   27.10    4.40
   7 -17   2   20.90    2.80
  -7  17  -2   17.20    3.30
   7  17   2   14.80    2.70
  -7  17  -2   17.80    3.50
   7  17   2   18.10    3.10
  -9 -17  -2    7.40    2.30
   9 -17   2    2.10    2.40
   9 -17   2    5.10    1.90
   9  17   2   10.30    2.70
  -9  17  -2   -0.10    3.30
   9  17   2    0.70    1.80
  -9  17  -2    4.10    2.40
 -11 -17  -2   63.09    4.90
 -11  17  -2   65.29    8.30
  -4 -18   2  339.77   11.10
  -4 -18   2  374.86   13.30
   4 -18  -2  350.66   10.20
  -4  18   2  375.66   11.90
   4  18  -2  366.96   12.40
  -2 -18   2   81.49    5.30
   2 -18  -2   87.29    5.00
  -2 -18   2   99.69    7.00
  -2  18   2   86.19    5.90
   2  18  -2   79.19    6.20
   0 -18   2  339.27   10.60
   0 -18  -2  318.87    9.80
   0 -18   2  329.67   14.20
   0  18  -2  321.67   11.70
   0  18   2  311.07   10.80
   0  18  -2  316.37   13.00
  -2  18  -2    1.50    2.50
  38   0  -3    2.50    3.20
  36   0  -3    0.50    2.60
 -36   0   3   -4.00    2.40
  36   0  -3   22.30   15.60
 -36   0   3   -0.30    1.80
 -34   0   3   -1.40    2.20
 -34   0   3    1.60    1.80
 -34   0   3   -7.90   12.80
  34   0  -3    0.10    2.60
 -32   0   3   11.80   12.10
 -32   0   3    0.20    1.60
  32   0  -3  -10.20   10.30
  32   0  -3    8.50    4.20
 -32   0   3    1.20    2.20
 -30   0   3    0.80    2.20
 -30   0   3    9.50   10.00
  30   0  -3   -2.40    1.90
  30   0  -3    6.80    8.00
 -30   0   3    0.40    1.60
 -28   0   3    1.30    1.70
  28   0  -3    2.90    6.60
 -28   0   3   -2.70    1.90
  28   0  -3    2.50    2.30
 -28   0   3    0.00    8.50
 -26   0   3    1.40    1.60
  26   0  -3   -4.40    5.30
 -26   0   3    7.30    8.10
  26   0  -3   -3.40    1.60
  24   0  -3   -0.80    1.50
 -24   0   3    1.70    1.80
 -24   0   3    5.10    6.40
 -24   0   3   -1.30    1.20
  24   0  -3    1.20    4.70
  22   0  -3    0.00    1.50
 -22   0   3   -0.10    5.10
  22   0  -3    3.00    4.40
 -22   0   3   -0.70    1.50
 -22   0   3    0.70    1.80
  20   0  -3    1.90    3.90
 -20   0   3   -0.20    1.10
 -20   0   3    1.70    4.80
 -20   0   3    1.80    1.40
  20   0  -3   -0.70    1.20
  18   0  -3   -0.60    1.10
 -18   0   3    0.90    1.30
  18   0  -3   -2.00    3.20
 -18   0   3   -2.20    3.70
 -18   0   3    0.50    1.10
  16   0  -3   -1.40    2.70
 -16   0   3    1.10    1.30
 -16   0   3    1.20    0.90
  16   0  -3   -0.50    1.30
 -16   0   3   -2.30    3.50
 -14   0   3    3.10    1.30
 -14   0   3    4.10    1.20
 -14   0   3    1.90    3.30
  14   0  -3    0.40    0.90
  14   0  -3    1.50    1.30
  14   0  -3    0.30    2.80
  12   0  -3    2.70    2.60
 -12   0   3    3.20    1.00
 -12   0   3   -1.40    2.30
  12   0  -3    1.90    1.10
 -12   0   3    3.70    1.10
  12   0  -3    1.70    0.90
  10   0  -3    1.00    0.70
  10   0  -3   -0.80    0.60
 -10   0   3    1.60    2.10
 -10   0   3    0.30    0.70
   8   0  -3    0.10    0.60
  -8   0   3    1.50    2.00
  -8   0   3    1.10    0.60
   8   0  -3    0.70    0.60
  -8   0   3    0.40    0.60
   6   0  -3    1.20    0.70
  -6   0   3    0.80    0.70
   6   0  -3    0.80    0.50
  -6   0   3    0.90    0.60
  -6   0   3    1.00    1.50
  -4   0   3    1.20    0.40
  -4   0   3   -1.10    0.90
   4   0  -3    1.20    0.40
   4   0  -3    0.50    1.20
   4   0  -3    0.70    0.50
  -4   0   3    1.10    0.60
  -2   0   3    1.30    0.40
  -2   0   3    0.70    0.30
   2   0  -3    0.80    0.40
  -2   0   3    2.00    0.80
   2   0  -3    0.70    0.80
   0   0   3    0.90    0.90
   0   0   3    1.80    0.30
   2   0   3    1.70    0.50
  -2   0  -3    1.30    1.10
   2   0   3    3.40    1.40
  -2   0  -3    1.90    0.50
   4   0   3    1.90    1.50
  -4   0  -3    2.40    0.50
   4   0   3    2.40    0.50
  -4   0  -3    2.70    1.50
  -6   0  -3    5.60    2.30
   6   0   3    1.20    0.60
   6   0   3    0.20    1.40
  -6   0  -3    0.20    0.40
   8   0   3    0.60    0.70
  -8   0  -3    0.00    1.80
   8   0   3    1.60    1.90
 -10   0  -3    1.60    1.00
 -10   0  -3   -0.20    2.50
  10   0   3    1.40    0.90
  10   0   3    0.20    2.00
  12   0   3   -2.10    2.30
 -12   0  -3   -0.90    0.90
  12   0   3    0.10    0.90
 -12   0  -3    0.40    3.00
  14   0   3    0.90    1.20
 -14   0  -3   -3.10    2.90
  14   0   3    3.40    3.10
 -14   0  -3    1.80    1.10
 -14   0  -3   -0.20    0.80
  16   0   3    1.80    1.30
  16   0   3    3.20    4.30
 -16   0  -3    1.80    1.20
 -16   0  -3    0.50    3.90
 -16   0  -3    3.00    1.30
 -18   0  -3   -1.70    4.20
  18   0   3    2.40    4.50
 -18   0  -3   -0.70    1.10
 -18   0  -3   -1.60    1.10
  18   0   3    0.70    1.60
  20   0   3    0.10    1.50
 -20   0  -3    1.70    6.30
  20   0   3    1.70    4.70
 -20   0  -3   -1.70    1.30
 -20   0  -3   -0.30    1.10
 -22   0  -3    1.90    1.60
 -22   0  -3   -4.60    7.60
 -22   0  -3   -0.30    1.40
  22   0   3    0.30    1.70
  22   0   3    0.90    5.30
  24   0   3   -0.80    1.90
 -24   0  -3   -9.70    7.40
  24   0   3    0.60    5.90
 -24   0  -3   -0.30    1.50
  26   0   3   -1.70    2.20
 -26   0  -3    5.60    9.20
 -26   0  -3    1.00    1.90
  26   0   3   -1.60    6.90
 -26   0  -3    2.30    1.90
  28   0   3    7.90    9.30
 -28   0  -3   -2.60   10.40
 -28   0  -3    1.30    1.60
  28   0   3    1.90    2.40
 -28   0  -3    1.50    2.00
 -30   0  -3   -1.30   13.80
  30   0   3    7.40   10.60
 -30   0  -3    1.70    2.00
  30   0   3   -2.10    1.80
 -30   0  -3   -0.30    2.00
  32   0   3   -0.60    2.50
 -32   0  -3    2.80    2.20
 -32   0  -3    0.80    1.80
 -32   0  -3   -8.50   14.80
 -34   0  -3   -2.00    2.10
  34   0   3    4.90    3.10
 -34   0  -3    1.50   19.20
  34   0   3    4.50   15.70
 -34   0  -3    3.00    2.50
 -37  -1   3   55.19    5.50
 -37  -1   3   47.50    4.70
  37  -1  -3   42.90    5.70
  37   1  -3   29.70    4.60
 -37   1   3   31.90    4.30
 -37   1   3   42.00    4.40
  35  -1  -3    6.70    3.10
 -35  -1   3    2.40    2.70
 -35  -1   3    1.70    1.90
 -35  -1   3  -21.10   14.80
  35  -1  -3   -7.60   15.40
 -35   1   3    6.70    2.60
 -35   1   3    1.10   13.60
 -35   1   3    6.50    2.60
  35   1  -3    4.30    2.80
  35   1  -3   17.00   11.70
 -33  -1   3    8.00   12.00
  33  -1  -3   -6.60    9.90
  33  -1  -3    5.60    2.70
 -33  -1   3    6.10    2.60
 -33  -1   3    1.10    1.80
  33   1  -3   -0.20    2.30
 -33   1   3  -11.80   10.80
 -33   1   3    4.70    2.20
  33   1  -3    5.40   11.70
 -33   1   3    2.20    2.30
  31  -1  -3  206.28    9.00
 -31  -1   3  197.68    7.60
  31  -1  -3  165.68   18.80
 -31  -1   3  244.48   26.60
 -31  -1   3  206.98    8.50
 -31   1   3  186.18   22.80
 -31   1   3  205.78    8.30
 -31   1   3  199.58    7.50
  31   1  -3  188.08    8.90
 -29  -1   3   17.80    2.80
  29  -1  -3   20.30    3.60
  29  -1  -3   19.70    9.00
 -29  -1   3   13.30    2.80
 -29  -1   3   14.90   10.70
  29   1  -3   13.00    3.00
 -29   1   3   18.10    2.50
 -29   1   3    7.00   10.60
  29   1  -3   22.10    8.80
 -29   1   3   15.40    3.10
  27  -1  -3  560.74   14.70
 -27  -1   3  542.35   14.00
 -27  -1   3  545.95   13.40
  27  -1  -3  580.34   30.30
 -27  -1   3  517.95   33.70
  27   1  -3  599.44   31.30
 -27   1   3  562.24   33.50
  27   1  -3  484.85   15.60
 -27   1   3  516.45   13.60
 -27   1   3  541.55   13.10
  25  -1  -3  468.15   12.70
 -25  -1   3  473.45   11.80
 -25  -1   3  518.55   31.70
 -25  -1   3  479.25   12.40
  25  -1  -3  455.35   25.50
 -25   1   3  456.05   29.40
  25   1  -3  482.05   26.90
  25   1  -3  473.35   13.20
 -25   1   3  461.25   11.80
 -25   1   3  468.55   12.10
  23  -1  -3   27.20    6.90
  23  -1  -3   31.50    3.40
 -23  -1   3   29.80    9.70
 -23  -1   3   29.70    2.90
 -23  -1   3   25.40    2.90
 -23   1   3   33.10    3.30
  23   1  -3   22.60    7.00
  23   1  -3   31.40    3.60
 -23   1   3   31.00    2.80
 -23   1   3   39.50   11.60
  21  -1  -3  134.19    5.60
 -21  -1   3  129.69    5.30
 -21  -1   3  125.89   15.30
  21  -1  -3  138.49   15.70
 -21   1   3  132.49    5.20
 -21   1   3  131.49    4.80
  21   1  -3  142.89   13.20
  21   1  -3  137.99    6.00
 -21   1   3  149.99   14.40
  19  -1  -3  195.18    6.40
 -19  -1   3  210.28   17.20
 -19  -1   3  199.18    6.30
 -19  -1   3  201.68    6.10
  19  -1  -3  182.68   13.50
 -19   1   3  178.78   14.90
 -19   1   3  198.28    5.80
  19   1  -3  201.18    6.90
 -19   1   3  192.08    6.00
  19   1  -3  188.08   14.60
  17  -1  -3  245.48   15.00
  17  -1  -3  247.98    7.10
 -17  -1   3  263.87   17.90
 -17  -1   3  258.27    7.20
 -17  -1   3  249.58    6.90
 -17   1   3  257.07   16.90
  17   1  -3  249.68    6.70
 -17   1   3  255.27    6.90
  17   1  -3  253.17   19.30
  17   1  -3  254.87    7.60
 -15  -1   3 1482.85   26.60
  15  -1  -3 1388.66   39.90
 -15  -1   3 1425.06   43.80
 -15  -1   3 1433.86   26.60
  15  -1  -3 1466.65   26.70
  15   1  -3 1474.45   27.20
  15   1  -3 1464.25   41.90
 -15   1   3 1426.36   41.40
  15   1  -3 1441.96   26.20
 -15   1   3 1469.45   26.40
 -13  -1   3    0.60    1.20
 -13  -1   3    0.60    1.70
  13  -1  -3    1.40    1.10
  13   1  -3    0.90    1.30
 -13   1   3    0.80    1.00
 -13   1   3    2.30    3.20
  13   1  -3    3.50    3.70
  13   1  -3    1.00    1.00
 -13   1   3   -0.50    0.70
  11  -1  -3 1738.23   30.30
 -11  -1   3 1749.32   44.90
 -11  -1   3 1755.32   30.40
 -11  -1   3 1705.83   30.40
 -11   1   3 1708.83   29.70
 -11   1   3 1771.22   41.70
  11   1  -3 1737.43   43.40
  11   1  -3 1662.83   30.10
  11   1  -3 1667.23   30.60
  -9  -1   3  597.64   21.20
  -9  -1   3  610.44   11.80
   9  -1  -3  606.14   11.50
  -9   1   3  647.74   19.30
   9   1  -3  599.04   11.70
  -9   1   3  607.44   11.50
   9   1  -3  620.34   12.00
  -9   1   3  586.04   11.20
  -7  -1   3   96.69    3.10
   7  -1  -3  106.99    5.70
   7  -1  -3  113.09    2.80
  -7  -1   3   98.29    3.10
  -7  -1   3  104.79    7.50
   7  -1  -3  109.89    2.70
  -7   1   3  107.49    2.60
   7   1  -3   99.09    3.10
  -7   1   3  107.89    2.80
   7   1  -3   96.79    3.10
  -7   1   3  114.39    6.40
  -5  -1   3 1695.83   36.70
   5  -1  -3 1648.44   31.80
  -5   1   3 1665.43   32.50
  -3  -1   3 3000.40   56.79
   3  -1  -3 3116.99   51.89
  -3   1   3 2982.50   51.39
  -1  -1   3  374.06   11.20
  -1  -1   3  361.56    7.00
   1  -1  -3  375.46    8.40
  -1  -1   3  382.76    7.00
   1  -1  -3  380.86    8.30
   1   1  -3  383.76    7.10
   1   1  -3  373.76    6.90
  -1   1   3  377.16    6.40
  -1   1   3  370.66    6.40
  -1  -1  -3 1272.47   25.40
   1  -1   3 1216.08   26.90
   1   1   3 1249.18   25.10
  -3  -1  -3 1698.53   34.80
   3   1   3 1694.63   34.20
  -3   1  -3 1708.93   35.50
  -3   1  -3 1420.66   37.70
  -5  -1  -3  121.49    3.20
   5  -1   3  122.59    7.50
  -5  -1  -3  131.69    7.80
   5  -1   3  119.79    3.20
   5   1   3  127.89    7.40
   5   1   3  123.59    3.30
  -5   1  -3  126.59    7.80
  -5   1  -3  121.89    3.20
  -7  -1  -3 2484.95   54.59
   7  -1   3 2492.55   53.69
   7   1   3 2506.75   53.69
  -7   1  -3 2562.84   54.59
  -9  -1  -3 1412.36   38.10
  -9  -1  -3 1344.57   25.10
   9  -1   3 1420.26   36.90
   9  -1   3 1381.76   25.10
  -9   1  -3 1457.45   37.90
  -9   1  -3 1419.16   25.00
   9   1   3 1405.66   36.80
   9   1   3 1408.36   25.30
  11  -1   3 4344.87   91.19
 -11  -1  -3 4513.95   94.39
  11   1   3 4402.66   91.89
 -11   1  -3 4725.03   94.09
 -13  -1  -3 1093.49   20.30
 -13  -1  -3 1133.59   37.50
 -13  -1  -3 1083.29   20.70
  13  -1   3 1023.20   33.60
 -13   1  -3 1094.19   20.60
 -13   1  -3 1125.19   36.10
  13   1   3 1145.29   21.40
  13   1   3 1095.49   34.80
 -15  -1  -3  778.62   16.00
  15  -1   3  821.92   16.50
 -15  -1  -3  781.22   15.70
 -15  -1  -3  847.92   33.00
  15  -1   3  825.32   30.20
  15   1   3  761.22   16.50
  15   1   3  768.92   29.60
 -15   1  -3  775.72   30.90
 -15   1  -3  795.92   16.00
 -17  -1  -3 1009.40   39.00
  17  -1   3 1038.70   36.40
 -17  -1  -3  994.70   19.70
 -17  -1  -3 1003.50   20.00
 -17   1  -3 1086.29   39.00
 -17   1  -3  986.00   19.80
  17   1   3  977.60   35.70
  17   1   3 1020.20   20.80
 -19  -1  -3  299.27   22.30
  19  -1   3  271.37   18.70
 -19  -1  -3  309.57    8.40
 -19  -1  -3  307.97    8.20
  19  -1   3  316.07    9.00
 -19   1  -3  296.77   20.90
  19   1   3  289.97   19.50
 -19   1  -3  300.97    8.20
  19   1   3  304.57    9.20
 -19   1  -3  313.47    8.40
 -21  -1  -3  178.28    6.30
  21  -1   3  157.58   15.10
 -21  -1  -3  166.18    6.10
 -21   1  -3  167.98    6.10
 -21   1  -3  172.88    6.10
  21   1   3  174.38   16.20
 -21   1  -3  156.48   17.80
  23  -1   3  111.89    5.90
 -23  -1  -3  104.49    5.20
 -23  -1  -3   90.79   16.10
  23  -1   3   95.79   14.50
 -23  -1  -3   96.29    5.10
  23   1   3   85.69    5.70
 -23   1  -3  100.29   16.30
  23   1   3  117.19   14.10
 -23   1  -3  100.99    5.10
 -23   1  -3  109.29    6.50
 -25  -1  -3   12.00    8.40
  25  -1   3   12.60    7.20
 -25  -1  -3    0.60    1.60
  25  -1   3    7.00    3.70
 -25  -1  -3    4.60    2.00
 -25   1  -3    6.70    2.10
 -25   1  -3   24.20    9.90
  25   1   3    5.50    8.00
  25   1   3    6.40    4.60
 -25   1  -3    8.10    2.20
 -27  -1  -3    7.10    2.20
 -27  -1  -3    1.90    2.20
  27  -1   3    5.70    2.50
 -27  -1  -3   10.00   12.20
 -27   1  -3    7.00    2.30
  27   1   3    1.50    2.20
  27   1   3    3.70    8.20
 -27   1  -3   11.90   11.30
 -27   1  -3    2.80    1.80
 -29  -1  -3   23.40   13.90
  29  -1   3   39.50    5.00
  29  -1   3   53.89   16.50
 -29  -1  -3   36.80    3.90
 -29  -1  -3   33.60    4.00
  29   1   3   42.80   13.00
  29   1   3   35.50    4.60
 -29   1  -3   40.10   15.30
 -29   1  -3   35.50    3.90
 -29   1  -3   43.70    4.40
  31  -1   3   -6.50   10.80
 -31  -1  -3    1.40    2.00
  31  -1   3    4.00    2.80
 -31  -1  -3  -14.50   12.40
 -31  -1  -3    0.00    2.20
  31   1   3    0.20    2.50
 -31   1  -3    2.10    2.20
 -31   1  -3   -0.60    1.80
 -31   1  -3   -6.70   15.10
 -33  -1  -3   21.10    4.80
 -33  -1  -3   24.30    3.80
  33  -1   3   28.90    4.90
 -33  -1  -3   14.70   17.10
 -33   1  -3  -18.80   19.30
  33   1   3   24.00    4.10
  33   1   3   23.70   16.50
 -33   1  -3   32.30    4.20
 -36  -2   3   14.50    3.80
 -36  -2   3   24.00   19.20
 -36  -2   3   18.00    3.30
  36  -2  -3   17.90    5.00
 -36   2   3   16.30    2.90
  36   2  -3   16.80    4.00
 -36   2   3   16.60    3.50
 -34  -2   3    7.10   13.70
 -34  -2   3    4.30    2.60
  34  -2  -3    8.70    2.70
 -34  -2   3    9.20    2.40
  34  -2  -3   15.10   10.60
 -34   2   3    9.60    2.90
  34   2  -3   24.80   12.20
 -34   2   3   -3.80   11.40
  34   2  -3   10.70    3.60
 -34   2   3    7.70    2.10
  32  -2  -3   18.90    3.10
 -32  -2   3   16.00    3.00
 -32  -2   3   22.90    3.70
 -32  -2   3   41.60   16.70
  32   2  -3   24.70    4.10
 -32   2   3   14.60    2.50
 -32   2   3   25.30    4.00
 -32   2   3   22.90   11.70
  30  -2  -3  348.97   11.50
 -30  -2   3  348.27   10.50
 -30  -2   3  343.87   11.10
 -30  -2   3  346.47   30.40
  30  -2  -3  327.27   24.00
  30   2  -3  344.07   12.10
 -30   2   3  345.27   10.80
 -30   2   3  314.67   27.50
 -30   2   3  344.17   10.00
  28  -2  -3   11.20    2.70
 -28  -2   3   18.90    3.20
  28  -2  -3   12.10    8.60
 -28  -2   3   24.60    3.20
 -28  -2   3   11.80    9.70
  28   2  -3    8.90    8.10
 -28   2   3   13.80    2.60
 -28   2   3   17.20   10.10
  28   2  -3   13.10    3.00
 -28   2   3   14.60    2.50
 -26  -2   3   24.20    3.10
  26  -2  -3   22.20    3.60
 -26  -2   3   20.00   10.90
  26  -2  -3   26.20    7.70
 -26   2   3   25.50    3.10
  26   2  -3   15.90    7.80
 -26   2   3   28.40   10.80
 -26   2   3   26.60    3.00
  26   2  -3   24.60    3.70
 -24  -2   3    1.60    1.80
  24  -2  -3    5.10    1.90
 -24  -2   3   -8.30    6.90
  24  -2  -3    8.20    6.10
 -24  -2   3    5.10    2.60
 -24   2   3    6.20    2.00
 -24   2   3    0.70    6.60
  24   2  -3    4.50    2.00
  24   2  -3    2.20    5.40
 -24   2   3    1.50    1.20
  22  -2  -3   49.70    3.80
 -22  -2   3   54.69   11.50
 -22  -2   3   45.70    3.40
 -22  -2   3   48.00    3.90
  22  -2  -3   45.70    8.80
 -22   2   3   51.19    3.20
 -22   2   3   49.20   10.70
  22   2  -3   59.99   11.10
 -22   2   3   48.80    3.60
  22   2  -3   46.90    4.10
 -20  -2   3    3.10    1.60
 -20  -2   3    5.80    5.20
  20  -2  -3   -0.20    1.10
  20  -2  -3   -1.30    3.00
 -20  -2   3    2.30    1.20
 -20   2   3    2.70    1.20
 -20   2   3    0.50    4.50
  20   2  -3    2.40    1.70
  20   2  -3    1.70    1.40
  20   2  -3    7.20    4.70
 -20   2   3    1.50    1.30
 -18  -2   3   30.00    2.90
  18  -2  -3   34.40    2.80
 -18  -2   3   33.10    2.80
  18  -2  -3   19.80    5.00
 -18  -2   3   32.50    8.70
  18   2  -3   24.60    7.00
 -18   2   3   29.00    7.30
  18   2  -3   30.20    2.60
 -18   2   3   31.90    2.30
 -18   2   3   31.10    2.60
  18   2  -3   31.30    3.30
 -16  -2   3  410.56   10.00
 -16  -2   3  464.55   24.80
  16  -2  -3  430.66    9.70
 -16  -2   3  426.96   10.10
 -16   2   3  420.66    9.50
  16   2  -3  410.46   21.30
 -16   2   3  408.26   19.80
 -16   2   3  421.66    9.20
  16   2  -3  421.06   10.50
  16   2  -3  415.76    9.60
  14  -2  -3  359.26    8.30
 -14  -2   3  356.46    8.80
 -14  -2   3  364.26    8.80
 -14  -2   3  345.37   19.70
 -14   2   3  373.06    8.30
 -14   2   3  366.96    7.90
  14   2  -3  362.16    9.20
 -14   2   3  360.96   17.00
  14   2  -3  370.46    8.50
 -12  -2   3 4608.34   96.69
 -12   2   3 4516.45   88.89
  12   2  -3 4459.75   94.39
 -10  -2   3  526.65   21.60
 -10  -2   3  538.55   11.30
 -10  -2   3  548.85   11.10
  10  -2  -3  559.54   17.00
  10  -2  -3  548.85   10.40
 -10   2   3  542.55   10.10
  10   2  -3  546.25   11.00
 -10   2   3  537.85   17.50
 -10   2   3  523.25   10.50
  10   2  -3  531.05   21.20
  -8  -2   3  633.54   12.20
  -8  -2   3  636.54   22.30
   8  -2  -3  644.14   11.30
   8  -2  -3  629.54   16.50
  -8  -2   3  558.24   13.00
  -8   2   3  617.94   11.10
   8   2  -3  613.84   12.30
   8   2  -3  629.34   22.10
   8   2  -3  621.84   12.10
  -8   2   3  629.24   17.10
  -6  -2   3 1351.96   23.90
   6  -2  -3 1378.36   26.70
  -6  -2   3 1406.46   34.40
  -6  -2   3 1349.07   23.70
   6   2  -3 1317.87   34.20
   6   2  -3 1307.97   23.70
   6   2  -3 1331.27   23.80
  -6   2   3 1336.57   27.00
  -4  -2   3 1054.49   26.40
  -4  -2   3 1014.90   18.20
  -4  -2   3 1030.60   18.10
   4   2  -3 1001.30   18.10
  -4   2   3 1025.30   18.90
   4   2  -3 1002.00   31.00
   4   2  -3 1014.30   18.10
  -2  -2   3    4.70    0.80
  -2  -2   3    5.90    2.10
  -2  -2   3    1.30    0.60
   2   2  -3    2.30    0.80
   2   2  -3    1.40    0.70
   2   2  -3    3.70    0.80
   2   2  -3    0.80    1.80
  -2   2   3    3.10    0.30
   0  -2   3 4134.59   76.69
   0  -2  -3 4148.79   75.29
   0   2   3 4185.78   71.89
   0   2  -3 4107.09   77.09
  -2  -2  -3  540.85   15.10
   2  -2   3  520.85    9.60
  -2  -2  -3  501.85    9.20
  -2  -2  -3  505.55    8.80
   2  -2   3  504.65   15.70
  -2   2  -3  498.25   15.80
   2   2   3  509.75    9.40
  -2   2  -3  512.65    9.70
   2   2   3  527.55   14.20
  -4  -2  -3  646.14   11.40
  -4  -2  -3  655.03   19.50
   4  -2   3  623.44   12.00
  -4  -2  -3  645.84   11.90
   4   2   3  642.24   12.00
   4   2   3  663.93   18.80
  -4   2  -3  656.43   19.50
  -4   2  -3  680.13   19.80
  -6  -2  -3 3110.19   64.09
   6   2   3 3034.80   62.39
  -6   2  -3 3043.40   63.69
  -6   2  -3 3036.40   68.49
  -8  -2  -3 5755.82  110.79
   8  -2   3 5577.04  107.79
   8   2   3 5723.53  108.59
  -8   2  -3 5634.74  108.79
  10  -2   3   48.80    2.60
 -10  -2  -3   47.50    2.60
 -10  -2  -3   49.90    2.50
  10  -2   3   61.29    7.00
 -10  -2  -3   49.20    7.80
 -10   2  -3   56.69    7.00
  10   2   3   52.39    3.20
 -10   2  -3   51.69    2.60
  10   2   3   50.19    6.50
 -12  -2  -3  175.68    5.30
  12  -2   3  186.78    5.40
  12  -2   3  181.68   12.30
 -12  -2  -3  191.88   14.20
 -12  -2  -3  208.18    5.30
 -12   2  -3  172.98    5.20
 -12   2  -3  182.98   13.20
  12   2   3  183.28   12.70
 -14  -2  -3 1331.97   24.60
  14  -2   3 1274.77   24.70
 -14  -2  -3 1310.47   24.20
  14  -2   3 1337.27   40.10
 -14  -2  -3 1352.26   43.80
  14   2   3 1323.77   40.60
 -14   2  -3 1362.76   41.70
  14   2   3 1353.56   25.40
 -14   2  -3 1246.68   24.40
  16  -2   3   58.59    9.40
 -16  -2  -3   73.19    3.60
 -16  -2  -3   73.69    3.60
  16  -2   3   77.69    3.90
 -16  -2  -3   67.49   11.80
 -16   2  -3   97.79   11.20
 -16   2  -3   77.29    3.70
  16   2   3   70.69    9.50
  16   2   3   90.59    4.50
 -18  -2  -3  375.36   24.20
 -18  -2  -3  399.66    9.90
 -18  -2  -3  374.36    9.60
  18  -2   3  407.76   10.30
  18  -2   3  396.66   22.10
 -18   2  -3  382.36   23.30
 -18   2  -3  391.76    9.80
  18   2   3  396.16   10.80
 -20  -2  -3   31.60    3.20
  20  -2   3   37.00    3.50
 -20  -2  -3   28.10    3.00
  20  -2   3   29.00    8.50
 -20  -2  -3   29.80    9.40
 -20   2  -3   31.00    3.10
 -20   2  -3   45.30   10.30
  20   2   3   26.90    8.00
  20   2   3   36.10    4.00
 -22  -2  -3  231.08    7.50
  22  -2   3  230.28    8.10
  22  -2   3  213.18   18.00
 -22  -2  -3  201.68   20.70
 -22  -2  -3  224.18    7.50
 -22   2  -3  219.28    7.30
 -22   2  -3  220.78   20.90
 -22   2  -3  228.88    7.40
  22   2   3  235.88   19.80
  22   2   3  233.18    8.60
  24  -2   3  110.79   15.00
 -24  -2  -3  131.89    6.10
 -24  -2  -3  128.79    6.90
  24  -2   3  132.59    6.50
 -24  -2  -3  127.19   19.80
 -24   2  -3  122.39    5.60
  24   2   3  132.79   17.10
 -24   2  -3  134.19    5.80
 -24   2  -3  124.39   18.70
  24   2   3  132.09    7.00
 -26  -2  -3   51.69    4.20
  26  -2   3   50.19   11.80
  26  -2   3   45.00    4.70
 -26  -2  -3   41.80   14.30
 -26  -2  -3   46.80    4.30
  26   2   3   49.00   12.90
 -26   2  -3   45.20   13.40
 -26   2  -3   48.80    4.10
 -26   2  -3   54.79    4.30
  26   2   3   62.49    5.50
  28  -2   3   44.50    5.00
 -28  -2  -3   50.49    4.50
 -28  -2  -3   49.50   15.60
 -28  -2  -3   48.20    4.30
 -28   2  -3   48.60    4.20
 -28   2  -3   43.70    4.30
 -28   2  -3   43.70   13.20
  28   2   3   34.20    4.10
  28   2   3   44.90   12.70
 -30  -2  -3    2.60    2.40
 -30  -2  -3   -1.00   13.80
  30  -2   3   -1.20    9.30
  30  -2   3    0.80    1.90
 -30  -2  -3    1.20    1.90
 -30   2  -3    2.40    1.90
  30   2   3    4.20    2.50
 -30   2  -3    2.60    2.10
 -30   2  -3   -5.60   11.50
 -32  -2  -3  479.35   42.40
 -32  -2  -3  410.26   12.90
  32  -2   3  414.36   14.30
 -32  -2  -3  421.66   12.70
  32  -2   3  449.86   33.60
 -32   2  -3  429.06   13.00
  32   2   3  477.75   34.10
 -32   2  -3  437.96   16.60
  32   2   3  417.76   14.70
 -32   2  -3  473.95   40.50
  37  -3  -3   53.49    5.90
 -37  -3   3   50.29    5.50
 -37  -3   3   50.89    4.90
 -37   3   3   52.39    5.40
 -37   3   3   47.30    4.50
  37   3  -3   63.89    7.10
 -35  -3   3    0.10    2.40
 -35  -3   3   -1.40    1.90
 -35  -3   3    6.40   16.60
  35  -3  -3    3.20    2.30
  35   3  -3   11.40   14.40
 -35   3   3    0.50    1.50
  35   3  -3    4.90    2.80
 -35   3   3    5.30    4.10
  33  -3  -3   73.79   16.20
  33  -3  -3   71.99    5.90
 -33  -3   3   55.79   17.60
 -33  -3   3   74.09    6.00
 -33  -3   3   75.79    5.20
 -33   3   3   66.79    5.50
  33   3  -3   65.39   15.70
 -33   3   3   58.89   17.10
 -33   3   3   63.39    4.60
  33   3  -3   59.79    6.00
 -31  -3   3   -0.40    1.70
  31  -3  -3    1.60    2.10
 -31  -3   3   -2.70    1.90
 -31   3   3   14.20   10.40
  31   3  -3    3.20    2.60
 -31   3   3    1.20    1.60
  31   3  -3    6.30    9.40
 -31   3   3    3.00    2.10
 -29  -3   3  118.79    5.90
  29  -3  -3  109.89   14.80
  29  -3  -3  120.09    6.50
 -29  -3   3  101.59   19.60
 -29  -3   3  107.99    6.30
 -29   3   3  115.49    5.40
 -29   3   3  110.99    6.00
  29   3  -3  115.09    7.10
 -29   3   3  119.49   18.80
 -27  -3   3  216.38   23.20
 -27  -3   3  242.98    8.90
  27  -3  -3  251.07    8.90
  27  -3  -3  253.57   19.70
 -27  -3   3  249.68    8.40
  27   3  -3  259.97   22.80
 -27   3   3  253.17    7.80
 -27   3   3  233.88    8.20
  27   3  -3  234.28    9.50
 -27   3   3  265.87   27.20
 -25  -3   3   89.29    5.00
 -25  -3   3   95.29    5.50
  25  -3  -3   95.79   16.40
 -25  -3   3   91.99   17.40
  25  -3  -3   92.69    5.30
  25   3  -3   84.29    5.80
 -25   3   3   79.39   13.40
 -25   3   3   91.99    4.50
  25   3  -3   89.29   14.00
 -23  -3   3  214.48   20.90
 -23  -3   3  195.78    7.00
  23  -3  -3  214.88   16.10
  23  -3  -3  215.58    7.30
 -23  -3   3  197.58    7.30
  23   3  -3  200.88    8.10
  23   3  -3  197.58    6.60
 -23   3   3  223.98   18.00
 -23   3   3  202.08    6.40
  23   3  -3  197.48   17.50
 -23   3   3  203.78    6.90
 -21  -3   3  439.76   11.40
 -21  -3   3  431.26   11.20
 -21  -3   3  443.46   27.80
  21  -3  -3  403.46   21.20
  21  -3  -3  443.66   11.00
 -21   3   3  452.35   10.30
  21   3  -3  470.05   25.80
 -21   3   3  442.66   24.10
 -21   3   3  450.95   10.80
  21   3  -3  433.66   12.00
  21   3  -3  439.36   10.60
 -19  -3   3   96.99   12.90
 -19  -3   3   83.69    4.30
  19  -3  -3   76.39    3.80
  19  -3  -3   74.09    8.80
 -19  -3   3   93.29    4.50
 -19   3   3   77.59    3.40
  19   3  -3   86.89    4.00
 -19   3   3   80.29    3.80
  19   3  -3   92.89   11.30
 -19   3   3   79.39    9.60
 -17  -3   3  254.97   19.10
 -17  -3   3  271.37    7.60
  17  -3  -3  245.98    6.80
 -17  -3   3  250.77    7.40
  17   3  -3  263.07   18.00
 -17   3   3  243.68    6.30
  17   3  -3  255.57    7.00
 -17   3   3  256.97   15.70
  17   3  -3  250.07    7.90
 -17   3   3  248.98    6.70
 -15  -3   3    6.00    5.30
 -15  -3   3   10.60    1.90
 -15  -3   3    8.60    2.00
  15  -3  -3    9.40    1.30
 -15   3   3   10.50    1.40
  15   3  -3    9.30    1.90
  15   3  -3   11.00    1.80
  15   3  -3    9.80    5.20
 -15   3   3   10.10    4.10
 -13  -3   3  528.45   24.70
 -13  -3   3  492.05   11.00
  13  -3  -3  489.65   10.10
 -13  -3   3  494.45   11.30
  13   3  -3  497.75   11.50
  13   3  -3  494.05   10.80
  13   3  -3  494.75   23.20
[truncated: 1,641,095 more chars]
