# Supplementary material for: An Unsymmetrical, Cyclic Diborene Based on a Chelating CAAC Ligand and its Small‐Molecule Activation and Rearrangement Chemistry
Source: Angew Chem Int Ed Engl. 2021 Dec 3;61(3):e202113947. doi: 10.1002/anie.202113947 (PMC9299934; doi:10.1002/anie.202113947)
Supplement: Supplementary file 1 — Supporting Information [file ANIE-61-0-s002.zip › 3.cif]

data_test_a2_sq

# 1. Submission Details


_publ_contact_author_name         'Prof. Dr. Holger Braunschweig'
_publ_contact_author_address
;
Institut f\"ur Anorganische Chemie
Universit\"at W\"urzburg
Am Hubland
97074 W\"urzburg, Germany
;
_publ_contact_author_email        H.Braunschweig@uni-wuerzburg.de
_publ_contact_author_fax          +49-931-31-84623
_publ_contact_author_phone        +49-931-31-85260

_publ_requested_journal           ?
_publ_section_title               ?
_publ_section_abstract            ?

loop_
_publ_author_name
'Nachname, Vorname'
;  Institut fuer Anorganische Chemie
   Universitaet Wuerzburg
   Am Hubland
   D-97074 Wuerzburg, Germany
;

_audit_creation_method            'CIF-fill 1.2x (K.Radacki, 2005-21)'
_shelx_SHELXL_version_number      '2018/3'
_chemical_name_systematic         ?
_chemical_name_common             ?
_chemical_melting_point           ?
_chemical_formula_moiety          'C58 H95 Au B2 N2 P, Br'
_chemical_formula_sum             'C58 H95 Au B2 Br N2 P'
_chemical_formula_weight          1149.82

loop_
 _atom_type_symbol
 _atom_type_description
 _atom_type_scat_dispersion_real
 _atom_type_scat_dispersion_imag
 _atom_type_scat_source
 'C'  'C'   0.0033   0.0016
 'International Tables Vol C Tables 4.2.6.8 and 6.1.1.4'
 'H'  'H'   0.0000   0.0000
'International Tables Vol C Tables 4.2.6.8 and 6.1.1.4'
 'B'  'B'   0.0013   0.0007
 'International Tables Vol C Tables 4.2.6.8 and 6.1.1.4'
 'N'  'N'   0.0061   0.0033
 'International Tables Vol C Tables 4.2.6.8 and 6.1.1.4'
 'Au'  'Au'  -2.0133   8.8022
 'International Tables Vol C Tables 4.2.6.8 and 6.1.1.4'
 'P'  'P'   0.1023   0.0942
 'International Tables Vol C Tables 4.2.6.8 and 6.1.1.4'
 'Br'  'Br'  -0.2901   2.4595
 'International Tables Vol C Tables 4.2.6.8 and 6.1.1.4'
 
_space_group_crystal_system       triclinic
_space_group_IT_number            2
_space_group_name_H-M_alt         'P -1'
_space_group_name_Hall            '-P 1'

_shelx_space_group_comment
;
The symmetry employed for this shelxl refinement is uniquely defined
by the following loop, which should always be used as a source of
symmetry information in preference to the above space-group names.
They are only intended as comments.
;
 
loop_
 _space_group_symop_operation_xyz
 'x, y, z'
 '-x, -y, -z'
 
_cell_length_a                    14.4035(9)
_cell_length_b                    15.3336(9)
_cell_length_c                    17.3762(10)
_cell_angle_alpha                 72.749(2)
_cell_angle_beta                  86.460(2)
_cell_angle_gamma                 63.586(2)
_cell_volume                      3271.3(3)
_cell_formula_units_Z             2
_cell_measurement_temperature     100(2)
_cell_measurement_reflns_used     9993
_cell_measurement_theta_min       2.46
_cell_measurement_theta_max       26.78
 

_exptl_special_details
;
The crystal was immersed in a film of perfluoropolyether oil, mounted on a 
polyimide loop and transferred to stream of cold nitrogen (Oxford Cryostream 800).
;
_exptl_crystal_description        BLOCK
_exptl_crystal_colour             red
_exptl_crystal_density_meas       ?
_exptl_crystal_density_method     ?
_exptl_crystal_density_diffrn     1.167          
_exptl_crystal_F_000              1192
_exptl_transmission_factor_min    ?
_exptl_transmission_factor_max    ?
_exptl_crystal_size_max           0.267
_exptl_crystal_size_mid           0.153
_exptl_crystal_size_min           0.135
_exptl_absorpt_coefficient_mu     2.916
_shelx_estimated_absorpt_T_min    0.510
_shelx_estimated_absorpt_T_max    0.694
_exptl_absorpt_correction_type    multi-scan
_exptl_absorpt_correction_T_min   0.4858
_exptl_absorpt_correction_T_max   0.6651
_exptl_absorpt_process_details    'SadAbs 2016/2 (Bruker AXS)'
_exptl_absorpt_special_details    ?
loop_
 _exptl_crystal_face_index_h
 _exptl_crystal_face_index_k
 _exptl_crystal_face_index_l
 _exptl_crystal_face_perp_dist
    0.00    1.00    1.00    0.1500
    0.00    0.00   -1.00    0.0600
    0.00    0.00    1.00    0.0670
   -1.00    1.00   -1.00    0.1090
    1.00   -1.00   -1.00    0.1330
   -1.00    1.00    1.00    0.1360
   -1.00    1.00    0.00    0.1150
   -1.00    0.00    1.00    0.1150
   -1.00   -1.00   -1.00    0.0210
    1.00    1.00    1.00    0.0760
    1.00    1.00    0.00    0.0710
    1.00    0.00    1.00    0.1140
    1.00    0.00    0.00    0.1060
   -1.00   -1.00    1.00    0.0660
    0.00   -1.00    0.00    0.1090

_diffrn_ambient_environment       N~2~
_diffrn_ambient_temperature       100(2)
_diffrn_radiation_wavelength      0.71073
_diffrn_radiation_type            MoK\a
_diffrn_radiation_monochromator   'multi-layer mirror'
_diffrn_source                    'micro-focus sealed X-ray tube'
_diffrn_source_type               'Incoatec ImS 2.0'
_diffrn_measurement_device        'four-circle diffractometer'
_diffrn_measurement_device_type   'Bruker D8-Quest'
_diffrn_measurement_method        '\f and \w scans'
_diffrn_detector                  CPA
_diffrn_detector_type             'Photon II'
_diffrn_detector_area_resol_mean  7.5
_diffrn_reflns_number             123652
_diffrn_reflns_av_unetI/netI      0.0163
_diffrn_reflns_av_R_equivalents   0.0400
_diffrn_reflns_limit_h_min        -17
_diffrn_reflns_limit_h_max        17
_diffrn_reflns_limit_k_min        -18
_diffrn_reflns_limit_k_max        18
_diffrn_reflns_limit_l_min        -20
_diffrn_reflns_limit_l_max        20
_diffrn_reflns_theta_min          2.085
_diffrn_reflns_theta_max          25.027
_diffrn_reflns_theta_full         25.027
_diffrn_measured_fraction_theta_max   0.999
_diffrn_measured_fraction_theta_full  0.999
_diffrn_reflns_Laue_measured_fraction_max    0.999
_diffrn_reflns_Laue_measured_fraction_full   0.999
_diffrn_reflns_point_group_measured_fraction_max   0.999
_diffrn_reflns_point_group_measured_fraction_full  0.999
_reflns_number_total              11548
_reflns_number_gt                 10942
_reflns_threshold_expression      'I > 2\s(I)'
_reflns_Friedel_coverage          0.000
_reflns_Friedel_fraction_max      .
_reflns_Friedel_fraction_full     .
 
_reflns_special_details
;
 Reflections were merged by SHELXL according to the crystal
 class for the calculation of statistics and refinement.
 
 Structure factors included contributions from the .fab file.
 
 _reflns_Friedel_fraction is defined as the number of unique
 Friedel pairs measured divided by the number that would be
 possible theoretically, ignoring centric projections and
 systematic absences.
;
 
_computing_data_collection        'BIS 6.2.14 / APEX3 ver. 2019.1 (Bruker AXS)'
_computing_cell_refinement        'Saint+ ver. V8.40A (Bruker AXS)'
_computing_data_reduction         'Saint+ ver. V8.40A (Bruker AXS)'
_computing_structure_solution     'SHELXT (Sheldrick, 2014)'
_computing_structure_refinement   'SHELXL-2018/3 (Sheldrick, 2018)'
_computing_molecular_graphics     'ShelXLe (Huebschle et all, 2011)'
_computing_publication_material   'SHELXL-2018/3 (Sheldrick, 2018)'

_refine_special_details
;
The displacement parameters of atoms XXX and XXX of the residue YYY were 
restrained to the same value with similarity restraint SIMU. The U~ii~ 
displacement parameters of atoms XXX and YYY were restrained with ISOR 
keyword to approximate isotropic behavior. The distances between atoms XXX 
and YYY were restrained during refinement to the same value. The 1--2 and 
1--3 distances in XXX and YYY residues were restrained to the same values 
with SAME. The unit cell contains solvent molecules which have been treated 
as a diffuse contribution to the overall scattering without specific atom 
positions by SQUEEZE/PLATON.
;
_refine_ls_structure_factor_coef  Fsqd
_refine_ls_matrix_type            full
_refine_ls_weighting_scheme       calc
_refine_ls_weighting_details
'w=1/[\s^2^(Fo^2^)+(0.0161P)^2^+4.4176P] where P=(Fo^2^+2Fc^2^)/3'
_atom_sites_solution_primary      dual
_atom_sites_solution_secondary    difmap
_atom_sites_solution_hydrogens    mixed
_refine_ls_hydrogen_treatment     mixed
_refine_ls_extinction_method      none
_refine_ls_extinction_coef        .
_refine_ls_number_reflns          11548
_refine_ls_number_parameters      660
_refine_ls_number_restraints      325
_refine_ls_R_factor_all           0.0228
_refine_ls_R_factor_gt            0.0208
_refine_ls_wR_factor_ref          0.0481
_refine_ls_wR_factor_gt           0.0473
_refine_ls_goodness_of_fit_ref    1.043
_refine_ls_restrained_S_all       1.061
_refine_ls_shift/su_max           0.002
_refine_ls_shift/su_mean          0.000
 
loop_
 _atom_site_label
 _atom_site_type_symbol
 _atom_site_fract_x
 _atom_site_fract_y
 _atom_site_fract_z
 _atom_site_U_iso_or_equiv
 _atom_site_adp_type
 _atom_site_occupancy
 _atom_site_site_symmetry_order  
 _atom_site_calc_flag
 _atom_site_refinement_flags_posn
 _atom_site_refinement_flags_adp
 _atom_site_refinement_flags_occupancy
 _atom_site_disorder_assembly
 _atom_site_disorder_group
P1_1 P 0.57272(5) 0.82047(5) 0.80505(4) 0.02283(13) Uani 1 1 d D . . . .
Au1_1 Au 0.45356(2) 0.75428(2) 0.81156(2) 0.02116(3) Uani 1 1 d . . . . .
Br2_1 Br -0.29410(2) 1.09835(2) 0.71142(2) 0.04421(8) Uani 1 1 d . . . . .
B2_1 B 0.3319(2) 0.7017(2) 0.86309(17) 0.0214(5) Uani 1 1 d . . . . .
H1_1 H 0.355(2) 0.6628(19) 0.9261(16) 0.026(7) Uiso 1 1 d . . . . .
B1_1 B 0.3642(2) 0.6731(2) 0.77666(17) 0.0210(5) Uani 1 1 d . . . . .
C1_2 C 0.44811(17) 0.56320(17) 0.77302(14) 0.0184(5) Uani 1 1 d . . . . .
C2_2 C 0.52863(18) 0.47928(17) 0.84217(14) 0.0205(5) Uani 1 1 d . . . . .
C3_2 C 0.59983(18) 0.40001(18) 0.80108(14) 0.0229(5) Uani 1 1 d . . . . .
H3A_2 H 0.661913 0.410721 0.784537 0.027 Uiso 1 1 calc R U . . .
H3AB_2 H 0.623212 0.330170 0.838815 0.027 Uiso 1 1 calc R U . . .
C4_2 C 0.53709(18) 0.41356(17) 0.72706(14) 0.0214(5) Uani 1 1 d . . . . .
N5_2 N 0.45223(14) 0.52316(14) 0.71441(11) 0.0187(4) Uani 1 1 d . . . . .
C6_2 C 0.38044(18) 0.57715(17) 0.64162(14) 0.0219(5) Uani 1 1 d . . . . .
C7_2 C 0.40493(19) 0.63896(18) 0.57460(15) 0.0246(5) Uani 1 1 d . . . . .
C8_2 C 0.3327(2) 0.69377(19) 0.50739(15) 0.0294(6) Uani 1 1 d . . . . .
H8_2 H 0.347266 0.736516 0.461448 0.035 Uiso 1 1 calc R U . . .
C9_2 C 0.2403(2) 0.6871(2) 0.50634(17) 0.0348(6) Uani 1 1 d . . . . .
H9_2 H 0.192131 0.724875 0.459903 0.042 Uiso 1 1 calc R U . . .
C10_2 C 0.21794(19) 0.6254(2) 0.57287(17) 0.0325(6) Uani 1 1 d . . . . .
H10_2 H 0.154423 0.620985 0.571225 0.039 Uiso 1 1 calc R U . . .
C11_2 C 0.28635(18) 0.56964(18) 0.64230(16) 0.0263(5) Uani 1 1 d . . . . .
C12_2 C 0.59428(18) 0.51034(19) 0.88386(15) 0.0244(5) Uani 1 1 d . . . . .
H12A_2 H 0.627943 0.543728 0.843198 0.037 Uiso 1 1 calc R U . . .
H12B_2 H 0.647519 0.449452 0.922177 0.037 Uiso 1 1 calc R U . . .
H12C_2 H 0.549473 0.557751 0.912931 0.037 Uiso 1 1 calc R U . . .
C13_2 C 0.46871(19) 0.43645(19) 0.90694(15) 0.0255(5) Uani 1 1 d . . . . .
H13A_2 H 0.422928 0.419576 0.881112 0.038 Uiso 1 1 calc R U . . .
H13B_2 H 0.426891 0.487845 0.933701 0.038 Uiso 1 1 calc R U . . .
H13C_2 H 0.518302 0.374781 0.947087 0.038 Uiso 1 1 calc R U . . .
C14_2 C 0.49175(19) 0.33731(18) 0.74154(16) 0.0262(5) Uani 1 1 d . . . . .
H14A_2 H 0.442728 0.357351 0.695636 0.039 Uiso 1 1 calc R U . . .
H14B_2 H 0.455358 0.336861 0.791106 0.039 Uiso 1 1 calc R U . . .
H14C_2 H 0.548111 0.268901 0.747164 0.039 Uiso 1 1 calc R U . . .
C15_2 C 0.60135(19) 0.40458(19) 0.65412(15) 0.0258(5) Uani 1 1 d . . . . .
H15A_2 H 0.555457 0.426481 0.605724 0.039 Uiso 1 1 calc R U . . .
H15B_2 H 0.653255 0.333424 0.663335 0.039 Uiso 1 1 calc R U . . .
H15C_2 H 0.636607 0.448061 0.646431 0.039 Uiso 1 1 calc R U . . .
C16_2 C 0.50360(19) 0.65273(19) 0.57256(14) 0.0253(5) Uani 1 1 d . . . . .
H16_2 H 0.548250 0.606071 0.623734 0.030 Uiso 1 1 calc R U . . .
C17_2 C 0.4780(2) 0.7630(2) 0.56752(16) 0.0321(6) Uani 1 1 d . . . . .
H17A_2 H 0.424957 0.810529 0.522786 0.048 Uiso 1 1 calc R U . . .
H17B_2 H 0.540996 0.772668 0.558204 0.048 Uiso 1 1 calc R U . . .
H17C_2 H 0.451554 0.776034 0.618347 0.048 Uiso 1 1 calc R U . . .
C18_2 C 0.5659(2) 0.6254(2) 0.50069(16) 0.0333(6) Uani 1 1 d . . . . .
H18A_2 H 0.526085 0.674777 0.449921 0.050 Uiso 1 1 calc R U . . .
H18B_2 H 0.578728 0.556678 0.501775 0.050 Uiso 1 1 calc R U . . .
H18C_2 H 0.632457 0.627382 0.504711 0.050 Uiso 1 1 calc R U . . .
C19_2 C 0.25300(19) 0.5096(2) 0.71570(17) 0.0299(6) Uani 1 1 d . . . . .
H19_2 H 0.313915 0.467766 0.756985 0.036 Uiso 1 1 calc R U . . .
C20_2 C 0.1636(2) 0.5808(2) 0.75396(19) 0.0372(7) Uani 1 1 d . . . . .
H20A_2 H 0.187986 0.619685 0.775753 0.056 Uiso 1 1 calc R U . . .
H20B_2 H 0.139973 0.539962 0.797725 0.056 Uiso 1 1 calc R U . . .
H20C_2 H 0.105703 0.628028 0.712766 0.056 Uiso 1 1 calc R U . . .
C21_2 C 0.2201(2) 0.4364(2) 0.6940(2) 0.0437(7) Uani 1 1 d . . . . .
H21A_2 H 0.155047 0.476021 0.659101 0.066 Uiso 1 1 calc R U . . .
H21B_2 H 0.209807 0.391593 0.743601 0.066 Uiso 1 1 calc R U . . .
H21C_2 H 0.274611 0.394910 0.665485 0.066 Uiso 1 1 calc R U . . .
C1_3 C 0.22267(18) 0.79025(17) 0.83265(15) 0.0219(5) Uani 1 1 d . . . . .
C2_3 C 0.20095(18) 0.84346(18) 0.74233(15) 0.0242(5) Uani 1 1 d . . . . .
C3_3 C 0.08288(18) 0.87945(18) 0.72992(16) 0.0265(5) Uani 1 1 d . . . . .
H3A_3 H 0.050488 0.945044 0.686169 0.032 Uiso 1 1 calc R U . . .
H3AB_3 H 0.069498 0.828132 0.715312 0.032 Uiso 1 1 calc R U . . .
C4_3 C 0.03827(18) 0.89251(18) 0.81083(16) 0.0263(5) Uani 1 1 d . . . . .
N5_3 N 0.13487(14) 0.81794(14) 0.86873(13) 0.0227(4) Uani 1 1 d . . . . .
C7_3 C 0.16386(17) 0.84292(19) 0.99663(16) 0.0265(5) Uani 1 1 d . . . . .
C8_3 C 0.16127(18) 0.8180(2) 1.08038(17) 0.0316(6) Uani 1 1 d . . . . .
H8_3 H 0.181807 0.851592 1.108896 0.038 Uiso 1 1 calc R U . . .
C9_3 C 0.1296(2) 0.7458(2) 1.12285(17) 0.0328(6) Uani 1 1 d . . . . .
H9_3 H 0.125428 0.732125 1.179642 0.039 Uiso 1 1 calc R U . . .
C10_3 C 0.10386(19) 0.6932(2) 1.08206(17) 0.0309(6) Uani 1 1 d . . . . .
H10_3 H 0.083584 0.642483 1.111740 0.037 Uiso 1 1 calc R U . . .
C11_3 C 0.10710(18) 0.71322(19) 0.99862(16) 0.0254(5) Uani 1 1 d . . . . .
C12_3 C 0.27491(18) 0.76006(17) 0.70439(15) 0.0234(5) Uani 1 1 d . . . . .
H12A_3 H 0.306972 0.789343 0.658377 0.028 Uiso 1 1 calc R U . . .
H12B_3 H 0.236365 0.730053 0.684761 0.028 Uiso 1 1 calc R U . . .
C13_3 C 0.22587(19) 0.93569(18) 0.71692(16) 0.0277(5) Uani 1 1 d . . . . .
H13A_3 H 0.301305 0.911314 0.722806 0.042 Uiso 1 1 calc R U . . .
H13B_3 H 0.192201 0.979557 0.751431 0.042 Uiso 1 1 calc R U . . .
H13C_3 H 0.199921 0.974727 0.660385 0.042 Uiso 1 1 calc R U . . .
C14_3 C -0.05136(19) 0.86404(19) 0.82805(18) 0.0316(6) Uani 1 1 d . . . . .
H14A_3 H -0.112486 0.916102 0.791398 0.047 Uiso 1 1 calc R U . . .
H14B_3 H -0.068100 0.860039 0.884136 0.047 Uiso 1 1 calc R U . . .
H14C_3 H -0.031123 0.797670 0.819681 0.047 Uiso 1 1 calc R U . . .
C15_3 C -0.0007(2) 1.00051(19) 0.81778(18) 0.0327(6) Uani 1 1 d . . . . .
H15A_3 H 0.051856 1.024871 0.800227 0.049 Uiso 1 1 calc R U . . .
H15B_3 H -0.013164 0.999125 0.874113 0.049 Uiso 1 1 calc R U . . .
H15C_3 H -0.065586 1.046502 0.783423 0.049 Uiso 1 1 calc R U . . .
C16_3 C 0.20275(19) 0.92091(19) 0.95372(18) 0.0305(6) Uani 1 1 d . . . . .
H16_3 H 0.193561 0.933666 0.894183 0.037 Uiso 1 1 calc R U . . .
C17_3 C 0.31949(19) 0.8779(2) 0.97730(19) 0.0364(7) Uani 1 1 d . . . . .
H17A_3 H 0.357721 0.812880 0.965386 0.055 Uiso 1 1 calc R U . . .
H17B_3 H 0.330210 0.866936 1.035211 0.055 Uiso 1 1 calc R U . . .
H17C_3 H 0.344891 0.926566 0.946308 0.055 Uiso 1 1 calc R U . . .
C18_3 C 0.1404(2) 1.0233(2) 0.9716(2) 0.0395(7) Uani 1 1 d . . . . .
H18A_3 H 0.161064 1.074204 0.937395 0.059 Uiso 1 1 calc R U . . .
H18B_3 H 0.154502 1.014295 1.028631 0.059 Uiso 1 1 calc R U . . .
H18C_3 H 0.065929 1.046684 0.960210 0.059 Uiso 1 1 calc R U . . .
C19_3 C 0.09015(18) 0.64494(18) 0.95865(16) 0.0253(5) Uani 1 1 d . . . . .
H19_3 H 0.089080 0.673705 0.898809 0.030 Uiso 1 1 calc R U . . .
C20_3 C -0.0135(2) 0.6401(2) 0.97719(18) 0.0335(6) Uani 1 1 d . . . . .
H20A_3 H -0.024273 0.601317 0.945822 0.050 Uiso 1 1 calc R U . . .
H20B_3 H -0.070625 0.709561 0.962539 0.050 Uiso 1 1 calc R U . . .
H20C_3 H -0.011769 0.606513 1.035012 0.050 Uiso 1 1 calc R U . . .
C21_3 C 0.1806(2) 0.53712(19) 0.98514(17) 0.0313(6) Uani 1 1 d . . . . .
H21A_3 H 0.169925 0.494219 0.958079 0.047 Uiso 1 1 calc R U . . .
H21B_3 H 0.183823 0.507753 1.043840 0.047 Uiso 1 1 calc R U . . .
H21C_3 H 0.246025 0.540467 0.970419 0.047 Uiso 1 1 calc R U . . .
C6_3 C 0.13395(17) 0.79096(18) 0.95592(16) 0.0243(5) Uani 1 1 d . . . . .
C1_4 C 0.52967(19) 0.95070(18) 0.73599(17) 0.0289(6) Uani 1 1 d D . . . .
H1_4 H 0.587626 0.970041 0.734904 0.035 Uiso 1 1 calc R U . . .
C2_4 C 0.5035(2) 0.95681(19) 0.64975(16) 0.0332(6) Uani 1 1 d D . . . .
H2A_4 H 0.566541 0.911462 0.629275 0.040 Uiso 1 1 calc R U . . .
H2AB_4 H 0.450091 0.932548 0.650485 0.040 Uiso 1 1 calc R U . . .
C3_4 C 0.4630(2) 1.0658(2) 0.5931(2) 0.0450(8) Uani 1 1 d D . . . .
H3A_4 H 0.518708 1.087876 0.588387 0.054 Uiso 1 1 calc R U . . .
H3AB_4 H 0.444137 1.067737 0.538582 0.054 Uiso 1 1 calc R U . . .
C4_4 C 0.3685(2) 1.1391(2) 0.6241(2) 0.0454(8) Uani 1 1 d D . . . .
H4A_4 H 0.310717 1.120588 0.624623 0.054 Uiso 1 1 calc R U . . .
H4AB_4 H 0.345420 1.209504 0.587463 0.054 Uiso 1 1 calc R U . . .
C5_4 C 0.3949(2) 1.1347(2) 0.7096(2) 0.0444(8) Uani 1 1 d D . . . .
H5A_4 H 0.448627 1.158751 0.708102 0.053 Uiso 1 1 calc R U . . .
H5AB_4 H 0.332050 1.180874 0.729713 0.053 Uiso 1 1 calc R U . . .
C6_4 C 0.4349(2) 1.02625(19) 0.76728(18) 0.0329(6) Uani 1 1 d D . . . .
H6A_4 H 0.378692 1.004815 0.773038 0.039 Uiso 1 1 calc R U . . .
H6AB_4 H 0.454693 1.025031 0.821279 0.039 Uiso 1 1 calc R U . . .
C1_5 C 0.59738(18) 0.82937(18) 0.90493(16) 0.0258(5) Uani 1 1 d D . . . .
H1_5 H 0.527327 0.867873 0.922581 0.031 Uiso 1 1 calc R U . . .
C2_5 C 0.6464(2) 0.7250(2) 0.96946(16) 0.0341(6) Uani 1 1 d D . . . .
H2A_5 H 0.606266 0.687061 0.968249 0.041 Uiso 1 1 calc R U . . .
H2AB_5 H 0.718394 0.685009 0.957227 0.041 Uiso 1 1 calc R U . . .
C3_5 C 0.6481(3) 0.7363(3) 1.05393(18) 0.0435(7) Uani 1 1 d D . . . .
H3A_5 H 0.575855 0.769198 1.068656 0.052 Uiso 1 1 calc R U . . .
H3AB_5 H 0.684131 0.667763 1.093778 0.052 Uiso 1 1 calc R U . . .
C4_5 C 0.7035(2) 0.8002(2) 1.05755(18) 0.0393(7) Uani 1 1 d D . . . .
H4A_5 H 0.696578 0.812434 1.110914 0.047 Uiso 1 1 calc R U . . .
H4AB_5 H 0.778451 0.762223 1.051375 0.047 Uiso 1 1 calc R U . . .
C5_5 C 0.6576(2) 0.9018(2) 0.9912(2) 0.0489(8) Uani 1 1 d D . . . .
H5A_5 H 0.697614 0.939678 0.992758 0.059 Uiso 1 1 calc R U . . .
H5AB_5 H 0.584918 0.942932 1.001418 0.059 Uiso 1 1 calc R U . . .
C6_5 C 0.6590(2) 0.8884(2) 0.90754(18) 0.0370(7) Uani 1 1 d D . . . .
H6A_5 H 0.731720 0.850567 0.895584 0.044 Uiso 1 1 calc R U . . .
H6AB_5 H 0.627672 0.956158 0.866108 0.044 Uiso 1 1 calc R U . . .
C1_6 C 0.7003(5) 0.7385(5) 0.7737(5) 0.0296(5) Uani 0.609(5) 1 d D U P A 1
H1_6 H 0.739362 0.681503 0.823328 0.036 Uiso 0.609(5) 1 calc R U P A 1
C2_6 C 0.6821(6) 0.6893(9) 0.7142(8) 0.0305(5) Uani 0.609(5) 1 d D U P A 1
H2A_6 H 0.627040 0.667630 0.732424 0.037 Uiso 0.609(5) 1 calc R U P A 1
H2AB_6 H 0.658428 0.739954 0.659873 0.037 Uiso 0.609(5) 1 calc R U P A 1
C3_6 C 0.7831(4) 0.5962(4) 0.7095(4) 0.0320(5) Uani 0.609(5) 1 d D U P A 1
H3A_6 H 0.772757 0.569078 0.667316 0.038 Uiso 0.609(5) 1 calc R U P A 1
H3B_6 H 0.802131 0.541629 0.761913 0.038 Uiso 0.609(5) 1 calc R U P A 1
C4_6 C 0.8708(4) 0.6287(4) 0.6889(3) 0.0329(5) Uani 0.609(5) 1 d D U P A 1
H4A_6 H 0.865946 0.657237 0.629307 0.039 Uiso 0.609(5) 1 calc R U P A 1
H4B_6 H 0.937591 0.565915 0.704513 0.039 Uiso 0.609(5) 1 calc R U P A 1
C5_6 C 0.8783(3) 0.7100(4) 0.7272(3) 0.0311(5) Uani 0.609(5) 1 d D U P A 1
H5A_6 H 0.919574 0.672639 0.780174 0.037 Uiso 0.609(5) 1 calc R U P A 1
H5AB_6 H 0.915336 0.745020 0.691196 0.037 Uiso 0.609(5) 1 calc R U P A 1
C6_6 C 0.7716(3) 0.7899(4) 0.7389(3) 0.0299(5) Uani 0.609(5) 1 d D U P A 1
H6A_6 H 0.739414 0.842412 0.686376 0.036 Uiso 0.609(5) 1 calc R U P A 1
H6AB_6 H 0.779775 0.824144 0.776400 0.036 Uiso 0.609(5) 1 calc R U P A 1
C1_16 C 0.6949(7) 0.7272(8) 0.7825(7) 0.0298(5) Uani 0.391(5) 1 d D U P A 2
H1_16 H 0.718034 0.667259 0.832464 0.036 Uiso 0.391(5) 1 calc R U P A 2
C2_16 C 0.6904(9) 0.6837(14) 0.7142(13) 0.0305(5) Uani 0.391(5) 1 d D U P A 2
H2A_16 H 0.648145 0.645825 0.729780 0.037 Uiso 0.391(5) 1 calc R U P A 2
H2AB_16 H 0.655365 0.740869 0.664534 0.037 Uiso 0.391(5) 1 calc R U P A 2
C3_16 C 0.7985(6) 0.6121(6) 0.6961(5) 0.0315(5) Uani 0.391(5) 1 d D U P A 2
H3A_16 H 0.833360 0.555114 0.745982 0.038 Uiso 0.391(5) 1 calc R U P A 2
H3B_16 H 0.790379 0.582614 0.654938 0.038 Uiso 0.391(5) 1 calc R U P A 2
C4_16 C 0.8678(6) 0.6649(6) 0.6658(4) 0.0315(5) Uani 0.391(5) 1 d D U P A 2
H4A_16 H 0.830705 0.734911 0.628272 0.038 Uiso 0.391(5) 1 calc R U P A 2
H4B_16 H 0.931953 0.623641 0.643799 0.038 Uiso 0.391(5) 1 calc R U P A 2
C5_16 C 0.8850(5) 0.6603(6) 0.7629(4) 0.0313(5) Uani 0.391(5) 1 d D U P A 2
H5A_16 H 0.889310 0.596158 0.801412 0.038 Uiso 0.391(5) 1 calc R U P A 2
H5AB_16 H 0.948272 0.667194 0.771934 0.038 Uiso 0.391(5) 1 calc R U P A 2
C6_16 C 0.7847(5) 0.7545(6) 0.7700(5) 0.0303(5) Uani 0.391(5) 1 d D U P A 2
H6A_16 H 0.795072 0.775441 0.816147 0.036 Uiso 0.391(5) 1 calc R U P A 2
H6AB_16 H 0.769054 0.812371 0.720106 0.036 Uiso 0.391(5) 1 calc R U P A 2
 
loop_
 _atom_site_aniso_label
 _atom_site_aniso_U_11
 _atom_site_aniso_U_22
 _atom_site_aniso_U_33
 _atom_site_aniso_U_23
 _atom_site_aniso_U_13
 _atom_site_aniso_U_12
P1_1 0.0168(3) 0.0192(3) 0.0388(4) -0.0160(3) 0.0054(3) -0.0092(2)
Au1_1 0.01822(5) 0.01888(5) 0.03342(6) -0.01452(4) 0.00414(3) -0.01043(4)
Br2_1 0.03069(15) 0.02311(13) 0.0651(2) -0.00647(13) 0.00772(13) -0.00497(11)
B2_1 0.0194(13) 0.0239(13) 0.0318(15) -0.0180(12) 0.0072(11) -0.0137(11)
B1_1 0.0186(13) 0.0221(13) 0.0313(15) -0.0169(11) 0.0055(11) -0.0119(11)
C1_2 0.0177(11) 0.0223(12) 0.0245(12) -0.0135(10) 0.0075(9) -0.0135(10)
C2_2 0.0205(11) 0.0200(11) 0.0246(12) -0.0118(10) 0.0037(9) -0.0092(10)
C3_2 0.0194(12) 0.0240(12) 0.0268(13) -0.0133(10) 0.0031(10) -0.0077(10)
C4_2 0.0198(11) 0.0192(11) 0.0267(12) -0.0135(10) 0.0043(9) -0.0062(10)
N5_2 0.0159(9) 0.0187(9) 0.0250(10) -0.0128(8) 0.0043(8) -0.0073(8)
C6_2 0.0206(12) 0.0211(12) 0.0276(12) -0.0177(10) 0.0016(9) -0.0059(10)
C7_2 0.0258(13) 0.0238(12) 0.0285(13) -0.0178(10) 0.0032(10) -0.0085(10)
C8_2 0.0333(14) 0.0282(13) 0.0264(13) -0.0168(11) 0.0022(11) -0.0080(11)
C9_2 0.0285(14) 0.0366(15) 0.0364(15) -0.0225(13) -0.0061(11) -0.0038(12)
C10_2 0.0199(12) 0.0372(15) 0.0470(17) -0.0292(13) -0.0005(11) -0.0075(11)
C11_2 0.0216(12) 0.0259(13) 0.0399(15) -0.0246(11) 0.0061(11) -0.0090(10)
C12_2 0.0230(12) 0.0256(12) 0.0284(13) -0.0116(10) 0.0009(10) -0.0119(10)
C13_2 0.0294(13) 0.0260(13) 0.0272(13) -0.0139(10) 0.0087(10) -0.0147(11)
C14_2 0.0271(13) 0.0219(12) 0.0357(14) -0.0173(11) 0.0073(11) -0.0115(10)
C15_2 0.0248(12) 0.0252(12) 0.0286(13) -0.0165(10) 0.0073(10) -0.0077(10)
C16_2 0.0300(13) 0.0272(13) 0.0214(12) -0.0087(10) 0.0018(10) -0.0143(11)
C17_2 0.0387(15) 0.0298(14) 0.0340(14) -0.0112(11) 0.0055(12) -0.0200(12)
C18_2 0.0339(15) 0.0410(16) 0.0295(14) -0.0158(12) 0.0091(11) -0.0182(13)
C19_2 0.0207(12) 0.0303(14) 0.0474(16) -0.0228(12) 0.0075(11) -0.0126(11)
C20_2 0.0238(13) 0.0398(16) 0.0555(18) -0.0266(14) 0.0141(12) -0.0143(12)
C21_2 0.0364(16) 0.0434(17) 0.071(2) -0.0328(16) 0.0114(15) -0.0263(14)
C1_3 0.0217(12) 0.0194(11) 0.0378(14) -0.0211(10) 0.0076(10) -0.0133(10)
C2_3 0.0203(12) 0.0195(12) 0.0369(14) -0.0161(11) 0.0035(10) -0.0077(10)
C3_3 0.0216(12) 0.0209(12) 0.0413(15) -0.0172(11) 0.0025(11) -0.0084(10)
C4_3 0.0174(12) 0.0200(12) 0.0465(15) -0.0177(11) 0.0041(11) -0.0079(10)
N5_3 0.0164(10) 0.0210(10) 0.0394(12) -0.0198(9) 0.0078(8) -0.0099(8)
C7_3 0.0129(11) 0.0268(13) 0.0476(16) -0.0268(12) 0.0075(10) -0.0064(10)
C8_3 0.0174(12) 0.0347(14) 0.0512(17) -0.0326(13) 0.0069(11) -0.0071(11)
C9_3 0.0241(13) 0.0388(15) 0.0381(15) -0.0243(13) 0.0085(11) -0.0091(12)
C10_3 0.0219(13) 0.0323(14) 0.0430(16) -0.0189(12) 0.0109(11) -0.0123(11)
C11_3 0.0154(11) 0.0276(13) 0.0396(14) -0.0211(11) 0.0082(10) -0.0089(10)
C12_3 0.0220(12) 0.0216(12) 0.0302(13) -0.0157(10) 0.0023(10) -0.0078(10)
C13_3 0.0248(13) 0.0231(12) 0.0404(15) -0.0158(11) 0.0071(11) -0.0117(11)
C14_3 0.0188(12) 0.0242(13) 0.0561(18) -0.0177(12) 0.0030(12) -0.0098(11)
C15_3 0.0230(13) 0.0242(13) 0.0578(18) -0.0240(13) 0.0100(12) -0.0101(11)
C16_3 0.0206(12) 0.0308(14) 0.0545(17) -0.0295(13) 0.0088(11) -0.0140(11)
C17_3 0.0229(13) 0.0379(15) 0.066(2) -0.0370(15) 0.0133(13) -0.0163(12)
C18_3 0.0244(14) 0.0334(15) 0.077(2) -0.0374(15) 0.0131(14) -0.0147(12)
C19_3 0.0211(12) 0.0244(12) 0.0372(14) -0.0143(11) 0.0055(10) -0.0133(10)
C20_3 0.0267(14) 0.0329(14) 0.0477(17) -0.0134(12) 0.0051(12) -0.0187(12)
C21_3 0.0287(14) 0.0267(13) 0.0443(16) -0.0188(12) 0.0041(12) -0.0123(11)
C6_3 0.0140(11) 0.0255(12) 0.0396(14) -0.0213(11) 0.0085(10) -0.0076(10)
C1_4 0.0213(12) 0.0211(12) 0.0496(16) -0.0135(11) 0.0078(11) -0.0128(10)
C2_4 0.0307(14) 0.0260(13) 0.0418(16) -0.0086(12) 0.0125(12) -0.0139(11)
C3_4 0.0381(16) 0.0320(15) 0.0554(19) -0.0019(14) 0.0119(14) -0.0156(13)
C4_4 0.0369(16) 0.0254(14) 0.063(2) -0.0031(14) 0.0038(15) -0.0111(13)
C5_4 0.0331(15) 0.0223(14) 0.076(2) -0.0174(14) 0.0036(15) -0.0092(12)
C6_4 0.0232(13) 0.0252(13) 0.0537(17) -0.0193(12) 0.0039(12) -0.0092(11)
C1_5 0.0185(12) 0.0251(12) 0.0448(15) -0.0235(11) 0.0081(10) -0.0117(10)
C2_5 0.0510(17) 0.0372(15) 0.0333(15) -0.0195(12) 0.0131(13) -0.0320(14)
C3_5 0.0582(19) 0.063(2) 0.0383(16) -0.0305(15) 0.0191(14) -0.0442(17)
C4_5 0.0363(15) 0.0542(18) 0.0483(17) -0.0341(15) 0.0122(13) -0.0275(14)
C5_5 0.0409(17) 0.0441(18) 0.082(2) -0.0414(18) -0.0028(16) -0.0218(15)
C6_5 0.0337(15) 0.0265(14) 0.0582(19) -0.0123(13) -0.0063(13) -0.0189(12)
C1_6 0.0258(8) 0.0305(9) 0.0368(9) -0.0187(8) 0.0074(7) -0.0115(7)
C2_6 0.0268(8) 0.0308(9) 0.0371(9) -0.0186(8) 0.0080(7) -0.0112(7)
C3_6 0.0278(8) 0.0318(9) 0.0374(9) -0.0184(8) 0.0088(7) -0.0102(8)
C4_6 0.0278(8) 0.0328(10) 0.0382(9) -0.0184(8) 0.0084(7) -0.0095(8)
C5_6 0.0263(8) 0.0317(9) 0.0374(10) -0.0175(8) 0.0083(7) -0.0111(8)
C6_6 0.0254(8) 0.0309(9) 0.0372(10) -0.0177(8) 0.0079(7) -0.0119(7)
C1_16 0.0258(8) 0.0306(9) 0.0369(9) -0.0185(8) 0.0075(7) -0.0116(7)
C2_16 0.0268(8) 0.0309(9) 0.0371(9) -0.0185(8) 0.0080(7) -0.0112(7)
C3_16 0.0276(8) 0.0315(9) 0.0374(9) -0.0183(8) 0.0088(8) -0.0106(8)
C4_16 0.0272(8) 0.0315(10) 0.0375(10) -0.0176(8) 0.0090(8) -0.0108(8)
C5_16 0.0265(8) 0.0319(10) 0.0378(10) -0.0179(8) 0.0082(8) -0.0109(8)
C6_16 0.0258(8) 0.0313(10) 0.0372(10) -0.0180(8) 0.0077(8) -0.0114(8)
 
_geom_special_details
;
 All esds (except the esd in the dihedral angle between two l.s. planes)
 are estimated using the full covariance matrix.  The cell esds are taken
 into account individually in the estimation of esds in distances, angles
 and torsion angles; correlations between esds in cell parameters are only
 used when they are defined by crystal symmetry.  An approximate (isotropic)
 treatment of cell esds is used for estimating esds involving l.s. planes.
;
 
loop_
 _geom_bond_atom_site_label_1
 _geom_bond_atom_site_label_2
 _geom_bond_distance
 _geom_bond_site_symmetry_2
 _geom_bond_publ_flag
P1_1 C1_16 1.817(9) . ?
P1_1 C1_4 1.839(3) . ?
P1_1 C1_5 1.848(3) . ?
P1_1 C1_6 1.865(6) . ?
P1_1 Au1_1 2.3337(6) . ?
Au1_1 B2_1 2.271(3) . ?
Au1_1 B1_1 2.354(2) . ?
B2_1 C1_3 1.541(4) . ?
B2_1 B1_1 1.669(4) . ?
B2_1 H1_1 1.07(3) . ?
B1_1 C1_2 1.595(3) . ?
B1_1 C12_3 1.640(4) . ?
C1_2 N5_2 1.322(3) . ?
C1_2 C2_2 1.540(3) . ?
C2_2 C12_2 1.528(3) . ?
C2_2 C3_2 1.534(3) . ?
C2_2 C13_2 1.546(3) . ?
C3_2 C4_2 1.527(3) . ?
C3_2 H3A_2 0.9900 . ?
C3_2 H3AB_2 0.9900 . ?
C4_2 C15_2 1.526(3) . ?
C4_2 C14_2 1.530(3) . ?
C4_2 N5_2 1.534(3) . ?
N5_2 C6_2 1.461(3) . ?
C6_2 C7_2 1.404(3) . ?
C6_2 C11_2 1.409(3) . ?
C7_2 C8_2 1.394(4) . ?
C7_2 C16_2 1.524(3) . ?
C8_2 C9_2 1.381(4) . ?
C8_2 H8_2 0.9500 . ?
C9_2 C10_2 1.382(4) . ?
C9_2 H9_2 0.9500 . ?
C10_2 C11_2 1.394(4) . ?
C10_2 H10_2 0.9500 . ?
C11_2 C19_2 1.525(4) . ?
C12_2 H12A_2 0.9800 . ?
C12_2 H12B_2 0.9800 . ?
C12_2 H12C_2 0.9800 . ?
C13_2 H13A_2 0.9800 . ?
C13_2 H13B_2 0.9800 . ?
C13_2 H13C_2 0.9800 . ?
C14_2 H14A_2 0.9800 . ?
C14_2 H14B_2 0.9800 . ?
C14_2 H14C_2 0.9800 . ?
C15_2 H15A_2 0.9800 . ?
C15_2 H15B_2 0.9800 . ?
C15_2 H15C_2 0.9800 . ?
C16_2 C17_2 1.537(3) . ?
C16_2 C18_2 1.542(3) . ?
C16_2 H16_2 1.0000 . ?
C17_2 H17A_2 0.9800 . ?
C17_2 H17B_2 0.9800 . ?
C17_2 H17C_2 0.9800 . ?
C18_2 H18A_2 0.9800 . ?
C18_2 H18B_2 0.9800 . ?
C18_2 H18C_2 0.9800 . ?
C19_2 C20_2 1.538(3) . ?
C19_2 C21_2 1.541(3) . ?
C19_2 H19_2 1.0000 . ?
C20_2 H20A_2 0.9800 . ?
C20_2 H20B_2 0.9800 . ?
C20_2 H20C_2 0.9800 . ?
C21_2 H21A_2 0.9800 . ?
C21_2 H21B_2 0.9800 . ?
C21_2 H21C_2 0.9800 . ?
C1_3 N5_3 1.325(3) . ?
C1_3 C2_3 1.517(4) . ?
C2_3 C3_3 1.544(3) . ?
C2_3 C13_3 1.545(3) . ?
C2_3 C12_3 1.551(3) . ?
C3_3 C4_3 1.540(4) . ?
C3_3 H3A_3 0.9900 . ?
C3_3 H3AB_3 0.9900 . ?
C4_3 C14_3 1.524(3) . ?
C4_3 N5_3 1.527(3) . ?
C4_3 C15_3 1.535(3) . ?
N5_3 C6_3 1.448(3) . ?
C7_3 C8_3 1.393(4) . ?
C7_3 C6_3 1.414(3) . ?
C7_3 C16_3 1.522(4) . ?
C8_3 C9_3 1.379(4) . ?
C8_3 H8_3 0.9500 . ?
C9_3 C10_3 1.388(4) . ?
C9_3 H9_3 0.9500 . ?
C10_3 C11_3 1.393(4) . ?
C10_3 H10_3 0.9500 . ?
C11_3 C6_3 1.404(3) . ?
C11_3 C19_3 1.522(3) . ?
C12_3 H12A_3 0.9900 . ?
C12_3 H12B_3 0.9900 . ?
C13_3 H13A_3 0.9800 . ?
C13_3 H13B_3 0.9800 . ?
C13_3 H13C_3 0.9800 . ?
C14_3 H14A_3 0.9800 . ?
C14_3 H14B_3 0.9800 . ?
C14_3 H14C_3 0.9800 . ?
C15_3 H15A_3 0.9800 . ?
C15_3 H15B_3 0.9800 . ?
C15_3 H15C_3 0.9800 . ?
C16_3 C17_3 1.539(3) . ?
C16_3 C18_3 1.539(3) . ?
C16_3 H16_3 1.0000 . ?
C17_3 H17A_3 0.9800 . ?
C17_3 H17B_3 0.9800 . ?
C17_3 H17C_3 0.9800 . ?
C18_3 H18A_3 0.9800 . ?
C18_3 H18B_3 0.9800 . ?
C18_3 H18C_3 0.9800 . ?
C19_3 C21_3 1.533(3) . ?
C19_3 C20_3 1.537(3) . ?
C19_3 H19_3 1.0000 . ?
C20_3 H20A_3 0.9800 . ?
C20_3 H20B_3 0.9800 . ?
C20_3 H20C_3 0.9800 . ?
C21_3 H21A_3 0.9800 . ?
C21_3 H21B_3 0.9800 . ?
C21_3 H21C_3 0.9800 . ?
C1_4 C2_4 1.534(4) . ?
C1_4 C6_4 1.542(3) . ?
C1_4 H1_4 1.0000 . ?
C2_4 C3_4 1.527(4) . ?
C2_4 H2A_4 0.9900 . ?
C2_4 H2AB_4 0.9900 . ?
C3_4 C4_4 1.521(4) . ?
C3_4 H3A_4 0.9900 . ?
C3_4 H3AB_4 0.9900 . ?
C4_4 C5_4 1.532(4) . ?
C4_4 H4A_4 0.9900 . ?
C4_4 H4AB_4 0.9900 . ?
C5_4 C6_4 1.528(4) . ?
C5_4 H5A_4 0.9900 . ?
C5_4 H5AB_4 0.9900 . ?
C6_4 H6A_4 0.9900 . ?
C6_4 H6AB_4 0.9900 . ?
C1_5 C2_5 1.532(4) . ?
C1_5 C6_5 1.535(3) . ?
C1_5 H1_5 1.0000 . ?
C2_5 C3_5 1.531(4) . ?
C2_5 H2A_5 0.9900 . ?
C2_5 H2AB_5 0.9900 . ?
C3_5 C4_5 1.529(4) . ?
C3_5 H3A_5 0.9900 . ?
C3_5 H3AB_5 0.9900 . ?
C4_5 C5_5 1.518(4) . ?
C4_5 H4A_5 0.9900 . ?
C4_5 H4AB_5 0.9900 . ?
C5_5 C6_5 1.525(4) . ?
C5_5 H5A_5 0.9900 . ?
C5_5 H5AB_5 0.9900 . ?
C6_5 H6A_5 0.9900 . ?
C6_5 H6AB_5 0.9900 . ?
C1_6 C2_6 1.543(8) . ?
C1_6 C6_6 1.551(6) . ?
C1_6 H1_6 1.0000 . ?
C2_6 C3_6 1.539(8) . ?
C2_6 H2A_6 0.9900 . ?
C2_6 H2AB_6 0.9900 . ?
C3_6 C4_6 1.540(6) . ?
C3_6 H3A_6 0.9900 . ?
C3_6 H3B_6 0.9900 . ?
C4_6 C5_6 1.622(6) . ?
C4_6 H4A_6 0.9900 . ?
C4_6 H4B_6 0.9900 . ?
C5_6 C6_6 1.529(5) . ?
C5_6 H5A_6 0.9900 . ?
C5_6 H5AB_6 0.9900 . ?
C6_6 H6A_6 0.9900 . ?
C6_6 H6AB_6 0.9900 . ?
C1_16 C6_16 1.511(9) . ?
C1_16 C2_16 1.542(12) . ?
C1_16 H1_16 1.0000 . ?
C2_16 C3_16 1.534(10) . ?
C2_16 H2A_16 0.9900 . ?
C2_16 H2AB_16 0.9900 . ?
C3_16 C4_16 1.526(9) . ?
C3_16 H3A_16 0.9900 . ?
C3_16 H3B_16 0.9900 . ?
C4_16 C5_16 1.697(9) . ?
C4_16 H4A_16 0.9900 . ?
C4_16 H4B_16 0.9900 . ?
C5_16 C6_16 1.554(8) . ?
C5_16 H5A_16 0.9900 . ?
C5_16 H5AB_16 0.9900 . ?
C6_16 H6A_16 0.9900 . ?
C6_16 H6AB_16 0.9900 . ?
 
loop_
 _geom_angle_atom_site_label_1
 _geom_angle_atom_site_label_2
 _geom_angle_atom_site_label_3
 _geom_angle
 _geom_angle_site_symmetry_1
 _geom_angle_site_symmetry_3
 _geom_angle_publ_flag
C1_16 P1_1 C1_4 114.0(3) . . ?
C1_16 P1_1 C1_5 106.3(4) . . ?
C1_4 P1_1 C1_5 104.76(11) . . ?
C1_4 P1_1 C1_6 107.1(2) . . ?
C1_5 P1_1 C1_6 107.5(3) . . ?
C1_16 P1_1 Au1_1 106.4(3) . . ?
C1_4 P1_1 Au1_1 114.68(8) . . ?
C1_5 P1_1 Au1_1 110.57(8) . . ?
C1_6 P1_1 Au1_1 111.8(2) . . ?
B2_1 Au1_1 P1_1 158.47(7) . . ?
B2_1 Au1_1 B1_1 42.27(9) . . ?
P1_1 Au1_1 B1_1 159.04(7) . . ?
C1_3 B2_1 B1_1 97.8(2) . . ?
C1_3 B2_1 Au1_1 109.21(17) . . ?
B1_1 B2_1 Au1_1 71.52(13) . . ?
C1_3 B2_1 H1_1 122.1(14) . . ?
B1_1 B2_1 H1_1 136.3(14) . . ?
Au1_1 B2_1 H1_1 106.8(14) . . ?
C1_2 B1_1 C12_3 125.7(2) . . ?
C1_2 B1_1 B2_1 123.2(2) . . ?
C12_3 B1_1 B2_1 108.78(19) . . ?
C1_2 B1_1 Au1_1 108.05(15) . . ?
C12_3 B1_1 Au1_1 106.21(15) . . ?
B2_1 B1_1 Au1_1 66.21(12) . . ?
N5_2 C1_2 C2_2 107.55(18) . . ?
N5_2 C1_2 B1_1 126.0(2) . . ?
C2_2 C1_2 B1_1 125.92(19) . . ?
C12_2 C2_2 C3_2 109.38(19) . . ?
C12_2 C2_2 C1_2 117.15(19) . . ?
C3_2 C2_2 C1_2 103.36(18) . . ?
C12_2 C2_2 C13_2 107.94(19) . . ?
C3_2 C2_2 C13_2 111.80(19) . . ?
C1_2 C2_2 C13_2 107.22(18) . . ?
C4_2 C3_2 C2_2 107.39(18) . . ?
C4_2 C3_2 H3A_2 110.2 . . ?
C2_2 C3_2 H3A_2 110.2 . . ?
C4_2 C3_2 H3AB_2 110.2 . . ?
C2_2 C3_2 H3AB_2 110.2 . . ?
H3A_2 C3_2 H3AB_2 108.5 . . ?
C15_2 C4_2 C3_2 112.14(19) . . ?
C15_2 C4_2 C14_2 107.69(19) . . ?
C3_2 C4_2 C14_2 113.5(2) . . ?
C15_2 C4_2 N5_2 111.48(19) . . ?
C3_2 C4_2 N5_2 99.89(17) . . ?
C14_2 C4_2 N5_2 112.10(18) . . ?
C1_2 N5_2 C6_2 123.40(18) . . ?
C1_2 N5_2 C4_2 116.15(18) . . ?
C6_2 N5_2 C4_2 120.44(17) . . ?
C7_2 C6_2 C11_2 122.0(2) . . ?
C7_2 C6_2 N5_2 118.9(2) . . ?
C11_2 C6_2 N5_2 118.9(2) . . ?
C8_2 C7_2 C6_2 117.8(2) . . ?
C8_2 C7_2 C16_2 118.4(2) . . ?
C6_2 C7_2 C16_2 123.8(2) . . ?
C9_2 C8_2 C7_2 121.2(3) . . ?
C9_2 C8_2 H8_2 119.4 . . ?
C7_2 C8_2 H8_2 119.4 . . ?
C8_2 C9_2 C10_2 120.0(2) . . ?
C8_2 C9_2 H9_2 120.0 . . ?
C10_2 C9_2 H9_2 120.0 . . ?
C9_2 C10_2 C11_2 121.6(2) . . ?
C9_2 C10_2 H10_2 119.2 . . ?
C11_2 C10_2 H10_2 119.2 . . ?
C10_2 C11_2 C6_2 117.3(2) . . ?
C10_2 C11_2 C19_2 118.7(2) . . ?
C6_2 C11_2 C19_2 123.9(2) . . ?
C2_2 C12_2 H12A_2 109.5 . . ?
C2_2 C12_2 H12B_2 109.5 . . ?
H12A_2 C12_2 H12B_2 109.5 . . ?
C2_2 C12_2 H12C_2 109.5 . . ?
H12A_2 C12_2 H12C_2 109.5 . . ?
H12B_2 C12_2 H12C_2 109.5 . . ?
C2_2 C13_2 H13A_2 109.5 . . ?
C2_2 C13_2 H13B_2 109.5 . . ?
H13A_2 C13_2 H13B_2 109.5 . . ?
C2_2 C13_2 H13C_2 109.5 . . ?
H13A_2 C13_2 H13C_2 109.5 . . ?
H13B_2 C13_2 H13C_2 109.5 . . ?
C4_2 C14_2 H14A_2 109.5 . . ?
C4_2 C14_2 H14B_2 109.5 . . ?
H14A_2 C14_2 H14B_2 109.5 . . ?
C4_2 C14_2 H14C_2 109.5 . . ?
H14A_2 C14_2 H14C_2 109.5 . . ?
H14B_2 C14_2 H14C_2 109.5 . . ?
C4_2 C15_2 H15A_2 109.5 . . ?
C4_2 C15_2 H15B_2 109.5 . . ?
H15A_2 C15_2 H15B_2 109.5 . . ?
C4_2 C15_2 H15C_2 109.5 . . ?
H15A_2 C15_2 H15C_2 109.5 . . ?
H15B_2 C15_2 H15C_2 109.5 . . ?
C7_2 C16_2 C17_2 111.0(2) . . ?
C7_2 C16_2 C18_2 111.6(2) . . ?
C17_2 C16_2 C18_2 109.2(2) . . ?
C7_2 C16_2 H16_2 108.3 . . ?
C17_2 C16_2 H16_2 108.3 . . ?
C18_2 C16_2 H16_2 108.3 . . ?
C16_2 C17_2 H17A_2 109.5 . . ?
C16_2 C17_2 H17B_2 109.5 . . ?
H17A_2 C17_2 H17B_2 109.5 . . ?
C16_2 C17_2 H17C_2 109.5 . . ?
H17A_2 C17_2 H17C_2 109.5 . . ?
H17B_2 C17_2 H17C_2 109.5 . . ?
C16_2 C18_2 H18A_2 109.5 . . ?
C16_2 C18_2 H18B_2 109.5 . . ?
H18A_2 C18_2 H18B_2 109.5 . . ?
C16_2 C18_2 H18C_2 109.5 . . ?
H18A_2 C18_2 H18C_2 109.5 . . ?
H18B_2 C18_2 H18C_2 109.5 . . ?
C11_2 C19_2 C20_2 111.7(2) . . ?
C11_2 C19_2 C21_2 111.6(2) . . ?
C20_2 C19_2 C21_2 109.3(2) . . ?
C11_2 C19_2 H19_2 108.0 . . ?
C20_2 C19_2 H19_2 108.0 . . ?
C21_2 C19_2 H19_2 108.0 . . ?
C19_2 C20_2 H20A_2 109.5 . . ?
C19_2 C20_2 H20B_2 109.5 . . ?
H20A_2 C20_2 H20B_2 109.5 . . ?
C19_2 C20_2 H20C_2 109.5 . . ?
H20A_2 C20_2 H20C_2 109.5 . . ?
H20B_2 C20_2 H20C_2 109.5 . . ?
C19_2 C21_2 H21A_2 109.5 . . ?
C19_2 C21_2 H21B_2 109.5 . . ?
H21A_2 C21_2 H21B_2 109.5 . . ?
C19_2 C21_2 H21C_2 109.5 . . ?
H21A_2 C21_2 H21C_2 109.5 . . ?
H21B_2 C21_2 H21C_2 109.5 . . ?
N5_3 C1_3 C2_3 110.2(2) . . ?
N5_3 C1_3 B2_1 131.0(2) . . ?
C2_3 C1_3 B2_1 117.3(2) . . ?
C1_3 C2_3 C3_3 102.00(19) . . ?
C1_3 C2_3 C13_3 111.97(19) . . ?
C3_3 C2_3 C13_3 110.57(19) . . ?
C1_3 C2_3 C12_3 103.96(19) . . ?
C3_3 C2_3 C12_3 117.82(19) . . ?
C13_3 C2_3 C12_3 110.1(2) . . ?
C4_3 C3_3 C2_3 106.3(2) . . ?
C4_3 C3_3 H3A_3 110.5 . . ?
C2_3 C3_3 H3A_3 110.5 . . ?
C4_3 C3_3 H3AB_3 110.5 . . ?
C2_3 C3_3 H3AB_3 110.5 . . ?
H3A_3 C3_3 H3AB_3 108.7 . . ?
C14_3 C4_3 N5_3 112.6(2) . . ?
C14_3 C4_3 C15_3 107.25(19) . . ?
N5_3 C4_3 C15_3 110.3(2) . . ?
C14_3 C4_3 C3_3 112.1(2) . . ?
N5_3 C4_3 C3_3 99.95(18) . . ?
C15_3 C4_3 C3_3 114.6(2) . . ?
C1_3 N5_3 C6_3 122.0(2) . . ?
C1_3 N5_3 C4_3 113.9(2) . . ?
C6_3 N5_3 C4_3 123.54(18) . . ?
C8_3 C7_3 C6_3 118.0(2) . . ?
C8_3 C7_3 C16_3 118.9(2) . . ?
C6_3 C7_3 C16_3 123.1(2) . . ?
C9_3 C8_3 C7_3 121.5(2) . . ?
C9_3 C8_3 H8_3 119.2 . . ?
C7_3 C8_3 H8_3 119.2 . . ?
C8_3 C9_3 C10_3 119.6(3) . . ?
C8_3 C9_3 H9_3 120.2 . . ?
C10_3 C9_3 H9_3 120.2 . . ?
C9_3 C10_3 C11_3 121.5(3) . . ?
C9_3 C10_3 H10_3 119.3 . . ?
C11_3 C10_3 H10_3 119.3 . . ?
C10_3 C11_3 C6_3 118.1(2) . . ?
C10_3 C11_3 C19_3 119.0(2) . . ?
C6_3 C11_3 C19_3 122.8(2) . . ?
C2_3 C12_3 B1_1 105.94(18) . . ?
C2_3 C12_3 H12A_3 110.5 . . ?
B1_1 C12_3 H12A_3 110.5 . . ?
C2_3 C12_3 H12B_3 110.5 . . ?
B1_1 C12_3 H12B_3 110.5 . . ?
H12A_3 C12_3 H12B_3 108.7 . . ?
C2_3 C13_3 H13A_3 109.5 . . ?
C2_3 C13_3 H13B_3 109.5 . . ?
H13A_3 C13_3 H13B_3 109.5 . . ?
C2_3 C13_3 H13C_3 109.5 . . ?
H13A_3 C13_3 H13C_3 109.5 . . ?
H13B_3 C13_3 H13C_3 109.5 . . ?
C4_3 C14_3 H14A_3 109.5 . . ?
C4_3 C14_3 H14B_3 109.5 . . ?
H14A_3 C14_3 H14B_3 109.5 . . ?
C4_3 C14_3 H14C_3 109.5 . . ?
H14A_3 C14_3 H14C_3 109.5 . . ?
H14B_3 C14_3 H14C_3 109.5 . . ?
C4_3 C15_3 H15A_3 109.5 . . ?
C4_3 C15_3 H15B_3 109.5 . . ?
H15A_3 C15_3 H15B_3 109.5 . . ?
C4_3 C15_3 H15C_3 109.5 . . ?
H15A_3 C15_3 H15C_3 109.5 . . ?
H15B_3 C15_3 H15C_3 109.5 . . ?
C7_3 C16_3 C17_3 110.1(2) . . ?
C7_3 C16_3 C18_3 111.8(2) . . ?
C17_3 C16_3 C18_3 110.8(2) . . ?
C7_3 C16_3 H16_3 108.0 . . ?
C17_3 C16_3 H16_3 108.0 . . ?
C18_3 C16_3 H16_3 108.0 . . ?
C16_3 C17_3 H17A_3 109.5 . . ?
C16_3 C17_3 H17B_3 109.5 . . ?
H17A_3 C17_3 H17B_3 109.5 . . ?
C16_3 C17_3 H17C_3 109.5 . . ?
H17A_3 C17_3 H17C_3 109.5 . . ?
H17B_3 C17_3 H17C_3 109.5 . . ?
C16_3 C18_3 H18A_3 109.5 . . ?
C16_3 C18_3 H18B_3 109.5 . . ?
H18A_3 C18_3 H18B_3 109.5 . . ?
C16_3 C18_3 H18C_3 109.5 . . ?
H18A_3 C18_3 H18C_3 109.5 . . ?
H18B_3 C18_3 H18C_3 109.5 . . ?
C11_3 C19_3 C21_3 110.1(2) . . ?
C11_3 C19_3 C20_3 112.5(2) . . ?
C21_3 C19_3 C20_3 110.0(2) . . ?
C11_3 C19_3 H19_3 108.0 . . ?
C21_3 C19_3 H19_3 108.0 . . ?
C20_3 C19_3 H19_3 108.0 . . ?
C19_3 C20_3 H20A_3 109.5 . . ?
C19_3 C20_3 H20B_3 109.5 . . ?
H20A_3 C20_3 H20B_3 109.5 . . ?
C19_3 C20_3 H20C_3 109.5 . . ?
H20A_3 C20_3 H20C_3 109.5 . . ?
H20B_3 C20_3 H20C_3 109.5 . . ?
C19_3 C21_3 H21A_3 109.5 . . ?
C19_3 C21_3 H21B_3 109.5 . . ?
H21A_3 C21_3 H21B_3 109.5 . . ?
C19_3 C21_3 H21C_3 109.5 . . ?
H21A_3 C21_3 H21C_3 109.5 . . ?
H21B_3 C21_3 H21C_3 109.5 . . ?
C11_3 C6_3 C7_3 121.2(2) . . ?
C11_3 C6_3 N5_3 120.7(2) . . ?
C7_3 C6_3 N5_3 118.1(2) . . ?
C2_4 C1_4 C6_4 110.5(2) . . ?
C2_4 C1_4 P1_1 111.26(16) . . ?
C6_4 C1_4 P1_1 109.91(18) . . ?
C2_4 C1_4 H1_4 108.4 . . ?
C6_4 C1_4 H1_4 108.4 . . ?
P1_1 C1_4 H1_4 108.4 . . ?
C3_4 C2_4 C1_4 111.4(2) . . ?
C3_4 C2_4 H2A_4 109.4 . . ?
C1_4 C2_4 H2A_4 109.4 . . ?
C3_4 C2_4 H2AB_4 109.4 . . ?
C1_4 C2_4 H2AB_4 109.4 . . ?
H2A_4 C2_4 H2AB_4 108.0 . . ?
C4_4 C3_4 C2_4 111.2(2) . . ?
C4_4 C3_4 H3A_4 109.4 . . ?
C2_4 C3_4 H3A_4 109.4 . . ?
C4_4 C3_4 H3AB_4 109.4 . . ?
C2_4 C3_4 H3AB_4 109.4 . . ?
H3A_4 C3_4 H3AB_4 108.0 . . ?
C3_4 C4_4 C5_4 110.3(3) . . ?
C3_4 C4_4 H4A_4 109.6 . . ?
C5_4 C4_4 H4A_4 109.6 . . ?
C3_4 C4_4 H4AB_4 109.6 . . ?
C5_4 C4_4 H4AB_4 109.6 . . ?
H4A_4 C4_4 H4AB_4 108.1 . . ?
C6_4 C5_4 C4_4 111.2(2) . . ?
C6_4 C5_4 H5A_4 109.4 . . ?
C4_4 C5_4 H5A_4 109.4 . . ?
C6_4 C5_4 H5AB_4 109.4 . . ?
C4_4 C5_4 H5AB_4 109.4 . . ?
H5A_4 C5_4 H5AB_4 108.0 . . ?
C5_4 C6_4 C1_4 111.2(2) . . ?
C5_4 C6_4 H6A_4 109.4 . . ?
C1_4 C6_4 H6A_4 109.4 . . ?
C5_4 C6_4 H6AB_4 109.4 . . ?
C1_4 C6_4 H6AB_4 109.4 . . ?
H6A_4 C6_4 H6AB_4 108.0 . . ?
C2_5 C1_5 C6_5 109.3(2) . . ?
C2_5 C1_5 P1_1 112.64(16) . . ?
C6_5 C1_5 P1_1 116.80(19) . . ?
C2_5 C1_5 H1_5 105.7 . . ?
C6_5 C1_5 H1_5 105.7 . . ?
P1_1 C1_5 H1_5 105.7 . . ?
C3_5 C2_5 C1_5 111.2(2) . . ?
C3_5 C2_5 H2A_5 109.4 . . ?
C1_5 C2_5 H2A_5 109.4 . . ?
C3_5 C2_5 H2AB_5 109.4 . . ?
C1_5 C2_5 H2AB_5 109.4 . . ?
H2A_5 C2_5 H2AB_5 108.0 . . ?
C4_5 C3_5 C2_5 111.5(2) . . ?
C4_5 C3_5 H3A_5 109.3 . . ?
C2_5 C3_5 H3A_5 109.3 . . ?
C4_5 C3_5 H3AB_5 109.3 . . ?
C2_5 C3_5 H3AB_5 109.3 . . ?
H3A_5 C3_5 H3AB_5 108.0 . . ?
C5_5 C4_5 C3_5 110.9(2) . . ?
C5_5 C4_5 H4A_5 109.5 . . ?
C3_5 C4_5 H4A_5 109.5 . . ?
C5_5 C4_5 H4AB_5 109.5 . . ?
C3_5 C4_5 H4AB_5 109.5 . . ?
H4A_5 C4_5 H4AB_5 108.1 . . ?
C4_5 C5_5 C6_5 112.2(2) . . ?
C4_5 C5_5 H5A_5 109.2 . . ?
C6_5 C5_5 H5A_5 109.2 . . ?
C4_5 C5_5 H5AB_5 109.2 . . ?
C6_5 C5_5 H5AB_5 109.2 . . ?
H5A_5 C5_5 H5AB_5 107.9 . . ?
C5_5 C6_5 C1_5 109.4(2) . . ?
C5_5 C6_5 H6A_5 109.8 . . ?
C1_5 C6_5 H6A_5 109.8 . . ?
C5_5 C6_5 H6AB_5 109.8 . . ?
C1_5 C6_5 H6AB_5 109.8 . . ?
H6A_5 C6_5 H6AB_5 108.2 . . ?
C2_6 C1_6 C6_6 110.5(6) . . ?
C2_6 C1_6 P1_1 109.5(5) . . ?
C6_6 C1_6 P1_1 116.5(4) . . ?
C2_6 C1_6 H1_6 106.6 . . ?
C6_6 C1_6 H1_6 106.6 . . ?
P1_1 C1_6 H1_6 106.6 . . ?
C3_6 C2_6 C1_6 110.3(6) . . ?
C3_6 C2_6 H2A_6 109.6 . . ?
C1_6 C2_6 H2A_6 109.6 . . ?
C3_6 C2_6 H2AB_6 109.6 . . ?
C1_6 C2_6 H2AB_6 109.6 . . ?
H2A_6 C2_6 H2AB_6 108.1 . . ?
C2_6 C3_6 C4_6 109.1(6) . . ?
C2_6 C3_6 H3A_6 109.9 . . ?
C4_6 C3_6 H3A_6 109.9 . . ?
C2_6 C3_6 H3B_6 109.9 . . ?
C4_6 C3_6 H3B_6 109.9 . . ?
H3A_6 C3_6 H3B_6 108.3 . . ?
C3_6 C4_6 C5_6 120.3(4) . . ?
C3_6 C4_6 H4A_6 107.3 . . ?
C5_6 C4_6 H4A_6 107.3 . . ?
C3_6 C4_6 H4B_6 107.3 . . ?
C5_6 C4_6 H4B_6 107.3 . . ?
H4A_6 C4_6 H4B_6 106.9 . . ?
C6_6 C5_6 C4_6 112.8(4) . . ?
C6_6 C5_6 H5A_6 109.0 . . ?
C4_6 C5_6 H5A_6 109.0 . . ?
C6_6 C5_6 H5AB_6 109.0 . . ?
C4_6 C5_6 H5AB_6 109.0 . . ?
H5A_6 C5_6 H5AB_6 107.8 . . ?
C5_6 C6_6 C1_6 110.1(4) . . ?
C5_6 C6_6 H6A_6 109.6 . . ?
C1_6 C6_6 H6A_6 109.6 . . ?
C5_6 C6_6 H6AB_6 109.6 . . ?
C1_6 C6_6 H6AB_6 109.6 . . ?
H6A_6 C6_6 H6AB_6 108.2 . . ?
C6_16 C1_16 C2_16 107.5(9) . . ?
C6_16 C1_16 P1_1 117.2(6) . . ?
C2_16 C1_16 P1_1 117.1(7) . . ?
C6_16 C1_16 H1_16 104.5 . . ?
C2_16 C1_16 H1_16 104.5 . . ?
P1_1 C1_16 H1_16 104.5 . . ?
C3_16 C2_16 C1_16 112.6(9) . . ?
C3_16 C2_16 H2A_16 109.1 . . ?
C1_16 C2_16 H2A_16 109.1 . . ?
C3_16 C2_16 H2AB_16 109.1 . . ?
C1_16 C2_16 H2AB_16 109.1 . . ?
H2A_16 C2_16 H2AB_16 107.8 . . ?
C4_16 C3_16 C2_16 113.4(9) . . ?
C4_16 C3_16 H3A_16 108.9 . . ?
C2_16 C3_16 H3A_16 108.9 . . ?
C4_16 C3_16 H3B_16 108.9 . . ?
C2_16 C3_16 H3B_16 108.9 . . ?
H3A_16 C3_16 H3B_16 107.7 . . ?
C3_16 C4_16 C5_16 87.1(6) . . ?
C3_16 C4_16 H4A_16 114.1 . . ?
C5_16 C4_16 H4A_16 114.1 . . ?
C3_16 C4_16 H4B_16 114.1 . . ?
C5_16 C4_16 H4B_16 114.1 . . ?
H4A_16 C4_16 H4B_16 111.3 . . ?
C6_16 C5_16 C4_16 101.5(5) . . ?
C6_16 C5_16 H5A_16 111.5 . . ?
C4_16 C5_16 H5A_16 111.5 . . ?
C6_16 C5_16 H5AB_16 111.5 . . ?
C4_16 C5_16 H5AB_16 111.5 . . ?
H5A_16 C5_16 H5AB_16 109.3 . . ?
C1_16 C6_16 C5_16 109.4(6) . . ?
C1_16 C6_16 H6A_16 109.8 . . ?
C5_16 C6_16 H6A_16 109.8 . . ?
C1_16 C6_16 H6AB_16 109.8 . . ?
C5_16 C6_16 H6AB_16 109.8 . . ?
H6A_16 C6_16 H6AB_16 108.2 . . ?
 
_refine_diff_density_max    1.629
_refine_diff_density_min   -1.178
_refine_diff_density_rms    0.057

_shelx_res_file
;
TITL test_a.res in P-1
    test_a2_sq.res
    created by SHELXL-2018/3 at 13:59:20 on 27-Sep-2021
REM Old TITL test in P1
REM SHELXT solution in P-1
REM R1 0.155,  Rweak 0.014,  Alpha 0.039,  Orientation as input
REM Formula found by SHELXT:  C65 N8 Cl2 Au
CELL  0.71073  14.4035  15.3336  17.3762   72.749   86.460   63.586
ZERR   2.000   0.0009   0.0009   0.0010    0.002    0.002    0.002
LATT  1
SFAC  C  H  B  N  AU  P Br
UNIT 116 190 4 4 2 2 2
LIST 4
TEMP -173.150
SIZE 0.135 0.153 0.267
L.S. 10
BOND $H
ACTA 52
FMAP 2
SHEL 999 0.84
PLAN 10
ABIN
WGHT    0.016100    4.417600
FVAR       0.33670   0.60874
RESI 1 MAIN
P1    6    0.572719    0.820467    0.805049    11.00000    0.01677    0.01915 =
         0.03876   -0.01603    0.00544   -0.00917
AU1   5    0.453560    0.754284    0.811562    11.00000    0.01822    0.01888 =
         0.03342   -0.01452    0.00414   -0.01043
BR2   7   -0.294103    1.098353    0.711420    11.00000    0.03069    0.02311 =
         0.06506   -0.00647    0.00772   -0.00497
B2    3    0.331902    0.701702    0.863089    11.00000    0.01941    0.02386 =
         0.03179   -0.01801    0.00719   -0.01369
H1    2    0.355038    0.662844    0.926075    11.00000    0.02607
B1    3    0.364246    0.673098    0.776662    11.00000    0.01863    0.02211 =
         0.03127   -0.01689    0.00551   -0.01185
RESI 0
RESI 2 CAAC
C1    1    0.448107    0.563203    0.773021    11.00000    0.01769    0.02227 =
         0.02452   -0.01347    0.00754   -0.01349
C2    1    0.528631    0.479278    0.842166    11.00000    0.02049    0.02001 =
         0.02463   -0.01181    0.00368   -0.00924
C3    1    0.599831    0.400011    0.801082    11.00000    0.01940    0.02402 =
         0.02680   -0.01330    0.00312   -0.00766
AFIX  23
H3A   2    0.661913    0.410721    0.784537    11.00000   -1.20000
H3AB  2    0.623212    0.330170    0.838815    11.00000   -1.20000
AFIX   0
C4    1    0.537092    0.413557    0.727060    11.00000    0.01982    0.01919 =
         0.02673   -0.01353    0.00430   -0.00624
N5    4    0.452231    0.523161    0.714411    11.00000    0.01587    0.01867 =
         0.02505   -0.01280    0.00433   -0.00727
C6    1    0.380437    0.577155    0.641624    11.00000    0.02057    0.02113 =
         0.02760   -0.01766    0.00157   -0.00595
C7    1    0.404928    0.638958    0.574604    11.00000    0.02575    0.02381 =
         0.02846   -0.01782    0.00316   -0.00848
C8    1    0.332676    0.693771    0.507389    11.00000    0.03326    0.02822 =
         0.02638   -0.01677    0.00221   -0.00797
AFIX  43
H8    2    0.347266    0.736516    0.461448    11.00000   -1.20000
AFIX   0
C9    1    0.240311    0.687097    0.506340    11.00000    0.02847    0.03660 =
         0.03637   -0.02248   -0.00607   -0.00378
AFIX  43
H9    2    0.192131    0.724875    0.459903    11.00000   -1.20000
AFIX   0
C10   1    0.217942    0.625440    0.572866    11.00000    0.01989    0.03721 =
         0.04698   -0.02921   -0.00048   -0.00755
AFIX  43
H10   2    0.154423    0.620985    0.571225    11.00000   -1.20000
AFIX   0
C11   1    0.286346    0.569644    0.642302    11.00000    0.02159    0.02587 =
         0.03991   -0.02462    0.00611   -0.00903
C12   1    0.594279    0.510338    0.883857    11.00000    0.02299    0.02562 =
         0.02843   -0.01156    0.00091   -0.01187
AFIX 137
H12A  2    0.627943    0.543728    0.843198    11.00000   -1.50000
H12B  2    0.647519    0.449452    0.922177    11.00000   -1.50000
H12C  2    0.549473    0.557751    0.912931    11.00000   -1.50000
AFIX   0
C13   1    0.468705    0.436451    0.906943    11.00000    0.02936    0.02599 =
         0.02721   -0.01391    0.00875   -0.01473
AFIX 137
H13A  2    0.422928    0.419576    0.881112    11.00000   -1.50000
H13B  2    0.426891    0.487845    0.933701    11.00000   -1.50000
H13C  2    0.518302    0.374781    0.947087    11.00000   -1.50000
AFIX   0
C14   1    0.491747    0.337315    0.741543    11.00000    0.02711    0.02192 =
         0.03566   -0.01728    0.00731   -0.01152
AFIX 137
H14A  2    0.442728    0.357351    0.695636    11.00000   -1.50000
H14B  2    0.455358    0.336861    0.791106    11.00000   -1.50000
H14C  2    0.548111    0.268901    0.747164    11.00000   -1.50000
AFIX   0
C15   1    0.601347    0.404578    0.654116    11.00000    0.02484    0.02523 =
         0.02859   -0.01646    0.00728   -0.00773
AFIX 137
H15A  2    0.555457    0.426481    0.605724    11.00000   -1.50000
H15B  2    0.653255    0.333424    0.663335    11.00000   -1.50000
H15C  2    0.636607    0.448061    0.646431    11.00000   -1.50000
AFIX   0
C16   1    0.503603    0.652734    0.572563    11.00000    0.03003    0.02721 =
         0.02139   -0.00870    0.00181   -0.01428
AFIX  13
H16   2    0.548250    0.606071    0.623734    11.00000   -1.20000
AFIX   0
C17   1    0.477954    0.762979    0.567518    11.00000    0.03869    0.02982 =
         0.03400   -0.01123    0.00550   -0.01999
AFIX 137
H17A  2    0.424957    0.810529    0.522786    11.00000   -1.50000
H17B  2    0.540996    0.772668    0.558204    11.00000   -1.50000
H17C  2    0.451554    0.776034    0.618347    11.00000   -1.50000
AFIX   0
C18   1    0.565894    0.625403    0.500695    11.00000    0.03392    0.04104 =
         0.02946   -0.01578    0.00914   -0.01821
AFIX 137
H18A  2    0.526085    0.674777    0.449921    11.00000   -1.50000
H18B  2    0.578728    0.556678    0.501775    11.00000   -1.50000
H18C  2    0.632457    0.627382    0.504711    11.00000   -1.50000
AFIX   0
C19   1    0.253001    0.509636    0.715699    11.00000    0.02074    0.03033 =
         0.04738   -0.02278    0.00746   -0.01259
AFIX  13
H19   2    0.313915    0.467766    0.756985    11.00000   -1.20000
AFIX   0
C20   1    0.163551    0.580782    0.753957    11.00000    0.02379    0.03983 =
         0.05549   -0.02657    0.01412   -0.01433
AFIX 137
H20A  2    0.187986    0.619685    0.775753    11.00000   -1.50000
H20B  2    0.139973    0.539962    0.797725    11.00000   -1.50000
H20C  2    0.105703    0.628028    0.712766    11.00000   -1.50000
AFIX   0
C21   1    0.220124    0.436371    0.693996    11.00000    0.03644    0.04337 =
         0.07129   -0.03276    0.01139   -0.02626
AFIX 137
H21A  2    0.155047    0.476021    0.659101    11.00000   -1.50000
H21B  2    0.209807    0.391593    0.743601    11.00000   -1.50000
H21C  2    0.274611    0.394910    0.665485    11.00000   -1.50000
AFIX   0
RESI 0
RESI 3 CAAC
C1    1    0.222673    0.790250    0.832652    11.00000    0.02170    0.01943 =
         0.03777   -0.02109    0.00761   -0.01327
C2    1    0.200948    0.843457    0.742329    11.00000    0.02034    0.01945 =
         0.03687   -0.01611    0.00347   -0.00770
C3    1    0.082878    0.879446    0.729921    11.00000    0.02164    0.02090 =
         0.04134   -0.01717    0.00252   -0.00844
AFIX  23
H3A   2    0.050488    0.945044    0.686169    11.00000   -1.20000
H3AB  2    0.069498    0.828132    0.715312    11.00000   -1.20000
AFIX   0
C4    1    0.038271    0.892512    0.810834    11.00000    0.01740    0.02004 =
         0.04649   -0.01770    0.00408   -0.00793
N5    4    0.134872    0.817938    0.868734    11.00000    0.01637    0.02105 =
         0.03939   -0.01984    0.00784   -0.00988
C7    1    0.163857    0.842923    0.996634    11.00000    0.01288    0.02682 =
         0.04760   -0.02684    0.00745   -0.00636
C8    1    0.161274    0.818034    1.080380    11.00000    0.01739    0.03475 =
         0.05119   -0.03256    0.00691   -0.00709
AFIX  43
H8    2    0.181807    0.851592    1.108896    11.00000   -1.20000
AFIX   0
C9    1    0.129600    0.745802    1.122852    11.00000    0.02415    0.03882 =
         0.03810   -0.02426    0.00848   -0.00910
AFIX  43
H9    2    0.125428    0.732125    1.179642    11.00000   -1.20000
AFIX   0
C10   1    0.103863    0.693237    1.082064    11.00000    0.02186    0.03229 =
         0.04300   -0.01887    0.01087   -0.01233
AFIX  43
H10   2    0.083584    0.642483    1.111740    11.00000   -1.20000
AFIX   0
C11   1    0.107099    0.713221    0.998617    11.00000    0.01544    0.02761 =
         0.03959   -0.02109    0.00819   -0.00892
C12   1    0.274915    0.760058    0.704392    11.00000    0.02197    0.02164 =
         0.03015   -0.01572    0.00228   -0.00783
AFIX  23
H12A  2    0.306972    0.789343    0.658377    11.00000   -1.20000
H12B  2    0.236365    0.730053    0.684761    11.00000   -1.20000
AFIX   0
C13   1    0.225871    0.935693    0.716915    11.00000    0.02480    0.02308 =
         0.04036   -0.01579    0.00706   -0.01170
AFIX 137
H13A  2    0.301305    0.911314    0.722806    11.00000   -1.50000
H13B  2    0.192201    0.979557    0.751431    11.00000   -1.50000
H13C  2    0.199921    0.974727    0.660385    11.00000   -1.50000
AFIX   0
C14   1   -0.051360    0.864039    0.828049    11.00000    0.01877    0.02425 =
         0.05611   -0.01766    0.00304   -0.00981
AFIX 137
H14A  2   -0.112486    0.916102    0.791398    11.00000   -1.50000
H14B  2   -0.068100    0.860039    0.884136    11.00000   -1.50000
H14C  2   -0.031123    0.797670    0.819681    11.00000   -1.50000
AFIX   0
C15   1   -0.000675    1.000511    0.817777    11.00000    0.02298    0.02424 =
         0.05780   -0.02398    0.00998   -0.01013
AFIX 137
H15A  2    0.051856    1.024871    0.800227    11.00000   -1.50000
H15B  2   -0.013164    0.999125    0.874113    11.00000   -1.50000
H15C  2   -0.065586    1.046502    0.783423    11.00000   -1.50000
AFIX   0
C16   1    0.202754    0.920908    0.953724    11.00000    0.02059    0.03079 =
         0.05445   -0.02952    0.00883   -0.01402
AFIX  13
H16   2    0.193561    0.933666    0.894183    11.00000   -1.20000
AFIX   0
C17   1    0.319494    0.877919    0.977298    11.00000    0.02291    0.03791 =
         0.06583   -0.03702    0.01328   -0.01627
AFIX 137
H17A  2    0.357721    0.812880    0.965386    11.00000   -1.50000
H17B  2    0.330210    0.866936    1.035211    11.00000   -1.50000
H17C  2    0.344891    0.926566    0.946308    11.00000   -1.50000
AFIX   0
C18   1    0.140397    1.023328    0.971615    11.00000    0.02440    0.03336 =
         0.07670   -0.03741    0.01308   -0.01470
AFIX 137
H18A  2    0.161064    1.074204    0.937395    11.00000   -1.50000
H18B  2    0.154502    1.014295    1.028631    11.00000   -1.50000
H18C  2    0.065929    1.046684    0.960210    11.00000   -1.50000
AFIX   0
C19   1    0.090155    0.644936    0.958654    11.00000    0.02114    0.02444 =
         0.03723   -0.01427    0.00549   -0.01327
AFIX  13
H19   2    0.089080    0.673705    0.898809    11.00000   -1.20000
AFIX   0
C20   1   -0.013524    0.640148    0.977187    11.00000    0.02665    0.03290 =
         0.04766   -0.01338    0.00514   -0.01866
AFIX 137
H20A  2   -0.024273    0.601317    0.945822    11.00000   -1.50000
H20B  2   -0.070625    0.709561    0.962539    11.00000   -1.50000
H20C  2   -0.011769    0.606513    1.035012    11.00000   -1.50000
AFIX   0
C21   1    0.180639    0.537124    0.985135    11.00000    0.02867    0.02670 =
         0.04433   -0.01879    0.00408   -0.01233
AFIX 137
H21A  2    0.169925    0.494219    0.958079    11.00000   -1.50000
H21B  2    0.183823    0.507753    1.043840    11.00000   -1.50000
H21C  2    0.246025    0.540467    0.970419    11.00000   -1.50000
AFIX   0
C6    1    0.133949    0.790960    0.955918    11.00000    0.01405    0.02547 =
         0.03959   -0.02133    0.00846   -0.00763
RESI 0
RESI 4 CY
C1    1    0.529672    0.950704    0.735992    11.00000    0.02125    0.02111 =
         0.04962   -0.01347    0.00778   -0.01278
AFIX  13
H1    2    0.587626    0.970041    0.734904    11.00000   -1.20000
AFIX   0
C2    1    0.503471    0.956806    0.649751    11.00000    0.03066    0.02603 =
         0.04181   -0.00861    0.01247   -0.01394
AFIX  23
H2A   2    0.566541    0.911462    0.629275    11.00000   -1.20000
H2AB  2    0.450091    0.932548    0.650485    11.00000   -1.20000
AFIX   0
C3    1    0.463048    1.065843    0.593075    11.00000    0.03815    0.03202 =
         0.05542   -0.00188    0.01186   -0.01557
AFIX  23
H3A   2    0.518708    1.087876    0.588387    11.00000   -1.20000
H3AB  2    0.444137    1.067737    0.538582    11.00000   -1.20000
AFIX   0
C4    1    0.368464    1.139107    0.624075    11.00000    0.03691    0.02538 =
         0.06311   -0.00314    0.00384   -0.01108
AFIX  23
H4A   2    0.310717    1.120588    0.624623    11.00000   -1.20000
H4AB  2    0.345420    1.209504    0.587463    11.00000   -1.20000
AFIX   0
C5    1    0.394915    1.134734    0.709605    11.00000    0.03306    0.02229 =
         0.07613   -0.01743    0.00355   -0.00919
AFIX  23
H5A   2    0.448627    1.158751    0.708102    11.00000   -1.20000
H5AB  2    0.332050    1.180874    0.729713    11.00000   -1.20000
AFIX   0
C6    1    0.434876    1.026252    0.767281    11.00000    0.02321    0.02518 =
         0.05369   -0.01934    0.00391   -0.00923
AFIX  23
H6A   2    0.378692    1.004815    0.773038    11.00000   -1.20000
H6AB  2    0.454693    1.025031    0.821279    11.00000   -1.20000
AFIX   0
RESI 0
RESI 5 CY
C1    1    0.597382    0.829371    0.904925    11.00000    0.01852    0.02514 =
         0.04484   -0.02355    0.00812   -0.01174
AFIX  13
H1    2    0.527327    0.867873    0.922581    11.00000   -1.20000
AFIX   0
C2    1    0.646417    0.724951    0.969456    11.00000    0.05104    0.03717 =
         0.03334   -0.01946    0.01311   -0.03204
AFIX  23
H2A   2    0.606266    0.687061    0.968249    11.00000   -1.20000
H2AB  2    0.718394    0.685009    0.957227    11.00000   -1.20000
AFIX   0
C3    1    0.648124    0.736268    1.053928    11.00000    0.05823    0.06278 =
         0.03831   -0.03050    0.01908   -0.04419
AFIX  23
H3A   2    0.575855    0.769198    1.068656    11.00000   -1.20000
H3AB  2    0.684131    0.667763    1.093778    11.00000   -1.20000
AFIX   0
C4    1    0.703474    0.800198    1.057550    11.00000    0.03626    0.05423 =
         0.04827   -0.03407    0.01218   -0.02752
AFIX  23
H4A   2    0.696578    0.812434    1.110914    11.00000   -1.20000
H4AB  2    0.778451    0.762223    1.051375    11.00000   -1.20000
AFIX   0
C5    1    0.657563    0.901790    0.991243    11.00000    0.04086    0.04413 =
         0.08238   -0.04136   -0.00279   -0.02185
AFIX  23
H5A   2    0.697614    0.939678    0.992758    11.00000   -1.20000
H5AB  2    0.584918    0.942932    1.001418    11.00000   -1.20000
AFIX   0
C6    1    0.659041    0.888437    0.907542    11.00000    0.03369    0.02647 =
         0.05818   -0.01230   -0.00628   -0.01887
AFIX  23
H6A   2    0.731720    0.850567    0.895584    11.00000   -1.20000
H6AB  2    0.627672    0.956158    0.866108    11.00000   -1.20000
AFIX   0
RESI 0
SADI C1_6 P1_1 C1_16 P1_1
SIMU 0.001 C1_6 > C6_16
ISOR 0.005 C1_6 > C6_16
SAME_CY C1 > C6
RESI 6 CY
PART 1 21
C1    1    0.700284    0.738537    0.773698    21.00000    0.02579    0.03046 =
         0.03683   -0.01867    0.00740   -0.01147
AFIX  13
H1    2    0.739362    0.681503    0.823328    21.00000   -1.20000
AFIX   0
C2    1    0.682101    0.689265    0.714193    21.00000    0.02679    0.03083 =
         0.03710   -0.01862    0.00798   -0.01118
AFIX  23
H2A   2    0.627040    0.667630    0.732424    21.00000   -1.20000
H2AB  2    0.658428    0.739954    0.659873    21.00000   -1.20000
AFIX   0
C3    1    0.783096    0.596176    0.709461    21.00000    0.02784    0.03182 =
         0.03745   -0.01836    0.00876   -0.01017
AFIX  23
H3A   2    0.772757    0.569078    0.667316    21.00000   -1.20000
H3B   2    0.802131    0.541629    0.761913    21.00000   -1.20000
AFIX   0
C4    1    0.870778    0.628732    0.688854    21.00000    0.02780    0.03276 =
         0.03818   -0.01845    0.00838   -0.00949
AFIX  23
H4A   2    0.865946    0.657237    0.629307    21.00000   -1.20000
H4B   2    0.937591    0.565915    0.704513    21.00000   -1.20000
AFIX   0
C5    1    0.878267    0.709990    0.727236    21.00000    0.02633    0.03166 =
         0.03741   -0.01746    0.00825   -0.01108
AFIX  23
H5A   2    0.919574    0.672639    0.780174    21.00000   -1.20000
H5AB  2    0.915336    0.745020    0.691196    21.00000   -1.20000
AFIX   0
C6    1    0.771633    0.789949    0.738898    21.00000    0.02537    0.03090 =
         0.03717   -0.01766    0.00793   -0.01191
AFIX  23
H6A   2    0.739414    0.842412    0.686376    21.00000   -1.20000
H6AB  2    0.779775    0.824144    0.776400    21.00000   -1.20000
AFIX   0
RESI 0
PART 0
RESI 16 CY
PART 2 -21
C1    1    0.694909    0.727249    0.782513   -21.00000    0.02584    0.03061 =
         0.03691   -0.01846    0.00750   -0.01156
AFIX  13
H1    2    0.718034    0.667259    0.832464   -21.00000   -1.20000
AFIX   0
C2    1    0.690353    0.683677    0.714231   -21.00000    0.02679    0.03089 =
         0.03711   -0.01854    0.00799   -0.01124
AFIX  23
H2A   2    0.648145    0.645825    0.729780   -21.00000   -1.20000
H2AB  2    0.655365    0.740869    0.664534   -21.00000   -1.20000
AFIX   0
C3    1    0.798501    0.612098    0.696143   -21.00000    0.02760    0.03149 =
         0.03743   -0.01833    0.00880   -0.01063
AFIX  23
H3A   2    0.833360    0.555114    0.745982   -21.00000   -1.20000
H3B   2    0.790379    0.582614    0.654938   -21.00000   -1.20000
AFIX   0
C4    1    0.867754    0.664898    0.665765   -21.00000    0.02719    0.03145 =
         0.03745   -0.01762    0.00898   -0.01078
AFIX  23
H4A   2    0.830705    0.734911    0.628272   -21.00000   -1.20000
H4B   2    0.931953    0.623641    0.643799   -21.00000   -1.20000
AFIX   0
C5    1    0.884990    0.660308    0.762857   -21.00000    0.02645    0.03188 =
         0.03775   -0.01787    0.00819   -0.01093
AFIX  23
H5A   2    0.889310    0.596158    0.801412   -21.00000   -1.20000
H5AB  2    0.948272    0.667194    0.771934   -21.00000   -1.20000
AFIX   0
C6    1    0.784655    0.754469    0.769985   -21.00000    0.02581    0.03131 =
         0.03722   -0.01805    0.00771   -0.01143
AFIX  23
H6A   2    0.795072    0.775441    0.816147   -21.00000   -1.20000
H6AB  2    0.769054    0.812371    0.720106   -21.00000   -1.20000
RESI 0
AFIX   0
HKLF 4


REM  test_a.res in P-1
REM wR2 = 0.048144, GooF = S = 1.04285, Restrained GooF = 1.06070 for all data
REM R1 = 0.020831 for 10942 Fo > 4sig(Fo) and 0.022812 for all 11548 data
REM 660 parameters refined using 325 restraints

END

WGHT      0.0161      4.4175

REM Highest difference peak  1.629,  deepest hole -1.178,  1-sigma level  0.057
Q1    1  -0.2875  1.0946  0.7633  11.00000  0.05    1.63
Q2    1   0.5172  0.7113  0.8226  11.00000  0.05    0.89
Q3    1  -0.2631  1.1336  0.7114  11.00000  0.05    0.74
Q4    1   0.8549  0.5924  0.7159  11.00000  0.05    0.61
Q5    1   0.3820  0.8207  0.7892  11.00000  0.05    0.49
Q6    1   0.4491  0.7698  0.7633  11.00000  0.05    0.42
Q7    1   0.9036  0.6293  0.8025  11.00000  0.05    0.40
Q8    1   0.8431  0.6673  0.6543  11.00000  0.05    0.39
Q9    1   0.8328  0.7056  0.6078  11.00000  0.05    0.36
Q10   1   0.3372  0.6810  0.8241  11.00000  0.05    0.33
;
_shelx_res_checksum   17047

_shelx_hkl_file
;
  -2   0   0 1436.66   40.10
  -2   0   0 1516.05   40.00
  -2   0   0 1509.35   40.10
  -2   0   0 1572.64   40.00
  -2   0   0 1544.25   46.80
   2   0   0 1548.25   38.90
   2   0   0 1596.44   40.00
   2   0   0 1517.65   40.10
   2   0   0 1583.74   40.20
   2   0   0 1574.24   46.70
   2   0   0 1487.25   40.00
   2   0   0 1562.94   39.80
  -3   0   0 1551.24   55.29
  -3   0   0 1530.95   40.90
  -3   0   0 1536.25   41.10
  -3   0   0 1509.85   41.20
  -3   0   0 1646.14   41.60
  -3   0   0 1518.95   41.50
   3   0   0 1552.94   39.50
   3   0   0 1551.54   41.50
   3   0   0 1557.24   40.90
   3   0   0 1507.05   41.30
   3   0   0 1590.44   50.79
   3   0   0 1593.34   41.20
   3   0   0 1513.95   41.50
  -4   0   0  186.28    7.80
  -4   0   0  174.58    7.80
  -4   0   0  181.48    8.40
  -4   0   0  182.18    8.20
  -4   0   0  182.98   15.40
  -4   0   0  168.38    7.50
   4   0   0  192.48    8.00
   4   0   0  166.58    8.20
   4   0   0  194.38   15.90
   4   0   0  172.58    5.90
   4   0   0  176.08    7.90
   4   0   0  174.68    8.50
  -5   0   0  351.96   23.50
  -5   0   0  369.16   13.40
  -5   0   0  344.27   12.70
  -5   0   0  326.97   13.30
  -5   0   0  338.77   13.60
   5   0   0  346.27   13.00
   5   0   0  344.07   10.40
   5   0   0  369.86   14.10
   5   0   0  344.47   13.80
   5   0   0  337.97   23.00
  -6   0   0   48.80   13.50
  -6   0   0   58.39    5.90
  -6   0   0   63.29    7.50
  -6   0   0   60.99    6.90
  -6   0   0   61.29    7.10
  -6   0   0   59.49    6.70
   6   0   0   55.39    6.00
   6   0   0   56.39    4.10
   6   0   0   56.39    7.30
   6   0   0   54.49    6.40
   6   0   0   45.90    6.70
   6   0   0   67.59   15.00
  -7   0   0  715.13   23.70
  -7   0   0  657.43   22.50
  -7   0   0  727.03   23.20
  -7   0   0  639.44   23.90
  -7   0   0  633.54   39.20
  -7   0   0  636.74   23.10
   7   0   0  708.13   19.30
   7   0   0  663.03   24.10
   7   0   0  683.83   23.20
   7   0   0  682.43   23.70
   7   0   0  677.93   39.30
   7   0   0  668.13   23.70
  -8   0   0 1140.99   35.80
  -8   0   0 1289.87   37.60
  -8   0   0 1110.19   37.50
  -8   0   0 1210.18   59.69
  -8   0   0 1182.88   36.70
   8   0   0 1158.38   36.70
   8   0   0 1175.08   37.10
   8   0   0 1198.88   37.60
   8   0   0 1162.18   55.89
   8   0   0 1172.88   37.90
   8   0   0 1200.88   32.00
  -9   0   0  805.42   50.69
  -9   0   0  917.51   30.60
  -9   0   0  826.22   30.90
  -9   0   0  829.42   29.00
  -9   0   0  860.81   29.90
   9   0   0  870.41   32.10
   9   0   0  881.71   30.10
   9   0   0  875.01   51.29
   9   0   0  847.72   30.40
   9   0   0  944.61   31.30
   9   0   0  893.41   24.70
 -10   0   0  321.87   36.80
 -10   0   0  284.47   17.80
 -10   0   0  298.17   20.30
 -10   0   0  327.07   16.80
 -10   0   0  294.87   16.30
  10   0   0  287.17   16.70
  10   0   0  300.97   11.00
  10   0   0  297.37   18.20
  10   0   0  297.07   33.90
  10   0   0  281.97   17.60
  10   0   0  294.07   16.50
 -11   0   0  538.95   49.20
 -11   0   0  547.75   25.60
 -11   0   0  549.05   23.60
 -11   0   0  550.24   24.20
 -11   0   0  563.94   24.40
  11   0   0  524.25   23.80
  11   0   0  530.45   45.70
  11   0   0  529.35   24.70
  11   0   0  552.04   26.30
  11   0   0  559.74   17.30
 -12   0   0  805.12   31.90
 -12   0   0  821.72   31.10
 -12   0   0  738.13   33.20
 -12   0   0  798.12   31.10
 -12   0   0  751.42   62.39
  12   0   0  801.02   36.80
  12   0   0  814.02   23.50
  12   0   0  798.42   33.90
  12   0   0  806.62   32.10
  12   0   0  723.53   54.49
  12   0   0  813.62   32.60
 -13   0   0  469.55   24.50
 -13   0   0  469.75   24.10
 -13   0   0  498.05   59.59
 -13   0   0  470.95   26.40
 -13   0   0  512.15   25.00
  13   0   0  482.35   25.50
  13   0   0  475.25   27.40
  13   0   0  487.35   25.70
  13   0   0  509.15   25.20
  13   0   0  518.15   51.49
 -14   0   0   26.00   11.30
 -14   0   0   36.40   12.10
 -14   0   0   22.50    7.80
 -14   0   0    6.20    9.30
  14   0   0   11.90   11.10
  14   0   0   18.20   11.80
  14   0   0    9.70    9.30
  14   0   0   15.20    8.50
  14   0   0   12.50   34.30
 -15   0   0    3.80    7.10
 -15   0   0   18.10   12.50
 -15   0   0   35.50   12.60
 -15   0   0   12.50   11.30
  15   0   0   20.70   12.80
  15   0   0   -6.00   11.70
  15   0   0   10.30   10.30
  15   0   0    9.90    9.60
 -16   0   0   40.20   14.40
 -16   0   0   22.20   11.00
 -16   0   0   17.20   19.00
 -16   0   0   33.00   13.10
  16   0   0   10.70   10.80
  16   0   0   24.10    9.70
  15  -1   0  141.09   26.90
  15  -1   0  105.29   16.40
  15  -1   0  100.99   16.30
 -15   1   0  156.08   26.10
 -15   1   0  126.29   17.20
 -15   1   0  117.89   17.40
 -15   1   0  115.89   17.00
  14  -1   0   83.89   14.40
  14  -1   0  104.39   16.10
  14  -1   0   99.89   15.10
  14  -1   0   84.69   14.00
 -14   1   0  105.79   15.20
 -14   1   0  117.69   16.80
 -14   1   0  138.29   16.40
 -14   1   0  119.49   14.70
  13  -1   0  175.78   17.80
  13  -1   0  144.89   16.90
  13  -1   0  137.79   36.80
  13  -1   0  173.38   19.20
  13  -1   0  179.58   18.50
 -13   1   0  184.18   17.60
 -13   1   0  147.39   42.60
 -13   1   0  137.29   16.80
 -13   1   0  166.98   16.20
 -13   1   0  166.88   17.90
  12  -1   0   98.79   30.70
  12  -1   0   85.69   12.00
  12  -1   0  102.69   14.50
  12  -1   0   89.89   12.70
  12  -1   0   85.59   13.30
 -12   1   0   83.49   12.90
 -12   1   0   98.19   12.10
 -12   1   0  128.49   40.30
 -12   1   0  109.79   13.90
 -12   1   0   88.89   11.20
  11  -1   0   21.80   21.90
  11  -1   0   83.39    6.50
  11  -1   0   74.49   11.70
  11  -1   0   59.39   11.50
  11  -1   0   79.99   12.60
  11  -1   0   62.89    9.50
 -11   1   0   77.19    9.70
 -11   1   0   67.59   10.50
 -11   1   0   66.09   11.30
 -11   1   0   68.39   26.20
 -11   1   0   82.19   13.60
  10  -1   0  183.38   13.90
  10  -1   0  180.08    8.40
  10  -1   0  151.68   28.60
  10  -1   0  216.58   17.10
  10  -1   0  199.08   16.00
  10  -1   0  166.68   13.90
 -10   1   0  175.18   13.50
 -10   1   0  212.88   35.50
 -10   1   0  177.28   13.50
 -10   1   0  186.58   15.20
 -10   1   0  203.38   16.10
   9  -1   0  416.16   37.20
   9  -1   0  434.46   21.70
   9  -1   0  424.96   19.60
   9  -1   0  441.66   20.10
   9  -1   0  437.06   14.10
   9  -1   0  465.15   20.80
  -9   1   0  395.36   39.00
  -9   1   0  470.15   19.70
  -9   1   0  443.76   21.20
  -9   1   0  438.16   19.50
  -9   1   0  463.25   20.70
  -9   1   0  427.16   18.70
   8  -1   0   63.99    9.40
   8  -1   0   91.29   20.00
   8  -1   0   57.09    7.90
   8  -1   0   60.29    4.90
   8  -1   0   53.79    7.30
   8  -1   0   58.19    8.70
  -8   1   0   74.19    8.60
  -8   1   0   56.49    8.20
  -8   1   0   78.79    8.70
  -8   1   0   53.99    8.50
  -8   1   0   81.39   21.10
  -8   1   0   50.29    7.00
   7  -1   0  392.36   12.20
   7  -1   0  390.66   31.30
   7  -1   0  377.96   16.40
   7  -1   0  358.26   17.20
   7  -1   0  367.96   17.10
   7  -1   0  385.26   16.40
  -7   1   0  371.56   15.20
  -7   1   0  371.36   17.20
  -7   1   0  384.46   31.10
  -7   1   0  417.46   16.70
  -7   1   0  418.86   16.40
  -7   1   0  389.46   16.90
   6  -1   0 3047.40   78.79
   6  -1   0 2922.91   99.69
   6  -1   0 2973.20   75.79
   6  -1   0 2821.92   79.79
   6  -1   0 2998.10   80.69
   6  -1   0 3057.49   80.59
   6  -1   0 3004.80   79.99
  -6   1   0 2917.11   78.49
  -6   1   0 2845.52   80.29
  -6   1   0 2936.21   79.69
  -6   1   0 3144.59   79.99
  -6   1   0 3020.20   79.99
  -6   1   0 2823.92  100.49
   5  -1   0 1906.91   52.49
   5  -1   0 1886.21   52.69
   5  -1   0 1923.81   51.19
   5  -1   0 1927.91   52.29
   5  -1   0 1873.71   68.59
   5  -1   0 1854.61   52.29
  -5   1   0 1829.62   50.79
  -5   1   0 1971.10   52.19
  -5   1   0 1830.22   51.99
  -5   1   0 1870.11   52.69
  -5   1   0 1865.01   69.49
  -5   1   0 1903.21   52.09
   4  -1   0 1758.92   48.10
   4  -1   0 1807.62   46.70
   4  -1   0 1799.72   61.99
   4  -1   0 1739.73   47.90
   4  -1   0 1709.33   47.80
   4  -1   0 1733.33   47.60
  -4   1   0 1781.12   47.70
  -4   1   0 1728.43   47.70
  -4   1   0 1656.73   47.90
  -4   1   0 1748.13   62.19
  -4   1   0 1787.32   47.70
  -4   1   0 1717.43   46.80
   3  -1   0   36.10    3.60
   3  -1   0   42.90    9.00
   3  -1   0   29.60    4.00
   3  -1   0   36.20    3.70
   3  -1   0   34.00    3.90
   3  -1   0   36.70    4.30
  -3   1   0   36.20    3.60
  -3   1   0   36.50    4.10
  -3   1   0   29.90    3.90
  -3   1   0   38.20    8.20
  -3   1   0   40.70    3.70
  -3   1   0   39.20    4.00
   2  -1   0  413.96   12.00
   2  -1   0  414.76   13.10
   2  -1   0  417.66   12.80
   2  -1   0  396.76   13.00
   2  -1   0  438.96   20.20
   2  -1   0  410.56   12.80
  -2   1   0  432.76   19.90
  -2   1   0  437.46   12.90
  -2   1   0  404.76   12.70
  -2   1   0  416.06   13.00
  -2   1   0  422.36   13.10
  -2   1   0  398.46   12.00
   1  -1   0  466.15   18.30
   1  -1   0  457.05   13.20
  -1   1   0  499.25   13.70
  -1   1   0  423.56   14.90
  -1   1   0  474.05   13.10
  -1   1   0  445.96   13.20
  -2  -1   0  482.55   18.90
  -2  -1   0  486.55   14.10
  -2  -1   0  485.25   13.60
  -2  -1   0  495.55   13.90
   2   1   0  483.15   14.60
   2   1   0  500.95   18.80
   2   1   0  489.95   13.70
   2   1   0  480.25   13.70
  -3  -1   0 1093.09   30.00
  -3  -1   0 1134.19   29.10
  -3  -1   0 1055.79   38.00
  -3  -1   0 1062.29   30.30
  -3  -1   0 1149.19   30.40
   3   1   0 1060.89   30.10
   3   1   0 1181.18   30.80
   3   1   0 1193.58   30.10
   3   1   0 1153.88   29.10
   3   1   0 1115.29   38.20
   3   1   0 1098.69   30.30
  -4  -1   0  950.00   27.80
  -4  -1   0  987.00   25.80
  -4  -1   0  950.80   37.90
  -4  -1   0  945.41   27.30
  -4  -1   0 1038.20   28.10
   4   1   0 1004.60   27.30
   4   1   0  961.50   27.70
   4   1   0 1024.60   25.90
   4   1   0  939.61   37.20
   4   1   0  939.31   27.50
  -5  -1   0  348.27   13.50
  -5  -1   0  308.07   22.00
  -5  -1   0  345.57   13.20
  -5  -1   0  346.57   10.80
  -5  -1   0  345.97   13.00
  -5  -1   0  403.76   14.00
   5   1   0  363.46   10.90
   5   1   0  339.97   22.70
   5   1   0  349.87   13.50
   5   1   0  413.96   15.20
   5   1   0  380.66   13.50
   5   1   0  353.76   13.70
  -6  -1   0 1741.43   48.30
  -6  -1   0 1754.42   49.00
  -6  -1   0 1719.23   65.39
  -6  -1   0 1693.33   48.90
  -6  -1   0 1717.93   48.20
   6   1   0 1749.43   45.50
   6   1   0 1746.43   49.10
   6   1   0 1739.73   48.30
   6   1   0 1762.42   64.79
   6   1   0 1806.02   49.30
   6   1   0 1754.02   48.60
  -7  -1   0 1583.64   43.60
  -7  -1   0 1418.36   43.20
  -7  -1   0 1430.86   61.89
  -7  -1   0 1491.15   42.50
  -7  -1   0 1411.16   42.20
   7   1   0 1463.25   42.40
   7   1   0 1461.05   43.40
   7   1   0 1490.45   39.00
   7   1   0 1441.26   42.80
   7   1   0 1455.05   60.29
   7   1   0 1523.45   43.60
  -8  -1   0 1165.88   56.69
  -8  -1   0 1131.39   35.20
  -8  -1   0 1142.89   35.20
  -8  -1   0 1243.68   36.70
  -8  -1   0 1075.79   36.10
   8   1   0 1166.78   35.50
   8   1   0 1154.88   36.40
   8   1   0 1241.58   56.29
   8   1   0 1126.19   31.40
   8   1   0 1121.29   35.80
   8   1   0 1143.09   36.60
  -9  -1   0  114.29   10.20
  -9  -1   0  115.99   11.40
  -9  -1   0  125.79   10.70
  -9  -1   0  135.39   24.30
  -9  -1   0  134.69   11.90
   9   1   0  119.59   10.40
   9   1   0  116.59   10.40
   9   1   0  122.19   18.80
   9   1   0  119.39   11.90
   9   1   0  158.78   25.70
   9   1   0  115.09    6.60
 -10  -1   0   68.19   18.90
 -10  -1   0   74.19   10.10
 -10  -1   0   49.50    8.70
 -10  -1   0   63.19    9.50
  10   1   0   64.39    9.10
  10   1   0   45.70    7.20
  10   1   0   70.49   10.20
  10   1   0   67.49    6.10
  10   1   0   66.49   20.00
  10   1   0   59.29   10.00
 -11  -1   0    8.90    5.00
 -11  -1   0   20.90   19.60
 -11  -1   0   13.50    7.70
 -11  -1   0   19.40    8.00
 -11  -1   0   25.00    8.70
  11   1   0   16.50    4.00
  11   1   0   30.60    8.70
  11   1   0   35.20    9.40
  11   1   0   10.30   16.50
  11   1   0   25.30    9.10
  11   1   0   14.90    6.80
 -12  -1   0   10.20    8.80
 -12  -1   0    6.10    9.00
 -12  -1   0   -5.50    6.70
 -12  -1   0   12.20    7.40
 -12  -1   0   -2.90   22.80
  12   1   0   -8.70   19.20
  12   1   0    6.30    8.50
  12   1   0    3.30    7.40
  12   1   0    8.70    6.70
  12   1   0    9.50    4.10
  12   1   0    2.90    8.80
 -13  -1   0  134.99   37.90
 -13  -1   0  212.58   17.90
 -13  -1   0  179.28   17.00
 -13  -1   0  207.28   16.40
 -13  -1   0  171.18   18.00
  13   1   0  190.48   18.70
  13   1   0  190.68   17.20
  13   1   0  188.18   18.70
  13   1   0  189.58    9.90
  13   1   0  181.08   16.10
  13   1   0  207.28   38.20
 -14  -1   0  769.12   32.90
 -14  -1   0  801.02   35.60
 -14  -1   0  791.82   33.40
 -14  -1   0  805.32   32.80
 -14  -1   0  734.83   70.59
  14   1   0  755.22   34.10
  14   1   0  752.42   61.39
  14   1   0  778.92   33.90
  14   1   0  800.52   36.00
  14   1   0  791.32   33.30
 -15  -1   0  453.55   29.60
 -15  -1   0  439.16   25.90
 -15  -1   0  425.66   25.60
 -15  -1   0  427.06   26.20
  15   1   0  426.06   26.50
  15   1   0  499.05   30.00
  15   1   0  421.16   25.30
  15   1   0  442.86   26.40
 -16  -1   0  437.66   27.10
 -16  -1   0  370.76   26.10
 -16  -1   0  406.26   26.80
  16   1   0  396.56   26.40
  16   1   0  419.36   26.80
  16   1   0  400.96   27.60
  15  -2   0   39.90   14.50
 -15   2   0   31.80   12.60
 -15   2   0   29.60   11.50
 -15   2   0   49.90   13.20
 -15   2   0   53.19   15.30
  14  -2   0   24.90   12.90
  14  -2   0   26.60   10.70
  14  -2   0   21.30    9.80
  14  -2   0   27.60   12.40
 -14   2   0    4.60    7.30
 -14   2   0   48.70   13.10
 -14   2   0   16.30   12.20
 -14   2   0   10.50   10.80
  13  -2   0   -1.20    8.50
  13  -2   0   43.40   32.80
  13  -2   0   11.30   10.90
  13  -2   0    1.20    7.80
  13  -2   0   -0.10   11.00
 -13   2   0   -5.70    8.40
 -13   2   0   16.30   10.80
 -13   2   0   -1.30    9.80
 -13   2   0    8.20    7.20
  12  -2   0  354.96   23.10
  12  -2   0  339.37   21.60
  12  -2   0  355.36   21.20
  12  -2   0  284.17   42.50
  12  -2   0  340.27   24.20
 -12   2   0  351.66   20.20
 -12   2   0  276.27   46.90
 -12   2   0  328.17   22.50
 -12   2   0  335.77   20.10
 -12   2   0  347.77   21.70
  11  -2   0  774.12   33.30
  11  -2   0  772.72   31.40
  11  -2   0  812.82   33.80
  11  -2   0  801.52   22.90
  11  -2   0  699.93   54.19
  11  -2   0  803.32   31.80
 -11   2   0  727.53   61.39
 -11   2   0  707.03   32.10
 -11   2   0  817.92   31.10
 -11   2   0  790.12   31.20
 -11   2   0  779.22   29.30
  10  -2   0  616.24   18.30
  10  -2   0  568.94   25.70
  10  -2   0  605.54   25.60
  10  -2   0  525.65   45.90
  10  -2   0  602.64   27.20
  10  -2   0  600.54   26.20
 -10   2   0  598.94   26.80
 -10   2   0  571.44   50.39
 -10   2   0  585.94   25.60
 -10   2   0  606.64   25.10
 -10   2   0  598.24   25.00
 -10   2   0  563.44   23.60
   9  -2   0  657.93   25.90
   9  -2   0  662.13   19.40
   9  -2   0  607.54   26.10
   9  -2   0  606.94   26.60
   9  -2   0  644.24   46.60
   9  -2   0  671.83   26.10
  -9   2   0  592.54   23.40
  -9   2   0  664.43   25.60
  -9   2   0  625.74   26.70
  -9   2   0  706.73   25.70
  -9   2   0  623.64   48.10
   8  -2   0  131.19   10.80
   8  -2   0  140.29   15.00
   8  -2   0  137.09   11.40
   8  -2   0   81.79   20.90
   8  -2   0  129.79    6.70
   8  -2   0  107.69   11.20
  -8   2   0  126.69   25.40
  -8   2   0  101.99    9.90
  -8   2   0  125.59   10.20
  -8   2   0  106.79   12.00
  -8   2   0  104.99   11.70
  -8   2   0  125.09   10.70
   7  -2   0  471.55   19.10
   7  -2   0  435.26   18.70
   7  -2   0  452.05   20.00
   7  -2   0  463.15   17.80
   7  -2   0  471.15   14.40
   7  -2   0  455.15   19.70
   7  -2   0  425.16   34.50
  -7   2   0  457.75   17.30
  -7   2   0  482.75   18.70
  -7   2   0  470.75   18.90
  -7   2   0  463.35   20.00
  -7   2   0  459.85   36.30
  -7   2   0  444.26   19.30
   6  -2   0  620.44   39.40
   6  -2   0  760.72   23.30
   6  -2   0  714.13   25.10
   6  -2   0  723.53   25.40
   6  -2   0  712.63   24.60
   6  -2   0  731.23   24.60
  -6   2   0  728.73   22.90
  -6   2   0  665.93   24.40
  -6   2   0  735.33   24.60
  -6   2   0  702.93   25.20
  -6   2   0  747.83   24.40
  -6   2   0  678.13   41.30
   5  -2   0  320.47   13.70
   5  -2   0  316.07   14.50
   5  -2   0  316.77   25.80
   5  -2   0  332.27   12.60
   5  -2   0  318.67   14.60
   5  -2   0  308.77   13.40
  -5   2   0  335.27   13.40
  -5   2   0  314.57   14.20
  -5   2   0  335.67   13.80
  -5   2   0  342.87   27.10
  -5   2   0  302.17   12.20
  -5   2   0  290.17   14.20
   4  -2   0   41.60   10.50
   4  -2   0   32.80    5.30
   4  -2   0   25.60    3.70
   4  -2   0   32.10    4.80
   4  -2   0   40.00    4.40
   4  -2   0   39.50    5.60
  -4   2   0   44.50   11.00
  -4   2   0   56.19    5.80
  -4   2   0   47.30    5.80
  -4   2   0   40.10    5.70
  -4   2   0   33.80    4.90
  -4   2   0   39.30    5.60
   3  -2   0 3153.68   94.99
   3  -2   0 3039.90   79.79
   3  -2   0 3007.50   79.49
   3  -2   0 2967.40   79.59
   3  -2   0 3078.29   77.99
  -3   2   0 3081.09   79.59
  -3   2   0 3028.60   94.19
  -3   2   0 3009.30   77.89
  -3   2   0 2925.91   79.19
  -3   2   0 3052.99   79.49
   2  -2   0 2471.65   81.69
   2  -2   0 2816.32   69.69
   2  -2   0 2657.63   71.19
   2  -2   0 2784.22   71.09
   2  -2   0 2713.73   71.09
  -2   2   0 2727.43   70.89
  -2   2   0 2814.72   71.19
  -2   2   0 2776.62   69.59
  -2   2   0 2739.33   71.29
  -2   2   0 2713.53   71.09
   1  -2   0  736.03   21.00
   1  -2   0  766.02   19.80
   1  -2   0  738.33   21.20
   1  -2   0  756.62   21.00
  -1   2   0  715.63   21.10
  -1   2   0  730.93   21.00
  -1   2   0  752.92   19.80
   0  -2   0 2556.44   68.89
   0  -2   0 2604.94   68.29
   0  -2   0 2711.33   68.19
   0  -2   0 2777.12   67.49
   0  -2   0 2615.74   68.49
   0   2   0 2621.04   68.19
   0   2   0 2733.33   68.69
   0   2   0 2726.33   74.89
   0   2   0 2714.63   68.49
  -1  -2   0  802.72   26.00
  -1  -2   0  792.02   21.50
  -1  -2   0  812.42   21.90
  -1  -2   0  786.52   21.30
   1   2   0  796.62   21.40
   1   2   0  814.02   21.70
   1   2   0  780.82   21.40
   1   2   0  809.22   26.30
  -2  -2   0   58.39    4.50
  -2  -2   0   50.19    3.20
  -2  -2   0   61.19    6.70
  -2  -2   0   52.39    3.60
  -2  -2   0   53.89    3.50
  -2  -2   0   55.59    5.10
   2   2   0   52.19    3.40
   2   2   0   49.90    3.30
   2   2   0   59.39    4.40
   2   2   0   55.79    3.50
   2   2   0   55.19    6.40
   2   2   0   48.50    4.50
  -3  -2   0 1255.67   34.40
  -3  -2   0 1332.67   35.80
  -3  -2   0 1305.77   35.60
  -3  -2   0 1325.37   44.20
  -3  -2   0 1277.37   34.10
  -3  -2   0 1271.87   34.90
   3   2   0 1304.97   34.60
   3   2   0 1266.37   35.70
   3   2   0 1284.57   34.60
   3   2   0 1321.47   34.10
   3   2   0 1283.77   42.70
  -4  -2   0  630.04   28.40
  -4  -2   0  572.64   17.70
  -4  -2   0  584.64   18.30
  -4  -2   0  588.24   16.80
  -4  -2   0  631.64   19.00
   4   2   0  564.64   17.90
   4   2   0  609.54   17.00
   4   2   0  571.14   17.90
   4   2   0  597.14   18.80
  -5  -2   0  396.76   13.70
  -5  -2   0  382.36   15.80
  -5  -2   0  417.66   24.60
  -5  -2   0  376.56   12.00
  -5  -2   0  393.66   14.10
   5   2   0  404.06   14.50
   5   2   0  441.26   24.40
   5   2   0  393.06   14.10
   5   2   0  384.46   14.10
   5   2   0  394.16   12.20
  -6  -2   0  210.08   10.60
  -6  -2   0  217.68   10.50
  -6  -2   0  204.38    7.90
  -6  -2   0  181.78   19.00
  -6  -2   0  209.18   10.70
  -6  -2   0  210.18   10.70
   6   2   0  217.68    9.90
   6   2   0  222.68   10.60
   6   2   0  248.78   20.50
   6   2   0  220.18   10.70
   6   2   0  207.68    8.20
   6   2   0  202.28   10.70
  -7  -2   0   14.10   11.00
  -7  -2   0   24.10    5.50
  -7  -2   0   15.20    5.70
  -7  -2   0   18.70    5.80
  -7  -2   0   29.00    6.00
  -7  -2   0   16.80    2.90
   7   2   0   17.10    3.20
   7   2   0    8.10   11.20
   7   2   0   16.20    4.70
   7   2   0   16.00    6.00
   7   2   0   13.20    4.10
   7   2   0   14.30    5.60
  -8  -2   0  588.24   21.40
  -8  -2   0  584.54   17.70
  -8  -2   0  586.04   21.10
  -8  -2   0  610.14   22.00
  -8  -2   0  561.94   37.40
  -8  -2   0  555.64   21.90
   8   2   0  557.14   22.00
   8   2   0  604.14   22.00
   8   2   0  608.24   17.90
   8   2   0  602.44   37.30
   8   2   0  573.44   21.60
   8   2   0  581.54   20.80
  -9  -2   0 1554.54   48.20
  -9  -2   0 1562.04   71.39
  -9  -2   0 1649.54   46.90
  -9  -2   0 1626.04   48.40
  -9  -2   0 1510.15   47.00
   9   2   0 1591.14   47.30
   9   2   0 1674.13   43.20
   9   2   0 1594.14   47.00
   9   2   0 1586.84   48.60
   9   2   0 1569.74   68.29
 -10  -2   0  989.30   33.00
 -10  -2   0  880.71   32.60
 -10  -2   0  894.31   54.89
 -10  -2   0  898.31   34.20
 -10  -2   0  910.01   31.60
  10   2   0  897.21   31.20
  10   2   0  961.30   27.00
  10   2   0  944.61   32.20
  10   2   0  920.31   52.09
  10   2   0  957.50   33.00
  10   2   0  923.01   33.10
 -11  -2   0   76.49   10.90
 -11  -2   0  100.89   25.90
 -11  -2   0   63.19   10.40
 -11  -2   0   59.59    9.20
 -11  -2   0   76.69   10.40
  11   2   0   55.89   10.60
  11   2   0   72.39   11.00
  11   2   0   68.49    9.30
  11   2   0   67.29   10.90
  11   2   0   39.70   21.10
 -12  -2   0  297.77   20.40
 -12  -2   0  296.87   18.60
 -12  -2   0  290.37   42.30
 -12  -2   0  283.97   21.40
  12   2   0  300.17   12.30
  12   2   0  258.97   17.80
  12   2   0  295.97   19.20
  12   2   0  316.97   20.60
  12   2   0  291.27   17.50
  12   2   0  239.88   34.70
 -13  -2   0  455.25   25.60
 -13  -2   0  506.15   24.30
 -13  -2   0  487.15   52.59
 -13  -2   0  478.55   23.70
 -13  -2   0  427.66   23.60
  13   2   0  515.75   26.60
  13   2   0  455.75   45.80
  13   2   0  453.35   24.30
  13   2   0  437.56   24.00
  13   2   0  470.05   16.40
  13   2   0  495.15   24.90
 -14  -2   0  162.88   42.40
 -14  -2   0  195.88   17.80
 -14  -2   0  198.18   18.30
 -14  -2   0  183.28   18.50
 -14  -2   0  185.38   19.80
  14   2   0  180.68   17.60
  14   2   0  201.08   20.40
  14   2   0  165.88   35.50
  14   2   0  216.28   20.70
  14   2   0  177.18   17.10
  14   2   0  187.08   10.50
 -15  -2   0  -10.40   10.50
 -15  -2   0   16.30   11.50
 -15  -2   0   19.40   10.80
 -15  -2   0    4.80    7.50
  15   2   0   -8.70    7.70
  15   2   0   11.80   11.80
  15   2   0    1.70   11.50
  15   2   0    5.30    8.90
 -16  -2   0  -16.90   11.50
 -16  -2   0   -7.70    8.70
 -16  -2   0   13.80   12.10
 -16  -2   0  -11.80   10.00
  16   2   0   11.20   11.20
  16   2   0   -0.40   11.90
  16   2   0    5.80   11.10
 -17  -2   0   69.49   16.80
 -17  -2   0   57.19   14.30
 -17  -2   0   77.09   18.10
 -17  -2   0   67.29   14.80
  17   2   0   66.59   15.10
  17   2   0   78.79   16.90
  17   2   0   67.19   17.50
  14  -3   0   25.00   12.70
  14  -3   0   39.20   13.30
 -14   3   0   25.90   10.00
 -14   3   0   30.90   12.30
 -14   3   0   18.80   10.80
  13  -3   0   51.69   12.90
  13  -3   0   59.69   12.20
 -13   3   0   66.59   11.90
 -13   3   0   58.49   12.90
 -13   3   0   75.69   12.20
 -13   3   0   69.59   15.50
  12  -3   0  162.08   36.10
  12  -3   0  167.98   17.70
  12  -3   0  183.48   18.90
 -12   3   0  191.98   18.70
 -12   3   0  184.58   16.30
 -12   3   0  128.19   42.80
 -12   3   0  186.68   19.70
 -12   3   0  175.68   16.40
  11  -3   0  149.09   16.10
  11  -3   0  187.38   17.90
  11  -3   0  167.48   15.40
  11  -3   0  150.58   35.20
  11  -3   0  167.08   17.80
 -11   3   0  120.89   14.80
 -11   3   0  106.79   33.20
 -11   3   0  175.68   15.30
 -11   3   0  167.28   15.40
 -11   3   0  142.79   15.60
 -11   3   0  153.68   20.70
  10  -3   0   36.50   10.00
  10  -3   0   18.00   22.10
  10  -3   0   34.70    9.50
  10  -3   0   34.10   10.30
  10  -3   0   30.90    8.50
 -10   3   0  -14.10   23.60
 -10   3   0   36.90    8.50
 -10   3   0   40.30   10.20
 -10   3   0   27.40   10.10
 -10   3   0   31.50   11.20
 -10   3   0   30.20    7.70
   9  -3   0 1251.77   41.50
   9  -3   0 1187.88   42.00
   9  -3   0 1180.48   40.90
   9  -3   0 1225.08   41.30
   9  -3   0 1215.18   67.29
   9  -3   0 1298.07   39.20
  -9   3   0 1212.48   40.30
  -9   3   0 1194.18   40.60
  -9   3   0 1130.39   67.89
  -9   3   0 1236.28   42.20
  -9   3   0 1175.58   37.90
  -9   3   0 1256.77   40.90
   8  -3   0  285.37   17.30
   8  -3   0  279.87   17.50
   8  -3   0  288.97   16.50
   8  -3   0  291.67   16.10
   8  -3   0  328.97   34.30
  -8   3   0  302.77   17.50
  -8   3   0  284.27   15.30
  -8   3   0  315.77   16.30
  -8   3   0  271.87   14.00
  -8   3   0  299.87   36.20
  -8   3   0  301.37   17.90
   7  -3   0  141.79   10.30
   7  -3   0  128.49   11.10
   7  -3   0  138.79   12.30
   7  -3   0  128.99   10.50
   7  -3   0  115.09   28.00
   7  -3   0  150.88   20.00
  -7   3   0  134.29   12.30
  -7   3   0  134.99   11.00
  -7   3   0  132.89   10.10
  -7   3   0  164.78   27.20
  -7   3   0  124.09    9.30
  -7   3   0  142.89   12.20
   6  -3   0  478.05   20.20
   6  -3   0  489.85   19.70
   6  -3   0  499.45   18.00
   6  -3   0  510.45   19.60
   6  -3   0  500.55   20.60
   6  -3   0  431.46   34.70
  -6   3   0  491.85   20.00
  -6   3   0  515.45   19.80
  -6   3   0  497.05   17.50
  -6   3   0  497.45   20.60
  -6   3   0  530.25   38.10
  -6   3   0  521.65   19.40
   5  -3   0  462.15   19.30
   5  -3   0  492.75   18.90
   5  -3   0  510.05   17.00
   5  -3   0  466.75   33.30
  -5   3   0  481.95   19.10
  -5   3   0  479.45   19.40
  -5   3   0  530.35   19.10
  -5   3   0  530.35   18.60
  -5   3   0  493.15   16.70
   4  -3   0 2458.45   86.79
   4  -3   0 2490.25   69.09
   4  -3   0 2512.45   68.89
   4  -3   0 2496.45   88.39
   4  -3   0 2587.24   69.29
   4  -3   0 2612.24   66.69
  -4   3   0 2528.15   68.99
  -4   3   0 2363.86   68.89
  -4   3   0 2598.04   68.89
  -4   3   0 2591.44   66.59
  -4   3   0 2598.24   68.69
   3  -3   0 2346.57   79.79
   3  -3   0 2297.97   64.89
   3  -3   0 2476.35   62.89
   3  -3   0 2510.35   65.19
   3  -3   0 2439.26   65.69
   3  -3   0 2519.35   82.19
  -3   3   0 2483.55   65.09
  -3   3   0 2360.86   64.99
  -3   3   0 2363.86   65.19
  -3   3   0 2345.17   62.79
  -3   3   0 2418.46   64.69
   2  -3   0   47.70    4.90
   2  -3   0   50.19    5.30
   2  -3   0   46.30   10.40
   2  -3   0   51.89   10.40
   2  -3   0   46.10    3.70
   2  -3   0   43.00    4.90
  -2   3   0   46.20    5.30
  -2   3   0   48.10    4.30
  -2   3   0   50.29    6.30
  -2   3   0   42.50    3.60
   1  -3   0   18.20    3.50
   1  -3   0   13.00    2.50
   1  -3   0   16.40    2.70
   1  -3   0   18.80    2.20
   1  -3   0   15.60    3.00
   1  -3   0   13.20    5.60
  -1   3   0   17.50    2.20
  -1   3   0   20.50    3.30
  -1   3   0   16.20    3.10
  -1   3   0   19.30    3.50
  -1   3   0   11.70    3.00
  -1   3   0   26.90    7.30
   0  -3   0   22.70    3.00
   0  -3   0   24.20    2.80
   0  -3   0   31.20    6.40
   0  -3   0   24.60    2.80
   0  -3   0   27.00    2.40
   0  -3   0   24.20    3.50
   0  -3   0   18.80    3.00
   0   3   0   24.60    3.30
   0   3   0   28.80    2.60
   0   3   0   28.10    6.00
   0   3   0   28.10    3.30
   0   3   0   20.30    2.80
   0   3   0   21.80    3.10
  -1  -3   0  879.71   24.80
  -1  -3   0  926.11   24.70
  -1  -3   0  871.31   24.30
  -1  -3   0  914.61   31.40
  -1  -3   0  898.71   24.90
   1   3   0  839.42   24.60
   1   3   0  908.91   25.00
   1   3   0  907.81   24.90
   1   3   0  913.01   24.50
   1   3   0  902.31   31.90
  -2  -3   0  608.84   18.30
  -2  -3   0  619.34   24.70
  -2  -3   0  638.94   18.40
  -2  -3   0  652.93   18.20
  -2  -3   0  642.34   18.80
   2   3   0  626.84   17.60
   2   3   0  660.33   18.30
   2   3   0  618.54   18.30
   2   3   0  642.44   18.60
   2   3   0  629.84   25.10
   2   3   0  633.74   19.50
   2   3   0  649.04   18.90
  -3  -3   0 1752.32   47.60
  -3  -3   0 1862.11   49.99
  -3  -3   0 1706.63   47.40
  -3  -3   0 1818.92   47.90
  -3  -3   0 1879.91   49.10
  -3  -3   0 1776.92   57.09
   3   3   0 1851.01   47.80
   3   3   0 1841.92   56.99
   3   3   0 1811.72   47.60
   3   3   0 1760.72   47.50
   3   3   0 1798.72   49.10
   3   3   0 1784.72   49.60
  -4  -3   0 4367.66  113.79
  -4  -3   0 4735.33  116.09
  -4  -3   0 4456.65  127.99
  -4  -3   0 4308.77  113.29
  -4  -3   0 4294.57  114.09
  -4  -3   0 4483.45  115.29
   4   3   0 4343.57  115.99
   4   3   0 4501.45  113.89
   4   3   0 4446.06  115.29
   4   3   0 4475.85  113.69
   4   3   0 4511.85  113.39
  -5  -3   0 3213.88   79.09
  -5  -3   0 2728.73   89.09
  -5  -3   0 2816.62   75.19
  -5  -3   0 2620.84   73.19
  -5  -3   0 2697.53   72.59
   5   3   0 2713.73   73.69
   5   3   0 2846.42   87.09
   5   3   0 2831.32   72.69
   5   3   0 2794.72   73.49
  -6  -3   0 2206.88   56.89
  -6  -3   0 2117.69   57.99
  -6  -3   0 2149.39   76.49
  -6  -3   0 2326.87   60.39
  -6  -3   0 2148.19   59.19
  -6  -3   0 2262.37   60.39
   6   3   0 2004.00   59.69
   6   3   0 2172.88   73.99
   6   3   0 1958.20   58.39
   6   3   0 2223.98   56.89
   6   3   0 2211.18   58.59
  -7  -3   0 1730.33   50.09
  -7  -3   0 1764.12   49.10
  -7  -3   0 1819.32   69.99
  -7  -3   0 1763.52   47.60
  -7  -3   0 1806.02   51.19
  -7  -3   0 1785.62   50.69
   7   3   0 1858.41   67.89
   7   3   0 1832.82   49.40
   7   3   0 1741.33   49.60
   7   3   0 1690.83   50.79
   7   3   0 1708.53   50.09
   7   3   0 1792.72   47.50
  -8  -3   0 4160.18  107.79
  -8  -3   0 4032.90  108.69
  -8  -3   0 4322.37  110.39
  -8  -3   0 4146.39  105.49
  -8  -3   0 4017.50  109.29
  -8  -3   0 4074.89  133.49
   8   3   0 4044.30  107.89
   8   3   0 3936.61  109.79
   8   3   0 4235.78  130.89
   8   3   0 3934.01  108.99
   8   3   0 4137.19  105.59
   8   3   0 4210.28  108.39
  -9  -3   0  752.32   47.60
  -9  -3   0  827.72   27.60
  -9  -3   0  837.52   29.40
  -9  -3   0  884.81   29.70
  -9  -3   0  767.32   28.00
  -9  -3   0  856.61   24.50
   9   3   0  816.42   27.60
   9   3   0  830.72   46.20
   9   3   0  838.02   26.10
   9   3   0  839.62   28.30
   9   3   0  830.82   32.50
   9   3   0  843.02   29.40
 -10  -3   0   36.60    8.30
 -10  -3   0   44.80    7.10
 -10  -3   0   57.29   14.80
 -10  -3   0   44.30    8.20
 -10  -3   0   51.59    5.10
 -10  -3   0   30.40   16.20
  10   3   0   51.99    8.10
  10   3   0   34.40    8.00
  10   3   0   34.80    6.50
  10   3   0   57.29    9.50
  10   3   0   48.30    5.30
 -11  -3   0   58.69   24.80
 -11  -3   0  107.59   11.30
 -11  -3   0   84.99   11.50
 -11  -3   0  113.99   12.40
 -11  -3   0  107.19   12.70
  11   3   0   89.39   11.70
  11   3   0  109.69   12.10
  11   3   0  101.59    7.80
  11   3   0  116.79   12.90
  11   3   0   92.69   25.70
  11   3   0  110.79   11.50
 -12  -3   0   33.00    9.30
 -12  -3   0   27.00    7.20
 -12  -3   0   51.19   23.60
 -12  -3   0   29.90    9.60
  12   3   0   27.00    9.50
  12   3   0   22.10    9.40
  12   3   0   30.20    8.10
  12   3   0   30.60    5.30
  12   3   0   44.20    9.20
  12   3   0   15.20   19.80
 -13  -3   0   31.20   11.10
 -13  -3   0   29.70    8.90
 -13  -3   0   54.79   12.30
 -13  -3   0   44.10   10.70
 -13  -3   0   39.10   27.30
  13   3   0   51.39    6.20
  13   3   0   56.89   11.80
  13   3   0    4.90   22.00
  13   3   0   48.90    9.80
  13   3   0   40.60    9.20
 -14  -3   0   42.90   12.00
 -14  -3   0  105.09   34.90
 -14  -3   0   41.10   11.30
 -14  -3   0   62.69   12.30
 -14  -3   0   61.49   11.30
  14   3   0   56.39   13.40
  14   3   0   60.99    6.70
  14   3   0   60.09    9.60
  14   3   0   60.29   13.00
  14   3   0   85.89   13.00
 -15  -3   0  458.15   26.80
 -15  -3   0  451.05   24.90
 -15  -3   0  460.05   28.70
 -15  -3   0  464.35   26.50
  15   3   0  432.06   24.10
  15   3   0  440.66   25.80
  15   3   0  417.36   26.10
  15   3   0  269.97   46.70
  15   3   0  467.75   16.70
  15   3   0  427.86   27.70
 -16  -3   0  419.96   26.40
 -16  -3   0  404.56   27.10
 -16  -3   0  450.05   30.20
 -16  -3   0  392.96   26.50
  16   3   0  381.86   25.50
  16   3   0  395.86   28.10
  16   3   0  396.56   26.50
  16   3   0  379.16   24.50
 -17  -3   0  155.58   18.10
 -17  -3   0  145.69   19.40
 -17  -3   0  197.68   24.20
 -17  -3   0  142.69   18.70
 -17  -3   0  188.18   23.60
  17   3   0  150.08   19.90
  17   3   0  211.48   21.30
  17   3   0  151.38   18.80
  14  -4   0  116.29   16.90
  14  -4   0  130.89   19.20
 -14   4   0  151.68   17.70
 -14   4   0  104.79   18.30
 -14   4   0  142.49   17.30
 -14   4   0  118.39   16.70
  13  -4   0  156.68   18.90
  13  -4   0  197.38   21.50
  13  -4   0  153.18   20.50
 -13   4   0  191.18   18.50
 -13   4   0  172.28   18.40
 -13   4   0  196.98   20.50
 -13   4   0  235.08   23.10
  12  -4   0  272.47   21.00
  12  -4   0  260.57   21.40
  12  -4   0  240.18   21.90
  12  -4   0  345.77   53.99
 -12   4   0  281.77   19.50
 -12   4   0  258.67   22.60
 -12   4   0  251.37   18.50
 -12   4   0  267.67   21.30
  11  -4   0  377.56   24.60
  11  -4   0  345.37   47.30
  11  -4   0  365.46   15.20
  11  -4   0  349.87   22.20
  11  -4   0  383.66   13.60
  11  -4   0  362.76   23.30
  11  -4   0  305.77   46.30
 -11   4   0  344.97   23.20
 -11   4   0  338.67   20.10
 -11   4   0  412.06   23.80
 -11   4   0  375.26   21.70
 -11   4   0  388.36   21.40
  10  -4   0 1408.26   40.90
  10  -4   0 1386.76   49.30
  10  -4   0 1483.05   84.29
  10  -4   0 1446.46   48.70
  10  -4   0 1454.85   39.70
  10  -4   0 1385.76   48.30
  10  -4   0 1276.57   75.99
 -10   4   0 1450.15   49.70
 -10   4   0 1505.85   48.00
 -10   4   0 1423.66   44.60
 -10   4   0 1427.56   47.90
 -10   4   0 1489.65   48.30
   9  -4   0 1926.31   59.89
   9  -4   0 1941.41   60.89
   9  -4   0 1995.70   52.09
   9  -4   0 2004.10   93.59
   9  -4   0 1902.81   59.69
   9  -4   0 1771.72   87.69
  -9   4   0 1904.51   55.89
  -9   4   0 1933.91   59.49
  -9   4   0 1938.01   58.79
  -9   4   0 1977.00   59.69
   8  -4   0  169.28   27.90
   8  -4   0  131.09   14.60
   8  -4   0  149.49   12.40
   8  -4   0  171.38   34.60
   8  -4   0  144.09   14.60
   8  -4   0  137.09   13.30
  -8   4   0  163.08   13.40
  -8   4   0  145.39   14.40
  -8   4   0  167.38   12.40
  -8   4   0  149.39   14.40
  -8   4   0  155.18   11.30
   7  -4   0  401.76   44.10
   7  -4   0  450.95   17.50
   7  -4   0  412.26   20.10
   7  -4   0  427.26   39.00
   7  -4   0  398.66   20.00
   7  -4   0  393.56   19.00
  -7   4   0  382.86   16.20
  -7   4   0  387.46   19.30
  -7   4   0  376.16   19.60
  -7   4   0  430.26   18.50
  -7   4   0  407.86   18.90
   6  -4   0  168.98   28.10
   6  -4   0  134.99   14.30
   6  -4   0  171.18   10.40
   6  -4   0  194.68   28.40
   6  -4   0  172.88   13.10
  -6   4   0  170.78   12.70
  -6   4   0  159.48   12.50
  -6   4   0  183.78   11.20
  -6   4   0  175.48   11.80
  -6   4   0  158.18    9.60
   5  -4   0  105.69   19.50
   5  -4   0   75.29   17.10
   5  -4   0   67.09    7.00
   5  -4   0   67.19    8.30
   5  -4   0   59.89    8.00
  -5   4   0   58.99    6.50
  -5   4   0   69.29    8.60
  -5   4   0   77.89    9.00
  -5   4   0   60.99    7.10
   4  -4   0   -3.10    8.50
   4  -4   0    0.10    3.60
   4  -4   0    5.10    4.80
   4  -4   0    7.30    4.40
   4  -4   0    0.30    4.90
   4  -4   0   10.50   10.90
  -4   4   0    4.60    3.30
  -4   4   0    6.00    4.80
  -4   4   0    3.30    3.70
  -4   4   0    0.80    3.00
  -4   4   0    9.90    4.90
   3  -4   0  566.74   17.20
   3  -4   0  552.64   19.50
   3  -4   0  557.94   34.20
   3  -4   0  589.84   33.00
   3  -4   0  529.45   20.10
  -3   4   0  559.54   19.70
  -3   4   0  569.34   17.30
  -3   4   0  548.05   20.00
  -3   4   0  571.64   19.20
  -3   4   0  499.45   19.50
   2  -4   0 1867.11   48.40
   2  -4   0 1879.61   51.49
   2  -4   0 1847.12   50.79
   2  -4   0 1845.22   49.50
   2  -4   0 1811.72   64.79
  -2   4   0 1817.22   48.20
  -2   4   0 1809.22   50.99
  -2   4   0 1834.32   50.89
  -2   4   0 1841.32   51.49
   1  -4   0 2119.69   54.99
   1  -4   0 2049.99   56.99
   1  -4   0 2031.60   56.89
   1  -4   0 2071.99   57.59
   1  -4   0 2171.88   56.59
   1  -4   0 2113.29   69.69
  -1   4   0 2178.88   54.99
  -1   4   0 2254.47   63.29
  -1   4   0 2217.68   71.79
  -1   4   0 2083.59   57.59
  -1   4   0 2221.38   59.29
  -1   4   0 2046.60   57.39
   0  -4   0  119.69    5.10
   0  -4   0  118.09    6.90
   0  -4   0  128.59    6.60
   0  -4   0  122.69    7.20
   0  -4   0  118.19    6.30
   0  -4   0  127.89   11.80
   0  -4   0  119.39    6.50
   0   4   0  127.49    6.90
   0   4   0  128.09    6.60
   0   4   0  112.29   12.50
   0   4   0  115.19    7.00
   0   4   0  125.79    7.00
  -1  -4   0 2025.30   54.49
  -1  -4   0 2059.39   54.79
  -1  -4   0 2050.49   54.79
  -1  -4   0 2018.90   53.99
  -1  -4   0 2069.79   54.39
  -1  -4   0 2156.18   64.39
   1   4   0 1976.00   54.29
   1   4   0 2084.89   54.29
   1   4   0 2078.99   65.39
   1   4   0 2064.89   54.89
   1   4   0 2066.99   54.69
   1   4   0 2061.79   54.49
  -2  -4   0  730.33   21.20
  -2  -4   0  735.23   29.00
  -2  -4   0  732.33   20.70
  -2  -4   0  697.33   20.00
  -2  -4   0  728.83   21.20
  -2  -4   0  697.63   21.00
   2   4   0  689.33   21.20
   2   4   0  718.43   21.10
   2   4   0  704.33   20.80
   2   4   0  709.93   20.40
   2   4   0  706.33   29.40
   2   4   0  701.03   21.00
  -3  -4   0 5733.33  145.59
  -3  -4   0 5916.71  146.29
  -3  -4   0 5975.40  158.08
  -3  -4   0 5528.25  145.39
   3   4   0 5669.23  157.18
   3   4   0 5653.83  146.39
   3   4   0 5822.92  145.49
   3   4   0 5725.23  144.49
   3   4   0 5560.44  147.39
   3   4   0 5519.15  145.29
   3   4   0 5799.52  145.79
  -4  -4   0 2065.79   69.09
  -4  -4   0 2324.67   58.69
  -4  -4   0 2030.80   56.69
  -4  -4   0 2206.68   57.09
  -4  -4   0 2108.09   56.69
  -4  -4   0 2190.38   59.49
   4   4   0 2174.78   56.79
   4   4   0 2131.79   56.59
   4   4   0 2122.99   58.39
   4   4   0 2075.39   73.99
   4   4   0 2166.18   56.89
   4   4   0 1977.40   58.79
  -5  -4   0   20.50    9.40
  -5  -4   0   22.40    5.40
  -5  -4   0   21.30    4.50
  -5  -4   0   29.30    6.00
  -5  -4   0   14.20    4.80
   5   4   0   16.50    4.00
   5   4   0   16.60    3.90
   5   4   0   19.30    4.90
   5   4   0   21.80    4.40
   5   4   0   17.30    3.30
   5   4   0   19.80    8.00
  -6  -4   0  200.88   10.40
  -6  -4   0  170.58    8.80
  -6  -4   0  196.68   11.40
  -6  -4   0  182.08   11.60
  -6  -4   0  192.78   12.10
  -6  -4   0  187.48   20.20
   6   4   0  207.88   10.20
   6   4   0  182.28   18.10
   6   4   0  187.68   11.10
   6   4   0  211.48   10.80
   6   4   0  193.88    9.10
  -7  -4   0   61.49   15.30
  -7  -4   0   51.09    7.60
  -7  -4   0   54.19    5.50
  -7  -4   0   66.69    7.10
  -7  -4   0   67.39    8.10
  -7  -4   0   68.59    8.10
   7   4   0   67.59    7.10
   7   4   0   77.39   15.30
   7   4   0   65.59    6.80
   7   4   0   56.79    7.20
  -8  -4   0   35.10    6.60
  -8  -4   0   33.40    4.60
  -8  -4   0   48.90    6.80
  -8  -4   0   30.80   13.40
  -8  -4   0   38.60    6.10
  -8  -4   0   39.00    7.30
  -8  -4   0   28.00    7.00
   8   4   0   42.40    5.00
   8   4   0   42.70    7.30
   8   4   0   45.50    7.40
   8   4   0   46.60   13.70
   8   4   0   36.10    6.70
  -9  -4   0  362.36   17.60
  -9  -4   0  390.06   18.00
  -9  -4   0  346.17   16.80
  -9  -4   0  348.27   13.30
  -9  -4   0  369.46   16.20
  -9  -4   0  323.27   31.30
  -9  -4   0  381.66   18.70
   9   4   0  363.46   13.70
   9   4   0  377.36   16.90
   9   4   0  367.06   15.60
   9   4   0  339.67   16.90
   9   4   0  317.87   17.00
   9   4   0  373.96   30.70
 -10  -4   0 1131.09   38.40
 -10  -4   0 1109.69   61.59
 -10  -4   0 1162.08   39.40
 -10  -4   0 1166.48   33.40
 -10  -4   0 1161.48   37.60
 -10  -4   0 1174.58   38.90
 -10  -4   0 1126.79   38.70
  10   4   0 1157.98   36.30
  10   4   0 1199.78   37.20
  10   4   0 1187.68   33.60
  10   4   0 1158.28   38.90
  10   4   0 1125.19   38.40
  10   4   0 1147.39   57.59
 -11  -4   0 1158.88   65.89
 -11  -4   0 1164.08   34.00
 -11  -4   0 1187.08   41.10
 -11  -4   0 1140.19   38.80
 -11  -4   0 1168.68   37.60
 -11  -4   0 1195.08   40.40
 -11  -4   0 1137.19   39.90
  11   4   0 1223.08   40.70
  11   4   0 1117.99   39.80
  11   4   0 1204.38   38.00
  11   4   0 1188.28   38.40
  11   4   0 1114.49   59.49
  11   4   0 1184.08   34.20
 -12  -4   0  350.36   21.20
 -12  -4   0  357.16   20.60
 -12  -4   0  318.87   42.40
 -12  -4   0  350.36   21.70
 -12  -4   0  345.97   14.20
 -12  -4   0  367.76   19.30
  12   4   0  363.56   18.50
  12   4   0  301.97   23.30
  12   4   0  328.77   20.90
  12   4   0  369.76   20.10
  12   4   0  369.66   14.70
  12   4   0  308.77   37.00
 -13  -4   0  270.97   19.20
 -13  -4   0  294.17   18.90
 -13  -4   0  292.67   42.90
 -13  -4   0  241.18   19.80
 -13  -4   0  245.68   18.60
 -13  -4   0  287.97   20.70
  13   4   0  272.97   12.90
  13   4   0  277.67   19.00
  13   4   0  261.57   17.20
  13   4   0  267.07   38.30
  13   4   0  276.47   19.30
  13   4   0  257.27   20.30
 -14  -4   0  286.87   20.70
 -14  -4   0  263.57   21.70
 -14  -4   0  276.67   20.50
 -14  -4   0  306.27   22.60
 -14  -4   0  376.86   59.29
 -14  -4   0  286.87   20.40
  14   4   0  287.57   13.40
  14   4   0  243.18   19.40
  14   4   0  271.57   20.40
  14   4   0  253.67   38.70
  14   4   0  273.47   18.50
  14   4   0  272.77   21.50
 -15  -4   0  273.97   22.50
 -15  -4   0  367.66   25.00
 -15  -4   0  289.77   22.60
 -15  -4   0  318.67   24.00
 -15  -4   0  363.56   22.60
 -15  -4   0  317.87   53.69
  15   4   0  291.47   25.00
  15   4   0  278.27   19.90
  15   4   0  322.27   14.40
  15   4   0  321.57   22.60
  15   4   0  214.88   37.50
  15   4   0  257.67   21.50
 -16  -4   0   41.30   12.50
 -16  -4   0   74.69   16.40
 -16  -4   0   63.09   14.50
 -16  -4   0   77.09   16.00
 -16  -4   0   53.79   12.80
  16   4   0   79.89   17.30
  16   4   0   40.90   10.10
  16   4   0   55.49    7.40
  16   4   0   41.70   13.30
  16   4   0   54.39   11.80
 -17  -4   0   -8.20   15.90
 -17  -4   0   15.30   12.50
 -17  -4   0    7.70   11.80
 -17  -4   0    1.70   11.70
  17   4   0   -0.40   12.60
  17   4   0    7.70    9.20
  17   4   0   -3.70    9.80
  13  -5   0  183.78   21.10
  13  -5   0  224.98   22.80
 -13   5   0  240.98   24.70
 -13   5   0  205.78   19.40
 -13   5   0  223.98   22.10
 -13   5   0  194.98   19.00
  12  -5   0   50.89   14.60
  12  -5   0   41.00   49.10
  12  -5   0   41.00   11.00
  12  -5   0   48.20   13.40
 -12   5   0   41.30   11.50
 -12   5   0   54.39   11.00
 -12   5   0   56.09   13.20
 -12   5   0   43.50   13.30
 -12   5   0   59.79   10.80
  11  -5   0   18.10    4.60
  11  -5   0  -34.00   28.50
  11  -5   0   10.90    8.60
  11  -5   0   13.00   10.70
  11  -5   0    6.30    5.20
  11  -5   0   11.20   10.60
  11  -5   0   -1.30   37.20
 -11   5   0    1.10    7.40
 -11   5   0    4.00    7.50
 -11   5   0   27.10   11.10
 -11   5   0   32.70   11.00
 -11   5   0    4.70    7.60
  10  -5   0   18.90    9.80
  10  -5   0   16.20    4.80
  10  -5   0   17.40    5.90
  10  -5   0   16.90   10.50
  10  -5   0  -12.50   28.00
  10  -5   0  -11.60   26.10
  10  -5   0   -3.30    9.20
 -10   5   0   23.00    8.20
 -10   5   0    4.50    8.50
 -10   5   0   13.70    9.80
 -10   5   0   18.20    6.80
 -10   5   0   20.20    8.10
   9  -5   0   14.90   10.20
   9  -5   0   15.00    5.80
   9  -5   0   21.40    8.20
   9  -5   0    8.60    8.80
   9  -5   0   23.00   23.40
   9  -5   0   -0.50   24.00
  -9   5   0   17.20    7.90
  -9   5   0   17.40    7.00
  -9   5   0    3.50    9.00
  -9   5   0   24.30   10.10
  -9   5   0   22.20    7.90
   8  -5   0  301.57   19.10
   8  -5   0  274.47   41.80
   8  -5   0  256.47   37.00
   8  -5   0  278.57   18.90
   8  -5   0  288.77   13.80
   8  -5   0  289.37   15.60
   8  -5   0  321.77   18.30
  -8   5   0  307.87   17.00
  -8   5   0  309.57   15.10
  -8   5   0  319.47   19.70
  -8   5   0  286.17   18.90
  -8   5   0  285.47   17.60
   7  -5   0  358.76   16.20
   7  -5   0  336.37   18.20
   7  -5   0  340.07   19.50
   7  -5   0  388.06   39.20
   7  -5   0  345.97   19.40
   7  -5   0  355.06   38.00
   7  -5   0  338.97   14.80
  -7   5   0  335.07   17.20
  -7   5   0  356.96   19.30
  -7   5   0  366.76   18.50
  -7   5   0  352.76   19.60
  -7   5   0  338.57   15.10
   6  -5   0  667.93   21.90
   6  -5   0  635.64   26.00
   6  -5   0  587.64   45.70
   6  -5   0  618.74   24.90
   6  -5   0  628.14   45.70
   6  -5   0  646.14   26.10
   6  -5   0  674.33   22.30
  -6   5   0  673.63   24.60
  -6   5   0  636.24   25.80
  -6   5   0  639.74   21.70
  -6   5   0  652.73   25.20
  -6   5   0  664.33   25.90
   5  -5   0   70.49    6.80
   5  -5   0   67.79   14.90
   5  -5   0   61.69    8.70
   5  -5   0   70.79   20.40
   5  -5   0   50.99    8.40
   5  -5   0   87.79   20.70
   5  -5   0   54.79    6.50
  -5   5   0   69.19    8.80
  -5   5   0   51.79    8.20
  -5   5   0   47.90    7.90
  -5   5   0   50.39    6.00
  -5   5   0   50.89    6.60
   4  -5   0 1339.67   37.00
   4  -5   0 1339.67   61.89
   4  -5   0 1331.87   58.69
   4  -5   0 1335.27   40.50
   4  -5   0 1274.37   40.70
   4  -5   0 1267.07   39.90
   4  -5   0 1307.97   37.60
  -4   5   0 1319.67   40.60
  -4   5   0 1277.67   39.50
  -4   5   0 1307.27   36.70
  -4   5   0 1309.67   40.50
  -4   5   0 1343.07   40.30
   3  -5   0 3354.76   88.79
   3  -5   0 3257.37   86.69
   3  -5   0 3387.86   85.59
   3  -5   0 3062.39  106.99
   3  -5   0 3166.08   88.59
   3  -5   0 3295.17  112.69
   3  -5   0 3332.87   89.59
  -3   5   0 3433.96   89.19
  -3   5   0 3205.18   88.29
  -3   5   0 3452.65   89.49
  -3   5   0 3238.68   89.59
  -3   5   0 3284.27   85.29
  -3   5   0 3355.26   89.39
   2  -5   0 2545.15   63.39
   2  -5   0 2414.46   64.79
   2  -5   0 2329.87   82.39
   2  -5   0 2530.85   67.29
   2  -5   0 2369.16   65.89
   2  -5   0 2316.37   65.99
  -2   5   0 2447.85   63.09
  -2   5   0 2353.46   84.99
  -2   5   0 2365.96   66.29
  -2   5   0 2419.16   66.89
  -2   5   0 2404.86   66.69
  -2   5   0 2514.35   66.59
   1  -5   0  303.67   12.50
   1  -5   0  307.47   22.00
   1  -5   0  306.27   12.90
   1  -5   0  312.87   12.30
   1  -5   0  299.97   13.50
   1  -5   0  312.57   10.40
  -1   5   0  315.87   13.50
  -1   5   0  311.47   23.50
  -1   5   0  299.17   13.00
  -1   5   0  306.77   10.40
  -1   5   0  289.57   13.20
   0  -5   0   34.30    3.70
   0  -5   0   32.30    4.60
   0  -5   0   49.10    6.40
   0  -5   0   36.40    9.50
   0  -5   0   33.70    4.20
   0  -5   0   45.10    5.60
   0  -5   0   44.10    5.30
   0   5   0   43.20   10.50
   0   5   0   37.10    5.00
   0   5   0   41.20    5.10
   0   5   0   32.30    4.90
   0   5   0   33.70    4.50
  -1  -5   0  196.18    9.60
  -1  -5   0  201.68    8.90
  -1  -5   0  191.18    7.40
  -1  -5   0  192.78    9.20
  -1  -5   0  198.28    9.50
  -1  -5   0  184.78   14.80
  -1  -5   0  203.38    8.70
   1   5   0  172.78    8.80
   1   5   0  209.38   11.10
   1   5   0  215.08   17.20
   1   5   0  201.58    9.00
   1   5   0  202.48    9.50
   1   5   0  202.28    9.50
  -2  -5   0   18.20    4.10
  -2  -5   0   21.20    3.70
  -2  -5   0   23.40    4.00
  -2  -5   0   23.30    3.90
  -2  -5   0   27.90    7.40
  -2  -5   0   16.90    3.00
   2   5   0   13.10    5.70
   2   5   0   17.30    3.40
   2   5   0   16.40    5.80
   2   5   0   23.40    3.70
   2   5   0   23.90    4.90
   2   5   0   15.10    3.60
  -3  -5   0   12.20    3.50
  -3  -5   0   15.60    6.80
  -3  -5   0   11.10    3.30
  -3  -5   0    8.90    3.50
  -3  -5   0   13.90    3.50
   3   5   0    9.00    3.40
   3   5   0    8.90    6.30
   3   5   0   10.30    2.80
   3   5   0   12.10    3.60
   3   5   0   13.80    6.90
  -4  -5   0 2001.00   67.69
  -4  -5   0 2077.29   55.29
  -4  -5   0 2019.90   54.69
  -4  -5   0 2115.49   56.09
  -4  -5   0 2002.70   54.99
   4   5   0 1996.90   54.89
   4   5   0 2111.39   57.29
   4   5   0 2000.50   68.29
   4   5   0 1983.80   57.59
   4   5   0 2037.90   53.69
   4   5   0 2093.99   55.09
   4   5   0 2002.60   57.39
  -5  -5   0 9208.68  223.88
  -5  -5   0 8197.08  219.88
  -5  -5   0 9406.56  222.98
  -5  -5   0 8762.82  220.38
  -5  -5   0 8523.85  238.08
  -5  -5   0 8220.58  219.68
   5   5   0 8111.79  222.68
   5   5   0 8710.43  220.18
   5   5   0 8929.81  220.38
   5   5   0 8609.64  219.98
   5   5   0 8550.54  222.18
   5   5   0 8827.82  236.98
  -6  -5   0 3253.87   84.89
  -6  -5   0 3058.49   82.39
  -6  -5   0 3091.19  102.99
  -6  -5   0 2993.50   82.79
  -6  -5   0 3021.40   81.79
  -6  -5   0 3221.68   86.09
   6   5   0 2793.32   84.59
   6   5   0 3156.58   81.99
   6   5   0 3143.99   98.99
   6   5   0 3140.39   82.09
   6   5   0 3154.38   82.49
   6   5   0 3228.48   85.09
  -7  -5   0 2488.55   71.29
  -7  -5   0 2538.45   69.29
  -7  -5   0 2680.13   73.89
  -7  -5   0 2655.63   94.69
  -7  -5   0 2521.35   70.19
  -7  -5   0 2702.13   72.99
   7   5   0 2506.45   87.09
   7   5   0 2664.53   70.99
   7   5   0 2685.93   70.19
   7   5   0 2475.95   72.99
   7   5   0 2653.83   69.59
  -8  -5   0   94.19   10.90
  -8  -5   0   59.59   17.80
  -8  -5   0   72.09    9.10
  -8  -5   0   63.79    6.80
  -8  -5   0   93.29    9.50
  -8  -5   0   82.49    9.40
   8   5   0   72.19    7.30
   8   5   0   68.39    8.70
   8   5   0   93.69   17.70
   8   5   0   77.19    9.00
   8   5   0   85.49    9.10
  -9  -5   0  545.35   22.40
  -9  -5   0  608.34   42.40
  -9  -5   0  604.14   24.30
  -9  -5   0  620.74   24.40
  -9  -5   0  563.84   19.60
  -9  -5   0  577.84   23.50
  -9  -5   0  605.74   24.10
   9   5   0  564.94   19.80
   9   5   0  598.54   37.70
   9   5   0  627.94   21.90
   9   5   0  581.14   22.70
   9   5   0  554.74   23.50
 -10  -5   0  336.17   18.10
 -10  -5   0  309.67   17.60
 -10  -5   0  339.87   16.40
 -10  -5   0  326.37   13.50
 -10  -5   0  326.27   17.40
 -10  -5   0  311.97   55.39
 -10  -5   0  298.57   18.10
  10   5   0  341.47   16.40
  10   5   0  336.57   15.70
  10   5   0  325.07   17.50
  10   5   0  324.07   17.30
  10   5   0  403.66   32.30
  10   5   0  337.87   14.00
 -11  -5   0   -4.40    7.10
 -11  -5   0    9.10    7.90
 -11  -5   0   -2.00    6.90
 -11  -5   0    3.40    3.90
 -11  -5   0    1.70    7.00
 -11  -5   0   -0.80    6.10
 -11  -5   0   36.30   18.10
  11   5   0    9.50   15.20
  11   5   0   -6.50    6.80
  11   5   0   -3.00    7.20
  11   5   0    2.20    5.40
  11   5   0    5.00    4.40
  11   5   0    2.80    5.50
 -12  -5   0  246.98   19.00
 -12  -5   0  305.27   19.40
 -12  -5   0  272.27   17.00
 -12  -5   0  285.57   19.50
 -12  -5   0  286.47   41.20
 -12  -5   0  274.97   12.80
  12   5   0  252.57   15.80
  12   5   0  263.57   13.10
  12   5   0  240.78   18.90
  12   5   0  251.97   17.40
  12   5   0  253.87   35.70
 -13  -5   0  174.38   17.60
 -13  -5   0  167.08   16.80
 -13  -5   0  174.08   15.90
 -13  -5   0  208.18   39.90
 -13  -5   0  171.28   25.30
 -13  -5   0  174.48   10.80
 -13  -5   0  158.98   15.90
  13   5   0  156.78   17.50
  13   5   0  159.98   14.60
  13   5   0  184.08   16.80
  13   5   0  103.39   27.70
  13   5   0  161.48   15.80
  13   5   0  171.08   11.20
 -14  -5   0  402.16   25.00
 -14  -5   0  390.36   24.10
 -14  -5   0  377.46   21.70
 -14  -5   0  423.36   26.00
 -14  -5   0  464.15   65.59
  14   5   0  422.66   24.10
  14   5   0  355.06   43.80
  14   5   0  385.96   16.80
  14   5   0  405.66   22.60
  14   5   0  393.76   21.10
  14   5   0  368.86   24.50
 -15  -5   0  360.96   24.90
 -15  -5   0  334.67   23.30
 -15  -5   0  325.97   24.80
 -15  -5   0  302.07   21.10
 -15  -5   0  307.07   54.99
 -15  -5   0  345.87   23.60
  15   5   0  345.57   22.40
  15   5   0  262.97   42.70
  15   5   0  335.07   20.80
  15   5   0  263.27   21.80
  15   5   0  323.07   24.90
  15   5   0  355.86   15.80
 -16  -5   0  383.46   26.20
 -16  -5   0  447.56   28.90
 -16  -5   0  357.46   25.70
 -16  -5   0  391.06   23.60
 -16  -5   0  364.36   25.50
  16   5   0  405.26   28.50
  16   5   0  305.17   24.20
  16   5   0  352.26   25.00
  16   5   0  379.86   16.90
  16   5   0  398.96   23.10
 -17  -5   0  339.07   29.50
 -17  -5   0  371.46   25.90
 -17  -5   0  445.76   31.20
 -17  -5   0  347.37   27.30
 -17  -5   0  351.96   27.10
  17   5   0  364.86   24.10
  17   5   0  368.76   25.00
  17   5   0  446.46   31.30
  17   5   0  393.26   16.80
  17   5   0  336.67   27.50
  12  -6   0  859.31   38.80
  12  -6   0  897.71   39.80
 -12   6   0  938.61   38.10
 -12   6   0  929.11   35.00
 -12   6   0  940.11   39.90
 -12   6   0  854.91   38.60
  11  -6   0  332.17   14.30
  11  -6   0  373.86   25.00
  11  -6   0  342.87   16.00
  11  -6   0  319.77   58.09
  11  -6   0  370.66   26.10
  11  -6   0  375.16   24.50
 -11   6   0  358.66   23.40
 -11   6   0  344.77   24.30
 -11   6   0  368.26   22.20
 -11   6   0  361.16   20.30
 -11   6   0  380.36   26.90
  10  -6   0  199.38   19.70
  10  -6   0  147.59   37.70
  10  -6   0  191.68   18.10
  10  -6   0  169.58   18.90
  10  -6   0  178.68   12.60
  10  -6   0  161.08   42.70
 -10   6   0  217.38   20.60
 -10   6   0  180.08   19.30
 -10   6   0  175.88   15.00
 -10   6   0  197.58   16.10
 -10   6   0  181.78   17.50
   9  -6   0  335.37   15.70
   9  -6   0  359.06   21.50
   9  -6   0  350.76   22.70
   9  -6   0  343.07   22.50
  -9   6   0  356.96   17.80
  -9   6   0  368.66   21.40
  -9   6   0  341.47   19.70
  -9   6   0  343.77   22.70
  -9   6   0  330.47   22.20
   8  -6   0  568.64   20.50
   8  -6   0  556.04   22.30
   8  -6   0  444.36   49.10
   8  -6   0  437.96   47.10
   8  -6   0  511.25   25.00
   8  -6   0  558.94   26.80
  -8   6   0  559.24   21.40
  -8   6   0  541.15   26.60
  -8   6   0  563.34   25.50
  -8   6   0  538.85   25.80
  -8   6   0  539.85   25.30
   7  -6   0  171.38   11.50
   7  -6   0  161.08   12.10
   7  -6   0  173.28   32.10
   7  -6   0  143.59   15.70
   7  -6   0  166.28   15.90
   7  -6   0  154.08   14.10
  -7   6   0  155.88   14.10
  -7   6   0  165.88   15.60
  -7   6   0  154.98   15.40
  -7   6   0  151.88   11.10
  -7   6   0  163.78   12.70
   6  -6   0  114.09   13.00
   6  -6   0   86.59   24.20
   6  -6   0  128.69   10.10
   6  -6   0  116.19   26.10
   6  -6   0  103.29    9.70
   6  -6   0   77.39    9.60
   6  -6   0  102.79   12.40
  -6   6   0   80.99    9.40
  -6   6   0   97.79   10.40
  -6   6   0   95.29   11.50
  -6   6   0  105.39   12.10
  -6   6   0  100.29    9.20
   5  -6   0  447.36   39.00
   5  -6   0  418.06   15.80
   5  -6   0  371.06   16.00
   5  -6   0  403.86   20.00
   5  -6   0  410.96   35.20
   5  -6   0  381.86   18.40
   5  -6   0  401.56   19.30
  -5   6   0  375.66   17.70
  -5   6   0  381.16   15.00
  -5   6   0  397.16   19.40
  -5   6   0  373.86   22.00
  -5   6   0  394.56   18.60
   4  -6   0  204.88   12.70
   4  -6   0  184.18   27.00
   4  -6   0  214.68   11.40
   4  -6   0  205.08   10.10
   4  -6   0  210.48   14.00
   4  -6   0  228.38   30.60
   4  -6   0  190.88   13.40
  -4   6   0  193.78   11.80
  -4   6   0  201.68   13.70
  -4   6   0  221.28   10.10
  -4   6   0  224.18   13.70
  -4   6   0  197.68   12.60
   3  -6   0   28.50   23.90
   3  -6   0   17.70    6.30
   3  -6   0   14.30    5.70
   3  -6   0    3.40    3.80
   3  -6   0    7.90    4.30
   3  -6   0    7.30    4.10
   3  -6   0   -1.30   11.50
  -3   6   0    3.70    5.10
  -3   6   0    6.60    5.60
  -3   6   0   10.10    3.60
  -3   6   0   10.00    4.60
  -3   6   0    8.80    5.40
  -3   6   0    5.90    3.40
   2  -6   0  279.87   14.30
   2  -6   0  271.47   12.30
   2  -6   0  250.17   12.70
   2  -6   0  278.37   25.50
   2  -6   0  278.27   10.40
   2  -6   0  266.47   13.60
  -2   6   0  270.07   14.10
  -2   6   0  277.77   14.30
  -2   6   0  280.57   14.20
  -2   6   0  286.77   13.60
  -2   6   0  292.47   26.20
  -2   6   0  240.68   14.40
   1  -6   0 2262.87   79.89
   1  -6   0 2298.67   63.79
   1  -6   0 2176.68   62.39
   1  -6   0 2310.37   62.89
   1  -6   0 2333.17   59.69
   1  -6   0 2282.57   61.89
  -1   6   0 2301.37   63.69
  -1   6   0 2293.57   59.69
  -1   6   0 2229.08   62.99
  -1   6   0 2267.57   82.29
  -1   6   0 2253.37   63.19
  -1   6   0 2311.37   63.19
   0  -6   0 1887.71   53.49
   0  -6   0 1879.11   52.09
   0  -6   0 1892.41   49.70
   0  -6   0 1925.91   69.69
   0  -6   0 1819.32   51.99
   0  -6   0 1885.31   52.39
   0   6   0 1879.61   52.79
   0   6   0 1909.11   53.29
   0   6   0 1918.91   52.79
   0   6   0 1899.11   70.29
   0   6   0 1868.71   52.69
  -1  -6   0 1541.05   42.40
  -1  -6   0 1546.45   42.60
  -1  -6   0 1485.55   40.20
  -1  -6   0 1534.05   43.40
  -1  -6   0 1484.85   41.80
  -1  -6   0 1482.75   43.50
   1   6   0 1499.15   43.20
   1   6   0 1518.65   58.49
   1   6   0 1518.65   42.60
   1   6   0 1438.26   42.30
   1   6   0 1460.55   42.30
  -2  -6   0  143.79    7.60
  -2  -6   0  157.18   15.30
  -2  -6   0  145.89    8.40
  -2  -6   0  135.29    8.50
  -2  -6   0  152.88    9.20
  -2  -6   0  144.99    8.70
   2   6   0  134.69    8.30
   2   6   0  149.49    9.20
   2   6   0  156.38    8.80
   2   6   0  153.08    9.30
   2   6   0  158.08   16.20
  -3  -6   0  262.67   12.10
  -3  -6   0  296.67   20.30
  -3  -6   0  269.57   10.30
  -3  -6   0  258.17   11.80
  -3  -6   0  279.37   11.80
  -3  -6   0  270.17   11.40
   3   6   0  278.17   21.60
   3   6   0  284.57   12.40
   3   6   0  261.47   11.90
   3   6   0  263.97   10.80
   3   6   0  278.37   12.10
   3   6   0  252.67   11.60
  -4  -6   0 1915.61   52.69
  -4  -6   0 1888.21   66.29
  -4  -6   0 1942.71   52.99
  -4  -6   0 2027.40   52.99
  -4  -6   0 1953.40   53.39
   4   6   0 1980.20   53.49
   4   6   0 1842.52   53.69
   4   6   0 1901.01   51.39
   4   6   0 1898.01   55.19
   4   6   0 1870.81   52.69
   4   6   0 1814.92   66.99
  -5  -6   0   74.59    4.10
  -5  -6   0   77.49    7.80
  -5  -6   0   80.79    9.20
  -5  -6   0   88.09    7.80
  -5  -6   0   66.59    7.00
  -5  -6   0   95.59   16.20
   5   6   0   85.19    9.50
   5   6   0   89.49    6.30
   5   6   0  100.99   10.40
   5   6   0   76.09    7.60
   5   6   0   77.59   14.80
  -6  -6   0  552.94   21.50
  -6  -6   0  585.44   34.70
  -6  -6   0  552.64   19.00
  -6  -6   0  499.15   19.40
  -6  -6   0  538.05   19.50
  -6  -6   0  572.14   23.30
   6   6   0  534.35   31.10
   6   6   0  520.35   18.90
   6   6   0  518.25   21.30
   6   6   0  556.34   21.80
   6   6   0  507.55   21.60
   6   6   0  556.74   19.30
  -7  -6   0  381.96   15.70
  -7  -6   0  409.66   32.00
  -7  -6   0  405.56   17.70
  -7  -6   0  431.96   20.50
  -7  -6   0  435.76   19.20
  -7  -6   0  432.26   17.20
   7   6   0  389.46   15.80
   7   6   0  423.56   29.20
   7   6   0  423.46   16.50
   7   6   0  408.66   18.90
   7   6   0  405.46   16.60
  -8  -6   0  791.12   29.30
  -8  -6   0  761.72   27.70
  -8  -6   0  732.73   24.00
  -8  -6   0  714.73   44.90
  -8  -6   0  757.12   29.50
  -8  -6   0  697.63   26.30
   8   6   0  677.23   27.20
   8   6   0  670.93   38.70
   8   6   0  731.93   25.60
   8   6   0  743.53   24.70
   8   6   0  767.62   24.30
  -9  -6   0  345.37   18.00
  -9  -6   0  328.07   33.70
  -9  -6   0  380.46   16.90
  -9  -6   0  349.07   14.70
  -9  -6   0  369.66   19.50
  -9  -6   0  384.96   19.00
   9   6   0  312.37   28.40
   9   6   0  364.26   18.50
   9   6   0  352.16   17.30
   9   6   0  355.36   16.00
   9   6   0  361.46   15.00
 -10  -6   0  457.75   22.00
 -10  -6   0  512.45   23.00
 -10  -6   0  484.35   18.30
 -10  -6   0  505.85   20.40
 -10  -6   0  485.15   21.50
 -10  -6   0  495.25   23.50
  10   6   0  474.35   22.50
  10   6   0  500.85   18.70
  10   6   0  534.25   37.10
  10   6   0  517.65   20.30
  10   6   0  501.35   21.90
 -11  -6   0 1318.87   43.30
 -11  -6   0 1153.98   36.30
 -11  -6   0 1164.98   40.20
 -11  -6   0 1245.08   39.20
 -11  -6   0 1223.58   42.20
 -11  -6   0 1164.88   41.30
 -11  -6   0 1163.48   68.19
  11   6   0 1171.48   42.00
  11   6   0 1281.87   37.00
  11   6   0 1231.48   38.60
  11   6   0 1187.08   59.59
  11   6   0 1185.18   40.80
  11   6   0 1294.37   39.10
 -12  -6   0 1679.33   83.99
 -12  -6   0 1511.05   49.99
 -12  -6   0 1496.85   50.59
 -12  -6   0 1358.86   60.09
 -12  -6   0 1521.05   43.90
 -12  -6   0 1524.95   50.39
 -12  -6   0 1538.95   47.00
  12   6   0 1239.78   59.29
  12   6   0 1557.84   44.20
  12   6   0 1596.64   47.00
  12   6   0 1494.25   49.50
  12   6   0 1533.65   46.50
  12   6   0 1365.06   68.49
 -13  -6   0  658.13   42.80
 -13  -6   0  769.92   32.60
 -13  -6   0  706.63   32.00
 -13  -6   0  714.43   24.90
 -13  -6   0  766.92   29.30
 -13  -6   0  701.53   61.59
 -13  -6   0  698.83   30.00
  13   6   0  797.62   29.40
  13   6   0  745.23   32.20
  13   6   0  758.72   28.80
  13   6   0  686.83   50.49
  13   6   0  744.83   25.50
  13   6   0  684.83   31.60
 -14  -6   0  117.19   13.40
 -14  -6   0   93.29   14.40
 -14  -6   0   56.69   32.70
 -14  -6   0   84.69    8.70
 -14  -6   0   78.59   14.00
 -14  -6   0   78.59   14.30
 -14  -6   0   84.89   12.60
  14   6   0   83.79    9.00
  14   6   0   74.69   13.50
  14   6   0   75.39   12.00
  14   6   0  123.09   29.70
  14   6   0   87.49   12.40
  14   6   0  120.39   13.20
 -15  -6   0   67.79   13.30
 -15  -6   0  104.49   37.40
 -15  -6   0   81.59   15.10
 -15  -6   0   69.99   12.70
 -15  -6   0   74.19    8.50
 -15  -6   0   63.19   14.30
 -15  -6   0   82.89   15.00
  15   6   0   93.99   16.10
  15   6   0   89.89    9.30
  15   6   0   55.29   12.00
  15   6   0   80.99   13.00
  15   6   0   81.09   30.40
  15   6   0   82.69   12.10
 -16  -6   0  209.08   22.30
 -16  -6   0  220.28   23.70
 -16  -6   0  244.98   21.40
 -16  -6   0  185.38   20.40
 -16  -6   0  196.88   21.60
  16   6   0  241.58   20.20
  16   6   0  140.09   42.90
  16   6   0  210.88   18.50
  16   6   0  215.98   13.90
  16   6   0  233.58   23.40
  16   6   0  176.68   20.00
 -17  -6   0   10.50   12.00
 -17  -6   0   26.30   14.70
 -17  -6   0   43.40   15.70
 -17  -6   0   31.40   15.30
 -17  -6   0   13.10   11.20
  17   6   0   25.90   10.10
  17   6   0   20.70   12.40
  17   6   0   37.60   12.10
  17   6   0   44.00   14.40
  17   6   0   34.30    7.50
 -18  -6   0   24.10   11.00
 -18  -6   0   60.09   17.60
 -18  -6   0   22.60   13.50
 -18  -6   0   68.39   18.10
 -18  -6   0   40.40   16.40
  18   6   0   32.60   12.30
  18   6   0   38.10    7.60
  18   6   0   32.00   11.60
  12  -7   0   42.20   12.30
  12  -7   0   59.39   13.70
 -12   7   0   55.39   15.40
 -12   7   0   63.89   26.00
 -12   7   0   39.50   13.20
 -12   7   0   57.89   14.80
 -12   7   0   38.40   11.00
  11  -7   0   33.90    6.30
  11  -7   0   40.10   13.20
  11  -7   0   40.70   13.60
 -11   7   0   32.00   10.00
 -11   7   0   28.90   10.70
 -11   7   0   30.60   14.50
 -11   7   0   25.70   13.30
 -11   7   0   16.00    8.70
 -11   7   0   38.10   14.10
  10  -7   0   24.30   11.60
  10  -7   0    2.70   39.80
  10  -7   0   23.50   11.50
  10  -7   0   -0.40    8.70
  10  -7   0   21.70    6.70
 -10   7   0    4.90    8.50
 -10   7   0   17.60    9.30
 -10   7   0   30.50   11.30
 -10   7   0    9.20   11.40
 -10   7   0    6.50    6.40
 -10   7   0   13.40   11.50
   9  -7   0    6.70    7.40
   9  -7   0   17.00   11.00
   9  -7   0   37.10   28.90
   9  -7   0   26.30   31.30
   9  -7   0    7.50    6.30
   9  -7   0   17.60   11.00
  -9   7   0   14.50    8.90
  -9   7   0    9.70    7.60
  -9   7   0    8.40   10.40
  -9   7   0   20.70   10.50
  -9   7   0    6.40    6.20
  -9   7   0   12.30   10.30
   8  -7   0   65.99   28.50
   8  -7   0   11.70    7.60
   8  -7   0   66.49   28.10
   8  -7   0    8.00    7.40
   8  -7   0    0.60    9.10
   8  -7   0   13.90    8.60
   8  -7   0    6.50    5.90
  -8   7   0    2.60    9.50
  -8   7   0   10.30    9.20
  -8   7   0    0.00    6.10
  -8   7   0    1.20    6.00
  -8   7   0   10.00    8.50
  -8   7   0   12.80    7.20
   7  -7   0  206.78   17.70
   7  -7   0  235.08   20.10
   7  -7   0  205.58   34.50
   7  -7   0  205.58   35.30
   7  -7   0  225.88   16.90
   7  -7   0  221.28   13.90
   7  -7   0  207.88   13.30
  -7   7   0  224.38   15.30
  -7   7   0  220.28   17.90
  -7   7   0  225.18   16.70
  -7   7   0  220.78   13.00
  -7   7   0  254.87   19.30
  -7   7   0  207.38   19.00
   6  -7   0 1258.47   68.89
   6  -7   0 1263.77   36.80
   6  -7   0 1107.99   40.30
   6  -7   0 1196.38   41.50
   6  -7   0 1242.18   42.50
   6  -7   0 1202.18   37.10
   6  -7   0 1202.78   70.09
  -6   7   0 1258.47   42.40
  -6   7   0 1241.58   41.50
  -6   7   0 1157.98   40.20
  -6   7   0 1198.48   42.70
  -6   7   0 1190.18   36.10
  -6   7   0 1189.38   41.80
   5  -7   0 1802.62   84.29
   5  -7   0 2089.39   55.99
   5  -7   0 2016.20   60.39
   5  -7   0 2165.28   93.29
   5  -7   0 2043.80   61.79
   5  -7   0 2005.00   56.99
   5  -7   0 2006.50   60.79
  -5   7   0 2045.00   61.29
  -5   7   0 2033.50   60.09
  -5   7   0 1928.21   55.29
  -5   7   0 1979.60   61.59
  -5   7   0 2029.20   60.79
  -5   7   0 2092.29   61.59
   4  -7   0 1151.78   59.29
   4  -7   0 1202.78   33.70
   4  -7   0 1084.79   61.89
   4  -7   0 1161.18   35.30
   4  -7   0 1153.88   38.10
   4  -7   0 1109.99   37.50
   4  -7   0 1119.69   38.90
  -4   7   0 1133.19   38.00
  -4   7   0 1199.78   37.60
  -4   7   0 1147.59   42.30
  -4   7   0 1150.28   38.90
  -4   7   0 1123.99   38.10
  -4   7   0 1120.79   33.20
   3  -7   0 1115.99   37.50
   3  -7   0 1127.49   36.40
   3  -7   0 1120.39   36.20
   3  -7   0 1107.09   59.49
   3  -7   0 1049.00   54.09
   3  -7   0 1104.59   34.30
   3  -7   0 1177.68   32.40
  -3   7   0 1134.59   38.00
  -3   7   0 1112.79   32.10
  -3   7   0 1146.79   36.20
  -3   7   0 1136.19   36.80
  -3   7   0 1091.89   37.10
  -3   7   0 1120.29   36.80
   2  -7   0 1378.26   42.30
   2  -7   0 1435.36   40.90
   2  -7   0 1330.17   41.70
   2  -7   0 1279.57   58.89
   2  -7   0 1396.46   43.50
   2  -7   0 1424.06   40.00
  -2   7   0 1378.46   43.00
  -2   7   0 1372.16   42.60
  -2   7   0 1383.26   38.10
  -2   7   0 1364.16   72.59
  -2   7   0 1403.06   42.60
  -2   7   0 1361.46   42.40
   1  -7   0 1041.00   28.40
   1  -7   0  999.10   31.00
   1  -7   0  982.00   31.40
   1  -7   0  961.70   47.30
   1  -7   0 1011.00   33.10
  -1   7   0  989.80   32.30
  -1   7   0  969.60   32.60
  -1   7   0  941.51   50.59
  -1   7   0 1003.00   32.10
  -1   7   0 1038.40   32.40
   0  -7   0   26.40    4.80
   0  -7   0   43.50    4.40
   0  -7   0   29.40   12.10
   0  -7   0   41.10    7.80
   0  -7   0   31.00    5.50
   0  -7   0   26.90    6.10
   0   7   0   37.90    6.60
   0   7   0   34.10    6.50
   0   7   0   28.30   14.40
   0   7   0   41.90    6.90
   0   7   0   39.20    6.50
  -1  -7   0   81.59    7.30
  -1  -7   0   85.99   15.90
  -1  -7   0   76.09    8.20
  -1  -7   0   90.39    9.70
  -1  -7   0   73.99    7.90
  -1  -7   0   68.79    5.60
  -1  -7   0   87.79    9.00
   1   7   0   74.89    8.20
   1   7   0   81.49    8.90
   1   7   0   88.89    8.60
   1   7   0   85.09    7.90
  -2  -7   0  893.51   27.10
  -2  -7   0  923.41   41.20
  -2  -7   0  879.81   28.20
  -2  -7   0  891.91   28.90
  -2  -7   0  908.41   29.00
  -2  -7   0  829.12   34.00
   2   7   0  897.91   28.10
   2   7   0  917.11   28.00
   2   7   0  892.91   28.10
   2   7   0  899.01   43.50
   2   7   0  918.01   29.20
   2   7   0  911.81   29.00
  -3  -7   0  440.26   17.20
  -3  -7   0  439.26   16.60
  -3  -7   0  424.46   26.90
  -3  -7   0  414.16   14.90
  -3  -7   0  441.06   16.10
  -3  -7   0  403.76   16.60
   3   7   0  440.96   15.80
   3   7   0  425.66   16.30
   3   7   0  412.86   16.50
   3   7   0  419.56   17.00
   3   7   0  431.56   17.40
   3   7   0  449.86   28.70
  -4  -7   0   22.00    5.30
  -4  -7   0   25.00    6.20
  -4  -7   0   24.10    5.00
  -4  -7   0   29.20   10.30
  -4  -7   0   28.10    5.30
   4   7   0   11.70    5.70
   4   7   0   21.10    4.20
   4   7   0   23.90    5.20
   4   7   0   26.80    6.30
   4   7   0   19.30   10.50
   4   7   0   16.70    4.70
  -5  -7   0 2666.23   72.99
  -5  -7   0 2647.64   72.19
  -5  -7   0 2678.13   71.49
  -5  -7   0 2738.03   89.79
  -5  -7   0 2645.94   75.09
   5   7   0 2592.14   71.79
   5   7   0 2809.12   72.69
   5   7   0 2615.54   72.19
   5   7   0 2613.64   75.19
   5   7   0 2643.14   73.69
   5   7   0 2634.54   72.69
   5   7   0 2625.14   90.59
  -6  -7   0 4686.93  119.89
  -6  -7   0 4447.35  118.69
  -6  -7   0 4696.23  140.59
  -6  -7   0 4488.35  118.59
  -6  -7   0 4730.03  120.49
   6   7   0 4417.06  122.59
   6   7   0 4639.54  119.49
   6   7   0 4243.78  118.29
   6   7   0 4458.55  139.19
   6   7   0 4469.85  118.79
   6   7   0 4526.75  118.79
   6   7   0 4602.24  121.59
  -7  -7   0 1279.57   58.79
  -7  -7   0 1275.77   38.50
  -7  -7   0 1349.47   42.50
  -7  -7   0 1242.78   37.80
  -7  -7   0 1358.26   40.70
  -7  -7   0 1230.48   38.40
   7   7   0 1298.57   41.20
   7   7   0 1243.78   38.20
   7   7   0 1245.48   38.10
   7   7   0 1206.08   54.79
   7   7   0 1224.18   41.40
   7   7   0 1300.87   38.30
  -8  -7   0   38.20    9.10
  -8  -7   0   51.69    7.70
  -8  -7   0   38.20    6.10
  -8  -7   0   56.49    9.40
  -8  -7   0   45.60    8.20
  -8  -7   0   63.99   19.10
   8   7   0   55.09    8.30
   8   7   0   26.50    6.90
   8   7   0   55.49    7.40
   8   7   0   40.80    6.10
   8   7   0   42.80   14.80
   8   7   0   48.90    7.80
  -9  -7   0   60.49   10.50
  -9  -7   0   43.10    9.70
  -9  -7   0   52.59    7.90
  -9  -7   0   53.69    9.30
  -9  -7   0   56.19   18.30
  -9  -7   0   34.10    5.90
   9   7   0   40.30    7.60
   9   7   0   46.20    6.60
   9   7   0   82.29   17.20
   9   7   0   58.49    8.70
   9   7   0   53.59    7.70
 -10  -7   0   46.80   10.00
 -10  -7   0   33.30    5.90
 -10  -7   0   50.89   10.30
 -10  -7   0   37.30    8.10
 -10  -7   0   41.50    9.30
  10   7   0   31.50    6.00
  10   7   0   37.90   16.30
  10   7   0   31.40    8.30
  10   7   0   42.80    7.70
  10   7   0   30.60    8.40
 -11  -7   0  122.69   14.80
 -11  -7   0  133.49   15.30
 -11  -7   0  142.89   30.40
 -11  -7   0  113.99   12.70
 -11  -7   0   92.49   11.30
 -11  -7   0  100.99    9.90
 -11  -7   0  125.29   13.50
  11   7   0  126.69   11.60
  11   7   0   93.49   21.10
  11   7   0  122.59   10.50
  11   7   0   70.09    9.90
  11   7   0   99.49   12.20
 -12  -7   0   26.00    9.40
 -12  -7   0   30.50    9.10
 -12  -7   0   53.79   23.60
 -12  -7   0   27.40    9.90
 -12  -7   0   33.30   10.10
 -12  -7   0   38.90    6.70
 -12  -7   0   46.60    9.90
  12   7   0   25.70   17.40
  12   7   0   46.00   10.90
  12   7   0   49.20    8.70
  12   7   0   35.00    9.40
  12   7   0   29.20    8.90
  12   7   0   37.70    7.00
 -13  -7   0  224.08   26.20
 -13  -7   0  225.28   19.90
 -13  -7   0  209.98   18.60
 -13  -7   0  190.08   37.70
 -13  -7   0  199.38   12.90
 -13  -7   0  184.68   16.90
 -13  -7   0  224.58   17.20
  13   7   0  186.78   17.20
  13   7   0  164.98   29.10
  13   7   0  195.28   18.80
  13   7   0  178.78   15.90
  13   7   0  208.18   13.50
  13   7   0  179.28   14.50
 -14  -7   0  545.35   25.70
 -14  -7   0  566.44   21.70
 -14  -7   0  565.54   60.99
 -14  -7   0  529.25   38.40
 -14  -7   0  555.34   27.00
 -14  -7   0  537.55   29.40
 -14  -7   0  583.84   29.90
  14   7   0  550.04   24.70
  14   7   0  507.15   46.80
  14   7   0  530.15   24.90
  14   7   0  564.64   22.20
  14   7   0  575.94   29.20
  14   7   0  550.44   28.60
 -15  -7   0  222.38   19.00
 -15  -7   0  191.78   13.60
 -15  -7   0  225.28   21.00
 -15  -7   0  237.58   22.80
 -15  -7   0  201.98   21.30
 -15  -7   0  204.58   19.90
 -15  -7   0  189.28   49.30
  15   7   0  166.98   17.40
  15   7   0  216.68   17.50
  15   7   0  216.78   19.60
  15   7   0  122.49   48.00
  15   7   0  235.98   14.60
  15   7   0  197.58   20.80
 -16  -7   0  127.89   16.10
 -16  -7   0  156.78   18.60
 -16  -7   0  160.38   19.70
 -16  -7   0  191.38   21.00
 -16  -7   0  196.28   13.60
 -16  -7   0  142.49   16.20
  16   7   0  139.79   35.10
  16   7   0  162.88   20.60
  16   7   0  150.78   13.50
  16   7   0  146.99   16.00
  16   7   0  133.29   16.00
  16   7   0  165.28   16.90
 -17  -7   0  148.39   17.20
 -17  -7   0  171.38   19.50
 -17  -7   0  191.38   23.50
 -17  -7   0  210.98   23.90
 -17  -7   0  132.09   18.00
  17   7   0  167.08   13.60
  17   7   0  121.09   15.90
  17   7   0  197.68   18.10
  17   7   0  140.09   16.70
  17   7   0  219.08   24.60
 -18  -7   0   98.49   16.40
 -18  -7   0  131.79   19.90
 -18  -7   0  148.19   22.50
 -18  -7   0  114.99   18.20
 -18  -7   0  121.29   18.60
  18   7   0   93.79   18.20
  18   7   0  124.19   13.10
  18   7   0  113.69   15.40
  11  -8   0  384.66   37.60
  11  -8   0  335.37   15.20
  11  -8   0  322.97   24.80
 -11   8   0  360.06   26.30
 -11   8   0  329.17   28.20
 -11   8   0  346.67   20.70
 -11   8   0  366.26   24.10
 -11   8   0  374.46   28.70
 -11   8   0  330.47   24.70
  10  -8   0  245.38   23.30
  10  -8   0  215.08   14.10
  10  -8   0  197.28   20.10
  10  -8   0  194.28   21.10
 -10   8   0  261.87   24.90
 -10   8   0  194.88   17.40
 -10   8   0  194.88   21.30
 -10   8   0  224.38   16.50
 -10   8   0  198.68   21.80
 -10   8   0  177.78   19.20
   9  -8   0   66.39   14.00
   9  -8   0  124.09   40.80
   9  -8   0   51.59    8.70
   9  -8   0   70.79   14.60
   9  -8   0   52.19   11.50
  -9   8   0   70.99   15.20
  -9   8   0   54.49   11.40
  -9   8   0   49.80   12.80
  -9   8   0   64.69   10.20
  -9   8   0   69.79   14.40
  -9   8   0   58.49   10.00
   8  -8   0  126.59   13.30
   8  -8   0  121.49   15.80
   8  -8   0  106.39   15.80
   8  -8   0  103.09   10.60
   8  -8   0  141.69   37.60
   8  -8   0  110.19   33.00
   8  -8   0   98.19   15.40
  -8   8   0  102.59   14.90
  -8   8   0  107.09   15.20
  -8   8   0  100.29   14.70
  -8   8   0  131.89   12.50
  -8   8   0  113.19   16.50
  -8   8   0  134.29   13.90
   7  -8   0  286.47   19.20
   7  -8   0  279.27   44.60
   7  -8   0  313.57   21.00
   7  -8   0  316.57   16.60
   7  -8   0  222.28   38.90
   7  -8   0  325.17   16.50
   7  -8   0  333.17   22.90
  -7   8   0  304.27   19.80
  -7   8   0  298.17   22.30
  -7   8   0  343.57   16.00
  -7   8   0  307.17   21.20
  -7   8   0  296.57   21.80
  -7   8   0  334.27   19.00
   6  -8   0  237.88   19.30
   6  -8   0  249.28   17.10
   6  -8   0  229.78   14.40
   6  -8   0  256.17   44.10
   6  -8   0  245.38   14.10
   6  -8   0  260.27   40.60
   6  -8   0  225.98   19.30
  -6   8   0  247.48   19.50
  -6   8   0  268.67   17.40
  -6   8   0  245.78   19.00
  -6   8   0  254.87   19.10
  -6   8   0  254.97   16.40
  -6   8   0  257.97   13.70
   5  -8   0  175.68   11.20
   5  -8   0  196.08   36.50
   5  -8   0  158.58   31.60
   5  -8   0  138.99   15.00
   5  -8   0  150.68   13.70
   5  -8   0  162.58   15.90
   5  -8   0  162.78   12.40
  -5   8   0  139.79   15.30
  -5   8   0  160.88   13.20
  -5   8   0  158.98   15.70
  -5   8   0  167.08   10.60
  -5   8   0  144.89   15.40
  -5   8   0  171.38   14.60
   4  -8   0  237.78   35.10
   4  -8   0  234.88   15.20
   4  -8   0  232.58   16.20
   4  -8   0  254.57   17.50
   4  -8   0  219.38   13.70
   4  -8   0  244.38   11.90
   4  -8   0  221.68   33.00
  -4   8   0  233.58   16.80
  -4   8   0  236.18   14.40
  -4   8   0  243.68   16.60
  -4   8   0  243.08   17.00
  -4   8   0  235.58   15.50
  -4   8   0  239.08   11.70
   3  -8   0   62.49    9.30
   3  -8   0   73.69    8.20
   3  -8   0   65.79    8.80
   3  -8   0   83.09    7.50
   3  -8   0   85.89   22.80
   3  -8   0   66.49   10.20
   3  -8   0   56.09   18.60
  -3   8   0   72.89    7.10
  -3   8   0   63.49    8.10
  -3   8   0   76.59    9.10
  -3   8   0   55.79    9.50
  -3   8   0   75.19    9.90
  -3   8   0   74.19   10.20
   2  -8   0  205.68   13.20
   2  -8   0  173.58   13.90
   2  -8   0  177.28   12.20
   2  -8   0  210.28   12.30
   2  -8   0  239.38   26.50
   2  -8   0  189.48    9.40
  -2   8   0  191.68   12.80
  -2   8   0  177.18    9.30
  -2   8   0  208.98   13.80
  -2   8   0  194.38   13.90
  -2   8   0  174.68   13.30
  -2   8   0  150.28   26.70
   1  -8   0   22.20    5.70
   1  -8   0   21.80    6.40
   1  -8   0   25.90    7.20
   1  -8   0   47.00   14.40
   1  -8   0   11.70    4.80
  -1   8   0   15.60    6.20
  -1   8   0   21.00    6.50
  -1   8   0   17.40   13.20
  -1   8   0   25.40    6.70
   0  -8   0 1052.89   34.90
   0  -8   0 1087.59   33.50
   0  -8   0 1049.70   30.00
   0  -8   0 1032.20   32.90
   0  -8   0 1036.20   49.80
   0  -8   0 1030.90   33.00
   0   8   0 1050.69   53.69
   0   8   0 1050.99   33.90
   0   8   0 1057.39   33.90
   0   8   0 1077.59   34.10
  -1  -8   0 1817.32   49.30
  -1  -8   0 1821.72   52.29
  -1  -8   0 1867.71   54.09
  -1  -8   0 1791.02   51.69
  -1  -8   0 1788.92   53.69
  -1  -8   0 1855.91   52.19
  -1  -8   0 1903.41   70.59
   1   8   0 1858.11   74.99
   1   8   0 1870.01   62.09
   1   8   0 1831.12   52.59
   1   8   0 1824.32   52.69
   1   8   0 1797.72   52.69
  -2  -8   0 2048.79   57.99
  -2  -8   0 1983.40   56.69
  -2  -8   0 1905.61   57.39
  -2  -8   0 2014.30   55.69
  -2  -8   0 1950.90   55.39
  -2  -8   0 2033.40   56.19
  -2  -8   0 2101.49   74.59
   2   8   0 1927.01   56.39
   2   8   0 2080.29   56.79
   2   8   0 2033.90   78.39
   2   8   0 2060.29   56.69
  -3  -8   0   69.49    7.30
  -3  -8   0   86.89    9.00
  -3  -8   0   84.39    9.30
  -3  -8   0   73.99    8.20
  -3  -8   0   97.39   17.30
  -3  -8   0   71.89    6.80
   3   8   0   86.79   17.80
   3   8   0   80.89    8.50
   3   8   0   76.89    7.60
   3   8   0   86.89    9.10
   3   8   0   73.89    7.80
   3   8   0   79.29    8.70
  -4  -8   0  208.68   11.60
  -4  -8   0  212.38   10.20
  -4  -8   0  205.68   20.50
  -4  -8   0  232.58   12.80
  -4  -8   0  216.18   12.30
  -4  -8   0  230.38   11.50
   4   8   0  219.58   12.60
   4   8   0  219.48   12.90
   4   8   0  231.28   11.20
   4   8   0  248.08   12.80
   4   8   0  191.68   21.70
   4   8   0  240.78   11.80
  -5  -8   0  552.64   20.90
  -5  -8   0  522.65   19.90
  -5  -8   0  535.25   19.60
  -5  -8   0  568.64   21.20
  -5  -8   0  556.04   33.30
   5   8   0  565.14   21.80
   5   8   0  510.15   22.70
   5   8   0  551.24   18.90
   5   8   0  490.45   33.90
   5   8   0  534.85   20.80
   5   8   0  541.25   20.10
   5   8   0  564.04   21.20
  -6  -8   0  309.37   14.30
  -6  -8   0  327.17   14.60
  -6  -8   0  343.47   16.10
  -6  -8   0  347.57   28.00
  -6  -8   0  308.37   15.30
  -6  -8   0  297.97   10.50
   6   8   0  321.57   14.90
   6   8   0  316.67   15.30
   6   8   0  317.77   27.50
   6   8   0  310.87   15.10
   6   8   0  306.97   12.80
   6   8   0  310.97   17.80
   6   8   0  300.17   16.30
  -7  -8   0   79.79    8.40
  -7  -8   0   64.29    8.90
  -7  -8   0   67.39    8.20
  -7  -8   0   55.79   15.70
  -7  -8   0   60.79    8.10
   7   8   0   59.09    6.60
   7   8   0   53.89    7.20
   7   8   0   56.99    9.30
   7   8   0   67.89    8.50
   7   8   0   66.29    8.10
   7   8   0   59.09    9.10
   7   8   0   59.29   16.10
  -8  -8   0  409.06   17.90
  -8  -8   0  395.16   17.70
  -8  -8   0  344.27   31.80
  -8  -8   0  412.96   19.30
  -8  -8   0  373.16   16.60
   8   8   0  397.06   17.30
   8   8   0  397.16   17.40
   8   8   0  400.76   19.60
   8   8   0  409.26   32.60
   8   8   0  395.66   20.00
   8   8   0  381.96   17.50
  -9  -8   0  485.95   24.40
  -9  -8   0  513.45   40.80
  -9  -8   0  510.75   22.90
  -9  -8   0  491.65   21.90
  -9  -8   0  480.35   20.60
  -9  -8   0  474.95   19.50
   9   8   0  484.95   23.30
   9   8   0  521.75   20.30
   9   8   0  519.25   20.40
   9   8   0  496.35   23.00
   9   8   0  505.45   21.10
   9   8   0  519.55   35.80
 -10  -8   0  470.45   70.59
 -10  -8   0  398.66   22.70
 -10  -8   0  382.66   20.40
 -10  -8   0  372.66   17.00
 -10  -8   0  378.66   20.40
 -10  -8   0  399.96   19.00
  10   8   0  366.46   18.80
  10   8   0  382.56   18.00
  10   8   0  393.86   35.00
  10   8   0  410.66   17.80
  10   8   0  358.36   20.30
 -11  -8   0  678.73   26.30
 -11  -8   0  676.83   28.80
 -11  -8   0  671.13   28.60
 -11  -8   0  660.03   30.20
 -11  -8   0  729.63   54.49
 -11  -8   0  628.14   23.90
  11   8   0  656.33   29.20
  11   8   0  690.73   24.90
  11   8   0  633.84   27.20
  11   8   0  615.64   42.40
  11   8   0  662.73   25.50
 -12  -8   0  652.03   54.59
 -12  -8   0  628.24   27.30
 -12  -8   0  600.74   23.70
 -12  -8   0  632.44   30.30
 -12  -8   0  660.33   29.20
 -12  -8   0  656.03   26.60
 -12  -8   0  683.73   29.40
  12   8   0  556.14   28.20
  12   8   0  617.94   28.10
  12   8   0  670.73   24.60
  12   8   0  644.24   46.30
  12   8   0  682.73   25.90
 -13  -8   0 1237.38   60.79
 -13  -8   0 1129.99   44.60
 -13  -8   0 1206.98   78.09
 -13  -8   0 1221.78   43.70
 -13  -8   0 1211.98   40.30
 -13  -8   0 1094.99   36.80
 -13  -8   0 1140.49   41.10
  13   8   0 1215.08   42.80
  13   8   0  953.90   41.80
  13   8   0 1175.28   39.10
  13   8   0 1233.08   37.80
  13   8   0 1115.89   62.69
  13   8   0 1177.28   38.80
 -14  -8   0  465.25   28.30
 -14  -8   0  466.55   27.50
 -14  -8   0  515.25   24.90
 -14  -8   0  572.24   59.29
 -14  -8   0  481.85   20.60
  14   8   0  501.25   22.60
  14   8   0  494.85   21.10
  14   8   0  466.65   26.70
  14   8   0  476.15   23.20
  14   8   0  409.76   25.40
  14   8   0  471.75   44.70
 -15  -8   0  158.18   13.10
 -15  -8   0  182.48   18.30
 -15  -8   0  170.78   19.80
 -15  -8   0  142.79   17.90
 -15  -8   0  159.38   19.90
 -15  -8   0  105.89   42.80
 -15  -8   0  138.49   18.40
  15   8   0  171.08   17.00
  15   8   0  155.68   18.20
  15   8   0  146.59   15.50
  15   8   0  184.98   14.00
 -16  -8   0   -5.60   10.10
 -16  -8   0   -2.90    9.90
 -16  -8   0    5.50   12.20
 -16  -8   0    7.00   10.10
 -16  -8   0   -3.70    5.70
 -16  -8   0    0.00   10.40
  16   8   0    4.60   15.60
  16   8   0   27.90   27.70
  16   8   0    7.50    6.60
  16   8   0   -3.20    9.70
  16   8   0    3.30    9.70
  16   8   0    0.30   11.70
 -17  -8   0   10.60   13.10
 -17  -8   0   23.80   12.40
 -17  -8   0   30.00   12.60
 -17  -8   0   36.70   14.70
 -17  -8   0   38.20    8.20
 -17  -8   0   15.10   12.30
  17   8   0   33.20   13.90
  17   8   0   16.10    9.50
  17   8   0   40.20   10.50
  17   8   0   22.90   11.10
  17   8   0   38.00    8.80
 -18  -8   0   -6.30   12.00
 -18  -8   0   19.30   12.50
 -18  -8   0   -2.80   11.30
 -18  -8   0   -8.80   14.80
 -18  -8   0    2.50   13.80
  18   8   0    3.60    9.10
  18   8   0   24.20   13.30
  18   8   0    4.00    7.80
  18   8   0   -7.40   11.20
  10  -9   0    8.10    9.80
 -10   9   0   -0.50    8.00
 -10   9   0    0.30   11.20
 -10   9   0   -7.30    6.30
 -10   9   0    2.80    8.90
 -10   9   0   16.60   14.40
 -10   9   0   12.00   12.60
   9  -9   0   44.40   11.90
   9  -9   0   43.90   13.50
   9  -9   0   43.10   13.30
   9  -9   0   64.69    9.30
  -9   9   0   40.00   13.20
  -9   9   0   46.20    9.80
  -9   9   0   80.79   15.40
  -9   9   0   44.30    9.70
  -9   9   0   60.99   11.80
  -9   9   0   71.99   16.50
   8  -9   0  176.08   18.50
   8  -9   0  221.98   22.10
   8  -9   0  218.18   44.30
   8  -9   0  234.58   21.10
   8  -9   0  172.78   14.20
  -8   9   0  180.88   18.30
  -8   9   0  200.08   20.80
  -8   9   0  170.48   15.80
  -8   9   0  220.68   20.60
  -8   9   0  203.08   21.60
  -8   9   0  206.88   14.70
   7  -9   0  165.08   19.00
   7  -9   0  178.28   14.30
   7  -9   0  199.48   14.30
   7  -9   0  117.59   38.30
   7  -9   0  176.18   39.00
   7  -9   0  206.18   19.50
   7  -9   0  180.18   17.40
  -7   9   0  208.78   13.70
  -7   9   0  184.28   19.50
  -7   9   0  180.18   19.50
  -7   9   0  205.58   17.90
  -7   9   0  193.48   19.30
  -7   9   0  202.18   16.10
   6  -9   0  496.75   26.80
   6  -9   0  410.96   49.00
   6  -9   0  492.95   25.40
   6  -9   0  479.15   55.29
   6  -9   0  461.75   21.10
   6  -9   0  530.65   20.10
   6  -9   0  489.25   24.70
  -6   9   0  496.15   26.30
  -6   9   0  444.86   25.80
  -6   9   0  486.25   26.00
  -6   9   0  489.35   24.80
  -6   9   0  484.25   23.40
  -6   9   0  473.55   19.40
   5  -9   0 1484.55   46.40
   5  -9   0 1461.25   49.50
   5  -9   0 1499.85   50.19
   5  -9   0 1540.15   44.30
   5  -9   0 1538.65   57.99
   5  -9   0 1473.15   76.19
   5  -9   0 1505.75   84.19
  -5   9   0 1480.95   51.09
  -5   9   0 1606.54   51.29
  -5   9   0 1525.35   44.00
  -5   9   0 1540.15   51.49
  -5   9   0 1483.85   50.39
  -5   9   0 1586.94   49.99
   4  -9   0 1349.47   46.80
   4  -9   0 1403.36   39.70
   4  -9   0 1352.46   42.30
   4  -9   0 1348.97   76.79
   4  -9   0 1185.08   68.59
   4  -9   0 1328.57   45.10
   4  -9   0 1359.66   44.90
  -4   9   0 1388.36   46.50
  -4   9   0 1390.86   45.00
  -4   9   0 1350.76   39.30
  -4   9   0 1326.27   46.20
  -4   9   0 1352.16   45.80
  -4   9   0 1487.95   60.59
   3  -9   0  218.48   14.10
   3  -9   0  248.28   11.70
   3  -9   0  315.67   35.80
   3  -9   0  230.38   15.40
   3  -9   0  261.17   17.90
   3  -9   0  235.08   16.50
   3  -9   0  216.08   35.90
  -3   9   0  251.77   16.30
  -3   9   0  232.48   16.70
  -3   9   0  234.98   14.80
  -3   9   0  249.68   17.70
  -3   9   0  259.77   11.80
  -3   9   0  247.68   17.00
   2  -9   0   73.39    7.20
   2  -9   0   63.29    8.40
   2  -9   0   53.19    7.90
   2  -9   0   53.79   10.00
   2  -9   0   64.29    9.40
   2  -9   0   72.29   20.80
  -2   9   0   68.29   10.10
  -2   9   0   51.89    9.30
  -2   9   0   50.39   19.70
  -2   9   0   71.69   10.70
  -2   9   0   50.09    7.80
   1  -9   0    0.50    6.10
   1  -9   0    4.60    4.70
   1  -9   0   11.90    6.50
   1  -9   0    7.70    3.80
   1  -9   0    6.50   12.80
   1  -9   0   -2.00    4.80
  -1   9   0    2.90    6.20
  -1   9   0    5.10    6.20
  -1   9   0    8.50    4.90
  -1   9   0   -1.60   14.00
  -1   9   0    1.20    5.90
   0  -9   0  193.68    9.20
   0  -9   0  184.28   12.00
   0  -9   0  174.08   12.60
   0  -9   0  206.88   27.50
   0  -9   0  182.98   11.90
   0  -9   0  183.78   13.30
   0   9   0  200.88   13.40
   0   9   0  193.98   13.00
   0   9   0  186.88   12.50
   0   9   0  166.38   13.00
   0   9   0  177.08   28.90
  -1  -9   0   91.39    9.80
  -1  -9   0  109.99   19.30
  -1  -9   0  101.69    9.20
  -1  -9   0  119.59    7.40
  -1  -9   0   98.09   10.90
  -1  -9   0   94.39   10.10
  -1  -9   0  110.99   11.80
   1   9   0  117.89   10.30
   1   9   0  112.29   21.60
   1   9   0  109.89   10.40
   1   9   0  109.19   10.90
   1   9   0   97.89   10.40
  -2  -9   0  184.78   12.90
  -2  -9   0  188.68   11.00
  -2  -9   0  189.48    9.40
  -2  -9   0  216.88   14.00
  -2  -9   0  232.98   12.60
  -2  -9   0  197.48   12.30
  -2  -9   0  226.98   23.80
   2   9   0  171.08   12.30
   2   9   0  181.98   26.00
   2   9   0  199.38   12.10
   2   9   0  208.28   13.40
   2   9   0  198.58   12.40
  -3  -9   0 1323.87   56.59
  -3  -9   0 1290.57   40.00
  -3  -9   0 1303.27   41.20
  -3  -9   0 1366.86   39.50
  -3  -9   0 1286.87   38.30
  -3  -9   0 1346.27   41.40
   3   9   0 1293.87   41.10
   3   9   0 1311.97   39.80
   3   9   0 1285.67   39.90
   3   9   0 1314.47   39.70
   3   9   0 1254.07   60.29
  -4  -9   0  604.84   23.30
  -4  -9   0  604.94   20.30
  -4  -9   0  605.44   35.80
  -4  -9   0  586.44   21.20
  -4  -9   0  621.04   23.30
  -4  -9   0  601.24   22.20
   4   9   0  607.54   23.30
   4   9   0  596.44   39.00
   4   9   0  616.94   22.10
   4   9   0  570.54   22.30
   4   9   0  595.64   23.50
   4   9   0  583.34   21.40
  -5  -9   0  442.66   17.80
  -5  -9   0  459.45   19.50
  -5  -9   0  474.75   19.70
  -5  -9   0  458.65   18.60
  -5  -9   0  447.86   32.00
   5   9   0  439.16   19.40
   5   9   0  432.06   19.50
   5   9   0  427.36   18.30
   5   9   0  430.56   20.70
   5   9   0  464.35   17.40
   5   9   0  451.95   19.40
   5   9   0  413.96   33.30
  -6  -9   0  513.25   19.60
  -6  -9   0  513.75   20.20
  -6  -9   0  523.35   21.20
  -6  -9   0  514.45   21.00
  -6  -9   0  507.05   33.80
   6   9   0  513.65   21.10
   6   9   0  528.65   22.00
   6   9   0  517.75   23.60
   6   9   0  498.55   20.80
   6   9   0  459.85   35.20
   6   9   0  500.75   18.50
   6   9   0  506.75   20.30
  -7  -9   0 1162.88   55.79
  -7  -9   0 1172.38   36.50
  -7  -9   0 1150.18   31.80
  -7  -9   0 1259.57   38.60
  -7  -9   0 1148.29   36.70
  -7  -9   0 1168.58   37.70
   7   9   0 1125.79   40.40
   7   9   0 1209.48   35.00
   7   9   0 1178.88   37.50
   7   9   0 1187.18   36.90
   7   9   0 1169.18   39.50
   7   9   0 1192.58   37.90
   7   9   0 1118.69   56.49
  -8  -9   0 1592.74   47.60
  -8  -9   0 1463.75   45.70
  -8  -9   0 1540.45   46.70
  -8  -9   0 1473.45   45.60
  -8  -9   0 1610.84   70.39
   8   9   0 1550.24   46.40
   8   9   0 1489.75   45.90
   8   9   0 1518.35   46.50
   8   9   0 1555.24   43.50
   8   9   0 1558.04   68.49
   8   9   0 1466.55   49.40
   8   9   0 1498.75   48.70
  -9  -9   0  164.78   13.90
  -9  -9   0  173.18   28.90
  -9  -9   0  124.49   13.00
  -9  -9   0  137.39   11.90
  -9  -9   0  142.59   11.60
   9   9   0  151.78   14.30
   9   9   0  139.59   25.10
   9   9   0  139.79   13.80
   9   9   0  155.68   12.70
   9   9   0  167.88   12.50
   9   9   0  151.08    9.40
   9   9   0  146.59   12.90
 -10  -9   0   52.79   24.40
 -10  -9   0   68.89   11.10
 -10  -9   0   63.49    8.90
 -10  -9   0   82.39   10.10
 -10  -9   0   75.69   11.20
 -10  -9   0   71.59   12.20
  10   9   0   67.89   10.50
  10   9   0   52.09   18.60
  10   9   0   70.39   10.20
  10   9   0   68.09    8.90
  10   9   0   65.29   10.40
  10   9   0   79.59    9.90
 -11  -9   0   -1.70    8.40
 -11  -9   0    6.50    5.60
 -11  -9   0    6.80    8.80
 -11  -9   0   14.60    7.70
 -11  -9   0   10.10   19.70
 -11  -9   0   11.10    8.70
  11   9   0    9.00    7.40
  11   9   0   -5.40    8.30
  11   9   0    5.00   14.10
  11   9   0    2.00    5.70
  11   9   0    1.90    6.10
  11   9   0   13.50    8.40
 -12  -9   0    4.40    9.00
 -12  -9   0   10.30    9.40
 -12  -9   0   -3.40    8.90
 -12  -9   0   -3.00   23.60
 -12  -9   0    5.70    7.90
 -12  -9   0    8.70   14.80
 -12  -9   0    1.30    5.90
  12   9   0   -0.30   15.20
  12   9   0   -0.50    9.10
  12   9   0    3.80    6.30
  12   9   0    2.20    8.40
  12   9   0   20.60    8.00
  12   9   0   -2.60    6.10
 -13  -9   0    5.00   10.00
 -13  -9   0    8.00    6.40
 -13  -9   0    8.60    9.70
 -13  -9   0   30.10   25.40
 -13  -9   0   10.20   10.60
 -13  -9   0   14.20    9.00
  13   9   0   19.90   20.40
  13   9   0    7.40    6.60
  13   9   0    2.10   10.20
  13   9   0    1.10    9.20
  13   9   0   12.90    8.50
  13   9   0    4.60    7.70
 -14  -9   0  214.38   19.10
 -14  -9   0  252.37   51.49
 -14  -9   0  254.57   15.80
 -14  -9   0  240.68   21.90
 -14  -9   0  225.28   22.00
 -14  -9   0  314.67   41.00
 -14  -9   0  271.07   19.20
  14   9   0  237.18   18.00
  14   9   0  258.17   17.00
  14   9   0  202.68   34.60
  14   9   0  263.07   21.30
  14   9   0  243.08   16.30
  14   9   0  231.78   19.40
 -15  -9   0  496.65   22.20
 -15  -9   0  493.15   30.10
 -15  -9   0  467.95   26.40
 -15  -9   0  498.05   25.80
 -15  -9   0  518.85   29.90
 -15  -9   0  551.34   29.30
 -15  -9   0  561.84   72.89
  15   9   0  494.65   24.70
  15   9   0  459.25   27.70
  15   9   0  493.25   28.50
  15   9   0  539.65   24.00
  15   9   0  492.95   22.60
 -16  -9   0  449.26   26.50
 -16  -9   0  352.96   27.40
 -16  -9   0  419.66   29.50
 -16  -9   0  420.06   20.20
 -16  -9   0  423.86   27.50
 -16  -9   0  442.16   25.30
  16   9   0  364.66   48.30
  16   9   0  440.76   22.90
  16   9   0  368.66   28.30
  16   9   0  381.76   26.30
  16   9   0  416.36   20.90
  16   9   0  401.86   23.00
 -17  -9   0  246.38   23.70
 -17  -9   0  233.48   24.90
 -17  -9   0  230.38   21.80
 -17  -9   0  231.88   16.80
 -17  -9   0  264.37   27.80
 -17  -9   0  213.08   23.30
  17   9   0  202.28   23.00
  17   9   0  225.88   19.50
  17   9   0  236.98   17.00
  17   9   0  264.37   26.80
  17   9   0  219.08   24.50
  17   9   0  243.48   19.10
 -18  -9   0  142.09   19.60
 -18  -9   0  196.08   24.90
 -18  -9   0  180.58   20.80
 -18  -9   0  151.18   20.50
 -18  -9   0  174.68   18.90
 -18  -9   0  194.08   23.40
  18   9   0  111.59   15.60
  18   9   0  193.88   27.70
  18   9   0  212.58   20.00
  18   9   0  179.18   16.20
  18   9   0  227.78   19.80
   9 -10   0  144.49   27.50
   9 -10   0  130.69   18.80
  -9  10   0  151.78   19.40
  -9  10   0  127.79   19.40
  -9  10   0  153.98   18.10
  -9  10   0  145.29   20.90
  -9  10   0  136.29   15.70
  -9  10   0  116.19   17.00
   8 -10   0   73.79   15.30
   8 -10   0   78.29   15.10
   8 -10   0   61.29    9.80
   8 -10   0   67.19   13.10
  -8  10   0   78.19   15.60
  -8  10   0   77.09   10.30
  -8  10   0   72.69   15.60
  -8  10   0   55.79   11.30
  -8  10   0   53.29   10.70
  -8  10   0   70.39   15.00
   7 -10   0   -7.50    9.90
   7 -10   0   -1.80   38.00
   7 -10   0    0.60    6.50
   7 -10   0   13.10   10.50
   7 -10   0    3.10    8.70
   7 -10   0   -1.80    7.60
  -7  10   0    4.70   10.70
  -7  10   0    5.80    6.90
  -7  10   0    2.90    5.60
  -7  10   0    0.70    9.70
  -7  10   0   -3.30   10.10
  -7  10   0    2.70    8.20
   6 -10   0   88.79   10.80
   6 -10   0   85.39    9.90
   6 -10   0   99.99   36.60
   6 -10   0   68.69   11.60
   6 -10   0  125.79   37.40
   6 -10   0   89.49   14.40
   6 -10   0   84.19   14.10
  -6  10   0   79.29   15.00
  -6  10   0   96.29   10.00
  -6  10   0   95.09   14.90
  -6  10   0   91.59   14.40
  -6  10   0  106.99   13.00
  -6  10   0   96.79   14.60
   5 -10   0  110.99   15.40
   5 -10   0  121.29   11.10
   5 -10   0  104.49   14.20
   5 -10   0   94.59   12.70
   5 -10   0   76.59   30.60
   5 -10   0   70.59   29.50
   5 -10   0  108.19   11.20
  -5  10   0  120.39   14.30
  -5  10   0  117.39   13.00
  -5  10   0  126.19   10.80
  -5  10   0  101.69   14.30
  -5  10   0  105.99   15.10
  -5  10   0  109.29   14.80
   4 -10   0   61.89   23.90
   4 -10   0   -2.50   22.10
   4 -10   0   22.50    7.30
   4 -10   0   19.40    7.90
   4 -10   0   32.30    6.30
   4 -10   0   14.10    9.40
  -4  10   0   34.30    6.90
  -4  10   0   30.60   12.30
  -4  10   0   49.90   11.20
  -4  10   0   33.60   10.20
  -4  10   0   29.20   10.80
  -4  10   0   29.10    8.10
   3 -10   0  294.37   18.50
   3 -10   0  317.77   13.60
   3 -10   0  274.37   20.00
   3 -10   0  283.47   17.90
   3 -10   0  343.97   39.10
   3 -10   0  285.37   42.10
   3 -10   0  271.67   16.30
  -3  10   0  286.97   17.10
  -3  10   0  283.97   18.40
  -3  10   0  300.67   20.00
  -3  10   0  285.57   19.40
  -3  10   0  299.47   19.70
   2 -10   0  430.76   39.90
   2 -10   0  452.25   21.70
   2 -10   0  437.56   16.60
   2 -10   0  413.76   19.90
   2 -10   0  455.55   23.70
  -2  10   0  466.45   29.60
  -2  10   0  456.45   21.90
  -2  10   0  412.26   43.30
  -2  10   0  453.15   22.50
  -2  10   0  468.55   23.30
   1 -10   0  567.14   23.50
   1 -10   0  509.75   40.50
   1 -10   0  569.74   23.20
   1 -10   0  590.84   24.50
   1 -10   0  594.04   19.60
   1 -10   0  560.24   25.90
  -1  10   0  577.54   25.90
  -1  10   0  629.74   47.40
  -1  10   0  618.34   25.30
  -1  10   0  559.14   24.40
  -1  10   0  590.34   24.80
   0 -10   0  268.97   15.40
   0 -10   0  280.27   11.80
   0 -10   0  282.57   17.80
   0 -10   0  250.07   15.00
   0 -10   0  296.97   31.10
   0 -10   0  280.57   16.10
   0  10   0  263.17   38.30
   0  10   0  257.47   15.80
   0  10   0  283.87   16.40
   0  10   0  250.57   16.70
   0  10   0  263.27   16.60
  -1 -10   0  764.32   45.10
  -1 -10   0  764.42   27.20
  -1 -10   0  785.52   27.90
  -1 -10   0  757.52   29.50
  -1 -10   0  817.62   24.40
  -1 -10   0  756.12   27.80
   1  10   0  811.52   28.90
   1  10   0  791.02   29.90
   1  10   0  752.52   28.30
   1  10   0  766.32   49.60
   1  10   0  782.42   28.50
  -2 -10   0 3232.68  109.99
  -2 -10   0 3117.29   83.19
  -2 -10   0 3109.49   88.79
  -2 -10   0 3183.18   86.39
  -2 -10   0 3151.48   86.89
  -2 -10   0 3049.99   85.39
  -2 -10   0 3242.18   89.39
   2  10   0 3201.78   87.39
   2  10   0 3166.28  117.29
   2  10   0 3202.78   86.99
   2  10   0 3057.79   86.69
   2  10   0 3143.69   88.69
  -3 -10   0 2736.43   74.29
  -3 -10   0 2712.83   76.79
  -3 -10   0 2712.43   71.99
  -3 -10   0 2653.23   76.49
  -3 -10   0 2673.03   74.99
  -3 -10   0 2685.03   95.99
  -3 -10   0 2607.44   73.09
   3  10   0 2611.24   74.79
   3  10   0 2645.94   76.59
   3  10   0 2740.73   75.09
   3  10   0 2627.14  102.99
   3  10   0 2723.53   74.79
  -4 -10   0  288.77   26.50
  -4 -10   0  264.47   14.20
  -4 -10   0  257.27   15.10
  -4 -10   0  274.57   14.50
  -4 -10   0  261.47   12.50
  -4 -10   0  256.47   15.50
   4  10   0  265.27   15.00
   4  10   0  263.97   13.80
   4  10   0  271.97   15.40
   4  10   0  247.58   14.40
   4  10   0  238.88   28.20
  -5 -10   0   32.10    7.60
  -5 -10   0   42.70   15.40
  -5 -10   0   49.10    7.70
  -5 -10   0   43.60    7.90
  -5 -10   0   35.30    6.60
   5  10   0   38.60    8.10
   5  10   0   39.40   15.50
   5  10   0   44.60    7.50
   5  10   0   42.30    8.40
   5  10   0   42.90    8.10
   5  10   0   28.00    6.70
   5  10   0   26.70    5.80
  -6 -10   0   35.90    7.10
  -6 -10   0   30.20    6.40
  -6 -10   0   40.20   15.20
  -6 -10   0   39.00    8.20
  -6 -10   0   49.40    8.40
   6  10   0   62.29   17.80
   6  10   0   33.60    9.10
   6  10   0   29.40    7.70
   6  10   0   33.00    7.60
   6  10   0   27.90    7.10
   6  10   0   36.30    6.40
   6  10   0   40.60    8.00
  -7 -10   0   64.69    5.60
  -7 -10   0   84.89    9.50
  -7 -10   0   87.69   10.70
  -7 -10   0   76.39   18.90
  -7 -10   0   80.99   10.70
  -7 -10   0   88.79    9.30
   7  10   0   71.19    9.50
   7  10   0   76.09   18.30
   7  10   0   81.49   11.80
   7  10   0   76.99    9.80
   7  10   0   79.29    9.80
   7  10   0   74.49    7.90
   7  10   0   81.79   11.70
  -8 -10   0  122.29   11.20
  -8 -10   0  125.09   11.90
  -8 -10   0  116.39   12.30
  -8 -10   0  118.59   12.10
  -8 -10   0  128.99   24.10
   8  10   0  129.79   12.50
   8  10   0  113.69   11.80
   8  10   0  129.39   12.50
   8  10   0  141.29   24.80
   8  10   0  140.29    9.80
   8  10   0  129.29   14.30
   8  10   0  146.19   14.10
  -9 -10   0  519.15   23.30
  -9 -10   0  507.45   21.40
  -9 -10   0  514.35   22.50
  -9 -10   0  463.25   39.90
  -9 -10   0  523.25   22.00
   9  10   0  525.35   22.40
   9  10   0  503.15   22.00
   9  10   0  508.25   39.20
   9  10   0  529.85   19.20
   9  10   0  520.65   24.60
   9  10   0  514.65   22.00
   9  10   0  500.75   24.90
 -10 -10   0  983.60   34.70
 -10 -10   0 1017.90   36.30
 -10 -10   0  995.90   61.79
 -10 -10   0 1075.19   37.20
 -10 -10   0 1055.09   36.20
  10  10   0 1103.29   36.10
  10  10   0 1015.50   35.60
  10  10   0 1028.90   39.40
  10  10   0 1015.70   35.70
  10  10   0 1040.40   38.80
  10  10   0 1101.39   32.40
 -11 -10   0 1465.25   47.00
 -11 -10   0 1367.16   76.49
 -11 -10   0 1331.27   44.60
 -11 -10   0 1314.47   46.10
 -11 -10   0 1380.26   43.70
  11  10   0 1336.57   44.90
  11  10   0 1400.86   69.09
  11  10   0 1371.36   48.80
  11  10   0 1442.96   44.80
  11  10   0 1433.46   44.70
 -12 -10   0  767.42   34.80
 -12 -10   0  878.61   61.99
 -12 -10   0  761.42   30.20
 -12 -10   0  755.32   28.70
 -12 -10   0  742.43   32.70
 -12 -10   0  786.82   32.30
  12  10   0  848.02   30.10
  12  10   0  795.02   52.49
  12  10   0  765.42   31.40
  12  10   0  773.32   33.90
  12  10   0  785.62   29.90
  12  10   0  776.22   30.80
 -13 -10   0  401.46   23.30
 -13 -10   0  391.06   26.10
 -13 -10   0  409.56   20.00
 -13 -10   0  441.26   24.70
 -13 -10   0  418.56   22.30
 -13 -10   0  404.76   26.20
 -13 -10   0  412.56   53.89
  13  10   0  410.96   20.60
  13  10   0  402.56   23.70
  13  10   0  414.46   24.90
  13  10   0  422.36   42.60
  13  10   0  380.06   23.60
  13  10   0  409.66   21.20
 -14 -10   0  415.86   24.30
 -14 -10   0  416.06   20.20
 -14 -10   0  438.86   27.60
 -14 -10   0  435.06   26.30
 -14 -10   0  391.76   25.20
 -14 -10   0  528.35   64.39
 -14 -10   0  404.26   22.90
  14  10   0  361.16   24.40
  14  10   0  445.26   22.40
  14  10   0  415.16   42.50
  14  10   0  396.86   24.80
  14  10   0  398.16   25.40
  14  10   0  394.46   20.90
 -15 -10   0  114.39   40.70
 -15 -10   0  144.69   18.10
 -15 -10   0  158.68   17.50
 -15 -10   0  111.09   14.40
 -15 -10   0  144.89   18.20
 -15 -10   0  149.88   17.50
  15  10   0  142.79   14.80
  15  10   0  147.89   16.20
  15  10   0  146.09   14.90
  15  10   0  143.29   17.40
  15  10   0  138.69   18.10
  15  10   0   93.19   14.10
 -16 -10   0    7.70   11.80
 -16 -10   0   -2.30   10.70
 -16 -10   0   -2.30   10.30
 -16 -10   0    8.40   12.60
 -16 -10   0   -4.10    9.10
 -16 -10   0    9.50    7.10
  16  10   0  -10.50   26.30
  16  10   0    9.50    7.60
  16  10   0    6.10    9.80
  16  10   0    3.80    9.80
  16  10   0    7.10   11.80
  16  10   0    3.30   11.90
  16  10   0   14.60    8.40
 -17 -10   0   46.20   15.10
 -17 -10   0   54.19   14.40
 -17 -10   0   21.10   11.70
 -17 -10   0   56.89    9.70
 -17 -10   0   53.79   15.80
 -17 -10   0   59.09   15.20
  17  10   0   45.60   11.80
  17  10   0   50.19   11.60
  17  10   0   39.10   12.40
  17  10   0   29.80   14.50
  17  10   0   54.09   11.30
  17  10   0   50.39   15.10
 -18 -10   0   40.80   20.50
 -18 -10   0   49.30   16.90
 -18 -10   0   21.00   11.90
 -18 -10   0    5.70   12.50
 -18 -10   0   33.10    9.60
 -18 -10   0   26.40   13.20
  18  10   0   35.90   11.10
  18  10   0   35.60   10.00
  18  10   0   12.10   15.20
  18  10   0   18.90   11.60
  18  10   0   23.00   11.50
   8 -11   0  126.09   17.20
   8 -11   0  170.88   31.70
   8 -11   0  153.98   15.20
  -8  11   0  140.39   20.30
  -8  11   0  149.29   13.80
  -8  11   0  126.09   15.30
  -8  11   0  140.69   19.00
  -8  11   0  106.79   13.70
  -8  11   0  151.38   20.30
   7 -11   0  446.16   27.70
   7 -11   0  386.26   25.20
   7 -11   0  418.26   19.80
   7 -11   0  367.66   21.70
   7 -11   0  406.66   26.40
  -7  11   0  398.26   27.50
  -7  11   0  391.56   23.80
  -7  11   0  400.06   26.70
  -7  11   0  390.16   27.00
  -7  11   0  405.36   27.70
  -7  11   0  392.06   19.10
   6 -11   0   82.49   12.80
   6 -11   0  120.49   16.80
   6 -11   0   98.39   42.70
   6 -11   0  118.59   12.40
   6 -11   0  103.59   15.50
  -6  11   0  132.39   16.20
  -6  11   0  141.39   17.50
  -6  11   0  125.29   16.90
  -6  11   0  109.89   15.70
  -6  11   0  107.49   16.60
  -6  11   0  116.29   11.40
   5 -11   0  141.59   11.90
   5 -11   0  198.48   38.60
   5 -11   0  136.29   17.60
   5 -11   0  133.49   38.60
   5 -11   0  137.99   16.00
   5 -11   0  122.69   13.90
   5 -11   0  108.89   14.70
  -5  11   0  147.29   11.90
  -5  11   0  133.69   14.30
  -5  11   0  139.09   15.90
  -5  11   0  141.19   17.10
  -5  11   0  113.99   15.60
  -5  11   0  134.99   17.80
   4 -11   0  431.86   51.59
   4 -11   0  560.04   26.80
   4 -11   0  529.65   28.60
   4 -11   0  559.44   20.60
   4 -11   0  526.85   74.19
   4 -11   0  551.74   24.20
   4 -11   0  538.75   27.30
  -4  11   0  567.34   27.40
  -4  11   0  557.64   28.70
  -4  11   0  572.54   26.20
  -4  11   0  559.54   28.40
  -4  11   0  576.84   28.40
   3 -11   0  649.34   28.40
   3 -11   0  644.84   26.30
   3 -11   0  607.94   58.19
   3 -11   0  627.14   30.00
   3 -11   0  636.04   52.29
   3 -11   0  655.33   22.20
   3 -11   0  645.74   27.80
  -3  11   0  644.94   28.90
  -3  11   0  630.74   30.10
  -3  11   0  629.14   29.20
  -3  11   0  666.33   27.90
  -3  11   0  612.14   28.90
   2 -11   0  386.46   20.50
   2 -11   0  380.66   39.80
   2 -11   0  428.16   16.20
   2 -11   0  435.86   21.80
   2 -11   0  372.16   22.90
   2 -11   0  360.66   19.50
  -2  11   0  388.86   21.50
  -2  11   0  379.56   21.80
  -2  11   0  385.76   27.40
   1 -11   0  141.29   14.60
   1 -11   0  131.59   13.40
   1 -11   0  183.38   31.50
   1 -11   0  135.09   14.50
   1 -11   0  145.89    9.70
   1 -11   0  145.09   13.60
  -1  11   0  113.39   28.40
  -1  11   0  156.18   14.50
  -1  11   0  138.29   15.40
  -1  11   0  145.09   14.80
  -1  11   0  135.29   14.00
   0 -11   0    1.30    7.50
   0 -11   0   -0.60    5.90
   0 -11   0   15.00   18.10
   0 -11   0   -3.30    5.70
   0 -11   0    2.20    4.40
   0 -11   0    8.30    7.00
   0  11   0   20.50   20.00
   0  11   0    0.90    7.40
   0  11   0    2.60    7.30
   0  11   0   -2.40    7.10
   0  11   0   -3.20    5.60
  -1 -11   0   25.10    8.80
  -1 -11   0   27.30   16.80
  -1 -11   0   17.90    7.40
  -1 -11   0   32.70    8.20
  -1 -11   0   24.00    6.90
  -1 -11   0   24.10    4.90
   1  11   0   25.30    7.90
   1  11   0   18.20    7.80
   1  11   0   20.60    7.40
   1  11   0   43.20   20.80
   1  11   0   14.20    7.80
  -2 -11   0   -0.30    5.10
  -2 -11   0    3.60    6.20
  -2 -11   0   -1.10    4.10
  -2 -11   0   -4.60    5.90
  -2 -11   0    9.10    6.00
  -2 -11   0    4.80   13.40
  -2 -11   0    8.10    7.60
   2  11   0    4.10    5.40
   2  11   0    1.70    6.70
   2  11   0   -3.70    6.40
   2  11   0   -2.40    6.60
   2  11   0   -2.40   15.90
  -3 -11   0   70.79    8.60
  -3 -11   0  111.59   12.50
  -3 -11   0  110.89   22.70
  -3 -11   0   99.19   10.60
  -3 -11   0   84.29   11.50
  -3 -11   0   81.99    9.30
  -3 -11   0   85.39    8.20
   3  11   0  108.89   12.40
   3  11   0   90.09   10.60
   3  11   0   67.69   21.30
   3  11   0  101.49   11.10
   3  11   0   82.29    9.50
  -4 -11   0  775.92   27.70
  -4 -11   0  852.91   30.70
  -4 -11   0  756.32   29.90
  -4 -11   0  749.73   28.20
  -4 -11   0  831.22   46.70
  -4 -11   0  741.33   26.00
   4  11   0  796.02   28.10
   4  11   0  787.32   51.69
   4  11   0  736.93   28.40
   4  11   0  774.22   28.10
   4  11   0  793.72   30.20
  -5 -11   0  680.03   42.30
  -5 -11   0  641.24   24.40
  -5 -11   0  657.13   26.60
  -5 -11   0  667.33   25.50
  -5 -11   0  684.93   27.10
   5  11   0  701.63   27.30
   5  11   0  661.43   25.10
   5  11   0  685.73   24.80
   5  11   0  621.34   44.80
   5  11   0  630.64   26.00
  -6 -11   0  576.54   24.10
  -6 -11   0  689.63   43.30
  -6 -11   0  631.74   23.90
  -6 -11   0  612.94   25.80
  -6 -11   0  668.33   26.30
   6  11   0  601.14   25.70
   6  11   0  643.64   24.80
   6  11   0  629.74   28.00
   6  11   0  589.64   25.70
   6  11   0  619.64   23.20
   6  11   0  642.64   26.40
   6  11   0  614.44   45.40
  -7 -11   0   92.99   21.60
  -7 -11   0   69.69    6.60
  -7 -11   0   89.59   11.90
  -7 -11   0  108.79   11.20
  -7 -11   0   95.69   10.30
  -7 -11   0   89.69   11.10
   7  11   0   86.39   21.30
   7  11   0   83.09   10.30
   7  11   0   91.19    9.30
   7  11   0   86.29   10.90
   7  11   0   76.59   11.10
   7  11   0   82.49   10.70
   7  11   0   96.89   12.10
  -8 -11   0  202.08   14.20
  -8 -11   0  179.38    8.30
  -8 -11   0  193.58   13.80
  -8 -11   0  204.48   15.10
  -8 -11   0  232.18   32.80
  -8 -11   0  167.48   14.50
   8  11   0  179.38   29.40
   8  11   0  196.58   15.20
   8  11   0  174.78   11.60
   8  11   0  181.08   15.70
   8  11   0  194.68   14.70
   8  11   0  190.08   14.90
   8  11   0  181.68   16.80
  -9 -11   0  329.67   18.00
  -9 -11   0  343.47   18.50
  -9 -11   0  338.17   19.10
  -9 -11   0  359.16   18.90
   9  11   0  349.47   15.70
   9  11   0  361.66   21.30
   9  11   0  335.17   18.70
   9  11   0  322.37   20.30
   9  11   0  298.67   18.50
   9  11   0  337.27   19.10
   9  11   0  363.46   35.20
 -10 -11   0  369.16   39.80
 -10 -11   0  377.46   19.30
 -10 -11   0  385.76   20.70
 -10 -11   0  381.76   20.80
 -10 -11   0  422.36   20.90
  10  11   0  373.46   16.50
  10  11   0  408.86   20.40
  10  11   0  382.36   22.70
  10  11   0  373.26   20.10
  10  11   0  382.66   22.60
  10  11   0  365.66   39.00
  10  11   0  389.36   20.10
 -11 -11   0   -0.70    7.10
 -11 -11   0   11.60    6.60
 -11 -11   0    5.10    7.60
 -11 -11   0   13.60   22.60
 -11 -11   0    5.10    9.20
  11  11   0   11.40   18.00
  11  11   0    7.60    5.40
  11  11   0    3.80    7.30
  11  11   0   11.10    9.00
  11  11   0    1.10    8.70
  11  11   0    2.70    7.90
  11  11   0   14.10    9.00
 -12 -11   0   92.59   13.70
 -12 -11   0   72.19   13.20
 -12 -11   0   88.39   12.70
 -12 -11   0   95.89   32.80
  12  11   0   79.69   11.40
  12  11   0   67.09   10.30
  12  11   0   88.29    9.50
  12  11   0   69.39   12.20
  12  11   0   77.79   13.50
  12  11   0   62.49   22.70
 -13 -11   0   82.99   14.10
 -13 -11   0   65.99    9.90
 -13 -11   0   55.49   31.90
 -13 -11   0   82.59   12.30
 -13 -11   0   85.89   13.30
 -13 -11   0   64.29   11.90
  13  11   0   69.19   13.00
  13  11   0   72.49   12.40
  13  11   0   72.99   26.20
  13  11   0   84.69   11.20
  13  11   0   79.49   12.80
 -14 -11   0    1.50    8.50
 -14 -11   0    1.80   10.10
 -14 -11   0    2.40    8.80
 -14 -11   0    9.70   10.90
 -14 -11   0    6.90    7.20
 -14 -11   0   24.60   32.00
 -14 -11   0  -10.10    9.90
  14  11   0   -5.10    9.70
  14  11   0   41.50   23.50
  14  11   0   -0.40    7.80
  14  11   0   12.20    9.20
  14  11   0    0.90    9.80
 -15 -11   0  115.29   14.70
 -15 -11   0  112.39   12.20
 -15 -11   0  105.79   44.30
 -15 -11   0  134.49   17.30
 -15 -11   0  126.69   17.20
 -15 -11   0   86.09   13.50
 -15 -11   0  108.89   15.80
  15  11   0   88.09   12.30
  15  11   0  106.59   15.10
  15  11   0  104.49   13.50
  15  11   0   61.09   30.10
  15  11   0  106.19   12.50
  15  11   0  115.09   16.70
 -16 -11   0  380.56   28.40
 -16 -11   0  373.66   24.30
 -16 -11   0  370.76   20.50
 -16 -11   0  347.57   27.30
 -16 -11   0  388.86   25.20
 -16 -11   0  372.36   24.90
  16  11   0  365.36   26.90
  16  11   0  354.96   26.90
  16  11   0  367.66   22.60
  16  11   0  362.06   20.80
  16  11   0  369.76   25.60
  16  11   0  276.07   43.00
  16  11   0  423.56   22.10
 -17 -11   0  438.06   27.80
 -17 -11   0  453.05   26.70
 -17 -11   0  421.26   32.80
 -17 -11   0  447.26   28.00
 -17 -11   0  454.45   23.00
 -17 -11   0  500.85   33.20
  17  11   0  439.06   23.40
  17  11   0  432.76   25.20
  17  11   0  383.66   45.10
  17  11   0  443.96   30.00
  17  11   0  518.35   27.60
  17  11   0  407.56   29.10
   7 -12   0  208.68   22.80
   7 -12   0  216.18   17.30
  -7  12   0  223.48   22.80
  -7  12   0  224.48   23.40
  -7  12   0  196.48   21.00
  -7  12   0  218.28   25.00
  -7  12   0  207.48   14.70
  -7  12   0  210.98   19.10
   6 -12   0    9.60    9.10
   6 -12   0    9.60    7.60
   6 -12   0    7.20   11.20
   6 -12   0   26.20   12.60
   6 -12   0   12.30    8.50
  -6  12   0    7.20   12.00
  -6  12   0    7.30   12.60
  -6  12   0    8.70   10.70
  -6  12   0   16.50    8.20
   5 -12   0  -21.00   36.00
   5 -12   0   33.00   10.30
   5 -12   0   33.20    9.60
   5 -12   0   38.60    8.20
   5 -12   0   26.70   11.70
   5 -12   0   27.50   12.20
  -5  12   0   37.10   12.10
  -5  12   0   17.20   12.20
  -5  12   0   37.80   10.60
  -5  12   0   24.50   10.80
  -5  12   0   30.20   12.30
   4 -12   0   67.19    8.80
   4 -12   0    7.90   33.70
   4 -12   0   51.89   12.80
   4 -12   0   52.59   10.30
   4 -12   0   59.79   13.70
   4 -12   0   19.20   33.50
   4 -12   0   62.39   11.50
  -4  12   0   48.00   10.50
  -4  12   0   45.90   13.00
  -4  12   0   66.39   13.40
  -4  12   0   46.50   12.50
  -4  12   0   83.19   14.40
   3 -12   0    7.40    8.80
   3 -12   0    1.50    7.10
   3 -12   0   16.00   10.00
   3 -12   0    1.90    5.90
   3 -12   0  -21.20   26.60
   3 -12   0    7.60    7.60
   3 -12   0  -15.40   33.70
  -3  12   0    6.80    8.50
  -3  12   0   13.30   10.00
  -3  12   0    7.10   10.00
  -3  12   0   -1.80    9.40
  -3  12   0    7.80    6.10
   2 -12   0  100.39    9.40
   2 -12   0   87.79   11.40
   2 -12   0   97.29   14.40
   2 -12   0  113.19   13.80
   2 -12   0   97.19   28.30
   2 -12   0   89.49   12.70
  -2  12   0   71.69   11.10
  -2  12   0   75.79   12.90
  -2  12   0   92.69   13.80
   1 -12   0  676.73   28.20
   1 -12   0  690.63   35.90
   1 -12   0  679.23   22.90
   1 -12   0  727.43   52.49
   1 -12   0  642.44   27.80
   1 -12   0  703.33   29.00
  -1  12   0  696.83   29.80
  -1  12   0  667.23   29.50
  -1  12   0  670.03   31.00
  -1  12   0  705.13   57.79
  -1  12   0  685.73   29.70
   0 -12   0  758.12   32.40
   0 -12   0  820.92   25.20
   0 -12   0  744.03   29.30
   0 -12   0  821.72   30.60
   0 -12   0  771.12   40.80
   0 -12   0  771.52   51.89
   0  12   0  700.43   40.30
   0  12   0  764.02   32.80
   0  12   0  680.83   56.89
   0  12   0  749.23   31.60
   0  12   0  774.52   30.80
  -1 -12   0  756.92   33.70
  -1 -12   0  803.62   52.19
  -1 -12   0  758.62   32.40
  -1 -12   0  769.52   29.80
  -1 -12   0  878.41   40.60
  -1 -12   0  761.72   25.10
   1  12   0  737.93   30.30
   1  12   0  786.62   32.70
   1  12   0  826.12   60.19
   1  12   0  769.02   30.80
   1  12   0  780.22   30.80
  -2 -12   0  691.93   23.10
  -2 -12   0  680.03   25.90
  -2 -12   0  641.14   29.30
  -2 -12   0  657.33   26.80
  -2 -12   0  662.13   27.70
  -2 -12   0  746.23   48.30
   2  12   0  659.03   53.59
   2  12   0  701.43   27.90
   2  12   0  696.93   27.90
   2  12   0  702.33   29.90
   2  12   0  693.43   28.00
  -3 -12   0  611.24   23.90
  -3 -12   0  648.24   22.10
  -3 -12   0  649.83   45.80
  -3 -12   0  636.84   25.50
  -3 -12   0  603.54   27.70
  -3 -12   0  628.74   25.70
  -3 -12   0  644.84   28.40
   3  12   0  650.33   26.10
   3  12   0  664.93   51.09
   3  12   0  624.54   26.30
   3  12   0  661.23   28.20
   3  12   0  620.64   25.80
  -4 -12   0 1137.29   40.50
  -4 -12   0 1098.19   58.49
  -4 -12   0 1069.49   35.80
  -4 -12   0 1178.98   35.30
  -4 -12   0 1167.38   38.60
  -4 -12   0 1132.59   37.60
  -4 -12   0 1200.48   41.10
   4  12   0 1104.79   38.60
   4  12   0 1113.39   40.60
   4  12   0 1209.78   67.59
   4  12   0 1170.18   38.50
   4  12   0 1124.69   38.20
  -5 -12   0  119.49   12.50
  -5 -12   0  131.19   12.60
  -5 -12   0  122.19   14.50
  -5 -12   0  120.79   13.40
  -5 -12   0  164.38   27.70
   5  12   0  138.99   13.80
   5  12   0  134.69   13.80
   5  12   0  126.39   12.00
   5  12   0  130.39   14.10
   5  12   0  153.38   28.30
  -6 -12   0    3.30    7.30
  -6 -12   0   -9.50   13.90
  -6 -12   0    0.90    5.00
  -6 -12   0   -0.80    7.10
  -6 -12   0    2.60    6.70
   6  12   0    6.30    7.70
   6  12   0   11.10    8.50
   6  12   0    7.30    6.00
   6  12   0    2.00    7.00
   6  12   0    4.50   17.20
   6  12   0   -3.10    6.90
  -7 -12   0  182.58   19.70
  -7 -12   0  165.08   13.20
  -7 -12   0  185.68   15.40
  -7 -12   0  183.88   29.10
  -7 -12   0  183.28   15.30
  -7 -12   0  176.68    9.90
   7  12   0  171.78   17.70
   7  12   0  192.08   14.60
   7  12   0  180.58   12.60
   7  12   0  194.08   16.30
   7  12   0  155.38   28.90
   7  12   0  165.18   15.30
   7  12   0  182.18   15.50
  -8 -12   0   -6.70    3.40
  -8 -12   0    2.20    7.40
  -8 -12   0    4.80    7.20
  -8 -12   0    5.40    6.90
  -8 -12   0   25.00   17.00
   8  12   0   26.20   17.00
   8  12   0    4.10    8.10
   8  12   0    8.40    5.90
   8  12   0   -2.30    7.30
   8  12   0    1.00    7.40
   8  12   0   -2.00    8.00
   8  12   0    2.00    7.20
  -9 -12   0   19.00    7.30
  -9 -12   0    3.90    7.40
  -9 -12   0    2.90    7.50
  -9 -12   0   13.60    8.10
  -9 -12   0  -11.90   17.10
   9  12   0   11.20    8.00
   9  12   0    4.00    7.00
   9  12   0    9.20    7.80
   9  12   0   19.90    8.90
   9  12   0   10.50    5.90
   9  12   0   14.00    8.20
 -10 -12   0  772.32   30.70
 -10 -12   0  724.73   30.30
 -10 -12   0  749.53   29.90
 -10 -12   0  737.43   53.59
 -10 -12   0  763.72   29.40
  10  12   0  770.92   30.10
  10  12   0  784.42   33.60
  10  12   0  763.02   32.70
  10  12   0  768.92   26.60
  10  12   0  744.73   31.10
  10  12   0  729.73   53.09
  10  12   0  777.72   30.40
 -11 -12   0 1279.37   44.40
 -11 -12   0 1291.27   76.39
 -11 -12   0 1325.17   43.30
 -11 -12   0 1274.77   44.50
 -11 -12   0 1274.47   44.30
  11  12   0 1318.87   43.80
  11  12   0 1320.37   44.20
  11  12   0 1288.77   39.70
  11  12   0 1258.47   70.29
  11  12   0 1308.07   47.00
  11  12   0 1334.47   48.20
 -12 -12   0  877.91   34.70
 -12 -12   0  911.01   35.30
 -12 -12   0  885.61   66.99
 -12 -12   0  869.91   33.20
  12  12   0  926.11   34.70
  12  12   0  893.41   34.60
  12  12   0  932.31   30.20
  12  12   0  947.31   38.70
  12  12   0 1004.70   62.39
  12  12   0  871.91   34.60
 -13 -12   0  237.38   27.70
 -13 -12   0  289.47   22.60
 -13 -12   0  256.17   46.30
 -13 -12   0  269.87   19.30
 -13 -12   0  274.07   17.80
  13  12   0  258.67   14.20
  13  12   0  273.47   18.60
  13  12   0  266.37   20.80
  13  12   0  263.07   20.60
  13  12   0  251.27   20.20
  13  12   0  266.97   40.50
 -14 -12   0   57.39   12.00
 -14 -12   0   50.89    9.60
 -14 -12   0   27.30   49.30
 -14 -12   0   49.50   13.40
 -14 -12   0   73.39   12.50
 -14 -12   0   62.19   12.10
  14  12   0   54.59    7.90
  14  12   0   42.10   10.80
  14  12   0   55.79   10.70
  14  12   0   69.99   12.30
  14  12   0   43.00   25.20
  14  12   0   72.09   13.50
 -15 -12   0   91.79   15.00
 -15 -12   0   90.39   16.70
 -15 -12   0  120.29   46.40
 -15 -12   0   94.79   16.50
 -15 -12   0   86.09   12.50
 -15 -12   0   74.99   13.60
  15  12   0   87.09   12.50
  15  12   0   80.49   13.40
  15  12   0   88.29   14.90
  15  12   0   74.39   13.00
  15  12   0  117.29   18.20
  15  12   0   82.29   28.60
 -16 -12   0   85.79   14.40
 -16 -12   0   71.39   10.90
 -16 -12   0   60.79   15.30
 -16 -12   0   81.99   15.50
 -16 -12   0   60.19   13.80
  16  12   0   62.89   12.70
  16  12   0   78.09   12.20
  16  12   0   55.49   11.50
  16  12   0   56.79   15.10
  16  12   0   95.29   34.20
  16  12   0   86.79   15.40
 -17 -12   0   -1.40   10.70
 -17 -12   0   -1.70    9.60
 -17 -12   0    5.80   10.40
 -17 -12   0    8.80    8.10
 -17 -12   0    0.20   10.50
 -17 -12   0    5.70   12.90
  17  12   0    4.30    8.70
  17  12   0    2.60   10.50
  17  12   0    5.90   13.50
  17  12   0    4.00    8.50
  17  12   0    0.80   11.60
  17  12   0   21.90   14.80
   5 -13   0  158.38   16.30
   5 -13   0  119.29   15.00
   5 -13   0  150.48   13.00
   5 -13   0  124.99   18.10
   5 -13   0  151.28   20.70
  -5  13   0  150.38   19.40
  -5  13   0  144.19   19.30
  -5  13   0  147.99   21.80
  -5  13   0  144.79   16.80
  -5  13   0  104.79   16.50
   4 -13   0  156.88   18.90
   4 -13   0  183.18   21.40
   4 -13   0  196.68   17.30
   4 -13   0  191.18   20.00
   4 -13   0  180.18   48.80
  -4  13   0  144.99   18.00
  -4  13   0  142.69   18.30
  -4  13   0  140.99   17.60
  -4  13   0  157.38   19.90
  -4  13   0  135.89   15.90
   3 -13   0  153.78   37.60
   3 -13   0  147.89   44.90
   3 -13   0  152.48   16.90
   3 -13   0  150.48   18.60
   3 -13   0  142.99   16.90
   3 -13   0  180.38   16.80
   3 -13   0  185.48   12.00
  -3  13   0  168.98   19.00
  -3  13   0  172.48   19.40
  -3  13   0  162.58   18.00
  -3  13   0  170.88   15.80
  -3  13   0  183.38   20.40
   2 -13   0  228.98   17.70
   2 -13   0  234.68   21.10
   2 -13   0  244.98   40.40
   2 -13   0  235.98   12.90
   2 -13   0  242.68   19.10
   2 -13   0  238.28   20.00
   2 -13   0  298.67   49.40
  -2  13   0  248.88   19.40
  -2  13   0  256.87   20.20
  -2  13   0  251.97   20.80
   1 -13   0  185.08   19.00
   1 -13   0  170.28   36.30
   1 -13   0  201.98   17.80
   1 -13   0  210.68   12.00
   1 -13   0  198.18   16.70
   1 -13   0  184.48   16.70
  -1  13   0  221.68   17.80
  -1  13   0  200.68   18.50
  -1  13   0  181.48   38.20
  -1  13   0  191.88   19.40
  -1  13   0  208.98   19.00
   0 -13   0    5.80    7.00
   0 -13   0   -5.00    4.90
   0 -13   0   -3.00    8.30
   0 -13   0    1.90    7.00
   0 -13   0   13.80    8.40
   0 -13   0    9.30   20.60
   0  13   0   -2.30    8.40
   0  13   0    9.40    9.00
   0  13   0   41.10   26.00
   0  13   0    4.00    7.50
   0  13   0    8.60    9.30
  -1 -13   0  126.09   13.50
  -1 -13   0   83.19   26.80
  -1 -13   0  106.69    9.20
  -1 -13   0   99.29   12.20
  -1 -13   0   93.79   13.80
  -1 -13   0  116.19   12.90
   1  13   0  131.09   14.40
   1  13   0  102.89   14.00
   1  13   0  116.39   14.50
   1  13   0  119.49   15.10
   1  13   0  100.79   31.90
  -2 -13   0  148.49   14.60
  -2 -13   0  184.58   30.60
  -2 -13   0  158.48   16.40
  -2 -13   0  166.38   15.20
  -2 -13   0  153.38   10.50
  -2 -13   0  146.99   13.30
   2  13   0  144.59   15.70
   2  13   0  152.88   15.90
   2  13   0  167.98   15.10
   2  13   0  148.89   31.60
   2  13   0  144.49   16.10
  -3 -13   0   37.80    8.80
  -3 -13   0   32.60    6.50
  -3 -13   0   19.30    6.90
  -3 -13   0   20.30   19.50
  -3 -13   0   29.40    8.70
  -3 -13   0   13.10    8.90
  -3 -13   0   30.10   10.60
   3  13   0   50.69   24.20
   3  13   0   26.80    9.80
   3  13   0   31.80    8.10
   3  13   0   28.50    9.40
   3  13   0   26.90    9.30
  -4 -13   0  105.39   12.20
  -4 -13   0  115.59   14.90
  -4 -13   0   97.89    9.50
  -4 -13   0   75.49    9.20
  -4 -13   0   86.09   23.30
  -4 -13   0  112.19   12.50
  -4 -13   0   95.29   13.10
   4  13   0   81.69   12.50
   4  13   0   93.09   11.40
   4  13   0   90.69   18.00
   4  13   0  117.69   30.90
   4  13   0   99.99   12.30
  -5 -13   0  972.00   34.30
  -5 -13   0  935.21   36.30
  -5 -13   0  913.31   54.89
  -5 -13   0  950.00   33.10
  -5 -13   0  858.31   35.50
  -5 -13   0  901.71   30.50
  -5 -13   0  897.81   30.90
   5  13   0  925.41   34.70
   5  13   0  987.70   37.00
   5  13   0  934.71   33.90
   5  13   0  836.92   60.79
   5  13   0  933.11   33.30
  -6 -13   0  914.11   36.00
  -6 -13   0  978.70   56.89
  -6 -13   0  898.11   32.90
  -6 -13   0  949.21   36.30
  -6 -13   0  954.60   34.20
   6  13   0  954.00   36.40
   6  13   0  939.21   35.70
   6  13   0  972.90   33.50
   6  13   0  968.20   63.29
   6  13   0  913.91   33.90
   6  13   0  875.11   36.80
  -7 -13   0  923.71   29.20
  -7 -13   0  931.81   34.00
  -7 -13   0  933.51   56.99
  -7 -13   0  924.31   36.10
  -7 -13   0  921.21   35.90
  -7 -13   0  949.31   33.20
   7  13   0  941.71   62.89
   7  13   0  918.11   38.10
   7  13   0  944.31   36.30
   7  13   0  915.91   36.10
   7  13   0  938.61   34.30
   7  13   0  982.90   33.20
  -8 -13   0  336.57   20.00
  -8 -13   0  311.67   20.00
  -8 -13   0  308.37   18.30
  -8 -13   0  296.17   17.40
  -8 -13   0  302.57   12.80
  -8 -13   0  314.37   35.80
   8  13   0  323.87   44.10
   8  13   0  323.57   18.70
   8  13   0  304.17   16.40
   8  13   0  325.17   22.90
   8  13   0  340.67   20.80
   8  13   0  278.87   20.50
   8  13   0  303.07   20.30
  -9 -13   0  799.62   55.09
  -9 -13   0  763.52   30.20
  -9 -13   0  732.43   23.40
  -9 -13   0  757.92   30.70
  -9 -13   0  798.02   32.60
  -9 -13   0  830.42   32.60
   9  13   0  761.82   34.90
   9  13   0  777.72   32.40
   9  13   0  769.02   56.09
   9  13   0  787.12   33.60
   9  13   0  823.62   28.70
   9  13   0  820.52   31.20
   9  13   0  831.92   33.00
 -10 -13   0  600.04   27.90
 -10 -13   0  633.84   26.90
 -10 -13   0  655.83   54.39
 -10 -13   0  618.24   27.70
 -10 -13   0  580.44   26.30
  10  13   0  618.14   27.20
  10  13   0  595.24   30.30
  10  13   0  632.74   28.50
  10  13   0  592.34   50.89
  10  13   0  615.24   28.00
  10  13   0  638.74   24.00
  10  13   0  594.54   29.70
 -11 -13   0  524.35   25.50
 -11 -13   0  509.05   24.60
 -11 -13   0  541.65   51.19
 -11 -13   0  521.15   25.40
 -11 -13   0  549.65   26.30
  11  13   0  520.75   21.40
  11  13   0  506.55   28.00
  11  13   0  559.14   26.30
  11  13   0  546.05   28.60
  11  13   0  546.55   50.79
  11  13   0  523.45   25.80
  11  13   0  509.85   25.00
 -12 -13   0   13.00    7.50
 -12 -13   0   24.40    9.40
 -12 -13   0    0.80    9.70
 -12 -13   0  -14.60   27.30
  12  13   0   22.20   25.00
  12  13   0    4.40    8.60
  12  13   0   14.40    9.80
  12  13   0   30.50   10.20
  12  13   0   27.80   10.80
  12  13   0   13.50    8.20
  12  13   0   17.80    6.50
 -13 -13   0   76.89   13.20
 -13 -13   0   66.29   12.30
 -13 -13   0   78.29   11.40
 -13 -13   0   66.59   14.10
 -13 -13   0   35.60   32.10
  13  13   0   81.09   14.40
  13  13   0   87.69   13.00
  13  13   0   88.09    9.40
  13  13   0   61.29   12.80
  13  13   0   85.79   13.10
  13  13   0  101.59   28.60
 -14 -13   0  123.89   48.30
 -14 -13   0  121.79   13.90
 -14 -13   0  132.99   15.40
 -14 -13   0  134.69   16.30
 -14 -13   0  123.39   17.40
 -14 -13   0  128.09   16.40
  14  13   0  130.89   14.90
  14  13   0  122.79   31.90
  14  13   0  105.19   14.10
  14  13   0  125.39   16.80
  14  13   0  126.49   11.60
  14  13   0  131.89   15.80
 -15 -13   0  134.49   16.00
 -15 -13   0  124.99   17.60
 -15 -13   0  154.68   16.00
 -15 -13   0  135.79   16.40
 -15 -13   0  204.48   51.29
 -15 -13   0  215.88   21.40
  15  13   0  145.19   19.20
  15  13   0  125.59   14.80
  15  13   0  179.58   16.80
  15  13   0  114.99   35.40
  15  13   0  177.88   18.90
  15  13   0  151.98   12.30
 -16 -13   0  203.68   17.80
 -16 -13   0  209.88   19.30
 -16 -13   0  265.27   28.70
 -16 -13   0  225.18   24.50
 -16 -13   0  186.98   19.50
  16  13   0  202.28   13.70
  16  13   0  216.88   34.80
  16  13   0  172.28   18.60
  16  13   0  217.18   21.20
  16  13   0  213.78   18.70
 -17 -13   0  373.96   22.40
 -17 -13   0  274.17   27.00
 -17 -13   0  304.77   25.00
 -17 -13   0  385.06   31.00
 -17 -13   0  290.57   22.30
  17  13   0  391.36   28.80
  17  13   0  300.37   16.40
  17  13   0  309.57   21.90
  17  13   0  336.47   26.60
  17  13   0  308.67   22.20
  17  13   0  320.37   26.10
   4 -14   0   22.80   10.10
   4 -14   0   39.90   13.10
   4 -14   0   11.10    9.60
  -4  14   0    3.90   14.20
  -4  14   0   11.90    9.00
  -4  14   0   33.10   13.60
  -4  14   0   31.80   12.20
  -4  14   0   16.70    7.50
   3 -14   0   53.99   12.20
   3 -14   0   48.00   10.10
   3 -14   0   69.39   14.20
   3 -14   0   54.79   14.30
  -3  14   0   47.80   14.30
  -3  14   0   55.39   13.00
  -3  14   0   59.09   10.50
  -3  14   0   72.89   14.90
  -3  14   0   54.39   14.80
   2 -14   0   24.40    8.40
   2 -14   0   24.50   11.70
   2 -14   0   31.00   36.50
   2 -14   0   30.00   10.10
   2 -14   0    6.20   11.10
  -2  14   0   20.60   11.90
  -2  14   0   32.30   12.90
  -2  14   0   19.20    9.70
  -2  14   0    4.80   11.70
  -2  14   0   19.30    7.90
   1 -14   0  167.98   17.10
   1 -14   0  162.58   39.70
   1 -14   0  178.18   19.90
   1 -14   0  152.98   16.00
   1 -14   0  180.68   19.50
  -1  14   0  162.28   17.90
  -1  14   0  173.98   45.60
  -1  14   0  190.78   19.50
  -1  14   0  150.28   17.90
  -1  14   0  180.78   20.10
   0 -14   0  514.75   26.30
   0 -14   0  536.35   29.50
   0 -14   0  537.75   26.00
   0 -14   0  513.55   25.70
   0 -14   0  577.14   20.50
   0  14   0  573.74   28.20
   0  14   0  566.34   27.70
   0  14   0  507.95   27.20
   0  14   0  503.35   59.39
   0  14   0  567.94   29.90
  -1 -14   0 1013.80   37.70
  -1 -14   0 1039.90   38.10
  -1 -14   0  925.01   36.30
  -1 -14   0 1021.30   32.30
  -1 -14   0 1004.80   41.50
   1  14   0 1077.29   39.50
   1  14   0 1063.69   39.70
   1  14   0 1023.80   39.20
   1  14   0 1119.89   77.19
   1  14   0 1064.89   42.20
  -2 -14   0  419.56   21.30
  -2 -14   0  453.95   17.90
  -2 -14   0  415.16   22.70
  -2 -14   0  404.36   25.20
  -2 -14   0  405.46   44.20
  -2 -14   0  430.56   22.50
   2  14   0  460.75   24.30
   2  14   0  341.67   48.60
   2  14   0  445.86   25.80
   2  14   0  433.86   23.00
   2  14   0  409.66   23.00
  -3 -14   0   92.09   12.50
  -3 -14   0   82.09   11.20
  -3 -14   0   69.99   13.50
  -3 -14   0   55.79    9.90
  -3 -14   0   92.09   27.10
  -3 -14   0   89.09    9.20
   3  14   0   70.99   12.20
   3  14   0   60.69   12.30
   3  14   0   61.09   30.60
   3  14   0   88.59   12.60
   3  14   0   90.79   12.90
  -4 -14   0   93.89   12.50
  -4 -14   0   94.59   14.70
  -4 -14   0  110.19   25.30
  -4 -14   0  115.89   10.70
  -4 -14   0  114.09   13.50
  -4 -14   0   82.19   10.20
  -4 -14   0   87.39   13.50
   4  14   0   93.89   13.60
   4  14   0   53.79   28.60
   4  14   0   72.49   13.20
   4  14   0   97.99   13.10
  -5 -14   0  204.58   16.40
  -5 -14   0  215.28   14.90
  -5 -14   0  195.38   18.10
  -5 -14   0  267.47   37.20
  -5 -14   0  223.68   13.70
  -5 -14   0  205.98   20.20
  -5 -14   0  210.58   16.70
   5  14   0  191.78   39.00
   5  14   0  241.58   19.60
   5  14   0  207.08   16.20
   5  14   0  228.58   18.30
   5  14   0  222.98   17.90
  -6 -14   0   88.09   12.00
  -6 -14   0  103.69   17.20
  -6 -14   0   64.19   10.10
  -6 -14   0  112.49   11.30
  -6 -14   0   83.09   13.60
   6  14   0   80.09   12.10
   6  14   0   60.79   25.70
   6  14   0   74.19   12.70
   6  14   0   88.19   13.60
   6  14   0   80.59   10.60
   6  14   0  100.39   14.10
  -7 -14   0   58.99   22.10
  -7 -14   0   29.20    8.40
  -7 -14   0   36.90   10.80
  -7 -14   0   56.49   10.60
  -7 -14   0   32.60   10.70
  -7 -14   0   55.99    7.80
   7  14   0    1.80   28.10
   7  14   0   66.69   10.30
   7  14   0   47.60   11.40
   7  14   0   38.70   10.90
   7  14   0   38.50   10.90
   7  14   0   45.10   10.60
  -8 -14   0  376.06   41.40
  -8 -14   0  312.67   14.20
  -8 -14   0  333.97   21.20
  -8 -14   0  323.17   21.20
  -8 -14   0  325.67   19.60
  -8 -14   0  332.27   19.40
   8  14   0  339.57   46.20
   8  14   0  308.47   20.90
   8  14   0  357.26   20.80
   8  14   0  343.17   18.40
   8  14   0  320.27   24.20
   8  14   0  332.77   22.10
  -9 -14   0  261.07   18.30
  -9 -14   0  289.47   18.80
  -9 -14   0  290.27   20.00
  -9 -14   0  285.77   20.30
  -9 -14   0  281.87   12.30
  -9 -14   0  286.77   40.20
   9  14   0  273.27   19.20
   9  14   0  284.27   21.10
   9  14   0  283.47   41.00
   9  14   0  257.87   16.10
   9  14   0  296.37   20.80
   9  14   0  279.27   22.60
 -10 -14   0  242.88   35.20
 -10 -14   0  209.38   18.20
 -10 -14   0  234.58   17.50
 -10 -14   0  221.38   17.80
  10  14   0  224.68   18.50
  10  14   0  218.88   19.70
  10  14   0  209.68   21.00
  10  14   0  214.68   14.50
  10  14   0  224.58   18.80
  10  14   0  265.37   41.40
  10  14   0  201.18   18.70
 -11 -14   0  128.49   15.50
 -11 -14   0  105.49   12.40
 -11 -14   0  144.09   16.30
 -11 -14   0  214.68   37.40
 -11 -14   0  114.19   14.20
  11  14   0  122.29   15.10
  11  14   0  114.19   14.30
  11  14   0  137.09   15.80
  11  14   0  123.09   11.80
  11  14   0  141.59   32.60
  11  14   0  151.08   17.50
  11  14   0  111.89   15.00
 -12 -14   0  548.05   26.20
 -12 -14   0  499.35   25.30
 -12 -14   0  503.35   26.90
 -12 -14   0  565.64   27.80
 -12 -14   0  536.95   60.29
  12  14   0  565.14   27.00
  12  14   0  527.05   29.30
  12  14   0  515.75   28.50
  12  14   0  532.05   27.10
  12  14   0  554.64   27.20
  12  14   0  547.45   51.99
  12  14   0  526.85   21.90
 -13 -14   0  321.77   49.90
 -13 -14   0  285.07   22.60
 -13 -14   0  280.87   19.90
 -13 -14   0  242.78   20.00
 -13 -14   0  284.07   19.80
  13  14   0  279.17   22.40
  13  14   0  275.97   15.70
  13  14   0  290.27   23.20
  13  14   0  336.97   49.00
  13  14   0  283.47   20.40
  13  14   0  284.77   21.10
  13  14   0  282.67   21.00
 -14 -14   0  136.69   16.40
 -14 -14   0  147.19   15.20
 -14 -14   0  186.68   44.00
 -14 -14   0  142.59   17.90
 -14 -14   0  139.19   15.90
 -14 -14   0  117.09   16.00
  14  14   0  161.18   18.70
  14  14   0  157.08   16.70
  14  14   0  132.89   15.50
  14  14   0  151.08   12.10
  14  14   0  179.68   20.00
 -15 -14   0   21.20   10.60
 -15 -14   0   15.90    9.60
 -15 -14   0   26.30   11.80
 -15 -14   0   57.39   43.90
 -15 -14   0    8.90   12.20
 -15 -14   0   26.50    9.70
  15  14   0   18.20   14.00
  15  14   0   11.00    9.70
  15  14   0   46.60   33.70
  15  14   0   20.60    6.80
  15  14   0   26.20   10.30
  15  14   0    4.70    9.70
 -16 -14   0  -10.20   11.50
 -16 -14   0    6.10    7.90
 -16 -14   0  -11.50    9.90
 -16 -14   0    3.90    8.40
  16  14   0   -1.10   11.90
  16  14   0    3.10    5.60
  16  14   0    6.00    9.70
  16  14   0    8.20    9.60
  16  14   0  -13.20    8.70
   3 -15   0   71.69   15.30
   3 -15   0   67.29   24.10
   3 -15   0   67.79   12.00
  -3  15   0   73.39   12.70
  -3  15   0   76.99   16.20
   2 -15   0   30.60   10.00
   2 -15   0   40.60   12.70
   2 -15   0   17.70   12.80
   2 -15   0   21.30   10.00
  -2  15   0   19.90    8.70
  -2  15   0   28.30   13.00
  -2  15   0   26.90   12.30
  -2  15   0   32.80   13.40
  -2  15   0   13.20   18.00
   1 -15   0  116.89   13.80
   1 -15   0  106.59   16.60
   1 -15   0  108.39   44.70
   1 -15   0  165.18   17.70
   1 -15   0  137.89   17.00
  -1  15   0  135.09   17.50
  -1  15   0  128.19   15.70
  -1  15   0  107.69   17.80
   0 -15   0  184.18   18.50
   0 -15   0  246.68   22.20
   0 -15   0  210.68   20.00
   0 -15   0  215.18   18.00
   0  15   0  229.28   51.69
   0  15   0  197.68   20.60
   0  15   0  212.98   21.50
   0  15   0  218.48   19.60
   0  15   0  203.38   21.50
  -1 -15   0   70.99   12.10
  -1 -15   0   63.19   12.60
  -1 -15   0   51.79   30.70
  -1 -15   0   74.09   13.90
  -1 -15   0   71.09    8.60
  -1 -15   0   61.69   11.50
   1  15   0   72.79   14.80
   1  15   0  108.79   38.80
   1  15   0   65.29   13.70
   1  15   0   67.19   13.60
   1  15   0   66.69   14.20
  -2 -15   0   22.50    6.30
  -2 -15   0   53.29   35.80
  -2 -15   0   30.60    9.70
  -2 -15   0   13.20   10.60
  -2 -15   0   23.90    8.30
  -2 -15   0   33.60   11.30
   2  15   0   19.40   10.90
   2  15   0   24.20   10.10
   2  15   0   23.20   10.60
   2  15   0   27.70   32.30
   2  15   0   32.40   11.50
  -3 -15   0  159.88   12.00
  -3 -15   0  148.49   14.90
  -3 -15   0  176.28   18.80
  -3 -15   0  155.28   15.50
  -3 -15   0  160.98   16.80
   3  15   0  146.99   16.10
   3  15   0  199.08   40.00
   3  15   0  129.29   16.80
   3  15   0  140.89   17.40
   3  15   0  143.59   15.60
  -4 -15   0   31.60    6.90
  -4 -15   0  -42.10   42.10
  -4 -15   0   40.20   10.60
  -4 -15   0   40.80   11.00
  -4 -15   0   31.20    8.30
  -4 -15   0   44.10   12.70
  -4 -15   0   30.90    7.90
   4  15   0   50.39   33.10
   4  15   0   32.50   11.30
   4  15   0   23.50   10.60
   4  15   0   36.70   11.20
   4  15   0   28.10    8.90
  -5 -15   0   50.09    9.50
  -5 -15   0   60.79   26.60
  -5 -15   0   56.29   11.00
  -5 -15   0   68.29   11.50
  -5 -15   0   58.69   12.90
  -5 -15   0   41.50   13.10
  -5 -15   0   53.29    8.40
   5  15   0   54.59   12.60
   5  15   0   46.30   11.60
   5  15   0   47.80   10.30
   5  15   0   68.09   34.20
   5  15   0   39.10   11.10
  -6 -15   0  397.96   21.80
  -6 -15   0  398.56   24.90
  -6 -15   0  361.66   43.70
  -6 -15   0  389.06   27.70
  -6 -15   0  373.96   21.50
  -6 -15   0  417.66   19.00
   6  15   0  361.66   25.20
   6  15   0  370.76   56.89
   6  15   0  393.66   25.20
   6  15   0  396.86   23.00
   6  15   0  393.16   23.60
   6  15   0  363.86   24.60
  -7 -15   0  778.02   27.30
  -7 -15   0  821.82   32.30
  -7 -15   0  782.02   31.30
  -7 -15   0  804.02   35.60
  -7 -15   0  823.82   35.30
  -7 -15   0  775.12   56.99
   7  15   0  801.02   36.60
   7  15   0  809.22   35.70
   7  15   0  759.62   64.19
   7  15   0  731.93   33.90
   7  15   0  780.82   31.00
   7  15   0  784.32   32.70
  -8 -15   0  631.44   22.40
  -8 -15   0  663.63   52.59
  -8 -15   0  597.34   27.40
  -8 -15   0  615.24   27.00
  -8 -15   0  620.24   30.40
  -8 -15   0  588.54   30.00
   8  15   0  630.44   30.90
   8  15   0  611.04   32.80
   8  15   0  730.73   40.50
   8  15   0  595.34   30.10
   8  15   0  623.04   59.09
   8  15   0  606.24   26.20
  -9 -15   0  469.85   17.50
  -9 -15   0  468.65   25.60
  -9 -15   0  472.35   24.50
  -9 -15   0  440.56   25.90
  -9 -15   0  484.45   24.50
  -9 -15   0  398.86   43.90
   9  15   0  477.35   26.80
   9  15   0  447.96   51.69
   9  15   0  492.45   28.90
   9  15   0  472.05   27.10
   9  15   0  468.25   22.10
 -10 -15   0   52.49   12.10
 -10 -15   0   85.49   31.80
 -10 -15   0   65.69   12.20
 -10 -15   0   61.19   10.50
 -10 -15   0   72.59   13.10
  10  15   0  -23.30   26.10
  10  15   0   69.09   14.90
  10  15   0   63.79   13.30
  10  15   0   66.99   14.10
  10  15   0   64.89    9.80
 -11 -15   0   32.80    9.20
 -11 -15   0   47.10   11.30
 -11 -15   0   40.90   29.90
 -11 -15   0   40.40   10.50
 -11 -15   0   36.50   10.90
  11  15   0   23.10   10.60
  11  15   0   26.30   11.00
  11  15   0    8.30   26.10
  11  15   0   32.70    7.50
  11  15   0   47.00   13.50
 -12 -15   0   15.50    8.60
 -12 -15   0    5.80   29.10
 -12 -15   0    4.30    9.00
 -12 -15   0    4.80    9.80
 -12 -15   0    9.00    9.50
  12  15   0   -0.30    8.70
  12  15   0   12.60   11.60
  12  15   0   26.40   29.00
  12  15   0    8.60    6.80
  12  15   0    5.10   11.50
  12  15   0    9.40    8.80
  12  15   0    8.50    9.50
 -13 -15   0   53.49   11.60
 -13 -15   0   44.20   13.40
 -13 -15   0   30.00   11.10
 -13 -15   0   52.79   42.80
 -13 -15   0   52.09   11.60
  13  15   0   43.00   31.80
  13  15   0   47.50   12.60
  13  15   0   50.69    8.20
  13  15   0   32.10   10.40
  13  15   0   61.49   13.80
  13  15   0   63.09   13.30
  13  15   0   38.80   11.90
 -14 -15   0  135.39   46.10
 -14 -15   0  108.29   15.60
 -14 -15   0  118.09   17.20
 -14 -15   0  137.89   15.80
 -14 -15   0  116.89   14.50
  14  15   0  121.09   15.70
  14  15   0  108.99   15.10
  14  15   0  123.39   30.60
  14  15   0  116.09   11.80
  14  15   0  188.88   43.50
  14  15   0  114.39   15.80
 -15 -15   0  303.67   21.50
 -15 -15   0  263.27   21.70
 -15 -15   0  338.07   26.20
 -15 -15   0  234.18   19.20
 -15 -15   0  322.77   38.10
  15  15   0  283.17   16.40
  15  15   0  314.77   24.60
  15  15   0  304.87   23.70
  15  15   0  303.07   22.90
  15  15   0  302.17   23.00
  15  15   0  219.68   45.20
 -16 -15   0  233.08   24.50
 -16 -15   0  197.58   18.50
 -16 -15   0  189.58   20.40
 -16 -15   0  180.48   22.10
 -16 -15   0  175.68   17.50
  16  15   0  159.78   18.20
  16  15   0  215.98   24.10
  16  15   0  197.28   20.90
  16  15   0  183.88   19.90
  16  15   0  178.88   13.90
   1 -16   0   31.20   13.10
   1 -16   0   26.20    8.80
   1 -16   0   51.39   16.70
   1 -16   0   24.80   10.60
  -1  16   0   32.30   14.10
  -1  16   0   28.60   15.40
  -1  16   0   36.70   12.90
   0 -16   0  140.09   16.90
   0 -16   0  146.89   17.50
   0 -16   0  121.39   14.90
   0 -16   0  132.99   18.90
   0  16   0  149.69   19.20
   0  16   0  151.98   18.60
   0  16   0  124.09   18.20
   0  16   0  116.49   15.60
  -1 -16   0  432.66   18.20
  -1 -16   0  420.36   28.40
  -1 -16   0  313.57   52.39
  -1 -16   0  452.15   25.60
  -1 -16   0  412.76   23.50
  -1 -16   0  392.06   25.90
   1  16   0  388.26   25.10
   1  16   0  429.46   27.00
   1  16   0  541.65  108.49
   1  16   0  420.96   28.30
   1  16   0  437.86   26.30
  -2 -16   0  361.76   47.90
  -2 -16   0  509.35   26.40
  -2 -16   0  466.55   26.20
  -2 -16   0  517.25   20.50
  -2 -16   0  494.25   24.70
  -2 -16   0  493.05   30.00
   2  16   0  467.65   27.20
   2  16   0  483.35   28.20
   2  16   0  492.25   30.90
   2  16   0  513.15   27.50
  -3 -16   0  250.17   20.50
  -3 -16   0  231.68   41.70
  -3 -16   0  288.57   15.20
  -3 -16   0  237.98   21.60
  -3 -16   0  256.27   20.00
  -3 -16   0  261.87   18.70
   3  16   0  430.76   88.69
   3  16   0  250.97   19.40
   3  16   0  263.37   22.80
   3  16   0  275.47   23.90
   3  16   0  273.17   22.00
  -4 -16   0   29.30   10.90
  -4 -16   0   24.40   11.90
  -4 -16   0   25.40   30.30
  -4 -16   0   38.20   10.10
  -4 -16   0   33.10    7.80
  -4 -16   0   30.10    8.70
   4  16   0   23.80   11.90
   4  16   0   64.69   37.30
   4  16   0   32.80   10.70
   4  16   0   14.80    8.60
   4  16   0   29.80   11.70
  -5 -16   0   56.29   13.70
  -5 -16   0   18.00   11.30
  -5 -16   0   37.60   10.10
  -5 -16   0   29.80   10.70
  -5 -16   0   97.09   42.10
  -5 -16   0   27.50    7.60
   5  16   0   25.50   11.40
   5  16   0   35.30   10.00
   5  16   0   35.40   11.70
   5  16   0   36.10   11.20
   5  16   0   47.00   30.90
  -6 -16   0   36.20    8.10
  -6 -16   0   35.10   10.90
  -6 -16   0   51.79   11.00
  -6 -16   0   32.80   12.00
  -6 -16   0   38.10   11.10
   6  16   0   54.29   11.90
   6  16   0   41.90   12.30
   6  16   0   35.90    9.20
   6  16   0   38.80   11.40
   6  16   0   20.30   29.30
   6  16   0   36.50   12.80
  -7 -16   0   13.40   10.10
  -7 -16   0   14.50    8.80
  -7 -16   0   16.10   10.40
  -7 -16   0  -14.00   26.70
  -7 -16   0   12.90    7.10
  -7 -16   0    8.50    6.50
  -7 -16   0   -7.50    8.60
   7  16   0   12.60   10.80
   7  16   0   -8.50   30.50
   7  16   0   21.00   11.70
   7  16   0   -2.50   10.10
   7  16   0    9.20    7.60
   7  16   0    8.20   10.40
  -8 -16   0   37.80   12.00
  -8 -16   0   39.30    9.60
  -8 -16   0   54.49   12.80
  -8 -16   0   39.10    7.60
  -8 -16   0   56.29   13.50
  -8 -16   0   16.60   24.60
   8  16   0   25.50   12.00
   8  16   0   58.19   14.30
   8  16   0   40.80    9.50
   8  16   0   44.70   13.00
   8  16   0   38.90   12.10
   8  16   0   42.00   34.00
  -9 -16   0  271.47   19.80
  -9 -16   0  307.97   22.60
  -9 -16   0  299.67   13.90
  -9 -16   0  274.97   20.30
  -9 -16   0  272.87   22.00
   9  16   0  274.77   21.10
   9  16   0  272.67   21.50
   9  16   0  216.58   50.49
   9  16   0  297.97   24.80
   9  16   0  262.87   28.50
   9  16   0  289.57   22.70
 -10 -16   0  184.98   18.10
 -10 -16   0  214.98   19.60
 -10 -16   0  203.68   10.50
 -10 -16   0  206.68   20.10
 -10 -16   0  201.88   18.00
  10  16   0  195.78   19.40
  10  16   0  240.98   22.20
  10  16   0  224.48   23.50
  10  16   0  152.78   44.80
  10  16   0  201.88   20.10
  10  16   0  197.28   15.50
 -11 -16   0  197.08   19.70
 -11 -16   0  187.98   19.00
 -11 -16   0  210.78   18.70
 -11 -16   0  203.28   41.70
 -11 -16   0  226.58   19.40
  11  16   0  243.48   16.10
  11  16   0  219.08   22.60
  11  16   0  215.28   21.40
  11  16   0  257.97   46.00
  11  16   0  223.38   20.50
  11  16   0  229.28   20.60
 -12 -16   0  162.48   17.50
 -12 -16   0  144.09   16.00
 -12 -16   0  142.99   16.50
 -12 -16   0  135.29   17.50
 -12 -16   0  150.68   63.29
  12  16   0  139.29   40.80
  12  16   0  109.89   15.70
  12  16   0  149.99   13.50
  12  16   0  156.48   17.00
  12  16   0  160.28   20.60
  12  16   0  163.28   18.60
 -13 -16   0  415.16   26.00
 -13 -16   0  388.96   23.60
 -13 -16   0  421.76   24.00
 -13 -16   0  474.15   62.99
 -13 -16   0  334.87   24.40
  13  16   0  245.18   60.49
  13  16   0  411.06   25.60
  13  16   0  403.56   27.00
  13  16   0  385.36   19.60
  13  16   0  363.06   29.60
  13  16   0  431.76   25.50
 -14 -16   0  499.15   68.89
 -14 -16   0  364.56   26.00
 -14 -16   0  329.07   21.80
 -14 -16   0  299.97   23.50
  14  16   0  392.16   24.90
  14  16   0  359.56   26.90
  14  16   0  347.17   25.70
  14  16   0  347.17   18.70
  14  16   0  340.97   24.50
  14  16   0  332.47   55.29
 -15 -16   0  269.17   19.90
 -15 -16   0  263.17   21.30
 -15 -16   0  243.58   21.80
 -15 -16   0  261.17   25.20
 -15 -16   0  232.78   22.60
  15  16   0  284.17   24.90
  15  16   0  233.58   22.80
  15  16   0  279.07   22.90
  15  16   0  266.47   16.40
  -1 -17   0   35.00   13.20
  -1 -17   0   47.10   13.50
  -1 -17   0   51.29   11.70
  -1 -17   0   68.99   13.40
   1  17   0   70.89   16.10
   1  17   0   50.29   20.00
   1  17   0   42.00   13.80
   1  17   0   36.00   15.20
  -2 -17   0   33.90   12.80
  -2 -17   0   53.09   14.00
  -2 -17   0   61.29   12.30
  -2 -17   0   79.99    9.00
   2  17   0   46.90   14.30
   2  17   0   53.29   14.70
   2  17   0   51.89   13.70
   2  17   0   70.39   13.10
  -3 -17   0   30.50    7.50
  -3 -17   0   12.90   11.40
  -3 -17   0   14.50    9.10
  -3 -17   0   43.70   11.50
  -3 -17   0   23.80   12.10
   3  17   0   69.29   73.59
   3  17   0   24.60   12.40
   3  17   0   33.60   13.80
   3  17   0   36.00   13.30
   3  17   0   26.80   10.50
  -4 -17   0  267.07   15.00
  -4 -17   0  240.08   20.30
  -4 -17   0  217.78   18.10
  -4 -17   0  211.28   22.20
  -4 -17   0  263.37   44.80
   4  17   0  267.87   22.70
   4  17   0  255.37   23.40
   4  17   0  234.28   19.60
   4  17   0  134.29   51.09
   4  17   0  221.68   22.80
  -5 -17   0  192.78   21.50
  -5 -17   0  210.78   14.70
  -5 -17   0  225.18   26.10
  -5 -17   0  293.57   43.50
  -5 -17   0  192.68   19.20
   5  17   0  195.08   20.80
   5  17   0  185.58   50.29
   5  17   0  198.28   21.80
   5  17   0  208.08   20.90
   5  17   0  200.88   17.70
  -6 -17   0  289.67   16.90
  -6 -17   0  264.87   23.00
  -6 -17   0  288.97   21.00
  -6 -17   0  298.37   43.70
  -6 -17   0  316.87   25.00
  -6 -17   0  371.06   36.10
   6  17   0  263.67   25.00
   6  17   0  299.07   23.00
   6  17   0  230.08   49.80
   6  17   0  255.37   19.50
   6  17   0  304.47   25.90
   6  17   0  329.97   24.00
  -7 -17   0  304.97   21.70
  -7 -17   0  288.57   23.90
  -7 -17   0  315.67   17.90
  -7 -17   0  359.46   50.69
  -7 -17   0  359.66   30.20
  -7 -17   0  302.27   25.20
   7  17   0  322.37   59.09
   7  17   0  304.47   26.60
   7  17   0  364.16   24.00
   7  17   0  314.07   20.60
   7  17   0  300.77   24.40
  -8 -17   0  684.43   34.50
  -8 -17   0  667.43   34.50
  -8 -17   0  692.13   30.30
  -8 -17   0  709.83   40.90
  -8 -17   0  695.03   63.99
  -8 -17   0  658.53   25.00
   8  17   0  699.23   32.20
   8  17   0  718.13   30.00
   8  17   0  673.33   74.59
   8  17   0  646.34   33.70
   8  17   0  590.74   35.40
   8  17   0  640.04   34.90
  -9 -17   0  489.85   30.10
  -9 -17   0  501.55   60.59
  -9 -17   0  555.44   27.40
  -9 -17   0  540.35   38.30
  -9 -17   0  541.25   20.80
  -9 -17   0  610.34   31.40
   9  17   0  556.84   25.90
   9  17   0  519.05   30.70
   9  17   0  530.85   31.10
   9  17   0  573.04   34.00
   9  17   0  578.24   71.89
   9  17   0  578.54   29.00
 -10 -17   0  131.79   18.70
 -10 -17   0  130.79    9.80
 -10 -17   0  163.98   17.20
 -10 -17   0  168.88   18.60
 -10 -17   0  172.38   19.50
 -10 -17   0  118.09   36.00
  10  17   0  150.18   14.50
  10  17   0  118.99   16.40
  10  17   0   86.49   45.50
  10  17   0  112.49   17.00
  10  17   0  138.09   18.50
  10  17   0  156.38   18.90
 -11 -17   0  -37.00   51.99
 -11 -17   0   29.60   10.90
 -11 -17   0    0.40   10.30
 -11 -17   0   -2.90    9.90
 -11 -17   0    4.50    9.30
  11  17   0  -25.20   37.60
  11  17   0   19.20   11.60
  11  17   0   24.10   11.40
  11  17   0   18.90    8.10
  11  17   0    3.30   11.00
 -12 -17   0   60.69   13.30
 -12 -17   0   60.19   41.70
 -12 -17   0   32.80   10.70
 -12 -17   0   36.60   12.70
 -12 -17   0   62.19   12.80
  12  17   0   50.89   13.80
  12  17   0   53.19    9.70
  12  17   0   29.60   12.60
  12  17   0   45.90   12.50
  12  17   0   23.10   12.40
 -13 -17   0   -3.80    9.90
 -13 -17   0   -3.40    8.60
 -13 -17   0  -43.30   38.40
 -13 -17   0  -13.50   10.30
 -13 -17   0   17.80    9.50
  13  17   0   -3.10   10.00
  13  17   0    6.20    6.80
  13  17   0   -3.20   10.20
  13  17   0    6.50   10.80
  13  17   0    8.60   10.70
  13  17   0  -35.10   36.50
 -14 -17   0   -9.80    9.00
 -14 -17   0    4.60    9.80
  14  17   0    8.60   12.50
  -4 -18   0  102.49   21.90
  -4 -18   0   76.99   16.30
  -4 -18   0  135.29   17.60
   4  18   0  113.69   17.60
   4  18   0  120.49   19.50
   4  18   0  116.49   16.20
   4  18   0  109.49   17.00
  -5 -18   0   18.50    9.60
  -5 -18   0   10.30   10.30
  -5 -18   0   33.70   13.00
  -5 -18   0   25.00    8.50
   5  18   0   16.80   11.50
   5  18   0   29.60   13.20
   5  18   0   44.10   14.00
   5  18   0   15.00    9.20
  -6 -18   0   -1.60    6.60
  -6 -18   0    7.30    8.90
  -6 -18   0  -13.00    9.10
  -6 -18   0   -7.80   10.40
  -6 -18   0   -4.20    6.40
   6  18   0    2.70   11.50
   6  18   0  -14.20    9.70
   6  18   0    1.80    7.60
   6  18   0   -2.30   10.80
   6  18   0   -5.50   11.10
  -7 -18   0   12.00    7.10
  -7 -18   0    8.20   12.20
  -7 -18   0   -4.90    8.30
  -7 -18   0  -19.80   37.30
  -7 -18   0    2.80    9.80
  -7 -18   0   13.20    8.50
  -7 -18   0   -2.80   10.50
   7  18   0    3.10    7.70
   7  18   0  -25.10   44.10
   7  18   0    0.50   11.30
   7  18   0   10.40   12.60
   7  18   0   -7.50    9.90
   7  18   0   -7.30   11.10
  -8 -18   0  -13.90    9.70
  -8 -18   0   -4.60    5.60
  -8 -18   0   16.40   35.90
  -8 -18   0   -5.90    7.00
  -8 -18   0   -8.30    8.20
  -8 -18   0   -4.80    9.70
  -8 -18   0   -6.00   10.00
   8  18   0    9.10    8.20
   8  18   0   -8.50   10.90
   8  18   0   -6.90   10.70
   8  18   0    0.80   11.20
   8  18   0  -71.29   44.40
   8  18   0  -11.70    9.70
  -9 -18   0   30.90   10.00
  -9 -18   0   27.30    9.40
  -9 -18   0   32.20   39.80
  -9 -18   0   31.00    7.00
  -9 -18   0   34.40   11.20
  -9 -18   0   47.60   13.70
  -9 -18   0   22.30   12.50
   9  18   0   29.20   13.30
   9  18   0   15.80   12.60
   9  18   0   39.40   10.60
   9  18   0   44.60   14.00
   9  18   0   25.30   13.50
   9  18   0   82.79   47.60
 -10 -18   0  148.49   19.60
 -10 -18   0  141.89   10.20
 -10 -18   0  196.88   20.10
 -10 -18   0  171.48   74.29
 -10 -18   0  130.69   19.60
 -10 -18   0  151.08   17.60
  10  18   0  137.29   17.90
  10  18   0  130.69   21.10
  10  18   0  140.69   14.90
  10  18   0  122.69   18.00
  10  18   0  138.59   19.70
  10  18   0  175.58   53.69
 -11 -18   0  307.37   23.30
 -11 -18   0  289.07   12.90
 -11 -18   0  303.67   22.80
 -11 -18   0  291.97   22.90
 -11 -18   0  318.57   56.99
 -11 -18   0  251.27   23.70
  11  18   0  313.57   26.30
  11  18   0  313.47   19.50
  11  18   0  275.77   26.20
  11  18   0  297.17   24.10
  11  18   0  310.77   28.20
  10  18  -1   18.20   12.70
  10  18  -1  -87.49   43.60
  10  18  -1    2.60   12.40
  10  18  -1   24.90   15.80
  10  18  -1   44.70   10.00
  10  18  -1   21.40   12.60
 -10 -18   1   25.60   39.60
 -10 -18   1   41.80   10.30
 -10 -18   1   34.90   11.20
 -10 -18   1   28.40   13.30
 -10 -18   1   38.10   12.20
 -10 -18   1   30.10    5.90
 -10 -18   1   25.30   12.30
   9  18  -1   25.00    9.20
   9  18  -1   45.20   21.80
   9  18  -1   16.10   13.00
   9  18  -1   30.60   13.50
   9  18  -1   21.40   13.20
  -9 -18   1   20.80    6.60
  -9 -18   1   52.89   15.00
  -9 -18   1  -64.19   39.40
  -9 -18   1   50.69   12.50
  -9 -18   1   20.30   12.90
  -9 -18   1   29.50    9.70
  -9 -18   1   24.40    9.30
   8  18  -1  208.78   17.90
   8  18  -1  208.68   22.90
   8  18  -1  175.68   19.70
   8  18  -1  206.28   23.00
   8  18  -1  238.88   57.99
  -8 -18   1  176.18   22.30
  -8 -18   1  210.68   16.40
  -8 -18   1  193.88   19.70
  -8 -18   1  221.28   23.10
  -8 -18   1  240.68   19.90
  -8 -18   1  204.78   54.59
  -8 -18   1  196.88   14.00
   7  18  -1  369.26   25.80
   7  18  -1  338.77   27.30
   7  18  -1  325.57   27.20
   7  18  -1  334.37   29.60
   7  18  -1  217.38   62.49
   7  18  -1  333.47   21.50
  -7 -18   1  328.67   27.30
  -7 -18   1  341.07   18.90
  -7 -18   1  346.27   23.80
  -7 -18   1  362.06   23.30
  -7 -18   1  305.17   61.89
  -7 -18   1  350.66   19.80
  -7 -18   1  342.97   27.20
   6  18  -1  327.77   22.00
   6  18  -1  272.27   27.30
   6  18  -1  315.17   27.10
   6  18  -1  346.07   25.40
   6  18  -1  322.07   26.00
  -6 -18   1  298.57   26.00
  -6 -18   1  342.47   24.10
  -6 -18   1  330.97   23.20
  -6 -18   1  328.57   19.30
  -6 -18   1  370.96   32.90
  13  17  -1  197.98   23.80
  13  17  -1  179.98   14.80
  13  17  -1  188.68   21.40
  13  17  -1  179.28   59.99
  13  17  -1  182.98   20.90
  13  17  -1  163.48   19.60
 -13 -17   1  176.08   19.20
 -13 -17   1  198.08   20.10
 -13 -17   1  157.08   18.90
 -13 -17   1  193.18   18.60
  12  17  -1  141.19   21.10
  12  17  -1  116.09   12.90
  12  17  -1   97.89   15.60
  12  17  -1  121.59   17.10
  12  17  -1   79.19   45.10
  12  17  -1  125.49   18.00
 -12 -17   1  107.39   14.90
 -12 -17   1  141.49   49.50
 -12 -17   1  115.89   16.50
 -12 -17   1  128.59   16.80
 -12 -17   1  115.69   17.60
  11  17  -1  193.18   21.40
  11  17  -1  269.97   32.70
  11  17  -1  186.28   19.10
  11  17  -1  217.08   25.90
  11  17  -1  132.39   45.30
 -11 -17   1  199.88   20.00
 -11 -17   1  217.28   19.90
 -11 -17   1  163.28   46.90
 -11 -17   1  175.98   20.10
 -11 -17   1  182.38   19.50
  10  17  -1   88.79   15.50
  10  17  -1   85.29   15.80
  10  17  -1   43.40   44.80
  10  17  -1   81.09   15.40
  10  17  -1   83.69   12.10
  10  17  -1   54.69   15.00
 -10 -17   1   73.59   14.80
 -10 -17   1   78.39   12.60
 -10 -17   1  115.29   15.20
 -10 -17   1   97.69   16.20
 -10 -17   1   84.19    8.70
 -10 -17   1   99.69   36.50
   9  17  -1  198.58   23.90
   9  17  -1  187.28   19.10
   9  17  -1  161.48   20.00
   9  17  -1  189.48   22.50
   9  17  -1  185.28   15.90
   9  17  -1  161.18   45.50
  -9 -17   1  211.28   22.00
  -9 -17   1  183.68   21.20
  -9 -17   1  186.28   18.80
  -9 -17   1  135.19   38.80
  -9 -17   1  206.88   19.50
  -9 -17   1  185.28   15.70
  -9 -17   1  171.78   11.90
   8  17  -1  443.96   67.59
   8  17  -1  449.06   23.70
   8  17  -1  447.16   28.40
   8  17  -1  461.85   31.60
   8  17  -1  465.35   29.40
   8  17  -1  460.25   27.40
  -8 -17   1  448.96   28.90
  -8 -17   1  452.75   19.70
  -8 -17   1  475.05   22.80
  -8 -17   1  426.96   28.60
  -8 -17   1  441.96   24.90
  -8 -17   1  420.56   53.19
  -8 -17   1  467.55   25.80
   7  17  -1  156.18   20.10
   7  17  -1  175.38   20.90
   7  17  -1  174.78   16.50
   7  17  -1  174.38   52.49
   7  17  -1  188.88   20.20
   7  17  -1  197.18   21.80
  -7 -17   1  191.08   17.90
  -7 -17   1  188.28   18.80
  -7 -17   1  205.78   22.80
  -7 -17   1  200.08   22.40
  -7 -17   1  185.08   18.70
  -7 -17   1  213.58   42.40
   6  17  -1   19.50   12.60
   6  17  -1   -2.30   10.80
   6  17  -1   -9.60   36.50
   6  17  -1   13.90   11.10
   6  17  -1   23.00    8.90
   6  17  -1    0.70   10.80
  -6 -17   1   22.70    8.40
  -6 -17   1   17.60    9.80
  -6 -17   1    1.30    9.90
  -6 -17   1    8.40    7.30
  -6 -17   1    7.20   11.10
  -6 -17   1  -12.20   32.00
   5  17  -1  -23.70   41.60
   5  17  -1   31.10   12.70
   5  17  -1   34.60   12.60
   5  17  -1   38.40   12.10
   5  17  -1   27.00    9.20
   5  17  -1   25.20   11.90
  -5 -17   1  -54.79   33.20
  -5 -17   1   19.90    8.00
  -5 -17   1   24.10   12.10
  -5 -17   1   37.80   10.50
  -5 -17   1   40.00   11.40
   4  17  -1   -1.70   10.30
   4  17  -1   31.00   43.80
   4  17  -1    3.30    8.00
   4  17  -1   25.10   18.40
   4  17  -1   10.30   12.40
  -4 -17   1   10.00   10.60
  -4 -17   1   92.69   37.10
  -4 -17   1   21.70    7.60
  -4 -17   1   11.00    8.30
  -4 -17   1   11.40   11.00
  -4 -17   1   20.60    8.90
   3  17  -1    0.50   10.90
   3  17  -1   13.60    9.10
   3  17  -1    0.60   10.70
   3  17  -1    3.30   11.90
  -3 -17   1   10.20    9.10
  -3 -17   1    0.70    7.20
  -3 -17   1    9.60    9.90
  -3 -17   1   -7.40   11.30
  -3 -17   1   -3.00   10.40
   2  17  -1   27.00   12.70
   2  17  -1   37.50   13.90
   2  17  -1   41.00   13.70
   2  17  -1   16.90   10.70
  -2 -17   1   -4.00   11.30
  -2 -17   1   37.30   11.20
  -2 -17   1   23.60    8.00
  -2 -17   1    7.40   11.10
  -2 -17   1   27.50   17.10
  14  16  -1  253.37   15.70
  14  16  -1  271.87   24.30
  14  16  -1  259.27   22.90
  14  16  -1  258.07   22.70
  14  16  -1  263.27   24.20
 -14 -16   1  238.48   21.00
 -14 -16   1  248.38   20.40
 -14 -16   1  248.68   21.40
 -14 -16   1  257.17   23.80
  13  16  -1  250.67   23.70
  13  16  -1  229.78   15.60
  13  16  -1  172.48   44.50
  13  16  -1  232.28   23.20
  13  16  -1  254.57   21.50
  13  16  -1  253.27   22.20
 -13 -16   1  226.98   20.80
 -13 -16   1  309.77   58.49
 -13 -16   1  235.18   20.10
 -13 -16   1  249.97   22.00
 -13 -16   1  251.87   28.70
  12  16  -1   76.19   14.70
  12  16  -1   55.79   14.10
  12  16  -1   66.29    9.40
  12  16  -1   67.99   14.10
  12  16  -1   61.29   13.60
  12  16  -1   45.00   36.40
 -12 -16   1   36.40   33.50
 -12 -16   1   65.39   13.60
 -12 -16   1   60.89   14.30
 -12 -16   1   69.79   12.00
 -12 -16   1   49.90   12.80
  11  16  -1   45.20   13.00
  11  16  -1   31.30   11.40
  11  16  -1   24.30   11.60
  11  16  -1   -2.40   33.10
  11  16  -1   28.30   12.20
  11  16  -1   34.90    8.40
 -11 -16   1   28.00   11.00
 -11 -16   1   -9.70   38.40
 -11 -16   1   35.50   13.50
 -11 -16   1   30.50    9.60
 -11 -16   1   16.50   10.20
  10  16  -1  153.38   18.70
  10  16  -1  163.08   17.40
  10  16  -1  179.88   14.80
  10  16  -1  164.68   20.20
  10  16  -1  143.19   44.20
  10  16  -1  199.98   21.90
 -10 -16   1  179.38   10.40
 -10 -16   1  151.88   18.10
 -10 -16   1  176.78   18.10
 -10 -16   1  195.38   38.90
 -10 -16   1  197.48   18.10
 -10 -16   1  175.58   20.00
   9  16  -1  101.79   42.90
   9  16  -1  131.49   16.40
   9  16  -1  129.79   16.70
   9  16  -1  201.18   23.80
   9  16  -1  139.69   19.70
   9  16  -1  152.88   14.40
  -9 -16   1  162.98   18.20
  -9 -16   1  127.29   13.80
  -9 -16   1  157.28   18.10
  -9 -16   1  156.48   15.70
  -9 -16   1  150.58   35.70
  -9 -16   1  128.99   10.00
   8  16  -1  131.39   42.80
   8  16  -1  140.79   17.80
   8  16  -1  153.48   17.30
   8  16  -1  148.29   20.10
   8  16  -1  161.58   19.90
  -8 -16   1  158.18   16.90
  -8 -16   1  150.38   15.40
  -8 -16   1  136.89   11.60
  -8 -16   1  152.48   18.70
  -8 -16   1  110.69   13.10
  -8 -16   1  177.38   20.30
   7  16  -1  266.47   24.30
   7  16  -1  265.27   17.80
   7  16  -1  212.58   49.00
   7  16  -1  258.77   21.40
   7  16  -1  255.47   22.60
  -7 -16   1  248.08   21.90
  -7 -16   1  255.67   19.40
  -7 -16   1  239.18   19.60
  -7 -16   1  270.17   16.90
  -7 -16   1  301.77   23.30
   6  16  -1  731.63   36.40
   6  16  -1  739.43   34.50
   6  16  -1  777.02   33.50
   6  16  -1  750.32   31.40
   6  16  -1  740.73   36.30
   6  16  -1  655.03   68.89
  -6 -16   1  771.62   28.80
  -6 -16   1  630.04   58.79
  -6 -16   1  733.53   31.40
  -6 -16   1  712.63   35.40
  -6 -16   1  771.72   32.50
  -6 -16   1  753.02   36.40
   5  16  -1  488.85   28.90
   5  16  -1  530.75   31.10
   5  16  -1  519.85   28.20
   5  16  -1  550.24   26.50
   5  16  -1  502.25   65.59
  -5 -16   1  544.05   30.30
  -5 -16   1  538.45   22.80
  -5 -16   1  538.35   27.30
  -5 -16   1  570.04   27.50
  -5 -16   1  522.25   30.80
  -5 -16   1  538.05   56.49
  -5 -16   1  570.94   24.70
   4  16  -1  157.08   19.40
   4  16  -1  148.09   16.50
   4  16  -1  182.08   47.30
   4  16  -1  188.78   18.80
   4  16  -1  130.79   17.90
  -4 -16   1  148.99   19.20
  -4 -16   1  140.49   15.20
  -4 -16   1  157.98   13.00
  -4 -16   1  174.58   20.40
  -4 -16   1  178.88   17.80
  -4 -16   1  101.29   33.50
   3  16  -1   35.80   12.70
   3  16  -1   22.30   12.40
   3  16  -1   33.80   10.20
   3  16  -1    9.70   37.00
   3  16  -1   49.90   14.70
  -3 -16   1   -7.30   30.30
  -3 -16   1   34.00   10.40
  -3 -16   1   27.60   12.10
  -3 -16   1   32.40   13.60
  -3 -16   1   33.00    9.80
  -3 -16   1   27.00    7.00
   2  16  -1   37.20   41.10
   2  16  -1   13.20    9.70
   2  16  -1   10.30   12.00
   2  16  -1    9.90   10.80
   2  16  -1   12.70   10.60
  -2 -16   1   26.30    9.70
  -2 -16   1   38.90   36.60
  -2 -16   1   13.70    6.80
  -2 -16   1   10.50   10.20
  -2 -16   1    7.80    8.30
  -2 -16   1    0.40   11.10
   1  16  -1   33.10   13.00
   1  16  -1   23.60   46.40
   1  16  -1   31.10   12.10
   1  16  -1   33.10   11.00
   1  16  -1   24.60   12.40
  -1 -16   1   25.90   10.20
  -1 -16   1   26.70    7.20
  -1 -16   1   25.60   10.10
  -1 -16   1    4.70   11.10
  -1 -16   1   19.60   11.50
   0  16  -1   33.20   18.20
   0  16  -1  -20.90   11.50
   0  16  -1   29.10   12.90
   0  16  -1   18.70   11.20
   0 -16   1   19.90   11.30
   0 -16   1   22.40   12.10
   0 -16   1   14.90   10.80
   0 -16   1   28.10    7.90
   0 -16   1    4.40   17.40
  15  15  -1   48.00   11.90
  15  15  -1   49.90    8.00
  15  15  -1   43.90   13.30
  15  15  -1   37.70   13.60
 -15 -15   1   38.10   14.60
 -15 -15   1   32.00   10.80
 -15 -15   1   57.49   12.60
  14  15  -1   47.30   12.40
  14  15  -1   24.80   13.10
  14  15  -1   61.29   35.40
  14  15  -1   63.09   13.40
  14  15  -1   32.30    7.70
  14  15  -1   38.60   12.00
 -14 -15   1   31.30   11.70
 -14 -15   1   39.70   13.30
 -14 -15   1   29.10   10.30
 -14 -15   1   40.20   10.50
  13  15  -1  113.79   16.50
  13  15  -1  141.99   38.40
  13  15  -1  120.99   11.60
  13  15  -1  115.99   15.70
  13  15  -1  115.19   16.80
 -13 -15   1  131.09   16.70
 -13 -15   1   92.09   15.10
 -13 -15   1  114.59   40.70
 -13 -15   1  133.59   16.00
 -13 -15   1  128.79   15.20
  12  15  -1  276.07   24.00
  12  15  -1  257.27   15.60
  12  15  -1  225.48   42.70
  12  15  -1  261.97   25.40
  12  15  -1  282.47   21.70
  12  15  -1  288.87   23.80
 -12 -15   1  245.28   20.80
 -12 -15   1  264.47   21.10
 -12 -15   1  286.67   20.80
 -12 -15   1  289.87   50.49
 -12 -15   1  270.97   19.70
  11  15  -1  517.95   57.49
  11  15  -1  589.34   30.20
  11  15  -1  603.34   32.40
  11  15  -1  623.54   24.80
  11  15  -1  625.94   29.70
  11  15  -1  587.44   31.80
 -11 -15   1  603.94   28.50
 -11 -15   1  656.83   60.99
 -11 -15   1  600.54   30.40
 -11 -15   1  591.64   28.00
 -11 -15   1  642.04   30.30
  10  15  -1  532.55   30.40
  10  15  -1  523.25   30.40
  10  15  -1  530.75   28.70
  10  15  -1  572.84   27.60
  10  15  -1  552.64   23.30
  10  15  -1  573.44   59.79
 -10 -15   1  504.85   52.49
 -10 -15   1  539.85   26.20
 -10 -15   1  548.75   26.40
 -10 -15   1  516.85   27.70
 -10 -15   1  499.55   28.00
   9  15  -1  251.07   27.10
   9  15  -1  266.87   16.30
   9  15  -1  228.38   44.50
   9  15  -1  244.38   22.70
   9  15  -1  236.48   21.60
   9  15  -1  234.08   19.90
  -9 -15   1  239.78   20.70
  -9 -15   1  237.08   20.20
  -9 -15   1  269.07   18.80
  -9 -15   1  238.28   11.90
  -9 -15   1  292.97   43.40
  -9 -15   1  220.98   17.80
   8  15  -1  136.19   37.90
   8  15  -1   98.19   17.00
   8  15  -1   93.79   15.70
   8  15  -1  100.69   11.90
   8  15  -1  100.69   15.30
   8  15  -1  129.39   18.50
  -8 -15   1  111.69   16.50
  -8 -15   1  126.39   29.80
  -8 -15   1   88.49   14.80
  -8 -15   1  108.49   16.20
  -8 -15   1   91.49    9.50
  -8 -15   1  110.09   14.00
   7  15  -1  175.58   19.10
   7  15  -1  173.58   24.00
   7  15  -1   82.79   32.80
   7  15  -1  167.98   18.50
   7  15  -1  175.78   18.90
   7  15  -1  167.18   15.00
  -7 -15   1  161.88   13.90
  -7 -15   1  206.48   36.00
  -7 -15   1  180.08   18.50
  -7 -15   1  167.08   16.60
  -7 -15   1  150.68   18.20
  -7 -15   1  165.98   17.00
   6  15  -1  114.89   35.00
   6  15  -1  135.99   16.70
   6  15  -1  121.99   15.60
   6  15  -1  124.69   16.30
   6  15  -1  109.19   12.70
   6  15  -1  147.29   15.60
  -6 -15   1  106.99   15.90
  -6 -15   1  133.59   15.10
  -6 -15   1  108.69   12.00
  -6 -15   1  123.29   16.80
  -6 -15   1  127.89   13.90
  -6 -15   1  105.79   35.80
   5  15  -1   46.90   12.00
   5  15  -1   37.20   11.40
   5  15  -1   33.00   11.50
   5  15  -1   43.20    9.90
   5  15  -1   35.10   30.90
  -5 -15   1   49.10   12.70
  -5 -15   1   44.20   10.10
  -5 -15   1   49.30    9.20
  -5 -15   1   36.80   10.20
  -5 -15   1   40.20    8.20
   4  15  -1  129.39   14.80
   4  15  -1   79.29   33.40
   4  15  -1  135.69   15.80
   4  15  -1  113.99   16.00
   4  15  -1  128.59   15.60
  -4 -15   1  154.78   15.40
  -4 -15   1  103.39   13.00
  -4 -15   1  119.29   16.30
  -4 -15   1  135.79   14.10
  -4 -15   1  134.09   18.40
  -4 -15   1   98.89   34.80
  -4 -15   1  126.49   11.60
   3  15  -1  219.28   45.70
   3  15  -1  237.18   21.70
   3  15  -1  248.48   18.80
   3  15  -1  254.07   21.10
   3  15  -1  244.88   20.80
  -3 -15   1  276.17   15.30
  -3 -15   1  231.48   21.20
  -3 -15   1  248.78   19.20
  -3 -15   1  248.38   19.60
  -3 -15   1  259.27   17.70
   2  15  -1  347.77   23.90
   2  15  -1  324.57   25.30
   2  15  -1  376.26   57.39
   2  15  -1  376.66   24.40
   2  15  -1  350.76   22.30
  -2 -15   1  352.96   22.60
  -2 -15   1  353.56   20.60
  -2 -15   1  356.76   22.10
  -2 -15   1  348.27   17.00
  -2 -15   1  298.67   43.80
  -2 -15   1  305.67   24.30
   1  15  -1  311.37   22.00
   1  15  -1  292.77   24.40
   1  15  -1  274.17   22.80
   1  15  -1  311.17   55.49
   1  15  -1  330.27   23.10
  -1 -15   1  284.77   23.40
  -1 -15   1  284.07   43.60
  -1 -15   1  276.17   21.50
  -1 -15   1  291.77   15.80
  -1 -15   1  295.97   19.90
  -1 -15   1  281.27   20.90
   0  15  -1  506.65   69.29
   0  15  -1  392.96   24.60
   0  15  -1  377.46   27.30
   0  15  -1  402.86   26.30
   0  15  -1  378.36   25.60
   0 -15   1  383.86   27.10
   0 -15   1  292.77   52.29
   0 -15   1  363.46   17.50
   0 -15   1  394.26   25.20
   0 -15   1  389.36   23.30
   0 -15   1  371.16   23.50
  -1  15  -1  533.55   30.00
  -1  15  -1  470.35   27.80
  -1  15  -1  589.34   30.90
   1 -15   1  471.85   30.20
   1 -15   1  525.55   21.30
   1 -15   1  485.45   33.00
   1 -15   1  520.55   27.40
   1 -15   1  493.45   29.00
  -2  15  -1  482.15   27.10
  -2  15  -1  492.15   30.10
  -2  15  -1  519.25   31.00
  -2  15  -1  516.55   32.20
  -2  15  -1  469.15   32.40
   2 -15   1  495.15   28.10
   2 -15   1  505.45   20.90
   2 -15   1  495.45   31.00
   2 -15   1  545.75   40.70
   2 -15   1  489.05   26.50
  16  14  -1  305.17   15.80
  16  14  -1  330.67   26.40
  16  14  -1  310.77   22.70
  16  14  -1  313.27   27.90
 -16 -14   1  299.47   28.20
 -16 -14   1  272.37   24.00
 -16 -14   1  278.27   23.00
 -16 -14   1  289.47   21.70
 -16 -14   1  269.97   20.80
  15  14  -1  242.08   22.60
  15  14  -1  219.28   13.80
  15  14  -1  257.07   21.20
  15  14  -1  246.08   22.50
 -15 -14   1  223.78   19.00
 -15 -14   1  273.77   25.50
 -15 -14   1  232.38   24.40
 -15 -14   1  217.88   18.80
 -15 -14   1  209.08   19.70
  14  14  -1   93.39   14.00
  14  14  -1  102.59   16.90
  14  14  -1   59.59   31.30
  14  14  -1   81.69   14.60
  14  14  -1  101.49   10.90
 -14 -14   1   59.99   12.70
 -14 -14   1  110.19   16.70
 -14 -14   1  112.79   16.30
 -14 -14   1  150.48   45.80
 -14 -14   1   83.49   12.30
  13  14  -1  160.18   12.00
  13  14  -1  154.18   46.70
  13  14  -1  145.29   16.20
  13  14  -1  172.68   19.30
  13  14  -1  153.18   17.60
  13  14  -1  136.99   17.20
 -13 -14   1  156.48   17.80
 -13 -14   1  171.58   18.30
 -13 -14   1  177.28   44.20
 -13 -14   1  126.79   13.70
 -13 -14   1  140.19   16.70
  12  14  -1  245.28   14.50
  12  14  -1  215.88   20.80
  12  14  -1  236.18   19.70
  12  14  -1  241.58   21.10
  12  14  -1  233.88   40.80
  12  14  -1  231.38   19.20
 -12 -14   1  250.07   46.80
 -12 -14   1  230.98   20.00
 -12 -14   1  214.78   18.90
 -12 -14   1  238.68   18.50
 -12 -14   1  232.88   18.30
  11  14  -1   50.39   11.50
  11  14  -1   58.19   14.30
  11  14  -1    7.10   24.90
  11  14  -1   46.60   12.00
  11  14  -1   64.69   13.60
  11  14  -1   41.30    8.10
 -11 -14   1   68.19   12.40
 -11 -14   1   60.19   12.10
 -11 -14   1   61.09   11.10
 -11 -14   1   41.80   29.20
 -11 -14   1   52.99   11.60
  10  14  -1    6.10    9.60
  10  14  -1   14.40    6.90
  10  14  -1    6.70    9.20
  10  14  -1   19.90   10.80
  10  14  -1  -22.20   23.40
  10  14  -1   22.30    9.50
 -10 -14   1   42.50   26.20
 -10 -14   1   27.30   10.60
 -10 -14   1   18.00    8.30
 -10 -14   1   20.40   10.00
 -10 -14   1   26.70    9.90
   9  14  -1  385.26   23.50
   9  14  -1  356.86   24.10
   9  14  -1  361.86   21.70
   9  14  -1  376.56   25.30
   9  14  -1  413.16   19.00
   9  14  -1  311.37   44.90
  -9 -14   1  387.26   22.70
  -9 -14   1  358.86   14.20
  -9 -14   1  344.87   22.30
  -9 -14   1  412.56   21.70
  -9 -14   1  379.26   41.60
  -9 -14   1  356.66   21.30
   8  14  -1  266.17   20.70
   8  14  -1  240.68   20.50
   8  14  -1  314.97   20.20
   8  14  -1  359.16   49.30
   8  14  -1  294.77   16.90
   8  14  -1  261.47   22.50
  -8 -14   1  258.37   19.30
  -8 -14   1  336.27   42.70
  -8 -14   1  270.27   20.60
  -8 -14   1  283.37   18.50
  -8 -14   1  285.37   17.70
  -8 -14   1  267.57   13.00
   7  14  -1  194.58   17.40
   7  14  -1  174.88   18.60
   7  14  -1  181.18   14.80
   7  14  -1  221.38   38.30
   7  14  -1  208.18   20.50
   7  14  -1  189.58   18.20
  -7 -14   1  222.08   18.60
  -7 -14   1  184.48   16.00
  -7 -14   1  179.98   18.30
  -7 -14   1  191.48   16.10
  -7 -14   1  227.48   35.20
   6  14  -1  123.69   15.60
   6  14  -1  167.18   16.80
   6  14  -1  142.29   31.70
   6  14  -1  156.58   18.30
   6  14  -1  142.69   13.80
   6  14  -1  151.18   17.20
  -6 -14   1  149.69   12.70
  -6 -14   1  140.89   30.40
  -6 -14   1  143.89   16.30
  -6 -14   1  158.68   15.40
  -6 -14   1  155.08   14.80
  -6 -14   1  163.08   18.00
   5  14  -1  491.75   23.10
   5  14  -1  419.96   59.89
   5  14  -1  485.45   24.90
   5  14  -1  458.55   24.90
   5  14  -1  475.15   26.40
  -5 -14   1  485.45   21.10
  -5 -14   1  483.35   26.40
  -5 -14   1  514.75   46.70
  -5 -14   1  482.55   23.40
  -5 -14   1  455.05   23.00
  -5 -14   1  511.65   27.10
  -5 -14   1  479.55   20.60
   4  14  -1  240.28   17.30
   4  14  -1  229.28   20.50
   4  14  -1  211.38   44.10
   4  14  -1  258.57   19.60
   4  14  -1  266.67   24.00
  -4 -14   1  283.57   14.90
  -4 -14   1  242.78   17.90
  -4 -14   1  288.07   37.80
  -4 -14   1  266.47   16.00
  -4 -14   1  227.98   19.60
  -4 -14   1  253.07   18.20
  -4 -14   1  262.57   21.10
   3  14  -1  337.47   21.50
   3  14  -1  319.27   22.20
   3  14  -1  325.27   21.30
   3  14  -1  358.76   49.10
   3  14  -1  298.77   19.00
  -3 -14   1  409.76   50.29
  -3 -14   1  289.17   17.60
  -3 -14   1  287.17   22.40
  -3 -14   1  308.87   15.50
  -3 -14   1  271.57   21.10
  -3 -14   1  284.87   18.90
  -3 -14   1  292.57   19.30
   2  14  -1    0.80    9.30
   2  14  -1    5.50    8.90
   2  14  -1   10.00   27.20
   2  14  -1    2.70   10.00
   2  14  -1   -0.20    6.60
  -2 -14   1   -4.10   40.40
  -2 -14   1   -2.40    9.10
  -2 -14   1    0.30    5.40
  -2 -14   1   -0.20    7.20
  -2 -14   1   -2.80    8.40
  -2 -14   1    6.30    7.40
   1  14  -1   -1.30   10.20
   1  14  -1   18.50    8.70
   1  14  -1  -15.30   28.10
   1  14  -1    3.30    9.30
   1  14  -1   20.50   10.20
  -1 -14   1   18.00    8.40
  -1 -14   1   17.30    9.40
  -1 -14   1   16.00   10.30
  -1 -14   1   17.80    9.30
  -1 -14   1   22.40    6.70
   0  14  -1   37.00   12.00
   0  14  -1   38.80   12.00
   0  14  -1   30.10   33.40
   0  14  -1   24.00    9.60
   0  14  -1   30.30   11.50
   0 -14   1   31.70   11.00
   0 -14   1   35.60   12.10
   0 -14   1   28.60    7.10
   0 -14   1   28.70    9.90
   0 -14   1   46.20   10.90
  -1  14  -1   70.89   12.90
  -1  14  -1   45.20   12.70
  -1  14  -1   38.60   12.00
   1 -14   1   60.59   13.30
   1 -14   1   74.99   11.40
   1 -14   1   63.69   12.90
   1 -14   1  117.09   57.19
   1 -14   1   68.39    9.50
   1 -14   1   55.69   12.90
  -2  14  -1   25.90   13.00
  -2  14  -1   19.30   11.90
  -2  14  -1   37.70   14.40
  -2  14  -1   35.70   11.00
  -2  14  -1   25.20   10.30
   2 -14   1   20.90   11.70
   2 -14   1   40.40   10.60
   2 -14   1   77.09   40.40
   2 -14   1   38.10   10.60
   2 -14   1    8.80   10.80
   2 -14   1   24.40    7.40
   2 -14   1  -23.20   37.50
  -3  14  -1  249.28   19.60
  -3  14  -1  244.48   22.80
  -3  14  -1  243.58   23.30
  -3  14  -1  191.08   22.50
  -3  14  -1  238.28   23.40
   3 -14   1  254.87   23.20
   3 -14   1  204.18   22.60
   3 -14   1  233.38   19.10
   3 -14   1  246.38   21.60
   3 -14   1  239.08   14.90
  -4  14  -1  197.08   21.00
  -4  14  -1  189.98   22.50
  -4  14  -1  177.28   26.70
  -4  14  -1  183.88   17.90
  -4  14  -1  202.68   22.60
   4 -14   1  140.09   19.10
   4 -14   1  187.78   26.00
   4 -14   1  180.88   19.60
   4 -14   1  178.88   14.00
   4 -14   1  202.68   18.50
  17  13  -1  123.89   11.30
  17  13  -1   95.79   15.60
  17  13  -1  111.99   19.30
 -17 -13   1   80.49   15.40
 -17 -13   1  142.09   22.50
 -17 -13   1  116.39   13.90
 -17 -13   1  128.09   20.50
 -17 -13   1   97.69   15.60
  16  13  -1   53.99   13.40
  16  13  -1   34.00   13.50
  16  13  -1   30.00   11.20
  16  13  -1   34.00    7.30
 -16 -13   1   30.30   14.10
 -16 -13   1   46.10   13.80
 -16 -13   1   50.29   12.70
 -16 -13   1   36.40   14.40
 -16 -13   1   28.20    9.60
  15  13  -1   26.40   10.90
  15  13  -1   28.80   11.70
  15  13  -1    7.70   10.70
  15  13  -1   20.50    9.90
  15  13  -1   11.10    5.70
  15  13  -1   20.70   29.20
 -15 -13   1   22.50    8.50
 -15 -13   1   38.70   11.50
 -15 -13   1   14.90   10.30
 -15 -13   1   16.00   12.70
 -15 -13   1   17.20   10.30
  14  13  -1  123.99   16.10
  14  13  -1  159.28   17.50
  14  13  -1  123.59   15.50
  14  13  -1  127.39   11.00
  14  13  -1  188.48   34.20
  14  13  -1  108.59   14.30
 -14 -13   1  134.79   16.60
 -14 -13   1  142.99   45.30
 -14 -13   1  127.59   17.10
 -14 -13   1  124.19   13.30
 -14 -13   1  138.09   15.80
  13  13  -1   94.69   13.20
  13  13  -1  163.88   16.80
  13  13  -1  126.29   33.80
  13  13  -1  153.48   16.90
  13  13  -1  128.49   11.10
  13  13  -1  173.98   20.50
  13  13  -1  148.39   16.10
 -13 -13   1  148.59   17.30
 -13 -13   1  129.79   15.60
 -13 -13   1  157.68   15.50
 -13 -13   1  128.29   15.10
  12  13  -1  259.07   21.00
  12  13  -1  232.88   19.30
  12  13  -1  263.17   21.30
  12  13  -1  244.18   40.40
  12  13  -1  254.07   19.50
  12  13  -1  245.88   14.10
  12  13  -1  257.67   19.30
 -12 -13   1  249.38   17.60
 -12 -13   1  272.37   46.00
 -12 -13   1  246.18   18.90
 -12 -13   1  250.27   19.50
 -12 -13   1  226.68   18.50
  11  13  -1  572.64   51.49
  11  13  -1  564.54   30.30
  11  13  -1  566.74   29.80
  11  13  -1  638.84   28.40
  11  13  -1  622.34   27.70
  11  13  -1  619.24   23.30
 -11 -13   1  605.94   27.50
 -11 -13   1  640.44   28.70
 -11 -13   1  629.64   26.90
 -11 -13   1  619.04   28.90
 -11 -13   1  550.34   54.99
  10  13  -1  758.42   31.10
  10  13  -1  782.22   27.30
  10  13  -1  706.03   31.30
  10  13  -1  766.52   57.39
  10  13  -1  757.52   34.20
  10  13  -1  756.52   34.00
 -10 -13   1  762.42   32.00
 -10 -13   1  730.93   29.90
 -10 -13   1  790.42   30.90
 -10 -13   1  782.02   56.89
 -10 -13   1  785.42   33.50
   9  13  -1  590.74   29.90
   9  13  -1  619.04   23.60
   9  13  -1  510.75   48.70
   9  13  -1  543.85   25.50
   9  13  -1  579.24   27.60
   9  13  -1  606.94   29.60
  -9 -13   1  594.94   25.90
  -9 -13   1  604.34   27.70
  -9 -13   1  560.04   18.80
  -9 -13   1  640.64   48.10
  -9 -13   1  630.24   26.00
  -9 -13   1  664.73   28.70
   8  13  -1  163.88   15.80
   8  13  -1  150.38   16.10
   8  13  -1  150.58   32.00
   8  13  -1  140.39   12.30
   8  13  -1  203.98   29.20
   8  13  -1  144.39   15.90
  -8 -13   1  146.79   13.90
  -8 -13   1  160.28    9.30
  -8 -13   1  139.59   15.80
  -8 -13   1  145.59   15.30
  -8 -13   1  131.79   14.00
  -8 -13   1  119.49   29.30
   7  13  -1   39.80   11.10
   7  13  -1   47.10    8.20
   7  13  -1   61.59   23.60
   7  13  -1   48.40   11.20
   7  13  -1   36.20   10.10
  -7 -13   1   30.50    7.60
  -7 -13   1   37.80   11.00
  -7 -13   1   39.00    9.40
  -7 -13   1   28.70   20.80
  -7 -13   1   42.40   10.50
   6  13  -1   13.80    9.90
   6  13  -1   12.40   11.40
   6  13  -1   12.40    9.00
   6  13  -1    6.60    6.40
   6  13  -1   44.40   22.70
   6  13  -1    7.50    8.40
  -6 -13   1   15.20   19.10
  -6 -13   1   15.70    7.70
  -6 -13   1   13.30    8.50
  -6 -13   1    1.10    8.00
  -6 -13   1   13.40    7.30
   5  13  -1   93.79   11.00
   5  13  -1   71.19   27.70
   5  13  -1  111.49   14.40
   5  13  -1   90.49   12.80
   5  13  -1  100.89   12.50
  -5 -13   1  116.39   10.90
  -5 -13   1   88.79   13.00
  -5 -13   1   95.29   10.00
  -5 -13   1  113.59   14.90
  -5 -13   1   98.99   11.70
  -5 -13   1  113.49   12.10
   4  13  -1   48.20   10.60
   4  13  -1   31.00    9.90
   4  13  -1   38.00   25.00
   4  13  -1   41.60    8.80
   4  13  -1   43.30   10.30
  -4 -13   1   30.20   10.00
  -4 -13   1   63.49   23.10
  -4 -13   1   53.49    9.70
  -4 -13   1   63.79    8.40
  -4 -13   1   69.79   15.10
  -4 -13   1   31.90    9.20
  -4 -13   1   54.89    9.30
   3  13  -1  410.76   22.90
   3  13  -1  482.25   25.20
   3  13  -1  454.25   50.49
   3  13  -1  458.55   22.10
   3  13  -1  442.96   23.00
  -3 -13   1  424.96   24.80
  -3 -13   1  435.96   18.30
  -3 -13   1  419.06   24.00
  -3 -13   1  424.46   21.80
  -3 -13   1  430.46   22.10
  -3 -13   1  461.65   43.80
  -3 -13   1  413.06   19.80
   2  13  -1  840.92   35.70
   2  13  -1  799.82   33.70
   2  13  -1  854.21   33.50
   2  13  -1  794.72   62.69
   2  13  -1  864.61   33.50
  -2 -13   1  811.52   30.60
  -2 -13   1  829.52   32.20
  -2 -13   1  811.52   35.20
  -2 -13   1  872.51   28.20
  -2 -13   1  862.61   56.49
  -2 -13   1  826.42   32.10
   1  13  -1  601.24   28.10
   1  13  -1  645.24   29.20
   1  13  -1  633.74   60.49
   1  13  -1  599.34   29.90
   1  13  -1  605.94   27.70
  -1 -13   1  601.14   25.90
  -1 -13   1  646.94   27.70
  -1 -13   1  568.74   29.80
  -1 -13   1  574.54   26.50
  -1 -13   1  652.13   51.79
  -1 -13   1  635.74   22.50
   0  13  -1  110.49   14.90
   0  13  -1  112.29   13.90
   0  13  -1   43.70   26.30
   0  13  -1  101.99   15.20
   0  13  -1  110.49   14.50
   0 -13   1  106.79   13.40
   0 -13   1  129.59   13.90
   0 -13   1  124.19   14.20
   0 -13   1   97.09   29.50
   0 -13   1  119.99   15.90
   0 -13   1  129.09   10.70
  -1  13  -1  134.49   38.20
  -1  13  -1  147.19   17.60
  -1  13  -1  103.39   14.40
  -1  13  -1  129.09   14.90
  -1  13  -1  152.28   17.00
   1 -13   1  141.19   14.50
   1 -13   1  115.29   16.30
   1 -13   1  153.18   11.50
   1 -13   1  129.39   14.20
   1 -13   1  151.38   17.00
  -2  13  -1  180.48   20.10
  -2  13  -1  217.78   18.90
  -2  13  -1  229.58   17.40
  -2  13  -1  208.18   20.50
  -2  13  -1  213.38   20.30
   2 -13   1  178.58   43.20
   2 -13   1  221.88   40.70
   2 -13   1  215.18   18.70
   2 -13   1  221.48   13.50
   2 -13   1  220.88   20.90
   2 -13   1  192.08   17.80
   2 -13   1  235.98   19.90
  -3  13  -1  299.97   23.50
  -3  13  -1  266.87   22.40
  -3  13  -1  221.08   17.70
  -3  13  -1  278.27   23.70
  -3  13  -1  262.67   20.80
   3 -13   1  218.78   21.70
   3 -13   1  272.37   47.90
   3 -13   1  238.58   22.10
   3 -13   1  243.18   14.50
   3 -13   1  246.78   19.10
   3 -13   1  241.18   20.20
  -4  13  -1    1.40    5.60
  -4  13  -1    7.40    9.30
  -4  13  -1    9.40   11.30
  -4  13  -1    8.80   10.80
  -4  13  -1   11.10   12.30
   4 -13   1    3.90    9.70
   4 -13   1   -0.30   16.60
   4 -13   1    6.00   41.90
   4 -13   1   11.80   11.70
   4 -13   1    3.40    6.30
   4 -13   1    5.30    7.60
  -5  13  -1   45.00   15.50
  -5  13  -1   37.30   13.60
  -5  13  -1   41.00   10.00
  -5  13  -1   30.00   17.10
  -5  13  -1   45.60   11.50
   5 -13   1   36.30   13.40
   5 -13   1   24.40   14.20
   5 -13   1   24.80    8.60
   5 -13   1   53.49   10.20
   5 -13   1   15.10   12.40
  17  12  -1  139.79   16.30
  17  12  -1  145.19   15.60
  17  12  -1  157.58   21.70
  17  12  -1  169.18   20.70
  17  12  -1  153.58   21.70
 -17 -12   1  124.39   14.00
 -17 -12   1  151.58   19.80
 -17 -12   1  145.59   27.30
 -17 -12   1  112.69   16.30
 -17 -12   1  160.38   21.20
 -17 -12   1  127.89   17.00
  16  12  -1  314.57   21.00
  16  12  -1  334.07   19.00
  16  12  -1  286.27   21.20
  16  12  -1  321.07   25.70
  16  12  -1  288.47   24.00
 -16 -12   1  328.37   22.70
 -16 -12   1  313.67   19.70
 -16 -12   1  307.27   23.00
 -16 -12   1  304.47   30.10
 -16 -12   1  302.97   27.30
  15  12  -1  391.86   17.40
  15  12  -1  389.56   26.50
  15  12  -1  437.56   23.90
  15  12  -1  366.46   48.70
  15  12  -1  412.86   22.90
  15  12  -1  406.46   26.70
 -15 -12   1  456.75   26.40
 -15 -12   1  403.26   21.70
 -15 -12   1  409.06   24.80
 -15 -12   1  325.57   61.49
 -15 -12   1  379.26   27.50
 -15 -12   1  401.36   25.00
  14  12  -1  241.78   19.70
  14  12  -1  266.57   21.70
  14  12  -1  283.37   19.70
  14  12  -1  270.67   14.20
  14  12  -1  295.17   22.80
 -14 -12   1  286.57   23.70
 -14 -12   1  235.68   19.30
 -14 -12   1  264.37   18.00
 -14 -12   1  261.07   20.00
 -14 -12   1  306.77   52.89
  13  12  -1   59.59   12.70
  13  12  -1   67.19   11.30
  13  12  -1   58.49   11.10
  13  12  -1   85.69   12.80
  13  12  -1   49.00   26.00
  13  12  -1   63.39    8.00
 -13 -12   1   81.59   12.50
 -13 -12   1   91.89   34.70
 -13 -12   1   87.99   13.90
 -13 -12   1   65.59   13.50
 -13 -12   1   88.69   12.00
  12  12  -1   33.50   10.50
  12  12  -1   26.10   15.00
  12  12  -1    1.90   22.10
  12  12  -1   29.00   10.50
  12  12  -1   16.50   10.10
  12  12  -1   22.50    6.10
  12  12  -1   11.20    8.50
 -12 -12   1  -19.50   26.10
 -12 -12   1   20.50    9.00
 -12 -12   1   17.90   17.70
 -12 -12   1   28.10    8.40
 -12 -12   1   14.20   10.40
  11  12  -1    2.80    8.50
  11  12  -1    1.90    9.70
  11  12  -1    7.50    8.00
  11  12  -1   -0.60    8.60
  11  12  -1  -12.40   19.20
  11  12  -1   12.50    8.50
  11  12  -1    1.80    5.00
 -11 -12   1    2.20    9.00
 -11 -12   1    4.10    8.30
 -11 -12   1    9.20   22.60
 -11 -12   1    4.00    6.90
 -11 -12   1   -0.20    7.70
  10  12  -1   73.09   11.60
  10  12  -1   41.60   11.10
  10  12  -1   72.49   11.50
  10  12  -1   55.49   11.40
  10  12  -1   59.79    8.00
  10  12  -1   48.10   23.40
 -10 -12   1   72.19   11.40
 -10 -12   1   44.60   10.20
 -10 -12   1   64.79   11.60
 -10 -12   1   70.29   10.50
 -10 -12   1   69.99   23.40
   9  12  -1  238.18   13.70
   9  12  -1  193.08   33.50
   9  12  -1  220.28   17.00
   9  12  -1  244.88   17.60
   9  12  -1  230.88   18.10
   9  12  -1  230.88   19.40
   9  12  -1  232.68   19.20
  -9 -12   1  236.88   16.60
  -9 -12   1  235.98   15.80
  -9 -12   1  237.98   34.80
  -9 -12   1  259.37   18.00
  -9 -12   1  227.98   17.20
   8  12  -1  795.82   29.00
   8  12  -1  740.23   37.30
   8  12  -1  725.73   53.49
   8  12  -1  685.43   31.00
   8  12  -1  709.53   29.80
   8  12  -1  687.73   25.50
  -8 -12   1  740.53   30.00
  -8 -12   1  695.63   27.80
  -8 -12   1  727.53   29.90
  -8 -12   1  750.02   27.60
  -8 -12   1  682.83   47.80
  -8 -12   1  670.93   22.00
   7  12  -1  721.23   53.39
   7  12  -1  756.62   33.10
   7  12  -1  775.42   27.50
   7  12  -1  746.63   31.50
   7  12  -1  749.53   30.90
   7  12  -1  776.12   29.60
  -7 -12   1  792.52   52.29
  -7 -12   1  753.92   27.90
  -7 -12   1  769.72   31.00
  -7 -12   1  755.52   29.20
  -7 -12   1  741.73   30.80
   6  12  -1  307.47   19.60
   6  12  -1  334.37   20.10
   6  12  -1  335.27   16.80
   6  12  -1  317.47   21.60
   6  12  -1  323.97   18.50
   6  12  -1  365.06   39.10
  -6 -12   1  331.37   19.70
  -6 -12   1  340.17   35.30
  -6 -12   1  316.57   19.80
  -6 -12   1  331.77   17.70
  -6 -12   1  348.67   19.30
   5  12  -1   26.70    8.70
   5  12  -1   31.40    9.00
   5  12  -1   21.10    8.50
   5  12  -1   30.20   20.00
   5  12  -1   37.90    8.20
  -5 -12   1   32.60    6.60
  -5 -12   1   55.69   20.10
  -5 -12   1   29.80    8.70
  -5 -12   1   30.50    9.50
  -5 -12   1   41.20    8.60
  -5 -12   1   28.70    8.10
   4  12  -1  204.78   16.20
   4  12  -1  199.98   16.30
   4  12  -1  199.68   34.30
   4  12  -1  196.78   16.30
   4  12  -1  202.38   14.40
  -4 -12   1  212.98   16.70
  -4 -12   1  192.28   12.60
  -4 -12   1  209.48   30.20
  -4 -12   1  191.68   15.00
  -4 -12   1  208.28   17.10
  -4 -12   1  205.48   12.40
  -4 -12   1  172.58   15.50
   3  12  -1  792.42   55.79
   3  12  -1  687.73   28.10
   3  12  -1  715.93   27.90
   3  12  -1  687.23   28.60
   3  12  -1  728.33   30.70
  -3 -12   1  707.03   24.50
  -3 -12   1  719.63   48.10
  -3 -12   1  674.83   25.70
  -3 -12   1  691.93   30.10
  -3 -12   1  750.92   31.40
  -3 -12   1  726.53   27.80
  -3 -12   1  686.03   27.90
   2  12  -1  797.82   32.80
   2  12  -1  840.22   59.39
   2  12  -1  788.42   31.30
   2  12  -1  777.42   30.80
   2  12  -1  794.42   30.40
  -2 -12   1  746.43   28.30
  -2 -12   1  827.22   33.70
  -2 -12   1  813.22   51.29
  -2 -12   1  771.02   26.10
  -2 -12   1  777.62   29.90
  -2 -12   1  800.42   30.40
  -2 -12   1  731.93   32.00
   1  12  -1  119.79   13.00
   1  12  -1  133.79   15.10
   1  12  -1  129.99   14.80
   1  12  -1  116.69   13.90
   1  12  -1   88.99   28.00
  -1 -12   1  112.89   14.30
  -1 -12   1  135.39   28.80
  -1 -12   1  114.39   12.50
  -1 -12   1  118.99   13.20
  -1 -12   1  113.29    9.90
   0  12  -1   29.60   10.70
   0  12  -1   30.70   10.00
   0  12  -1   24.90    9.40
   0  12  -1   17.10    9.50
   0  12  -1    0.50   22.60
   0 -12   1   14.30    8.10
   0 -12   1   23.00   22.10
   0 -12   1   24.40    8.60
   0 -12   1   21.90    9.50
   0 -12   1   18.70    7.80
   0 -12   1   31.00    6.80
  -1  12  -1   10.80    7.30
  -1  12  -1    9.30    9.20
  -1  12  -1    8.50    9.50
  -1  12  -1    6.30   24.60
  -1  12  -1   17.40    9.60
   1 -12   1   10.00    7.30
   1 -12   1    6.70   22.80
   1 -12   1    9.10    5.80
   1 -12   1   -0.90    9.10
   1 -12   1   12.40    7.40
   1 -12   1   -1.10    8.30
  -2  12  -1  -11.40    8.30
  -2  12  -1   -6.80    8.70
  -2  12  -1   -0.40    6.70
   2 -12   1    1.60    7.00
   2 -12   1   -0.20    7.10
   2 -12   1    2.70    8.10
   2 -12   1    1.90   26.00
   2 -12   1    6.20    5.80
   2 -12   1    1.00    8.70
  -3  12  -1   83.69   12.50
  -3  12  -1   73.99   13.60
  -3  12  -1   51.39   12.20
  -3  12  -1   65.49   11.50
  -3  12  -1   66.59   13.20
   3 -12   1   74.89    9.40
   3 -12   1   59.49   10.80
   3 -12   1   87.49   15.10
   3 -12   1   65.69   12.80
   3 -12   1   66.99   44.00
   3 -12   1   77.89   11.30
  -4  12  -1  579.44   29.30
  -4  12  -1  573.14   30.40
  -4  12  -1  545.55   26.80
  -4  12  -1  562.34   30.20
  -4  12  -1  575.54   29.50
   4 -12   1  599.84   22.20
   4 -12   1  582.54   68.89
   4 -12   1  505.95   25.40
   4 -12   1  490.95   66.59
   4 -12   1  538.95   27.80
   4 -12   1  546.15   30.40
   4 -12   1  574.14   28.90
  -5  12  -1  572.04   31.40
  -5  12  -1  548.15   29.70
  -5  12  -1  585.84   31.70
  -5  12  -1  545.65   27.70
  -5  12  -1  566.74   36.70
   5 -12   1  548.15   26.60
   5 -12   1  547.85   62.19
   5 -12   1  571.24   22.90
   5 -12   1  578.04   31.80
   5 -12   1  564.64   30.80
   5 -12   1  581.74   31.30
  -6  12  -1  301.17   23.40
  -6  12  -1  325.47   27.70
  -6  12  -1  272.47   25.00
  -6  12  -1  293.47   20.80
  -6  12  -1  284.57   25.20
   6 -12   1  316.17   24.70
   6 -12   1  266.87   24.00
   6 -12   1  274.87   22.70
   6 -12   1  301.37   17.30
   6 -12   1  290.27   20.40
  17  11  -1   78.09   28.40
  17  11  -1   62.59   12.90
  17  11  -1   83.29   15.80
  17  11  -1   90.89   12.10
  17  11  -1   92.89   16.60
  17  11  -1   78.79   12.20
 -17 -11   1  102.99   17.40
 -17 -11   1   73.69   14.30
 -17 -11   1   82.09   18.20
 -17 -11   1   72.79   11.50
 -17 -11   1   59.19   13.90
 -17 -11   1   52.69   15.30
  16  11  -1   76.19   15.40
  16  11  -1   83.99   15.80
  16  11  -1   68.39   11.50
  16  11  -1   77.29   13.40
  16  11  -1   82.39   11.60
  16  11  -1   58.39   12.90
 -16 -11   1   54.79   12.90
 -16 -11   1   61.29   15.10
 -16 -11   1   83.19   11.10
 -16 -11   1   95.99   17.50
 -16 -11   1   81.99   14.20
 -16 -11   1   74.29   15.40
  15  11  -1   -5.10   11.10
  15  11  -1   15.80   25.00
  15  11  -1   -6.20    8.60
  15  11  -1   10.90    8.20
  15  11  -1   -9.70    6.40
  15  11  -1    1.00   10.30
  15  11  -1  -12.10    6.90
 -15 -11   1   -8.10   34.40
 -15 -11   1   -0.90   10.00
 -15 -11   1    9.70    6.90
 -15 -11   1    5.60    9.30
 -15 -11   1   -8.80   10.60
 -15 -11   1   -9.60    9.20
 -15 -11   1   10.30   11.40
  14  11  -1  141.79   16.20
  14  11  -1  132.59   31.00
  14  11  -1  157.18   16.20
  14  11  -1  123.19   16.70
 -14 -11   1  137.49   43.00
 -14 -11   1  142.39   17.50
 -14 -11   1  147.79   17.30
 -14 -11   1  134.39   14.10
 -14 -11   1  148.69   18.30
 -14 -11   1  138.59   17.20
 -14 -11   1  157.38   16.80
  13  11  -1  552.74   19.90
  13  11  -1  560.34   47.90
  13  11  -1  548.55   25.20
  13  11  -1  536.05   26.60
  13  11  -1  496.65   24.60
  13  11  -1  495.45   27.80
 -13 -11   1  553.04   27.40
 -13 -11   1  566.74   61.09
 -13 -11   1  525.35   23.60
 -13 -11   1  553.44   25.90
 -13 -11   1  494.95   27.60
  12  11  -1 1145.99   44.10
  12  11  -1 1198.08   40.40
  12  11  -1 1173.78   66.79
  12  11  -1 1112.99   35.00
  12  11  -1 1124.79   40.50
  12  11  -1 1149.48   40.30
 -12 -11   1 1158.48   45.10
 -12 -11   1 1191.88   44.60
 -12 -11   1 1227.28   76.79
 -12 -11   1 1139.29   41.90
 -12 -11   1 1123.89   40.40
  11  11  -1  507.15   23.60
  11  11  -1  511.75   23.60
  11  11  -1  477.95   18.60
  11  11  -1  518.35   44.50
  11  11  -1  470.15   26.00
  11  11  -1  504.25   23.80
  11  11  -1  469.45   25.80
 -11 -11   1  468.65   23.20
 -11 -11   1  464.35   22.40
 -11 -11   1  489.65   24.60
 -11 -11   1  582.34   49.80
 -11 -11   1  475.35   24.50
  10  11  -1  298.47   18.20
  10  11  -1  280.17   19.60
  10  11  -1  230.08   32.60
  10  11  -1  296.37   18.30
  10  11  -1  241.18   19.50
  10  11  -1  264.67   13.60
  10  11  -1  289.57   18.00
 -10 -11   1  312.77   40.30
 -10 -11   1  266.77   16.50
 -10 -11   1  287.67   18.00
 -10 -11   1  288.37   18.00
 -10 -11   1  287.47   18.90
   9  11  -1  462.35   22.40
   9  11  -1  500.05   18.90
   9  11  -1  492.25   25.00
   9  11  -1  479.65   23.00
   9  11  -1  469.35   22.10
   9  11  -1  489.65   25.00
   9  11  -1  490.45   42.60
  -9 -11   1  524.15   43.50
  -9 -11   1  447.76   21.60
  -9 -11   1  442.96   22.40
  -9 -11   1  470.95   21.40
  -9 -11   1  471.25   23.10
   8  11  -1 1428.06   42.40
   8  11  -1 1392.76   48.40
   8  11  -1 1456.45   45.20
   8  11  -1 1449.85   46.90
   8  11  -1 1409.66   46.30
   8  11  -1 1463.65   49.60
   8  11  -1 1323.57   70.59
  -8 -11   1 1391.76   44.20
  -8 -11   1 1449.26   47.00
  -8 -11   1 1382.16   68.09
  -8 -11   1 1417.36   44.80
  -8 -11   1 1435.36   46.50
   7  11  -1  835.42   28.20
   7  11  -1  885.61   30.70
   7  11  -1  810.82   32.70
   7  11  -1  855.01   31.70
   7  11  -1  826.02   34.20
   7  11  -1  772.32   50.99
  -7 -11   1  798.02   29.90
  -7 -11   1  865.31   31.70
  -7 -11   1  852.81   32.20
  -7 -11   1  823.82   29.40
  -7 -11   1  886.71   49.80
   6  11  -1   28.30    6.50
   6  11  -1   19.30    8.70
   6  11  -1   21.20    8.40
   6  11  -1   35.30    8.30
   6  11  -1   29.10    8.40
   6  11  -1   25.10   17.40
  -6 -11   1   12.80   13.80
  -6 -11   1   29.50    7.40
  -6 -11   1   27.80    8.20
  -6 -11   1   25.10    8.90
  -6 -11   1   33.80    7.70
   5  11  -1   82.19   11.00
   5  11  -1   89.49   11.40
   5  11  -1   73.19   10.30
   5  11  -1   84.59   22.60
   5  11  -1   97.09   10.70
   5  11  -1  102.59   10.30
  -5 -11   1   95.69   10.20
  -5 -11   1   89.39    8.90
  -5 -11   1   98.59   21.90
  -5 -11   1   85.89    9.80
  -5 -11   1   99.09   11.90
  -5 -11   1   92.49   11.20
   4  11  -1   35.20    8.20
   4  11  -1   47.80    8.70
   4  11  -1   38.10    7.40
   4  11  -1   41.50   17.80
   4  11  -1   34.20    8.60
  -4 -11   1   34.20    9.00
  -4 -11   1   35.70    8.60
  -4 -11   1   32.80    7.50
  -4 -11   1   31.80   16.50
  -4 -11   1   46.00    7.30
  -4 -11   1   39.90    6.80
  -4 -11   1   29.30    7.70
   3  11  -1   52.39    9.30
   3  11  -1   47.10    9.20
   3  11  -1   56.19   10.00
   3  11  -1   56.19   20.70
   3  11  -1   70.09    9.90
  -3 -11   1   55.29    9.10
  -3 -11   1   50.09    9.40
  -3 -11   1   61.89   18.60
  -3 -11   1   55.19    8.60
  -3 -11   1   62.69    7.60
  -3 -11   1   71.09   11.40
  -3 -11   1   47.50    7.10
   2  11  -1  536.45   44.70
   2  11  -1  498.05   22.90
   2  11  -1  534.75   23.40
   2  11  -1  518.55   22.60
   2  11  -1  524.95   24.50
  -2 -11   1  515.95   40.60
  -2 -11   1  483.35   23.80
  -2 -11   1  546.95   19.40
  -2 -11   1  523.15   25.20
  -2 -11   1  504.45   21.90
  -2 -11   1  547.15   22.90
  -2 -11   1  484.35   20.80
   1  11  -1 1364.06   45.10
   1  11  -1 1402.96   47.10
   1  11  -1 1320.07   72.59
   1  11  -1 1409.26   45.20
   1  11  -1 1375.56   45.00
  -1 -11   1 1425.06   67.79
  -1 -11   1 1376.56   44.10
  -1 -11   1 1427.26   44.50
  -1 -11   1 1374.26   43.30
  -1 -11   1 1384.36   46.70
  -1 -11   1 1322.27   40.10
   0  11  -1  514.45   25.40
   0  11  -1  502.95   23.40
   0  11  -1  501.65   24.00
   0  11  -1  561.64   48.50
   0  11  -1  505.25   25.20
   0 -11   1  500.65   25.20
   0 -11   1  502.75   41.40
   0 -11   1  492.55   23.10
   0 -11   1  521.75   18.90
   0 -11   1  492.55   22.10
   0 -11   1  498.45   22.40
  -1  11  -1  338.27   20.70
  -1  11  -1  281.47   43.10
  -1  11  -1  326.07   20.40
  -1  11  -1  336.37   20.00
  -1  11  -1  291.97   19.10
   1 -11   1  344.67   39.50
   1 -11   1  314.17   18.10
   1 -11   1  317.67   14.70
   1 -11   1  308.57   17.90
   1 -11   1  312.57   19.30
   1 -11   1  308.47   20.90
  -2  11  -1   42.20    9.40
  -2  11  -1   52.59   10.60
   2 -11   1   38.00   10.30
   2 -11   1   42.00    9.80
   2 -11   1   55.99    7.70
   2 -11   1   58.59   11.70
   2 -11   1   64.49   24.10
   2 -11   1   60.69   10.30
  -3  11  -1  196.08   18.80
  -3  11  -1  171.98   16.20
  -3  11  -1  174.88   14.80
  -3  11  -1  168.48   17.40
  -3  11  -1  174.88   18.50
   3 -11   1  174.88   34.80
   3 -11   1  169.48   38.60
   3 -11   1  165.18   15.90
   3 -11   1  178.88   11.60
   3 -11   1  163.68   18.30
   3 -11   1  166.38   17.20
  -4  11  -1  223.68   20.00
  -4  11  -1  237.28   21.10
  -4  11  -1  272.17   21.30
  -4  11  -1  267.07   19.20
  -4  11  -1  230.88   16.80
   4 -11   1  239.28   19.60
   4 -11   1  233.98   13.70
   4 -11   1  270.57   45.70
   4 -11   1  239.48   19.00
   4 -11   1  238.18   39.50
   4 -11   1  258.27   21.40
   4 -11   1  237.08   17.30
  -5  11  -1   31.20   10.10
  -5  11  -1   25.80    7.70
  -5  11  -1   38.20   12.60
  -5  11  -1   24.40   12.20
  -5  11  -1   24.60    9.20
  -5  11  -1   30.70   12.10
   5 -11   1   35.80    7.50
   5 -11   1   46.40   34.10
   5 -11   1   22.10   11.30
   5 -11   1   35.50    9.60
   5 -11   1   21.60   11.40
   5 -11   1   22.80    9.70
   5 -11   1   74.49   35.40
  -6  11  -1   75.29   15.70
  -6  11  -1  101.89   15.20
  -6  11  -1  103.59   16.40
  -6  11  -1  103.99   11.20
  -6  11  -1   99.49   13.20
  -6  11  -1   97.19   16.70
   6 -11   1  100.19   13.20
   6 -11   1   86.89   16.20
   6 -11   1   89.99   16.20
   6 -11   1   89.09   14.00
   6 -11   1   86.69   10.90
   6 -11   1   93.89   41.60
  -7  11  -1  143.19   15.30
  -7  11  -1  123.29   26.20
  -7  11  -1  105.29   17.60
  -7  11  -1  112.79   17.90
  -7  11  -1  150.08   13.80
   7 -11   1  123.99   16.10
   7 -11   1  104.59   17.10
   7 -11   1   93.69   16.90
   7 -11   1  110.29   12.80
   7 -11   1  115.09   13.00
  -8  11  -1   57.99   12.30
  -8  11  -1   43.60   10.20
  -8  11  -1   71.09   17.80
  -8  11  -1   74.89   15.50
   8 -11   1   35.90   10.40
   8 -11   1   44.00   12.00
  18  10  -1  369.66   31.20
  18  10  -1  423.46   22.70
 -18 -10   1  407.56   26.60
 -18 -10   1  366.56   29.80
 -18 -10   1  408.46   21.00
 -18 -10   1  387.26   29.40
  17  10  -1  290.27   27.50
  17  10  -1  294.77   27.20
  17  10  -1  291.17   24.90
  17  10  -1  315.07   19.70
  17  10  -1  303.37   21.30
 -17 -10   1  322.17   28.40
 -17 -10   1  311.07   17.90
 -17 -10   1  226.28   35.30
 -17 -10   1  289.77   24.80
 -17 -10   1  325.17   25.70
 -17 -10   1  295.97   23.30
  16  10  -1  156.78   15.30
  16  10  -1  151.28   18.70
  16  10  -1  179.08   16.00
  16  10  -1  130.29   17.20
  16  10  -1  127.79   14.90
  16  10  -1  136.79   18.40
 -16 -10   1  168.78   18.60
 -16 -10   1  169.88   14.80
 -16 -10   1  122.89   17.90
 -16 -10   1  170.48   21.20
 -16 -10   1  194.38   20.70
 -16 -10   1  157.28   20.70
  15  10  -1  200.88   21.20
  15  10  -1  201.18   21.80
  15  10  -1  189.18   19.00
  15  10  -1  212.48   15.40
  15  10  -1  220.38   16.90
  15  10  -1  163.18   33.60
  15  10  -1  212.68   17.80
 -15 -10   1  217.68   21.00
 -15 -10   1  177.38   20.80
 -15 -10   1  175.98   18.00
 -15 -10   1  193.08   18.50
 -15 -10   1  204.28   21.30
 -15 -10   1  220.38   54.49
  14  10  -1  503.95   27.90
  14  10  -1  492.95   27.80
  14  10  -1  503.35   27.60
  14  10  -1  532.05   25.00
  14  10  -1  555.94   24.30
  14  10  -1  412.76   44.40
 -14 -10   1  503.05   27.90
 -14 -10   1  503.25   30.20
 -14 -10   1  514.15   22.80
 -14 -10   1  545.75   25.80
 -14 -10   1  435.86   74.69
 -14 -10   1  526.85   26.70
 -14 -10   1  522.05   29.30
  13  10  -1  397.76   23.70
  13  10  -1  432.56   42.70
  13  10  -1  404.66   29.80
  13  10  -1  381.26   24.10
  13  10  -1  395.76   20.60
  13  10  -1  415.56   23.50
 -13 -10   1  384.26   21.60
 -13 -10   1  410.16   19.80
 -13 -10   1  416.96   28.20
 -13 -10   1  461.35   55.29
 -13 -10   1  414.86   25.30
 -13 -10   1  389.66   26.30
  12  10  -1   97.29   13.20
  12  10  -1  112.39   13.90
  12  10  -1  112.69   27.20
  12  10  -1   94.19   11.20
  12  10  -1  112.29   12.60
 -12 -10   1  109.29   14.60
 -12 -10   1  115.99   15.70
 -12 -10   1  109.69   15.90
 -12 -10   1   89.59   12.40
 -12 -10   1  124.19   33.70
 -12 -10   1  103.29   10.70
  11  10  -1   27.10    8.80
  11  10  -1   15.90    5.30
  11  10  -1   17.60    9.30
  11  10  -1   15.80    8.10
  11  10  -1  -10.40   16.20
  11  10  -1   15.20    8.60
  11  10  -1   17.90    7.70
 -11 -10   1   14.90    6.80
 -11 -10   1  -19.10   20.90
 -11 -10   1   21.10    8.50
 -11 -10   1   15.10    9.30
 -11 -10   1   15.10    8.90
  10  10  -1    8.20    8.00
  10  10  -1    7.50    7.40
  10  10  -1    8.60    7.10
  10  10  -1   -5.40    6.40
  10  10  -1   11.10    7.80
  10  10  -1    4.60    4.70
  10  10  -1   23.30   16.50
 -10 -10   1   -0.20    8.00
 -10 -10   1    0.50    5.90
 -10 -10   1   12.50   19.80
 -10 -10   1    6.80    7.20
 -10 -10   1    0.70    7.20
   9  10  -1   64.49    9.90
   9  10  -1   64.09   11.30
   9  10  -1   76.99   12.50
   9  10  -1   60.79   10.10
   9  10  -1   62.49    9.90
   9  10  -1   83.49    8.10
  -9 -10   1   73.29   11.30
  -9 -10   1   83.99    9.70
  -9 -10   1   75.89   10.60
  -9 -10   1   64.99    9.80
  -9 -10   1   49.60   18.30
   8  10  -1   24.90    7.80
   8  10  -1   39.90    8.50
   8  10  -1   32.90   16.60
   8  10  -1   24.20    8.20
   8  10  -1   28.50    7.00
   8  10  -1   34.50    6.00
   8  10  -1   37.90    9.40
  -8 -10   1   31.90    8.40
  -8 -10   1   21.40   14.40
  -8 -10   1   30.80    8.20
  -8 -10   1   26.50    7.60
  -8 -10   1   30.80    7.10
   7  10  -1  219.98   15.20
   7  10  -1  213.28   14.60
   7  10  -1  240.88   31.90
   7  10  -1  248.08   12.30
   7  10  -1  236.38   16.50
   7  10  -1  219.38   14.40
   7  10  -1  251.17   17.80
  -7 -10   1  206.28   13.60
  -7 -10   1  216.68   13.70
  -7 -10   1  225.88   14.90
  -7 -10   1  235.58   31.00
  -7 -10   1  250.47   15.70
   6  10  -1  552.74   23.80
   6  10  -1  576.84   22.80
   6  10  -1  571.54   24.90
   6  10  -1  603.64   21.30
   6  10  -1  578.24   26.10
   6  10  -1  588.64   41.60
  -6 -10   1  563.64   22.60
  -6 -10   1  601.94   24.50
  -6 -10   1  592.34   22.30
  -6 -10   1  619.14   39.40
  -6 -10   1  574.04   23.90
   5  10  -1  730.43   24.60
   5  10  -1  699.93   25.40
   5  10  -1  688.43   26.80
   5  10  -1  706.93   26.90
   5  10  -1  689.73   27.80
   5  10  -1  590.84   43.10
  -5 -10   1  660.23   25.30
  -5 -10   1  674.53   41.20
  -5 -10   1  663.23   26.50
  -5 -10   1  685.53   24.70
  -5 -10   1  718.13   27.30
   4  10  -1  682.13   24.80
   4  10  -1  646.54   25.10
   4  10  -1  659.13   44.60
   4  10  -1  645.84   26.00
   4  10  -1  650.03   23.70
  -4 -10   1  638.54   24.00
  -4 -10   1  642.04   26.00
  -4 -10   1  650.73   22.30
  -4 -10   1  666.63   26.40
  -4 -10   1  659.93   24.70
  -4 -10   1  592.34   39.00
   3  10  -1  409.36   34.90
   3  10  -1  445.66   20.00
   3  10  -1  436.16   21.00
   3  10  -1  466.25   19.10
   3  10  -1  461.35   19.60
  -3 -10   1  422.36   17.20
  -3 -10   1  439.16   32.90
  -3 -10   1  445.66   21.20
  -3 -10   1  431.26   18.80
  -3 -10   1  414.06   19.00
  -3 -10   1  424.96   16.80
  -3 -10   1  415.76   20.50
   2  10  -1 1435.66   46.60
   2  10  -1 1461.75   45.00
   2  10  -1 1449.65   71.39
   2  10  -1 1524.55   45.30
   2  10  -1 1436.56   44.90
  -2 -10   1 1424.36   41.40
  -2 -10   1 1409.06   43.00
  -2 -10   1 1405.16   46.30
  -2 -10   1 1376.76   63.69
  -2 -10   1 1430.56   44.60
  -2 -10   1 1507.45   47.50
  -2 -10   1 1415.46   44.20
   1  10  -1  712.73   28.70
   1  10  -1  707.33   26.90
   1  10  -1  733.43   27.50
   1  10  -1  722.33   27.50
   1  10  -1  716.63   49.90
  -1 -10   1  689.93   23.20
  -1 -10   1  718.23   29.40
  -1 -10   1  686.33   26.50
  -1 -10   1  771.32   27.20
  -1 -10   1  720.83   25.80
  -1 -10   1  701.43   28.50
  -1 -10   1  721.53   44.80
   0  10  -1   40.80    9.60
   0  10  -1   38.80    8.90
   0  10  -1   28.80    8.30
   0  10  -1   14.30    6.70
   0  10  -1   27.80   19.60
   0 -10   1   19.20    7.40
   0 -10   1   21.20    7.00
   0 -10   1   15.90    5.10
   0 -10   1   21.00    6.80
   0 -10   1   12.60    7.50
   0 -10   1   25.00   17.00
  -1  10  -1  157.18   29.10
  -1  10  -1  202.98   15.50
  -1  10  -1  176.08   15.80
  -1  10  -1  196.28   15.80
  -1  10  -1  174.58   14.10
   1 -10   1  190.58   10.80
   1 -10   1  170.08   13.50
   1 -10   1  188.48   29.10
   1 -10   1  167.38   13.50
   1 -10   1  160.28   14.40
   1 -10   1  175.18   16.00
  -2  10  -1  667.03   28.50
  -2  10  -1  769.12   29.40
  -2  10  -1  693.13   28.90
   2 -10   1  726.23   23.60
   2 -10   1  642.94   49.40
   2 -10   1  669.53   30.60
   2 -10   1  651.73   26.50
   2 -10   1  677.93   30.20
   2 -10   1  690.03   28.10
  -3  10  -1   95.69   11.30
  -3  10  -1   81.39   13.00
  -3  10  -1   89.49   13.40
  -3  10  -1  104.69   13.60
  -3  10  -1   93.59   13.00
   3 -10   1   81.09   12.60
   3 -10   1   70.29    9.60
   3 -10   1   73.09   10.10
   3 -10   1   73.29   28.60
   3 -10   1  112.59   29.50
   3 -10   1   88.29   12.00
   3 -10   1  100.39    9.60
  -4  10  -1  246.18   18.10
  -4  10  -1  239.18   18.80
  -4  10  -1  260.27   13.70
  -4  10  -1  247.08   19.60
  -4  10  -1  224.58   19.40
  -4  10  -1  210.98   18.70
   4 -10   1  230.78   17.20
   4 -10   1  227.28   39.90
   4 -10   1  230.58   13.40
   4 -10   1  240.38   16.50
   4 -10   1  237.38   19.10
   4 -10   1  176.48   38.30
  -5  10  -1  751.42   33.30
  -5  10  -1  750.12   26.30
  -5  10  -1  762.52   31.00
  -5  10  -1  812.42   34.40
  -5  10  -1  741.13   32.30
  -5  10  -1  731.43   33.00
   5 -10   1  752.12   26.40
   5 -10   1  791.32   61.59
   5 -10   1  708.63   31.60
   5 -10   1  744.53   34.50
   5 -10   1  702.23   63.79
   5 -10   1  714.23   28.80
   5 -10   1  798.72   33.60
  -6  10  -1  730.63   34.00
  -6  10  -1  721.43   25.80
  -6  10  -1  697.13   32.00
  -6  10  -1  694.63   33.10
  -6  10  -1  742.03   33.70
  -6  10  -1  717.23   30.50
   6 -10   1  656.03   65.79
   6 -10   1  672.53   28.20
   6 -10   1  663.83   31.40
   6 -10   1  720.23   33.30
   6 -10   1  679.23   33.40
   6 -10   1  663.43   63.59
   6 -10   1  742.33   26.40
  -7  10  -1  387.56   26.30
  -7  10  -1  361.16   23.90
  -7  10  -1  403.66   26.30
  -7  10  -1  388.06   19.00
  -7  10  -1  390.06   26.80
  -7  10  -1  393.96   22.10
   7 -10   1  405.16   19.30
   7 -10   1  331.47   23.40
   7 -10   1  372.16   26.10
   7 -10   1  385.86   25.70
   7 -10   1  274.97   54.59
   7 -10   1  369.26   22.60
  -8  10  -1  123.99   19.20
  -8  10  -1   94.29   16.70
  -8  10  -1  114.09   26.20
  -8  10  -1  155.18   23.10
  -8  10  -1  118.39   18.30
  -8  10  -1   97.69   13.10
   8 -10   1  110.49   19.30
   8 -10   1  103.09   16.30
   8 -10   1   87.29   12.30
   8 -10   1  107.99   17.10
   8 -10   1   79.29   15.90
  -9  10  -1    7.40    9.00
  -9  10  -1   -3.90    9.10
  -9  10  -1   36.10   18.30
  -9  10  -1  -13.30   13.20
  -9  10  -1    3.30   10.30
  -9  10  -1    0.30   11.00
   9 -10   1   12.70   11.70
   9 -10   1   16.40    8.60
  18   9  -1  147.39   16.80
  18   9  -1  146.19   22.20
 -18  -9   1  185.18   23.30
 -18  -9   1  169.48   14.10
 -18  -9   1  146.19   17.90
 -18  -9   1  162.68   22.60
 -18  -9   1  166.68   21.80
 -18  -9   1  142.79   21.80
  17   9  -1    7.60   10.50
  17   9  -1   13.20   10.90
  17   9  -1   10.30    8.50
  17   9  -1   16.60   11.50
  17   9  -1   28.10   15.10
  17   9  -1   31.60   13.70
 -17  -9   1   23.80   14.80
 -17  -9   1    5.00   11.30
 -17  -9   1    9.50   13.60
 -17  -9   1   15.10   14.60
 -17  -9   1   19.60   14.00
 -17  -9   1   19.20    7.60
  16   9  -1   28.80   10.60
  16   9  -1   15.10   12.00
  16   9  -1    5.40    8.10
  16   9  -1   13.20    8.10
  16   9  -1   15.20   24.10
  16   9  -1   21.90    8.20
 -16  -9   1    2.70    9.40
 -16  -9   1    7.20    9.80
 -16  -9   1   17.60    7.30
 -16  -9   1   24.40   13.00
 -16  -9   1   39.50   11.70
 -16  -9   1   13.30   11.30
  15   9  -1   30.10    8.80
  15   9  -1   12.90    9.60
  15   9  -1   22.50   12.80
  15   9  -1   28.30   25.70
  15   9  -1   19.80    9.70
  15   9  -1   18.10    7.60
  15   9  -1   16.80   11.60
 -15  -9   1   12.00   11.30
 -15  -9   1   23.70    7.50
 -15  -9   1   24.90   10.70
 -15  -9   1   18.10   11.40
 -15  -9   1    4.30   12.10
 -15  -9   1   17.50   36.30
 -15  -9   1   40.70   13.30
  14   9  -1   35.10    8.80
  14   9  -1   64.69   24.80
  14   9  -1   69.79   13.10
  14   9  -1   36.90   13.00
  14   9  -1   50.99    9.00
  14   9  -1   55.79   10.90
  14   9  -1   71.99   10.00
 -14  -9   1   63.59   11.50
 -14  -9   1   71.69   14.50
 -14  -9   1   73.39   14.40
 -14  -9   1   70.29    9.70
 -14  -9   1   50.99   12.80
 -14  -9   1   60.09   12.40
  13   9  -1  352.16   38.30
  13   9  -1  376.36   21.80
  13   9  -1  291.37   21.30
  13   9  -1  339.27   18.30
  13   9  -1  330.77   22.10
  13   9  -1  328.17   23.30
 -13  -9   1  383.36   20.90
 -13  -9   1  338.57   23.80
 -13  -9   1  379.06   25.30
 -13  -9   1  368.36   23.60
 -13  -9   1  335.27   17.40
 -13  -9   1  371.46   22.00
 -13  -9   1  347.87   48.40
  12   9  -1  774.72   34.10
  12   9  -1  810.22   51.89
  12   9  -1  814.62   33.10
  12   9  -1  828.62   32.70
  12   9  -1  865.31   30.70
  12   9  -1  832.42   30.10
 -12  -9   1  839.32   31.40
 -12  -9   1  779.72   28.80
 -12  -9   1  858.01   62.99
 -12  -9   1  810.52   33.80
 -12  -9   1  820.12   33.90
 -12  -9   1  837.72   37.50
  11   9  -1 1075.59   37.60
  11   9  -1 1065.89   58.69
  11   9  -1 1034.80   37.30
  11   9  -1 1056.69   36.10
  11   9  -1 1080.09   36.40
 -11  -9   1 1105.99   37.10
 -11  -9   1 1120.09   35.70
 -11  -9   1 1081.59   39.70
 -11  -9   1 1064.29   38.70
 -11  -9   1 1109.29   66.79
 -11  -9   1 1113.89   42.10
  10   9  -1  847.82   30.00
  10   9  -1  888.71   30.40
  10   9  -1  816.82   30.40
  10   9  -1  785.72   33.20
  10   9  -1  785.62   32.90
  10   9  -1  875.61   50.39
 -10  -9   1  808.22   32.40
 -10  -9   1  839.62   30.30
 -10  -9   1  862.91   34.70
 -10  -9   1  801.72   28.90
 -10  -9   1  926.11   56.79
 -10  -9   1  844.72   31.70
   9   9  -1  451.75   16.60
   9   9  -1  459.95   20.20
   9   9  -1  504.55   39.30
   9   9  -1  452.55   20.10
   9   9  -1  431.66   22.40
   9   9  -1  425.26   20.00
   9   9  -1  450.25   23.00
  -9  -9   1  457.45   22.10
  -9  -9   1  428.26   20.10
  -9  -9   1  451.15   19.20
  -9  -9   1  465.25   20.70
  -9  -9   1  455.25   41.10
   8   9  -1  523.85   22.40
   8   9  -1  545.55   18.80
   8   9  -1  521.65   21.90
   8   9  -1  477.95   36.00
   8   9  -1  554.14   24.80
   8   9  -1  547.95   22.10
   8   9  -1  543.25   24.70
  -8  -9   1  576.64   22.10
  -8  -9   1  575.14   23.70
  -8  -9   1  532.85   22.20
  -8  -9   1  572.34   39.70
  -8  -9   1  536.45   21.30
   7   9  -1  469.55   20.10
   7   9  -1  464.15   20.40
   7   9  -1  518.25   23.10
   7   9  -1  477.75   35.70
   7   9  -1  446.46   20.60
   7   9  -1  507.15   17.90
   7   9  -1  500.55   23.30
  -7  -9   1  521.35   35.50
  -7  -9   1  525.85   22.20
  -7  -9   1  464.65   19.40
  -7  -9   1  509.35   20.00
  -7  -9   1  483.25   20.70
   6   9  -1  288.07   17.80
   6   9  -1  265.37   14.90
   6   9  -1  261.17   14.60
   6   9  -1  292.97   16.70
   6   9  -1  288.57   15.90
   6   9  -1  282.77   27.20
   6   9  -1  285.37   12.70
  -6  -9   1  291.97   15.90
  -6  -9   1  281.27   15.20
  -6  -9   1  326.47   28.30
  -6  -9   1  291.67   14.50
  -6  -9   1  268.17   13.90
   5   9  -1  208.98   11.10
   5   9  -1  200.38   13.00
   5   9  -1  207.88   15.00
   5   9  -1  221.98   24.20
   5   9  -1  222.18   14.20
   5   9  -1  194.98   12.60
  -5  -9   1  208.78   13.70
  -5  -9   1  215.68   23.70
  -5  -9   1  204.48   11.90
  -5  -9   1  189.68   12.10
  -5  -9   1  202.08   12.80
   4   9  -1 1600.24   68.89
   4   9  -1 1464.15   45.90
   4   9  -1 1544.65   44.70
   4   9  -1 1552.14   46.90
   4   9  -1 1560.34   45.40
  -4  -9   1 1463.25   45.50
  -4  -9   1 1536.35   62.99
  -4  -9   1 1598.84   47.40
  -4  -9   1 1478.85   46.50
  -4  -9   1 1494.55   43.10
  -4  -9   1 1532.85   44.80
   3   9  -1 1091.59   36.20
   3   9  -1 1191.48   37.80
   3   9  -1 1142.09   57.29
   3   9  -1 1189.98   36.30
   3   9  -1 1202.28   35.90
  -3  -9   1 1120.39   34.10
  -3  -9   1 1111.59   37.30
  -3  -9   1 1145.99   35.60
  -3  -9   1 1145.39   36.20
  -3  -9   1 1162.18   52.69
  -3  -9   1 1122.59   37.60
  -3  -9   1 1112.19   33.80
   2   9  -1  257.57   29.90
   2   9  -1  261.37   14.50
   2   9  -1  263.17   13.80
   2   9  -1  270.87   14.80
   2   9  -1  254.47   15.30
  -2  -9   1  277.07   13.10
  -2  -9   1  246.38   15.50
  -2  -9   1  270.57   11.80
  -2  -9   1  252.17   14.00
  -2  -9   1  278.37   14.40
  -2  -9   1  262.67   15.30
  -2  -9   1  269.07   26.10
   1   9  -1  471.45   38.10
   1   9  -1  439.66   19.30
   1   9  -1  450.25   19.50
   1   9  -1  437.96   20.30
   1   9  -1  439.36   19.00
  -1  -9   1  409.26   15.80
  -1  -9   1  456.45   20.90
  -1  -9   1  445.66   19.00
  -1  -9   1  419.06   18.50
  -1  -9   1  458.15   33.40
  -1  -9   1  424.16   17.80
  -1  -9   1  424.96   20.20
   0   9  -1  968.50   32.50
   0   9  -1  944.01   32.10
   0   9  -1  965.60   33.70
   0   9  -1  944.41   32.30
   0   9  -1  928.21   55.69
   0  -9   1  898.21   31.50
   0  -9   1  898.71   30.70
   0  -9   1  881.31   33.20
   0  -9   1  928.91   31.20
   0  -9   1 1020.20   51.59
   0  -9   1  903.11   28.10
  -1   9  -1 1136.49   39.10
  -1   9  -1 1120.19   37.70
  -1   9  -1 1056.19   61.39
  -1   9  -1 1139.39   37.80
  -1   9  -1 1139.79   37.90
   1  -9   1 1093.09   36.90
   1  -9   1 1133.99   39.20
   1  -9   1 1135.49   58.19
   1  -9   1 1053.79   36.20
   1  -9   1 1209.48   33.50
   1  -9   1 1130.89   36.40
  -2   9  -1  704.43   28.30
  -2   9  -1  685.23   50.09
  -2   9  -1  710.13   27.90
  -2   9  -1  690.03   28.10
  -2   9  -1  743.33   29.40
   2  -9   1  685.23   27.60
   2  -9   1  752.52   23.60
   2  -9   1  750.62   29.80
   2  -9   1  665.93   46.30
   2  -9   1  715.13   27.20
   2  -9   1  703.53   26.40
  -3   9  -1    9.70    7.80
  -3   9  -1    2.20    7.60
  -3   9  -1    5.40    5.10
  -3   9  -1    6.30    6.10
  -3   9  -1   11.10    6.30
   3  -9   1    4.80    7.40
   3  -9   1    9.10    5.20
   3  -9   1    6.20   16.90
   3  -9   1    3.30    5.90
   3  -9   1   36.40   20.90
   3  -9   1   -1.70    7.70
   3  -9   1    3.40    6.00
  -4   9  -1   95.59    9.50
  -4   9  -1  131.69   15.20
  -4   9  -1   98.39   13.40
  -4   9  -1  116.39   11.50
  -4   9  -1  101.09   12.90
  -4   9  -1  124.19   13.80
   4  -9   1  124.79   12.70
   4  -9   1  125.39   10.50
   4  -9   1  150.18   28.50
   4  -9   1  141.79   15.30
   4  -9   1  110.79   13.80
   4  -9   1   72.99   10.20
   4  -9   1   96.39   29.10
  -5   9  -1  114.29   12.60
  -5   9  -1  106.69   13.80
  -5   9  -1  110.99   10.80
  -5   9  -1   97.09   14.20
  -5   9  -1  102.19   12.80
  -5   9  -1  125.19   14.40
   5  -9   1  133.49   13.30
   5  -9   1  113.19   14.90
   5  -9   1  125.19   14.20
   5  -9   1  120.59   31.60
   5  -9   1  131.19   11.20
   5  -9   1   86.59   27.80
   5  -9   1  144.59   16.10
  -6   9  -1   19.80    7.20
  -6   9  -1   33.70   10.80
  -6   9  -1   29.50   10.00
  -6   9  -1   22.60    7.50
  -6   9  -1   39.20   11.10
  -6   9  -1   35.80   11.40
   6  -9   1   37.50    7.90
   6  -9   1   29.30   27.70
   6  -9   1   18.90    7.70
   6  -9   1   25.90   10.80
   6  -9   1   29.30   10.80
   6  -9   1   28.10    8.30
   6  -9   1   33.10   30.70
  -7   9  -1   10.10    9.70
  -7   9  -1   12.50   11.40
  -7   9  -1   25.00   10.30
  -7   9  -1    5.20    7.60
  -7   9  -1    3.80    6.20
  -7   9  -1   14.60   10.90
   7  -9   1   16.30    7.90
   7  -9   1   -6.40    9.50
   7  -9   1   24.50   34.30
   7  -9   1    3.50    9.70
   7  -9   1   13.30    7.20
   7  -9   1   11.00   31.70
   7  -9   1    1.10    8.20
  -8   9  -1  198.18   21.20
  -8   9  -1  206.38   18.60
  -8   9  -1  221.88   15.70
  -8   9  -1  181.38   20.50
  -8   9  -1  179.58   20.50
  -8   9  -1  200.68   16.60
   8  -9   1  167.68   45.20
   8  -9   1  194.78   15.90
   8  -9   1  200.78   19.00
   8  -9   1  188.88   21.20
   8  -9   1  184.38   16.00
   8  -9   1  180.48   19.80
  -9   9  -1  196.58   23.80
  -9   9  -1  238.38   16.70
  -9   9  -1  206.98   22.90
  -9   9  -1  226.58   24.40
  -9   9  -1  198.28   17.90
  -9   9  -1  160.08   27.30
   9  -9   1  203.38   21.60
   9  -9   1  216.78   20.80
   9  -9   1  224.88   16.70
   9  -9   1  242.18   22.10
 -10   9  -1   64.99   12.00
 -10   9  -1   59.29   15.30
 -10   9  -1   59.29   17.10
 -10   9  -1   70.79   14.70
 -10   9  -1   71.19   22.40
 -10   9  -1   73.59   12.20
  10  -9   1   58.69   16.40
  18   8  -1   35.90   12.70
  18   8  -1   66.89   11.80
  18   8  -1   45.60   17.70
 -18  -8   1   92.19   18.50
 -18  -8   1   72.09   18.50
 -18  -8   1   53.49   14.80
 -18  -8   1   69.39    8.90
 -18  -8   1   55.19   18.00
 -18  -8   1   54.69   15.20
  17   8  -1  291.47   25.20
  17   8  -1  210.88   19.50
  17   8  -1  232.38   17.90
  17   8  -1  195.88   21.20
  17   8  -1  200.58   26.60
  17   8  -1  242.18   16.00
 -17  -8   1  220.88   23.10
 -17  -8   1  179.78   20.70
 -17  -8   1  285.87   27.60
 -17  -8   1  219.98   22.10
 -17  -8   1  234.58   24.70
 -17  -8   1  240.38   15.30
  16   8  -1  375.26   29.80
  16   8  -1  397.26   19.60
  16   8  -1  402.36   21.50
  16   8  -1  395.76   23.50
  16   8  -1  303.67   23.90
  16   8  -1  379.86   27.10
 -16  -8   1  383.86   27.70
 -16  -8   1  344.97   26.70
 -16  -8   1  364.26   23.40
 -16  -8   1  438.56   29.30
 -16  -8   1  401.76   18.80
 -16  -8   1  364.66   25.10
  15   8  -1  320.57   20.30
  15   8  -1  329.37   27.30
  15   8  -1  302.17   41.20
  15   8  -1  277.67   22.20
  15   8  -1  324.87   24.30
  15   8  -1  330.97   17.50
  15   8  -1  327.87   18.50
 -15  -8   1  335.67   56.49
 -15  -8   1  287.17   24.10
 -15  -8   1  308.57   24.80
 -15  -8   1  367.16   25.60
 -15  -8   1  299.87   21.20
 -15  -8   1  318.47   16.80
 -15  -8   1  319.07   22.40
  14   8  -1  131.19   13.10
  14   8  -1  145.09   18.40
  14   8  -1  143.59   17.00
  14   8  -1  106.99   14.50
  14   8  -1  138.49   13.60
  14   8  -1  110.89   27.90
  14   8  -1  151.48   15.30
 -14  -8   1  145.79   17.70
 -14  -8   1  146.59   12.40
 -14  -8   1  111.69   15.50
 -14  -8   1  144.49   15.10
 -14  -8   1  151.98   19.10
 -14  -8   1  168.28   18.40
  13   8  -1  264.37   19.60
  13   8  -1  288.67   22.80
  13   8  -1  283.97   18.00
  13   8  -1  274.47   20.50
  13   8  -1  262.27   34.70
  13   8  -1  291.97   16.60
  13   8  -1  287.97   16.30
 -13  -8   1  308.47   23.00
 -13  -8   1  298.47   20.00
 -13  -8   1  359.96   50.69
 -13  -8   1  271.67   21.50
 -13  -8   1  309.57   15.80
 -13  -8   1  306.77   19.10
 -13  -8   1  294.57   21.70
  12   8  -1  380.06   18.20
  12   8  -1  387.46   36.70
  12   8  -1  440.36   20.00
  12   8  -1  402.46   24.30
  12   8  -1  375.16   22.00
  12   8  -1  399.86   22.30
 -12  -8   1  391.36   26.60
 -12  -8   1  424.06   47.00
 -12  -8   1  371.56   22.60
 -12  -8   1  378.86   20.30
 -12  -8   1  398.66   23.30
 -12  -8   1  373.86   17.60
  11   8  -1  179.38   17.00
  11   8  -1  170.48   15.40
  11   8  -1  153.08   15.70
  11   8  -1  184.68   13.90
  11   8  -1  190.08   13.10
  11   8  -1  182.68   28.50
 -11  -8   1  179.58   17.20
 -11  -8   1  203.58   18.70
 -11  -8   1  184.08   12.40
 -11  -8   1  163.58   30.40
 -11  -8   1  174.28   14.80
 -11  -8   1  158.98   16.70
  10   8  -1  113.29   12.70
  10   8  -1  125.19   13.00
  10   8  -1   94.79   13.70
  10   8  -1  105.39   20.00
  10   8  -1  141.09   12.10
  10   8  -1  128.79   11.40
 -10  -8   1  124.29   14.10
 -10  -8   1  104.29   25.40
 -10  -8   1  111.09   13.00
 -10  -8   1  127.29   12.20
 -10  -8   1  112.89   10.40
 -10  -8   1  130.79   14.70
   9   8  -1  215.18   16.10
   9   8  -1  222.18   13.40
   9   8  -1  211.88   15.50
   9   8  -1  230.48   13.80
   9   8  -1  223.98   14.40
   9   8  -1  264.67   28.40
  -9  -8   1  221.98   17.70
  -9  -8   1  206.28   12.60
  -9  -8   1  219.68   14.00
  -9  -8   1  273.97   43.50
  -9  -8   1  207.98   15.00
  -9  -8   1  233.88   16.40
   8   8  -1  182.48   12.20
   8   8  -1  191.28   12.90
   8   8  -1  179.18   12.40
   8   8  -1  169.68   13.80
   8   8  -1  179.68   14.60
   8   8  -1  163.88    8.90
   8   8  -1  179.88   25.50
  -8  -8   1  179.38   12.40
  -8  -8   1  172.68   11.40
  -8  -8   1  146.09   24.30
  -8  -8   1  172.58   12.50
  -8  -8   1  188.88   14.30
   7   8  -1  403.66   31.50
   7   8  -1  413.56   15.00
   7   8  -1  405.16   18.20
   7   8  -1  403.46   17.50
   7   8  -1  412.56   17.90
   7   8  -1  407.76   20.20
   7   8  -1  424.66   20.60
  -7  -8   1  413.46   31.60
  -7  -8   1  420.36   18.20
  -7  -8   1  414.66   17.20
  -7  -8   1  439.66   19.70
  -7  -8   1  400.16   17.40
   6   8  -1 1399.06   41.70
   6   8  -1 1308.97   40.60
   6   8  -1 1293.27   40.10
   6   8  -1 1336.87   38.20
   6   8  -1 1394.66   44.30
   6   8  -1 1339.97   43.10
   6   8  -1 1268.77   58.59
  -6  -8   1 1371.46   42.10
  -6  -8   1 1271.27   39.90
  -6  -8   1 1437.16   59.09
  -6  -8   1 1387.46   41.10
  -6  -8   1 1295.37   39.60
   5   8  -1 3601.44   99.49
   5   8  -1 3592.54  120.19
   5   8  -1 3618.94   98.29
   5   8  -1 3604.44   98.99
   5   8  -1 3644.84   97.29
   5   8  -1 3678.53   95.99
   5   8  -1 3613.64  100.69
  -5  -8   1 3698.93  116.99
  -5  -8   1 3790.22   99.29
  -5  -8   1 3621.44   97.79
  -5  -8   1 3705.53   98.59
  -5  -8   1 3662.13   96.89
   4   8  -1 3141.69   86.09
   4   8  -1 3169.78   84.79
   4   8  -1 3223.28   83.99
   4   8  -1 3092.89   85.89
   4   8  -1 3179.38  108.19
  -4  -8   1 3091.09   85.09
  -4  -8   1 3202.08  103.59
  -4  -8   1 3132.49   84.19
  -4  -8   1 3123.99   82.69
  -4  -8   1 3149.58   86.39
  -4  -8   1 3144.19   85.99
   3   8  -1  722.23   25.20
   3   8  -1  723.13   23.90
   3   8  -1  718.73   24.40
   3   8  -1  722.33   41.50
   3   8  -1  723.23   25.60
  -3  -8   1  731.63   24.80
  -3  -8   1  728.13   25.90
  -3  -8   1  705.03   25.50
  -3  -8   1  742.23   38.20
  -3  -8   1  676.73   22.60
  -3  -8   1  699.93   24.00
   2   8  -1  193.08   12.70
   2   8  -1  191.88   11.80
   2   8  -1  205.88   11.20
   2   8  -1  212.88   24.10
   2   8  -1  195.88   11.80
  -2  -8   1  194.08   11.20
  -2  -8   1  172.58    9.40
  -2  -8   1  180.68   11.50
  -2  -8   1  201.18   10.50
  -2  -8   1  184.08   12.60
  -2  -8   1  210.48   22.30
  -2  -8   1  194.78   12.50
   1   8  -1  110.99   10.30
   1   8  -1  112.19   21.40
   1   8  -1  102.19    9.70
   1   8  -1  109.19   10.40
   1   8  -1   93.99    8.80
  -1  -8   1  118.79   18.10
  -1  -8   1  107.49   11.00
  -1  -8   1   93.79   10.30
  -1  -8   1  100.99    9.60
  -1  -8   1   95.39    9.60
  -1  -8   1   90.69    8.40
  -1  -8   1  102.39    7.20
   0   8  -1   87.99    9.20
   0   8  -1   84.49    9.70
   0   8  -1  100.89   10.30
   0   8  -1   94.79   10.50
   0   8  -1   89.99   19.10
   0  -8   1   89.79    8.90
   0  -8   1  118.19   20.30
   0  -8   1   83.89    8.60
   0  -8   1   94.79    9.60
   0  -8   1   89.09    6.80
   0  -8   1   97.59   10.80
  -1   8  -1   11.50    5.00
  -1   8  -1    6.30    6.10
  -1   8  -1   20.80   14.40
  -1   8  -1    3.70    5.60
  -1   8  -1    7.60    6.10
   1  -8   1    8.60    4.70
   1  -8   1    1.80    5.90
   1  -8   1    6.60    5.50
   1  -8   1   13.30    4.10
   1  -8   1    7.90    4.90
   1  -8   1   27.30   13.70
  -2   8  -1  454.15   20.90
  -2   8  -1  471.15   16.90
  -2   8  -1  458.45   21.00
  -2   8  -1  476.45   21.60
  -2   8  -1  407.56   37.50
  -2   8  -1  514.45   21.10
   2  -8   1  484.55   19.50
   2  -8   1  512.05   17.30
   2  -8   1  459.25   21.90
   2  -8   1  438.66   20.40
   2  -8   1  486.45   36.60
   2  -8   1  446.46   19.70
  -3   8  -1 1532.65   48.80
  -3   8  -1 1536.35   43.50
  -3   8  -1 1521.65   47.30
  -3   8  -1 1604.74   48.90
  -3   8  -1 1533.85   48.80
  -3   8  -1 1559.44   49.70
   3  -8   1 1525.45   49.80
   3  -8   1 1549.84   47.80
   3  -8   1 1550.74   48.40
   3  -8   1 1485.05   77.09
   3  -8   1 1495.45   46.00
   3  -8   1 1609.74   44.00
   3  -8   1 1446.46   70.19
  -4   8  -1  458.85   21.50
  -4   8  -1  445.66   19.90
  -4   8  -1  396.26   21.70
  -4   8  -1  457.15   17.10
  -4   8  -1  439.96   22.20
  -4   8  -1  411.36   22.20
   4  -8   1  418.56   40.80
   4  -8   1  420.76   20.50
   4  -8   1  406.46   18.90
   4  -8   1  415.56   22.60
   4  -8   1  425.76   21.70
   4  -8   1  457.25   17.20
   4  -8   1  422.66   42.30
  -5   8  -1  132.89   15.50
  -5   8  -1  137.59   10.40
  -5   8  -1  136.39   12.20
  -5   8  -1  113.79   13.70
  -5   8  -1  101.49   13.60
   5  -8   1  112.99   29.70
   5  -8   1  136.49   15.40
   5  -8   1  122.39   14.10
   5  -8   1  130.09   13.40
   5  -8   1  163.78   11.20
   5  -8   1  171.58   33.40
   5  -8   1  115.49   12.10
  -6   8  -1  165.88   15.50
  -6   8  -1  169.98   17.30
  -6   8  -1  177.88   17.50
  -6   8  -1  171.68   12.40
  -6   8  -1  176.48   14.30
  -6   8  -1  188.78   17.90
   6  -8   1  205.18   17.50
   6  -8   1  163.58   17.70
   6  -8   1  173.88   13.90
   6  -8   1  186.38   13.00
   6  -8   1  174.68   15.80
   6  -8   1  178.48   35.50
   6  -8   1  190.28   34.20
  -7   8  -1  473.65   25.90
  -7   8  -1  405.36   24.80
  -7   8  -1  388.66   24.30
  -7   8  -1  434.16   19.10
  -7   8  -1  453.45   23.80
  -7   8  -1  433.66   21.60
   7  -8   1  440.26   24.90
   7  -8   1  378.96   22.50
   7  -8   1  425.26   20.00
   7  -8   1  433.36   19.50
   7  -8   1  360.86   48.70
   7  -8   1  368.16   53.39
   7  -8   1  440.46   25.50
  -8   8  -1  425.56   26.80
  -8   8  -1  421.26   20.10
  -8   8  -1  455.55   23.00
  -8   8  -1  418.36   24.10
  -8   8  -1  442.66   26.90
  -8   8  -1  474.05   26.70
   8  -8   1  449.46   26.60
   8  -8   1  448.16   26.90
   8  -8   1  434.16   59.89
   8  -8   1  426.76   20.70
   8  -8   1  423.66   24.50
   8  -8   1  300.67   50.29
   8  -8   1  450.55   20.30
  -9   8  -1   28.30   12.70
  -9   8  -1   43.30   16.50
  -9   8  -1   23.50   12.20
  -9   8  -1   40.70   11.10
  -9   8  -1   33.80   12.00
  -9   8  -1   32.70    8.10
   9  -8   1   32.10    8.60
   9  -8   1   45.80   13.80
   9  -8   1   37.60   11.60
   9  -8   1   43.20   41.30
   9  -8   1   32.60   11.80
   9  -8   1   45.00   10.70
 -10   8  -1    0.80    7.30
 -10   8  -1   10.00   13.50
 -10   8  -1    3.90   11.90
 -10   8  -1    1.50   12.90
 -10   8  -1    0.20    7.60
 -10   8  -1   17.80   11.70
  10  -8   1   -4.80    6.70
  10  -8   1   -4.50   11.70
  10  -8   1    6.80   11.20
  10  -8   1    0.40   10.10
 -11   8  -1   39.00   13.80
  11  -8   1   41.90   19.40
  18   7  -1   64.29   16.50
  18   7  -1  113.99   20.50
  18   7  -1   87.09   21.20
  18   7  -1   93.39   13.50
 -18  -7   1   76.99   15.50
 -18  -7   1  104.39   19.60
 -18  -7   1  137.19   21.40
 -18  -7   1   73.09   17.10
 -18  -7   1   69.69   15.30
  17   7  -1  159.18   13.60
  17   7  -1  108.69   17.50
  17   7  -1  152.28   16.50
  17   7  -1  173.98   20.90
  17   7  -1  146.89   16.70
 -17  -7   1  186.28   22.40
 -17  -7   1  115.09   16.50
 -17  -7   1  152.98   19.60
 -17  -7   1  169.88   23.50
 -17  -7   1  144.69   21.50
  16   7  -1   -6.30   11.90
  16   7  -1    8.80    7.00
  16   7  -1   -2.90    7.20
  16   7  -1    6.80    8.40
  16   7  -1   -1.80    9.40
 -16  -7   1   10.90    5.60
 -16  -7   1    3.80   10.00
 -16  -7   1   -3.40    9.50
 -16  -7   1   -0.50   10.60
 -16  -7   1    3.50   11.80
 -16  -7   1   14.60   10.30
  15   7  -1   22.00    7.20
  15   7  -1   41.90   12.10
  15   7  -1   34.40    9.10
  15   7  -1   33.50   10.60
  15   7  -1   26.90   12.20
  15   7  -1   62.39   27.20
 -15  -7   1   36.00   12.40
 -15  -7   1   33.00   11.40
 -15  -7   1   30.50   10.70
 -15  -7   1   40.30   13.50
 -15  -7   1   19.70    6.90
 -15  -7   1   10.40   11.50
 -15  -7   1   59.19   38.20
  14   7  -1  148.09   15.70
  14   7  -1  171.78   30.30
  14   7  -1  158.08   14.00
  14   7  -1  100.99   14.10
  14   7  -1  139.39   12.30
  14   7  -1  152.28   16.80
 -14  -7   1  186.28   19.20
 -14  -7   1  100.59   13.30
 -14  -7   1  125.09   15.20
 -14  -7   1  122.69   15.90
 -14  -7   1  132.09   11.50
 -14  -7   1  141.29   16.20
  13   7  -1  158.58   16.30
  13   7  -1  185.58   18.30
  13   7  -1  183.18   13.60
  13   7  -1  190.98   15.70
  13   7  -1  186.18   13.40
 -13  -7   1  210.58   16.70
 -13  -7   1  189.48   18.40
 -13  -7   1  210.58   19.10
 -13  -7   1  179.78   12.20
 -13  -7   1  166.88   17.30
 -13  -7   1  186.88   18.70
 -13  -7   1  204.28   37.20
  12   7  -1  412.46   36.80
  12   7  -1  386.96   17.50
  12   7  -1  380.06   17.40
  12   7  -1  354.46   20.70
  12   7  -1  371.66   19.00
  12   7  -1  363.76   21.60
 -12  -7   1  342.47   22.40
 -12  -7   1  367.96   19.60
 -12  -7   1  352.96   22.00
 -12  -7   1  391.46   23.00
 -12  -7   1  348.67   16.30
 -12  -7   1  381.56   45.20
 -12  -7   1  348.77   20.30
  11   7  -1 1064.99   55.29
  11   7  -1 1052.99   37.00
  11   7  -1 1054.49   33.80
  11   7  -1 1082.89   34.70
  11   7  -1  936.61   37.80
 -11  -7   1 1125.09   65.59
 -11  -7   1 1041.60   33.10
 -11  -7   1 1082.09   40.00
 -11  -7   1 1099.69   39.40
 -11  -7   1 1097.09   35.80
 -11  -7   1 1004.70   37.50
  10   7  -1 1107.09   57.89
  10   7  -1 1042.70   38.30
  10   7  -1 1112.49   34.80
  10   7  -1 1051.89   36.40
  10   7  -1 1144.39   35.50
  10   7  -1  980.10   38.40
 -10  -7   1 1158.38   63.59
 -10  -7   1 1143.19   39.50
 -10  -7   1 1130.69   38.10
 -10  -7   1 1161.98   40.60
 -10  -7   1 1109.19   34.30
 -10  -7   1 1116.59   36.00
   9   7  -1  454.15   18.60
   9   7  -1  472.55   21.30
   9   7  -1  463.05   18.90
   9   7  -1  429.86   32.90
   9   7  -1  454.05   19.80
   9   7  -1  455.95   21.50
  -9  -7   1  477.95   22.40
  -9  -7   1  461.65   18.20
  -9  -7   1  436.16   20.20
  -9  -7   1  460.65   23.10
  -9  -7   1  473.95   19.60
  -9  -7   1  468.15   37.90
   8   7  -1  232.18   12.90
   8   7  -1  239.38   12.90
   8   7  -1  259.87   24.80
   8   7  -1  223.88   13.50
   8   7  -1  236.48   15.50
   8   7  -1  214.58   14.60
  -8  -7   1  260.47   28.70
  -8  -7   1  220.28   15.40
  -8  -7   1  224.58   16.80
  -8  -7   1  226.98   14.10
  -8  -7   1  216.18   12.00
   7   7  -1   11.60    5.50
   7   7  -1    7.80    5.50
   7   7  -1   27.80   12.90
   7   7  -1   11.00    6.10
   7   7  -1   16.40    3.70
   7   7  -1   10.40    4.70
   7   7  -1    3.80    6.00
  -7  -7   1   15.10    6.80
  -7  -7   1   -1.80   10.20
  -7  -7   1   14.50    7.20
  -7  -7   1    9.90    4.20
  -7  -7   1   10.70    5.50
  -7  -7   1   10.30    5.40
   6   7  -1  154.88   12.60
   6   7  -1  142.09   10.40
   6   7  -1  134.89   10.50
   6   7  -1  150.38    7.90
   6   7  -1  147.99   12.50
   6   7  -1  158.88   21.80
   6   7  -1  128.89    9.90
  -6  -7   1  131.19    9.60
  -6  -7   1  157.68   22.00
  -6  -7   1  141.09   10.50
  -6  -7   1  141.39   10.00
  -6  -7   1  165.18   12.20
   5   7  -1  313.57   16.00
   5   7  -1  289.67   14.30
   5   7  -1  319.37   12.20
   5   7  -1  315.77   15.00
   5   7  -1  321.17   17.10
   5   7  -1  308.27   14.10
   5   7  -1  265.87   24.80
  -5  -7   1  312.57   15.50
  -5  -7   1  312.17   14.40
  -5  -7   1  324.27   24.70
  -5  -7   1  304.67   13.80
  -5  -7   1  300.77   13.40
   4   7  -1    5.40    5.40
   4   7  -1    9.10    9.30
   4   7  -1    2.10    4.40
   4   7  -1    5.10    5.10
   4   7  -1    8.70    5.80
   4   7  -1    5.20    4.60
  -4  -7   1    1.10    8.30
  -4  -7   1    2.20    4.80
  -4  -7   1    5.90    3.10
  -4  -7   1    8.00    3.90
  -4  -7   1    1.60    5.30
  -4  -7   1    5.80    4.40
   3   7  -1  384.76   15.40
   3   7  -1  369.66   15.80
   3   7  -1  412.46   28.90
   3   7  -1  370.96   14.30
   3   7  -1  372.56   16.00
  -3  -7   1  393.96   16.40
  -3  -7   1  367.86   16.70
  -3  -7   1  392.86   26.40
  -3  -7   1  353.16   13.40
  -3  -7   1  354.16   15.10
  -3  -7   1  367.06   14.90
   2   7  -1  209.28   11.60
   2   7  -1  198.88   12.10
   2   7  -1  197.38   21.50
   2   7  -1  196.18   11.30
   2   7  -1  201.48   10.60
  -2  -7   1  187.18    9.80
  -2  -7   1  202.88   11.20
  -2  -7   1  199.58   12.00
  -2  -7   1  216.58   12.30
  -2  -7   1  212.18    9.70
  -2  -7   1  209.18   11.40
  -2  -7   1  190.08   20.10
   1   7  -1  174.58   11.20
   1   7  -1  164.88   10.80
   1   7  -1  158.88   12.90
   1   7  -1  174.78   23.60
   1   7  -1  170.18   10.20
  -1  -7   1  168.28    9.60
  -1  -7   1  171.88   11.50
  -1  -7   1  156.08   10.40
  -1  -7   1  122.79   18.50
  -1  -7   1  153.98   11.10
  -1  -7   1  161.98   10.40
   0   7  -1  123.79   10.20
   0   7  -1  102.59   10.00
   0   7  -1  118.49    9.10
   0   7  -1  101.09    9.80
   0   7  -1  131.39   21.60
   0  -7   1  124.09    8.50
   0  -7   1  106.99   10.70
   0  -7   1  120.39    9.70
   0  -7   1  116.89   18.60
   0  -7   1  117.49   10.30
   0  -7   1  116.09    8.80
   0  -7   1  110.89    9.00
  -1   7  -1  183.28   12.40
  -1   7  -1  155.58    8.70
  -1   7  -1  178.28   11.80
  -1   7  -1  188.88   27.40
  -1   7  -1  169.58   11.90
  -1   7  -1  170.38   11.10
   1  -7   1  175.58   10.90
   1  -7   1  149.29   10.10
   1  -7   1  177.58   11.70
   1  -7   1  155.48   12.10
   1  -7   1  171.78    8.60
   1  -7   1  192.98   22.90
  -2   7  -1 1289.37   40.30
  -2   7  -1 1242.38   36.00
  -2   7  -1 1332.97   40.30
  -2   7  -1 1241.58   40.10
  -2   7  -1 1299.37   62.79
  -2   7  -1 1285.07   40.90
   2  -7   1 1280.57   36.10
   2  -7   1 1208.38   38.90
   2  -7   1 1313.77   41.30
   2  -7   1 1291.57   38.50
   2  -7   1 1230.38   39.50
   2  -7   1 1224.78   57.89
  -3   7  -1  961.40   31.30
  -3   7  -1  957.80   32.30
  -3   7  -1  916.31   28.00
  -3   7  -1  900.11   32.80
  -3   7  -1  894.11   32.30
  -3   7  -1  948.41   32.70
   3  -7   1  906.01   31.40
   3  -7   1  959.70   52.19
   3  -7   1  913.01   32.00
   3  -7   1  947.11   33.30
   3  -7   1  934.21   30.30
   3  -7   1  915.41   55.19
   3  -7   1  966.70   28.40
  -4   7  -1  258.47   15.50
  -4   7  -1  250.97   12.20
  -4   7  -1  265.17   17.00
  -4   7  -1  244.98   16.50
  -4   7  -1  252.47   16.60
  -4   7  -1  263.87   14.50
   4  -7   1  264.07   17.00
   4  -7   1  274.87   14.20
   4  -7   1  263.77   32.10
   4  -7   1  272.27   12.60
   4  -7   1  270.77   16.70
   4  -7   1  259.07   15.30
   4  -7   1  289.37   44.20
  -5   7  -1    2.40    4.70
  -5   7  -1    8.30    7.80
  -5   7  -1    0.90    6.60
  -5   7  -1   20.80    7.90
  -5   7  -1    9.20    5.10
  -5   7  -1   -7.00    6.60
   5  -7   1    1.30   17.50
   5  -7   1   -3.60    7.20
   5  -7   1    8.90    5.20
   5  -7   1   -1.20   17.90
   5  -7   1   13.00    7.80
   5  -7   1    3.10    5.90
   5  -7   1    2.90    5.50
  -6   7  -1    5.40    4.90
  -6   7  -1    2.60    5.40
  -6   7  -1    1.50    7.60
  -6   7  -1    6.30    8.30
  -6   7  -1   16.70   13.50
  -6   7  -1    7.20    7.30
   6  -7   1    6.50    7.90
   6  -7   1   27.30   20.70
   6  -7   1    8.70    6.00
   6  -7   1    8.30    8.30
   6  -7   1    7.50    6.40
   6  -7   1   -5.40   19.60
   6  -7   1    4.50    5.60
  -7   7  -1   38.50   10.70
  -7   7  -1   65.19   11.40
  -7   7  -1   56.99    8.60
  -7   7  -1   45.80   11.10
  -7   7  -1   36.80    7.20
  -7   7  -1   56.59   11.90
   7  -7   1   68.89   26.50
   7  -7   1   39.80    8.40
   7  -7   1   52.09    7.80
   7  -7   1   57.69   28.00
   7  -7   1   56.39    9.10
   7  -7   1   63.19   11.70
   7  -7   1   53.59   11.80
  -8   7  -1  128.49   12.50
  -8   7  -1  138.39   16.30
  -8   7  -1  138.29   17.50
  -8   7  -1  156.48   13.90
  -8   7  -1  149.88   16.90
  -8   7  -1  165.78   15.90
   8  -7   1  134.09   36.80
   8  -7   1  121.19   15.50
   8  -7   1  140.59   16.00
   8  -7   1  132.59   16.30
   8  -7   1  135.69   13.30
   8  -7   1  192.18   39.90
   8  -7   1  155.28   13.00
  -9   7  -1  333.97   24.30
  -9   7  -1  331.87   21.70
  -9   7  -1  369.56   24.80
  -9   7  -1  347.47   18.60
  -9   7  -1  331.57   23.60
  -9   7  -1  363.56   20.70
   9  -7   1  334.17   21.90
   9  -7   1  323.37   17.60
   9  -7   1  359.86   24.30
   9  -7   1  301.57   46.50
   9  -7   1  340.87   54.19
   9  -7   1  362.76   19.70
   9  -7   1  360.46   24.00
 -10   7  -1  424.26   28.10
 -10   7  -1  472.75   22.10
 -10   7  -1  420.76   28.20
 -10   7  -1  443.56   25.70
 -10   7  -1  477.35   27.00
 -10   7  -1  453.45   24.20
  10  -7   1  393.76   25.20
  10  -7   1  403.56   26.80
  10  -7   1  434.56   20.00
  10  -7   1  416.36   27.70
  10  -7   1  325.17   58.99
 -11   7  -1  315.67   27.20
 -11   7  -1  290.57   21.00
 -11   7  -1  327.97   20.40
 -11   7  -1  305.77   24.60
 -11   7  -1  316.57   27.30
  11  -7   1  288.97   27.30
  11  -7   1  331.87   24.30
  11  -7   1  297.57   14.80
  11  -7   1  313.27   24.40
  18   6  -1   35.40   12.50
  18   6  -1   37.00   12.00
  18   6  -1   52.49   24.20
 -18  -6   1   73.39   17.10
 -18  -6   1   54.89   17.10
 -18  -6   1   28.60   12.90
 -18  -6   1   23.90   13.20
  17   6  -1  126.19   14.40
  17   6  -1  183.98   24.70
  17   6  -1  133.89   12.70
  17   6  -1  121.39   18.00
  17   6  -1  115.49   15.30
 -17  -6   1  133.59   18.70
 -17  -6   1  152.18   22.20
 -17  -6   1   81.59   15.20
 -17  -6   1  149.99   17.30
 -17  -6   1  170.08   22.30
  16   6  -1  180.98   16.80
  16   6  -1  196.38   18.50
  16   6  -1  134.99   15.90
  16   6  -1  208.98   22.60
  16   6  -1  182.98   13.40
 -16  -6   1  199.28   20.20
 -16  -6   1  210.18   23.30
 -16  -6   1  130.49   16.70
 -16  -6   1  173.98   18.80
 -16  -6   1  213.78   21.80
  15   6  -1  573.94   22.10
  15   6  -1  564.44   30.80
  15   6  -1  576.24   30.00
  15   6  -1  595.04   25.90
  15   6  -1  579.24   26.70
  15   6  -1  466.75   48.50
 -15  -6   1  558.94   66.59
 -15  -6   1  586.74   30.80
 -15  -6   1  606.54   29.50
 -15  -6   1  583.44   28.00
 -15  -6   1  621.24   31.60
 -15  -6   1  573.74   21.40
 -15  -6   1  555.04   29.70
  14   6  -1  618.74   26.40
  14   6  -1  584.04   29.10
  14   6  -1  508.35   46.40
  14   6  -1  609.44   25.20
  14   6  -1  620.24   22.60
  14   6  -1  583.94   29.60
 -14  -6   1  499.85   76.09
 -14  -6   1  617.64   30.30
 -14  -6   1  593.14   21.70
 -14  -6   1  569.24   27.70
 -14  -6   1  595.54   29.50
 -14  -6   1  640.94   31.10
 -14  -6   1  588.84   26.60
  13   6  -1  121.69   15.70
  13   6  -1  121.49   12.80
  13   6  -1  137.89   11.40
  13   6  -1  100.99   23.00
  13   6  -1  100.09   12.30
  13   6  -1  124.69   12.80
 -13  -6   1  102.69   12.70
 -13  -6   1  128.49   13.30
 -13  -6   1  167.08   18.10
 -13  -6   1  109.69   10.00
 -13  -6   1  148.09   17.10
 -13  -6   1  134.79   15.70
 -13  -6   1  120.29   33.40
  12   6  -1   93.49   22.60
  12   6  -1  141.99   11.10
  12   6  -1  150.78   15.30
  12   6  -1  143.09   11.90
  12   6  -1  135.69   13.50
 -12  -6   1  114.09   13.80
 -12  -6   1  121.29   14.00
 -12  -6   1  137.19   16.30
 -12  -6   1  147.99   15.80
 -12  -6   1  123.39   31.30
 -12  -6   1  122.99   10.00
 -12  -6   1  147.49   15.40
  11   6  -1  670.83   25.40
  11   6  -1  643.54   43.40
  11   6  -1  732.03   24.30
  11   6  -1  725.03   28.40
  11   6  -1  679.53   28.70
  11   6  -1  703.43   24.90
 -11  -6   1  670.53   28.50
 -11  -6   1  697.63   23.60
 -11  -6   1  683.23   26.20
 -11  -6   1  711.33   27.90
 -11  -6   1  611.04   51.19
 -11  -6   1  755.62   30.20
 -11  -6   1  683.83   29.20
  10   6  -1  304.77   33.90
  10   6  -1  302.87   17.40
  10   6  -1  341.07   14.80
  10   6  -1  300.97   17.50
  10   6  -1  331.37   16.10
 -10  -6   1  306.57   18.00
 -10  -6   1  347.77   19.40
 -10  -6   1  300.07   34.70
 -10  -6   1  321.17   14.10
 -10  -6   1  318.87   19.00
   9   6  -1  154.28   10.20
   9   6  -1  162.08   12.60
   9   6  -1  159.58   11.30
   9   6  -1  139.19   11.90
   9   6  -1  176.18   23.10
  -9  -6   1  167.78   14.20
  -9  -6   1  149.88    9.80
  -9  -6   1  154.58   13.20
  -9  -6   1  164.48   27.60
  -9  -6   1  153.38   13.90
  -9  -6   1  167.78   11.90
   8   6  -1  597.24   20.60
   8   6  -1  487.85   25.20
   8   6  -1  579.34   20.10
   8   6  -1  502.25   32.90
   8   6  -1  523.75   22.60
  -8  -6   1  524.85   19.30
  -8  -6   1  580.94   22.20
  -8  -6   1  554.44   23.40
  -8  -6   1  539.35   23.90
  -8  -6   1  548.25   20.70
  -8  -6   1  621.64   41.00
   7   6  -1 1393.46   45.50
   7   6  -1 1439.56   42.50
   7   6  -1 1390.56   43.20
   7   6  -1 1452.75   46.00
   7   6  -1 1542.15   60.29
   7   6  -1 1449.06   43.00
   7   6  -1 1475.25   42.50
  -7  -6   1 1574.84   47.10
  -7  -6   1 1451.95   43.30
  -7  -6   1 1526.25   45.90
  -7  -6   1 1454.95   42.00
  -7  -6   1 1488.35   63.69
  -7  -6   1 1451.05   42.80
   6   6  -1 1215.18   51.39
   6   6  -1 1222.28   36.00
   6   6  -1 1194.78   35.60
   6   6  -1 1194.48   38.70
   6   6  -1 1196.28   35.70
   6   6  -1 1137.59   38.20
  -6  -6   1 1125.09   51.59
  -6  -6   1 1179.78   35.60
  -6  -6   1 1178.78   35.10
  -6  -6   1 1210.78   35.90
  -6  -6   1 1255.27   38.50
  -6  -6   1 1226.28   39.50
   5   6  -1 2116.49   57.89
   5   6  -1 2085.99   73.69
   5   6  -1 2074.59   59.99
   5   6  -1 2041.90   57.29
   5   6  -1 2097.59   60.49
   5   6  -1 2035.50   55.09
   5   6  -1 2127.19   57.29
  -5  -6   1 2044.00   56.99
  -5  -6   1 2065.79   72.89
  -5  -6   1 2043.00   56.79
  -5  -6   1 2181.18   59.29
  -5  -6   1 2081.79   57.59
   4   6  -1 1493.25   40.10
   4   6  -1 1444.86   42.40
   4   6  -1 1471.35   56.99
   4   6  -1 1399.26   43.20
   4   6  -1 1476.65   42.30
   4   6  -1 1500.25   41.50
   4   6  -1 1421.96   44.10
  -4  -6   1 1477.95   41.10
  -4  -6   1 1495.25   55.39
  -4  -6   1 1464.95   41.70
  -4  -6   1 1440.16   41.90
  -4  -6   1 1465.35   42.90
   3   6  -1 1108.09   34.00
   3   6  -1 1193.28   34.40
   3   6  -1 1171.18   32.50
   3   6  -1 1119.59   47.50
   3   6  -1 1084.19   33.40
   3   6  -1 1173.78   34.60
  -3  -6   1 1120.39   33.60
  -3  -6   1 1104.79   45.40
  -3  -6   1 1172.88   34.50
  -3  -6   1 1145.19   34.00
  -3  -6   1 1136.49   33.10
   2   6  -1 1050.89   31.90
   2   6  -1 1030.40   45.60
   2   6  -1 1045.60   31.90
   2   6  -1 1092.19   32.50
   2   6  -1 1017.10   36.90
  -2  -6   1 1049.59   30.50
  -2  -6   1 1071.79   32.50
  -2  -6   1 1044.50   43.70
  -2  -6   1 1069.49   31.90
  -2  -6   1 1132.59   32.80
  -2  -6   1 1095.99   31.60
   1   6  -1   18.90    4.30
   1   6  -1   15.60    9.50
   1   6  -1   18.60    5.00
   1   6  -1   17.70    4.70
   1   6  -1   11.00    4.70
  -1  -6   1   14.50    5.60
  -1  -6   1   18.20    5.40
  -1  -6   1   16.50    3.60
  -1  -6   1   28.10    5.00
  -1  -6   1   21.80    9.10
  -1  -6   1   11.70    3.60
   0   6  -1  174.48   10.70
   0   6  -1  165.48   10.90
   0   6  -1  187.88   11.30
   0   6  -1  175.38   22.90
   0   6  -1  182.88   10.10
   0  -6   1  189.68    8.30
   0  -6   1  166.48    9.60
   0  -6   1  186.08   11.70
   0  -6   1  187.48   10.90
   0  -6   1  162.08   18.70
   0  -6   1  194.78   10.40
   0  -6   1  177.68   11.40
  -1   6  -1   28.40    4.20
  -1   6  -1   25.40    6.00
  -1   6  -1   27.70    6.10
  -1   6  -1   26.30    5.90
  -1   6  -1   16.70    4.40
  -1   6  -1   36.70   12.30
   1  -6   1   34.90   11.60
   1  -6   1   21.10    4.60
   1  -6   1   30.90    6.00
   1  -6   1   27.80    4.10
   1  -6   1   21.30    5.20
   1  -6   1   27.40    6.20
  -2   6  -1   61.39    6.10
  -2   6  -1   75.89    9.20
  -2   6  -1   52.29    6.60
  -2   6  -1   60.49    8.30
  -2   6  -1   88.89   18.90
  -2   6  -1   70.89    8.60
   2  -6   1   71.19    8.90
   2  -6   1   58.49    5.90
   2  -6   1   84.79    8.90
   2  -6   1   56.89   15.70
   2  -6   1   68.09    7.40
   2  -6   1   53.49    7.20
  -3   6  -1  970.80   32.80
  -3   6  -1  966.40   32.70
  -3   6  -1  964.50   28.60
  -3   6  -1  954.90   32.00
  -3   6  -1 1000.90   36.30
  -3   6  -1  973.50   31.20
   3  -6   1  969.40   33.40
   3  -6   1 1010.70   54.49
   3  -6   1  932.71   31.60
   3  -6   1  978.60   50.59
   3  -6   1  953.50   32.10
   3  -6   1  997.90   28.90
   3  -6   1  999.30   30.70
  -4   6  -1 1307.77   41.50
  -4   6  -1 1336.57   41.90
  -4   6  -1 1289.77   37.10
  -4   6  -1 1303.17   41.00
  -4   6  -1 1256.07   41.50
  -4   6  -1 1308.57   40.10
   4  -6   1 1249.88   60.99
   4  -6   1 1282.27   40.60
   4  -6   1 1354.26   37.50
   4  -6   1 1227.68   41.40
   4  -6   1 1295.07   65.09
   4  -6   1 1279.87   38.60
   4  -6   1 1278.77   41.10
  -5   6  -1 1119.59   38.00
  -5   6  -1 1072.99   38.00
  -5   6  -1 1102.99   36.10
  -5   6  -1 1147.49   33.40
  -5   6  -1 1089.59   37.80
  -5   6  -1 1115.29   37.20
   5  -6   1 1079.19   36.90
   5  -6   1 1059.09   70.29
   5  -6   1 1085.29   37.50
   5  -6   1 1144.79   38.60
   5  -6   1 1138.59   33.70
   5  -6   1 1153.68   60.19
   5  -6   1 1108.19   34.50
  -6   6  -1  367.06   15.80
  -6   6  -1  377.96   20.60
  -6   6  -1  373.16   20.90
  -6   6  -1  384.66   18.20
  -6   6  -1  374.76   20.30
  -6   6  -1  357.36   19.10
   6  -6   1  370.06   16.80
   6  -6   1  378.16   16.30
   6  -6   1  382.16   19.40
   6  -6   1  371.96   20.30
   6  -6   1  293.67   35.50
   6  -6   1  358.86   20.10
   6  -6   1  382.36   40.00
  -7   6  -1  109.19   13.20
  -7   6  -1   97.09   12.30
  -7   6  -1   96.39   10.40
  -7   6  -1  118.69   20.90
  -7   6  -1  109.69   11.00
  -7   6  -1   88.69   13.30
   7  -6   1  111.39   11.10
   7  -6   1  119.69   26.40
   7  -6   1  106.49   10.00
   7  -6   1   96.99   12.70
   7  -6   1  123.19   14.20
   7  -6   1   82.69   11.70
   7  -6   1   50.39   27.30
  -8   6  -1  580.34   26.60
  -8   6  -1  631.84   28.90
  -8   6  -1  601.54   29.70
  -8   6  -1  593.64   25.50
  -8   6  -1  596.84   28.10
  -8   6  -1  602.14   23.30
   8  -6   1  581.44   22.70
   8  -6   1  635.44   24.00
   8  -6   1  605.84   34.00
   8  -6   1  533.95   51.99
   8  -6   1  563.14   54.19
   8  -6   1  621.94   28.60
   8  -6   1  556.14   26.70
  -9   6  -1  516.35   24.50
  -9   6  -1  536.25   22.90
  -9   6  -1  531.25   28.80
  -9   6  -1  557.84   26.80
  -9   6  -1  547.85   28.40
  -9   6  -1  540.35   27.60
   9  -6   1  520.35   27.90
   9  -6   1  550.34   21.80
   9  -6   1  625.04   58.79
   9  -6   1  567.24   23.60
   9  -6   1  459.15   57.39
   9  -6   1  573.84   28.80
   9  -6   1  518.45   26.40
 -10   6  -1  159.98   15.00
 -10   6  -1  157.88   18.00
 -10   6  -1  168.08   16.90
 -10   6  -1  180.68   19.60
 -10   6  -1  169.38   21.00
 -10   6  -1  188.18   15.90
  10  -6   1  186.78   20.40
  10  -6   1  110.69   37.40
  10  -6   1  171.38   13.70
  10  -6   1  190.88   43.30
  10  -6   1  178.98   18.00
  10  -6   1  208.58   21.90
 -11   6  -1   38.70   12.70
 -11   6  -1   39.90   10.00
 -11   6  -1   23.80   12.60
 -11   6  -1   42.90   11.60
 -11   6  -1   40.20   14.00
 -11   6  -1   34.20    9.40
  11  -6   1   33.80   12.40
  11  -6   1   37.20   13.40
  11  -6   1   34.30    8.20
  11  -6   1   48.20   14.80
  11  -6   1   50.49    7.00
  11  -6   1   76.79   51.19
 -12   6  -1   59.69   14.20
 -12   6  -1   61.89   12.00
 -12   6  -1   79.89   16.30
 -12   6  -1   39.50   10.20
  12  -6   1   48.20   14.00
  12  -6   1   56.79    7.30
  12  -6   1   75.79   15.80
  17   5  -1   54.39   12.30
  17   5  -1   50.49   11.60
  17   5  -1   59.79   13.80
 -17  -5   1   50.99   15.30
 -17  -5   1   61.69   22.60
 -17  -5   1   31.20   19.90
 -17  -5   1   56.69   15.30
 -17  -5   1   51.59   13.80
  16   5  -1   84.19   13.10
  16   5  -1  104.89   17.10
  16   5  -1  119.39   18.10
  16   5  -1  101.79   10.60
  16   5  -1   70.79   13.50
 -16  -5   1   75.99   15.10
 -16  -5   1  131.19   16.60
 -16  -5   1  105.49   16.20
 -16  -5   1  106.99   17.10
 -16  -5   1  102.49   14.80
  15   5  -1   27.30    9.10
  15   5  -1   20.90   10.80
  15   5  -1   15.60    6.20
  15   5  -1   15.60    7.80
  15   5  -1   -0.70   24.90
  15   5  -1   38.90   12.70
 -15  -5   1   88.19   46.60
 -15  -5   1   21.90   10.60
 -15  -5   1    6.00   10.60
 -15  -5   1   15.30   11.80
 -15  -5   1   23.10   12.30
 -15  -5   1   25.00   12.50
  14   5  -1  160.18   31.50
  14   5  -1  196.58   12.20
  14   5  -1  154.88   17.00
  14   5  -1  202.18   17.80
  14   5  -1  182.88   19.20
  14   5  -1  160.38   14.70
 -14  -5   1  188.28   11.30
 -14  -5   1  197.68   20.30
 -14  -5   1  159.78   19.50
 -14  -5   1  164.58   17.90
 -14  -5   1  214.88   18.60
 -14  -5   1  296.57   49.99
 -14  -5   1  175.98   18.50
  13   5  -1 1305.17   37.30
  13   5  -1 1162.28   44.10
  13   5  -1 1269.97   42.00
  13   5  -1 1237.88   40.50
  13   5  -1 1261.47   66.39
  13   5  -1 1178.98   44.40
 -13  -5   1 1151.18   42.30
 -13  -5   1 1387.86   80.49
 -13  -5   1 1207.18   36.50
 -13  -5   1 1268.77   46.10
 -13  -5   1 1244.38   44.70
 -13  -5   1 1278.17   41.20
 -13  -5   1 1242.38   44.80
  12   5  -1  429.66   17.20
  12   5  -1  431.46   23.30
  12   5  -1  430.86   23.50
  12   5  -1  422.36   19.40
  12   5  -1  452.45   39.00
  12   5  -1  447.16   20.80
 -12  -5   1  468.35   21.00
 -12  -5   1  465.95   23.60
 -12  -5   1  370.76   29.30
 -12  -5   1  460.15   24.30
 -12  -5   1  419.36   46.50
 -12  -5   1  410.66   16.50
 -12  -5   1  421.86   23.10
  11   5  -1  322.37   33.20
  11   5  -1  268.87   17.90
  11   5  -1  297.47   16.50
  11   5  -1  238.98   16.60
  11   5  -1  296.97   13.70
  11   5  -1  303.47   15.00
 -11  -5   1  297.07   18.40
 -11  -5   1  294.57   18.20
 -11  -5   1  288.97   13.00
 -11  -5   1  423.66   39.90
 -11  -5   1  284.77   17.60
 -11  -5   1  310.97   19.10
 -11  -5   1  327.47   19.90
  10   5  -1  280.67   12.90
  10   5  -1  279.07   13.60
  10   5  -1  261.87   16.20
  10   5  -1  265.47   29.60
  10   5  -1  284.47   16.50
  10   5  -1  289.37   15.00
 -10  -5   1  284.97   34.20
 -10  -5   1  289.27   16.70
 -10  -5   1  276.57   16.20
 -10  -5   1  290.37   15.20
 -10  -5   1  274.97   16.50
 -10  -5   1  274.07   12.20
 -10  -5   1  295.37   17.80
   9   5  -1  753.02   25.50
   9   5  -1  742.33   28.00
   9   5  -1  690.33   40.50
   9   5  -1  738.23   29.60
   9   5  -1  785.42   24.40
  -9  -5   1  651.43   45.70
  -9  -5   1  740.73   27.50
  -9  -5   1  789.32   24.00
  -9  -5   1  777.92   28.30
  -9  -5   1  728.83   25.70
  -9  -5   1  777.02   29.00
   8   5  -1 1093.69   50.69
   8   5  -1 1136.39   35.40
   8   5  -1 1171.18   33.70
   8   5  -1 1135.89   37.30
   8   5  -1 1160.08   34.30
  -8  -5   1 1100.99   33.10
  -8  -5   1 1052.19   35.70
  -8  -5   1 1159.68   37.50
  -8  -5   1 1110.99   55.89
  -8  -5   1 1206.98   38.00
  -8  -5   1 1112.99   34.50
   7   5  -1  589.94   20.30
   7   5  -1  578.44   20.90
   7   5  -1  582.44   22.70
   7   5  -1  609.94   34.20
   7   5  -1  618.34   20.20
  -7  -5   1  574.64   19.60
  -7  -5   1  597.34   20.90
  -7  -5   1  553.04   36.80
  -7  -5   1  606.34   23.90
  -7  -5   1  597.14   23.60
  -7  -5   1  583.34   21.90
   6   5  -1  269.67   14.20
   6   5  -1  339.37   24.30
   6   5  -1  279.97   15.30
   6   5  -1  285.37   13.10
   6   5  -1  292.97   12.70
   6   5  -1  259.87   14.40
   6   5  -1  309.97   12.70
  -6  -5   1  262.27   11.80
  -6  -5   1  282.87   13.30
  -6  -5   1  352.66   25.60
  -6  -5   1  296.87   13.10
  -6  -5   1  296.97   15.70
  -6  -5   1  315.07   16.50
   5   5  -1  367.36   16.50
   5   5  -1  365.76   14.10
   5   5  -1  326.77   13.70
   5   5  -1  331.57   23.50
   5   5  -1  343.57   15.90
   5   5  -1  349.57   14.00
  -5  -5   1  383.46   24.40
  -5  -5   1  354.56   14.00
  -5  -5   1  351.46   17.20
  -5  -5   1  355.96   13.50
  -5  -5   1  340.17   13.80
  -5  -5   1  385.56   16.60
   4   5  -1    7.00    4.60
   4   5  -1    2.50    7.20
   4   5  -1    5.00    3.70
   4   5  -1    3.50    3.40
   4   5  -1    8.60    3.80
   4   5  -1    7.10    4.70
   4   5  -1    3.50    2.50
  -4  -5   1   12.40    7.60
  -4  -5   1    5.40    3.40
  -4  -5   1    5.90    3.50
  -4  -5   1    5.40    3.00
  -4  -5   1    4.20    5.10
   3   5  -1  182.28    9.90
   3   5  -1  189.28    8.00
   3   5  -1  190.28    9.90
   3   5  -1  185.78   10.60
   3   5  -1  208.88    9.10
   3   5  -1  226.68   17.90
   3   5  -1  200.88    9.60
  -3  -5   1  209.08   11.80
  -3  -5   1  185.18    9.10
  -3  -5   1  198.28   10.20
  -3  -5   1  188.18    9.40
  -3  -5   1  173.48    7.40
  -3  -5   1  215.08   15.90
   2   5  -1  622.24   21.00
   2   5  -1  638.04   31.50
   2   5  -1  692.13   21.10
   2   5  -1  698.63   20.40
   2   5  -1  678.43   21.50
  -2  -5   1  667.83   21.30
  -2  -5   1  674.93   20.80
  -2  -5   1  669.53   19.80
  -2  -5   1  654.63   21.20
  -2  -5   1  714.33   30.80
   1   5  -1 4400.16  113.19
   1   5  -1 4383.06  112.59
   1   5  -1 4212.68  112.49
   1   5  -1 4432.46  112.19
  -1  -5   1 4425.26  126.49
  -1  -5   1 4308.17  112.29
  -1  -5   1 4308.07  110.99
  -1  -5   1 4311.07  111.69
  -1  -5   1 4294.37  113.09
  -1  -5   1 4322.67  113.09
  -1  -5   1 4384.66  112.59
   0   5  -1 1361.76   39.00
   0   5  -1 1328.47   38.50
   0   5  -1 1315.37   53.99
   0   5  -1 1377.66   38.20
   0   5  -1 1293.67   38.70
   0  -5   1 1353.46   39.20
   0  -5   1 1335.57   36.30
   0  -5   1 1352.96   39.30
   0  -5   1 1334.37   37.70
   0  -5   1 1368.56   51.69
   0  -5   1 1367.46   38.20
   0  -5   1 1287.67   38.10
  -1   5  -1  429.46   14.30
  -1   5  -1  430.76   16.90
  -1   5  -1  452.55   16.50
  -1   5  -1  459.85   29.80
  -1   5  -1  444.26   17.20
   1  -5   1  425.46   16.00
   1  -5   1  461.45   14.40
   1  -5   1  430.36   17.40
   1  -5   1  443.36   16.10
   1  -5   1  415.16   27.20
   1  -5   1  440.36   16.80
  -2   5  -1  686.93   24.10
  -2   5  -1  724.93   24.50
  -2   5  -1  720.73   23.80
  -2   5  -1  674.03   20.90
  -2   5  -1  725.23   24.30
   2  -5   1  746.03   38.70
   2  -5   1  669.13   24.10
   2  -5   1  691.53   21.10
   2  -5   1  685.53   23.30
   2  -5   1  678.83   24.60
  -3   5  -1 1864.61   53.99
  -3   5  -1 1930.21   53.39
  -3   5  -1 1891.11   54.89
  -3   5  -1 1938.51   54.99
  -3   5  -1 1840.02   54.49
  -3   5  -1 1900.31   51.09
   3  -5   1 1760.32   72.29
   3  -5   1 1957.20   51.39
   3  -5   1 1825.02   56.89
   3  -5   1 1887.91   55.09
   3  -5   1 1886.41   53.99
   3  -5   1 2045.30   79.29
  -4   5  -1 2288.57   66.09
  -4   5  -1 2229.18   65.19
  -4   5  -1 2313.97   64.89
  -4   5  -1 2270.57   61.39
  -4   5  -1 2254.57   63.79
  -4   5  -1 2212.48   65.39
   4  -5   1 2325.77   61.69
   4  -5   1 2352.66   65.89
   4  -5   1 2385.56   90.79
   4  -5   1 2253.07   64.59
   4  -5   1 2302.17   87.39
  -5   5  -1  830.12   29.70
  -5   5  -1  789.92   29.40
  -5   5  -1  857.31   29.10
  -5   5  -1  795.02   25.70
  -5   5  -1  843.62   28.10
   5  -5   1  828.52   29.00
   5  -5   1  735.63   48.30
   5  -5   1  841.42   26.10
   5  -5   1  817.82   29.80
   5  -5   1  810.82   48.20
   5  -5   1  848.72   29.90
  -6   5  -1  201.08   11.30
  -6   5  -1  188.58   13.40
  -6   5  -1  203.48   15.00
  -6   5  -1  166.48   14.30
  -6   5  -1  204.28   12.40
   6  -5   1  176.78   11.70
   6  -5   1  163.38   28.90
   6  -5   1  180.78   14.60
   6  -5   1  201.48   13.70
   6  -5   1  207.78   15.30
   6  -5   1  231.78   33.40
  -7   5  -1  344.87   17.00
  -7   5  -1  320.97   19.10
  -7   5  -1  313.37   19.20
  -7   5  -1  348.17   15.60
  -7   5  -1  314.77   17.90
   7  -5   1  314.07   42.00
   7  -5   1  321.47   19.50
   7  -5   1  322.67   18.10
   7  -5   1  337.37   15.90
   7  -5   1  327.17   19.70
   7  -5   1  329.27   38.00
  -8   5  -1   10.10    8.30
  -8   5  -1   17.50    6.10
  -8   5  -1   20.30    9.20
  -8   5  -1   15.20    7.00
   8  -5   1   16.70    7.20
   8  -5   1   13.00    8.40
   8  -5   1    8.20    6.70
   8  -5   1   -2.60   20.50
   8  -5   1   16.70    8.90
   8  -5   1   -3.80   20.80
  -9   5  -1   25.60    8.20
  -9   5  -1   22.70    9.80
  -9   5  -1   24.80    9.00
  -9   5  -1   25.20   10.40
   9  -5   1   30.60    9.00
   9  -5   1   16.70    9.60
   9  -5   1   42.30   26.70
   9  -5   1    9.50   16.30
   9  -5   1   -2.60   24.80
   9  -5   1   22.10    8.40
 -10   5  -1  758.72   31.80
 -10   5  -1  755.32   32.80
 -10   5  -1  855.91   31.80
 -10   5  -1  686.43   31.40
 -10   5  -1  728.03   33.80
  10  -5   1  709.93   65.49
  10  -5   1  731.13   26.10
  10  -5   1  731.43   33.70
  10  -5   1  754.72   33.20
  10  -5   1  733.13   32.30
  10  -5   1  754.32   24.20
 -11   5  -1  731.33   28.70
 -11   5  -1  701.03   32.00
 -11   5  -1  744.03   33.30
 -11   5  -1  766.92   31.50
 -11   5  -1  715.43   34.30
  11  -5   1  756.42   35.60
  11  -5   1  698.03   32.80
  11  -5   1  664.33   32.30
  11  -5   1  673.73   25.00
  11  -5   1  725.73   23.50
  11  -5   1  685.93   65.49
  11  -5   1  724.13   72.59
 -12   5  -1  390.36   23.40
 -12   5  -1  406.56   22.30
 -12   5  -1  401.36   25.40
 -12   5  -1  414.06   27.60
  12  -5   1  359.16   25.10
  12  -5   1  385.06   27.20
  12  -5   1  349.07   19.70
  12  -5   1  269.27   67.49
  12  -5   1  380.66   15.50
  12  -5   1  353.36   25.10
 -13   5  -1  149.88   21.50
 -13   5  -1  189.48   20.70
 -13   5  -1  123.09   15.00
 -13   5  -1  186.78   18.70
  13  -5   1  201.08   21.40
  13  -5   1  109.19   16.30
  17   4  -1  323.77   22.40
  17   4  -1  302.97   26.00
  17   4  -1  347.27   24.60
 -17  -4   1  396.16   34.20
 -17  -4   1  348.17   26.70
 -17  -4   1  318.27   24.50
 -17  -4   1  318.97   27.70
 -17  -4   1  329.17   27.30
  16   4  -1  315.67   26.70
  16   4  -1  327.97   23.40
  16   4  -1  284.87   23.30
  16   4  -1  307.47   14.70
  16   4  -1  290.87   20.50
 -16  -4   1  281.37   24.90
 -16  -4   1  303.97   23.40
 -16  -4   1  352.96   27.50
 -16  -4   1  293.57   22.00
 -16  -4   1  277.27   23.80
  15   4  -1  601.14   21.30
  15   4  -1  573.24   26.90
  15   4  -1  600.64   30.70
  15   4  -1  600.34   20.90
  15   4  -1  538.25   53.49
  15   4  -1  631.64   29.00
  15   4  -1  608.24   32.00
 -15  -4   1  630.54   32.60
 -15  -4   1  625.94   28.20
 -15  -4   1  580.54   29.60
 -15  -4   1  595.64   30.30
 -15  -4   1  675.03   32.80
  14   4  -1  780.32   30.60
  14   4  -1  802.92   32.50
  14   4  -1  735.83   34.20
  14   4  -1  807.12   25.20
  14   4  -1  756.92   34.10
 -14  -4   1  782.62   33.20
 -14  -4   1  808.12   34.20
 -14  -4   1  783.52   35.70
 -14  -4   1  776.32   34.70
 -14  -4   1  773.52   66.09
 -14  -4   1  774.22   30.80
  13   4  -1  865.51   56.89
  13   4  -1  864.81   32.40
  13   4  -1  912.41   37.00
  13   4  -1  950.40   28.30
  13   4  -1  897.41   36.20
 -13  -4   1  861.81   34.40
 -13  -4   1  886.31   36.40
 -13  -4   1  984.80   45.30
 -13  -4   1  963.50   68.19
 -13  -4   1  927.31   33.50
 -13  -4   1  930.71   36.30
  12   4  -1  289.67   13.10
  12   4  -1  317.77   36.50
  12   4  -1  247.68   18.90
  12   4  -1  307.47   16.40
  12   4  -1  271.97   18.10
 -12  -4   1  298.17   18.80
 -12  -4   1  288.07   20.60
 -12  -4   1  287.17   41.40
 -12  -4   1  280.37   17.20
 -12  -4   1  266.17   18.90
 -12  -4   1  286.57   12.20
  11   4  -1  149.49   11.90
  11   4  -1  175.28   13.80
  11   4  -1  161.38   14.10
  11   4  -1  174.58    9.80
  11   4  -1  144.89   14.70
  11   4  -1  160.58   27.40
 -11  -4   1  158.48   14.00
 -11  -4   1  184.98   16.30
 -11  -4   1  150.48   15.60
 -11  -4   1  173.78   14.40
 -11  -4   1  165.48    9.10
 -11  -4   1  137.59   14.30
 -11  -4   1  175.98   31.20
  10   4  -1    1.10   13.40
  10   4  -1    1.10    6.30
  10   4  -1    3.70    4.70
  10   4  -1   -0.70    3.70
  10   4  -1    5.30    5.50
 -10  -4   1    9.40    6.50
 -10  -4   1   21.40   15.00
 -10  -4   1    9.10    7.40
 -10  -4   1   -0.80    6.10
 -10  -4   1   -1.50    2.90
 -10  -4   1   10.30    6.30
 -10  -4   1    5.40    5.60
   9   4  -1   82.99    8.60
   9   4  -1   61.39    8.30
   9   4  -1   54.19    6.60
   9   4  -1   69.29    6.90
   9   4  -1   57.29   15.90
   9   4  -1   56.29    7.80
  -9  -4   1   64.29    8.30
  -9  -4   1   71.09    8.00
  -9  -4   1   89.49   19.30
  -9  -4   1   65.79    8.90
  -9  -4   1   76.19    9.40
  -9  -4   1   47.50    5.20
  -9  -4   1   73.99    9.10
   8   4  -1  320.37   15.60
   8   4  -1  311.27   17.10
   8   4  -1  324.77   14.60
   8   4  -1  324.47   15.80
   8   4  -1  353.26   13.70
   8   4  -1  329.97   26.90
  -8  -4   1  345.87   17.60
  -8  -4   1  348.37   14.90
  -8  -4   1  400.56   31.20
  -8  -4   1  341.17   12.80
  -8  -4   1  351.76   16.70
  -8  -4   1  337.27   16.10
   7   4  -1 2806.92   90.69
   7   4  -1 2722.23   72.79
   7   4  -1 2681.03   73.59
   7   4  -1 2760.52   72.29
   7   4  -1 2609.04   75.39
  -7  -4   1 2684.03   72.89
  -7  -4   1 2710.13   71.79
  -7  -4   1 2787.22   76.09
  -7  -4   1 2764.02   95.59
  -7  -4   1 2627.44   74.19
  -7  -4   1 2817.82   75.69
   6   4  -1 2965.10   77.19
   6   4  -1 3033.40   79.59
   6   4  -1 2905.01   92.19
   6   4  -1 2908.71   76.59
   6   4  -1 2932.11   76.29
  -6  -4   1 2787.72   77.59
  -6  -4   1 3001.70   79.79
  -6  -4   1 2756.92   75.89
  -6  -4   1 2799.22   76.69
  -6  -4   1 2852.81   96.69
  -6  -4   1 2947.01   79.39
   5   4  -1  834.22   24.70
   5   4  -1  792.92   27.00
   5   4  -1  771.02   25.70
   5   4  -1  810.92   26.60
   5   4  -1  818.52   24.30
   5   4  -1  816.82   35.80
  -5  -4   1  801.52   37.40
  -5  -4   1  860.21   27.30
  -5  -4   1  746.23   25.10
  -5  -4   1  793.32   24.70
  -5  -4   1  818.92   24.70
  -5  -4   1  882.01   30.40
   4   4  -1  416.76   23.10
   4   4  -1  379.46   15.60
   4   4  -1  423.96   14.40
   4   4  -1  422.76   16.40
   4   4  -1  418.76   14.30
   4   4  -1  389.36   13.90
   4   4  -1  391.36   14.00
  -4  -4   1  421.56   16.80
  -4  -4   1  424.96   23.20
  -4  -4   1  404.06   14.20
  -4  -4   1  430.66   16.30
   3   4  -1  353.66   14.30
   3   4  -1  362.66   20.70
   3   4  -1  371.76   13.40
   3   4  -1  381.26   14.90
   3   4  -1  382.56   12.90
   3   4  -1  375.56   11.60
   3   4  -1  380.96   12.90
  -3  -4   1  391.86   14.50
  -3  -4   1  366.46   12.50
  -3  -4   1  378.06   13.00
  -3  -4   1  337.47   19.50
  -3  -4   1  390.76   14.20
   2   4  -1 1898.31   50.59
   2   4  -1 1897.81   50.29
   2   4  -1 1975.50   49.60
   2   4  -1 1752.92   50.59
   2   4  -1 1907.51   61.49
  -2  -4   1 1887.81   50.99
  -2  -4   1 1889.81   50.09
  -2  -4   1 1957.90   60.39
  -2  -4   1 1928.81   52.29
  -2  -4   1 1821.12   49.10
  -2  -4   1 1850.81   50.59
   1   4  -1 2326.27   64.89
   1   4  -1 2479.45   62.89
   1   4  -1 2373.06   75.09
   1   4  -1 2381.76   63.49
   1   4  -1 2434.56   63.39
  -1  -4   1 2377.46   83.09
  -1  -4   1 2358.96   63.59
  -1  -4   1 2417.06   63.69
  -1  -4   1 2485.65   62.19
  -1  -4   1 2392.56   63.09
  -1  -4   1 2334.47   62.39
   0   4  -1  286.47   11.20
   0   4  -1  253.87    9.50
   0   4  -1  296.27   11.50
   0   4  -1  278.57   11.10
   0   4  -1  299.17   19.80
   0   4  -1  288.27   10.70
   0  -4   1  270.57   11.30
   0  -4   1  288.27   11.60
   0  -4   1  254.37   10.40
   0  -4   1  280.37   10.90
   0  -4   1  280.07    9.50
   0  -4   1  296.77   18.70
   0  -4   1  306.97   12.40
  -1   4  -1  457.25   27.00
  -1   4  -1  463.55   18.40
  -1   4  -1  457.65   16.70
  -1   4  -1  469.25   16.90
  -1   4  -1  480.55   14.60
  -1   4  -1  488.95   18.10
   1  -4   1  457.75   16.90
   1  -4   1  477.05   16.50
   1  -4   1  464.85   16.00
   1  -4   1  471.95   26.90
   1  -4   1  503.95   14.70
  -2   4  -1  124.69    8.10
  -2   4  -1  115.89    8.50
  -2   4  -1  116.99    6.40
  -2   4  -1  108.39    8.60
   2  -4   1  142.69   22.60
   2  -4   1  103.79    8.30
   2  -4   1  114.79    7.80
   2  -4   1  129.49    6.70
  -3   4  -1    7.90    4.80
  -3   4  -1    2.80    4.60
  -3   4  -1    7.30    5.00
  -3   4  -1   11.50    3.90
  -3   4  -1    9.40    3.30
  -3   4  -1    8.40    4.50
   3  -4   1    4.30    9.70
   3  -4   1    6.70    4.30
   3  -4   1   14.70   10.20
   3  -4   1    8.90    3.70
   3  -4   1   11.40    4.80
   3  -4   1    6.30    5.10
  -4   4  -1  922.71   30.10
  -4   4  -1  940.71   29.70
  -4   4  -1  879.11   26.70
  -4   4  -1  918.41   30.20
  -4   4  -1  912.81   28.70
   4  -4   1  923.31   48.20
   4  -4   1  908.11   30.20
   4  -4   1  855.61   32.40
   4  -4   1  909.21   27.00
   4  -4   1  904.91   46.60
  -5   4  -1 1059.49   33.10
  -5   4  -1 1011.90   33.70
  -5   4  -1 1017.30   33.30
  -5   4  -1  992.80   30.00
  -5   4  -1 1057.69   32.20
   5  -4   1  938.71   33.00
   5  -4   1  968.90   52.39
   5  -4   1  973.70   33.30
   5  -4   1 1009.30   32.80
   5  -4   1 1046.50   30.40
   5  -4   1  977.70   51.69
  -6   4  -1 1236.18   40.00
  -6   4  -1 1241.08   39.00
  -6   4  -1 1204.98   39.70
  -6   4  -1 1273.07   38.20
  -6   4  -1 1167.88   35.80
   6  -4   1 1181.78   39.60
   6  -4   1 1241.78   36.30
   6  -4   1 1199.78   38.90
   6  -4   1 1271.77   61.89
   6  -4   1 1181.98   39.50
   6  -4   1 1201.18   62.39
  -7   4  -1  588.74   23.60
  -7   4  -1  571.74   24.80
  -7   4  -1  553.84   24.10
  -7   4  -1  606.14   22.80
  -7   4  -1  565.84   21.00
   7  -4   1  530.85   43.80
   7  -4   1  577.74   21.30
   7  -4   1  564.74   44.50
   7  -4   1  587.24   24.90
   7  -4   1  549.85   24.40
   7  -4   1  586.94   24.00
  -8   4  -1   19.30    6.40
  -8   4  -1   31.40    7.20
  -8   4  -1   19.70    8.40
  -8   4  -1   14.80    6.80
  -8   4  -1   12.20    8.00
   8  -4   1   23.60    7.00
   8  -4   1   10.60    8.10
   8  -4   1    5.80   17.50
   8  -4   1   13.60   20.50
   8  -4   1   14.50    6.50
   8  -4   1   21.70    8.80
  -9   4  -1  291.07   21.20
  -9   4  -1  310.27   17.30
  -9   4  -1  288.57   16.40
  -9   4  -1  323.07   20.40
  -9   4  -1  312.67   23.90
   9  -4   1  327.17   20.60
   9  -4   1  295.67   18.60
   9  -4   1  328.67   17.30
   9  -4   1  282.77   39.10
   9  -4   1  305.07   20.30
   9  -4   1  312.37   43.90
 -10   4  -1  103.19   14.30
 -10   4  -1   86.89   13.20
 -10   4  -1   72.99   10.20
 -10   4  -1   78.29   10.10
  10  -4   1   92.69    8.00
  10  -4   1  100.89   14.10
  10  -4   1   88.99   30.70
  10  -4   1   56.79   10.20
  10  -4   1   58.19   26.90
 -11   4  -1    4.90   10.20
 -11   4  -1    9.70    9.50
 -11   4  -1   -6.50    7.30
 -11   4  -1    2.60    7.00
 -11   4  -1    7.70    6.70
  11  -4   1  -17.60   26.30
  11  -4   1   11.70    9.00
  11  -4   1    7.90    4.70
  11  -4   1    1.00   10.00
  11  -4   1   -5.90    9.10
  11  -4   1   63.79   32.70
 -12   4  -1   -4.80    6.70
 -12   4  -1    9.60   10.30
 -12   4  -1    4.60   10.40
 -12   4  -1  -12.80    8.60
  12  -4   1   -6.90    5.80
  12  -4   1   16.00   39.50
  12  -4   1    7.00    9.70
  12  -4   1    6.40   10.50
  12  -4   1   -4.50   10.30
  12  -4   1   -5.00    4.20
 -13   4  -1  117.69   19.00
 -13   4  -1   90.09   13.20
 -13   4  -1   86.99   14.70
 -13   4  -1  106.19   14.90
  13  -4   1   90.39   15.50
  13  -4   1   92.19   25.70
  13  -4   1   91.19   16.80
 -14   4  -1   44.00   15.20
 -14   4  -1   61.79   13.70
 -14   4  -1   53.19   15.70
 -14   4  -1   56.79   14.50
  14  -4   1   59.59   18.70
  14  -4   1   49.99   15.00
  17   3  -1   -6.80   18.60
  17   3  -1    0.30   11.00
  17   3  -1   12.90   11.20
 -17  -3   1    9.30   10.30
 -17  -3   1    1.60   12.90
 -17  -3   1   38.90   16.60
 -17  -3   1   -9.80   11.20
 -17  -3   1   26.10   13.30
  16   3  -1   17.10   11.70
  16   3  -1    9.50    9.10
  16   3  -1   24.10   13.20
  16   3  -1   -5.90    7.60
 -16  -3   1    6.40   11.50
 -16  -3   1   22.90   12.70
 -16  -3   1   13.00   10.70
 -16  -3   1   11.90    9.80
 -16  -3   1    0.00   11.90
  15   3  -1   33.90   10.70
  15   3  -1   26.80    9.80
  15   3  -1   48.00   13.50
  15   3  -1   41.90   12.50
  15   3  -1   20.40   42.30
 -15  -3   1   48.20   12.60
 -15  -3   1   34.30   10.70
 -15  -3   1   25.60   12.10
 -15  -3   1   44.20   12.40
 -15  -3   1   30.20   11.00
  14   3  -1    6.20   10.20
  14   3  -1   -0.20    7.30
  14   3  -1    6.20   10.60
  14   3  -1  -22.10   23.40
  14   3  -1    2.70    8.00
 -14  -3   1   16.70    9.80
 -14  -3   1  -18.10   27.20
 -14  -3   1   10.60    9.90
 -14  -3   1    4.90   10.30
 -14  -3   1    8.00    8.10
  13   3  -1  188.98   17.40
  13   3  -1  226.48   16.10
  13   3  -1  222.98   17.40
  13   3  -1  234.48   19.90
  13   3  -1  210.68   33.60
  13   3  -1  221.68   12.90
 -13  -3   1  277.37   43.60
 -13  -3   1  206.48   17.60
 -13  -3   1  245.88   18.50
 -13  -3   1  201.68   19.20
  12   3  -1  541.25   20.90
  12   3  -1  600.24   25.30
  12   3  -1  552.54   26.30
  12   3  -1  557.54   25.90
  12   3  -1  569.24   23.60
  12   3  -1  555.24   46.50
 -12  -3   1  586.94   26.20
 -12  -3   1  609.04   24.50
 -12  -3   1  623.94   52.59
 -12  -3   1  563.34   26.40
  11   3  -1  161.38   14.40
  11   3  -1  155.88   26.90
  11   3  -1  160.58   13.40
  11   3  -1  159.98   12.20
  11   3  -1  165.48   14.90
 -11  -3   1  186.08   32.00
 -11  -3   1  176.68   13.70
 -11  -3   1  154.68   13.60
 -11  -3   1  177.78   15.30
 -11  -3   1  145.39   13.50
 -11  -3   1  157.98    8.40
  10   3  -1  340.17   30.90
  10   3  -1  334.37   20.70
  10   3  -1  365.76   16.30
  10   3  -1  359.86   17.80
  10   3  -1  361.56   13.20
  10   3  -1  381.26   17.80
 -10  -3   1  342.17   17.50
 -10  -3   1  337.07   12.60
 -10  -3   1  358.16   16.90
 -10  -3   1  358.76   35.20
 -10  -3   1  340.07   17.90
 -10  -3   1  366.26   18.10
   9   3  -1  329.07   15.90
   9   3  -1  297.17   11.80
   9   3  -1  288.87   15.90
   9   3  -1  281.67   15.30
   9   3  -1  320.17   14.00
   9   3  -1  311.67   28.90
  -9  -3   1  312.87   14.90
  -9  -3   1  311.07   16.00
  -9  -3   1  261.97   42.70
  -9  -3   1  322.27   16.00
  -9  -3   1  294.07   11.40
  -9  -3   1  312.77   16.00
   8   3  -1  832.72   27.10
   8   3  -1  857.91   28.70
   8   3  -1  812.92   43.10
   8   3  -1  829.72   24.40
   8   3  -1  845.42   26.30
   8   3  -1  816.62   27.80
  -8  -3   1  847.72   29.70
  -8  -3   1  782.02   26.30
  -8  -3   1  802.12   27.80
  -8  -3   1  836.12   45.00
  -8  -3   1  811.32   27.90
  -8  -3   1  923.91   29.10
  -8  -3   1  819.02   25.40
   7   3  -1 1907.21   52.59
   7   3  -1 1781.62   52.99
   7   3  -1 1937.71   50.79
   7   3  -1 1984.40   51.99
   7   3  -1 1778.82   54.09
   7   3  -1 1987.20   70.19
  -7  -3   1 1879.71   50.49
  -7  -3   1 1866.31   52.19
  -7  -3   1 1882.91   53.59
  -7  -3   1 2026.60   54.89
  -7  -3   1 1898.71   72.89
  -7  -3   1 1917.11   55.39
   6   3  -1  499.95   18.20
   6   3  -1  513.05   19.10
   6   3  -1  557.24   29.70
   6   3  -1  549.65   16.70
   6   3  -1  524.85   17.90
  -6  -3   1  555.24   19.60
  -6  -3   1  504.25   30.90
  -6  -3   1  567.24   20.60
  -6  -3   1  523.95   17.80
  -6  -3   1  523.35   18.90
  -6  -3   1  525.65   16.50
   5   3  -1    9.60    3.80
   5   3  -1   10.00    3.80
   5   3  -1    8.80    3.10
   5   3  -1   11.70    6.90
   5   3  -1   10.40    3.40
  -5  -3   1    9.40    5.00
  -5  -3   1    5.10    2.70
  -5  -3   1   10.30    3.70
  -5  -3   1    4.60    3.00
  -5  -3   1    8.10    4.10
  -5  -3   1    5.70    7.40
   4   3  -1  561.64   25.80
   4   3  -1  524.95   16.60
   4   3  -1  549.65   17.00
   4   3  -1  567.74   16.70
   4   3  -1  517.35   18.80
  -4  -3   1  550.64   26.80
  -4  -3   1  517.85   17.00
  -4  -3   1  552.44   18.60
  -4  -3   1  552.84   17.00
  -4  -3   1  535.05   16.30
  -4  -3   1  535.25   18.90
   3   3  -1    9.20    3.10
   3   3  -1   10.80    4.00
   3   3  -1   14.20    3.20
   3   3  -1   12.40    3.60
   3   3  -1   13.60    3.00
   3   3  -1    7.60    2.60
   3   3  -1   11.00    6.40
  -3  -3   1   12.60    2.90
  -3  -3   1   16.00    4.60
  -3  -3   1   17.40    6.60
  -3  -3   1   10.40    2.50
  -3  -3   1   12.80    2.90
  -3  -3   1   10.80    4.00
   2   3  -1   24.50    3.90
   2   3  -1   35.60    3.70
   2   3  -1   32.90    6.80
   2   3  -1   34.50    3.80
   2   3  -1   32.20    3.30
   2   3  -1   23.40    2.70
   2   3  -1   24.20    4.20
  -2  -3   1   24.50    2.60
  -2  -3   1   35.20    6.50
  -2  -3   1   31.00    3.60
  -2  -3   1   29.70    3.20
  -2  -3   1   29.50    3.50
  -2  -3   1   23.40    3.80
   1   3  -1 8107.59  210.48
  -1  -3   1 7810.22  200.38
  -1  -3   1 7916.01  208.88
   0   3  -1 7475.45  194.18
   0   3  -1 7900.01  206.18
   0  -3   1 7691.63  194.58
  -1   3  -1 5957.80  152.08
  -1   3  -1 5997.40  150.68
  -1   3  -1 6054.39  152.58
  -1   3  -1 5537.35  153.38
   1  -3   1 5965.20  151.98
   1  -3   1 6045.70  164.78
   1  -3   1 5970.70  152.28
   1  -3   1 6252.57  150.78
  -2   3  -1  564.74   17.10
  -2   3  -1  564.64   18.00
  -2   3  -1  559.24   19.20
   2  -3   1  596.14   31.30
   2  -3   1  622.24   17.40
   2  -3   1  558.64   19.30
   2  -3   1  591.94   18.70
  -3   3  -1 1632.94   46.50
  -3   3  -1 1545.05   46.30
  -3   3  -1 1721.93   46.30
   3  -3   1 1640.64   46.10
   3  -3   1 1587.14   46.40
   3  -3   1 1690.43   63.59
   3  -3   1 1631.24   61.49
   3  -3   1 1702.93   44.40
  -4   3  -1  941.51   28.30
  -4   3  -1 1018.40   31.10
  -4   3  -1  992.30   30.50
  -4   3  -1  971.00   29.70
  -4   3  -1  949.40   31.10
   4  -3   1 1074.29   70.89
   4  -3   1  969.00   31.10
   4  -3   1  960.50   30.40
   4  -3   1 1016.70   48.40
   4  -3   1  996.40   28.60
  -5   3  -1  571.54   20.50
  -5   3  -1  540.95   19.50
  -5   3  -1  543.15   20.80
  -5   3  -1  510.85   18.10
  -5   3  -1  552.24   21.30
   5  -3   1  542.55   20.30
   5  -3   1  541.95   21.20
   5  -3   1  516.35   35.90
   5  -3   1  552.04   18.50
  -6   3  -1  109.09   22.40
  -6   3  -1   84.69    9.70
  -6   3  -1   98.59    8.40
  -6   3  -1   80.89    9.10
  -6   3  -1   76.79    7.60
  -6   3  -1   82.39    9.20
   6  -3   1   83.89   10.00
   6  -3   1   83.39    8.30
   6  -3   1  123.09   23.40
   6  -3   1   76.09    8.60
  -7   3  -1  570.44   24.10
  -7   3  -1  576.04   22.80
  -7   3  -1  565.54   20.60
  -7   3  -1  610.84   63.99
  -7   3  -1  599.64   22.20
  -7   3  -1  583.84   24.10
   7  -3   1  615.84   21.40
   7  -3   1  578.14   24.20
   7  -3   1  589.14   23.20
   7  -3   1  597.24   22.70
   7  -3   1  618.64   42.00
   7  -3   1  559.24   23.40
  -8   3  -1  745.53   28.70
  -8   3  -1  709.73   25.50
  -8   3  -1  741.73   28.00
  -8   3  -1  694.33   29.10
  -8   3  -1  767.52   51.69
  -8   3  -1  755.12   27.20
   8  -3   1  774.32   26.50
   8  -3   1  761.62   28.40
   8  -3   1  742.03   28.90
   8  -3   1  774.12   28.10
   8  -3   1  787.02   51.59
   8  -3   1  722.93   29.30
  -9   3  -1  212.78   35.40
  -9   3  -1  249.78   18.50
  -9   3  -1  262.37   14.90
  -9   3  -1  286.37   16.40
  -9   3  -1  278.97   18.40
  -9   3  -1  298.67   17.30
   9  -3   1  290.77   16.90
   9  -3   1  296.97   19.40
   9  -3   1  296.77   11.90
   9  -3   1  272.07   37.70
   9  -3   1  262.27   18.30
   9  -3   1  263.27   17.40
   9  -3   1  287.07   16.20
 -10   3  -1  303.77   44.90
 -10   3  -1  304.27   16.90
 -10   3  -1  278.77   19.40
 -10   3  -1  293.97   17.40
 -10   3  -1  293.67   18.20
 -10   3  -1  262.77   20.20
  10  -3   1  295.57   12.20
  10  -3   1  256.87   18.20
  10  -3   1  261.57   42.30
  10  -3   1  272.17   20.40
  10  -3   1  293.17   20.90
 -11   3  -1  203.38   15.60
 -11   3  -1  179.18   15.50
 -11   3  -1  178.78   17.90
 -11   3  -1  201.48   19.20
  11  -3   1  197.68   18.60
  11  -3   1  197.98   17.30
  11  -3   1  190.58   10.10
  11  -3   1  113.19   31.80
 -12   3  -1  502.85   26.30
 -12   3  -1  508.05   24.90
 -12   3  -1  483.85   28.20
 -12   3  -1  482.35   24.00
  12  -3   1  488.75   27.00
  12  -3   1  486.75   26.90
  12  -3   1  382.76   51.79
  12  -3   1  517.15   17.40
 -13   3  -1  468.05   24.90
 -13   3  -1  472.65   25.30
 -13   3  -1  445.56   28.90
 -13   3  -1  430.06   25.90
  13  -3   1  469.25   16.40
  13  -3   1  467.95   27.50
  13  -3   1  451.05   26.90
 -14   3  -1  121.89   17.00
 -14   3  -1  121.89   15.60
 -14   3  -1  134.39   35.40
 -14   3  -1   98.49   15.10
  14  -3   1  106.79   17.50
  14  -3   1  124.79   17.50
  17   2  -1  299.07   25.50
  17   2  -1  352.06   23.70
  17   2  -1  267.37   24.30
 -17  -2   1  362.66   30.50
 -17  -2   1  264.87   25.30
 -17  -2   1  306.87   24.60
 -17  -2   1  281.37   23.90
  16   2  -1  396.06   24.70
  16   2  -1  392.76   32.40
  16   2  -1  399.16   26.60
 -16  -2   1  421.56   25.10
 -16  -2   1  412.86   26.40
 -16  -2   1  387.86   26.30
 -16  -2   1  472.85   30.60
  15   2  -1   72.49   14.30
  15   2  -1   57.49   12.80
  15   2  -1   59.39   11.40
  15   2  -1   51.89   13.10
 -15  -2   1   45.60   12.40
 -15  -2   1   58.09   13.00
 -15  -2   1   44.70   11.30
 -15  -2   1   38.40   11.70
  14   2  -1  203.78   18.10
  14   2  -1  190.28   19.70
  14   2  -1  166.48   18.90
  14   2  -1  187.98   36.70
  14   2  -1  200.48   16.90
 -14  -2   1  190.98   17.30
 -14  -2   1  172.08   17.80
 -14  -2   1  186.18   20.30
 -14  -2   1  160.08   17.70
 -14  -2   1  213.08   44.20
  13   2  -1  392.66   21.30
  13   2  -1  456.25   23.70
  13   2  -1  438.36   14.80
  13   2  -1  431.56   23.50
  13   2  -1  409.66   24.40
  13   2  -1  421.56   46.00
 -13  -2   1  448.16   23.20
 -13  -2   1  414.56   22.00
 -13  -2   1  428.16   22.90
 -13  -2   1  514.85   85.79
 -13  -2   1  419.16   24.30
  12   2  -1  441.26   21.00
  12   2  -1  454.75   24.30
  12   2  -1  446.86   15.00
  12   2  -1  450.25   22.70
  12   2  -1  336.67   38.90
  12   2  -1  445.76   22.30
 -12  -2   1  430.06   31.40
 -12  -2   1  456.55   33.50
 -12  -2   1  426.06   21.60
 -12  -2   1  470.75   48.40
  11   2  -1   67.19    8.70
  11   2  -1   74.49   11.10
  11   2  -1   94.09   10.60
  11   2  -1   92.39   11.50
  11   2  -1   89.79    6.80
  11   2  -1   75.29   20.60
 -11  -2   1  105.29   11.90
 -11  -2   1   82.49   10.50
 -11  -2   1   66.99    9.80
 -11  -2   1   96.59   11.20
 -11  -2   1  132.99   29.00
  10   2  -1  259.27   15.50
  10   2  -1  236.58   14.50
  10   2  -1  249.58    9.90
  10   2  -1  229.88   13.50
  10   2  -1  248.48   15.90
  10   2  -1  258.97   29.30
 -10  -2   1  281.87   32.80
 -10  -2   1  260.07   14.80
 -10  -2   1  238.58   15.40
 -10  -2   1  198.78   14.30
 -10  -2   1  245.28   14.80
   9   2  -1  405.06   18.30
   9   2  -1  395.16   13.20
   9   2  -1  422.26   32.90
   9   2  -1  383.56   16.40
   9   2  -1  399.46   18.40
   9   2  -1  428.96   18.10
  -9  -2   1  404.06   17.20
  -9  -2   1  389.06   17.70
  -9  -2   1  376.46   12.90
  -9  -2   1  413.66   18.20
  -9  -2   1  397.36   34.30
  -9  -2   1  402.56   18.20
   8   2  -1  252.87   13.10
   8   2  -1  232.78   25.00
   8   2  -1  260.37   12.20
   8   2  -1  252.77    9.60
   8   2  -1  256.17   13.80
   8   2  -1  257.67   13.50
  -8  -2   1  245.28   12.80
  -8  -2   1  299.07   26.20
  -8  -2   1  259.77   13.90
  -8  -2   1  251.27   13.40
  -8  -2   1  263.07   13.40
  -8  -2   1  233.58    9.10
   7   2  -1   65.99    5.20
   7   2  -1   70.79   14.90
   7   2  -1   71.89    6.70
   7   2  -1   66.69    7.30
   7   2  -1   67.29    7.50
   7   2  -1   63.49    7.20
  -7  -2   1   66.29    7.40
  -7  -2   1   94.79   17.80
  -7  -2   1   76.59    7.90
  -7  -2   1   54.59    6.70
  -7  -2   1   57.39    4.60
  -7  -2   1   66.29    6.90
   6   2  -1  653.03   21.00
   6   2  -1  644.04   18.70
   6   2  -1  671.23   20.20
   6   2  -1  671.23   33.50
   6   2  -1  629.04   21.60
   6   2  -1  603.64   21.00
  -6  -2   1  671.43   21.90
  -6  -2   1  630.24   20.40
  -6  -2   1  618.54   21.30
  -6  -2   1  682.03   34.50
  -6  -2   1  645.04   18.40
   5   2  -1 3613.24   91.79
   5   2  -1 3455.95   93.29
   5   2  -1 3555.84   94.09
   5   2  -1 3594.44   92.49
   5   2  -1 3663.13  107.09
   5   2  -1 3635.84   94.49
  -5  -2   1 3592.14   95.79
  -5  -2   1 3748.22  109.29
  -5  -2   1 3581.34   93.69
  -5  -2   1 3745.83   94.99
  -5  -2   1 3502.55   92.79
  -5  -2   1 3548.04   91.69
   4   2  -1  514.45   23.90
   4   2  -1  511.95   14.80
   4   2  -1  490.15   16.40
   4   2  -1  483.95   15.60
   4   2  -1  509.55   15.60
  -4  -2   1  502.85   25.00
  -4  -2   1  526.25   16.20
  -4  -2   1  496.65   15.40
  -4  -2   1  498.65   17.30
  -4  -2   1  482.55   14.60
  -4  -2   1  509.85   16.50
   3   2  -1  230.78    9.20
   3   2  -1  239.48    8.40
   3   2  -1  240.38   14.30
   3   2  -1  239.88    8.10
   3   2  -1  226.68   10.00
   3   2  -1  233.28    8.60
  -3  -2   1  238.58    9.40
  -3  -2   1  231.88    8.50
  -3  -2   1  214.48    8.50
  -3  -2   1  227.78   14.80
  -3  -2   1  221.68    7.90
  -3  -2   1  233.78   10.10
   2   2  -1  176.28    7.00
   2   2  -1  170.48   10.90
   2   2  -1  179.78    7.70
   2   2  -1  172.58    6.60
   2   2  -1  185.18    6.80
   2   2  -1  199.38    7.00
   2   2  -1  198.48    8.50
  -2  -2   1  181.28    6.60
  -2  -2   1  190.38    8.40
  -2  -2   1  171.98    8.10
  -2  -2   1  189.08    6.80
  -2  -2   1  199.38   11.40
  -2  -2   1  196.28    7.30
  -2  -2   1  184.98    6.70
   1   2  -1 1337.97   34.20
   1   2  -1 1292.87   35.30
   1   2  -1 1336.27   34.80
   1   2  -1 1319.77   34.90
   1   2  -1 1346.07   40.90
  -1  -2   1 1386.56   40.70
  -1  -2   1 1319.67   34.70
  -1  -2   1 1279.47   34.90
  -1  -2   1 1352.66   35.10
  -1  -2   1 1296.37   34.30
  -1  -2   1 1322.47   35.30
   0   2  -1  966.90   26.50
   0   2  -1 1013.50   27.40
   0   2  -1  993.40   27.30
   0   2  -1 1021.50   26.90
   0   2  -1 1019.80   34.40
   0   2  -1 1015.10   27.40
   0  -2   1 1005.50   26.50
   0  -2   1 1012.10   33.80
   0  -2   1 1018.90   27.30
   0  -2   1  962.50   26.70
   0  -2   1 1003.50   27.40
  -1   2  -1    2.60    1.60
  -1   2  -1    1.10    2.10
  -1   2  -1    2.20    2.30
  -1   2  -1    2.30    2.30
  -1   2  -1    0.70    3.70
  -1   2  -1    0.70    1.70
   1  -2   1    1.30    1.60
   1  -2   1    3.20    2.30
   1  -2   1    4.20    2.40
   1  -2   1    4.50    3.70
   1  -2   1    2.50    2.00
  -2   2  -1 2903.51   74.39
  -2   2  -1 2841.42   74.59
  -2   2  -1 2796.82   73.69
  -2   2  -1 2857.91   73.09
   2  -2   1 2812.92   74.59
   2  -2   1 2931.81   88.29
   2  -2   1 2762.52   74.69
   2  -2   1 2810.72   74.29
   2  -2   1 2929.01   73.29
  -3   2  -1 1080.59   31.00
  -3   2  -1 1099.29   30.10
  -3   2  -1 1023.00   29.20
   3  -2   1 1080.79   30.40
   3  -2   1 1014.30   30.90
   3  -2   1 1077.99   29.30
   3  -2   1 1004.60   30.40
  -4   2  -1 1247.38   54.09
  -4   2  -1 1328.37   39.40
  -4   2  -1 1316.57   39.10
  -4   2  -1 1395.26   38.40
  -4   2  -1 1466.75   39.30
  -4   2  -1 1341.47   37.30
   4  -2   1 1305.87   39.60
   4  -2   1 1392.36   39.00
   4  -2   1 1341.97   38.40
   4  -2   1 1317.57   55.09
   4  -2   1 1361.06   39.00
  -5   2  -1   61.59    7.60
  -5   2  -1   56.89    6.20
  -5   2  -1   60.59    7.50
  -5   2  -1   68.99    7.50
  -5   2  -1   54.79   14.60
  -5   2  -1   57.29    6.30
   5  -2   1   74.49   17.30
   5  -2   1   58.29    7.80
   5  -2   1   64.19    6.80
   5  -2   1   67.39    8.00
   5  -2   1   73.49    7.50
   5  -2   1   61.49    6.60
  -6   2  -1  330.37   15.80
  -6   2  -1  379.86   31.70
  -6   2  -1  344.77   14.20
  -6   2  -1  353.76   16.90
  -6   2  -1  364.36   15.10
  -6   2  -1  394.46   16.10
   6  -2   1  374.66   14.70
   6  -2   1  367.76   19.60
   6  -2   1  351.16   15.70
   6  -2   1  376.86   30.40
   6  -2   1  369.66   16.80
   6  -2   1  358.66   15.30
  -7   2  -1 3047.60   84.99
  -7   2  -1 3066.19   83.29
  -7   2  -1 3116.79   83.99
  -7   2  -1 2923.11   81.59
  -7   2  -1 3099.89   84.49
  -7   2  -1 3083.09  112.19
   7  -2   1 2986.60   84.79
   7  -2   1 3101.79   83.99
   7  -2   1 2980.10   83.89
   7  -2   1 3002.40  109.59
   7  -2   1 2956.20   83.99
   7  -2   1 3202.18   82.19
  -8   2  -1  543.05   23.60
  -8   2  -1  587.04   22.20
  -8   2  -1  521.35   20.60
  -8   2  -1  577.04   22.60
  -8   2  -1  534.95   43.00
  -8   2  -1  556.64   23.10
   8  -2   1  566.04   22.80
   8  -2   1  574.34   23.70
   8  -2   1  546.65   22.20
   8  -2   1  577.14   21.40
   8  -2   1  535.95   23.90
   8  -2   1  526.65   17.80
  -9   2  -1  434.06   21.90
  -9   2  -1  443.06   20.30
  -9   2  -1  416.96   21.00
  -9   2  -1  427.76   19.50
  -9   2  -1  421.56   18.70
  -9   2  -1  396.46   40.70
   9  -2   1  415.86   22.00
   9  -2   1  433.16   14.90
   9  -2   1  460.95   21.90
   9  -2   1  427.96   20.10
   9  -2   1  415.16   20.40
   9  -2   1  442.46   40.40
 -10   2  -1  187.08   35.50
 -10   2  -1  208.88   14.20
 -10   2  -1  194.58   16.60
 -10   2  -1  205.28   17.50
 -10   2  -1  232.48   15.10
  10  -2   1  205.28   10.00
  10  -2   1  206.88   14.90
  10  -2   1  213.98   37.00
  10  -2   1  197.78   17.00
  10  -2   1  232.98   18.10
 -11   2  -1  292.07   20.00
 -11   2  -1  311.17   21.90
 -11   2  -1  287.17   46.40
 -11   2  -1  318.27   18.60
  11  -2   1  319.87   21.90
  11  -2   1  285.87   18.30
  11  -2   1  258.67   18.90
  11  -2   1  295.67   12.20
  11  -2   1  209.28   35.70
 -12   2  -1  240.48   17.70
 -12   2  -1  299.17   22.60
 -12   2  -1  262.47   20.10
 -12   2  -1  274.07   49.70
 -12   2  -1  243.58   17.90
  12  -2   1  265.87   19.10
  12  -2   1  251.07   20.40
  12  -2   1  283.87   22.40
  12  -2   1  256.07   19.90
  12  -2   1  241.08   11.20
 -13   2  -1    6.80   11.40
 -13   2  -1    1.50    9.00
 -13   2  -1   -5.50    6.60
 -13   2  -1   10.10   10.50
  13  -2   1    1.30    8.70
  13  -2   1  -14.00   31.50
  13  -2   1   25.10   12.50
  13  -2   1    5.30    4.40
  13  -2   1   -1.00    7.00
  13  -2   1    0.00   10.10
 -14   2  -1  119.89   16.00
 -14   2  -1  125.19   15.90
 -14   2  -1   89.69   12.60
 -14   2  -1  136.59   19.20
  14  -2   1  148.99   18.80
  14  -2   1  143.39   18.00
  14  -2   1  119.59   16.60
  14  -2   1  158.88   19.30
 -15   2  -1  253.67   22.60
 -15   2  -1  338.87   28.50
 -15   2  -1  263.87   22.90
  15  -2   1  286.07   29.50
  15  -2   1  255.17   24.20
  16   1  -1   20.30   12.80
  16   1  -1   15.90   10.20
  16   1  -1   16.80   10.30
 -16  -1   1   27.50   15.80
 -16  -1   1   24.40   11.90
 -16  -1   1   -3.80   11.10
 -16  -1   1   18.80   13.10
  15   1  -1   -1.60    8.50
  15   1  -1    0.20   11.00
  15   1  -1   17.90    8.80
  15   1  -1   12.30   12.70
 -15  -1   1    7.80   10.90
 -15  -1   1   11.50   11.10
 -15  -1   1   -3.50    7.90
 -15  -1   1   17.50   11.50
  14   1  -1   73.29   13.50
  14   1  -1   61.09   13.20
  14   1  -1   68.59   12.10
  14   1  -1   70.49   31.20
  14   1  -1   72.79   14.10
 -14  -1   1   56.89   12.50
 -14  -1   1   38.30    9.50
 -14  -1   1   62.19   12.40
 -14  -1   1   75.79   13.70
  13   1  -1    7.20    9.00
  13   1  -1   -0.60    8.60
  13   1  -1    7.00   10.10
  13   1  -1    9.00    7.10
 -13  -1   1    7.30    8.90
 -13  -1   1   11.70    9.70
 -13  -1   1   37.30   29.30
 -13  -1   1    4.90    6.60
 -13  -1   1  -15.00    7.60
  12   1  -1  168.28   16.90
  12   1  -1  164.98   14.90
  12   1  -1  153.48   30.20
  12   1  -1  130.99   15.10
  12   1  -1  167.28   14.50
 -12  -1   1  174.18   18.60
 -12  -1   1  178.98   16.50
 -12  -1   1  183.98   16.80
 -12  -1   1  166.08   32.60
 -12  -1   1  172.98   14.90
  11   1  -1  145.09   13.40
  11   1  -1  155.28    7.50
  11   1  -1  152.28   15.20
  11   1  -1  160.78   15.10
  11   1  -1  178.88   30.00
  11   1  -1  133.69   12.30
 -11  -1   1  164.88   15.40
 -11  -1   1  128.89   13.40
 -11  -1   1  149.99   13.20
 -11  -1   1  134.99   31.50
 -11  -1   1  153.58   14.00
  10   1  -1 2039.70   62.09
  10   1  -1 2054.99   84.99
  10   1  -1 2106.79   60.49
  10   1  -1 2068.79   60.39
  10   1  -1 2156.18   62.49
  10   1  -1 2083.89   54.49
 -10  -1   1 2185.28   62.19
 -10  -1   1 2093.49   59.79
 -10  -1   1 1981.80   60.09
 -10  -1   1 2077.79   89.09
 -10  -1   1 2066.09   61.89
   9   1  -1 1655.63   50.09
   9   1  -1 1580.54   48.40
   9   1  -1 1721.73   48.60
   9   1  -1 1668.83   80.19
   9   1  -1 1632.04   43.30
   9   1  -1 1664.73   49.80
  -9  -1   1 1657.53   48.00
  -9  -1   1 1603.54   48.30
  -9  -1   1 1722.13   49.90
  -9  -1   1 1535.45   71.79
  -9  -1   1 1598.54   49.30
   8   1  -1  747.73   21.00
   8   1  -1  739.83   26.20
   8   1  -1  728.33   25.50
   8   1  -1  739.53   26.20
   8   1  -1  721.03   41.50
   8   1  -1  773.22   25.00
  -8  -1   1  736.33   25.20
  -8  -1   1  715.93   25.90
  -8  -1   1  783.12   25.40
  -8  -1   1  800.32   26.40
  -8  -1   1  676.33   41.40
   7   1  -1  803.82   41.40
   7   1  -1  825.22   26.00
   7   1  -1  777.32   26.90
   7   1  -1  833.32   22.70
   7   1  -1  791.12   26.40
   7   1  -1  879.71   27.70
  -7  -1   1  803.22   26.00
  -7  -1   1  799.02   27.00
  -7  -1   1  881.01   27.40
  -7  -1   1  855.31   43.20
  -7  -1   1  821.82   26.40
   6   1  -1 2403.16   66.59
   6   1  -1 2482.95   65.29
   6   1  -1 2592.44   82.79
   6   1  -1 2539.95   62.69
   6   1  -1 2430.86   66.09
   6   1  -1 2420.66   65.59
  -6  -1   1 2421.76   65.79
  -6  -1   1 2361.96   82.19
  -6  -1   1 2386.76   65.09
  -6  -1   1 2398.36   62.39
  -6  -1   1 2526.55   66.69
  -6  -1   1 2378.56   65.99
   5   1  -1  615.94   29.90
   5   1  -1  613.54   18.70
   5   1  -1  617.94   16.90
   5   1  -1  621.54   19.90
   5   1  -1  592.14   19.40
  -5  -1   1  593.94   19.50
  -5  -1   1  619.44   30.60
  -5  -1   1  614.64   16.70
  -5  -1   1  627.14   19.80
  -5  -1   1  589.34   19.00
   4   1  -1   21.90    2.80
   4   1  -1   20.90    2.10
   4   1  -1   19.70    3.50
   4   1  -1   21.30    7.30
   4   1  -1   17.10    3.30
   4   1  -1   19.80    3.00
  -4  -1   1   17.00    3.20
  -4  -1   1   13.40    6.40
  -4  -1   1   22.00    2.00
  -4  -1   1   20.70    3.40
  -4  -1   1   19.60    2.70
   3   1  -1  461.15   20.60
   3   1  -1  482.45   13.20
   3   1  -1  490.25   13.50
   3   1  -1  473.05   14.70
   3   1  -1  453.35   14.00
   3   1  -1  478.45   14.20
  -3  -1   1  472.85   13.10
  -3  -1   1  466.95   14.30
  -3  -1   1  500.85   14.80
  -3  -1   1  475.55   21.10
  -3  -1   1  455.45   13.90
   2   1  -1 2145.99   56.89
   2   1  -1 2192.38   56.09
   2   1  -1 2186.88   60.99
   2   1  -1 2116.09   55.39
   2   1  -1 2092.69   56.79
   2   1  -1 2247.18   55.19
  -2  -1   1 2226.68   54.59
  -2  -1   1 2205.18   61.69
  -2  -1   1 2113.79   55.49
  -2  -1   1 2156.88   55.39
  -2  -1   1 2202.98   56.89
   1   1  -1  336.17    9.80
   1   1  -1  345.07   12.70
  -1  -1   1  341.47   12.60
  -1  -1   1  378.66   12.00
   0   1  -1 7190.78  183.18
   0  -1   1 7057.59  182.98
  -1   1  -1 3671.93   94.99
  -1   1  -1 3722.63   94.99
  -1   1  -1 3786.02   94.79
  -1   1  -1 3708.03   95.09
  -1   1  -1 3737.93   94.79
   1  -1   1 3711.43   94.99
   1  -1   1 3851.51  103.19
   1  -1   1 3778.42   94.29
   1  -1   1 3748.72  102.19
   1  -1   1 3657.53   95.09
  -2   1  -1   55.29    3.60
  -2   1  -1   50.39    4.70
  -2   1  -1   53.09    9.00
  -2   1  -1   48.70    4.60
  -2   1  -1   59.79    3.60
   2  -1   1   45.00    8.20
   2  -1   1   57.19    3.60
   2  -1   1   55.69    4.70
   2  -1   1   55.29    4.10
   2  -1   1   56.79    4.90
   2  -1   1   66.69    3.90
  -3   1  -1 1370.16   36.10
  -3   1  -1 1272.77   47.80
  -3   1  -1 1316.27   35.40
  -3   1  -1 1282.67   34.90
  -3   1  -1 1273.77   36.00
  -3   1  -1 1263.07   36.30
   3  -1   1 1294.07   35.50
   3  -1   1 1320.17   35.00
   3  -1   1 1274.67   36.20
   3  -1   1 1332.67   49.20
   3  -1   1 1268.17   36.20
  -4   1  -1  289.17   11.00
  -4   1  -1  296.97   11.60
  -4   1  -1  281.77   12.00
  -4   1  -1  276.57   13.70
  -4   1  -1  279.57   10.60
  -4   1  -1  297.27   22.00
   4  -1   1  292.37   11.20
   4  -1   1  282.27   12.20
   4  -1   1  291.97   11.70
   4  -1   1  286.37   21.60
   4  -1   1  283.77   10.70
   4  -1   1  283.57   12.20
  -5   1  -1   21.30    4.90
  -5   1  -1   19.30    4.30
  -5   1  -1   27.90    4.80
  -5   1  -1   18.10    5.30
  -5   1  -1   23.00    5.40
  -5   1  -1   24.60    9.40
   5  -1   1   20.30    4.30
   5  -1   1   19.60    5.40
   5  -1   1   31.00   11.60
   5  -1   1   22.60    5.60
   5  -1   1   22.10    4.70
   5  -1   1   18.00    3.50
  -6   1  -1  709.63   23.80
  -6   1  -1  754.72   26.30
  -6   1  -1  756.12   42.30
  -6   1  -1  780.32   25.40
  -6   1  -1  752.62   25.60
  -6   1  -1  785.42   25.00
   6  -1   1  778.02   26.10
   6  -1   1  833.92   43.00
   6  -1   1  760.32   25.40
   6  -1   1  753.82   24.10
   6  -1   1  714.43   21.60
   6  -1   1  804.12   26.60
   6  -1   1  738.73   25.00
  -7   1  -1    4.90   11.90
  -7   1  -1    4.20    5.40
  -7   1  -1   -1.10    4.00
  -7   1  -1    3.40    4.80
  -7   1  -1    6.80    5.50
  -7   1  -1    3.30    3.90
   7  -1   1   -0.80   10.60
   7  -1   1    3.80    3.80
   7  -1   1   -0.90    5.60
   7  -1   1    0.90    4.30
   7  -1   1    4.00    4.60
   7  -1   1    1.30    2.40
   7  -1   1    3.00    5.90
  -8   1  -1  272.37   14.40
  -8   1  -1  276.87   14.20
  -8   1  -1  237.18   13.20
  -8   1  -1  260.97   15.80
  -8   1  -1  285.57   32.50
   8  -1   1  286.57   30.70
   8  -1   1  272.97   14.10
   8  -1   1  249.38   15.80
   8  -1   1  263.77   15.70
   8  -1   1  251.07   14.30
   8  -1   1  282.07   10.50
   8  -1   1  290.87   14.60
  -9   1  -1 1205.78   38.40
  -9   1  -1 1250.67   40.10
  -9   1  -1 1117.59   65.39
  -9   1  -1 1316.97   40.10
  -9   1  -1 1202.98   41.20
   9  -1   1 1206.58   40.40
   9  -1   1 1324.07   36.40
   9  -1   1 1189.78   63.79
   9  -1   1 1200.18   40.00
   9  -1   1 1262.97   40.50
   9  -1   1 1208.48   41.40
 -10   1  -1  571.74   26.40
 -10   1  -1  550.84   23.30
 -10   1  -1  600.94   24.50
 -10   1  -1  684.23   51.39
 -10   1  -1  580.94   25.10
  10  -1   1  563.14   26.60
  10  -1   1  557.24   25.40
  10  -1   1  545.05   24.40
  10  -1   1  611.94   18.70
  10  -1   1  598.24   25.00
  10  -1   1  588.94   47.00
 -11   1  -1  147.59   16.00
 -11   1  -1  174.08   14.30
 -11   1  -1  135.99   14.20
 -11   1  -1  152.28   34.30
  11  -1   1  145.89   14.70
  11  -1   1  160.88   35.50
  11  -1   1  171.98   17.00
  11  -1   1  171.58   17.10
  11  -1   1  172.88    9.10
  11  -1   1  165.98   14.10
 -12   1  -1  475.55   24.30
 -12   1  -1  458.65   23.20
 -12   1  -1  455.65   26.00
 -12   1  -1  609.64   62.89
 -12   1  -1  457.95   22.80
  12  -1   1  481.75   26.90
  12  -1   1  481.45   51.19
  12  -1   1  464.45   24.80
  12  -1   1  457.85   24.10
  12  -1   1  453.35   16.20
  12  -1   1  458.35   24.00
 -13   1  -1  315.57   54.99
 -13   1  -1  336.97   24.30
 -13   1  -1  351.46   21.40
 -13   1  -1  327.17   20.90
 -13   1  -1  347.17   22.50
  13  -1   1  314.27   21.00
  13  -1   1  220.88   40.90
  13  -1   1  347.97   13.50
  13  -1   1  327.97   22.90
  13  -1   1  361.66   25.10
  13  -1   1  335.97   22.00
 -14   1  -1  224.38   18.40
 -14   1  -1  240.38   20.50
 -14   1  -1  212.98   19.40
 -14   1  -1  275.07   24.20
  14  -1   1  217.88   21.70
  14  -1   1  199.38   20.40
  14  -1   1  247.18   23.50
  14  -1   1  252.17   20.10
 -15   1  -1  144.39   17.40
 -15   1  -1  157.58   21.70
 -15   1  -1  198.38   20.90
 -15   1  -1  155.18   17.80
  15  -1   1  194.78   26.10
  15  -1   1  164.18   18.70
  15  -1   1  193.88   20.90
  16   0  -1  561.34   45.20
  16   0  -1  607.64   33.60
  16   0  -1  631.84   31.80
 -16   0   1  650.43   35.50
 -16   0   1  677.93   34.10
 -16   0   1  607.34   31.60
 -16   0   1  599.44   31.50
  15   0  -1  482.75   27.60
  15   0  -1  557.04   29.70
  15   0  -1  551.84   31.90
  15   0  -1  506.55   29.20
 -15   0   1  490.95   27.40
 -15   0   1  519.65   27.80
 -15   0   1  542.05   30.60
 -15   0   1  545.95   28.30
  14   0  -1  501.05   28.50
  14   0  -1  468.65   25.60
  14   0  -1  466.65   26.60
  14   0  -1  462.35   26.00
 -14   0   1  493.25   26.20
 -14   0   1  469.65   27.60
 -14   0   1  453.45   25.20
 -14   0   1  479.95   25.50
  13   0  -1  141.19   15.70
  13   0  -1  160.08   16.10
  13   0  -1  124.29   31.90
  13   0  -1  169.08   16.20
  13   0  -1  150.88   17.00
 -13   0   1  159.08   16.70
 -13   0   1  138.69   40.50
 -13   0   1  172.28   18.10
 -13   0   1  170.08   16.70
 -13   0   1  157.98   15.40
  12   0  -1  298.17   19.80
  12   0  -1  315.07   21.20
  12   0  -1  347.17   41.50
  12   0  -1  311.37   19.10
  12   0  -1  329.17   20.10
 -12   0   1  357.76   19.90
 -12   0   1  308.87   20.00
 -12   0   1  338.87   50.89
 -12   0   1  296.57   20.90
 -12   0   1  313.87   19.00
  11   0  -1  359.06   22.70
  11   0  -1  371.56   18.70
  11   0  -1  359.96   20.10
  11   0  -1  314.27   20.10
  11   0  -1  361.76   38.60
 -11   0   1  355.26   43.50
 -11   0   1  321.27   20.00
 -11   0   1  338.77   18.20
 -11   0   1  351.76   18.80
 -11   0   1  310.67   18.90
  10   0  -1   28.60    9.80
  10   0  -1   45.10    8.60
  10   0  -1   32.50    7.00
  10   0  -1   15.40   16.90
  10   0  -1   38.30    9.30
 -10   0   1   28.20    8.30
 -10   0   1   35.00    8.20
 -10   0   1   27.70    7.10
 -10   0   1   20.50    8.20
 -10   0   1   46.60   19.50
   9   0  -1   95.69    9.80
   9   0  -1  107.49   11.60
   9   0  -1   99.89   20.90
   9   0  -1  108.49   11.70
   9   0  -1   91.39    9.80
  -9   0   1  116.39   10.40
  -9   0   1  112.29   11.50
  -9   0   1   97.49   11.20
  -9   0   1  101.89   22.00
  -9   0   1   95.99   10.20
   8   0  -1  817.72   29.50
   8   0  -1  887.71   29.40
   8   0  -1  874.21   23.90
   8   0  -1  863.31   28.80
   8   0  -1  909.21   48.00
   8   0  -1  857.21   29.90
  -8   0   1  895.71   29.60
  -8   0   1  887.41   29.90
  -8   0   1  818.62   28.20
  -8   0   1  965.20   28.90
  -8   0   1  872.41   28.70
  -8   0   1  948.21   71.49
   7   0  -1  168.58    6.30
   7   0  -1  153.38    9.90
   7   0  -1  168.88   11.40
   7   0  -1  177.58   11.40
   7   0  -1  197.78   22.30
  -7   0   1  188.68   10.20
  -7   0   1  167.88   11.30
  -7   0   1  168.28   23.00
  -7   0   1  151.98    9.90
  -7   0   1  163.28   10.30
  -7   0   1  160.98   10.80
   6   0  -1  809.02   21.80
   6   0  -1  783.52   26.10
   6   0  -1  797.32   26.30
   6   0  -1  825.22   25.90
   6   0  -1  827.82   25.50
   6   0  -1  852.91   40.20
  -6   0   1  816.92   25.30
  -6   0   1  801.52   25.50
  -6   0   1  788.92   26.00
  -6   0   1  861.31   25.40
  -6   0   1  788.92   39.90
  -6   0   1  838.72   26.20
   5   0  -1 1368.96   51.69
   5   0  -1 1344.07   38.90
   5   0  -1 1387.06   39.40
   5   0  -1 1445.26   39.00
   5   0  -1 1369.76   39.70
  -5   0   1 1353.16   39.30
  -5   0   1 1411.06   38.90
  -5   0   1 1415.46   53.19
  -5   0   1 1380.66   39.60
  -5   0   1 1403.16   38.80
  -5   0   1 1480.85   38.90
   4   0  -1 1121.19   31.80
   4   0  -1 1134.79   31.70
   4   0  -1 1120.49   32.50
   4   0  -1 1139.09   41.90
   4   0  -1 1204.58   31.70
  -4   0   1 1122.79   42.50
  -4   0   1 1111.29   32.20
  -4   0   1 1176.18   31.50
  -4   0   1 1112.09   31.50
  -4   0   1 1132.79   31.50
   3   0  -1 1195.38   43.40
   3   0  -1 1113.99   31.20
   3   0  -1 1119.49   31.80
   3   0  -1 1191.18   31.20
  -3   0   1 1226.78   32.00
  -3   0   1 1139.89   31.10
  -3   0   1 1103.59   31.30
  -3   0   1 1132.29   39.40
  -3   0   1 1208.38   31.20
   2   0  -1  563.04   15.10
   2   0  -1  528.85   19.90
   2   0  -1  564.04   15.80
   2   0  -1  522.95   15.20
  -2   0   1  536.15   15.30
  -2   0   1  539.85   15.20
  -2   0   1  576.04   15.80
  -2   0   1  578.44   15.20
  -2   0   1  535.85   20.10
   1   0   1    2.60    1.70
  -2   0  -1   48.80    3.80
  -2   0  -1   53.79    3.10
  -2   0  -1   57.69    4.00
  -2   0  -1   69.79    9.00
  -2   0  -1   51.99    3.30
   2   0   1   54.79    4.00
   2   0   1   55.59    3.40
   2   0   1   65.29    8.40
   2   0   1   58.59    3.20
   2   0   1   59.19    4.00
  -3   0  -1  434.76   13.00
  -3   0  -1  387.56   21.20
  -3   0  -1  402.56   13.40
  -3   0  -1  402.56   13.50
  -3   0  -1  399.16   12.70
   3   0   1  399.06   21.10
   3   0   1  412.46   13.20
   3   0   1  413.56   13.60
   3   0   1  408.46   12.90
   3   0   1  412.76   12.70
   3   0   1  393.46   13.40
  -4   0  -1 6243.08  171.38
  -4   0  -1 6681.23  183.98
  -4   0  -1 6667.33  167.88
  -4   0  -1 6410.06  168.18
   4   0   1 6621.84  169.58
   4   0   1 6522.15  167.98
   4   0   1 6708.33  167.18
   4   0   1 6676.93  182.88
   4   0   1 6783.22  165.78
   4   0   1 6651.03  168.28
  -5   0  -1 1546.65   44.60
  -5   0  -1 1481.65   44.90
  -5   0  -1 1567.94   43.90
  -5   0  -1 1690.43   44.80
  -5   0  -1 1502.05   60.09
  -5   0  -1 1638.94   44.60
   5   0   1 1595.44   45.30
   5   0   1 1565.64   44.70
   5   0   1 1643.44   44.80
   5   0   1 1693.03   42.20
   5   0   1 1649.63   60.69
   5   0   1 1672.23   44.10
   5   0   1 1567.24   47.00
  -6   0  -1   20.50    5.70
  -6   0  -1   22.10    4.30
  -6   0  -1   15.50    5.50
  -6   0  -1   27.30    4.80
  -6   0  -1   24.00   11.20
   6   0   1   30.10    3.30
   6   0   1   24.40    5.20
   6   0   1   38.00    6.00
   6   0   1   24.40    6.10
   6   0   1   13.90    5.50
   6   0   1   16.90   10.80
   6   0   1   21.20    4.40
  -7   0  -1 1708.13   49.99
  -7   0  -1 1738.43   49.20
  -7   0  -1 1667.53   48.00
  -7   0  -1 1644.14   70.69
  -7   0  -1 1749.82   49.00
   7   0   1 1777.82   48.30
   7   0   1 1689.13   68.99
   7   0   1 1572.74   52.39
   7   0   1 1645.94   49.00
   7   0   1 1754.62   45.20
   7   0   1 1692.53   49.10
   7   0   1 1719.43   49.40
  -8   0  -1 1836.42   78.49
  -8   0  -1 1724.53   51.69
  -8   0  -1 1846.62   53.09
  -8   0  -1 1801.62   54.19
  -8   0  -1 1930.71   53.39
   8   0   1 1856.31   54.49
   8   0   1 1801.72   53.29
   8   0   1 1830.42   48.50
   8   0   1 1795.32   53.39
   8   0   1 1804.92   53.19
   8   0   1 1851.91   75.69
  -9   0  -1 1845.42   83.69
  -9   0  -1 1880.41   57.29
  -9   0  -1 1858.41   54.79
  -9   0  -1 1943.21   55.89
  -9   0  -1 2024.70   56.59
   9   0   1 1900.21   82.29
   9   0   1 1858.71   56.49
   9   0   1 1983.10   52.29
   9   0   1 1917.11   56.39
   9   0   1 1836.02   57.29
   9   0   1 1866.01   56.09
 -10   0  -1  490.05   22.30
 -10   0  -1  470.95   21.00
 -10   0  -1  497.75   21.60
 -10   0  -1  471.15   43.70
 -10   0  -1  479.85   23.20
  10   0   1  485.95   21.90
  10   0   1  490.25   21.90
  10   0   1  502.25   22.80
  10   0   1  491.65   16.30
  10   0   1  489.55   40.80
  10   0   1  494.25   23.70
 -11   0  -1    2.60    8.30
 -11   0  -1   -0.30    7.30
 -11   0  -1  -17.80   18.80
 -11   0  -1    8.00    6.80
 -11   0  -1    1.10    8.00
  11   0   1    0.50    8.40
  11   0   1    0.40    7.30
  11   0   1   -5.20    7.70
  11   0   1   -7.70   18.80
  11   0   1    6.60    4.00
  11   0   1    2.30    5.10
 -12   0  -1   12.90    9.70
 -12   0  -1   39.20   10.60
 -12   0  -1   16.50    7.10
 -12   0  -1   22.50    9.10
 -12   0  -1   17.90   26.20
  12   0   1   24.80    9.20
  12   0   1   34.30    5.10
  12   0   1   26.50   10.20
  12   0   1   55.89   25.60
  12   0   1   41.90    9.90
 -13   0  -1   66.19   11.50
 -13   0  -1   70.59   13.70
 -13   0  -1   71.29   12.70
 -13   0  -1   61.99   11.50
 -13   0  -1   91.59   37.10
  13   0   1   84.19    8.10
  13   0   1   60.69   35.40
  13   0   1   52.39    9.80
  13   0   1   64.29   12.10
  13   0   1   75.49   13.90
  13   0   1   63.39   13.40
 -14   0  -1  113.89   14.80
 -14   0  -1   88.49   14.50
 -14   0  -1   96.49   12.40
 -14   0  -1  104.39   16.00
  14   0   1   86.29   13.90
  14   0   1  103.69   15.60
  14   0   1   98.39   14.40
  14   0   1   80.79   36.90
  14   0   1  128.69   17.90
  14   0   1  114.19    8.70
 -15   0  -1  161.88   18.20
 -15   0  -1  190.48   20.10
 -15   0  -1  217.68   20.90
 -15   0  -1  196.98   21.90
  15   0   1  184.68   20.70
  15   0   1  199.78   22.80
  15   0   1  215.38   20.10
  15   0   1  197.88   21.00
 -16   0  -1  400.66   26.40
 -16   0  -1  491.55   32.30
 -16   0  -1  360.26   26.20
 -16   0  -1  442.06   33.80
  16   0   1  378.36   34.40
  16   0   1  401.66   27.70
  16   0   1  444.06   30.50
  15  -1  -1   56.69   13.00
  15  -1  -1   60.69   14.10
  15  -1  -1   55.79   12.60
 -15   1   1   23.60   12.40
 -15   1   1   36.00   13.00
 -15   1   1   44.60   10.40
  14  -1  -1   70.29   13.90
  14  -1  -1   73.79   11.40
  14  -1  -1   86.29   16.20
  14  -1  -1   92.69   14.80
 -14   1   1   60.49   13.00
 -14   1   1   64.09   10.20
 -14   1   1   78.19   13.60
 -14   1   1  102.99   15.70
  13  -1  -1   95.79   12.10
  13  -1  -1  146.69   16.10
  13  -1  -1  172.98   18.70
  13  -1  -1  109.89   31.60
  13  -1  -1  120.09   15.00
 -13   1   1  136.99   15.20
 -13   1   1  140.69   15.20
 -13   1   1  147.89   15.80
 -13   1   1  134.59   16.60
  12  -1  -1  271.67   20.30
  12  -1  -1  240.38   18.00
  12  -1  -1  241.08   18.00
  12  -1  -1  238.08   55.69
  12  -1  -1  237.08   19.00
 -12   1   1  209.28   41.20
 -12   1   1  265.07   17.90
 -12   1   1  286.17   20.40
 -12   1   1  255.77   17.90
 -12   1   1  274.87   19.40
  11  -1  -1  434.26   21.60
  11  -1  -1  419.16   42.10
  11  -1  -1  430.66   23.20
  11  -1  -1  412.86   22.00
  11  -1  -1  431.16   21.90
 -11   1   1  436.16   20.60
 -11   1   1  409.16   46.60
 -11   1   1  407.26   22.30
  10  -1  -1  657.73   38.00
  10  -1  -1  618.94   44.80
  10  -1  -1  589.74   25.20
  10  -1  -1  586.84   24.60
  10  -1  -1  593.44   25.30
 -10   1   1  581.14   25.70
 -10   1   1  620.94   24.80
 -10   1   1  575.24   24.40
 -10   1   1  533.65   46.70
 -10   1   1  602.44   23.50
   9  -1  -1 1570.14   48.60
   9  -1  -1 1515.75   48.30
   9  -1  -1 1610.94   47.60
   9  -1  -1 1543.55   70.59
   9  -1  -1 1553.84   47.50
  -9   1   1 1534.85   45.90
  -9   1   1 1612.64   48.00
  -9   1   1 1405.26   71.29
  -9   1   1 1469.55   46.40
  -9   1   1 1625.74   47.10
  -9   1   1 1505.05   48.10
   8  -1  -1 1846.62   56.29
   8  -1  -1 1970.50   55.59
   8  -1  -1 1921.11   56.49
   8  -1  -1 1858.81   55.19
  -8   1   1 1900.61   54.09
  -8   1   1 1861.21   55.99
  -8   1   1 1916.61   79.99
  -8   1   1 1973.80   55.19
  -8   1   1 1884.71   54.89
  -8   1   1 2022.00   56.29
   7  -1  -1  126.89   10.70
   7  -1  -1  128.19   11.00
   7  -1  -1  127.89    9.60
   7  -1  -1  149.79   22.90
   7  -1  -1  135.49    9.70
  -7   1   1  127.89    9.30
  -7   1   1  123.29    9.00
  -7   1   1   94.39   18.40
  -7   1   1  119.79   10.40
  -7   1   1  122.09   10.20
  -7   1   1  130.89    9.40
   6  -1  -1  264.87    7.90
   6  -1  -1  253.47   22.80
   6  -1  -1  234.78   12.70
   6  -1  -1  240.48   12.60
   6  -1  -1  251.37   12.20
   6  -1  -1  233.88   11.80
  -6   1   1  243.88   23.30
  -6   1   1  254.07   11.70
  -6   1   1  238.58   11.20
  -6   1   1  257.27   12.00
  -6   1   1  235.48   12.60
  -6   1   1  237.48   12.30
   5  -1  -1    9.00    1.70
   5  -1  -1    6.50    3.70
   5  -1  -1   11.10    9.00
   5  -1  -1    8.40    4.10
   5  -1  -1    5.40    4.40
  -5   1   1   13.00    4.10
  -5   1   1   17.00    8.60
  -5   1   1   12.40    3.70
  -5   1   1    7.40    4.10
  -5   1   1    9.60    4.10
  -5   1   1    8.50    3.30
   4  -1  -1   85.29    7.60
   4  -1  -1   84.99    6.40
   4  -1  -1   83.49    5.90
   4  -1  -1   92.09   13.20
   4  -1  -1   93.59    7.10
  -4   1   1   85.09    6.30
  -4   1   1   93.49   13.20
  -4   1   1   91.39    5.90
  -4   1   1   73.69    6.20
  -4   1   1   86.39    5.50
   3  -1  -1   -5.60    3.70
   3  -1  -1    4.00    2.30
   3  -1  -1    4.20    2.20
   3  -1  -1   -1.70    2.40
   3  -1  -1    1.30    1.70
  -3   1   1    3.10    2.00
  -3   1   1    0.50    2.40
  -3   1   1    2.90    2.50
  -3   1   1    1.80    4.30
  -3   1   1    2.30    1.80
  -3   1   1    1.40    1.80
   2  -1  -1 6138.79  156.38
   2  -1  -1 5731.83  148.09
  -2   1   1 6013.70  147.49
  -2   1   1 5644.33  148.09
  -2   1   1 5846.42  147.99
   1  -1  -1 2508.75   64.29
   1  -1  -1 2500.05   68.69
   1  -1  -1 2513.35   64.49
  -1   1   1 2597.44   64.59
  -1   1   1 2562.54   68.89
  -2  -1  -1  342.77   10.10
  -2  -1  -1  344.77   15.40
  -2  -1  -1  342.57   10.50
  -2  -1  -1  327.67   10.40
  -2  -1  -1  329.97   10.20
   2   1   1  345.07   10.10
   2   1   1  343.67   15.30
   2   1   1  328.17   10.30
   2   1   1  368.86    9.90
   2   1   1  340.47   10.30
  -3  -1  -1 9625.44  246.18
  -3  -1  -1 9769.32  256.57
   3   1   1 9999.00  256.37
  -4  -1  -1 3645.34  105.69
  -4  -1  -1 3455.95   90.09
  -4  -1  -1 3467.55   91.39
  -4  -1  -1 3683.93   92.09
  -4  -1  -1 3598.14   91.69
  -4  -1  -1 3459.25   91.99
   4   1   1 3298.07   91.69
   4   1   1 3731.53   90.19
   4   1   1 3684.63  104.89
   4   1   1 3630.84   91.49
   4   1   1 3526.55   91.79
   4   1   1 3599.34   91.89
   4   1   1 3427.26   91.89
  -5  -1  -1   12.70    4.20
  -5  -1  -1   -2.00    7.00
  -5  -1  -1   12.10    3.60
  -5  -1  -1   12.50    4.70
   5   1   1    8.90    4.10
   5   1   1   10.40    4.10
   5   1   1    9.30    3.80
   5   1   1   14.70    3.70
   5   1   1   16.40    7.80
   5   1   1   14.70    2.30
   5   1   1    9.40    2.70
  -6  -1  -1   88.49   16.30
  -6  -1  -1  102.89    9.20
  -6  -1  -1  101.79    9.00
  -6  -1  -1  106.09    7.90
  -6  -1  -1  112.69    7.90
   6   1   1  107.79    9.40
   6   1   1  116.49    5.70
   6   1   1  103.39    7.50
   6   1   1  110.79    9.00
   6   1   1  137.49   19.80
   6   1   1  105.29    8.20
   6   1   1  112.89    8.30
  -7  -1  -1   21.50    5.10
  -7  -1  -1   15.30    5.80
  -7  -1  -1   12.50    5.40
  -7  -1  -1   18.80    5.00
  -7  -1  -1   37.40   13.40
   7   1   1   21.60    5.20
   7   1   1   20.80    3.30
   7   1   1   23.40    4.80
   7   1   1   14.60   11.20
   7   1   1   17.00    5.80
   7   1   1   11.40    5.80
  -8  -1  -1    8.80    5.60
  -8  -1  -1   17.20   12.60
  -8  -1  -1   13.50    5.10
  -8  -1  -1    7.60    4.40
  -8  -1  -1    9.80    6.00
   8   1   1   13.40    3.20
   8   1   1   12.80    5.40
   8   1   1   -1.20    5.80
   8   1   1    4.10   10.30
   8   1   1   18.20    4.80
   8   1   1   16.30    6.00
  -9  -1  -1  388.16   35.40
  -9  -1  -1  420.56   19.10
  -9  -1  -1  412.56   17.80
  -9  -1  -1  394.26   19.10
  -9  -1  -1  409.16   18.20
   9   1   1  412.26   18.20
   9   1   1  431.96   18.70
   9   1   1  410.56   14.60
   9   1   1  401.36   34.60
   9   1   1  404.76   19.00
   9   1   1  404.66   19.60
 -10  -1  -1  911.71   31.60
 -10  -1  -1  850.31   33.10
 -10  -1  -1  952.80   32.70
 -10  -1  -1  925.11   31.90
 -10  -1  -1  926.01   58.49
  10   1   1  876.41   33.40
  10   1   1  925.31   26.90
  10   1   1  919.41   32.60
  10   1   1  904.11   32.10
  10   1   1  983.50   33.10
  10   1   1  926.11   55.19
 -11  -1  -1  813.02   32.30
 -11  -1  -1  828.32   58.49
 -11  -1  -1  808.22   30.10
 -11  -1  -1  807.22   30.30
 -11  -1  -1  817.02   30.70
  11   1   1  797.62   31.10
  11   1   1  757.92   32.10
  11   1   1  843.92   24.60
  11   1   1  852.21   55.19
  11   1   1  787.82   30.90
  11   1   1  778.32   30.20
 -12  -1  -1  398.96   52.39
 -12  -1  -1  421.06   22.10
 -12  -1  -1  428.06   21.50
  12   1   1  425.56   22.00
  12   1   1  425.36   25.10
  12   1   1  354.36   42.40
  12   1   1  426.36   15.40
  12   1   1  399.46   23.50
  12   1   1  420.46   22.90
 -13  -1  -1  161.48   17.80
 -13  -1  -1  137.79   14.40
 -13  -1  -1  163.78   40.90
 -13  -1  -1  176.38   15.70
 -13  -1  -1  165.78   17.40
  13   1   1  156.58   16.20
  13   1   1  166.88   18.60
  13   1   1  161.88   18.00
  13   1   1  151.18    9.80
  13   1   1   93.49   30.70
  13   1   1  142.39   15.00
 -14  -1  -1  211.78   18.10
 -14  -1  -1  247.38   20.20
 -14  -1  -1  246.88   50.99
 -14  -1  -1  225.08   22.50
 -14  -1  -1  209.98   18.90
  14   1   1  227.68   22.20
  14   1   1  243.78   21.20
  14   1   1  222.98   11.20
  14   1   1  213.78   18.80
  14   1   1  206.08   18.60
  14   1   1  200.68   39.10
 -15  -1  -1  272.17   21.70
 -15  -1  -1  280.17   25.50
 -15  -1  -1  288.17   22.70
 -15  -1  -1  271.27   21.40
  15   1   1  267.47   22.10
  15   1   1  315.37   25.50
  15   1   1  277.47   21.90
  15   1   1  260.97   12.10
  15   1   1  270.47   23.40
 -16  -1  -1  164.08   22.60
 -16  -1  -1  136.69   17.60
 -16  -1  -1  157.18   18.50
 -16  -1  -1  162.48   27.80
  16   1   1  185.48   20.60
  16   1   1  107.49   16.50
  16   1   1  135.59   17.30
  16   1   1  150.18   27.00
  15  -2  -1  193.78   20.80
  15  -2  -1  210.38   23.50
 -15   2   1  176.68   19.60
 -15   2   1  177.58   17.90
 -15   2   1  152.18   17.40
 -15   2   1  168.08   21.10
  14  -2  -1  248.98   21.60
  14  -2  -1  274.87   24.40
  14  -2  -1  187.58   20.10
  14  -2  -1  220.38   20.70
 -14   2   1  223.48   21.80
 -14   2   1  227.38   20.30
 -14   2   1  212.58   19.30
 -14   2   1  241.38   22.60
  13  -2  -1  130.29   15.70
  13  -2  -1  174.28   19.40
  13  -2  -1  166.38   17.60
  13  -2  -1  156.78   18.70
 -13   2   1  180.88   18.60
 -13   2   1  156.58   15.90
 -13   2   1  148.99   17.70
 -13   2   1  147.79   16.30
  12  -2  -1  112.79   32.90
  12  -2  -1   88.89   14.30
  12  -2  -1  107.39   14.50
  12  -2  -1   91.99   14.20
  12  -2  -1   80.79   13.00
 -12   2   1   73.39   11.10
 -12   2   1   82.19   12.80
 -12   2   1   72.19   13.40
 -12   2   1   83.49   12.20
 -12   2   1   74.79   35.80
  11  -2  -1   23.80   22.60
  11  -2  -1    7.20    8.70
  11  -2  -1   -4.20    8.50
  11  -2  -1    7.10    6.40
  11  -2  -1    7.70    6.80
 -11   2   1   27.50   30.80
 -11   2   1   -3.00    8.70
 -11   2   1   -1.50    7.50
 -11   2   1    4.90    7.80
 -11   2   1   -0.50    6.10
  10  -2  -1   59.09    9.50
  10  -2  -1   27.80    9.40
  10  -2  -1   39.60   18.90
  10  -2  -1   48.40   13.60
  10  -2  -1   55.19   10.60
 -10   2   1   34.20    9.40
 -10   2   1   33.70    7.50
 -10   2   1   87.69   27.80
 -10   2   1   27.50    8.80
 -10   2   1   37.70    8.00
 -10   2   1   40.70    8.20
   9  -2  -1  150.38   13.80
   9  -2  -1  144.79   12.50
   9  -2  -1  145.49   26.70
   9  -2  -1  155.88   12.50
   9  -2  -1  163.58   14.10
  -9   2   1  152.28   11.80
  -9   2   1  153.88   13.60
  -9   2   1  131.99   13.50
  -9   2   1  155.28   12.20
  -9   2   1  154.68   12.30
  -9   2   1  146.59   27.10
   8  -2  -1  318.27   10.40
   8  -2  -1  308.37   30.80
   8  -2  -1  322.47   16.40
   8  -2  -1  301.07   16.00
   8  -2  -1  339.87   17.80
   8  -2  -1  325.47   17.00
  -8   2   1  314.67   14.60
  -8   2   1  369.16   16.50
  -8   2   1  321.17   16.50
  -8   2   1  351.66   16.20
  -8   2   1  327.17   17.10
  -8   2   1  302.17   32.90
   7  -2  -1  766.22   27.00
   7  -2  -1  782.62   27.30
   7  -2  -1  761.32   21.30
   7  -2  -1  789.82   27.60
   7  -2  -1  765.72   44.50
   7  -2  -1  777.72   26.80
  -7   2   1  790.32   26.70
  -7   2   1  744.43   26.50
  -7   2   1  810.42   26.70
  -7   2   1  789.12   27.50
  -7   2   1  740.13   24.80
   6  -2  -1  726.73   24.70
   6  -2  -1  704.23   24.10
   6  -2  -1  685.53   24.30
   6  -2  -1  732.53   40.50
   6  -2  -1  681.03   24.60
  -6   2   1  729.43   24.10
  -6   2   1  724.33   40.70
  -6   2   1  703.83   24.00
  -6   2   1  716.33   22.60
  -6   2   1  695.23   24.10
  -6   2   1  717.53   24.80
   5  -2  -1  545.45   19.70
   5  -2  -1  548.35   32.60
   5  -2  -1  536.25   19.30
   5  -2  -1  529.15   19.30
   5  -2  -1  516.15   18.90
  -5   2   1  524.45   19.50
  -5   2   1  526.15   32.20
  -5   2   1  552.64   19.10
  -5   2   1  545.05   19.30
  -5   2   1  530.25   17.40
  -5   2   1  565.94   19.00
   4  -2  -1  290.87   12.30
   4  -2  -1  306.07   12.20
   4  -2  -1  266.17   20.90
   4  -2  -1  313.17   11.00
   4  -2  -1  290.07   12.00
   4  -2  -1  283.47   12.20
  -4   2   1  288.47   21.30
  -4   2   1  283.77   11.80
  -4   2   1  327.37   12.20
  -4   2   1  300.67   10.70
  -4   2   1  293.57   12.40
  -4   2   1  301.97   12.30
   3  -2  -1 3415.56   84.09
   3  -2  -1 3223.48   85.49
   3  -2  -1 3315.67   85.89
   3  -2  -1 3216.38   98.29
   3  -2  -1 3291.17   87.29
   3  -2  -1 3309.27   85.59
  -3   2   1 3253.97   85.29
  -3   2   1 3301.97   85.49
  -3   2   1 3225.58   85.59
  -3   2   1 3300.37   99.09
  -3   2   1 3270.37   83.89
  -3   2   1 3272.97   85.69
   2  -2  -1 5755.52  147.59
   2  -2  -1 6055.09  146.29
   2  -2  -1 5697.93  147.59
   2  -2  -1 5819.12  147.79
   2  -2  -1 6014.00  146.19
   2  -2  -1 5872.51  158.28
  -2   2   1 5627.24  147.69
  -2   2   1 5829.62  146.19
  -2   2   1 5722.23  147.59
   1  -2  -1   22.70    2.80
   1  -2  -1   26.20    1.90
   1  -2  -1   20.50    2.10
   1  -2  -1   21.60    2.70
  -1   2   1   28.10    3.20
  -1   2   1   20.00    2.40
  -1   2   1   25.50    2.30
  -1   2   1   22.20    1.80
  -1   2   1   25.00    2.90
  -1   2   1   21.50    5.10
   0  -2  -1 1576.64   40.30
   0  -2  -1 1555.84   40.50
   0  -2  -1 1529.05   40.40
   0   2   1 1537.15   40.60
   0   2   1 1554.94   41.40
   0   2   1 1597.84   45.30
   0   2   1 1577.74   40.30
  -1  -2  -1  159.58    5.30
  -1  -2  -1  154.38    5.50
   1   2   1  146.99    5.30
   1   2   1  145.49    8.20
   1   2   1  151.08    5.20
   1   2   1  154.58    5.20
  -2  -2  -1   12.00    1.50
  -2  -2  -1   11.10    2.00
  -2  -2  -1   10.60    1.80
  -2  -2  -1   14.80    2.50
  -2  -2  -1   13.00    2.30
  -2  -2  -1   12.20    2.20
  -2  -2  -1    8.90    2.70
   2   2   1   12.10    2.90
   2   2   1   12.20    1.90
   2   2   1   10.20    2.00
   2   2   1   13.60    1.50
   2   2   1    6.50    3.80
   2   2   1   12.30    2.20
   2   2   1   12.50    1.20
   2   2   1   10.80    2.00
  -3  -2  -1    3.40    3.10
  -3  -2  -1    0.90    2.40
  -3  -2  -1    6.80    2.60
  -3  -2  -1    0.50    3.80
  -3  -2  -1    6.50    2.70
  -3  -2  -1    2.80    1.60
   3   2   1    3.30    2.40
   3   2   1    1.20    2.60
   3   2   1    2.60    2.50
   3   2   1    5.30    1.80
   3   2   1    6.90    4.70
  -4  -2  -1  101.39    6.80
  -4  -2  -1  112.09    6.50
  -4  -2  -1  131.29    7.00
  -4  -2  -1  119.09    6.20
  -4  -2  -1  123.59   17.70
  -4  -2  -1  112.39    5.10
   4   2   1  104.59    6.60
   4   2   1  127.39    5.40
   4   2   1  116.59    6.50
   4   2   1  125.49   13.90
   4   2   1   96.19    6.60
  -5  -2  -1 1775.62   50.69
  -5  -2  -1 1768.92   64.39
  -5  -2  -1 1875.01   48.80
  -5  -2  -1 2012.50   51.79
  -5  -2  -1 1896.81   50.29
  -5  -2  -1 1892.71   50.49
   5   2   1 1849.02   63.79
   5   2   1 1976.70   49.00
   5   2   1 1822.42   51.09
   5   2   1 1787.72   50.59
   5   2   1 1832.32   50.49
  -6  -2  -1 4727.83  122.89
  -6  -2  -1 4789.42  125.19
  -6  -2  -1 4912.41  125.99
  -6  -2  -1 4835.92  124.89
  -6  -2  -1 4896.51  145.39
  -6  -2  -1 4767.72  125.79
   6   2   1 4713.73  125.89
   6   2   1 4870.41  125.69
   6   2   1 5015.50  143.89
   6   2   1 4937.21  125.39
   6   2   1 4972.50  122.99
   6   2   1 4644.94  125.49
  -7  -2  -1  275.47   14.00
  -7  -2  -1  274.57   13.00
  -7  -2  -1  264.47   12.70
  -7  -2  -1  268.37   10.30
  -7  -2  -1  269.97   25.90
  -7  -2  -1  280.87   13.40
   7   2   1  268.67   24.50
   7   2   1  288.17   12.70
   7   2   1  305.57   13.40
   7   2   1  282.07   13.60
   7   2   1  266.27   13.60
   7   2   1  280.87   10.30
  -8  -2  -1 1005.60   52.19
  -8  -2  -1 1025.30   33.70
  -8  -2  -1 1009.60   32.40
  -8  -2  -1 1089.59   32.70
  -8  -2  -1 1058.09   33.30
   8   2   1 1003.30   33.10
   8   2   1 1059.09   51.69
   8   2   1 1074.29   33.20
   8   2   1 1030.00   33.80
   8   2   1 1051.09   29.30
   8   2   1 1009.40   32.60
  -9  -2  -1  886.61   30.10
  -9  -2  -1  844.62   31.90
  -9  -2  -1  992.30   53.69
  -9  -2  -1  864.31   30.70
  -9  -2  -1  857.21   29.30
   9   2   1  872.81   29.60
   9   2   1  882.91   30.80
   9   2   1  910.01   50.09
   9   2   1  843.52   30.60
   9   2   1  901.51   30.10
   9   2   1  850.61   30.00
 -10  -2  -1 1218.08   37.80
 -10  -2  -1 1156.68   39.10
 -10  -2  -1 1169.78   63.29
 -10  -2  -1 1185.08   38.60
 -10  -2  -1 1112.59   37.50
  10   2   1 1147.99   91.39
  10   2   1 1182.28   39.00
  10   2   1 1205.98   33.40
  10   2   1 1086.69   37.50
  10   2   1 1196.18   39.70
  10   2   1 1206.58   38.40
 -11  -2  -1   62.89   22.30
 -11  -2  -1   87.19   11.00
 -11  -2  -1   56.29    7.50
 -11  -2  -1   88.39   11.90
 -11  -2  -1   63.29    8.90
  11   2   1   83.89    7.70
  11   2   1   70.79   11.70
  11   2   1   98.09   11.80
  11   2   1   70.89    9.20
  11   2   1   73.49   11.30
  11   2   1  115.59   27.40
 -12  -2  -1   35.80    9.10
 -12  -2  -1   53.19   22.80
 -12  -2  -1   17.40    9.30
 -12  -2  -1   18.20    8.40
 -12  -2  -1   21.30    9.40
  12   2   1   55.29   21.80
  12   2   1   31.20    5.30
  12   2   1   36.20    9.70
  12   2   1   25.00    9.90
  12   2   1   26.40   10.30
  12   2   1   38.30    9.60
 -13  -2  -1  181.38   40.90
 -13  -2  -1  128.09   14.00
 -13  -2  -1  158.18   16.80
 -13  -2  -1  158.38   15.70
 -13  -2  -1  125.09   16.00
  13   2   1  133.29    9.50
  13   2   1  136.09   18.50
  13   2   1  131.39   15.00
  13   2   1  103.09   32.50
  13   2   1  153.68   15.20
  13   2   1  164.18   17.50
 -14  -2  -1   32.90    8.60
 -14  -2  -1   33.80   12.00
 -14  -2  -1   54.99   36.50
 -14  -2  -1   48.40   12.00
 -14  -2  -1   28.80   11.80
  14   2   1   29.10    9.70
  14   2   1   35.90   12.10
  14   2   1   31.20    5.80
  14   2   1   54.69   13.10
  14   2   1   35.50   10.10
  14   2   1   -4.80   50.49
 -15  -2  -1   59.29   13.40
 -15  -2  -1   29.40   12.20
 -15  -2  -1   47.30   13.90
 -15  -2  -1   43.60   12.40
  15   2   1   46.90   32.10
  15   2   1   56.29   13.80
  15   2   1   41.70   13.90
  15   2   1   46.50    6.60
  15   2   1   35.40   10.70
  15   2   1   43.10   10.80
 -16  -2  -1  130.39   17.70
 -16  -2  -1  135.09   20.50
 -16  -2  -1  114.59   15.30
 -16  -2  -1  118.69   16.20
  16   2   1  159.08   24.50
  16   2   1  145.49   20.40
  16   2   1  118.39   17.30
  16   2   1  123.79   16.50
 -17  -2  -1  354.86   26.30
 -17  -2  -1  435.66   28.70
 -17  -2  -1  366.76   25.50
 -17  -2  -1  397.46   32.80
  17   2   1  338.67   27.30
  17   2   1  391.26   31.00
  14  -3  -1    1.50    9.70
  14  -3  -1    9.30   11.70
 -14   3   1    8.50   10.00
 -14   3   1    5.90   15.10
 -14   3   1   12.90   11.30
 -14   3   1    1.10    7.60
  13  -3  -1   95.79   15.10
  13  -3  -1   73.19   13.00
 -13   3   1  102.99   13.30
 -13   3   1  109.39   14.90
 -13   3   1  121.79   17.20
 -13   3   1   90.69   12.80
  12  -3  -1  642.34   29.70
  12  -3  -1  690.13   31.80
  12  -3  -1  564.84   54.09
  12  -3  -1  596.84   29.10
 -12   3   1  637.94   27.20
 -12   3   1  675.53   29.80
 -12   3   1  630.04   30.50
 -12   3   1  645.54   28.80
  11  -3  -1 1117.89   41.00
  11  -3  -1 1124.39   40.50
  11  -3  -1 1144.09   42.00
  11  -3  -1 1064.99   40.20
 -11   3   1 1123.99   39.70
 -11   3   1 1170.68   40.40
 -11   3   1 1124.99   37.70
 -11   3   1 1003.90   72.49
 -11   3   1 1155.88   39.90
 -11   3   1 1102.69   41.60
  10  -3  -1  109.99   13.60
  10  -3  -1  112.79   13.00
  10  -3  -1  100.39   14.90
  10  -3  -1   99.99   27.40
  10  -3  -1  113.09   13.40
 -10   3   1  104.59   11.10
 -10   3   1  115.19   30.90
 -10   3   1  100.09   13.00
 -10   3   1  112.19   12.60
 -10   3   1  128.79   20.30
   9  -3  -1  941.01   57.09
   9  -3  -1  927.81   34.40
   9  -3  -1  939.61   34.20
   9  -3  -1  919.71   34.10
   9  -3  -1  978.60   26.50
   9  -3  -1 1023.10   42.90
  -9   3   1  933.71   33.90
  -9   3   1  999.40   61.39
  -9   3   1  992.60   34.00
  -9   3   1  997.40   34.10
  -9   3   1  903.11   34.60
  -9   3   1  948.51   31.60
   8  -3  -1  955.20   33.60
   8  -3  -1  944.11   32.70
   8  -3  -1  876.01   53.49
   8  -3  -1  972.40   33.30
   8  -3  -1  948.21   32.80
   8  -3  -1  944.11   25.90
  -8   3   1  949.01   32.20
  -8   3   1  937.01   30.00
  -8   3   1  909.41   32.20
  -8   3   1  915.31   33.40
  -8   3   1  855.41   54.19
  -8   3   1  964.00   32.40
   7  -3  -1  862.91   49.40
   7  -3  -1  785.62   28.60
   7  -3  -1  792.12   29.30
   7  -3  -1  804.62   28.90
   7  -3  -1  847.82   29.40
  -7   3   1  825.22   49.80
  -7   3   1  907.71   29.10
  -7   3   1  823.32   28.50
  -7   3   1  873.31   28.80
  -7   3   1  788.62   29.20
  -7   3   1  823.92   26.40
   6  -3  -1 1004.10   33.40
   6  -3  -1 1037.10   33.20
   6  -3  -1 1062.49   33.30
   6  -3  -1 1016.10   52.09
   6  -3  -1 1063.19   33.50
  -6   3   1 1009.10   32.70
  -6   3   1  998.60   33.30
  -6   3   1 1000.80   30.40
  -6   3   1  975.90   51.29
  -6   3   1 1080.29   33.10
  -6   3   1 1085.69   33.10
   5  -3  -1  216.68   12.30
   5  -3  -1  242.28   23.10
   5  -3  -1  238.78   10.40
   5  -3  -1  199.38   11.60
   5  -3  -1  239.38   12.40
  -5   3   1  219.28   12.00
  -5   3   1  208.18    9.70
  -5   3   1  220.88   11.20
  -5   3   1  219.58   11.50
  -5   3   1  212.58   22.00
  -5   3   1  221.38   12.40
   4  -3  -1  208.48   21.30
   4  -3  -1  199.68   11.30
   4  -3  -1  228.38    9.40
   4  -3  -1  214.38   11.00
  -4   3   1  210.98   11.10
  -4   3   1  227.58   10.30
  -4   3   1  208.18   11.30
  -4   3   1  225.68   10.70
   3  -3  -1  554.94   19.40
   3  -3  -1  629.84   19.90
   3  -3  -1  586.24   19.80
   3  -3  -1  616.84   17.60
   3  -3  -1  626.74   17.70
   3  -3  -1  623.44   31.60
  -3   3   1  594.04   19.60
  -3   3   1  611.84   19.70
  -3   3   1  583.44   19.70
  -3   3   1  622.34   19.80
  -3   3   1  591.54   17.50
   2  -3  -1 1119.09   32.40
   2  -3  -1 1185.88   31.20
   2  -3  -1 1211.78   45.00
   2  -3  -1 1192.38   30.60
   2  -3  -1 1120.59   32.60
   2  -3  -1 1153.18   32.80
  -2   3   1 1121.39   32.70
  -2   3   1 1190.58   32.90
  -2   3   1 1136.69   30.50
   1  -3  -1 1306.47   34.20
   1  -3  -1 1325.17   33.00
   1  -3  -1 1261.57   34.90
   1  -3  -1 1244.98   35.00
   1  -3  -1 1222.88   35.00
  -1   3   1 1284.77   35.10
  -1   3   1 1324.87   34.40
  -1   3   1 1280.57   33.00
  -1   3   1 1286.97   35.20
  -1   3   1 1291.37   35.10
  -1   3   1 1279.57   44.10
   0  -3  -1  666.43   18.40
   0  -3  -1  645.04   18.40
   0  -3  -1  608.64   18.50
   0   3   1  653.63   25.30
   0   3   1  632.24   18.40
   0   3   1  645.24   18.60
   0   3   1  649.93   18.80
  -1  -3  -1 4162.18  105.29
  -1  -3  -1 4117.29  104.99
  -1  -3  -1 4098.59  105.19
  -1  -3  -1 4014.80  104.89
  -1  -3  -1 4243.38  104.99
   1   3   1 4321.27  112.59
   1   3   1 4133.19  105.09
   1   3   1 4186.18  105.39
   1   3   1 4090.19  104.79
   1   3   1 4067.89  104.99
  -2  -3  -1  109.39    5.20
  -2  -3  -1  111.49    5.40
  -2  -3  -1  120.09   10.00
  -2  -3  -1  103.49    4.20
  -2  -3  -1  107.39    5.10
  -2  -3  -1  107.19    5.30
   2   3   1  110.09    5.30
   2   3   1  100.59    9.40
   2   3   1  106.69    5.30
   2   3   1  114.99    5.40
   2   3   1  113.79    5.40
  -3  -3  -1  150.78   13.30
  -3  -3  -1  133.49    9.50
  -3  -3  -1  138.89    6.60
  -3  -3  -1  159.18    7.00
  -3  -3  -1  156.28    7.90
  -3  -3  -1  168.38    7.50
   3   3   1  152.88    7.00
   3   3   1  150.48    7.60
   3   3   1  151.98    6.60
   3   3   1  176.78    7.30
   3   3   1  145.09    9.20
   3   3   1  149.79    5.00
   3   3   1  165.78   12.70
  -4  -3  -1  559.84   18.00
  -4  -3  -1  545.45   17.90
  -4  -3  -1  557.24   27.80
  -4  -3  -1  580.24   17.50
  -4  -3  -1  561.34   17.40
  -4  -3  -1  524.75   16.60
  -4  -3  -1  631.14   19.90
   4   3   1  570.74   16.80
   4   3   1  552.54   17.40
   4   3   1  516.05   18.60
   4   3   1  569.04   17.40
   4   3   1  582.94   26.90
  -5  -3  -1 1053.59   29.50
  -5  -3  -1 1099.79   45.00
  -5  -3  -1 1087.39   31.40
  -5  -3  -1 1094.79   31.30
  -5  -3  -1 1011.90   30.10
  -5  -3  -1 1068.19   30.80
   5   3   1 1047.30   30.80
   5   3   1 1025.30   31.80
   5   3   1 1095.89   43.20
   5   3   1 1066.79   30.70
   5   3   1 1105.39   29.70
  -6  -3  -1  251.97   10.00
  -6  -3  -1  282.37   12.70
  -6  -3  -1  240.38   12.10
  -6  -3  -1  269.87   11.70
  -6  -3  -1  270.47   22.80
   6   3   1  305.07   23.20
   6   3   1  236.38   12.00
   6   3   1  253.27   12.20
   6   3   1  260.27   10.00
   6   3   1  276.67   14.40
  -7  -3  -1  502.25   19.50
  -7  -3  -1  487.65   18.40
  -7  -3  -1  481.55   18.50
  -7  -3  -1  519.25   16.30
  -7  -3  -1  545.05   34.20
  -7  -3  -1  546.25   19.90
   7   3   1  516.25   19.40
   7   3   1  491.75   19.30
   7   3   1  524.65   16.40
   7   3   1  510.15   18.80
   7   3   1  498.15   31.90
  -8  -3  -1  217.18   13.30
  -8  -3  -1  174.58   24.50
  -8  -3  -1  199.98   12.00
  -8  -3  -1  237.58   13.10
  -8  -3  -1  210.98   12.00
  -8  -3  -1  234.28    9.60
   8   3   1  206.78   13.00
   8   3   1  219.38   12.00
   8   3   1  228.98   12.40
   8   3   1  196.18   23.50
   8   3   1  207.18   12.90
  -9  -3  -1   28.00    7.10
  -9  -3  -1   59.79    8.80
  -9  -3  -1   39.70   16.40
  -9  -3  -1   29.70    7.20
  -9  -3  -1   46.10    5.10
  -9  -3  -1   28.70    6.70
   9   3   1   45.30    7.40
   9   3   1   44.20   16.60
   9   3   1   46.70    5.40
   9   3   1   25.20    6.90
   9   3   1   35.70    6.30
   9   3   1   36.60    7.90
 -10  -3  -1  144.09   12.10
 -10  -3  -1  129.69   11.80
 -10  -3  -1  121.19   12.20
 -10  -3  -1  118.49   12.20
 -10  -3  -1  130.79   40.20
  10   3   1  161.68   12.20
  10   3   1  129.59   11.10
  10   3   1  105.79   22.90
  10   3   1  158.08    8.90
  10   3   1  118.19   13.00
  10   3   1  129.39   12.90
 -11  -3  -1  611.04   26.60
 -11  -3  -1  619.84   24.30
 -11  -3  -1  602.54   24.90
 -11  -3  -1  619.04   25.70
 -11  -3  -1  546.15   48.60
  11   3   1  633.94   24.90
  11   3   1  566.64   25.10
  11   3   1  565.94   44.20
  11   3   1  612.94   26.60
  11   3   1  626.44   25.60
  11   3   1  638.24   20.40
 -12  -3  -1 1065.19   67.19
 -12  -3  -1  972.10   38.50
 -12  -3  -1 1032.10   37.60
 -12  -3  -1  988.50   37.80
 -12  -3  -1 1034.60   35.60
  12   3   1  994.00   60.79
  12   3   1 1023.50   36.20
  12   3   1 1081.19   37.10
  12   3   1  944.51   42.50
  12   3   1 1040.20   38.60
  12   3   1 1053.19   30.70
 -13  -3  -1  889.71   35.70
 -13  -3  -1  819.12   32.90
 -13  -3  -1  810.02   33.70
 -13  -3  -1  907.51   67.49
 -13  -3  -1  874.21   32.40
  13   3   1  658.63   55.99
  13   3   1  866.91   26.50
  13   3   1  850.71   34.40
  13   3   1  829.02   32.70
  13   3   1  842.52   33.30
  13   3   1  853.11   35.30
 -14  -3  -1  293.57   58.29
 -14  -3  -1  230.68   21.60
 -14  -3  -1  236.58   20.00
 -14  -3  -1  252.37   19.90
 -14  -3  -1  255.67   19.70
  14   3   1  222.78   37.90
  14   3   1  254.17   12.60
  14   3   1  231.68   18.60
  14   3   1  218.38   21.30
  14   3   1  254.57   20.80
 -15  -3  -1  207.48   50.99
 -15  -3  -1  239.38   20.50
 -15  -3  -1  255.47   20.80
 -15  -3  -1  216.58   21.00
 -15  -3  -1  295.77   24.90
  15   3   1  225.68   20.10
  15   3   1  199.58   39.60
  15   3   1  221.58   19.80
  15   3   1  245.88   12.50
  15   3   1  228.78   21.40
  15   3   1  280.77   23.70
 -16  -3  -1  309.47   24.30
 -16  -3  -1  376.66   28.80
 -16  -3  -1  300.77   24.50
 -16  -3  -1  343.67   23.30
  16   3   1  313.87   14.30
  16   3   1  314.87   22.70
  16   3   1  278.57   23.30
  16   3   1  318.87   25.40
  16   3   1  367.46   27.30
 -17  -3  -1  129.79   16.60
 -17  -3  -1   69.39   14.00
 -17  -3  -1  132.29   23.50
 -17  -3  -1  122.99   19.10
  17   3   1   73.59   13.40
  17   3   1   83.99   16.10
  17   3   1  101.29   16.20
  14  -4  -1   37.80   12.40
  14  -4  -1   57.69   14.20
 -14   4   1   44.30   13.80
 -14   4   1   37.20   13.10
 -14   4   1   31.60   10.30
 -14   4   1   57.39   13.80
  13  -4  -1  302.07   23.10
  13  -4  -1  323.57   23.10
 -13   4   1  325.87   21.60
 -13   4   1  329.47   21.40
 -13   4   1  313.67   24.10
 -13   4   1  330.27   24.30
  12  -4  -1  584.74   29.30
  12  -4  -1  593.74   29.20
  12  -4  -1  552.84   29.60
  12  -4  -1  633.74   70.49
 -12   4   1  587.54   30.80
 -12   4   1  576.44   28.30
 -12   4   1  563.74   27.80
 -12   4   1  581.54   25.40
 -12   4   1  555.44   27.40
  11  -4  -1   48.90   12.10
  11  -4  -1   43.30   26.00
  11  -4  -1   97.49   38.20
  11  -4  -1   41.40   11.00
  11  -4  -1   48.10   12.10
 -11   4   1   35.80    9.00
 -11   4   1   44.50   11.40
 -11   4   1   47.10   11.50
 -11   4   1   68.09   11.30
 -11   4   1   65.19   11.80
  10  -4  -1    4.80    9.00
  10  -4  -1   28.10   44.40
  10  -4  -1    0.20    7.30
  10  -4  -1    5.20    8.80
  10  -4  -1    7.70    4.50
  10  -4  -1  -13.10   21.90
 -10   4   1    7.90    7.60
 -10   4   1   15.30    7.30
 -10   4   1   -3.10    6.20
 -10   4   1    0.00    8.80
 -10   4   1   21.00    9.00
   9  -4  -1   32.50    9.70
   9  -4  -1   24.90   20.20
   9  -4  -1   39.30    4.40
   9  -4  -1   42.60   12.70
   9  -4  -1   37.50   23.70
   9  -4  -1   34.20    9.60
  -9   4   1   25.80    7.20
  -9   4   1   22.30    6.70
  -9   4   1   27.80   11.60
  -9   4   1   21.40    9.00
  -9   4   1   30.50    8.60
   8  -4  -1    4.80    7.40
   8  -4  -1   -0.30   17.50
   8  -4  -1   18.80   21.50
   8  -4  -1   12.40   13.40
   8  -4  -1   10.60    6.70
  -8   4   1   15.90    6.10
  -8   4   1   12.50    5.90
  -8   4   1    8.80    5.50
  -8   4   1    7.20    7.10
  -8   4   1   14.00    7.70
   7  -4  -1   14.00   16.50
   7  -4  -1    7.80    5.00
   7  -4  -1    5.00   15.10
   7  -4  -1   10.10    7.00
   7  -4  -1    8.70    6.20
   7  -4  -1    9.10    6.40
  -7   4   1   11.00    5.60
  -7   4   1    8.40    4.80
  -7   4   1    1.50    5.80
  -7   4   1    4.00    3.80
  -7   4   1   15.30    7.10
   6  -4  -1  959.20   28.30
   6  -4  -1  887.61   30.70
   6  -4  -1  913.41   26.70
   6  -4  -1  905.91   31.20
   6  -4  -1  875.91   49.40
   6  -4  -1  948.31   31.50
  -6   4   1  905.21   31.20
  -6   4   1  881.81   30.30
  -6   4   1  922.51   30.80
  -6   4   1  947.01   30.90
  -6   4   1  874.61   27.50
   5  -4  -1 2513.45   71.39
   5  -4  -1 2576.84   71.69
   5  -4  -1 2556.54   67.69
   5  -4  -1 2620.34   95.09
   5  -4  -1 2544.35   71.59
   5  -4  -1 2693.33   68.69
   5  -4  -1 2598.54   92.89
  -5   4   1 2546.05   68.19
  -5   4   1 2653.43   71.69
  -5   4   1 2512.55   71.19
  -5   4   1 2590.44   71.49
  -5   4   1 2563.04   71.79
   4  -4  -1  566.24   19.90
   4  -4  -1  520.25   33.90
   4  -4  -1  538.65   17.00
   4  -4  -1  518.15   19.60
   4  -4  -1  542.85   33.30
   4  -4  -1  521.65   20.00
   4  -4  -1  554.94   17.00
  -4   4   1  503.45   19.60
  -4   4   1  509.05   19.50
  -4   4   1  514.65   16.80
  -4   4   1  539.25   19.60
  -4   4   1  509.95   19.10
   3  -4  -1 2518.55   69.39
   3  -4  -1 2657.03   66.29
   3  -4  -1 2530.15   69.09
   3  -4  -1 2452.25   85.09
   3  -4  -1 2646.94   88.39
   3  -4  -1 2600.54   66.89
   3  -4  -1 2480.75   68.99
  -3   4   1 2624.14   69.49
  -3   4   1 2538.25   69.19
  -3   4   1 2556.74   69.19
  -3   4   1 2580.64   66.19
  -3   4   1 2453.15   68.99
   2  -4  -1 2388.96   58.09
   2  -4  -1 2230.18   60.79
   2  -4  -1 2161.28   60.39
   2  -4  -1 2304.67   59.29
   2  -4  -1 2170.58   60.99
  -2   4   1 2185.48   60.69
  -2   4   1 2294.27   61.09
  -2   4   1 2266.77   57.89
   1  -4  -1 1640.34   45.70
   1  -4  -1 1710.13   43.40
   1  -4  -1 1690.43   46.30
   1  -4  -1 1726.63   45.10
   1  -4  -1 1643.34   45.90
  -1   4   1 1678.93   46.10
  -1   4   1 1696.23   46.50
  -1   4   1 1656.83   46.40
  -1   4   1 1723.33   58.29
  -1   4   1 1691.13   43.30
   0  -4  -1 3333.57   88.79
   0  -4  -1 3550.54   86.39
   0  -4  -1 3460.25   88.39
   0  -4  -1 3342.77   88.59
   0  -4  -1 3403.76   88.39
   0   4   1 3419.96  100.09
   0   4   1 3386.46   88.79
   0   4   1 3443.36   88.89
   0   4   1 3454.75   88.79
   0   4   1 3476.15   88.49
  -1  -4  -1   11.60    2.70
  -1  -4  -1   10.80    2.10
  -1  -4  -1   11.60    2.50
  -1  -4  -1    9.80    2.60
  -1  -4  -1   11.70    2.70
  -1  -4  -1    9.30    4.80
   1   4   1   15.70    2.80
   1   4   1   10.80    2.40
   1   4   1   15.30    2.90
   1   4   1   10.50    2.60
   1   4   1   12.30    2.80
   1   4   1   11.00    5.50
  -2  -4  -1  575.54   24.30
  -2  -4  -1  559.44   16.80
  -2  -4  -1  555.34   17.20
  -2  -4  -1  569.24   17.10
   2   4   1  556.04   16.70
[truncated: 4,262,434 more chars]
