# Supplementary material for: An Unsymmetrical, Cyclic Diborene Based on a Chelating CAAC Ligand and its Small‐Molecule Activation and Rearrangement Chemistry
Source: Angew Chem Int Ed Engl. 2021 Dec 3;61(3):e202113947. doi: 10.1002/anie.202113947 (PMC9299934; doi:10.1002/anie.202113947)
Supplement: Supplementary file 1 — Supporting Information [file ANIE-61-0-s002.zip › 4.cif]

data_TEST_a

# 1. Submission Details


_publ_contact_author_name         'Prof. Dr. Holger Braunschweig'
_publ_contact_author_address
;
Institut f\"ur Anorganische Chemie
Universit\"at W\"urzburg
Am Hubland
97074 W\"urzburg, Germany
;
_publ_contact_author_email        H.Braunschweig@uni-wuerzburg.de
_publ_contact_author_fax          +49-931-31-84623
_publ_contact_author_phone        +49-931-31-85260

_publ_requested_journal           ?
_publ_section_title               ?
_publ_section_abstract            ?

loop_
_publ_author_name
'Nachname, Vorname'
;  Institut fuer Anorganische Chemie
   Universitaet Wuerzburg
   Am Hubland
   D-97074 Wuerzburg, Germany
;

_audit_creation_method            'CIF-fill 1.2x (K.Radacki, 2005-21)'
_shelx_SHELXL_version_number      '2018/3'
_chemical_name_systematic         ?
_chemical_name_common             ?
_chemical_melting_point           ?
_chemical_formula_moiety          'C40 H62 Au B2 Br0.37 Cl0.63 N2, C6 H6'
_chemical_formula_sum             'C46 H68 Au B2 Br0.37 Cl0.63 N2'
_chemical_formula_weight          919.57

loop_
 _atom_type_symbol
 _atom_type_description
 _atom_type_scat_dispersion_real
 _atom_type_scat_dispersion_imag
 _atom_type_scat_source
 'C'  'C'   0.0033   0.0016
 'International Tables Vol C Tables 4.2.6.8 and 6.1.1.4'
 'H'  'H'   0.0000   0.0000
'International Tables Vol C Tables 4.2.6.8 and 6.1.1.4'
 'B'  'B'   0.0013   0.0007
 'International Tables Vol C Tables 4.2.6.8 and 6.1.1.4'
 'N'  'N'   0.0061   0.0033
 'International Tables Vol C Tables 4.2.6.8 and 6.1.1.4'
 'Cl'  'Cl'   0.1484   0.1585
 'International Tables Vol C Tables 4.2.6.8 and 6.1.1.4'
 'Au'  'Au'  -2.0133   8.8022
 'International Tables Vol C Tables 4.2.6.8 and 6.1.1.4'
 'Br'  'Br'  -0.2901   2.4595
 'International Tables Vol C Tables 4.2.6.8 and 6.1.1.4'
 
_space_group_crystal_system       monoclinic
_space_group_IT_number            14
_space_group_name_H-M_alt         'P 21/n'
_space_group_name_Hall            '-P 2yn'

_shelx_space_group_comment
;
The symmetry employed for this shelxl refinement is uniquely defined
by the following loop, which should always be used as a source of
symmetry information in preference to the above space-group names.
They are only intended as comments.
;
 
loop_
 _space_group_symop_operation_xyz
 'x, y, z'
 '-x+1/2, y+1/2, -z+1/2'
 '-x, -y, -z'
 'x-1/2, -y-1/2, z-1/2'
 
_cell_length_a                    20.034(4)
_cell_length_b                    9.685(2)
_cell_length_c                    23.325(7)
_cell_angle_alpha                 90
_cell_angle_beta                  108.88(2)
_cell_angle_gamma                 90
_cell_volume                      4282.5(18)
_cell_formula_units_Z             4
_cell_measurement_temperature     100(2)
_cell_measurement_reflns_used     9982
_cell_measurement_theta_min       2.34
_cell_measurement_theta_max       26.75
 

_exptl_special_details
;
The crystal was immersed in a film of perfluoropolyether oil, mounted on a 
polyimide loop and transferred to stream of cold nitrogen (Oxford Cryostream 800).
;
_exptl_crystal_description        BLOCK
_exptl_crystal_colour             red
_exptl_crystal_density_meas       ?
_exptl_crystal_density_method     ?
_exptl_crystal_density_diffrn     1.426          
_exptl_crystal_F_000              1883
_exptl_transmission_factor_min    ?
_exptl_transmission_factor_max    ?
_exptl_crystal_size_max           0.164
_exptl_crystal_size_mid           0.159
_exptl_crystal_size_min           0.09
_exptl_absorpt_coefficient_mu     3.854
_shelx_estimated_absorpt_T_min    0.571
_shelx_estimated_absorpt_T_max    0.723
_exptl_absorpt_correction_type    multi-scan
_exptl_absorpt_correction_T_min   0.5497
_exptl_absorpt_correction_T_max   0.6746
_exptl_absorpt_process_details    'SadAbs 2016/2 (Bruker AXS)'
_exptl_absorpt_special_details    ?
loop_
 _exptl_crystal_face_index_h
 _exptl_crystal_face_index_k
 _exptl_crystal_face_index_l
 _exptl_crystal_face_perp_dist
    1.00    0.00    0.00    0.0600
   -1.00   -1.00   -1.00    0.0380
    1.00    1.00    1.00    0.0590
    0.00    0.00   -1.00    0.0690
    0.00    0.00    1.00    0.0630
   -1.00   -1.00    1.00    0.0560
    1.00    1.00   -1.00    0.0790
   -1.00    0.00   -1.00    0.0450
    1.00    0.00    1.00    0.0390
   -1.00    1.00   -1.00    0.0730
    1.00   -1.00    1.00    0.0620
    0.00   -1.00   -1.00    0.0470
    0.00    1.00    1.00    0.0690
   -1.00    0.00    1.00    0.0760
    1.00    0.00   -1.00    0.0690

_diffrn_ambient_environment       N~2~
_diffrn_ambient_temperature       100(2)
_diffrn_radiation_wavelength      0.71073
_diffrn_radiation_type            MoK\a
_diffrn_radiation_monochromator   'multi-layer mirror'
_diffrn_source                    'micro-focus sealed X-ray tube'
_diffrn_source_type               'Incoatec ImS 2.0'
_diffrn_measurement_device        'four-circle diffractometer'
_diffrn_measurement_device_type   'Bruker D8-Quest'
_diffrn_measurement_method        '\f and \w scans'
_diffrn_detector                  CPA
_diffrn_detector_type             'Photon II'
_diffrn_detector_area_resol_mean  7.5
_diffrn_reflns_number             65429
_diffrn_reflns_av_unetI/netI      0.0291
_diffrn_reflns_av_R_equivalents   0.0609
_diffrn_reflns_limit_h_min        -25
_diffrn_reflns_limit_h_max        25
_diffrn_reflns_limit_k_min        -12
_diffrn_reflns_limit_k_max        12
_diffrn_reflns_limit_l_min        -29
_diffrn_reflns_limit_l_max        29
_diffrn_reflns_theta_min          2.149
_diffrn_reflns_theta_max          26.771
_diffrn_reflns_theta_full         26.000
_diffrn_measured_fraction_theta_max   0.998
_diffrn_measured_fraction_theta_full  0.999
_diffrn_reflns_Laue_measured_fraction_max    0.998
_diffrn_reflns_Laue_measured_fraction_full   0.999
_diffrn_reflns_point_group_measured_fraction_max   0.998
_diffrn_reflns_point_group_measured_fraction_full  0.999
_reflns_number_total              9126
_reflns_number_gt                 7858
_reflns_threshold_expression      'I > 2\s(I)'
_reflns_Friedel_coverage          0.000
_reflns_Friedel_fraction_max      .
_reflns_Friedel_fraction_full     .
 
_reflns_special_details
;
 Reflections were merged by SHELXL according to the crystal
 class for the calculation of statistics and refinement.
 
 _reflns_Friedel_fraction is defined as the number of unique
 Friedel pairs measured divided by the number that would be
 possible theoretically, ignoring centric projections and
 systematic absences.
;
 
_computing_data_collection        'BIS 6.2.14 / APEX3 ver. 2019.1 (Bruker AXS)'
_computing_cell_refinement        'Saint+ ver. V8.40A (Bruker AXS)'
_computing_data_reduction         'Saint+ ver. V8.40A (Bruker AXS)'
_computing_structure_solution     'SHELXT (Sheldrick, 2014)'
_computing_structure_refinement   'SHELXL-2018/3 (Sheldrick, 2018)'
_computing_molecular_graphics     'ShelXLe (Huebschle et all, 2011)'
_computing_publication_material   'SHELXL-2018/3 (Sheldrick, 2018)'

_refine_special_details
;
The displacement parameters of atoms XXX and XXX of the residue YYY were 
constrained to the same value with EADP keyword.
;
_refine_ls_structure_factor_coef  Fsqd
_refine_ls_matrix_type            full
_refine_ls_weighting_scheme       calc
_refine_ls_weighting_details
'w=1/[\s^2^(Fo^2^)+(0.0233P)^2^+2.3219P] where P=(Fo^2^+2Fc^2^)/3'
_atom_sites_solution_primary      dual
_atom_sites_solution_secondary    difmap
_atom_sites_solution_hydrogens    mixed
_refine_ls_hydrogen_treatment     mixed
_refine_ls_extinction_method      none
_refine_ls_extinction_coef        .
_refine_ls_number_reflns          9126
_refine_ls_number_parameters      492
_refine_ls_number_restraints      0
_refine_ls_R_factor_all           0.0295
_refine_ls_R_factor_gt            0.0224
_refine_ls_wR_factor_ref          0.0521
_refine_ls_wR_factor_gt           0.0500
_refine_ls_goodness_of_fit_ref    1.034
_refine_ls_restrained_S_all       1.034
_refine_ls_shift/su_max           0.002
_refine_ls_shift/su_mean          0.000
 
loop_
 _atom_site_label
 _atom_site_type_symbol
 _atom_site_fract_x
 _atom_site_fract_y
 _atom_site_fract_z
 _atom_site_U_iso_or_equiv
 _atom_site_adp_type
 _atom_site_occupancy
 _atom_site_site_symmetry_order  
 _atom_site_calc_flag
 _atom_site_refinement_flags_posn
 _atom_site_refinement_flags_adp
 _atom_site_refinement_flags_occupancy
 _atom_site_disorder_assembly
 _atom_site_disorder_group
B2_1 B 0.19774(14) 0.4604(3) 0.54003(12) 0.0187(6) Uani 1 1 d . . . . .
H1_1 H 0.1536(14) 0.423(3) 0.5502(12) 0.021(7) Uiso 1 1 d . . . . .
B1_1 B 0.28667(14) 0.4539(3) 0.57185(12) 0.0185(6) Uani 1 1 d . . . . .
Au1_1 Au 0.23964(2) 0.64568(2) 0.59407(2) 0.01862(4) Uani 1 1 d . . . . .
C1_2 C 0.32526(12) 0.3695(3) 0.63236(11) 0.0182(5) Uani 1 1 d . . . . .
N2_2 N 0.38464(10) 0.2976(2) 0.64353(9) 0.0176(4) Uani 1 1 d . . . . .
C3_2 C 0.40578(13) 0.2100(3) 0.70138(11) 0.0224(6) Uani 1 1 d . . . . .
C4_2 C 0.33911(13) 0.2235(3) 0.71901(11) 0.0233(6) Uani 1 1 d . . . . .
H4A_2 H 0.351484 0.231616 0.763547 0.028 Uiso 1 1 calc R U . . .
H4AB_2 H 0.308771 0.141212 0.705494 0.028 Uiso 1 1 calc R U . . .
C5_2 C 0.30023(12) 0.3539(3) 0.68796(10) 0.0211(5) Uani 1 1 d . . . . .
C6_2 C 0.43096(12) 0.3070(3) 0.60665(10) 0.0176(5) Uani 1 1 d . . . . .
C7_2 C 0.42376(12) 0.2105(3) 0.56022(11) 0.0200(5) Uani 1 1 d . . . . .
C8_2 C 0.46787(13) 0.2241(3) 0.52498(11) 0.0228(6) Uani 1 1 d . . . . .
H8_2 H 0.464074 0.159690 0.493353 0.027 Uiso 1 1 calc R U . . .
C9_2 C 0.51695(13) 0.3291(3) 0.53507(12) 0.0258(6) Uani 1 1 d . . . . .
H9_2 H 0.546702 0.336179 0.510696 0.031 Uiso 1 1 calc R U . . .
C10_2 C 0.52265(13) 0.4237(3) 0.58065(11) 0.0231(6) Uani 1 1 d . . . . .
H10_2 H 0.556309 0.495991 0.587018 0.028 Uiso 1 1 calc R U . . .
C11_2 C 0.48010(12) 0.4157(3) 0.61770(11) 0.0189(5) Uani 1 1 d . . . . .
C12_2 C 0.42096(14) 0.0610(3) 0.68967(12) 0.0287(6) Uani 1 1 d . . . . .
H12A_2 H 0.433043 0.008797 0.727642 0.043 Uiso 1 1 calc R U . . .
H12B_2 H 0.460551 0.057756 0.673688 0.043 Uiso 1 1 calc R U . . .
H12C_2 H 0.379083 0.020327 0.660102 0.043 Uiso 1 1 calc R U . . .
C13_2 C 0.47234(13) 0.2673(3) 0.74859(11) 0.0269(6) Uani 1 1 d . . . . .
H13A_2 H 0.484686 0.209512 0.785025 0.040 Uiso 1 1 calc R U . . .
H13B_2 H 0.463537 0.361995 0.759068 0.040 Uiso 1 1 calc R U . . .
H13C_2 H 0.511345 0.266938 0.731857 0.040 Uiso 1 1 calc R U . . .
C14_2 C 0.22089(13) 0.3349(3) 0.67440(12) 0.0284(7) Uani 1 1 d . . . . .
H14A_2 H 0.211273 0.313034 0.711994 0.043 Uiso 1 1 calc R U . . .
H14B_2 H 0.204159 0.259272 0.645399 0.043 Uiso 1 1 calc R U . . .
H14C_2 H 0.196369 0.420372 0.657116 0.043 Uiso 1 1 calc R U . . .
C15_2 C 0.32400(14) 0.4826(3) 0.72845(11) 0.0290(6) Uani 1 1 d . . . . .
H15A_2 H 0.314788 0.468359 0.766805 0.043 Uiso 1 1 calc R U . . .
H15B_2 H 0.297712 0.563459 0.707696 0.043 Uiso 1 1 calc R U . . .
H15C_2 H 0.374592 0.497624 0.736547 0.043 Uiso 1 1 calc R U . . .
C16_2 C 0.36872(13) 0.0956(3) 0.54446(12) 0.0230(6) Uani 1 1 d . . . . .
H16_2 H 0.343713 0.096237 0.575255 0.028 Uiso 1 1 calc R U . . .
C17_2 C 0.40217(15) -0.0469(3) 0.54544(14) 0.0318(7) Uani 1 1 d . . . . .
H17A_2 H 0.367263 -0.118600 0.544328 0.048 Uiso 1 1 calc R U . . .
H17B_2 H 0.442595 -0.056705 0.582534 0.048 Uiso 1 1 calc R U . . .
H17C_2 H 0.418051 -0.056553 0.510069 0.048 Uiso 1 1 calc R U . . .
C18_2 C 0.31400(15) 0.1192(3) 0.48182(13) 0.0302(7) Uani 1 1 d . . . . .
H18A_2 H 0.279799 0.043344 0.472446 0.045 Uiso 1 1 calc R U . . .
H18B_2 H 0.337808 0.122726 0.451172 0.045 Uiso 1 1 calc R U . . .
H18C_2 H 0.289414 0.206711 0.481820 0.045 Uiso 1 1 calc R U . . .
C19_2 C 0.48825(13) 0.5260(3) 0.66625(11) 0.0219(6) Uani 1 1 d . . . . .
H19_2 H 0.458876 0.497653 0.691691 0.026 Uiso 1 1 calc R U . . .
C20_2 C 0.46233(15) 0.6675(3) 0.63916(13) 0.0304(7) Uani 1 1 d . . . . .
H20A_2 H 0.473038 0.736626 0.671563 0.046 Uiso 1 1 calc R U . . .
H20B_2 H 0.411255 0.664087 0.618635 0.046 Uiso 1 1 calc R U . . .
H20C_2 H 0.486066 0.692548 0.609912 0.046 Uiso 1 1 calc R U . . .
C21_2 C 0.56563(13) 0.5369(3) 0.70819(12) 0.0306(7) Uani 1 1 d . . . . .
H21A_2 H 0.568265 0.598948 0.742057 0.046 Uiso 1 1 calc R U . . .
H21B_2 H 0.594890 0.573585 0.685204 0.046 Uiso 1 1 calc R U . . .
H21C_2 H 0.582790 0.445199 0.723900 0.046 Uiso 1 1 calc R U . . .
C1_3 C 0.19466(12) 0.4812(3) 0.47361(10) 0.0161(5) Uani 1 1 d . . . . .
Cl1_3 Cl 0.2455(10) 0.8612(19) 0.6427(8) 0.0259(8) Uani 0.629(2) 1 d . . P A 1
Br1_3 Br 0.2488(6) 0.8721(13) 0.6392(5) 0.0259(8) Uani 0.371(2) 1 d . . P A 2
N2_3 N 0.15026(10) 0.4343(2) 0.42151(8) 0.0182(4) Uani 1 1 d . . . . .
C3_3 C 0.25709(12) 0.4754(3) 0.40191(10) 0.0207(5) Uani 1 1 d . . . . .
H3A_3 H 0.286174 0.390538 0.408487 0.025 Uiso 1 1 calc R U . . .
H3AB_3 H 0.274994 0.541271 0.377884 0.025 Uiso 1 1 calc R U . . .
C4_3 C 0.25997(12) 0.5401(3) 0.46316(10) 0.0181(5) Uani 1 1 d . . . . .
C5_3 C 0.07936(12) 0.3818(3) 0.41355(10) 0.0193(5) Uani 1 1 d . . . . .
C6_3 C 0.06867(13) 0.2416(3) 0.42108(10) 0.0207(5) Uani 1 1 d . . . . .
C7_3 C -0.00073(13) 0.1947(3) 0.40858(11) 0.0243(6) Uani 1 1 d . . . . .
H7_3 H -0.009185 0.099275 0.412641 0.029 Uiso 1 1 calc R U . . .
C8_3 C -0.05708(13) 0.2850(3) 0.39045(11) 0.0252(6) Uani 1 1 d . . . . .
H8_3 H -0.103928 0.251284 0.381025 0.030 Uiso 1 1 calc R U . . .
C9_3 C -0.04514(13) 0.4236(3) 0.38608(11) 0.0246(6) Uani 1 1 d . . . . .
H9_3 H -0.084219 0.484981 0.374728 0.030 Uiso 1 1 calc R U . . .
C10_3 C 0.02333(12) 0.4775(3) 0.39795(10) 0.0205(5) Uani 1 1 d . . . . .
C11_3 C 0.17043(14) 0.3025(3) 0.33617(12) 0.0290(6) Uani 1 1 d . . . . .
H11A_3 H 0.187047 0.310485 0.301140 0.043 Uiso 1 1 calc R U . . .
H11B_3 H 0.120629 0.275288 0.322433 0.043 Uiso 1 1 calc R U . . .
H11C_3 H 0.198348 0.232443 0.364054 0.043 Uiso 1 1 calc R U . . .
C12_3 C 0.13990(13) 0.5507(3) 0.32221(11) 0.0287(7) Uani 1 1 d . . . . .
H12A_3 H 0.158032 0.549855 0.287903 0.043 Uiso 1 1 calc R U . . .
H12B_3 H 0.147716 0.641926 0.341389 0.043 Uiso 1 1 calc R U . . .
H12C_3 H 0.089263 0.530310 0.307752 0.043 Uiso 1 1 calc R U . . .
C13_3 C 0.32160(12) 0.4946(3) 0.51946(10) 0.0188(5) Uani 1 1 d . . . . .
H13A_3 H 0.355966 0.570783 0.533627 0.023 Uiso 1 1 calc R U . . .
H13B_3 H 0.346282 0.414034 0.509598 0.023 Uiso 1 1 calc R U . . .
C14_3 C 0.25593(13) 0.6982(3) 0.45738(11) 0.0229(6) Uani 1 1 d . . . . .
H14A_3 H 0.295719 0.731992 0.445579 0.034 Uiso 1 1 calc R U . . .
H14B_3 H 0.257961 0.738778 0.496387 0.034 Uiso 1 1 calc R U . . .
H14C_3 H 0.211553 0.724500 0.426487 0.034 Uiso 1 1 calc R U . . .
C15_3 C 0.12816(14) 0.1383(3) 0.44457(12) 0.0268(6) Uani 1 1 d . . . . .
H15_3 H 0.173390 0.186164 0.447597 0.032 Uiso 1 1 calc R U . . .
C16_3 C 0.12049(16) 0.0143(3) 0.40196(15) 0.0371(7) Uani 1 1 d . . . . .
H16A_3 H 0.162918 -0.043238 0.416059 0.056 Uiso 1 1 calc R U . . .
H16B_3 H 0.114414 0.047290 0.360864 0.056 Uiso 1 1 calc R U . . .
H16C_3 H 0.079231 -0.040324 0.401746 0.056 Uiso 1 1 calc R U . . .
C17_3 C 0.13291(17) 0.0882(4) 0.50811(13) 0.0384(8) Uani 1 1 d . . . . .
H17A_3 H 0.173442 0.026159 0.523516 0.058 Uiso 1 1 calc R U . . .
H17B_3 H 0.089581 0.038598 0.506165 0.058 Uiso 1 1 calc R U . . .
H17C_3 H 0.138729 0.167694 0.535266 0.058 Uiso 1 1 calc R U . . .
C18_3 C 0.03290(13) 0.6328(3) 0.39950(11) 0.0228(6) Uani 1 1 d . . . . .
H18_3 H 0.082298 0.652188 0.400528 0.027 Uiso 1 1 calc R U . . .
C19_3 C 0.02464(16) 0.6891(3) 0.45815(13) 0.0329(7) Uani 1 1 d . . . . .
H19A_3 H 0.032005 0.789248 0.459976 0.049 Uiso 1 1 calc R U . . .
H19B_3 H 0.059548 0.645502 0.493002 0.049 Uiso 1 1 calc R U . . .
H19C_3 H -0.022926 0.668599 0.459019 0.049 Uiso 1 1 calc R U . . .
C20_3 C -0.01742(14) 0.7065(3) 0.34351(13) 0.0318(7) Uani 1 1 d . . . . .
H20A_3 H -0.007481 0.805765 0.346399 0.048 Uiso 1 1 calc R U . . .
H20B_3 H -0.066341 0.690769 0.341833 0.048 Uiso 1 1 calc R U . . .
H20C_3 H -0.010407 0.669686 0.306738 0.048 Uiso 1 1 calc R U . . .
C2_3 C 0.17859(12) 0.4409(3) 0.36857(10) 0.0220(6) Uani 1 1 d . . . . .
C1_4 C 0.38350(14) 0.0374(4) 0.34234(12) 0.0333(7) Uani 1 1 d . . . . .
H1_4 H 0.424487 0.093833 0.354709 0.040 Uiso 1 1 calc R U . . .
C2_4 C 0.38988(15) -0.1031(4) 0.34595(13) 0.0357(8) Uani 1 1 d . . . . .
H2_4 H 0.435301 -0.144091 0.361051 0.043 Uiso 1 1 calc R U . . .
C3_4 C 0.33029(17) -0.1859(4) 0.32766(14) 0.0388(8) Uani 1 1 d . . . . .
H3_4 H 0.334821 -0.283496 0.330238 0.047 Uiso 1 1 calc R U . . .
C4_4 C 0.26437(16) -0.1261(4) 0.30569(15) 0.0394(8) Uani 1 1 d . . . . .
H4_4 H 0.223395 -0.182521 0.293082 0.047 Uiso 1 1 calc R U . . .
C5_4 C 0.25816(15) 0.0146(4) 0.30211(13) 0.0370(8) Uani 1 1 d . . . . .
H5_4 H 0.212752 0.055547 0.286718 0.044 Uiso 1 1 calc R U . . .
C6_4 C 0.31749(15) 0.0976(4) 0.32072(13) 0.0333(7) Uani 1 1 d . . . . .
H6_4 H 0.312898 0.195274 0.318652 0.040 Uiso 1 1 calc R U . . .
 
loop_
 _atom_site_aniso_label
 _atom_site_aniso_U_11
 _atom_site_aniso_U_22
 _atom_site_aniso_U_33
 _atom_site_aniso_U_23
 _atom_site_aniso_U_13
 _atom_site_aniso_U_12
B2_1 0.0138(12) 0.0238(16) 0.0170(13) -0.0012(11) 0.0032(10) -0.0013(12)
B1_1 0.0137(12) 0.0256(16) 0.0149(12) -0.0022(11) 0.0030(10) 0.0036(12)
Au1_1 0.01469(5) 0.02520(6) 0.01465(5) -0.00155(4) 0.00292(3) 0.00095(4)
C1_2 0.0114(10) 0.0261(15) 0.0161(11) -0.0022(10) 0.0030(9) -0.0026(10)
N2_2 0.0120(9) 0.0245(12) 0.0147(9) 0.0029(8) 0.0022(7) 0.0015(9)
C3_2 0.0150(11) 0.0334(16) 0.0172(12) 0.0091(11) 0.0031(9) 0.0022(11)
C4_2 0.0165(11) 0.0343(16) 0.0176(12) 0.0071(11) 0.0037(9) 0.0004(12)
C5_2 0.0162(11) 0.0341(15) 0.0138(11) 0.0039(11) 0.0060(9) 0.0019(12)
C6_2 0.0107(10) 0.0255(14) 0.0150(11) 0.0048(10) 0.0021(9) 0.0050(10)
C7_2 0.0140(11) 0.0245(14) 0.0185(12) 0.0035(10) 0.0013(9) 0.0070(11)
C8_2 0.0207(12) 0.0273(15) 0.0201(12) 0.0008(11) 0.0062(10) 0.0069(12)
C9_2 0.0193(12) 0.0359(17) 0.0244(13) 0.0079(12) 0.0102(10) 0.0089(12)
C10_2 0.0158(11) 0.0277(15) 0.0249(13) 0.0060(11) 0.0055(10) -0.0001(12)
C11_2 0.0118(10) 0.0249(14) 0.0168(11) 0.0053(10) 0.0002(9) 0.0060(11)
C12_2 0.0254(13) 0.0317(17) 0.0289(14) 0.0112(12) 0.0086(11) 0.0064(13)
C13_2 0.0165(12) 0.0409(18) 0.0191(12) 0.0102(12) -0.0001(10) 0.0006(12)
C14_2 0.0156(11) 0.049(2) 0.0218(13) 0.0085(13) 0.0078(10) 0.0018(13)
C15_2 0.0283(14) 0.0421(19) 0.0164(12) 0.0008(12) 0.0070(11) 0.0053(13)
C16_2 0.0177(11) 0.0249(15) 0.0228(13) -0.0004(11) 0.0016(10) 0.0043(11)
C17_2 0.0253(13) 0.0248(16) 0.0389(16) -0.0014(13) 0.0016(12) 0.0023(13)
C18_2 0.0233(13) 0.0337(18) 0.0273(14) -0.0028(12) -0.0005(11) 0.0032(13)
C19_2 0.0173(11) 0.0234(15) 0.0210(12) 0.0017(10) 0.0006(10) -0.0013(11)
C20_2 0.0292(14) 0.0301(17) 0.0264(14) -0.0007(12) 0.0012(11) -0.0008(13)
C21_2 0.0200(12) 0.0380(18) 0.0267(14) 0.0001(13) -0.0022(11) -0.0051(13)
C1_3 0.0118(10) 0.0180(13) 0.0163(11) 0.0001(9) 0.0014(9) 0.0033(10)
Cl1_3 0.0285(10) 0.0255(17) 0.0248(12) -0.0054(10) 0.0103(7) -0.0048(9)
Br1_3 0.0285(10) 0.0255(17) 0.0248(12) -0.0054(10) 0.0103(7) -0.0048(9)
N2_3 0.0123(9) 0.0286(12) 0.0125(9) -0.0007(9) 0.0023(7) 0.0024(9)
C3_3 0.0148(11) 0.0318(15) 0.0154(11) -0.0001(11) 0.0048(9) 0.0006(11)
C4_3 0.0140(10) 0.0253(14) 0.0138(11) 0.0003(10) 0.0029(9) 0.0013(11)
C5_3 0.0124(10) 0.0315(16) 0.0119(11) -0.0037(10) 0.0010(8) -0.0008(11)
C6_3 0.0171(11) 0.0293(15) 0.0129(11) -0.0017(10) 0.0008(9) 0.0007(11)
C7_3 0.0218(12) 0.0312(16) 0.0189(12) -0.0024(11) 0.0050(10) -0.0032(12)
C8_3 0.0153(12) 0.0401(18) 0.0190(12) -0.0050(12) 0.0039(10) -0.0040(12)
C9_3 0.0142(11) 0.0411(18) 0.0171(12) -0.0027(12) 0.0029(9) 0.0041(12)
C10_3 0.0155(11) 0.0307(16) 0.0136(11) -0.0031(10) 0.0025(9) 0.0011(11)
C11_3 0.0200(12) 0.0433(18) 0.0219(13) -0.0104(12) 0.0045(10) -0.0003(13)
C12_3 0.0199(12) 0.050(2) 0.0145(12) 0.0038(12) 0.0035(10) 0.0046(13)
C13_3 0.0127(10) 0.0264(14) 0.0153(11) 0.0009(10) 0.0020(9) 0.0033(10)
C14_3 0.0196(12) 0.0269(15) 0.0198(12) 0.0041(11) 0.0032(10) -0.0003(11)
C15_3 0.0208(12) 0.0262(15) 0.0291(14) -0.0037(12) 0.0020(10) -0.0009(12)
C16_3 0.0276(14) 0.0293(17) 0.0500(19) -0.0096(14) 0.0064(13) 0.0013(14)
C17_3 0.0402(17) 0.0320(18) 0.0319(16) 0.0044(13) -0.0038(13) 0.0000(15)
C18_3 0.0142(11) 0.0313(16) 0.0209(12) -0.0031(11) 0.0030(9) 0.0030(11)
C19_3 0.0347(15) 0.0353(18) 0.0325(15) -0.0077(13) 0.0160(13) -0.0021(14)
C20_3 0.0240(13) 0.0302(16) 0.0335(15) 0.0026(13) -0.0014(12) 0.0034(13)
C2_3 0.0153(11) 0.0363(16) 0.0141(11) -0.0015(11) 0.0044(9) 0.0011(12)
C1_4 0.0196(13) 0.055(2) 0.0232(13) 0.0002(14) 0.0031(11) -0.0010(14)
C2_4 0.0233(13) 0.056(2) 0.0275(15) 0.0108(14) 0.0077(11) 0.0094(15)
C3_4 0.0382(17) 0.045(2) 0.0381(17) 0.0053(15) 0.0195(14) 0.0049(16)
C4_4 0.0274(15) 0.052(2) 0.0403(17) -0.0104(16) 0.0131(13) -0.0076(15)
C5_4 0.0192(13) 0.061(2) 0.0280(15) -0.0117(15) 0.0039(11) 0.0059(15)
C6_4 0.0310(15) 0.0434(19) 0.0253(14) -0.0043(13) 0.0089(12) 0.0049(14)
 
_geom_special_details
;
 All esds (except the esd in the dihedral angle between two l.s. planes)
 are estimated using the full covariance matrix.  The cell esds are taken
 into account individually in the estimation of esds in distances, angles
 and torsion angles; correlations between esds in cell parameters are only
 used when they are defined by crystal symmetry.  An approximate (isotropic)
 treatment of cell esds is used for estimating esds involving l.s. planes.
;
 
loop_
 _geom_bond_atom_site_label_1
 _geom_bond_atom_site_label_2
 _geom_bond_distance
 _geom_bond_site_symmetry_2
 _geom_bond_publ_flag
B2_1 C1_3 1.544(4) . ?
B2_1 B1_1 1.695(4) . ?
B2_1 Au1_1 2.198(3) . ?
B2_1 H1_1 1.05(3) . ?
B1_1 C1_2 1.597(4) . ?
B1_1 C13_3 1.641(4) . ?
B1_1 Au1_1 2.219(3) . ?
Au1_1 Cl1_3 2.36(2) . ?
Au1_1 Br1_3 2.413(13) . ?
C1_2 N2_2 1.330(3) . ?
C1_2 C5_2 1.542(3) . ?
N2_2 C6_2 1.458(3) . ?
N2_2 C3_2 1.533(3) . ?
C3_2 C12_2 1.517(4) . ?
C3_2 C4_2 1.525(3) . ?
C3_2 C13_2 1.533(3) . ?
C4_2 C5_2 1.536(4) . ?
C4_2 H4A_2 0.9900 . ?
C4_2 H4AB_2 0.9900 . ?
C5_2 C14_2 1.528(3) . ?
C5_2 C15_2 1.543(4) . ?
C6_2 C7_2 1.402(4) . ?
C6_2 C11_2 1.407(4) . ?
C7_2 C8_2 1.394(4) . ?
C7_2 C16_2 1.525(4) . ?
C8_2 C9_2 1.381(4) . ?
C8_2 H8_2 0.9500 . ?
C9_2 C10_2 1.380(4) . ?
C9_2 H9_2 0.9500 . ?
C10_2 C11_2 1.399(3) . ?
C10_2 H10_2 0.9500 . ?
C11_2 C19_2 1.527(4) . ?
C12_2 H12A_2 0.9800 . ?
C12_2 H12B_2 0.9800 . ?
C12_2 H12C_2 0.9800 . ?
C13_2 H13A_2 0.9800 . ?
C13_2 H13B_2 0.9800 . ?
C13_2 H13C_2 0.9800 . ?
C14_2 H14A_2 0.9800 . ?
C14_2 H14B_2 0.9800 . ?
C14_2 H14C_2 0.9800 . ?
C15_2 H15A_2 0.9800 . ?
C15_2 H15B_2 0.9800 . ?
C15_2 H15C_2 0.9800 . ?
C16_2 C17_2 1.531(4) . ?
C16_2 C18_2 1.534(3) . ?
C16_2 H16_2 1.0000 . ?
C17_2 H17A_2 0.9800 . ?
C17_2 H17B_2 0.9800 . ?
C17_2 H17C_2 0.9800 . ?
C18_2 H18A_2 0.9800 . ?
C18_2 H18B_2 0.9800 . ?
C18_2 H18C_2 0.9800 . ?
C19_2 C20_2 1.528(4) . ?
C19_2 C21_2 1.546(3) . ?
C19_2 H19_2 1.0000 . ?
C20_2 H20A_2 0.9800 . ?
C20_2 H20B_2 0.9800 . ?
C20_2 H20C_2 0.9800 . ?
C21_2 H21A_2 0.9800 . ?
C21_2 H21B_2 0.9800 . ?
C21_2 H21C_2 0.9800 . ?
C1_3 N2_3 1.332(3) . ?
C1_3 C4_3 1.518(3) . ?
N2_3 C5_3 1.463(3) . ?
N2_3 C2_3 1.518(3) . ?
C3_3 C4_3 1.544(3) . ?
C3_3 C2_3 1.549(3) . ?
C3_3 H3A_3 0.9900 . ?
C3_3 H3AB_3 0.9900 . ?
C4_3 C14_3 1.536(4) . ?
C4_3 C13_3 1.548(3) . ?
C5_3 C6_3 1.394(4) . ?
C5_3 C10_3 1.410(4) . ?
C6_3 C7_3 1.401(4) . ?
C6_3 C15_3 1.517(4) . ?
C7_3 C8_3 1.382(4) . ?
C7_3 H7_3 0.9500 . ?
C8_3 C9_3 1.373(4) . ?
C8_3 H8_3 0.9500 . ?
C9_3 C10_3 1.409(3) . ?
C9_3 H9_3 0.9500 . ?
C10_3 C18_3 1.515(4) . ?
C11_3 C2_3 1.521(4) . ?
C11_3 H11A_3 0.9800 . ?
C11_3 H11B_3 0.9800 . ?
C11_3 H11C_3 0.9800 . ?
C12_3 C2_3 1.536(4) . ?
C12_3 H12A_3 0.9800 . ?
C12_3 H12B_3 0.9800 . ?
C12_3 H12C_3 0.9800 . ?
C13_3 H13A_3 0.9900 . ?
C13_3 H13B_3 0.9900 . ?
C14_3 H14A_3 0.9800 . ?
C14_3 H14B_3 0.9800 . ?
C14_3 H14C_3 0.9800 . ?
C15_3 C17_3 1.533(4) . ?
C15_3 C16_3 1.534(4) . ?
C15_3 H15_3 1.0000 . ?
C16_3 H16A_3 0.9800 . ?
C16_3 H16B_3 0.9800 . ?
C16_3 H16C_3 0.9800 . ?
C17_3 H17A_3 0.9800 . ?
C17_3 H17B_3 0.9800 . ?
C17_3 H17C_3 0.9800 . ?
C18_3 C19_3 1.531(4) . ?
C18_3 C20_3 1.543(4) . ?
C18_3 H18_3 1.0000 . ?
C19_3 H19A_3 0.9800 . ?
C19_3 H19B_3 0.9800 . ?
C19_3 H19C_3 0.9800 . ?
C20_3 H20A_3 0.9800 . ?
C20_3 H20B_3 0.9800 . ?
C20_3 H20C_3 0.9800 . ?
C1_4 C2_4 1.367(5) . ?
C1_4 C6_4 1.383(4) . ?
C1_4 H1_4 0.9500 . ?
C2_4 C3_4 1.386(5) . ?
C2_4 H2_4 0.9500 . ?
C3_4 C4_4 1.380(5) . ?
C3_4 H3_4 0.9500 . ?
C4_4 C5_4 1.368(5) . ?
C4_4 H4_4 0.9500 . ?
C5_4 C6_4 1.384(4) . ?
C5_4 H5_4 0.9500 . ?
C6_4 H6_4 0.9500 . ?
 
loop_
 _geom_angle_atom_site_label_1
 _geom_angle_atom_site_label_2
 _geom_angle_atom_site_label_3
 _geom_angle
 _geom_angle_site_symmetry_1
 _geom_angle_site_symmetry_3
 _geom_angle_publ_flag
C1_3 B2_1 B1_1 98.0(2) . . ?
C1_3 B2_1 Au1_1 110.66(19) . . ?
B1_1 B2_1 Au1_1 68.10(14) . . ?
C1_3 B2_1 H1_1 120.5(14) . . ?
B1_1 B2_1 H1_1 137.0(15) . . ?
Au1_1 B2_1 H1_1 110.1(15) . . ?
C1_2 B1_1 C13_3 125.5(2) . . ?
C1_2 B1_1 B2_1 123.1(2) . . ?
C13_3 B1_1 B2_1 107.81(19) . . ?
C1_2 B1_1 Au1_1 110.04(17) . . ?
C13_3 B1_1 Au1_1 106.74(18) . . ?
B2_1 B1_1 Au1_1 66.76(14) . . ?
B2_1 Au1_1 B1_1 45.14(10) . . ?
B2_1 Au1_1 Cl1_3 161.5(5) . . ?
B1_1 Au1_1 Cl1_3 153.3(5) . . ?
B2_1 Au1_1 Br1_3 162.4(3) . . ?
B1_1 Au1_1 Br1_3 152.2(3) . . ?
N2_2 C1_2 C5_2 107.3(2) . . ?
N2_2 C1_2 B1_1 126.0(2) . . ?
C5_2 C1_2 B1_1 126.7(2) . . ?
C1_2 N2_2 C6_2 123.5(2) . . ?
C1_2 N2_2 C3_2 115.9(2) . . ?
C6_2 N2_2 C3_2 120.44(19) . . ?
C12_2 C3_2 C4_2 112.0(2) . . ?
C12_2 C3_2 C13_2 107.2(2) . . ?
C4_2 C3_2 C13_2 114.2(2) . . ?
C12_2 C3_2 N2_2 112.5(2) . . ?
C4_2 C3_2 N2_2 99.97(19) . . ?
C13_2 C3_2 N2_2 111.1(2) . . ?
C3_2 C4_2 C5_2 107.3(2) . . ?
C3_2 C4_2 H4A_2 110.2 . . ?
C5_2 C4_2 H4A_2 110.2 . . ?
C3_2 C4_2 H4AB_2 110.2 . . ?
C5_2 C4_2 H4AB_2 110.2 . . ?
H4A_2 C4_2 H4AB_2 108.5 . . ?
C14_2 C5_2 C4_2 109.5(2) . . ?
C14_2 C5_2 C1_2 115.9(2) . . ?
C4_2 C5_2 C1_2 102.9(2) . . ?
C14_2 C5_2 C15_2 108.5(2) . . ?
C4_2 C5_2 C15_2 111.5(2) . . ?
C1_2 C5_2 C15_2 108.4(2) . . ?
C7_2 C6_2 C11_2 122.1(2) . . ?
C7_2 C6_2 N2_2 119.2(2) . . ?
C11_2 C6_2 N2_2 118.7(2) . . ?
C8_2 C7_2 C6_2 117.8(2) . . ?
C8_2 C7_2 C16_2 118.2(2) . . ?
C6_2 C7_2 C16_2 123.9(2) . . ?
C9_2 C8_2 C7_2 121.4(3) . . ?
C9_2 C8_2 H8_2 119.3 . . ?
C7_2 C8_2 H8_2 119.3 . . ?
C10_2 C9_2 C8_2 119.8(2) . . ?
C10_2 C9_2 H9_2 120.1 . . ?
C8_2 C9_2 H9_2 120.1 . . ?
C9_2 C10_2 C11_2 121.6(3) . . ?
C9_2 C10_2 H10_2 119.2 . . ?
C11_2 C10_2 H10_2 119.2 . . ?
C10_2 C11_2 C6_2 117.3(2) . . ?
C10_2 C11_2 C19_2 118.7(2) . . ?
C6_2 C11_2 C19_2 124.1(2) . . ?
C3_2 C12_2 H12A_2 109.5 . . ?
C3_2 C12_2 H12B_2 109.5 . . ?
H12A_2 C12_2 H12B_2 109.5 . . ?
C3_2 C12_2 H12C_2 109.5 . . ?
H12A_2 C12_2 H12C_2 109.5 . . ?
H12B_2 C12_2 H12C_2 109.5 . . ?
C3_2 C13_2 H13A_2 109.5 . . ?
C3_2 C13_2 H13B_2 109.5 . . ?
H13A_2 C13_2 H13B_2 109.5 . . ?
C3_2 C13_2 H13C_2 109.5 . . ?
H13A_2 C13_2 H13C_2 109.5 . . ?
H13B_2 C13_2 H13C_2 109.5 . . ?
C5_2 C14_2 H14A_2 109.5 . . ?
C5_2 C14_2 H14B_2 109.5 . . ?
H14A_2 C14_2 H14B_2 109.5 . . ?
C5_2 C14_2 H14C_2 109.5 . . ?
H14A_2 C14_2 H14C_2 109.5 . . ?
H14B_2 C14_2 H14C_2 109.5 . . ?
C5_2 C15_2 H15A_2 109.5 . . ?
C5_2 C15_2 H15B_2 109.5 . . ?
H15A_2 C15_2 H15B_2 109.5 . . ?
C5_2 C15_2 H15C_2 109.5 . . ?
H15A_2 C15_2 H15C_2 109.5 . . ?
H15B_2 C15_2 H15C_2 109.5 . . ?
C7_2 C16_2 C17_2 112.0(2) . . ?
C7_2 C16_2 C18_2 111.0(2) . . ?
C17_2 C16_2 C18_2 108.9(2) . . ?
C7_2 C16_2 H16_2 108.3 . . ?
C17_2 C16_2 H16_2 108.3 . . ?
C18_2 C16_2 H16_2 108.3 . . ?
C16_2 C17_2 H17A_2 109.5 . . ?
C16_2 C17_2 H17B_2 109.5 . . ?
H17A_2 C17_2 H17B_2 109.5 . . ?
C16_2 C17_2 H17C_2 109.5 . . ?
H17A_2 C17_2 H17C_2 109.5 . . ?
H17B_2 C17_2 H17C_2 109.5 . . ?
C16_2 C18_2 H18A_2 109.5 . . ?
C16_2 C18_2 H18B_2 109.5 . . ?
H18A_2 C18_2 H18B_2 109.5 . . ?
C16_2 C18_2 H18C_2 109.5 . . ?
H18A_2 C18_2 H18C_2 109.5 . . ?
H18B_2 C18_2 H18C_2 109.5 . . ?
C11_2 C19_2 C20_2 112.4(2) . . ?
C11_2 C19_2 C21_2 111.2(2) . . ?
C20_2 C19_2 C21_2 109.7(2) . . ?
C11_2 C19_2 H19_2 107.8 . . ?
C20_2 C19_2 H19_2 107.8 . . ?
C21_2 C19_2 H19_2 107.8 . . ?
C19_2 C20_2 H20A_2 109.5 . . ?
C19_2 C20_2 H20B_2 109.5 . . ?
H20A_2 C20_2 H20B_2 109.5 . . ?
C19_2 C20_2 H20C_2 109.5 . . ?
H20A_2 C20_2 H20C_2 109.5 . . ?
H20B_2 C20_2 H20C_2 109.5 . . ?
C19_2 C21_2 H21A_2 109.5 . . ?
C19_2 C21_2 H21B_2 109.5 . . ?
H21A_2 C21_2 H21B_2 109.5 . . ?
C19_2 C21_2 H21C_2 109.5 . . ?
H21A_2 C21_2 H21C_2 109.5 . . ?
H21B_2 C21_2 H21C_2 109.5 . . ?
N2_3 C1_3 C4_3 109.7(2) . . ?
N2_3 C1_3 B2_1 132.0(2) . . ?
C4_3 C1_3 B2_1 116.98(19) . . ?
C1_3 N2_3 C5_3 124.7(2) . . ?
C1_3 N2_3 C2_3 114.37(19) . . ?
C5_3 N2_3 C2_3 120.96(18) . . ?
C4_3 C3_3 C2_3 106.26(19) . . ?
C4_3 C3_3 H3A_3 110.5 . . ?
C2_3 C3_3 H3A_3 110.5 . . ?
C4_3 C3_3 H3AB_3 110.5 . . ?
C2_3 C3_3 H3AB_3 110.5 . . ?
H3A_3 C3_3 H3AB_3 108.7 . . ?
C1_3 C4_3 C14_3 111.4(2) . . ?
C1_3 C4_3 C3_3 102.70(19) . . ?
C14_3 C4_3 C3_3 109.8(2) . . ?
C1_3 C4_3 C13_3 104.43(19) . . ?
C14_3 C4_3 C13_3 111.3(2) . . ?
C3_3 C4_3 C13_3 116.7(2) . . ?
C6_3 C5_3 C10_3 122.0(2) . . ?
C6_3 C5_3 N2_3 120.3(2) . . ?
C10_3 C5_3 N2_3 117.6(2) . . ?
C5_3 C6_3 C7_3 118.2(2) . . ?
C5_3 C6_3 C15_3 123.6(2) . . ?
C7_3 C6_3 C15_3 118.2(3) . . ?
C8_3 C7_3 C6_3 121.1(3) . . ?
C8_3 C7_3 H7_3 119.5 . . ?
C6_3 C7_3 H7_3 119.5 . . ?
C9_3 C8_3 C7_3 119.8(2) . . ?
C9_3 C8_3 H8_3 120.1 . . ?
C7_3 C8_3 H8_3 120.1 . . ?
C8_3 C9_3 C10_3 122.0(3) . . ?
C8_3 C9_3 H9_3 119.0 . . ?
C10_3 C9_3 H9_3 119.0 . . ?
C9_3 C10_3 C5_3 116.8(3) . . ?
C9_3 C10_3 C18_3 118.7(2) . . ?
C5_3 C10_3 C18_3 124.2(2) . . ?
C2_3 C11_3 H11A_3 109.5 . . ?
C2_3 C11_3 H11B_3 109.5 . . ?
H11A_3 C11_3 H11B_3 109.5 . . ?
C2_3 C11_3 H11C_3 109.5 . . ?
H11A_3 C11_3 H11C_3 109.5 . . ?
H11B_3 C11_3 H11C_3 109.5 . . ?
C2_3 C12_3 H12A_3 109.5 . . ?
C2_3 C12_3 H12B_3 109.5 . . ?
H12A_3 C12_3 H12B_3 109.5 . . ?
C2_3 C12_3 H12C_3 109.5 . . ?
H12A_3 C12_3 H12C_3 109.5 . . ?
H12B_3 C12_3 H12C_3 109.5 . . ?
C4_3 C13_3 B1_1 106.57(19) . . ?
C4_3 C13_3 H13A_3 110.4 . . ?
B1_1 C13_3 H13A_3 110.4 . . ?
C4_3 C13_3 H13B_3 110.4 . . ?
B1_1 C13_3 H13B_3 110.4 . . ?
H13A_3 C13_3 H13B_3 108.6 . . ?
C4_3 C14_3 H14A_3 109.5 . . ?
C4_3 C14_3 H14B_3 109.5 . . ?
H14A_3 C14_3 H14B_3 109.5 . . ?
C4_3 C14_3 H14C_3 109.5 . . ?
H14A_3 C14_3 H14C_3 109.5 . . ?
H14B_3 C14_3 H14C_3 109.5 . . ?
C6_3 C15_3 C17_3 110.7(2) . . ?
C6_3 C15_3 C16_3 112.3(2) . . ?
C17_3 C15_3 C16_3 109.9(3) . . ?
C6_3 C15_3 H15_3 107.9 . . ?
C17_3 C15_3 H15_3 107.9 . . ?
C16_3 C15_3 H15_3 107.9 . . ?
C15_3 C16_3 H16A_3 109.5 . . ?
C15_3 C16_3 H16B_3 109.5 . . ?
H16A_3 C16_3 H16B_3 109.5 . . ?
C15_3 C16_3 H16C_3 109.5 . . ?
H16A_3 C16_3 H16C_3 109.5 . . ?
H16B_3 C16_3 H16C_3 109.5 . . ?
C15_3 C17_3 H17A_3 109.5 . . ?
C15_3 C17_3 H17B_3 109.5 . . ?
H17A_3 C17_3 H17B_3 109.5 . . ?
C15_3 C17_3 H17C_3 109.5 . . ?
H17A_3 C17_3 H17C_3 109.5 . . ?
H17B_3 C17_3 H17C_3 109.5 . . ?
C10_3 C18_3 C19_3 109.0(2) . . ?
C10_3 C18_3 C20_3 113.3(2) . . ?
C19_3 C18_3 C20_3 111.2(2) . . ?
C10_3 C18_3 H18_3 107.7 . . ?
C19_3 C18_3 H18_3 107.7 . . ?
C20_3 C18_3 H18_3 107.7 . . ?
C18_3 C19_3 H19A_3 109.5 . . ?
C18_3 C19_3 H19B_3 109.5 . . ?
H19A_3 C19_3 H19B_3 109.5 . . ?
C18_3 C19_3 H19C_3 109.5 . . ?
H19A_3 C19_3 H19C_3 109.5 . . ?
H19B_3 C19_3 H19C_3 109.5 . . ?
C18_3 C20_3 H20A_3 109.5 . . ?
C18_3 C20_3 H20B_3 109.5 . . ?
H20A_3 C20_3 H20B_3 109.5 . . ?
C18_3 C20_3 H20C_3 109.5 . . ?
H20A_3 C20_3 H20C_3 109.5 . . ?
H20B_3 C20_3 H20C_3 109.5 . . ?
N2_3 C2_3 C11_3 111.0(2) . . ?
N2_3 C2_3 C12_3 111.4(2) . . ?
C11_3 C2_3 C12_3 108.2(2) . . ?
N2_3 C2_3 C3_3 100.76(18) . . ?
C11_3 C2_3 C3_3 111.6(2) . . ?
C12_3 C2_3 C3_3 113.8(2) . . ?
C2_4 C1_4 C6_4 120.1(3) . . ?
C2_4 C1_4 H1_4 119.9 . . ?
C6_4 C1_4 H1_4 119.9 . . ?
C1_4 C2_4 C3_4 120.2(3) . . ?
C1_4 C2_4 H2_4 119.9 . . ?
C3_4 C2_4 H2_4 119.9 . . ?
C4_4 C3_4 C2_4 119.8(3) . . ?
C4_4 C3_4 H3_4 120.1 . . ?
C2_4 C3_4 H3_4 120.1 . . ?
C5_4 C4_4 C3_4 119.8(3) . . ?
C5_4 C4_4 H4_4 120.1 . . ?
C3_4 C4_4 H4_4 120.1 . . ?
C4_4 C5_4 C6_4 120.5(3) . . ?
C4_4 C5_4 H5_4 119.7 . . ?
C6_4 C5_4 H5_4 119.7 . . ?
C1_4 C6_4 C5_4 119.5(3) . . ?
C1_4 C6_4 H6_4 120.2 . . ?
C5_4 C6_4 H6_4 120.2 . . ?
 
_refine_diff_density_max    1.726
_refine_diff_density_min   -0.726
_refine_diff_density_rms    0.081

_shelx_res_file
;
TITL TEST_a.res in P2(1)/n
    TEST_a.res
    created by SHELXL-2018/3 at 14:04:36 on 27-Sep-2021
REM Old TITL TEST in P2(1)/n
REM SHELXT solution in P2(1)/n
REM R1 0.084,  Rweak 0.004,  Alpha 0.034,  Orientation as input
REM Formula found by SHELXT:  C46 B N3 Cl Au
CELL  0.71073  20.0343   9.6850  23.3252   90.000  108.875   90.000
ZERR   4.000   0.0040   0.0020   0.0070    0.000    0.020    0.000
LATT  1
SYMM 1/2-X, 1/2+Y, 1/2-Z
SFAC C H B N CL AU Br
UNIT 184 272 8 8 2.51388 4 1.48612
TEMP -173.150
SIZE 0.09 0.159 0.164
L.S. 10
BOND $H
LIST 4
ACTA 52
FMAP 2
PLAN 20
EADP Cl1_3 Br1_3
OMIT 1 1 0
WGHT    0.023300    2.321900
FVAR       0.22329   0.62857
RESI 1 MAIN
B2    3    0.197745    0.460390    0.540029    11.00000    0.01383    0.02381 =
         0.01703   -0.00119    0.00319   -0.00127
H1    2    0.153558    0.423234    0.550154    11.00000    0.02114
B1    3    0.286674    0.453852    0.571853    11.00000    0.01369    0.02558 =
         0.01493   -0.00218    0.00298    0.00363
AU1   6    0.239644    0.645684    0.594069    11.00000    0.01469    0.02520 =
         0.01465   -0.00155    0.00292    0.00095
RESI 0
RESI 2 CAAC
C1    1    0.325265    0.369501    0.632357    11.00000    0.01141    0.02614 =
         0.01605   -0.00225    0.00300   -0.00260
N2    4    0.384641    0.297576    0.643534    11.00000    0.01203    0.02451 =
         0.01474    0.00295    0.00222    0.00145
C3    1    0.405777    0.209966    0.701379    11.00000    0.01498    0.03339 =
         0.01722    0.00909    0.00313    0.00221
C4    1    0.339113    0.223501    0.719012    11.00000    0.01653    0.03431 =
         0.01763    0.00713    0.00369    0.00036
AFIX  23
H4A   2    0.351484    0.231616    0.763547    11.00000   -1.20000
H4AB  2    0.308771    0.141212    0.705494    11.00000   -1.20000
AFIX   0
C5    1    0.300231    0.353880    0.687960    11.00000    0.01616    0.03405 =
         0.01384    0.00387    0.00601    0.00188
C6    1    0.430960    0.307011    0.606650    11.00000    0.01072    0.02549 =
         0.01496    0.00483    0.00210    0.00501
C7    1    0.423758    0.210482    0.560225    11.00000    0.01402    0.02454 =
         0.01845    0.00351    0.00131    0.00698
C8    1    0.467866    0.224062    0.524983    11.00000    0.02068    0.02730 =
         0.02010    0.00081    0.00625    0.00694
AFIX  43
H8    2    0.464074    0.159690    0.493353    11.00000   -1.20000
AFIX   0
C9    1    0.516948    0.329080    0.535068    11.00000    0.01927    0.03590 =
         0.02440    0.00787    0.01022    0.00886
AFIX  43
H9    2    0.546702    0.336179    0.510696    11.00000   -1.20000
AFIX   0
C10   1    0.522650    0.423676    0.580648    11.00000    0.01583    0.02773 =
         0.02493    0.00603    0.00553   -0.00011
AFIX  43
H10   2    0.556309    0.495991    0.587018    11.00000   -1.20000
AFIX   0
C11   1    0.480105    0.415729    0.617698    11.00000    0.01177    0.02487 =
         0.01676    0.00535    0.00024    0.00597
C12   1    0.420957    0.061030    0.689667    11.00000    0.02536    0.03175 =
         0.02885    0.01115    0.00857    0.00641
AFIX 137
H12A  2    0.433043    0.008797    0.727642    11.00000   -1.50000
H12B  2    0.460551    0.057756    0.673688    11.00000   -1.50000
H12C  2    0.379083    0.020327    0.660102    11.00000   -1.50000
AFIX   0
C13   1    0.472335    0.267267    0.748587    11.00000    0.01653    0.04091 =
         0.01913    0.01019   -0.00015    0.00061
AFIX 137
H13A  2    0.484686    0.209512    0.785025    11.00000   -1.50000
H13B  2    0.463537    0.361995    0.759068    11.00000   -1.50000
H13C  2    0.511345    0.266938    0.731857    11.00000   -1.50000
AFIX   0
C14   1    0.220895    0.334941    0.674402    11.00000    0.01561    0.04915 =
         0.02176    0.00852    0.00782    0.00178
AFIX 137
H14A  2    0.211273    0.313034    0.711994    11.00000   -1.50000
H14B  2    0.204159    0.259272    0.645399    11.00000   -1.50000
H14C  2    0.196369    0.420372    0.657116    11.00000   -1.50000
AFIX   0
C15   1    0.323999    0.482570    0.728445    11.00000    0.02830    0.04206 =
         0.01640    0.00082    0.00704    0.00530
AFIX 137
H15A  2    0.314788    0.468359    0.766805    11.00000   -1.50000
H15B  2    0.297712    0.563459    0.707696    11.00000   -1.50000
H15C  2    0.374592    0.497624    0.736547    11.00000   -1.50000
AFIX   0
C16   1    0.368724    0.095602    0.544459    11.00000    0.01774    0.02488 =
         0.02278   -0.00039    0.00156    0.00435
AFIX  13
H16   2    0.343713    0.096237    0.575255    11.00000   -1.20000
AFIX   0
C17   1    0.402167   -0.046884    0.545435    11.00000    0.02526    0.02482 =
         0.03891   -0.00144    0.00165    0.00227
AFIX 137
H17A  2    0.367263   -0.118600    0.544328    11.00000   -1.50000
H17B  2    0.442595   -0.056705    0.582534    11.00000   -1.50000
H17C  2    0.418051   -0.056553    0.510069    11.00000   -1.50000
AFIX   0
C18   1    0.313996    0.119229    0.481820    11.00000    0.02334    0.03370 =
         0.02729   -0.00284   -0.00054    0.00323
AFIX 137
H18A  2    0.279799    0.043344    0.472446    11.00000   -1.50000
H18B  2    0.337808    0.122726    0.451172    11.00000   -1.50000
H18C  2    0.289414    0.206711    0.481820    11.00000   -1.50000
AFIX   0
C19   1    0.488253    0.526048    0.666253    11.00000    0.01732    0.02344 =
         0.02102    0.00174    0.00064   -0.00129
AFIX  13
H19   2    0.458876    0.497653    0.691691    11.00000   -1.20000
AFIX   0
C20   1    0.462330    0.667504    0.639163    11.00000    0.02918    0.03009 =
         0.02641   -0.00068    0.00124   -0.00076
AFIX 137
H20A  2    0.473038    0.736626    0.671563    11.00000   -1.50000
H20B  2    0.411255    0.664087    0.618635    11.00000   -1.50000
H20C  2    0.486066    0.692548    0.609912    11.00000   -1.50000
AFIX   0
C21   1    0.565632    0.536942    0.708192    11.00000    0.02004    0.03797 =
         0.02669    0.00013   -0.00221   -0.00514
AFIX 137
H21A  2    0.568265    0.598948    0.742057    11.00000   -1.50000
H21B  2    0.594890    0.573585    0.685204    11.00000   -1.50000
H21C  2    0.582790    0.445199    0.723900    11.00000   -1.50000
AFIX   0
RESI 0
RESI 3 CAAC
C1    1    0.194659    0.481223    0.473605    11.00000    0.01176    0.01800 =
         0.01630    0.00009    0.00138    0.00329
PART 1 21
CL1   5    0.245516    0.861181    0.642717    21.00000    0.02854    0.02552 =
         0.02479   -0.00537    0.01032   -0.00481
PART 0
PART 2 -21
BR1   7    0.248752    0.872080    0.639194   -21.00000    0.02854    0.02552 =
         0.02479   -0.00537    0.01032   -0.00481
PART 0
N2    4    0.150261    0.434295    0.421510    11.00000    0.01234    0.02859 =
         0.01249   -0.00068    0.00228    0.00240
C3    1    0.257094    0.475367    0.401910    11.00000    0.01485    0.03180 =
         0.01542   -0.00009    0.00478    0.00057
AFIX  23
H3A   2    0.286174    0.390538    0.408487    11.00000   -1.20000
H3AB  2    0.274994    0.541271    0.377884    11.00000   -1.20000
AFIX   0
C4    1    0.259966    0.540142    0.463155    11.00000    0.01399    0.02527 =
         0.01379    0.00030    0.00289    0.00132
C5    1    0.079363    0.381761    0.413545    11.00000    0.01242    0.03148 =
         0.01185   -0.00369    0.00103   -0.00079
C6    1    0.068665    0.241648    0.421084    11.00000    0.01709    0.02931 =
         0.01295   -0.00172    0.00084    0.00069
C7    1   -0.000730    0.194720    0.408583    11.00000    0.02175    0.03122 =
         0.01889   -0.00244    0.00495   -0.00317
AFIX  43
H7    2   -0.009185    0.099275    0.412641    11.00000   -1.20000
AFIX   0
C8    1   -0.057076    0.284998    0.390446    11.00000    0.01526    0.04011 =
         0.01900   -0.00500    0.00393   -0.00396
AFIX  43
H8    2   -0.103928    0.251284    0.381025    11.00000   -1.20000
AFIX   0
C9    1   -0.045143    0.423580    0.386084    11.00000    0.01418    0.04106 =
         0.01708   -0.00274    0.00287    0.00406
AFIX  43
H9    2   -0.084219    0.484981    0.374728    11.00000   -1.20000
AFIX   0
C10   1    0.023334    0.477460    0.397946    11.00000    0.01546    0.03074 =
         0.01359   -0.00309    0.00253    0.00110
C11   1    0.170427    0.302455    0.336166    11.00000    0.01997    0.04334 =
         0.02193   -0.01036    0.00447   -0.00031
AFIX 137
H11A  2    0.187047    0.310485    0.301140    11.00000   -1.50000
H11B  2    0.120629    0.275288    0.322433    11.00000   -1.50000
H11C  2    0.198348    0.232443    0.364054    11.00000   -1.50000
AFIX   0
C12   1    0.139899    0.550674    0.322208    11.00000    0.01990    0.05003 =
         0.01455    0.00384    0.00352    0.00464
AFIX 137
H12A  2    0.158032    0.549855    0.287903    11.00000   -1.50000
H12B  2    0.147716    0.641926    0.341389    11.00000   -1.50000
H12C  2    0.089263    0.530310    0.307752    11.00000   -1.50000
AFIX   0
C13   1    0.321602    0.494617    0.519461    11.00000    0.01269    0.02645 =
         0.01531    0.00095    0.00201    0.00331
AFIX  23
H13A  2    0.355966    0.570783    0.533627    11.00000   -1.20000
H13B  2    0.346282    0.414034    0.509598    11.00000   -1.20000
AFIX   0
C14   1    0.255935    0.698154    0.457379    11.00000    0.01964    0.02694 =
         0.01983    0.00406    0.00323   -0.00032
AFIX 137
H14A  2    0.295719    0.731992    0.445579    11.00000   -1.50000
H14B  2    0.257961    0.738778    0.496387    11.00000   -1.50000
H14C  2    0.211553    0.724500    0.426487    11.00000   -1.50000
AFIX   0
C15   1    0.128162    0.138254    0.444575    11.00000    0.02083    0.02615 =
         0.02915   -0.00370    0.00201   -0.00086
AFIX  13
H15   2    0.173390    0.186164    0.447597    11.00000   -1.20000
AFIX   0
C16   1    0.120488    0.014301    0.401963    11.00000    0.02765    0.02929 =
         0.05002   -0.00955    0.00640    0.00133
AFIX 137
H16A  2    0.162918   -0.043238    0.416059    11.00000   -1.50000
H16B  2    0.114414    0.047290    0.360864    11.00000   -1.50000
H16C  2    0.079231   -0.040324    0.401746    11.00000   -1.50000
AFIX   0
C17   1    0.132906    0.088160    0.508109    11.00000    0.04018    0.03200 =
         0.03189    0.00442   -0.00382   -0.00005
AFIX 137
H17A  2    0.173442    0.026159    0.523516    11.00000   -1.50000
H17B  2    0.089581    0.038598    0.506165    11.00000   -1.50000
H17C  2    0.138729    0.167694    0.535266    11.00000   -1.50000
AFIX   0
C18   1    0.032902    0.632763    0.399502    11.00000    0.01421    0.03131 =
         0.02092   -0.00306    0.00302    0.00298
AFIX  13
H18   2    0.082298    0.652188    0.400528    11.00000   -1.20000
AFIX   0
C19   1    0.024639    0.689094    0.458150    11.00000    0.03469    0.03530 =
         0.03249   -0.00771    0.01602   -0.00206
AFIX 137
H19A  2    0.032005    0.789248    0.459976    11.00000   -1.50000
H19B  2    0.059548    0.645502    0.493002    11.00000   -1.50000
H19C  2   -0.022926    0.668599    0.459019    11.00000   -1.50000
AFIX   0
C20   1   -0.017420    0.706466    0.343513    11.00000    0.02396    0.03017 =
         0.03351    0.00256   -0.00143    0.00337
AFIX 137
H20A  2   -0.007481    0.805765    0.346399    11.00000   -1.50000
H20B  2   -0.066341    0.690769    0.341833    11.00000   -1.50000
H20C  2   -0.010407    0.669686    0.306738    11.00000   -1.50000
AFIX   0
C2    1    0.178586    0.440861    0.368568    11.00000    0.01527    0.03626 =
         0.01410   -0.00148    0.00441    0.00109
RESI 0
RESI 4 BENZ
C1    1    0.383502    0.037438    0.342343    11.00000    0.01956    0.05456 =
         0.02318    0.00017    0.00312   -0.00104
AFIX  43
H1    2    0.424487    0.093833    0.354709    11.00000   -1.20000
AFIX   0
C2    1    0.389884   -0.103065    0.345955    11.00000    0.02326    0.05611 =
         0.02746    0.01075    0.00773    0.00941
AFIX  43
H2    2    0.435301   -0.144091    0.361051    11.00000   -1.20000
AFIX   0
C3    1    0.330291   -0.185860    0.327659    11.00000    0.03822    0.04541 =
         0.03807    0.00531    0.01953    0.00489
AFIX  43
H3    2    0.334821   -0.283496    0.330238    11.00000   -1.20000
AFIX   0
C4    1    0.264368   -0.126119    0.305689    11.00000    0.02743    0.05187 =
         0.04031   -0.01044    0.01310   -0.00759
AFIX  43
H4    2    0.223395   -0.182521    0.293082    11.00000   -1.20000
AFIX   0
C5    1    0.258155    0.014571    0.302105    11.00000    0.01924    0.06119 =
         0.02798   -0.01168    0.00386    0.00591
AFIX  43
H5    2    0.212752    0.055547    0.286718    11.00000   -1.20000
AFIX   0
C6    1    0.317486    0.097614    0.320717    11.00000    0.03101    0.04335 =
         0.02526   -0.00432    0.00892    0.00485
AFIX  43
H6    2    0.312898    0.195274    0.318652    11.00000   -1.20000
RESI 0
REM #####
REM #####
REM #####
REM #####
REM #####
AFIX   0
HKLF 4


REM  TEST_a.res in P2(1)/n
REM wR2 = 0.052114, GooF = S = 1.03446, Restrained GooF = 1.03446 for all data
REM R1 = 0.022379 for 7858 Fo > 4sig(Fo) and 0.029509 for all 9126 data
REM 492 parameters refined using 0 restraints

END

WGHT      0.0233      2.3220

REM Highest difference peak  1.726,  deepest hole -0.726,  1-sigma level  0.081
Q1    1   0.2441  0.7341  0.5905  11.00000  0.05    1.73
Q2    1   0.2450  0.5380  0.5920  11.00000  0.05    0.92
Q3    1   0.2181  0.6450  0.6239  11.00000  0.05    0.62
Q4    1   0.2341  0.6514  0.6336  11.00000  0.05    0.61
Q5    1   0.2441  0.6657  0.5527  11.00000  0.05    0.55
Q6    1   0.3172  0.3532  0.6657  11.00000  0.05    0.50
Q7    1   0.2377  0.7693  0.6417  11.00000  0.05    0.47
Q8    1   0.2804  0.6445  0.5733  11.00000  0.05    0.42
Q9    1   0.2407  0.4492  0.5634  11.00000  0.05    0.41
Q10   1   0.2835  0.4970  0.4967  11.00000  0.05    0.41
Q11   1   0.2251  0.5297  0.4696  11.00000  0.05    0.40
Q12   1   0.2591  0.5142  0.4344  11.00000  0.05    0.40
Q13   1   0.4027  0.3013  0.6210  11.00000  0.05    0.39
Q14   1   0.2427  0.5896  0.6368  11.00000  0.05    0.39
Q15   1   0.4801  0.4584  0.6435  11.00000  0.05    0.38
Q16   1   0.2395  0.0684  0.5936  11.00000  0.05    0.37
Q17   1   0.2564  0.6083  0.4650  11.00000  0.05    0.37
Q18   1   0.2790  0.8941  0.6178  11.00000  0.05    0.36
Q19   1   0.3202  0.2912  0.7064  11.00000  0.05    0.36
Q20   1   0.4396  0.3788  0.6047  11.00000  0.05    0.35
;
_shelx_res_checksum   49936

_shelx_hkl_file
;
  -2   0   0 5289.37  166.48
  -3   0   0    1.90    1.10
  -3   0   0    1.00    3.40
   3   0   0    0.80    1.00
  -3   0   0    2.20    1.30
   3   0   0   -1.80    3.10
   3   0   0    1.60    1.40
   4   0   0 9999.00  307.07
  -4   0   0 9986.40  318.07
   5   0   0    6.20    1.80
  -5   0   0    3.20    1.80
   5   0   0   -4.30    5.80
   5   0   0    5.00    2.30
  -5   0   0    0.30    5.80
  -5   0   0    6.30    1.80
   6   0   0 3114.69   93.49
   6   0   0 2988.10   92.59
   6   0   0 3248.38  119.99
  -6   0   0 3282.27   92.49
  -6   0   0 3024.00   92.79
  -6   0   0 3315.47  122.69
   7   0   0    4.90    2.40
   7   0   0   -1.60    7.30
   7   0   0    3.90    2.80
  -7   0   0    2.60    9.00
  -7   0   0    5.20    2.60
   8   0   0 3573.94  107.79
  -8   0   0 3569.34  108.49
  -8   0   0 3731.63  107.89
   8   0   0 3579.24  141.89
  -8   0   0 3843.62  147.39
   8   0   0 3742.13  109.79
  -9   0   0    1.80    2.60
   9   0   0   -1.90    3.50
   9   0   0    2.50    2.80
   9   0   0    1.10    9.50
  -9   0   0    2.50   12.20
  -9   0   0    3.80    2.70
 -10   0   0 2763.42   80.69
  10   0   0 2605.54  118.99
  10   0   0 2657.23   80.59
  10   0   0 2745.23   83.19
 -10   0   0 2665.63  124.49
 -10   0   0 2634.54   81.29
 -11   0   0   20.80   16.40
  11   0   0   12.30    5.10
  11   0   0    8.60    3.30
 -11   0   0    7.50    3.60
  11   0   0    2.50   12.10
 -11   0   0    6.60    3.10
 -12   0   0 2457.15   72.99
 -12   0   0 2341.57  122.29
 -12   0   0 2299.37   72.99
  12   0   0 2359.56   72.79
 -12   0   0 2375.16   73.69
  12   0   0 2380.76  117.29
  12   0   0 2446.56   76.19
  13   0   0  -27.30   13.70
  13   0   0    8.50    5.50
  13   0   0    8.40    4.00
 -13   0   0    2.40    4.40
 -13   0   0    8.40    3.90
 -13   0   0    4.80    3.80
 -13   0   0   24.70   22.40
 -14   0   0 2076.49  116.69
 -14   0   0 1921.01   61.89
  14   0   0 1942.81  109.59
 -14   0   0 1939.51   61.59
 -14   0   0 1990.30   62.59
  14   0   0 1953.00   65.59
 -15   0   0    3.20    3.90
 -15   0   0    1.40    4.20
 -15   0   0    5.90   21.80
  15   0   0    1.50    5.80
 -15   0   0    4.30    3.80
  15   0   0   -3.60   18.50
  16   0   0  915.91   80.09
 -16   0   0 1022.50   34.60
 -16   0   0  921.71   83.19
  16   0   0 1009.10   39.70
 -16   0   0  983.90   35.40
 -16   0   0  964.80   35.00
 -17   0   0   -2.00    4.60
  17   0   0    2.50    6.80
 -17   0   0    1.00    4.30
 -17   0   0    2.70    4.30
 -17   0   0   17.40   24.30
  17   0   0   10.70   24.60
 -18   0   0  529.55   74.09
  18   0   0  682.33   73.79
 -18   0   0  731.03   27.80
  18   0   0  663.73   32.40
 -18   0   0  656.43   28.60
  19   0   0    7.50    8.00
 -19   0   0    3.20    5.00
 -19   0   0    4.80    5.80
 -19   0   0    0.50    4.50
 -20   0   0   22.20    6.70
  20   0   0   23.00    9.90
 -20   0   0   14.70    6.40
 -20   0   0    8.40    5.10
 -21   0   0   -2.60    4.90
 -21   0   0   -2.20    5.60
 -21   0   0    5.90    5.20
  21   0   0   -8.00    8.20
 -22   0   0  181.38   18.30
  22   0   0  203.78   21.00
 -22   0   0  196.28   14.40
 -22   0   0  162.58   12.80
  23   0   0   -7.80    8.80
 -23   0   0    5.40    5.20
 -23   0   0   -3.90    5.50
 -24   0   0    6.10    5.50
  -1   1   0   86.19   10.30
   2  -1   0  492.15   29.50
   2  -1   0  503.35   16.50
   2  -1   0  470.35   15.50
  -2   1   0  485.95   16.40
  -2   1   0  509.55   30.20
  -2   1   0  461.25   15.40
   3  -1   0  823.02   43.60
  -3  -1   0  723.03   23.30
   3  -1   0  840.52   25.80
   3  -1   0  782.52   24.50
  -3  -1   0  813.62   28.10
   3   1   0  839.22   28.70
  -3   1   0  798.32   25.50
  -3   1   0  785.12   24.60
   3   1   0  722.43   23.40
  -3   1   0  781.62   43.50
   4  -1   0    4.90    2.00
   4  -1   0    7.80    2.70
  -4  -1   0    7.30    1.40
  -4  -1   0    8.40    1.10
   4  -1   0   -0.80    6.60
   4   1   0    9.40    4.20
  -4   1   0   10.50    3.00
   4   1   0    7.90    1.60
  -4   1   0    7.40    7.80
  -4   1   0    7.90    2.00
   4   1   0   12.50    1.40
  -5  -1   0    5.70    1.60
   5  -1   0    8.60    2.20
   5  -1   0    6.70    3.20
   5  -1   0    0.50    7.60
  -5  -1   0   10.90    5.70
  -5  -1   0    6.00    1.40
  -5   1   0    4.00    2.50
  -5   1   0   13.80    9.20
   5   1   0    4.40    1.80
   5   1   0   14.10    6.00
   5   1   0    4.90    1.50
  -5   1   0    5.40    2.30
   6  -1   0  732.73   25.80
  -6  -1   0  702.43   23.00
  -6  -1   0  837.22   39.90
   6  -1   0  684.73   48.10
   6  -1   0  702.23   24.10
  -6  -1   0  757.02   22.50
  -6   1   0  706.13   49.70
   6   1   0  746.83   22.60
  -6   1   0  726.13   24.30
   6   1   0  725.13   37.60
   6   1   0  746.13   23.60
  -6   1   0  701.23   25.10
   7  -1   0  515.85   20.00
   7  -1   0  505.25   18.10
  -7  -1   0  486.65   17.00
  -7  -1   0  536.65   34.30
  -7  -1   0  517.05   16.40
   7  -1   0  542.35   43.30
   7   1   0  438.16   19.40
   7   1   0  488.55   17.70
  -7   1   0  534.95   45.20
  -7   1   0  519.45   18.30
   7   1   0  524.05   33.40
  -7   1   0  496.75   19.20
   8  -1   0  418.66   40.20
  -8  -1   0  374.36   14.30
   8  -1   0  357.86   14.80
  -8  -1   0  375.46   13.90
   8  -1   0  366.86   19.50
  -8  -1   0  349.67   30.50
   8   1   0  381.16   13.40
   8   1   0  379.46   30.80
   8   1   0  391.76   15.20
  -8   1   0  371.96   40.50
  -8   1   0  366.76   16.10
  -8   1   0  397.56   15.20
  -9  -1   0   90.39   19.90
   9  -1   0  114.39   25.90
  -9  -1   0  105.09    5.90
   9  -1   0  125.69   10.50
   9  -1   0   92.09    7.30
  -9  -1   0   74.59    6.00
  -9   1   0   88.99   24.80
   9   1   0  103.69   19.50
   9   1   0   90.59    8.00
  -9   1   0  100.59    7.50
  -9   1   0   89.99    8.70
   9   1   0   86.59    5.90
 -10  -1   0  407.86   14.70
  10  -1   0  372.96   16.20
  10  -1   0  366.86   41.60
 -10  -1   0  401.56   38.20
  10  -1   0  406.46   19.30
 -10  -1   0  399.86   15.40
  10   1   0  391.56   14.90
  10   1   0  407.66   35.40
 -10   1   0  425.26   18.10
 -10   1   0  425.46   47.90
 -10   1   0  421.76   16.80
  10   1   0  405.66   19.60
 -11  -1   0  270.77   12.10
  11  -1   0  301.27   13.70
  11  -1   0  288.17   16.40
  11  -1   0  352.86   50.29
 -11  -1   0  275.07   12.40
 -11  -1   0  283.27   11.60
  11   1   0  286.37   12.00
  11   1   0  261.57   32.30
 -11   1   0  280.27   13.50
 -11   1   0  266.27   14.30
  11   1   0  299.47   14.50
 -11   1   0  234.98   42.60
  12  -1   0  471.95   19.70
  12  -1   0  522.85   23.40
 -12  -1   0  480.45   45.60
 -12  -1   0  488.55   18.80
 -12  -1   0  512.95   17.90
  12  -1   0  513.35   53.69
 -12  -1   0  474.85   18.20
 -12   1   0  474.15   20.50
  12   1   0  481.45   18.10
  12   1   0  483.55   20.90
 -12   1   0  510.05   20.00
  12   1   0  478.65   43.80
 -12   1   0  469.75   20.10
 -12   1   0  474.55   55.49
 -13  -1   0  267.57   11.80
  13  -1   0  252.27   17.10
 -13  -1   0  261.07   12.50
  13  -1   0  245.08   13.50
 -13  -1   0  276.27   41.80
  13  -1   0  326.97   44.60
 -13  -1   0  249.88   12.20
  13   1   0  242.48   15.00
 -13   1   0  257.87   14.40
 -13   1   0  275.77   13.80
  13   1   0  252.67   38.60
 -13   1   0  256.47   14.50
 -13   1   0  248.18   50.09
 -14  -1   0  509.95   52.49
 -14  -1   0  452.05   18.50
 -14  -1   0  494.75   18.30
  14  -1   0  455.05   56.59
  14  -1   0  482.35   24.20
 -14  -1   0  504.55   19.40
 -14   1   0  456.35   20.90
 -14   1   0  464.45   20.10
 -14   1   0  468.35   20.80
  14   1   0  483.55   22.20
 -14   1   0  471.95   60.69
  14   1   0  442.26   47.40
 -15  -1   0  436.16   16.80
 -15  -1   0  515.15   53.69
  15  -1   0  439.06   23.70
 -15  -1   0  378.86   17.50
  15  -1   0  394.96   63.59
 -15  -1   0  402.46   17.30
 -15   1   0  402.76   19.40
 -15   1   0  405.26   18.70
 -15   1   0  420.96   67.19
 -15   1   0  410.06   19.60
  15   1   0  407.16   21.10
  15   1   0  337.87   46.60
 -16  -1   0  651.13   24.70
  16  -1   0  663.63   73.29
  16  -1   0  670.63   31.30
 -16  -1   0  602.04   64.69
 -16  -1   0  664.03   25.20
 -16  -1   0  659.63   24.10
  16   1   0  652.63   29.00
 -16   1   0  650.03   75.59
 -16   1   0  667.43   26.30
 -16   1   0  663.43   27.00
 -16   1   0  657.93   27.40
 -17  -1   0  140.79    9.50
 -17  -1   0  123.89   10.10
  17  -1   0  123.39   14.90
 -17  -1   0  101.29   33.50
  17  -1   0  136.39   38.90
 -17  -1   0  136.19   10.30
 -17   1   0    5.50   53.79
 -17   1   0  102.79   11.20
 -17   1   0  129.99   12.30
  17   1   0  125.09   13.80
  17   1   0  113.39   33.10
  18  -1   0  400.16   25.80
 -18  -1   0  482.95   18.90
  18  -1   0  393.26   65.09
 -18  -1   0  448.76   19.30
 -18  -1   0  450.85   19.60
 -18  -1   0  344.47   58.19
  18   1   0  450.95   77.39
  18   1   0  463.85   24.60
 -18   1   0  428.26   20.50
 -18   1   0  456.75   21.80
 -18   1   0  385.36   68.99
 -18   1   0  368.66   28.10
 -19  -1   0  253.47   14.50
  19  -1   0  259.77   22.20
 -19  -1   0  276.97   14.00
 -19  -1   0  279.77   15.10
 -19   1   0  252.07   16.80
 -19   1   0  267.17   17.30
  19   1   0  264.67   20.50
 -19   1   0  249.58   15.60
 -20  -1   0  571.54   23.40
 -20  -1   0  581.74   25.70
 -20  -1   0  542.75   22.40
  20  -1   0  513.55   37.50
 -20   1   0  574.64   26.10
  20   1   0  522.15   29.50
 -20   1   0  603.14   26.40
 -20   1   0  570.04   25.10
  21  -1   0  360.76   27.70
 -21  -1   0  427.36   20.00
 -21  -1   0  392.96   18.20
 -21  -1   0  411.36   19.10
 -21   1   0  457.15   22.70
  21   1   0  436.66   26.50
 -21   1   0  398.06   21.80
 -21   1   0  370.96   20.10
 -22  -1   0  373.46   18.80
 -22  -1   0  361.26   17.20
  22  -1   0  357.36   27.30
 -22   1   0  368.76   19.60
 -22   1   0  333.37   20.60
 -22   1   0  351.86   20.70
  22   1   0  307.37   28.30
 -23  -1   0  188.78   14.40
  23  -1   0  189.68   21.90
 -23  -1   0  204.38   12.80
 -23   1   0  200.48   14.90
  23   1   0  207.18   21.50
 -23   1   0  179.48   16.20
   0   2   0    6.20    6.00
   0   2   0    0.80    1.50
  -1  -2   0 1457.35   56.09
   1  -2   0 1433.86   43.10
  -1   2   0 1409.86   43.00
   1   2   0 1430.26   42.20
  -1   2   0 1519.65   65.59
   1   2   0 1361.96   42.30
   1   2   0 1470.05   56.49
  -2  -2   0  201.48   13.70
   2  -2   0  197.88    8.30
   2  -2   0  187.78   21.60
  -2   2   0  167.18   21.10
   2   2   0  194.08    6.90
   2   2   0  226.58   14.40
  -2   2   0  204.98   10.20
  -2   2   0  190.38    8.30
   3  -2   0  518.45   17.70
   3  -2   0  540.55   39.40
  -3   2   0  502.05   17.70
  -3   2   0  500.25   38.40
  -3   2   0  535.05   19.50
   3   2   0  509.25   23.00
   4  -2   0  956.60   31.80
   4  -2   0  946.91   58.49
   4  -2   0  913.41   29.80
  -4   2   0  976.50   58.99
  -4   2   0  916.31   29.90
   4   2   0  902.41   27.90
   5  -2   0 1970.90   93.39
   5  -2   0 1772.02   56.99
   5  -2   0 1929.71   59.29
  -5   2   0 1995.10   95.49
  -5   2   0 1866.11   57.29
   5   2   0 1816.22   55.19
  -5   2   0 1853.41   58.79
   6  -2   0  187.88    9.40
   6  -2   0  195.08   28.80
   6  -2   0  153.58   12.90
  -6  -2   0  193.38   12.70
  -6   2   0  189.28   34.10
   6   2   0  179.78    7.60
  -6   2   0  185.28    9.50
  -6   2   0  179.08   10.70
   6   2   0  194.58   13.00
   7  -2   0  956.00   33.90
  -7  -2   0  964.90   40.10
   7  -2   0  917.91   64.29
   7  -2   0  899.31   31.20
  -7  -2   0  910.91   28.90
   7   2   0  951.60   29.60
   7   2   0  954.50   40.00
  -7   2   0 1016.90   69.49
  -7   2   0  919.61   31.40
  -7   2   0  907.31   33.00
   7   2   0  970.20   28.10
  -8  -2   0   67.19    3.50
   8  -2   0   57.69    7.70
  -8  -2   0   67.29    4.20
   8  -2   0   50.49   20.90
   8  -2   0   68.19    7.10
  -8  -2   0   83.19   13.00
  -8  -2   0   61.39    7.40
  -8   2   0   82.19    8.70
   8   2   0   65.99    4.20
  -8   2   0   76.09   23.60
   8   2   0   84.09   13.30
   8   2   0   74.39    5.60
  -8   2   0   63.49    7.00
  -9  -2   0 2328.27   86.69
  -9  -2   0 2228.38   64.69
  -9  -2   0 2150.38   65.69
   9  -2   0 2186.98   71.19
  -9  -2   0 2205.28   64.79
   9  -2   0 2155.28   68.19
   9  -2   0 2077.69  113.49
   9   2   0 2316.27   66.99
   9   2   0 2236.18   85.39
  -9   2   0 2244.08  122.19
  -9   2   0 2163.98   69.89
   9   2   0 2204.18   64.79
  -9   2   0 2144.89   68.29
 -10  -2   0  199.08   22.80
 -10  -2   0  164.78    8.20
  10  -2   0  194.98   11.10
 -10  -2   0  155.58    7.00
  10  -2   0  228.28   14.50
 -10   2   0  184.38   11.00
 -10   2   0  184.68   12.30
  10   2   0  174.28    9.90
  10   2   0  178.18   21.40
 -10   2   0  168.98   40.10
  10   2   0  167.48    7.70
 -11  -2   0  402.76   13.10
 -11  -2   0  407.66   33.40
 -11  -2   0  368.26   14.20
  11  -2   0  323.07   16.30
  11  -2   0  388.26   20.10
 -11   2   0  371.16   16.80
 -11   2   0  370.76   52.49
 -11   2   0  329.47   16.90
  11   2   0  357.26   16.50
  11   2   0  421.16   32.70
 -11   2   0  369.66   18.40
 -12  -2   0   90.89   20.90
 -12  -2   0  112.39    6.30
  12  -2   0  148.29   14.00
 -12  -2   0  115.79    7.40
  12  -2   0  140.79   10.40
 -12   2   0  116.69   11.30
 -12   2   0  108.19    9.70
  12   2   0  114.59    9.70
 -12   2   0  113.69   10.60
  12   2   0  118.69   22.20
 -12   2   0  126.59   39.50
 -13  -2   0  237.58   11.20
 -13  -2   0  254.07   32.90
  13  -2   0  206.08   16.70
 -13  -2   0  237.18    9.90
 -13   2   0  225.18   14.30
  13   2   0  241.88   13.70
 -13   2   0  230.98   51.09
  13   2   0  217.48   30.10
 -13   2   0  252.47   14.00
 -13   2   0  228.78   15.20
 -14  -2   0   16.00    4.00
 -14  -2   0   17.20    3.40
 -14  -2   0   25.40   17.40
  14  -2   0   12.60    7.00
  14   2   0   21.40    6.00
 -14   2   0   25.40   27.50
  14   2   0   22.10   16.20
 -14   2   0   13.70    5.90
 -14   2   0   20.50    6.70
 -14   2   0   16.50    5.10
 -15  -2   0  239.78   11.90
  15  -2   0  274.47   54.39
 -15  -2   0  248.08   10.60
 -15  -2   0  230.28   36.40
  15  -2   0  206.98   18.50
  15   2   0  220.78   14.80
  15   2   0  276.37   35.70
 -15   2   0  212.18   15.10
 -15   2   0  242.38   53.49
 -15   2   0  218.08   15.30
 -15   2   0  210.18   13.90
  16  -2   0    6.20    7.50
 -16  -2   0   -1.20   20.00
  16  -2   0  -29.40   27.20
 -16  -2   0    2.10    3.20
 -16  -2   0    3.70    3.70
 -16   2   0    3.20    4.80
 -16   2   0    1.90    5.40
 -16   2   0   31.10   29.70
  16   2   0    6.20    5.70
 -16   2   0    9.60    5.80
  16   2   0   25.70   25.70
 -17  -2   0  156.08   34.90
  17  -2   0  143.99   17.80
 -17  -2   0  150.78    8.80
 -17  -2   0  152.98   10.10
  17  -2   0  128.19   45.80
 -17   2   0  161.18   16.50
 -17   2   0  138.49   12.40
  17   2   0  142.99   14.20
  17   2   0  147.59   32.70
 -17   2   0  138.49   14.00
  18  -2   0   26.50   36.20
  18  -2   0   -5.80    7.40
 -18  -2   0    5.00    3.50
 -18  -2   0   24.20   23.70
 -18  -2   0    2.40    3.90
 -18   2   0   -4.20    5.10
  18   2   0   -3.20    5.70
 -18   2   0   16.50   36.60
 -18   2   0   -2.70    4.70
 -18   2   0    1.20    6.00
 -19  -2   0   80.99    8.90
 -19  -2   0   89.39    7.60
  19  -2   0   80.69   25.30
 -19   2   0   95.39   11.60
  19   2   0   95.69   12.50
 -19   2   0  105.29   11.70
 -19   2   0   84.99   11.60
 -20  -2   0   -1.00    3.70
  20  -2   0   10.80   10.40
 -20  -2   0   -1.60    3.80
  20   2   0    3.50    6.90
 -20   2   0   -0.30    5.80
 -20   2   0    1.40    5.00
 -20   2   0   -7.70    5.60
 -21  -2   0    6.70    4.20
  21  -2   0   23.10   10.70
 -21   2   0   12.10    7.10
  21   2   0   19.00    8.50
 -21   2   0   12.80    6.50
 -21   2   0   25.20    8.60
 -22  -2   0   13.20    4.60
 -22  -2   0   14.50    5.50
  22   2   0    8.10    8.30
 -22   2   0   22.90    7.40
 -22   2   0   17.60    8.00
 -22   2   0   20.40    8.70
 -23  -2   0    7.60    4.00
 -23  -2   0   10.80    5.20
 -23   2   0    4.60    6.50
 -23   2   0   -7.80    5.80
   0  -3   0    5.40    7.10
   0   3   0   -2.50    1.90
   0   3   0   -4.70    6.90
   0   3   0    1.50    1.70
  -1  -3   0   71.29   14.00
   1   3   0   71.49   14.90
  -1   3   0   72.49    5.20
   1   3   0   71.99    4.50
  -1   3   0   80.19   18.10
  -1   3   0   54.39    5.40
   1   3   0   68.59    4.90
  -2  -3   0    5.50    6.60
  -2   3   0   19.00    3.50
   2   3   0   15.80    7.30
  -2   3   0   16.60   11.50
   2   3   0   11.10    2.00
   2   3   0   15.90    2.40
   3  -3   0  243.38   10.90
   3  -3   0  261.07   30.10
  -3  -3   0  265.07   18.10
  -3   3   0  245.08   13.10
  -3   3   0  272.07   31.90
   3   3   0  246.88   18.80
  -3   3   0  249.97   11.00
   3   3   0  245.78    8.70
   3   3   0  245.18    8.60
   4  -3   0  249.58   12.20
   4  -3   0  280.77   33.10
  -4  -3   0  258.87   15.00
  -4   3   0  261.77   14.00
   4   3   0  280.27   16.90
  -4   3   0  288.67   12.20
  -4   3   0  282.07   34.70
   5  -3   0  468.05   18.00
   5  -3   0  415.56   43.60
  -5   3   0  457.85   53.99
  -5   3   0  468.65   20.20
  -5   3   0  465.25   18.00
   6  -3   0  394.56   43.90
   6  -3   0  384.56   15.90
  -6   3   0  376.36   15.80
  -6   3   0  360.26   43.00
  -6   3   0  374.46   18.00
   6   3   0  351.66   12.80
   7  -3   0  700.23   28.20
   7  -3   0  694.93   25.20
   7  -3   0  751.32   61.89
  -7   3   0  684.03   25.10
   7   3   0  671.63   22.20
  -7   3   0  706.23   27.60
  -7   3   0  581.14   57.69
   8  -3   0   64.69    7.20
   8  -3   0   65.79    8.90
  -8   3   0   73.69    7.90
  -8   3   0   47.30    7.10
  -8   3   0  102.69   31.70
   8   3   0   51.99    5.00
   9  -3   0  238.18   13.30
   9  -3   0  231.28   16.10
  -9   3   0  233.88   13.20
  -9   3   0  293.17   53.19
   9   3   0  264.67   11.00
  -9   3   0  267.67   15.70
  10  -3   0   23.80    7.20
  10  -3   0   28.60    6.20
  10   3   0   33.20    4.50
 -10   3   0   26.10    6.70
 -10   3   0   40.60   26.00
 -10   3   0   21.40    5.50
 -10   3   0   27.20    6.10
  11  -3   0  561.64   26.70
  11  -3   0  561.34   23.10
 -11   3   0  565.54   23.70
  11   3   0  521.95   25.60
 -11   3   0  539.95   24.80
 -11   3   0  546.15   64.99
  11   3   0  563.34   30.30
 -11   3   0  564.94   23.20
  12  -3   0  272.67   51.39
  12  -3   0  180.08   16.40
 -12  -3   0  249.38   22.10
  12   3   0  191.98   11.30
 -12   3   0  237.18   14.70
 -12   3   0  184.88   12.90
  12   3   0  203.48   20.90
 -12   3   0  212.88   15.30
 -12   3   0  173.78   46.00
  13  -3   0  949.80   40.50
 -13  -3   0  947.01   32.10
 -13  -3   0 1091.69   51.79
  13  -3   0  947.11   86.09
 -13   3   0  990.60   37.10
  13   3   0  947.61   49.20
 -13   3   0  973.60   38.60
  13   3   0 1015.10   34.90
 -13   3   0 1053.29   93.99
 -13   3   0 1035.00   36.80
 -14  -3   0   62.79    6.30
  14  -3   0   75.49   13.00
  14  -3   0   25.20   27.90
 -14  -3   0   71.19   16.60
 -14   3   0   61.19   10.60
  14   3   0   75.79    8.80
 -14   3   0   13.00   33.50
 -14   3   0   43.40    8.20
  14   3   0   45.30   16.30
 -14   3   0   65.89    9.20
  15  -3   0 1063.99   99.19
 -15  -3   0 1066.49   58.29
 -15  -3   0 1080.09   35.10
  15  -3   0  984.00   43.80
 -15   3   0 1085.19   42.10
  15   3   0 1065.09   57.59
 -15   3   0  899.51   98.99
  15   3   0 1101.09   38.50
 -15   3   0 1087.29   40.30
 -15   3   0 1088.59   39.80
  16  -3   0  141.59   17.70
 -16  -3   0  183.28   10.00
  16  -3   0  188.88   48.70
 -16  -3   0  114.39   24.90
 -16   3   0  159.08   15.50
 -16   3   0  166.98   13.70
 -16   3   0  150.38   14.60
  16   3   0  189.28   13.70
 -16   3   0  156.88   49.40
  16   3   0  189.38   29.50
 -17  -3   0  705.83   54.09
  17  -3   0  666.13   36.90
 -17  -3   0  827.52   28.20
  17  -3   0  886.71   95.89
  17   3   0  822.92   32.60
  17   3   0  926.91   56.39
 -17   3   0  809.22   34.50
 -17   3   0  784.52   32.60
 -17   3   0  803.62   33.70
  18  -3   0  187.08   21.10
 -18  -3   0  252.97   37.40
 -18  -3   0  213.88   11.80
 -18   3   0  225.38   16.10
 -18   3   0  202.68   17.10
 -18   3   0  274.67   69.19
  18   3   0  200.68   16.10
 -18   3   0  208.48   17.20
 -19  -3   0  632.04   23.90
 -19   3   0  623.34   28.60
 -19   3   0  621.84   29.70
 -19   3   0  631.54   30.20
  19   3   0  625.14   29.20
 -20  -3   0  124.89    9.60
 -20   3   0  123.49   14.40
  20   3   0  110.49   13.60
 -20   3   0  131.29   14.40
 -20   3   0  131.29   14.30
 -21  -3   0  339.07   16.20
 -21   3   0  333.37   22.10
  21   3   0  352.36   22.50
 -21   3   0  350.26   22.60
 -21   3   0  324.17   20.40
  22   3   0   53.39   10.90
 -22   3   0   47.30   10.40
 -22   3   0   88.49   13.50
 -22   3   0   61.19   11.50
  23   3   0  235.48   20.40
 -23   3   0  229.68   17.70
 -23   3   0  251.27   20.20
   0  -4   0 1760.72   84.79
   0   4   0 1733.23   85.89
   0   4   0 1699.03   53.29
   0   4   0 1766.72   53.09
  -1  -4   0  635.54   42.80
   1   4   0  593.04   20.10
   1   4   0  621.14   43.90
  -1   4   0  599.74   21.40
   1   4   0  582.74   20.40
  -1   4   0  605.24   21.00
  -1   4   0  519.75   45.50
  -2  -4   0 3722.13  134.29
  -2   4   0 3674.63  154.08
   2   4   0 3658.23  106.99
  -2   4   0 3592.84  108.99
   2   4   0 3538.35  107.09
  -2   4   0 3696.73  108.79
   2   4   0 3799.22  137.09
   3  -4   0  434.96   44.50
  -3  -4   0  447.96   30.50
   3   4   0  432.96   14.90
  -3   4   0  461.55   20.80
   3   4   0  452.35   32.10
  -3   4   0  458.45   17.50
   3   4   0  421.66   15.10
  -3   4   0  441.16   45.80
  -3   4   0  453.55   18.00
   4  -4   0 2287.97  116.59
  -4  -4   0 2403.56   84.99
  -4   4   0 2407.36   74.99
   4   4   0 2389.66   87.39
  -4   4   0 2375.76   71.69
   4   4   0 2259.47   67.99
   4   4   0 2275.47   67.99
  -4   4   0 2374.26  120.39
  -4   4   0 2187.68   71.49
  -5  -4   0  877.01   36.90
   5  -4   0 1002.70   71.79
  -5   4   0  919.61   73.29
  -5   4   0  924.21   34.70
  -5   4   0  886.31   31.30
  -5   4   0  881.01   31.70
   5   4   0  887.61   39.40
  -6   4   0 1963.40  115.19
  -6   4   0 2016.00   62.69
  -6   4   0 1980.20   65.69
  -6   4   0 1957.10   62.89
   7  -4   0  193.58   39.40
  -7   4   0  166.68   10.80
   7   4   0  130.29    6.90
  -7   4   0  119.09   33.50
   8  -4   0 1976.30  116.69
  -8   4   0 2002.00  121.69
  -8   4   0 1859.71   64.69
  -8   4   0 1861.31   62.09
   8   4   0 1986.70   58.29
  -8   4   0 1931.61   61.99
   9  -4   0  164.78   60.49
  -9   4   0  177.48   45.40
  -9   4   0  182.28   12.20
   9   4   0  171.98    8.90
  -9   4   0  228.98   15.70
  -9   4   0  179.48   13.10
 -10   4   0 1418.76   51.49
 -10   4   0 1458.55   48.80
 -10   4   0 1606.44  114.19
 -10   4   0 1437.86   49.20
  10   4   0 1329.77   46.30
 -11   4   0  231.58   15.60
 -11   4   0  269.17   57.09
  11   4   0  239.08   11.70
 -11   4   0  242.78   15.10
 -11   4   0  246.38   17.80
 -12   4   0  606.34   27.40
 -12   4   0  666.73   27.30
 -12   4   0  615.44   77.19
 -12   4   0  622.44   29.60
  12   4   0  687.43   24.10
 -13   4   0  258.37   17.40
 -13   4   0  277.77   16.90
 -13   4   0  273.17   19.20
  13   4   0  269.77   13.70
 -13   4   0  284.77   63.29
  14  -4   0  429.06  108.49
 -14   4   0  541.55   29.60
 -14   4   0  573.04   26.60
 -14   4   0  575.04   26.00
 -14   4   0  533.05   77.59
  14   4   0  601.74   23.30
  15  -4   0   63.29   37.20
 -15   4   0   58.19   11.90
 -15   4   0   45.20    9.40
 -15   4   0   47.10   40.40
 -15   4   0   43.90    8.90
  15   4   0   39.00    7.30
  16  -4   0  345.47   67.99
 -16   4   0  311.17   20.20
 -16   4   0  310.07   72.99
 -16   4   0  314.87   22.00
  16   4   0  328.67   17.70
 -16   4   0  277.47   18.60
 -17   4   0   23.30    8.50
 -17   4   0   18.80    7.30
  17   4   0    2.80    6.00
 -17   4   0   21.00    8.80
  18  -4   0  223.58   63.49
  18   4   0  249.48   16.90
 -18   4   0  225.88   18.80
 -18   4   0  227.58   17.40
 -18   4   0  213.88   19.30
 -18   4   0  122.89   63.59
 -19   4   0  105.79   15.70
 -19   4   0   75.19   11.40
  19   4   0   59.09   10.50
 -19   4   0   77.29   12.20
 -20   4   0   58.19   11.50
 -20   4   0   79.79   13.30
  20   4   0   81.99   11.60
 -20   4   0   79.79   15.50
  21   4   0   18.30    8.30
 -21   4   0   29.40   10.20
 -21   4   0   15.60    8.00
 -21   4   0   47.30   11.40
 -22   4   0    0.10    6.20
 -22   4   0   13.60    9.00
 -22   4   0    6.10    8.20
  22   4   0    1.60    6.80
   0  -5   0   -1.70   11.20
   0   5   0    8.60   12.50
   0   5   0    3.70    3.70
   0   5   0    5.30    3.00
  -1  -5   0   27.60   15.00
   1   5   0   28.20    4.70
  -1   5   0   44.00   17.80
   1   5   0   28.10   14.60
   1   5   0   32.30    4.30
  -2  -5   0    1.20   11.50
   2   5   0    6.00   13.00
   2   5   0   15.20    3.70
  -2   5   0   13.30    4.30
   2   5   0   10.70    3.10
  -2   5   0    5.40   14.50
  -2   5   0    8.20    3.50
  -3  -5   0   14.40   11.90
   3  -5   0   71.09   22.80
  -3   5   0   34.60    5.50
  -3   5   0   42.10    6.00
  -3   5   0   38.40   21.00
   3   5   0   21.60   12.60
   3   5   0   38.20    4.10
   3   5   0   28.00    4.20
  -4  -5   0  518.65   34.50
   4  -5   0  499.75   53.19
   4   5   0  460.95   16.00
  -4   5   0  454.95   19.90
  -4   5   0  495.95   19.70
  -4   5   0  473.85   23.20
   4   5   0  408.96   34.20
  -4   5   0  487.95   53.89
   4   5   0  457.15   16.20
  -5  -5   0   21.30    9.00
   5  -5   0   27.20   23.70
   5   5   0   16.50    2.60
  -5   5   0   12.20   17.30
   5   5   0   19.90   10.30
   5   5   0   19.70    2.80
   6  -5   0  384.16   51.39
  -6  -5   0  355.06   21.70
  -6   5   0  347.17   17.50
  -6   5   0  369.26   51.49
  -6   5   0  378.06   17.30
  -6   5   0  356.46   20.60
   6   5   0  346.97   24.00
   7  -5   0   22.70   20.70
  -7   5   0   20.60    5.70
  -7   5   0    7.50    6.20
  -7   5   0    8.30    4.30
  -7   5   0   45.40   24.10
   8  -5   0  441.36   58.79
  -8   5   0  431.66   23.50
  -8   5   0  431.16   20.10
  -8   5   0  448.06   21.00
   8   5   0  448.06   16.80
  -8   5   0  404.76   58.59
   9  -5   0   46.00   25.30
  -9   5   0   -9.50   23.60
  -9   5   0   16.60    5.70
   9   5   0   16.60    3.60
  -9   5   0   14.90    7.60
  -9   5   0   12.10    5.30
  10  -5   0  346.17   59.49
 -10   5   0  297.97   59.99
 -10   5   0  337.07   19.10
  10   5   0  369.06   14.40
 -10   5   0  337.97   18.40
 -10   5   0  324.87   21.30
 -11   5   0    0.90    6.10
 -11   5   0   11.50    5.70
 -11   5   0   34.10   27.70
  11   5   0    8.00    3.60
 -11   5   0   10.50    6.10
  12   5   0  343.47   14.90
 -12   5   0  296.27   30.10
 -12   5   0  334.87   19.10
 -12   5   0  345.07   20.00
 -12   5   0  240.08   64.59
 -13   5   0    2.70    5.90
 -13   5   0    1.90    5.40
 -13   5   0   34.10   34.10
 -13   5   0    9.30    7.60
  13   5   0    5.80    4.10
 -14   5   0  596.54   27.50
 -14   5   0  588.04   30.70
 -14   5   0  583.44   28.40
 -14   5   0  493.55   86.89
  14   5   0  627.94   23.80
  15  -5   0  -14.40   37.50
 -15   5   0   -6.20    5.10
 -15   5   0   -2.80    7.10
  15   5   0    1.80    4.80
 -15   5   0   -4.00    6.00
  16  -5   0  643.24  102.09
 -16   5   0  655.23   30.60
 -16   5   0  420.46  114.59
 -16   5   0  571.54   28.40
 -16   5   0  603.34   32.20
  16   5   0  611.74   25.40
  17  -5   0   85.49   51.79
  17   5   0  100.69   11.10
 -17   5   0  103.49   14.40
 -17   5   0  132.69   81.99
 -17   5   0  126.49   16.70
 -17   5   0  105.89   13.00
 -18   5   0  599.44   33.60
 -18   5   0  670.03   32.10
 -18   5   0  591.14   29.80
 -18   5   0  317.67  124.49
  18   5   0  657.53   27.50
 -19   5   0    8.10    8.70
 -19   5   0    1.30    8.10
  19   5   0    6.60    6.30
 -19   5   0   -3.90    6.30
 -20   5   0  643.74   35.00
  20   5   0  564.44   27.70
 -20   5   0  588.14   30.10
 -20   5   0  647.94   32.50
 -21   5   0   41.20   10.70
 -21   5   0   10.50    8.60
  21   5   0   27.50    8.30
 -21   5   0   27.60    8.70
   0  -6   0 1208.48   78.39
   0   6   0 1227.88   40.90
   0   6   0 1280.77   40.60
   0   6   0 1176.68   80.19
  -1  -6   0  436.66   43.60
   1  -6   0  393.86   47.20
   1   6   0  333.87   42.80
  -1   6   0  396.76   47.90
  -1   6   0  387.36   17.40
  -1   6   0  420.26   17.10
   1   6   0  383.76   16.00
   1   6   0  382.86   16.50
  -2  -6   0 1374.66   79.29
  -2   6   0 1423.26   51.99
  -2   6   0 1508.35   96.09
   2   6   0 1359.56   80.29
   2   6   0 1327.87   43.50
  -2   6   0 1379.16   45.90
   2   6   0 1321.57   43.80
  -2   6   0 1404.96   50.39
   3  -6   0  328.27   48.50
  -3  -6   0  355.96   36.60
  -3   6   0  402.36   52.09
  -3   6   0  400.26   18.00
  -3   6   0  415.16   18.70
   3   6   0  369.26   40.20
   3   6   0  403.86   15.90
   3   6   0  416.06   15.60
  -3   6   0  429.46   22.90
   4  -6   0 1488.15  100.79
  -4  -6   0 1567.94   74.49
   4   6   0 1383.46   75.59
  -4   6   0 1456.65   49.40
  -4   6   0 1546.75  104.69
   4   6   0 1447.66   45.10
  -4   6   0 1470.95   48.80
  -4   6   0 1506.85   53.79
   4   6   0 1413.16   45.30
  -5  -6   0   69.39   16.20
   5  -6   0   74.39   31.90
   5   6   0  100.99   20.20
  -5   6   0   63.39    7.60
  -5   6   0   94.89   10.40
  -5   6   0   73.79   30.40
   5   6   0   75.39    5.60
  -5   6   0   79.09   10.10
   5   6   0   70.09    5.70
   6  -6   0  697.33   73.89
  -6  -6   0  713.23   39.80
   6   6   0  731.53   23.80
  -6   6   0  750.62   29.40
  -6   6   0  724.63   74.49
  -6   6   0  822.62   30.50
   6   6   0  802.42   44.70
  -6   6   0  760.52   33.80
   7  -6   0   57.99   31.80
  -7   6   0   46.60    7.90
  -7   6   0   60.09    8.80
  -7   6   0   44.00   10.20
  -7   6   0   14.60   30.00
   8  -6   0  587.44   73.19
  -8   6   0  677.03   32.30
  -8   6   0  715.53   82.09
  -8   6   0  716.33   28.40
  -8   6   0  647.14   28.50
   9  -6   0   29.90   29.70
  -9   6   0  110.59   13.30
  -9   6   0  108.19   12.10
  -9   6   0   93.39   38.50
   9   6   0  106.49    7.50
  -9   6   0  102.49   12.30
 -10   6   0  327.17   23.40
 -10   6   0  333.77   67.79
 -10   6   0  339.27   20.10
 -10   6   0  333.07   19.20
  10   6   0  340.67   14.40
 -11   6   0   28.30    7.40
  11   6   0   39.70    5.40
 -11   6   0   27.10    7.60
 -11   6   0   14.90   35.50
 -11   6   0   24.50    8.90
  12  -6   0  250.27   93.69
 -12   6   0  381.76   25.20
 -12   6   0  380.66   21.40
  12   6   0  372.56   16.40
 -12   6   0  390.76   22.50
 -12   6   0  444.66  115.89
  13  -6   0   54.69   37.20
 -13   6   0   67.89   12.50
  13   6   0   62.29    7.10
 -13   6   0   44.90    8.30
 -13   6   0   45.50   10.30
  14  -6   0  230.18   66.89
 -14   6   0  329.67   22.10
 -14   6   0  366.76   21.60
  14   6   0  349.07   16.50
 -14   6   0  345.27   24.70
  15  -6   0   51.19   45.20
 -15   6   0   58.89   10.60
 -15   6   0   78.99   13.40
 -15   6   0   68.79   14.10
 -15   6   0   10.10   45.80
  15   6   0   71.49    8.40
  16  -6   0  226.58   69.89
  16   6   0  214.48   13.60
 -16   6   0  196.98   17.20
 -16   6   0  210.08   21.50
 -16   6   0  100.09   59.19
 -16   6   0  207.78   19.40
  17  -6   0  -59.89   66.49
 -17   6   0   13.50    8.60
 -17   6   0   11.30    9.20
  17   6   0   24.30    6.90
 -17   6   0   18.10    8.30
 -17   6   0   47.10   62.49
 -18   6   0   28.30   11.20
 -18   6   0   39.30   10.80
  18   6   0   64.99    9.20
 -18   6   0   53.89   11.20
  19   6   0    6.20    6.30
 -19   6   0   -1.80    8.30
 -19   6   0   -4.90    8.20
 -19   6   0   -3.80    6.30
 -20   6   0   26.10   11.20
 -20   6   0   26.00    9.10
  20   6   0   30.90    8.40
 -20   6   0   26.00   10.80
   0  -7   0   24.70   19.50
   0   7   0   16.60    5.30
   0   7   0   15.60    4.40
   0   7   0   14.10   21.50
  -1  -7   0   21.00   18.50
   1  -7   0   40.40   21.70
   1   7   0   43.20    6.80
   1   7   0   24.30    5.20
  -1   7   0   24.90    8.90
  -1   7   0    3.30   19.70
   1   7   0   22.90   25.10
  -1   7   0   36.60    6.90
  -2  -7   0   28.50   16.90
  -2   7   0   41.90    9.60
  -2   7   0   16.60    4.60
  -2   7   0  -32.00   20.50
   2   7   0    5.90    4.20
   2   7   0   15.80   18.10
   2   7   0    5.40    3.40
  -2   7   0   22.90    6.40
   3  -7   0  -32.10   20.60
  -3  -7   0   10.60   15.00
  -3   7   0   12.10    5.20
   3   7   0   14.80    4.00
  -3   7   0   11.00    8.10
  -3   7   0   17.40    5.90
  -3   7   0   49.10   23.40
   3   7   0    6.70    4.10
   3   7   0   38.00   19.90
   4  -7   0   20.00   24.40
  -4  -7   0   58.69   21.60
  -4   7   0   77.29   32.40
   4   7   0   45.20    5.30
  -4   7   0   62.19    9.50
  -4   7   0   53.89    8.10
   4   7   0   31.40   18.80
  -4   7   0   71.69   11.50
   4   7   0   38.90    5.50
  -5  -7   0  188.48   27.50
   5  -7   0  106.19   38.00
  -5   7   0  158.18   12.70
   5   7   0  138.39    8.40
   5   7   0  154.08    8.40
  -5   7   0  157.58   13.50
   5   7   0  100.99   24.80
  -5   7   0  147.79   43.40
  -5   7   0  157.28   17.30
   6  -7   0    2.90   28.20
  -6  -7   0   58.89   15.60
  -6   7   0    5.20   29.20
  -6   7   0   33.10    6.90
   6   7   0   22.10   16.20
   6   7   0   46.90    4.70
   6   7   0   44.10    4.70
  -6   7   0   53.29   11.10
  -6   7   0   37.90    8.50
   7  -7   0  288.57   66.49
  -7   7   0  263.47   58.79
  -7   7   0  234.58   15.90
  -7   7   0  237.88   25.40
  -7   7   0  260.67   16.90
   7   7   0  182.88   25.30
   8  -7   0   67.09   37.80
  -8   7   0   73.19   36.30
  -8   7   0   93.99   14.60
  -8   7   0  120.29   12.80
  -8   7   0   96.79   17.90
  -9   7   0  645.64   33.50
   9   7   0  658.13   23.30
  -9   7   0  642.44   29.40
  -9   7   0  616.44   28.40
  -9   7   0  699.63  154.08
 -10   7   0   -0.40    5.60
  10   7   0    7.00    3.80
 -10   7   0    6.20    7.10
 -10   7   0   -2.00    8.00
 -11   7   0  424.46   24.80
 -11   7   0  472.15   24.50
  11   7   0  488.95   18.90
 -11   7   0  443.36   28.10
  12  -7   0  144.69   54.89
 -12   7   0   91.59   12.90
 -12   7   0   71.99   13.10
  12   7   0  110.29    9.10
 -12   7   0  104.59   13.80
 -13   7   0  401.36   88.19
 -13   7   0  453.75   24.50
  13   7   0  420.36   18.50
 -13   7   0  436.06   25.30
 -13   7   0  413.26   28.50
 -14   7   0   -1.50    7.80
 -14   7   0   14.50    9.00
  14   7   0   -2.00    4.00
 -14   7   0   12.60   48.70
 -14   7   0    9.30    6.70
  15  -7   0  287.37   91.79
 -15   7   0  339.07   23.70
 -15   7   0  365.26   23.00
  15   7   0  386.56   17.90
 -15   7   0  319.97   81.69
 -15   7   0  358.96   26.80
 -16   7   0   -2.80    7.90
 -16   7   0    7.30    9.60
  16   7   0   -2.30    4.60
 -16   7   0   -1.00    6.10
 -16   7   0  -41.50   56.69
 -17   7   0  324.17   36.00
 -17   7   0  367.36   24.90
  17   7   0  359.76   18.30
 -17   7   0  124.89   80.19
 -17   7   0  341.27   23.00
 -18   7   0   -7.90    8.70
 -18   7   0    4.00    6.90
 -18   7   0   53.59   72.29
  18   7   0    3.00    5.80
 -18   7   0   -5.40    7.60
 -19   7   0  399.66   30.30
 -19   7   0  420.96   28.00
 -19   7   0  363.16   24.90
  19   7   0  395.56   20.90
   0  -8   0  242.58   46.10
   0   8   0  305.47   21.90
   0   8   0  315.87   16.50
   0   8   0  230.98   46.70
   0   8   0  284.37   16.00
   1  -8   0  397.06   57.59
  -1  -8   0  301.47   47.80
  -1   8   0  235.08   53.19
   1   8   0  289.17   15.40
  -1   8   0  332.97   16.80
  -1   8   0  326.47   17.50
   1   8   0  268.47   49.90
  -1   8   0  304.57   22.40
   1   8   0  300.47   16.20
  -2  -8   0  775.72   66.89
   2   8   0  751.82   29.00
  -2   8   0  829.92   30.90
   2   8   0  787.62   71.09
   2   8   0  811.92   28.80
  -2   8   0  814.02   37.20
  -2   8   0  677.53   77.69
  -2   8   0  810.72   31.60
  -3  -8   0  483.95   51.09
  -3   8   0  467.25   21.70
   3   8   0  465.65   19.50
  -3   8   0  392.06   32.00
   3   8   0  472.45   18.90
  -3   8   0  282.77   56.99
   3   8   0  503.65   56.59
  -3   8   0  502.45   28.20
   4  -8   0  514.65   70.19
  -4  -8   0  443.56   46.70
  -4   8   0  506.55   71.39
  -4   8   0  428.06   21.20
   4   8   0  401.96   17.60
  -4   8   0  426.26   21.90
   4   8   0  339.07   47.60
   4   8   0  438.26   17.50
   5  -8   0  503.35   74.39
  -5  -8   0  494.35   45.00
  -5   8   0  465.65   23.40
   5   8   0  461.45   17.70
  -5   8   0  352.26   69.89
   5   8   0  423.06   48.30
   5   8   0  447.36   17.90
  -5   8   0  475.15   22.90
  -5   8   0  457.95   28.00
   6  -8   0  382.46   66.19
  -6  -8   0  372.46   40.30
  -6   8   0  433.56   87.19
   6   8   0  412.36   15.80
  -6   8   0  445.16   22.10
  -6   8   0  365.96   26.70
   6   8   0  422.56   15.80
  -6   8   0  384.86   22.10
  -7  -8   0  552.34   40.70
   7  -8   0  715.13   86.69
   7   8   0  589.54   44.90
   7   8   0  604.04   20.70
  -7   8   0  659.23   29.30
  -7   8   0  658.03   28.70
  -7   8   0  496.55   85.39
  -7   8   0  610.74   33.70
   7   8   0  609.14   20.60
   8  -8   0  153.08   55.79
  -8   8   0  249.18   18.90
  -8   8   0  277.27   18.50
  -8   8   0  184.28   57.79
  -8   8   0  251.47   23.40
   9  -8   0  565.04   93.59
  -9   8   0  514.85   88.29
  -9   8   0  650.33   35.10
  -9   8   0  656.23   29.80
  -9   8   0  625.94   30.20
 -10   8   0  235.38   19.60
 -10   8   0  392.26   85.19
 -10   8   0  235.38   18.70
  10   8   0  262.47   13.10
 -10   8   0  211.38   22.50
 -11   8   0    4.30   47.70
 -11   8   0  112.69   12.90
 -11   8   0  117.39   17.40
  11   8   0  153.88   10.20
 -11   8   0  121.59   13.40
 -12   8   0  101.89   70.89
 -12   8   0  152.28   16.80
 -12   8   0  151.58   16.60
 -12   8   0  104.19   16.80
  12   8   0  148.39   10.60
  13  -8   0  238.78   78.69
 -13   8   0  144.99   63.49
 -13   8   0  236.88   21.20
 -13   8   0  223.18   24.20
 -13   8   0  218.78   19.30
  13   8   0  250.07   13.70
  14  -8   0  192.38   77.19
 -14   8   0  192.58   20.70
  14   8   0  223.88   13.60
 -14   8   0  178.48   20.30
 -14   8   0  231.08   19.20
 -14   8   0  180.38   70.29
  15   8   0   67.29    8.30
 -15   8   0   58.09   21.70
 -15   8   0   83.09   13.60
 -15   8   0   59.79   11.70
 -15   8   0  151.38   71.69
 -16   8   0  121.89   16.00
  16   8   0  159.88   12.50
 -16   8   0  138.69   17.40
 -16   8   0   42.90   81.69
 -16   8   0  136.29   20.00
 -17   8   0   15.00    8.40
 -17   8   0   39.60   12.70
 -17   8   0   47.80   15.20
  17   8   0   25.60    6.70
 -17   8   0   -1.40   78.89
 -18   8   0   38.20   17.40
 -18   8   0   69.19   13.10
  18   8   0   61.79    8.90
   0   9   0   43.70   32.90
   0   9   0   23.30    6.30
   0   9   0   19.00    6.30
   1  -9   0   77.49   33.40
  -1  -9   0    4.60   25.80
  -1   9   0   21.90   10.50
   1   9   0  -21.70   28.40
   1   9   0   30.00    6.60
   1   9   0   14.30    6.40
  -1   9   0   43.30   36.10
  -1   9   0    9.50    6.30
   2  -9   0   -7.00   29.70
  -2  -9   0    2.90   23.60
   2   9   0    2.40   30.60
  -2   9   0  -35.50   31.40
  -2   9   0    8.90    5.30
   2   9   0   12.40    6.10
  -2   9   0    5.30    9.10
   2   9   0    9.30    5.20
  -2   9   0    4.50    6.30
  -3  -9   0   21.50   24.40
   3   9   0   61.89    7.40
  -3   9   0   46.70   11.80
   3   9   0   -6.50   29.30
  -3   9   0   44.90   38.90
  -3   9   0   53.29    8.50
   3   9   0   44.30   13.10
  -3   9   0   44.90    9.20
  -4  -9   0  178.58   36.00
   4  -9   0  142.09   45.80
  -4   9   0  146.09   18.90
   4   9   0  178.48   12.20
   4   9   0  175.48   39.60
  -4   9   0  210.28   58.39
  -4   9   0  225.18   16.00
   4   9   0  213.28   12.00
  -4   9   0  168.58   16.00
  -5  -9   0   -3.60   32.00
   5  -9   0    3.50   34.90
  -5   9   0   17.20   10.70
   5   9   0   20.50    4.80
  -5   9   0    5.90    6.70
  -5   9   0   22.10    7.00
  -5   9   0  -46.00   33.90
  -6  -9   0  140.09   28.80
  -6   9   0  108.39   12.70
   6   9   0  114.09   31.70
  -6   9   0  118.49   17.50
   6   9   0  113.99    8.60
  -6   9   0   89.49   11.40
   6   9   0  108.99    8.80
  -6   9   0  120.39   54.39
   7  -9   0  -25.20   39.20
  -7   9   0    9.50    7.80
  -7   9   0   -1.70    9.00
   7   9   0   16.40    3.80
  -7   9   0   10.90    7.40
  -7   9   0   23.20   43.70
   7   9   0   15.10    4.00
   8  -9   0  -19.00   43.70
  -8   9   0   98.99   17.20
  -8   9   0    7.00   44.80
  -8   9   0   60.89   11.10
  -8   9   0   86.59   11.70
   9  -9   0   62.49   59.09
  -9   9   0   48.80   14.10
  -9   9   0   24.80    8.80
  -9   9   0   19.30   50.39
  -9   9   0   32.50   10.10
  10   9   0  189.18   11.70
 -10   9   0  178.28   17.30
 -10   9   0  132.09   17.50
 -10   9   0  111.89   63.79
 -10   9   0  174.38   19.10
 -11   9   0   11.10   60.39
 -11   9   0   20.40    8.80
  11   9   0   36.20    6.20
 -11   9   0   38.80    9.60
 -11   9   0    9.80    9.60
  12  -9   0  183.58   74.89
 -12   9   0  233.28   25.30
 -12   9   0  346.57   96.79
 -12   9   0  265.17   22.60
  12   9   0  253.67   14.10
 -12   9   0  208.28   19.80
  13  -9   0  -66.89   61.79
 -13   9   0   24.20   11.50
 -13   9   0   24.50    9.40
 -13   9   0  -50.89   66.79
 -13   9   0   34.90   10.50
  14   9   0  351.66   17.50
 -14   9   0  337.37   23.90
 -14   9   0  300.37   28.50
 -14   9   0  384.96   29.90
 -14   9   0  160.98  111.79
  15   9   0   43.80    7.40
 -15   9   0   31.50   14.70
 -15   9   0   42.10   11.30
 -15   9   0   25.20   10.60
 -16   9   0  431.16   35.70
  16   9   0  420.46   20.00
 -16   9   0  375.86   28.30
   0 -10   0  369.56   65.09
   0  10   0  512.85   24.30
   0  10   0  518.25   23.50
   0  10   0  529.65   31.60
   0  10   0  414.66   74.39
   1 -10   0   59.69   38.20
  -1 -10   0  -45.20   28.80
   1  10   0   11.90    6.30
   1  10   0  -14.70   40.30
  -1  10   0   -3.80   53.29
  -1  10   0    7.90    6.90
  -1  10   0   29.80    7.60
   1  10   0   -1.90    6.00
   1  10   0   -3.00    9.10
  -1  10   0   15.50   10.80
  -2 -10   0  634.54   77.09
   2 -10   0  667.93   82.89
  -2  10   0  755.52  101.09
  -2  10   0  732.43   32.00
  -2  10   0  805.62   31.90
   2  10   0  742.33   38.00
  -2  10   0  811.82   40.20
   2  10   0  713.63   29.60
   2  10   0  761.52   29.30
   2  10   0  766.12   85.89
   3 -10   0   37.40   38.30
  -3 -10   0   46.70   31.00
  -3  10   0    1.90   45.00
   3  10   0   21.00   11.20
  -3  10   0   10.00   10.40
   3  10   0   12.60   33.40
  -3  10   0   13.20    7.50
   3  10   0    0.80    4.80
   3  10   0    8.50    6.00
  -3  10   0    6.90    6.60
  -4 -10   0  559.64   65.29
  -4  10   0  637.64   36.60
   4  10   0  583.44   24.60
  -4  10   0  624.84   28.70
   4  10   0  632.14   24.40
  -4  10   0  639.54   30.00
  -4  10   0  763.02  101.39
   5 -10   0   31.30   48.70
  -5 -10   0   30.80   28.00
  -5  10   0  -21.90   47.10
   5  10   0    9.80    4.70
   5  10   0  -43.70   31.30
   5  10   0   -0.40    4.60
  -5  10   0    9.10   10.90
  -5  10   0    7.00    8.20
  -5  10   0   -3.00    5.80
   6 -10   0  513.75   91.69
  -6  10   0  598.54   29.70
   6  10   0  462.35   62.59
  -6  10   0  584.04   28.30
   6  10   0  560.04   21.40
   6  10   0  587.74   21.40
  -6  10   0  321.17   81.49
  -6  10   0  527.25   34.80
  -7 -10   0  -11.10   21.80
   7 -10   0  -89.79   48.60
  -7  10   0   31.30   51.69
  -7  10   0    4.20    8.10
   7  10   0   13.50    5.30
  -7  10   0    9.40   11.20
   7  10   0   61.59   29.70
   7  10   0   14.90    4.10
  -7  10   0    9.70    7.40
   8 -10   0  331.07   78.89
  -8  10   0  231.98   70.19
  -8  10   0  318.07   23.10
  -8  10   0  302.07   27.70
  -9  10   0   -7.20    6.40
  -9  10   0  -12.50    7.30
  -9  10   0   -2.40    9.90
 -10  10   0  322.27   23.30
 -10  10   0  334.47   33.50
 -10  10   0  347.47   29.10
  10  10   0  388.86   17.50
 -11  10   0    7.70    7.80
  11  10   0   10.30    4.70
 -11  10   0   11.60    9.30
 -11  10   0   -3.80    9.70
 -11  10   0    8.30   78.89
 -12  10   0  167.08   20.50
 -12  10   0  141.89   17.50
  12  10   0  143.39   11.60
 -12  10   0  177.68   23.90
 -13  10   0    4.90   12.00
  13  10   0   -2.60    4.50
 -13  10   0    4.60    8.20
 -13  10   0   17.60   10.00
   0 -11   0  -19.70   42.40
   0  11   0    6.70   50.29
   0  11   0    0.50   10.40
   0  11   0    4.90    6.70
   0  11   0   15.00    6.70
   1 -11   0  -17.20   49.70
  -1 -11   0   44.60   45.10
  -1  11   0  -29.70   53.29
  -1  11   0   33.70   13.10
  -1  11   0   33.20    7.90
   1  11   0   28.40    8.20
   1  11   0   30.10    7.50
  -1  11   0   24.10    9.30
   2 -11   0   -6.30   46.30
  -2 -11   0   10.80   40.00
  -2  11   0    7.60    6.80
  -2  11   0   19.70    8.40
  -2  11   0   -0.10   10.60
   2  11   0   18.10   11.80
   2  11   0   18.50    7.20
   2  11   0  -12.10   44.20
   3 -11   0   46.20   55.09
   3  11   0    8.80    5.50
  -3  11   0   48.30   66.99
   3  11   0    1.00    5.30
  -3  11   0    3.50    6.60
  -3  11   0   15.50    9.10
  -3  11   0    1.50   10.00
   3  11   0    8.30   10.30
   3  11   0  -21.00   55.49
  -4 -11   0   18.20   34.80
  -4  11   0   12.20    7.60
   4  11   0   17.70    6.30
   4  11   0    1.20    9.90
  -4  11   0   14.00    9.10
  -4  11   0   24.00   11.70
   4  11   0   -6.20   41.10
   4  11   0   11.80    5.30
  -5 -11   0  -39.90   34.00
   5 -11   0   81.29   78.09
   5  11   0   26.40   11.40
   5  11   0  -25.40   39.90
   5  11   0   18.50    5.30
  -5  11   0   12.90   11.10
  -5  11   0   24.80    8.90
  -5  11   0   21.50   12.50
   5  11   0   27.00    6.20
  -6 -11   0   38.80   33.20
   6  11   0   26.60    5.40
  -6  11   0    4.00   13.10
   6  11   0   36.00   11.90
   6  11   0  -16.70   38.80
   6  11   0   31.80    6.00
  -6  11   0   27.40    9.60
  -6  11   0   22.00    8.40
  -7 -11   0   15.40   37.60
   7  11   0   18.00    4.70
  -7  11   0   27.50    9.70
  -7  11   0   27.50   13.00
   7  11   0   31.40    5.20
   7  11   0   32.90   34.60
  -7  11   0   24.60    9.00
  -8  11   0   17.10    8.20
  -8  11   0   25.50   11.00
  -8  11   0    8.00   12.20
  -9  11   0   63.29   16.00
  -9  11   0   55.59   12.30
  -9  11   0   47.70   11.00
  10  11   0   59.99    7.60
 -10  11   0   19.80   11.90
 -10  11   0   67.39   15.10
 -10  11   0   41.80   10.60
   0  12   0   86.99   12.10
   0  12   0   65.19   16.80
   0  12   0   98.59   11.80
   1  12   0  253.27   27.10
   1  12   0  225.28   29.30
  -1  12   0  206.58   24.50
  -1  12   0  253.17   18.70
   1  12   0  275.07   17.80
  -1  12   0  280.57   20.10
  -2  12   0   11.90    8.40
   2  12   0   27.10    8.30
  -2  12   0   30.50    9.20
   2  12   0   38.50    8.90
   2  12   0   26.30   12.70
  -3  12   0  133.99   20.20
  -3  12   0  116.89   13.60
  -3  12   0  137.19   15.70
   3  12   0  142.89   12.70
   3  12   0  164.68   14.20
   3  12   0  114.19   18.30
   4  12   0   25.70   11.80
  -4  12   0    5.20    7.30
  -4  12   0   17.40   13.30
   4  12   0   15.20    5.80
   4  12   0    5.00    5.90
  -4  12   0    8.80    8.90
  -5  12   0  216.78   26.10
  -5  12   0  302.47   21.00
   5  12   0  213.18   24.40
   5  12   0  258.17   14.60
 -24   0   1   -0.30    5.20
 -24   0   1    3.90    5.70
  23   0  -1  449.56   30.20
 -23   0   1  467.35   21.60
 -23   0   1  480.85   23.00
  22   0  -1   -5.10   10.70
 -22   0   1   -0.20    5.80
 -22   0   1   -1.70    4.50
 -22   0   1    2.50    5.40
 -21   0   1 1064.19   38.90
 -21   0   1  987.10   37.20
  21   0  -1 1050.59   45.20
 -21   0   1 1035.10   38.60
 -20   0   1   -7.80    6.60
 -20   0   1   -1.60    4.30
  20   0  -1   -8.70    6.60
 -20   0   1    0.50    5.50
  19   0  -1  906.61   40.10
 -19   0   1  973.10   35.40
 -19   0   1  922.81   35.20
 -19   0   1  950.90   34.20
 -18   0   1   30.60   31.10
  18   0  -1   45.40   31.20
 -17   0   1 1030.10   35.70
 -17   0   1 1021.60   36.50
  17   0  -1  994.50   84.59
 -17   0   1 1033.20   41.60
  17   0  -1  977.20   40.60
  16   0  -1    0.80    4.10
 -16   0   1    1.10    4.10
  16   0  -1   -0.20    6.20
  16   0  -1   21.60   24.10
 -16   0   1    0.00    4.50
 -16   0   1   -8.90   21.60
 -16   0   1   -2.20    3.90
  15   0  -1  872.51   34.90
 -15   0   1  890.31   31.40
  15   0  -1  887.71   73.89
 -15   0   1  870.41   75.89
 -15   0   1  836.72   31.20
 -15   0   1  874.61   30.50
  15   0  -1  813.42   30.60
  14   0  -1    5.00    3.50
  14   0  -1   23.90   19.00
 -14   0   1   -5.30    3.40
 -14   0   1  -14.90   18.00
 -14   0   1   -1.40    3.40
  14   0  -1    4.70    5.50
  13   0  -1 2520.25  124.09
  13   0  -1 2462.25   75.89
 -13   0   1 2493.55  128.89
  13   0  -1 2442.36   78.99
 -13   0   1 2442.76   76.49
 -13   0   1 2507.15   75.69
 -12   0   1   -1.60    3.00
  12   0  -1    4.40    4.20
  12   0  -1   -8.70   14.00
  12   0  -1    2.60    3.10
 -12   0   1    7.90   15.30
 -12   0   1    2.30    3.40
 -11   0   1 2499.75  121.59
  11   0  -1 2455.15   75.89
  11   0  -1 2576.54   78.69
 -11   0   1 2544.85   75.99
 -11   0   1 2470.25   76.59
  10   0  -1   -2.60    4.80
 -10   0   1   14.40   11.90
  10   0  -1  -21.90   10.80
  10   0  -1   -1.60    2.70
 -10   0   1    2.80    2.80
 -10   0   1   -3.70    2.70
   9   0  -1 2282.97   68.79
   9   0  -1 2166.88   66.79
  -9   0   1 2264.17   66.79
   9   0  -1 2199.58  102.89
  -9   0   1 2242.18  105.39
  -9   0   1 2137.69   67.29
  -8   0   1   -0.20    1.90
   8   0  -1    1.00    2.90
   8   0  -1  -10.10    8.00
   8   0  -1   -0.60    2.00
  -8   0   1  -17.10    8.40
  -8   0   1    4.60    3.10
  -7   0   1 1190.78   37.40
   7   0  -1 1206.68   38.30
  -7   0   1 1175.08   37.70
   7   0  -1 1160.68   37.10
   7   0  -1 1292.57   65.09
  -7   0   1 1241.28   65.29
  -6   0   1   -1.70    1.60
   6   0  -1   -3.60    6.30
   6   0  -1    0.00    2.30
   6   0  -1    4.20    1.90
  -6   0   1   -0.40    6.80
  -6   0   1    1.60    2.10
  -5   0   1 6065.19  194.88
   5   0  -1 5808.62  167.88
  -5   0   1 5805.62  167.78
  -5   0   1 5634.94  168.28
   5   0  -1 5742.63  168.58
   5   0  -1 5898.81  193.88
   4   0  -1    1.20    1.20
  -4   0   1    0.50    4.80
  -4   0   1    1.10    1.30
   4   0  -1   -3.80    3.60
  -4   0   1    1.00    1.50
   4   0  -1    1.60    1.60
   3   0  -1 1794.62   56.69
  -3   0   1 1936.61   71.19
   3   0  -1 2026.10   56.99
  -3   0   1 1961.00   56.79
   3   0  -1 2033.00   72.09
  -3   0   1 1908.81   56.49
  -2   0   1    2.90    3.00
   2   0  -1   -4.00    1.70
  -2   0  -1    2.70    0.90
   2   0   1    0.40    0.90
  -2   0  -1    0.50    2.50
  -2   0  -1    0.20    0.80
   2   0   1   -1.80    2.00
  -3   0  -1  962.40   28.00
   3   0   1  989.80   41.80
   3   0   1  876.31   28.50
  -3   0  -1  930.21   28.00
  -3   0  -1  886.61   28.40
  -3   0  -1  975.70   42.20
   4   0   1    2.30    2.00
  -4   0  -1    2.90    1.60
  -4   0  -1    0.60    5.50
  -4   0  -1    2.40    1.60
   4   0   1   -5.90    4.00
  -4   0  -1    4.00    1.60
  -5   0  -1 2016.70   81.49
   5   0   1 1978.20   78.89
  -5   0  -1 1788.02   56.89
   5   0   1 1807.72   57.39
  -5   0  -1 1865.51   56.49
  -5   0  -1 2000.00   56.49
   6   0   1   -0.50    2.40
  -6   0  -1    1.10    2.10
  -6   0  -1   -0.10    1.70
   6   0   1   -0.70    6.80
  -6   0  -1    3.10    7.90
   6   0   1   -1.40    2.30
   7   0   1  175.08    9.70
  -7   0  -1  180.88    8.60
  -7   0  -1  176.78    8.40
   7   0   1  177.98    8.30
   7   0   1  184.08   23.40
  -7   0  -1  169.38    8.70
  -7   0  -1  225.48   26.90
   8   0   1   -0.70    3.30
  -8   0  -1   -1.80    2.70
   8   0   1    7.60    8.10
  -8   0  -1    4.00    2.80
  -8   0  -1    1.70    2.60
  -8   0  -1    0.30   10.30
  -9   0  -1   94.79    6.80
  -9   0  -1   71.69   22.70
  -9   0  -1  101.39    7.30
   9   0   1   83.99    8.60
   9   0   1  111.39   23.00
  -9   0  -1   83.79    7.10
 -10   0  -1   -1.00    2.90
 -10   0  -1    1.50    2.70
 -10   0  -1   -2.20    2.80
 -10   0  -1    7.80   14.60
  10   0   1    0.60    4.40
  10   0   1    7.60   12.20
 -11   0  -1  259.87   11.90
  11   0   1  247.18   14.40
 -11   0  -1  192.18   43.50
  11   0   1  234.78   36.70
 -11   0  -1  224.38   11.70
 -11   0  -1  231.08   12.10
 -12   0  -1  -22.70   16.20
 -12   0  -1    2.50    3.90
 -12   0  -1    0.90    3.20
 -12   0  -1   -0.40    3.20
  12   0   1   -5.90    4.60
  12   0   1    2.80   14.60
  13   0   1   22.80   20.90
 -13   0  -1   26.80    5.10
 -13   0  -1   29.20    5.00
  13   0   1   15.50    6.30
 -13   0  -1   43.60   21.00
 -13   0  -1   38.50    6.20
  14   0   1   -1.90    5.10
 -14   0  -1   -8.30    3.10
  14   0   1   14.80   19.20
 -14   0  -1   -0.40    4.00
 -14   0  -1   -1.40    3.50
 -14   0  -1   18.20   20.20
  15   0   1   33.30   25.50
 -15   0  -1   44.60    6.20
  15   0   1   52.09   10.10
 -15   0  -1   56.59    7.50
 -15   0  -1   38.20    6.40
 -15   0  -1   70.39   30.10
  16   0   1   -0.70    6.00
 -16   0  -1    2.80    4.90
 -16   0  -1   -5.70    3.80
 -16   0  -1   -3.50    4.50
 -16   0  -1   28.20   26.90
 -17   0  -1  119.49   11.10
 -17   0  -1  133.99   10.60
  17   0   1  133.99   14.90
 -17   0  -1  148.49   11.80
  17   0   1   87.19   33.50
 -17   0  -1  143.19   44.20
  18   0   1   -3.90    7.70
 -18   0  -1  -30.30   29.70
 -18   0  -1    0.10    4.20
 -18   0  -1    0.40    8.30
 -18   0  -1   -4.90    4.20
 -19   0  -1  120.69   10.70
 -19   0  -1  108.99   11.30
  19   0   1  116.29   15.20
 -19   0  -1  116.29   14.20
 -20   0  -1   -3.90    4.60
 -20   0  -1   -3.10    4.20
 -20   0  -1   -6.40    5.30
  20   0   1   -6.50    6.90
 -21   0  -1  298.47   17.50
 -21   0  -1  297.67   16.70
  21   0   1  307.17   24.60
 -21   0  -1  344.77   18.30
  22   0   1   -8.60    7.50
 -22   0  -1    1.10    4.90
 -22   0  -1   -4.70    4.70
 -23   0  -1  233.78   16.50
  23   0   1  187.78   22.80
 -23   0  -1  256.77   15.30
 -24  -1   1  107.69   11.60
 -24  -1   1  101.19   10.40
 -24   1   1  127.49   14.50
  24   1  -1  119.89   17.10
 -23  -1   1  142.19   12.40
 -23  -1   1  153.68   11.30
 -23   1   1  167.88   15.00
  23   1  -1  107.89   28.90
 -23   1   1  134.99   13.10
 -22  -1   1   16.40    5.00
 -22  -1   1   11.40    5.20
  22  -1  -1    6.20    9.10
  22   1  -1   19.40    9.10
 -22   1   1    4.10    6.70
 -22   1   1    8.60    6.20
 -22   1   1    8.00    5.80
 -21  -1   1    6.80    5.60
 -21  -1   1    1.70    4.20
  21  -1  -1   -3.40    8.10
 -21   1   1   -3.70    4.70
 -21   1   1    1.40    6.50
 -21   1   1   10.00    6.10
  21   1  -1    1.40    7.80
 -20  -1   1   35.40    7.20
 -20  -1   1   40.50    6.90
  20  -1  -1   52.09   13.00
 -20  -1   1   37.70    6.20
 -20   1   1   42.20    7.70
 -20   1   1   33.40    8.20
 -20   1   1   41.00    9.00
  20   1  -1   44.50   11.10
 -19  -1   1    2.70    4.70
  19  -1  -1    2.60    7.90
 -19  -1   1   -5.20    4.10
 -19  -1   1    0.10    4.10
 -19   1   1    0.90    5.60
 -19   1   1    5.60    5.00
 -19   1   1  -22.20   36.40
 -19   1   1    9.30    5.90
  19   1  -1    2.40    7.00
 -18  -1   1    9.80    4.30
 -18  -1   1    8.50    5.10
 -18  -1   1    5.80   28.30
  18  -1  -1   28.00    9.30
  18  -1  -1   11.20   31.90
 -18  -1   1    9.00    4.50
 -18   1   1    2.40    5.30
 -18   1   1   11.30    6.50
 -18   1   1   15.30    6.10
  18   1  -1  -23.60   25.00
 -18   1   1   -1.40   30.50
  18   1  -1   13.60    7.30
  17  -1  -1  100.39   37.60
 -17  -1   1  102.29    8.20
 -17  -1   1   55.59   35.80
  17  -1  -1   84.79   12.80
 -17  -1   1   97.29    9.00
 -17  -1   1  105.09    9.60
 -17   1   1   44.90   33.00
 -17   1   1   90.29   10.50
 -17   1   1   72.59    9.10
  17   1  -1   95.69   11.90
 -17   1   1   96.29   10.70
  17   1  -1   46.20   28.80
  16  -1  -1   46.70   30.00
 -16  -1   1   59.19   27.20
 -16  -1   1   11.20    4.90
  16  -1  -1   36.10    6.40
 -16  -1   1   22.20    4.80
 -16  -1   1   26.20    5.40
  16  -1  -1   33.70    8.50
  16   1  -1   11.30   20.90
 -16   1   1   20.20    6.20
 -16   1   1   21.70    5.60
 -16   1   1   10.20   27.50
 -16   1   1   18.20    6.30
  16   1  -1   10.90    6.30
  15  -1  -1    5.20    4.60
 -15  -1   1    4.50    3.80
 -15  -1   1    7.40    3.60
  15  -1  -1    9.80   23.30
 -15  -1   1    5.90    4.10
 -15  -1   1   28.20   20.40
  15  -1  -1   11.80    6.80
  15   1  -1    2.10    5.20
 -15   1   1   -0.90    4.40
 -15   1   1   10.30    4.40
 -15   1   1    8.40    5.40
 -15   1   1   -4.30   22.70
  15   1  -1    7.30    4.10
  15   1  -1   -2.90   18.40
 -14  -1   1   22.10    4.70
  14  -1  -1   19.30    7.10
  14  -1  -1   -1.80   20.70
  14  -1  -1   19.20    4.80
 -14  -1   1   18.40    4.40
 -14  -1   1  -15.50   16.50
 -14  -1   1   21.10    4.10
  14   1  -1   21.60    6.20
 -14   1   1   10.20    4.60
  14   1  -1   19.80    4.60
 -14   1   1   12.20    4.30
 -14   1   1   -9.10   20.70
  14   1  -1   36.80   19.80
  13  -1  -1  108.19    9.30
  13  -1  -1  138.19   34.90
  13  -1  -1  122.89   12.80
 -13  -1   1   95.39   27.40
 -13  -1   1  125.99    7.70
 -13  -1   1  127.19    8.30
  13   1  -1  105.69   10.50
 -13   1   1  114.69    9.30
  13   1  -1  162.68   29.70
  13   1  -1  121.69    8.20
 -13   1   1  144.39   35.40
 -13   1   1  115.29   10.20
 -12  -1   1   -5.60   13.10
  12  -1  -1   29.80    5.40
  12  -1  -1   18.60   16.50
 -12  -1   1   10.70    3.60
 -12  -1   1   13.40    3.40
 -12   1   1   16.40   20.30
  12   1  -1   13.80    4.50
 -12   1   1   24.30    5.20
  12   1  -1   16.50    3.80
  12   1  -1   20.60   14.70
 -12   1   1   19.50    5.00
  11  -1  -1  304.47   42.60
  11  -1  -1  349.87   18.10
 -11  -1   1  363.46   13.60
 -11  -1   1  409.26   39.40
 -11  -1   1  333.07   14.00
  11  -1  -1  363.36   15.70
 -11   1   1  373.46   46.90
 -11   1   1  341.27   16.70
  11   1  -1  344.17   35.60
 -11   1   1  358.36   15.40
  11   1  -1  367.26   14.10
 -10  -1   1  157.18    8.10
 -10  -1   1  159.08   27.40
 -10  -1   1  159.18    7.80
  10  -1  -1  161.88    9.60
  10  -1  -1  190.28   36.40
  10  -1  -1  209.78   12.80
 -10   1   1  167.58   11.00
  10   1  -1  153.38    8.10
  10   1  -1  154.08    9.90
  10   1  -1  182.98   26.10
 -10   1   1  127.49   31.60
 -10   1   1  142.39    9.20
   9  -1  -1 1720.43   93.89
   9  -1  -1 1726.03   54.39
  -9  -1   1 1779.52   52.59
  -9  -1   1 1705.03   52.99
   9  -1  -1 1789.42   56.89
  -9  -1   1 1794.32   82.19
  -9   1   1 1684.73   55.49
  -9   1   1 1777.92   54.49
   9   1  -1 1672.73   80.19
   9   1  -1 1745.63   52.79
   9   1  -1 1776.72   54.29
  -9   1   1 1861.11   99.19
   8  -1  -1  221.68   10.70
  -8  -1   1  226.38    9.40
   8  -1  -1  255.37   13.20
  -8  -1   1  240.28   25.10
  -8  -1   1  218.28   11.70
   8  -1  -1  217.88   30.20
   8   1  -1  233.28   10.60
   8   1  -1  232.38    9.40
  -8   1   1  240.28   12.10
  -8   1   1  236.18   10.80
  -8   1   1  264.87   33.40
   8   1  -1  255.57   25.50
  -7  -1   1  929.51   30.40
   7  -1  -1 1019.30   33.80
  -7  -1   1 1000.90   30.10
  -7  -1   1 1027.20   50.99
   7  -1  -1  956.90   31.80
   7  -1  -1 1022.80   62.89
  -7   1   1  999.80   32.00
   7   1  -1  989.40   31.30
  -7   1   1  981.50   33.10
   7   1  -1  991.80   50.39
  -7   1   1 1013.90   63.29
   6  -1  -1   10.10    2.40
   6  -1  -1   12.10    3.90
  -6  -1   1    8.00    6.90
   6  -1  -1    2.90    8.40
  -6  -1   1   13.40    1.80
  -6  -1   1   10.20    1.80
  -6   1   1    6.90    4.70
   6   1  -1   11.90    2.40
   6   1  -1   28.10    9.10
  -6   1   1    9.40    2.50
   6   1  -1   15.10    2.20
  -6   1   1    4.80    8.60
  -5  -1   1 3651.13  114.79
  -5  -1   1 3944.81  114.69
   5  -1  -1 4050.89  117.79
   5  -1  -1 4048.50  149.19
   5  -1  -1 3915.21  116.29
  -5  -1   1 4190.78  131.59
  -5   1   1 3964.50  116.39
   5   1  -1 3841.32  115.09
  -5   1   1 4057.59  150.58
   5   1  -1 3983.70  114.79
   5   1  -1 4266.47  132.79
  -5   1   1 3964.60  117.49
   4  -1  -1 7641.74  255.27
  -4  -1   1 8154.28  241.78
   4  -1  -1 7846.61  225.28
  -4   1   1 7471.05  225.08
   4   1  -1 8081.09  235.98
  -4   1   1 7468.65  253.57
   3  -1  -1 1951.70   77.79
  -3  -1   1 1766.02   53.39
  -3  -1   1 1862.31   61.89
   3  -1  -1 1831.32   54.79
   3   1  -1 1898.51   62.59
  -3   1   1 1917.81   55.99
  -3   1   1 1887.71   77.49
   3   1  -1 1839.72   53.39
  -3   1   1 1854.31   54.79
   3   1  -1 1767.52   53.39
  -2  -1   1 1813.52   57.99
   2  -1  -1 1908.71   71.79
   2  -1  -1 1770.92   52.29
  -2  -1   1 1570.14   51.89
  -2   1   1 1810.82   52.39
  -2   1   1 1860.41   70.99
  -1   1   1    8.70    4.10
   1  -1   1 3955.90  131.99
   1  -1   1 3625.34  117.19
  -1  -1  -1 4492.05  121.69
  -1   1  -1 4024.60  132.69
   2  -1   1  157.88    7.10
   2  -1   1  166.58   16.90
   2  -1   1  166.88    6.60
  -2   1  -1  149.49    6.30
  -2   1  -1  148.39    6.90
  -2   1  -1  149.29   16.40
   2   1   1  139.69    5.40
  -2   1  -1  148.99    6.40
   3  -1   1 7898.01  260.37
   3  -1   1 8036.40  236.08
  -3  -1  -1 8892.51  240.68
  -3   1  -1 8203.18  262.17
  -3   1  -1 7832.82  235.88
  -4  -1  -1 2135.09   57.09
   4  -1   1 1940.61   84.29
   4  -1   1 2005.20   60.09
  -4  -1  -1 2248.88   69.39
  -4  -1  -1 1820.22   57.79
  -4   1  -1 1922.21   59.59
   4   1   1 1841.92   57.99
  -4   1  -1 1958.10   58.99
   4   1   1 1972.50   66.69
  -4   1  -1 1883.61   58.69
  -5  -1  -1 5637.94  162.08
  -5  -1  -1 4821.22  144.09
   5  -1   1 5029.40  146.59
  -5  -1  -1 5485.15  143.49
   5  -1   1 4939.51  177.58
   5   1   1 4684.93  144.39
  -5   1  -1 4799.22  145.19
  -5   1  -1 4861.01  180.18
  -5   1  -1 4560.74  146.29
   5   1   1 5009.50  158.18
  -5   1  -1 5032.90  145.19
  -6  -1  -1  156.08    6.20
  -6  -1  -1  141.79    6.70
   6  -1   1  143.49    7.70
   6  -1   1  167.08   23.20
  -6  -1  -1  163.68   17.70
   6  -1   1  148.59    9.20
  -6   1  -1  149.69   26.50
  -6   1  -1  143.99    8.00
   6   1   1  155.78   16.40
   6   1   1  138.39    7.20
  -6   1  -1  146.19    8.60
  -6   1  -1  137.59   11.70
   7  -1   1 2887.11   89.89
   7  -1   1 2733.33  122.29
  -7  -1  -1 2833.32   86.19
  -7  -1  -1 3096.19   85.39
   7  -1   1 2874.71   87.09
  -7  -1  -1 3297.17  112.99
  -7   1  -1 2811.62   87.19
   7   1   1 3001.70  107.99
  -7   1  -1 2901.01  128.19
  -7   1  -1 2818.52   88.19
   7   1   1 2927.41   86.99
  -7   1  -1 2892.31   87.19
   8  -1   1  705.63   53.09
  -8  -1  -1  779.72   23.80
  -8  -1  -1  787.62   46.80
   8  -1   1  751.42   27.70
  -8  -1  -1  725.03   24.60
  -8   1  -1  760.02   58.19
   8   1   1  774.72   44.20
  -8   1  -1  745.53   25.60
  -8   1  -1  707.03   25.60
   8   1   1  730.53   25.60
  -8   1  -1  704.93   26.50
   9  -1   1 3081.19  137.09
  -9  -1  -1 2980.90   91.29
  -9  -1  -1 3098.89   92.39
  -9  -1  -1 3503.05  128.49
   9  -1   1 3222.18   95.99
  -9  -1  -1 3298.97   91.39
  -9   1  -1 3170.98   93.39
  -9   1  -1 3037.80  141.99
  -9   1  -1 3030.40   94.19
  -9   1  -1 3035.80   93.39
   9   1   1 3135.29  120.89
   9   1   1 2703.53   95.79
 -10  -1  -1  783.42   53.09
  10  -1   1  741.53   29.00
 -10  -1  -1  782.62   24.50
 -10  -1  -1  687.93   24.30
  10  -1   1  700.73   58.69
 -10  -1  -1  735.43   25.30
 -10   1  -1  758.72   26.40
 -10   1  -1  716.73   26.50
  10   1   1  749.62   27.20
 -10   1  -1  762.42   27.30
 -10   1  -1  710.53   63.29
  10   1   1  646.24   53.59
 -11  -1  -1 1120.29   37.70
 -11  -1  -1 1193.28   38.90
  11  -1   1 1194.28   42.90
  11  -1   1 1182.38   79.89
 -11  -1  -1 1259.87   72.99
 -11  -1  -1 1236.28   37.80
 -11   1  -1 1185.38  111.39
 -11   1  -1 1195.48   40.80
 -11   1  -1 1214.58   39.90
  11   1   1 1231.18   40.90
  11   1   1 1146.49   66.79
 -12  -1  -1 1147.39   38.40
  12  -1   1 1204.28   43.10
 -12  -1  -1 1122.29   37.30
 -12  -1  -1 1250.47   76.19
 -12  -1  -1 1192.68   37.30
  12  -1   1 1122.39   79.89
 -12   1  -1 1177.48   87.29
 -12   1  -1 1153.68   40.30
  12   1   1 1187.08   40.80
  12   1   1 1129.19   68.99
 -12   1  -1 1150.88   39.60
 -12   1  -1 1184.48   39.50
 -13  -1  -1 1941.31   60.99
 -13  -1  -1 2018.60   59.79
 -13  -1  -1 1996.30  104.39
 -13  -1  -1 1908.71   59.79
  13  -1   1 1838.12  110.29
  13  -1   1 1945.01   65.79
  13   1   1 1885.91   97.19
  13   1   1 1994.30   63.79
 -13   1  -1 1884.71   61.89
 -13   1  -1 2103.49  122.79
 -13   1  -1 1924.51   61.79
 -13   1  -1 1896.31   62.69
  14  -1   1  301.67   19.60
 -14  -1  -1  334.77   45.10
 -14  -1  -1  323.77   14.40
 -14  -1  -1  324.47   14.00
 -14  -1  -1  346.37   15.30
  14  -1   1  274.97   50.89
  14   1   1  330.57   18.30
 -14   1  -1  315.77   16.50
 -14   1  -1  345.87   58.09
 -14   1  -1  316.47   16.00
 -14   1  -1  320.37   16.80
  14   1   1  299.07   43.40
 -15  -1  -1 1327.47   42.30
 -15  -1  -1 1380.96   88.59
 -15  -1  -1 1305.87   42.50
  15  -1   1 1333.37   49.70
 -15  -1  -1 1298.37   43.50
  15  -1   1 1204.58   93.89
 -15   1  -1 1299.77   44.90
  15   1   1 1322.77   47.40
 -15   1  -1 1432.96  105.89
 -15   1  -1 1267.77   45.50
  15   1   1 1225.08   80.99
 -15   1  -1 1305.17   44.60
 -16  -1  -1   75.09   29.90
  16  -1   1   63.69   49.50
  16  -1   1  124.99   14.90
 -16  -1  -1   89.79    9.00
 -16  -1  -1  105.89    9.40
 -16  -1  -1  114.49    8.70
 -16   1  -1  104.09   11.20
 -16   1  -1  118.09   39.40
  16   1   1  124.59   31.80
 -16   1  -1   97.09   11.00
  16   1   1  127.29   13.70
 -16   1  -1   99.09   10.40
 -17  -1  -1  676.33   25.50
 -17  -1  -1  649.54   24.00
 -17  -1  -1  568.04   65.79
  17  -1   1  613.04   31.70
  17  -1   1  553.34   70.19
 -17  -1  -1  635.14   24.30
 -17   1  -1  616.84   26.70
 -17   1  -1  637.94   27.40
  17   1   1  666.93   63.69
 -17   1  -1  666.43   26.90
  17   1   1  683.43   30.20
 -17   1  -1  534.05   76.19
 -18  -1  -1  194.08   45.10
 -18  -1  -1  200.18   12.40
  18  -1   1  173.98   19.10
 -18  -1  -1  211.08   11.90
 -18  -1  -1  213.78   12.90
 -18   1  -1  183.78   14.60
 -18   1  -1  154.08   47.60
  18   1   1  212.18   17.40
 -18   1  -1  179.78   13.30
 -18   1  -1  174.88   14.20
 -19  -1  -1  644.74   26.70
 -19  -1  -1  684.23   25.50
  19  -1   1  635.04   34.00
 -19  -1  -1  689.43   25.90
 -19   1  -1  649.93   28.30
 -19   1  -1  679.63   27.90
 -19   1  -1  689.43   29.20
  19   1   1  661.93   32.40
  20  -1   1   87.19   15.30
 -20  -1  -1   95.89   10.30
 -20  -1  -1   96.99    9.40
 -20  -1  -1   93.09   10.60
 -20   1  -1  110.79   12.50
 -20   1  -1  102.69   12.00
  20   1   1   95.69   14.60
 -20   1  -1   96.09   10.60
 -21  -1  -1  349.07   16.80
  21  -1   1  323.77   26.20
 -21  -1  -1  358.96   17.50
 -21  -1  -1  346.67   18.30
 -21   1  -1  391.06   21.00
 -21   1  -1  360.96   20.60
  21   1   1  328.37   24.40
 -21   1  -1  335.17   18.70
 -22  -1  -1  114.79   11.80
 -22  -1  -1  108.49   10.10
  22  -1   1   86.99   16.10
  22   1   1  143.59   17.40
 -22   1  -1  130.29   14.10
 -22   1  -1  124.79   12.60
 -22   1  -1  125.39   13.00
 -23  -1  -1  144.39   11.10
  23  -1   1  113.19   18.00
 -23  -1  -1  152.98   13.40
 -23   1  -1  174.58   15.70
  23   1   1  139.09   18.10
 -23   1  -1  136.79   13.40
 -23  -2   1   42.70    6.10
 -23  -2   1   33.20    6.50
 -23   2   1   27.90    9.10
 -23   2   1   28.80    9.10
 -23   2   1   22.70    8.20
  23   2  -1   22.80    9.80
 -22  -2   1  221.18   11.70
  22   2  -1  203.88   19.20
 -22   2   1  216.88   17.60
 -22   2   1  214.68   16.10
 -22   2   1  235.48   18.50
 -21  -2   1   71.59    8.40
 -21  -2   1   92.69    8.10
 -21   2   1   87.69   11.40
 -21   2   1   94.99   12.90
 -21   2   1  102.39   13.20
  21   2  -1   89.89   13.20
 -20  -2   1  371.76   21.60
 -20  -2   1  404.86   18.00
 -20   2   1  404.06   21.00
  20   2  -1  397.36   23.50
 -20   2   1  368.46   21.80
 -20   2   1  429.86   23.10
 -19  -2   1   61.19    6.30
  19  -2  -1   76.29   13.50
 -19  -2   1   61.49    7.20
 -19   2   1   57.39    9.40
 -19   2   1   70.89   44.00
 -19   2   1   47.80    7.80
  19   2  -1   45.00    9.70
 -19   2   1   78.59   10.70
 -18  -2   1  431.86   16.70
  18  -2  -1  409.56   26.10
  18  -2  -1  379.16   69.09
 -18  -2   1  477.95   55.09
 -18  -2   1  410.76   17.80
  18   2  -1  419.96   22.60
 -18   2   1  432.16   21.10
 -18   2   1  404.66   22.10
  18   2  -1  391.76   57.19
 -18   2   1  398.36   73.69
 -18   2   1  439.56   22.60
 -17  -2   1  255.17   12.90
  17  -2  -1  452.45   71.59
  17  -2  -1  266.97   21.30
 -17  -2   1  265.57   11.80
 -17  -2   1  218.58   37.50
 -17   2   1  242.98   17.00
 -17   2   1  267.77   15.90
 -17   2   1  294.47   60.69
  17   2  -1  253.37   16.80
 -17   2   1  250.07   16.90
  17   2  -1  211.98   38.40
 -16  -2   1  930.71   31.50
 -16  -2   1  958.90   30.30
 -16  -2   1  901.01   66.89
  16  -2  -1  847.52   38.80
  16  -2  -1  957.70   92.09
  16   2  -1  844.32   78.59
  16   2  -1  951.20   35.30
 -16   2   1  921.81   36.00
 -16   2   1  962.00   35.90
 -16   2   1  897.61   34.50
 -16   2   1  805.22   90.79
 -15  -2   1  165.38   29.90
  15  -2  -1  107.39   39.90
 -15  -2   1  163.78    9.30
  15  -2  -1  132.39   11.80
  15  -2  -1  145.79   16.00
 -15  -2   1  141.19    8.10
 -15   2   1  145.59   13.20
 -15   2   1  143.19   11.70
  15   2  -1  160.58   31.00
  15   2  -1  153.48   12.40
 -15   2   1  162.48   13.40
 -15   2   1  110.89   38.90
 -14  -2   1  670.63   51.09
 -14  -2   1  599.34   22.10
 -14  -2   1  653.83   21.20
  14  -2  -1  631.94   25.30
  14  -2  -1  594.54   29.10
  14   2  -1  621.14   25.00
  14   2  -1  616.54   49.40
 -14   2   1  598.84   26.90
 -14   2   1  606.54   74.59
 -14   2   1  645.04   25.40
  14   2  -1  607.84   21.80
 -13  -2   1  275.47   33.70
 -13  -2   1  288.97   12.40
  13  -2  -1  294.07   15.20
 -13  -2   1  293.47   11.50
  13  -2  -1  319.47   19.10
  13   2  -1  279.47   14.70
 -13   2   1  284.97   16.80
  13   2  -1  306.77   34.60
  13   2  -1  303.47   12.30
 -13   2   1  235.48   49.40
 -13   2   1  285.67   15.10
 -12  -2   1 1739.63   50.89
  12  -2  -1 1713.43   58.49
  12  -2  -1 1637.04   54.59
 -12  -2   1 1726.43   51.89
 -12  -2   1 1687.23   81.69
  12   2  -1 1617.74   78.99
 -12   2   1 1666.23   56.59
 -12   2   1 1623.24  129.59
  12   2  -1 1672.53   51.39
  12   2  -1 1702.43   56.59
 -12   2   1 1727.33   55.09
  11  -2  -1   88.99    8.60
 -11  -2   1   97.69    5.30
 -11  -2   1   87.79   22.90
 -11  -2   1   85.69    5.90
  11  -2  -1   85.69   10.30
 -11   2   1   93.39    8.70
 -11   2   1   85.89    9.90
  11   2  -1   89.39    8.00
  11   2  -1  101.49   18.90
 -11   2   1   92.69   29.60
  11   2  -1   97.39    6.10
  10  -2  -1 2102.79   67.99
  10  -2  -1 2142.59   71.09
 -10  -2   1 2263.37   90.69
 -10  -2   1 2182.48   64.39
 -10  -2   1 2171.18   65.29
  10   2  -1 2273.57   90.69
  10   2  -1 2203.88   66.79
 -10   2   1 2137.49   69.99
 -10   2   1 2270.47  124.69
  10   2  -1 2203.68   64.89
 -10   2   1 2197.18   68.29
   9  -2  -1  828.82   31.40
   9  -2  -1  773.72   28.20
  -9  -2   1  792.72   25.70
  -9  -2   1  801.52   24.80
   9  -2  -1  778.42   64.39
  -9  -2   1  793.12   43.50
  -9   2   1  799.52   28.50
   9   2  -1  829.22   26.80
  -9   2   1  774.12   30.10
   9   2  -1  854.11   44.90
   9   2  -1  850.51   25.40
  -9   2   1  824.12   68.09
  -8  -2   1 1105.19   49.20
  -8  -2   1 1034.50   32.70
  -8  -2   1 1064.09   32.00
   8  -2  -1 1015.50   35.30
   8  -2  -1 1093.59   38.20
   8  -2  -1 1051.59   72.49
   8   2  -1 1097.69   32.50
  -8   2   1 1069.99   35.60
   8   2  -1 1108.19   33.60
  -8   2   1 1131.19   76.29
  -8   2   1 1068.29   37.40
   8   2  -1 1083.19   49.70
  -7  -2   1  700.93   33.20
   7  -2  -1  653.33   53.89
   7  -2  -1  650.03   25.70
   7  -2  -1  649.54   23.30
  -7  -2   1  651.53   20.60
  -7   2   1  649.64   23.30
   7   2  -1  680.13   20.30
  -7   2   1  687.63   56.79
  -7   2   1  616.14   24.90
   7   2  -1  676.43   21.20
   7   2  -1  663.23   33.60
   6  -2  -1 1329.27   43.40
  -6  -2   1 1337.27   49.20
   6  -2  -1 1260.27   40.90
   6  -2  -1 1190.58   73.79
  -6   2   1 1295.27   77.59
   6   2  -1 1318.87   38.00
  -6   2   1 1245.58   40.90
   6   2  -1 1348.57   50.59
  -6   2   1 1267.97   42.80
   6   2  -1 1305.97   38.70
   5  -2  -1  859.91   55.69
   5  -2  -1  682.43   26.60
  -5   2   1  744.03   25.00
   5   2  -1  749.92   30.00
   5   2  -1  726.03   22.70
   5   2  -1  796.42   32.00
   4  -2  -1  162.38   23.20
   4  -2  -1  182.78    8.50
  -4   2   1  190.18   25.00
  -4   2   1  191.38   10.80
   4   2  -1  194.48   12.80
  -4   2   1  177.88    8.50
  -3  -2   1  117.49   10.30
   3  -2  -1  133.49    6.60
   3  -2  -1  140.69   23.70
  -3  -2   1  116.09    4.90
   3   2  -1  120.79   10.90
   3   2  -1  120.99    4.50
  -3   2   1  137.19    6.70
  -3   2   1  135.99   23.10
   2  -2  -1  510.05   17.00
  -2  -2   1  495.25   25.40
  -2   2   1  558.24   37.20
   2   2  -1  477.45   25.90
  -2   2   1  530.65   17.00
   2   2  -1  491.55   15.70
  -1  -2   1 1023.60   45.60
   1  -2  -1 1048.80   32.00
  -1  -2   1 1054.19   31.60
   1   2  -1 1101.59   47.00
  -1   2   1 1046.20   32.00
  -1   2   1 1087.69   52.39
   1   2  -1 1016.10   31.60
   0  -2  -1  223.68   19.40
   0  -2   1  206.58    8.30
   0  -2  -1  212.28    7.70
   0   2   1  209.48    7.70
   0   2   1  201.88   18.30
   0   2  -1  207.48    8.30
   0   2  -1  207.38   19.70
  -1  -2  -1  727.03   33.80
  -1   2  -1  685.53   22.80
  -1   2  -1  750.52   42.90
   1   2   1  701.33   33.40
  -1   2  -1  788.02   24.50
  -1   2  -1  683.23   23.00
   1   2   1  705.03   21.60
   2  -2   1   87.59    7.20
  -2  -2  -1   73.19    8.50
   2  -2   1   76.59   17.50
  -2   2  -1   55.79   14.00
  -2   2  -1   59.79    5.10
  -2   2  -1   65.39    6.40
   2   2   1   55.39    7.70
   2   2   1   77.49    3.10
  -2   2  -1   65.89    5.60
   3  -2   1   18.40    9.50
   3  -2   1   14.60    4.90
  -3   2  -1   16.00    3.00
  -3   2  -1    5.90    8.70
  -3   2  -1   14.10    2.90
  -3   2  -1    6.80    5.30
   4  -2   1   40.20   14.60
   4  -2   1   40.90    5.60
  -4   2  -1   35.80    4.90
  -4   2  -1   36.10   13.60
  -4   2  -1   42.90    4.50
   4   2   1   37.60    3.10
  -4   2  -1   38.50    4.80
   5  -2   1  108.89    8.80
   5  -2   1  100.49   22.90
  -5   2  -1  110.29    8.70
  -5   2  -1  106.79   23.70
  -5   2  -1   99.19    7.20
  -5   2  -1  110.99    8.30
   5   2   1  102.29    5.30
   6  -2   1  418.36   41.90
  -6  -2  -1  421.86   14.80
   6  -2   1  465.65   19.50
  -6   2  -1  460.35   17.20
  -6   2  -1  407.36   18.90
  -6   2  -1  432.86   43.60
  -6   2  -1  431.76   18.30
   6   2   1  466.35   15.40
  -7  -2  -1   67.59    5.00
  -7  -2  -1   67.69   10.80
   7  -2   1   81.19   23.50
   7  -2   1   95.09    9.50
   7   2   1   82.19    5.60
  -7   2  -1   91.39   26.50
  -7   2  -1   77.79    7.60
  -7   2  -1   92.29    7.50
  -7   2  -1   96.29    8.60
   7   2   1   79.59   10.80
   8  -2   1  161.38   32.90
  -8  -2  -1  129.69    6.80
   8  -2   1  147.79   11.70
  -8  -2  -1  142.89   16.40
  -8   2  -1  136.79    9.60
   8   2   1  146.19    7.90
  -8   2  -1  113.69   28.90
  -8   2  -1  136.49   10.50
   8   2   1  154.18   15.60
  -8   2  -1  137.39    9.20
  -9  -2  -1   25.10    3.60
  -9  -2  -1   29.10    3.00
   9  -2   1   11.60   16.20
  -9  -2  -1    3.60    9.10
  -9  -2  -1   26.20    2.70
   9   2   1   20.40    4.50
  -9   2  -1   30.90    6.30
  -9   2  -1   25.20   20.90
  -9   2  -1   27.60    4.70
   9   2   1   13.70    9.90
  -9   2  -1   26.40    4.90
 -10  -2  -1   39.10   12.90
 -10  -2  -1   42.70    3.80
 -10  -2  -1   51.59    4.20
  10  -2   1   56.39    9.40
 -10  -2  -1   43.30    4.50
 -10   2  -1   30.20   21.90
 -10   2  -1   66.79    8.30
  10   2   1   47.00    5.80
 -10   2  -1   38.70    6.40
  10   2   1   53.19   15.50
 -10   2  -1   50.49    6.50
 -11  -2  -1    2.90    2.50
 -11  -2  -1    2.00   10.80
 -11  -2  -1    0.20    3.90
 -11  -2  -1    0.10    1.90
  11  -2   1    1.20    5.30
  11   2   1    1.90   10.30
 -11   2  -1    6.20   18.50
 -11   2  -1   -2.60    4.10
 -11   2  -1    5.30    4.10
  11   2   1    4.20    3.80
 -11   2  -1   -6.20    3.50
 -12  -2  -1  101.19    7.40
 -12  -2  -1  106.29   22.40
  12  -2   1  121.09   13.30
 -12  -2  -1  111.19    6.20
  12   2   1  121.49   22.30
  12   2   1  102.49   10.00
 -12   2  -1   96.29   10.60
 -12   2  -1  112.69    9.80
 -12   2  -1  106.69   36.30
 -12   2  -1  101.69   10.20
 -13  -2  -1   47.60   18.00
  13  -2   1   43.00    9.20
 -13  -2  -1   51.39    4.80
 -13  -2  -1   42.00    5.20
 -13   2  -1   48.10    8.20
 -13   2  -1   45.20    7.00
  13   2   1   27.20   15.60
  13   2   1   57.99    7.70
 -13   2  -1   44.80   27.50
 -13   2  -1   25.60    6.50
  14  -2   1  149.59   46.50
 -14  -2  -1  133.79   28.90
 -14  -2  -1  114.19    8.50
  14  -2   1  126.19   13.90
 -14  -2  -1  127.29    7.30
 -14   2  -1  124.89   11.90
 -14   2  -1  141.49   11.30
  14   2   1  130.39   11.80
 -14   2  -1  113.09   11.40
  14   2   1  124.29   26.80
 -14   2  -1  141.59   43.10
 -15  -2  -1   -1.50   18.60
 -15  -2  -1   25.20    4.70
 -15  -2  -1   31.10    4.40
  15  -2   1   14.10    8.30
  15  -2   1    2.10   24.20
 -15   2  -1   12.20    6.10
  15   2   1   28.10    7.10
 -15   2  -1   13.20    5.70
  15   2   1  -18.40   15.60
 -15   2  -1   12.40   27.20
 -15   2  -1   12.10    6.00
  16  -2   1  548.05   29.90
 -16  -2  -1  554.14   62.79
 -16  -2  -1  574.94   22.20
  16  -2   1  491.95   83.19
 -16  -2  -1  563.54   20.20
 -16   2  -1  553.44   25.30
 -16   2  -1  591.74   26.80
 -16   2  -1  529.65   77.49
  16   2   1  576.24   51.19
  16   2   1  573.74   26.20
 -17  -2  -1   66.09    6.60
  17  -2   1   58.19   12.50
 -17  -2  -1   70.09   28.00
 -17  -2  -1   71.39    8.10
  17  -2   1   74.39   38.20
  17   2   1   84.59   25.60
 -17   2  -1   51.89    9.20
 -17   2  -1   75.29   10.10
  17   2   1   86.09   11.80
 -17   2  -1   65.09   39.60
 -17   2  -1   52.89    8.80
 -18  -2  -1  389.66   17.60
  18  -2   1  359.76   25.60
 -18  -2  -1  345.67   63.29
  18  -2   1  414.46  104.69
 -18  -2  -1  382.66   15.50
 -18   2  -1  397.56   21.50
  18   2   1  378.06   22.40
 -18   2  -1  386.66   20.30
 -18   2  -1  385.66   21.20
 -18   2  -1  298.47   68.49
 -19  -2  -1    3.50    4.40
 -19  -2  -1    7.40    3.70
  19  -2   1   -3.90    7.90
  19   2   1   -2.60    7.10
 -19   2  -1    9.50    7.00
 -19   2  -1    9.20    6.20
 -19   2  -1    2.60    5.10
  20  -2   1  220.58   23.10
 -20  -2  -1  257.67   16.70
 -20  -2  -1  232.78   11.80
 -20   2  -1  223.08   17.30
 -20   2  -1  219.88   17.20
 -20   2  -1  226.88   16.00
  20   2   1  202.08   18.80
  21  -2   1   -9.90    8.10
 -21  -2  -1    6.50    3.80
 -21  -2  -1    3.10    4.70
 -21   2  -1    2.90    6.90
 -21   2  -1    8.40    6.80
 -21   2  -1    1.00    6.50
  21   2   1    9.70    7.60
 -22  -2  -1  385.86   19.00
  22  -2   1  365.96   29.30
 -22  -2  -1  375.96   16.40
 -22   2  -1  378.86   21.30
 -22   2  -1  384.16   22.50
  22   2   1  413.26   39.80
 -22   2  -1  450.15   24.00
  23  -2   1  -12.90    9.20
 -23  -2  -1    7.80    5.10
 -23  -2  -1    4.80    3.80
 -23   2  -1    3.30    7.20
  23   2   1   -8.60    7.10
 -23   2  -1    8.20    6.50
  23   3  -1   14.30    8.00
 -23   3   1    4.10    6.80
 -23   3   1   -6.70    5.80
 -23   3   1   -6.70    6.00
 -22   3   1   82.79   10.90
  22   3  -1   93.99   13.40
 -22   3   1   85.59   13.00
 -22   3   1   91.29   13.90
 -21  -3   1    4.30    4.10
  21   3  -1    1.00    6.70
 -21   3   1    8.50    8.10
 -21   3   1   -2.60    7.10
 -21   3   1    6.50    6.20
 -20  -3   1   75.69    8.20
 -20   3   1  124.09   15.10
 -20   3   1   99.09   12.80
  20   3  -1  117.19   13.30
 -20   3   1  112.89   13.20
 -19  -3   1   16.80    4.50
 -19   3   1   15.30    7.30
 -19   3   1   12.00    6.20
  19   3  -1   19.30    7.50
 -19   3   1   33.60   51.59
 -19   3   1   24.50    8.30
  18  -3  -1  111.29   50.69
 -18  -3   1   87.39    6.00
 -18  -3   1   81.49    7.80
 -18  -3   1   88.89    7.00
 -18   3   1   85.09   10.40
  18   3  -1   93.19   11.60
 -18   3   1   82.09   10.90
 -18   3   1   58.79   46.50
 -18   3   1   93.39   12.70
 -17  -3   1   19.40    4.50
  17  -3  -1  -28.20   32.90
 -17  -3   1   18.50    3.90
 -17  -3   1   53.09   19.10
  17   3  -1    6.50   17.90
 -17   3   1  -46.50   38.50
 -17   3   1   13.90    5.90
 -17   3   1   17.90    7.90
  17   3  -1    6.80    5.90
 -17   3   1   13.20    6.90
  16  -3  -1   16.90   31.10
 -16  -3   1   30.40    4.70
 -16  -3   1   25.90    3.40
 -16  -3   1   29.90   17.00
 -16   3   1   20.20   11.70
 -16   3   1    2.40   33.10
  16   3  -1   23.60    6.80
 -16   3   1   28.50    7.80
 -16   3   1   22.70    6.30
  15  -3  -1    9.60   27.40
 -15  -3   1   14.20   14.20
 -15  -3   1   -0.50    2.70
 -15   3   1   -1.50    5.80
  15   3  -1   -1.80    4.60
 -15   3   1    3.90    6.00
 -15   3   1    2.10    4.70
  15   3  -1   22.00   14.30
 -15   3   1  -28.10   30.00
 -14  -3   1    7.40    3.10
 -14  -3   1   -4.70   11.90
  14  -3  -1   -8.10   23.80
  14  -3  -1   10.00    5.70
 -14   3   1    9.20    6.30
 -14   3   1    8.80    4.60
 -14   3   1   10.50    5.80
  14   3  -1    2.70   12.70
 -14   3   1   24.40   31.10
  14   3  -1   11.50    5.30
  13  -3  -1   46.60   28.00
 -13  -3   1   67.89   15.50
  13  -3  -1   71.59    8.60
 -13   3   1   99.09   38.60
 -13   3   1   78.79   10.90
  13   3  -1   67.89    7.60
  13   3  -1   93.49   17.60
 -13   3   1   74.79    8.80
  12  -3  -1    4.00    3.80
 -12  -3   1    8.60    9.30
  12  -3  -1   -0.80   22.80
 -12   3   1   -6.50    3.60
 -12   3   1    2.90    5.10
  12   3  -1   -1.30    3.40
  12   3  -1   -3.60    9.00
 -11  -3   1   51.29   11.50
  11  -3  -1   31.20    5.30
  11   3  -1   58.99   13.00
 -11   3   1   23.60   26.00
 -11   3   1   32.30    7.40
  11   3  -1   39.20    5.30
 -11   3   1   33.10    6.50
  10  -3  -1   29.70   32.50
  10  -3  -1   25.90    4.80
 -10   3   1   29.00    5.00
  10   3  -1   29.60    4.10
 -10   3   1   36.90    6.80
 -10   3   1   28.60   22.00
   9  -3  -1   52.59    6.30
  -9   3   1   50.29    6.90
  -9   3   1   70.09   26.60
   9   3  -1   42.90    4.80
   8  -3  -1  407.66   49.10
   8  -3  -1  389.86   17.00
   8   3  -1  380.46   14.00
  -8   3   1  341.97   46.70
  -8   3   1  416.36   19.80
  -8   3   1  410.66   17.20
   7  -3  -1  292.37   13.60
   7  -3  -1  297.57   40.60
  -7   3   1  279.27   40.30
   7   3  -1  262.77   10.40
  -7   3   1  298.37   13.80
  -7   3   1  316.97   16.60
   6  -3  -1 1164.88   78.29
   6  -3  -1 1237.28   40.40
  -6   3   1 1230.48   43.10
   6   3  -1 1234.58   37.30
  -6   3   1 1277.37   40.60
  -6   3   1 1306.87   83.49
   5  -3  -1  738.33   26.00
   5  -3  -1  765.82   58.09
  -5   3   1  739.73   27.90
  -5   3   1  773.82   28.80
   5   3  -1  791.22   33.10
  -5   3   1  695.23   57.49
   4  -3  -1  391.06   39.60
   4  -3  -1  308.67   19.30
  -4  -3   1  387.86   25.00
  -4  -3   1  402.86   12.60
  -4   3   1  403.66   40.00
   4   3  -1  420.96   23.90
   4   3  -1  386.26   12.40
  -4   3   1  390.26   15.30
  -4   3   1  405.36   18.10
  -3  -3   1  209.98   17.30
   3  -3  -1  207.58    9.80
  -3  -3   1  213.38    8.00
   3  -3  -1  212.68   28.20
   3   3  -1  209.18    7.80
   3   3  -1  247.78   19.80
  -3   3   1  213.18   27.90
  -3   3   1  208.58    9.70
  -2  -3   1  495.05   30.80
   2  -3  -1  497.55   17.30
  -2   3   1  496.25   17.20
   2   3  -1  468.45   16.00
  -2   3   1  522.55   41.00
   2   3  -1  462.25   31.20
  -1  -3   1  167.18   19.30
   1  -3  -1  142.69    7.10
  -1   3   1  152.18    7.20
   1   3  -1  135.79   18.20
   1   3  -1  129.89    6.90
  -1   3   1  158.88   22.20
   0  -3  -1 1037.20   33.00
   0  -3  -1 1054.79   54.89
   0   3   1 1073.19   33.00
   0   3  -1 1084.89   33.40
   0   3   1 1054.89   55.39
   0   3  -1 1151.08   59.09
  -1  -3  -1    8.90    7.60
  -1   3  -1    5.10    8.00
   1   3   1   10.40    7.60
   1   3   1    8.80    2.00
  -1   3  -1    3.40    3.60
  -1   3  -1    9.30    2.90
  -1   3  -1    9.30    2.90
  -2  -3  -1  279.67   21.10
   2  -3   1  317.37   32.00
   2   3   1  261.77    9.40
  -2   3  -1  274.97   13.40
   2   3   1  292.37   21.70
  -2   3  -1  302.57   32.00
  -2   3  -1  249.28   11.40
  -2   3  -1  266.17   11.30
   3  -3   1  143.69   25.40
  -3  -3  -1  114.59   11.90
  -3   3  -1  129.19    9.50
   3   3   1  118.69    5.10
  -3   3  -1  124.09    7.50
  -3   3  -1  132.59   25.30
   3   3   1  125.69   12.80
  -3   3  -1  123.19    7.90
   3   3   1  121.89    4.80
   4  -3   1 2186.78   68.09
  -4   3  -1 2073.99   64.49
  -4   3  -1 2020.30   64.69
  -4   3  -1 2078.09  105.79
  -4   3  -1 2138.99   66.49
   5  -3   1 2517.85   76.59
   5  -3   1 2486.15  118.79
   5   3   1 2517.55   71.39
  -5   3  -1 2286.67   75.59
  -5   3  -1 2388.26  120.09
  -5   3  -1 2317.27   73.89
  -5   3  -1 2416.66   73.79
   6  -3   1 2382.66   75.39
   6  -3   1 2401.66  120.09
  -6   3  -1 2428.06  123.79
   6   3   1 2436.76   70.19
  -6   3  -1 2259.17   72.79
  -6   3  -1 2337.87   72.69
  -6   3  -1 2322.57   74.59
   7  -3   1  818.82   66.29
   7  -3   1  876.51   32.90
  -7   3  -1  856.51   32.00
  -7   3  -1  932.51   72.49
   7   3   1  840.82   27.20
  -7   3  -1  812.42   30.00
  -7   3  -1  823.02   29.80
   8  -3   1 1584.74   53.79
  -8   3  -1 1538.45   52.59
  -8   3  -1 1514.25   50.39
  -8   3  -1 1541.25  101.39
  -8   3  -1 1530.25   50.79
   8   3   1 1604.94   48.10
   9  -3   1  757.12   31.30
  -9   3  -1  741.73   27.90
  -9   3  -1  735.63   69.89
  -9   3  -1  745.93   28.20
  -9   3  -1  728.73   29.70
   9   3   1  764.12   25.70
  10  -3   1 1755.42   61.09
 -10   3  -1 1764.02   57.59
  10   3   1 1855.81   55.39
 -10   3  -1 1762.22   59.49
 -10   3  -1 1738.93   57.69
 -10   3  -1 1690.53  114.09
  11  -3   1  459.05   24.10
 -11   3  -1  451.25   22.20
  11   3   1  470.65   18.50
 -11   3  -1  453.45   20.40
 -11   3  -1  448.46   20.70
 -11   3  -1  399.36   58.39
 -12  -3  -1  967.00   44.70
  12  -3   1  896.31   80.09
  12  -3   1  875.51   37.90
  12   3   1  951.30   43.50
 -12   3  -1  898.91   34.50
 -12   3  -1  906.71   89.89
 -12   3  -1  905.61   36.10
 -12   3  -1  909.51   34.20
  12   3   1  940.21   32.50
  13  -3   1  370.16   23.60
 -13  -3  -1  384.36   15.70
 -13  -3  -1  452.45   31.40
  13  -3   1  375.56   61.39
 -13   3  -1  343.27   65.49
 -13   3  -1  362.46   21.10
  13   3   1  418.26   18.50
 -13   3  -1  397.76   19.70
  13   3   1  429.76   30.20
 -13   3  -1  397.96   20.20
 -14  -3  -1 1044.70   54.39
  14  -3   1 1027.50   44.00
 -14  -3  -1 1098.69   35.20
  14  -3   1 1050.39   95.39
  14   3   1 1072.89   38.30
 -14   3  -1  961.90   98.79
 -14   3  -1 1055.69   39.70
 -14   3  -1 1070.39   39.40
 -14   3  -1 1068.49   41.40
  14   3   1 1110.99   53.99
 -15  -3  -1  198.68   28.10
  15  -3   1  203.88   19.70
 -15  -3  -1  228.58   11.40
  15  -3   1  197.48   50.49
  15   3   1  244.98   28.40
 -15   3  -1  213.98   21.00
 -15   3  -1  200.78   16.00
  15   3   1  229.08   15.20
 -15   3  -1  103.59   45.20
 -15   3  -1  201.98   17.90
  16  -3   1  258.77   22.30
 -16  -3  -1  278.87   13.30
 -16  -3  -1  299.67   40.10
  16  -3   1  281.77   61.69
 -16   3  -1  267.37   17.20
 -16   3  -1  279.47   18.90
  16   3   1  261.37   32.80
 -16   3  -1  323.07   70.09
  16   3   1  297.37   17.50
 -16   3  -1  302.37   18.70
  17  -3   1   59.29   40.20
  17  -3   1   48.00   18.60
 -17  -3  -1   51.49    6.30
 -17  -3  -1   49.50   21.90
  17   3   1   47.30    9.00
  17   3   1   93.09   22.50
 -17   3  -1   47.90   10.20
 -17   3  -1   52.69    9.30
 -17   3  -1   50.19   41.20
 -17   3  -1   34.70    9.20
 -18  -3  -1  271.87   13.70
 -18  -3  -1  213.38   39.40
  18  -3   1  253.07   23.30
 -18   3  -1  278.77   18.00
 -18   3  -1  275.77   18.90
 -18   3  -1  260.27   18.90
 -18   3  -1  155.18   64.69
  18   3   1  283.27   18.70
 -19  -3  -1  166.08   11.00
  19  -3   1  127.99   19.20
 -19   3  -1  143.19   15.40
 -19   3  -1  155.98   14.70
  19   3   1  188.08   16.50
 -19   3  -1  149.69   15.90
 -20  -3  -1  133.99   10.50
  20  -3   1  144.29   19.90
 -20   3  -1  146.39   15.50
 -20   3  -1  163.68   16.60
 -20   3  -1  151.58   14.50
  20   3   1  147.69   15.60
 -21   3  -1   95.79   12.40
 -21   3  -1   71.79   11.20
 -21   3  -1   86.99   12.40
  21   3   1   95.09   13.80
 -22   3  -1  290.37   20.60
 -22   3  -1  255.87   28.80
 -22   3  -1  297.07   21.40
  22   3   1  275.17   21.40
 -22   4   1   89.69   16.90
 -22   4   1  118.29   15.80
  22   4  -1   92.69   12.50
 -22   4   1   90.89   13.20
 -21   4   1  576.44   28.60
 -21   4   1  573.94   31.00
 -21   4   1  569.34   30.10
  21   4  -1  547.75   27.30
 -20   4   1  129.19   15.30
 -20   4   1  115.89   13.50
  20   4  -1  120.89   13.20
 -20   4   1  150.18   16.40
 -19   4   1  849.41   36.10
  19   4  -1  895.81   34.60
 -19   4   1  808.82   38.50
 -19   4   1  750.62  148.59
 -19   4   1  852.61   37.50
  18  -4  -1  215.68   64.69
 -18   4   1  179.28   67.69
 -18   4   1  242.48   19.40
 -18   4   1  257.77   18.00
 -18   4   1  243.68   20.60
  18   4  -1  273.97   16.90
 -17   4   1  972.20  115.79
 -17   4   1 1043.50   41.10
  17   4  -1 1083.59   38.70
 -17   4   1 1057.79   44.10
 -17   4   1 1060.39   42.20
  16  -4  -1  148.99   51.59
 -16   4   1  137.69   16.40
 -16   4   1  122.19   52.29
  16   4  -1  115.79   11.40
 -16   4   1  118.89   13.00
 -16   4   1  104.39   12.80
  15  -4  -1 1524.65  125.19
 -15   4   1 1768.72   63.19
 -15   4   1 1726.43   63.29
  15   4  -1 1843.02   56.99
 -15   4   1 1689.73   60.39
 -15   4   1 1817.82  142.79
  14   4  -1  279.27   14.50
 -14   4   1  261.97   16.90
 -14   4   1  260.07   22.30
 -14   4   1  258.87   17.90
 -14   4   1  214.28   56.19
  13  -4  -1 1555.34   52.49
 -13   4   1 1541.35   53.19
 -13   4   1 1517.55   52.49
 -13   4   1 1460.15   55.19
  13   4  -1 1571.54   48.70
 -13   4   1 1340.47  116.29
  12  -4  -1  345.17   18.70
 -12   4   1  356.96   21.70
 -12   4   1  415.66   78.39
  12   4  -1  359.46   17.20
 -12   4   1  383.26   19.10
 -12   4   1  378.56   19.70
  11  -4  -1 2220.18   72.49
  11   4  -1 2379.16   68.79
 -11   4   1 2211.78   72.59
 -11   4   1 2233.68   75.99
 -11   4   1 2230.38  142.89
  10  -4  -1  242.78   14.70
 -10   4   1  275.77   17.80
  10   4  -1  272.17   11.30
 -10   4   1  237.08   14.60
 -10   4   1  235.78   50.79
   9  -4  -1 1840.52   66.09
   9  -4  -1 2062.49  125.39
  -9   4   1 2087.59  129.49
  -9   4   1 2142.59   70.59
  -9   4   1 2148.29   67.09
   9   4  -1 2247.08   62.99
   8  -4  -1  170.28   39.80
   8  -4  -1  176.18   11.90
  -8   4   1  206.68   12.50
  -8   4   1  211.48   47.90
  -8   4   1  214.98   15.60
   8   4  -1  202.88    8.70
   7  -4  -1 2520.65  131.99
   7  -4  -1 2407.66   75.39
  -7   4   1 2448.06  135.19
  -7   4   1 2360.76   78.79
   7   4  -1 2459.15   71.69
  -7   4   1 2402.06   75.49
   6  -4  -1  147.49   10.00
   6  -4  -1  196.28   38.70
  -6   4   1  136.79    9.90
  -6   4   1  176.18   38.60
   6   4  -1  161.08   15.30
  -6   4   1  144.79   13.20
  -5  -4   1 1467.75   57.59
  -5   4   1 1458.75   50.49
   5   4  -1 1409.76   43.00
   5   4  -1 1481.15   60.49
  -5   4   1 1438.16   47.00
  -5   4   1 1539.15   94.59
   4  -4  -1  359.66   41.40
   4  -4  -1  358.96   14.90
  -4  -4   1  335.27   25.20
  -4   4   1  302.37   40.80
   4   4  -1  334.37   11.80
   4   4  -1  331.37   26.40
  -4   4   1  326.87   18.10
   3  -4  -1 2334.47  112.29
  -3  -4   1 2375.96   90.69
   3  -4  -1 2148.89   68.79
  -3   4   1 2254.87   68.79
   3   4  -1 2243.68   93.29
   3   4  -1 2199.68   66.69
  -3   4   1 2261.77  112.79
   3   4  -1 2274.37   66.79
  -2  -4   1  755.92   46.00
   2  -4  -1  787.12   26.50
  -2   4   1  797.72   57.39
   2   4  -1  792.22   25.10
   2   4  -1  750.42   47.20
   2   4  -1  778.82   25.20
  -2   4   1  760.72   26.20
  -1  -4   1 1195.68   65.29
   1  -4  -1 1288.97   39.50
  -1   4   1 1262.07   39.30
   1   4  -1 1238.58   67.19
  -1   4   1 1239.18   71.39
   1   4  -1 1210.88   39.00
   1   4  -1 1269.37   38.90
   0  -4  -1   72.69   18.70
   0  -4   1   75.29   20.70
   0   4   1   73.69   19.70
   0   4  -1  103.09   22.80
   0   4  -1  100.49    6.70
   0   4   1   94.59    6.20
   0   4  -1   87.39    6.90
  -1  -4  -1 1174.28   61.89
  -1   4  -1 1124.49   69.29
  -1   4  -1 1182.68   37.40
   1   4   1 1168.28   36.40
  -1   4  -1 1138.29   40.00
  -1   4  -1 1130.49   37.50
   1   4   1 1169.68   36.00
   1   4   1 1220.98   63.39
   2  -4   1  137.69   27.80
  -2  -4  -1  197.08   22.50
   2   4   1  190.48    8.30
  -2   4  -1  212.78   10.50
   2   4   1  187.68   31.20
  -2   4  -1  210.78   13.20
  -2   4  -1  216.18   37.90
  -2   4  -1  204.98   10.80
   2   4   1  203.18    8.90
  -3  -4  -1 1635.14   66.19
   3  -4   1 1561.64   89.79
   3   4   1 1562.94   46.80
   3   4   1 1605.84   67.09
  -3   4  -1 1552.54   52.29
  -3   4  -1 1565.94   49.60
  -3   4  -1 1452.05   89.39
   3   4   1 1571.64   46.50
  -3   4  -1 1536.15   49.80
  -4  -4  -1  104.29   13.30
   4  -4   1   87.49   24.60
  -4   4  -1  107.49    8.40
   4   4   1   93.69   13.90
  -4   4  -1  106.59   11.20
  -4   4  -1   84.39    8.40
  -4   4  -1   68.09   22.90
   4   4   1   87.99    4.50
   5  -4   1  899.51   68.79
  -5   4  -1  869.01   30.40
  -5   4  -1  842.12   30.60
  -5   4  -1  835.22   32.90
  -5   4  -1  890.31   71.69
   6  -4   1  -12.30   14.00
  -6   4  -1   14.10    4.20
  -6   4  -1   -8.00   15.40
  -6   4  -1    6.10    3.70
   7  -4   1  209.88   39.90
   7   4   1  222.48    9.60
  -7   4  -1  192.08   43.50
  -7   4  -1  210.08   12.60
  -7   4  -1  210.78   13.10
  -7   4  -1  197.18   14.60
   8  -4   1    6.40   17.10
  -8   4  -1    6.00    3.90
   8   4   1    4.30    4.90
  -8   4  -1   -1.70   20.20
  -8   4  -1    7.40    4.50
  -8   4  -1    4.70    5.20
   9  -4   1   23.00    7.90
  -9   4  -1   26.00    5.80
  -9   4  -1  -38.10   18.30
  -9   4  -1   22.70    5.80
  -9   4  -1   11.50    6.80
  10  -4   1   12.10    7.40
 -10   4  -1    3.50    4.70
 -10   4  -1   13.80    5.80
 -10   4  -1   13.20   25.70
 -10   4  -1    8.80    6.00
  10   4   1    7.80    3.40
  11  -4   1   -0.20    5.90
 -11   4  -1   -4.30    4.00
  11   4   1   -2.80    3.00
 -11   4  -1  -11.70   23.50
 -11   4  -1    7.80    5.90
 -11   4  -1    2.80    5.00
  12  -4   1   10.00    7.90
 -12   4  -1    8.00    6.60
  12   4   1   23.60    5.20
 -12   4  -1   -5.50   25.00
 -12   4  -1   16.80    5.60
 -12   4  -1   10.70    7.00
  13  -4   1  147.39   16.50
  13   4   1  173.48   11.30
 -13   4  -1  147.49   15.50
 -13   4  -1  159.18   14.40
 -13   4  -1  147.09   49.20
 -13   4  -1  142.89   13.20
  14  -4   1  -21.90   28.40
  14  -4   1   -2.30    7.80
  14   4   1    0.20    4.70
 -14   4  -1   -2.40    6.10
 -14   4  -1  -18.50   32.10
 -14   4  -1    1.50    5.80
 -14   4  -1    6.70    6.10
  15  -4   1   56.29   12.10
  15  -4   1  115.09   44.50
 -15   4  -1   45.40    7.90
 -15   4  -1   61.69   41.10
 -15   4  -1   68.99   10.90
  15   4   1   60.99    8.60
 -15   4  -1   49.00    9.90
  16  -4   1   24.90   49.40
  16  -4   1   62.89   14.00
  16   4   1   90.79   10.70
 -16   4  -1   76.99   11.30
 -16   4  -1   46.20   10.10
 -16   4  -1   97.59   52.09
 -16   4  -1   79.59   11.50
 -17   4  -1   61.19   10.40
  17   4   1   64.69    9.80
 -17   4  -1   44.60    9.90
 -17   4  -1   71.39   49.60
 -17   4  -1   61.19    9.90
  18   4   1  135.79   14.10
 -18   4  -1  119.59   13.80
 -18   4  -1  136.59   14.50
 -18   4  -1   64.69   58.49
 -18   4  -1  122.09   14.30
 -19   4  -1  153.38   16.70
 -19   4  -1  150.18   17.00
 -19   4  -1  143.09   16.30
  19   4   1  140.59   14.70
 -20   4  -1   59.29   17.00
  20   4   1   68.69   11.50
 -20   4  -1   50.39    9.40
 -20   4  -1   52.19   10.70
 -21   4  -1  151.68   16.70
 -21   4  -1  125.09   16.20
  21   4   1  134.29   15.30
 -21   4  -1  163.58   22.70
 -22   4  -1  107.59   13.00
 -22   4  -1  155.48   18.10
  22   4   1  153.88   16.70
 -22   4  -1  141.69   16.90
 -22   5   1   15.60    8.90
  22   5  -1    1.50    7.60
 -22   5   1   -0.90    7.30
 -22   5   1    3.00    7.80
  21   5  -1   59.99   10.30
 -21   5   1   76.29   12.70
 -21   5   1   85.89   14.00
 -21   5   1   89.09   13.60
  20   5  -1   -0.10    6.00
 -20   5   1    0.50    6.50
 -20   5   1   10.60    9.10
 -20   5   1   12.90   10.20
 -19   5   1   31.30   11.70
 -19   5   1   26.30    9.30
  19   5  -1   14.80    6.50
 -19   5   1   17.20    8.20
  18  -5  -1  -24.70   49.20
 -18   5   1   31.60   10.30
 -18   5   1    6.80    7.50
  18   5  -1   12.90    6.40
 -18   5   1   24.40   10.60
  17  -5  -1   36.90   46.80
  17   5  -1    4.50    5.50
 -17   5   1   14.10    7.20
 -17   5   1   49.20   48.60
 -17   5   1    3.90    8.60
 -17   5   1    5.40    8.00
  16  -5  -1   46.80   49.10
 -16   5   1   91.39   11.00
 -16   5   1  100.59   15.10
  16   5  -1  107.79   11.10
 -16   5   1  101.49   12.70
  15  -5  -1  -15.40   38.00
 -15   5   1   21.80    7.80
 -15   5   1   20.10    8.70
  15   5  -1   34.40    6.20
 -15   5   1   27.40    8.90
 -14   5   1    3.20    6.30
 -14   5   1  -59.89   33.40
  14   5  -1    4.10    4.30
 -14   5   1   -2.20    8.20
 -14   5   1   20.70    8.70
 -13   5   1   36.20    8.00
 -13   5   1   51.69   11.90
 -13   5   1   42.00    8.90
 -13   5   1   73.59   41.10
  13   5  -1   44.60    6.00
  12   5  -1   16.50    4.10
 -12   5   1    6.10    7.40
 -12   5   1   18.30    6.20
 -12   5   1  -18.30   28.20
 -12   5   1    5.10    5.60
  11  -5  -1  185.18   48.90
 -11   5   1  124.09   13.40
 -11   5   1  143.29   15.80
 -11   5   1  153.08   13.00
 -11   5   1  159.98   46.10
  10  -5  -1   23.30   26.20
  10  -5  -1   25.40    6.40
  10   5  -1    7.90    3.30
 -10   5   1   14.30    5.30
 -10   5   1   11.60    5.40
 -10   5   1   -4.30   26.80
   9  -5  -1  339.87   17.50
   9  -5  -1  301.57   55.19
  -9   5   1  219.88   49.70
   9   5  -1  346.77   13.00
  -9   5   1  321.77   21.00
  -9   5   1  297.87   16.80
   8  -5  -1   -8.20   20.30
  -8   5   1   18.70   23.10
  -8   5   1    8.10    4.20
   8   5  -1    6.00    2.50
   7  -5  -1  325.37   57.29
   7  -5  -1  360.06   17.90
  -7   5   1  405.16   56.59
  -7   5   1  378.56   21.60
   7   5  -1  394.96   23.60
  -7   5   1  388.96   18.10
   7   5  -1  378.86   24.60
   6  -5  -1   24.80   22.90
  -6   5   1   69.89   25.60
  -5  -5   1 1351.96   60.79
   5  -5  -1 1340.87   45.00
   5  -5  -1 1341.47   92.79
  -5   5   1 1360.36   45.00
   5   5  -1 1407.86   64.89
  -5   5   1 1381.16   49.50
  -5   5   1 1301.47   93.99
   5   5  -1 1340.97   40.90
   5   5  -1 1334.57   41.00
   4  -5  -1   40.50   19.50
  -4   5   1   74.19   25.00
  -3  -5   1  945.91   55.09
   3   5  -1  865.11   28.70
  -3   5   1  874.71   31.40
  -3   5   1  792.22   66.89
   3   5  -1  944.71   56.49
   3   5  -1  886.61   28.60
  -2  -5   1   67.19   17.70
   2   5  -1   35.50    4.70
  -2   5   1   20.70   18.10
   2   5  -1   32.10    4.20
   2   5  -1   20.30   13.90
  -1  -5   1 2976.80  126.59
   1  -5  -1 3039.20  134.59
   1   5  -1 2856.71   87.89
  -1   5   1 2958.60  135.39
   1   5  -1 3056.79  130.69
  -1   5   1 2889.41   88.09
   1   5  -1 2884.61   87.69
  -1   5   1 2906.31   88.69
   0  -5   1  161.68   30.40
   0  -5  -1  219.78   30.10
   0   5   1  152.88    8.80
   0   5  -1  151.28   31.80
   0   5  -1  139.09    9.10
   0   5   1  176.68    9.90
   0   5  -1  148.29    9.70
   0   5   1  198.88   34.80
  -1  -5  -1 2223.28   98.49
  -1   5  -1 2031.90   66.29
   1   5   1 2040.70   61.29
   1   5   1 2009.90   97.79
  -1   5  -1 1917.91   62.69
  -1   5  -1 1932.21  105.89
   1   5   1 1987.50   61.59
  -1   5  -1 2042.20   62.59
  -2  -5  -1  107.69   30.40
  -2   5  -1   71.79    7.80
  -2   5  -1  102.39   11.60
   2   5   1   83.09   20.10
   2   5   1   87.09    6.10
  -2   5  -1   64.39   24.10
  -2   5  -1   66.19    6.80
   2   5   1   85.59    6.90
  -3  -5  -1 2544.65  102.49
   3  -5   1 2380.16  125.59
  -3   5  -1 2524.85   77.99
   3   5   1 2493.25   75.19
  -3   5  -1 2507.85   78.39
  -3   5  -1 2712.93  134.99
   3   5   1 2526.75   74.89
   3   5   1 2474.65  103.59
  -3   5  -1 2633.94   81.99
  -4  -5  -1   -4.10    7.60
   4  -5   1   -5.90   16.00
  -4   5  -1    5.70   17.10
  -4   5  -1    3.80    4.00
   4   5   1    3.00    2.70
   4   5   1    2.90    2.10
  -4   5  -1    9.70    6.00
  -4   5  -1    5.20    3.60
   4   5   1   12.50   10.10
  -5  -5  -1 2343.67   83.39
   5  -5   1 2257.77  126.89
  -5   5  -1 2253.77   75.69
  -5   5  -1 2313.57   72.69
   5   5   1 2272.07   85.69
  -5   5  -1 2338.17   72.39
   6  -5   1   29.30   21.00
  -6   5  -1   -1.30    3.90
  -6   5  -1    5.50    4.80
  -6   5  -1    5.30   18.00
  -6   5  -1    6.60    5.50
   7  -5   1 1681.33  109.99
  -7   5  -1 1585.24   52.99
  -7   5  -1 1573.24   56.39
  -7   5  -1 1598.44  111.19
  -7   5  -1 1573.54   53.29
   8  -5   1   -1.20   21.30
  -8   5  -1   29.20    7.10
   8   5   1   29.60    4.10
  -8   5  -1   14.50    7.00
  -8   5  -1   34.50   25.00
  -8   5  -1   19.90    5.60
   9  -5   1 2592.24  147.59
  -9   5  -1 2476.65   79.69
  -9   5  -1 2411.66   82.59
  -9   5  -1 2519.55  153.58
  -9   5  -1 2398.16   79.09
   9   5   1 2548.95   75.19
  10  -5   1   28.90   23.60
  10   5   1   11.20    3.80
 -10   5  -1   14.80    6.50
 -10   5  -1    5.70   26.10
 -10   5  -1    0.80    5.90
 -10   5  -1    3.10    5.40
 -11   5  -1 1358.56   48.40
 -11   5  -1 1318.57  115.29
 -11   5  -1 1302.37   50.89
  11   5   1 1391.86   43.90
 -11   5  -1 1324.67   47.80
 -12   5  -1   -6.20    5.30
 -12   5  -1    4.70    6.40
  12   5   1    5.00    3.90
 -12   5  -1   10.20   33.70
 -12   5  -1    6.50    6.30
 -13   5  -1 1414.26   50.79
 -13   5  -1 1366.26  122.79
 -13   5  -1 1313.17   52.49
 -13   5  -1 1367.06   50.09
  13   5   1 1426.86   45.90
 -14   5  -1   26.10    9.50
  14   5   1   20.50    5.70
 -14   5  -1   11.70    7.20
 -14   5  -1    9.80    7.10
 -14   5  -1  -20.10   48.40
  15  -5   1  646.64   89.69
 -15   5  -1  632.84   30.60
 -15   5  -1  693.73   33.60
 -15   5  -1  644.24   30.00
  15   5   1  676.03   26.70
  16  -5   1   -6.10   51.49
 -16   5  -1   32.70    8.80
 -16   5  -1   14.10    8.80
 -16   5  -1    8.50   47.20
 -16   5  -1   35.70   11.50
  16   5   1   20.90    6.60
  17  -5   1  973.30  120.19
 -17   5  -1 1100.99   44.10
  17   5   1 1107.29   40.50
 -17   5  -1 1067.89   46.50
 -17   5  -1 1051.29   43.00
 -18   5  -1    0.30    8.20
 -18   5  -1    4.20    8.80
  18   5   1   -8.80    5.60
 -18   5  -1   -6.70    5.30
 -19   5  -1  455.45   28.70
 -19   5  -1  488.05   26.70
  19   5   1  490.15   24.40
 -19   5  -1  484.15   27.60
 -20   5  -1   -8.40    7.00
  20   5   1   -2.00    6.30
 -20   5  -1   11.50    9.20
 -20   5  -1    5.40   10.20
 -21   5  -1  530.05   30.10
 -21   5  -1  476.05   30.20
 -21   5  -1  446.66   26.90
  21   5   1  555.14   27.40
  21   6  -1  153.08   14.10
 -21   6   1  131.19   16.50
 -21   6   1  140.99   18.60
 -21   6   1  130.09   16.40
 -20   6   1  222.58   23.40
  20   6  -1  219.88   15.80
 -20   6   1  200.78   21.30
 -20   6   1  210.38   19.70
  19   6  -1  297.67   17.70
 -19   6   1  338.87   24.10
 -19   6   1  295.67   21.00
 -19   6   1  306.77   45.90
 -18   6   1  225.28   18.30
 -18   6   1  154.68   17.10
 -18   6   1  213.68   21.90
  18   6  -1  191.38   14.20
  17  -6  -1  132.29   62.59
  17   6  -1  237.38   14.60
 -17   6   1  261.37  108.79
 -17   6   1  180.18   19.40
 -17   6   1  235.08   22.80
 -17   6   1  254.77   18.90
  16  -6  -1  157.88   66.99
 -16   6   1  230.28   20.20
 -16   6   1  227.78   69.19
 -16   6   1  240.18   18.50
 -16   6   1  278.67   23.20
  16   6  -1  245.28   14.10
  15  -6  -1  461.65   89.59
 -15   6   1  466.25   26.20
 -15   6   1  418.46   24.30
 -15   6   1  376.66   99.59
  15   6  -1  486.05   19.70
 -15   6   1  425.66   27.90
  14  -6  -1  339.47   73.39
 -14   6   1  347.17   24.60
  14   6  -1  329.77   15.40
 -14   6   1  326.37   20.30
 -14   6   1  296.47   21.10
  13  -6  -1  395.86   75.69
 -13   6   1  316.37   26.40
 -13   6   1  311.77   23.70
  13   6  -1  353.46   15.20
 -13   6   1  333.47   25.40
 -12   6   1   66.69   12.00
 -12   6   1   97.09   45.00
 -12   6   1   92.79   12.70
 -12   6   1  115.69   13.60
  12   6  -1   92.19    8.00
  11   6  -1  517.45   18.90
 -11   6   1  443.06   75.39
 -11   6   1  527.95   24.60
 -11   6   1  489.95   28.10
 -11   6   1  464.35   24.50
 -10   6   1  461.25   79.29
  10   6  -1  356.06   14.50
 -10   6   1  339.37   20.20
 -10   6   1  364.06   19.80
   9  -6  -1  668.53   77.19
  -9   6   1  727.73   28.90
  -9   6   1  592.24   76.69
   9   6  -1  693.13   23.40
  -9   6   1  632.74   32.40
   8  -6  -1  396.96   68.09
  -8   6   1  326.57   61.19
  -8   6   1  468.75   22.50
  -8   6   1  485.25   26.30
  -8   6   1  468.35   21.60
   7  -6  -1  339.17   60.09
  -7  -6   1  454.85   29.00
  -7   6   1  404.76   19.90
  -7   6   1  466.25   65.69
  -7   6   1  441.16   21.10
   7   6  -1  426.76   14.50
  -7   6   1  409.06   24.20
   7   6  -1  404.46   31.50
   6  -6  -1  553.74   68.49
  -6  -6   1  594.04   38.20
  -6   6   1  582.54   29.40
  -6   6   1  603.14   25.60
   6   6  -1  594.74   19.80
   6   6  -1  650.53   43.10
   6   6  -1  596.44   20.00
  -6   6   1  612.84   25.00
   5  -6  -1  611.04   67.69
  -5  -6   1  553.84   39.70
   5   6  -1  509.95   42.00
   5   6  -1  546.95   18.80
  -5   6   1  561.14   27.60
   5   6  -1  526.05   18.60
  -5   6   1  533.75   23.30
  -5   6   1  551.74   22.80
  -5   6   1  446.66   59.59
   4  -6  -1  447.56   56.59
  -4  -6   1  348.87   34.30
  -4   6   1  371.76   18.00
  -4   6   1  366.86   17.20
   4   6  -1  356.86   38.10
  -4   6   1  280.17   50.29
   4   6  -1  388.86   14.50
  -4   6   1  384.46   22.00
   4   6  -1  344.47   14.30
  -3  -6   1  445.46   41.40
   3  -6  -1  366.96   48.10
   3   6  -1  439.46   17.10
   3   6  -1  474.15   17.10
  -3   6   1  442.16   18.90
  -3   6   1  401.46   51.19
  -3   6   1  452.15   19.70
   3   6  -1  395.66   42.50
  -2  -6   1  219.28   32.20
   2   6  -1  239.08   11.40
  -2   6   1  249.58   13.50
   2   6  -1  189.68   43.40
   2   6  -1  212.98   11.50
  -2   6   1  229.48   12.50
  -2   6   1  207.28   43.10
  -1  -6   1  443.66   46.40
   1  -6  -1  524.75   51.99
  -1   6   1  519.55   53.59
   1   6  -1  483.05   19.70
  -1   6   1  521.65   20.00
   1   6  -1  509.85   51.69
  -1   6   1  512.55   20.60
   1   6  -1  513.45   19.60
   0  -6  -1   64.79   22.70
   0  -6   1   46.30   21.20
   0   6  -1   33.20    5.90
   0   6   1   50.39    6.30
   0   6  -1   49.60   21.30
   0   6   1   36.20   19.20
   0   6   1   50.29    6.00
  -1  -6  -1  296.67   37.20
  -1   6  -1  340.47   19.40
   1   6   1  313.37   13.70
  -1   6  -1  326.37   15.20
   1   6   1  307.77   14.30
  -1   6  -1  322.97   45.40
  -1   6  -1  311.97   15.30
  -2  -6  -1   44.70   18.60
   2   6   1   37.60    4.70
   2   6   1   38.40    5.50
   2   6   1   -6.30   15.10
  -2   6  -1   48.00    5.90
  -2   6  -1   23.10   20.80
  -2   6  -1   53.19    7.10
   3  -6   1  294.37   50.09
  -3  -6  -1  255.17   31.30
   3   6   1  262.07   12.20
  -3   6  -1  248.58   48.60
   3   6   1  259.97   11.50
  -3   6  -1  286.17   18.50
  -3   6  -1  280.77   15.10
  -3   6  -1  291.07   14.70
   3   6   1  300.77   34.70
   4  -6   1   13.70   23.00
  -4  -6  -1    4.60   11.60
   4   6   1    2.90    3.00
  -4   6  -1    3.10    3.90
   4   6   1    5.40    2.60
   4   6   1   -0.80   12.60
  -4   6  -1  -11.90   19.50
   5  -6   1   26.10   22.20
  -5  -6  -1   27.10   12.00
  -5   6  -1   18.40   22.00
   5   6   1   35.60    3.70
  -5   6  -1   28.80    8.00
   5   6   1   24.60    3.70
   5   6   1   21.20   13.00
  -5   6  -1   19.80    5.40
  -5   6  -1   29.20    6.10
   6  -6   1  -14.10   20.00
  -6  -6  -1   10.10    7.90
  -6   6  -1    5.80    6.00
  -6   6  -1    6.30    4.90
  -6   6  -1    3.10    4.20
   6   6   1   -5.60    9.40
  -6   6  -1  -29.50   21.20
   7  -6   1   28.50   26.20
  -7   6  -1   50.59   10.60
  -7   6  -1   42.20    8.30
  -7   6  -1   32.40   29.00
  -7   6  -1   54.89    8.30
   8  -6   1  106.19   40.20
  -8   6  -1  103.79   12.20
  -8   6  -1  105.39   11.50
   8   6   1  107.79    7.50
  -8   6  -1   79.59   11.40
  -8   6  -1   72.19   33.60
   9  -6   1   47.60   42.00
  -9   6  -1   60.49   33.20
   9   6   1   82.39    7.20
  -9   6  -1   91.69   10.70
  -9   6  -1   84.69    9.70
  -9   6  -1   81.99   13.30
 -10   6  -1  180.98   17.90
  10   6   1  172.88   10.00
 -10   6  -1  155.18   13.90
 -10   6  -1  131.69   49.99
 -10   6  -1  156.78   15.20
 -11   6  -1   -5.10   32.50
 -11   6  -1    7.00    6.00
 -11   6  -1   -2.50    5.50
 -11   6  -1   -6.70    6.30
  11   6   1   -2.10    3.50
  12  -6   1   73.59   39.90
 -12   6  -1  109.49   12.00
  12   6   1  120.19    9.70
 -12   6  -1  130.59   53.99
 -12   6  -1  105.09   13.40
 -12   6  -1  127.49   16.60
  13  -6   1   54.29   40.40
 -13   6  -1   -0.60    7.60
  13   6   1    6.70    4.60
 -13   6  -1    5.60    7.10
 -13   6  -1   11.50    7.00
  14  -6   1  150.08   52.39
 -14   6  -1  169.78   16.70
  14   6   1  205.08   13.00
 -14   6  -1  222.18   18.70
 -14   6  -1  207.58   20.20
  15  -6   1    7.70   45.90
 -15   6  -1   38.80   11.30
 -15   6  -1   19.80   47.60
 -15   6  -1   35.20    8.70
 -15   6  -1   21.20    7.90
  15   6   1   38.60    7.10
 -16   6  -1  153.78   61.79
  16   6   1   78.69    9.60
 -16   6  -1   62.79   10.40
 -16   6  -1  124.69   18.10
 -16   6  -1   87.59   14.00
  17   6   1   24.90    7.10
 -17   6  -1   44.00   12.70
 -17   6  -1   18.00    9.70
 -17   6  -1   28.20    7.80
 -18   6  -1  174.08   20.60
 -18   6  -1  171.38   17.20
  18   6   1  160.58   14.70
 -18   6  -1  183.88   19.00
  19   6   1   93.59   11.70
 -19   6  -1  113.09   16.00
 -19   6  -1   94.89   13.00
 -19   6  -1   94.79   15.40
 -20   6  -1  211.08   22.10
 -20   6  -1  228.58   21.90
 -20   6  -1  205.18   19.00
  20   6   1  197.38   16.60
 -19   7   1    3.10    9.40
 -19   7   1   -3.30    5.80
  19   7  -1    2.40    5.60
 -19   7   1   12.40   11.30
 -18   7   1    5.50    9.70
 -18   7   1   24.50    9.90
 -18   7   1  -30.20   68.39
  18   7  -1   26.60    6.80
 -18   7   1   47.60   13.40
 -17   7   1   -4.40    8.50
 -17   7   1    2.50    6.30
 -17   7   1  137.29  104.49
 -17   7   1    3.00   10.10
 -16   7   1   39.90   10.60
 -16   7   1   43.00   11.80
 -16   7   1   54.59   12.90
 -16   7   1  -30.80   57.89
  16   7  -1   25.30    5.90
 -15   7   1   -1.20   49.00
 -15   7   1    6.20    6.80
 -15   7   1   13.40    8.20
  15   7  -1    1.30    4.30
 -15   7   1   13.40    9.80
 -14   7   1   -4.50    5.20
  14   7  -1   -0.50    3.90
 -14   7   1    4.50   48.70
 -14   7   1    2.80    7.50
 -14   7   1    6.20    9.00
 -13   7   1  -42.00   43.80
  13   7  -1   13.60    4.80
 -13   7   1   20.50    8.30
 -13   7   1   17.70    6.90
 -13   7   1   25.50   10.20
 -12   7   1   23.90   10.90
 -12   7   1   22.40    8.00
  12   7  -1   28.90    5.10
 -12   7   1    5.20    6.70
  11   7  -1   52.79    6.10
 -11   7   1   53.79    8.70
 -11   7   1   42.40    9.00
 -11   7   1   50.79   11.30
 -10   7   1    7.60    6.40
 -10   7   1   -0.40    8.30
  10   7  -1   -0.20    3.10
 -10   7   1    0.70    5.40
  -9   7   1   59.99    9.90
  -9   7   1   41.90   11.00
  -9   7   1   67.79   11.10
   9   7  -1   66.09    6.60
  -9   7   1   62.89   39.60
   8  -7  -1   18.10   32.30
  -8   7   1   28.40    8.70
  -8   7   1   29.70    6.90
   8   7  -1   15.30   12.90
  -8   7   1   25.90   10.20
  -8   7   1   42.90   34.10
  -7  -7   1   31.20   12.90
   7  -7  -1  -17.70   26.10
  -7   7   1   -2.40   27.10
   7   7  -1    2.60    2.50
   7   7  -1    2.00    2.60
  -7   7   1    4.70    5.40
   7   7  -1   16.60   15.10
  -7   7   1    7.00    5.40
  -7   7   1    8.60    8.00
   6  -7  -1  466.75   68.19
  -6  -7   1  420.76   37.00
   6   7  -1  461.95   41.50
  -6   7   1  443.86   22.30
  -6   7   1  419.76   26.10
  -6   7   1  459.65   73.99
  -6   7   1  451.55   21.40
   6   7  -1  438.26   16.20
   6   7  -1  455.25   16.40
   5  -7  -1   13.90   26.20
  -5  -7   1   -0.10   13.30
  -5   7   1    3.40    5.20
   5   7  -1   -0.10    3.30
   5   7  -1    2.50   16.20
   5   7  -1    3.90    3.10
  -5   7   1   13.30    5.90
  -5   7   1  -17.40   24.10
  -4  -7   1  203.38   34.20
   4  -7  -1  219.38   48.90
  -4   7   1  258.47   19.90
  -4   7   1  216.58   15.00
   4   7  -1  214.38   11.40
   4   7  -1  286.17   43.00
  -4   7   1  250.97   14.70
   4   7  -1  246.08   11.60
  -4   7   1  259.07   54.59
   3  -7  -1   10.40   19.50
  -3  -7   1   58.59   21.20
   3   7  -1   52.49    6.50
  -3   7   1   39.60   31.10
  -3   7   1   76.99    9.10
  -3   7   1   89.29   11.50
  -3   7   1   80.49    9.20
   3   7  -1   53.89    6.70
   3   7  -1   49.99   22.00
   2  -7  -1  557.04   63.29
  -2  -7   1  466.95   50.99
  -2   7   1  549.05   22.10
  -2   7   1  477.95   60.69
  -2   7   1  536.15   22.80
   2   7  -1  516.05   21.00
   2   7  -1  554.64   56.09
   2   7  -1  550.94   20.90
   1  -7  -1   41.10   23.10
  -1  -7   1  -13.70   17.70
  -1   7   1   37.80    5.90
   1   7  -1   27.00    5.90
  -1   7   1   64.59   26.10
   1   7  -1   27.90    5.50
   1   7  -1   18.70   20.00
   0  -7   1  660.63   60.99
   0  -7  -1  613.84   58.09
   0   7  -1  630.44   66.39
   0   7  -1  669.43   25.40
   0   7   1  664.73   24.80
   0   7   1  647.34   25.40
   0   7  -1  694.53   30.70
   0   7  -1  653.03   25.70
   0   7   1  730.93   65.49
  -1  -7  -1   -3.30   21.40
   1  -7   1   -6.40   19.90
   1   7   1   25.60    6.00
  -1   7  -1   16.00    5.30
   1   7   1   31.50    5.30
  -1   7  -1   11.70    7.50
   1   7   1   11.10   18.40
  -1   7  -1   13.40    4.90
  -1   7  -1  -11.70   21.60
  -2  -7  -1  479.35   47.40
  -2   7  -1  530.75   26.30
  -2   7  -1  496.45   21.20
   2   7   1  449.36   48.20
  -2   7  -1  479.05   62.39
  -2   7  -1  499.05   21.70
   2   7   1  470.15   19.50
   2   7   1  472.65   18.80
   3  -7   1    8.10   22.10
  -3  -7  -1   11.40   15.40
   3   7   1   -3.30   17.00
   3   7   1    9.30    3.60
  -3   7  -1    9.50    5.20
  -3   7  -1    3.90    5.20
  -3   7  -1   10.90    7.00
  -3   7  -1    5.20   23.60
   3   7   1    2.20    3.90
   4  -7   1 1070.39   88.59
  -4  -7  -1  961.60   61.79
  -4   7  -1 1015.20   38.10
   4   7   1 1015.20   33.90
   4   7   1 1002.70   33.30
   4   7   1 1025.10   66.29
  -4   7  -1 1114.69   94.69
  -4   7  -1 1066.49   42.80
  -4   7  -1 1118.69   38.30
  -5  -7  -1   51.39   15.30
  -5   7  -1   16.10    6.40
   5   7   1   -1.60   14.00
   5   7   1    8.90    3.70
   5   7   1   11.20    3.30
  -5   7  -1    4.30    7.10
  -5   7  -1   14.50    6.30
  -5   7  -1   16.00   26.00
  -6  -7  -1  499.45   35.50
   6  -7   1  538.05   82.39
   6   7   1  520.95   41.00
  -6   7  -1  427.76   72.69
   6   7   1  517.85   17.40
  -6   7  -1  459.75   23.40
  -6   7  -1  491.05   27.70
  -6   7  -1  509.85   23.40
   6   7   1  517.75   17.20
   7  -7   1   11.60   28.70
  -7   7  -1   -2.60    5.60
  -7   7  -1    3.00    5.10
  -7   7  -1   15.50   29.30
   8  -7   1  395.46  108.59
  -8   7  -1  557.64   29.60
  -8   7  -1  489.45   35.80
  -8   7  -1  515.45   24.70
  -8   7  -1  619.74   81.89
  -9   7  -1   13.30    6.60
  -9   7  -1    2.60    5.60
   9   7   1    6.10    3.80
  -9   7  -1    1.30    6.90
 -10   7  -1  636.04   29.70
  10   7   1  694.03   24.00
 -10   7  -1  579.84   28.50
 -10   7  -1  589.84   32.60
 -11   7  -1    8.80    8.90
 -11   7  -1   -3.50    6.20
  11   7   1    0.40    3.70
 -11   7  -1    0.80    6.30
 -12   7  -1  828.02  109.39
 -12   7  -1  651.13   32.10
 -12   7  -1  647.84   31.40
  12   7   1  737.93   26.30
 -12   7  -1  693.43   35.90
 -13   7  -1   18.80    9.30
 -13   7  -1   -5.50   46.00
  13   7   1    7.60    4.70
 -13   7  -1    7.60    7.70
 -13   7  -1    1.80    8.00
  14   7   1  400.26   18.10
 -14   7  -1  367.26   22.90
 -14   7  -1  218.68   80.79
 -14   7  -1  369.56   23.80
 -14   7  -1  349.37   26.20
 -15   7  -1   -1.50    6.60
  15   7   1   -1.60    4.60
 -15   7  -1   -8.60   56.79
 -15   7  -1    5.10    7.30
 -15   7  -1   -4.70    7.70
 -16   7  -1  253.27   24.80
 -16   7  -1  146.29   82.59
 -16   7  -1  272.57   22.40
 -16   7  -1  268.17   21.00
  16   7   1  326.17   17.10
  17   7   1   17.30    6.70
 -17   7  -1  -47.40   73.89
 -17   7  -1    7.10    6.80
 -17   7  -1   25.70    9.80
 -17   7  -1   13.00   11.20
 -18   7  -1  331.67   25.70
  18   7   1  339.37   19.20
 -18   7  -1  309.37   27.30
 -18   7  -1  338.07   25.30
 -19   7  -1   10.20   11.20
 -19   7  -1    5.70    8.00
 -19   7  -1   10.60   10.30
  19   7   1   -0.90    6.20
 -18   8   1  302.37   22.60
 -18   8   1  257.47   34.00
 -18   8   1  155.48   94.09
  17   8  -1   91.89   10.50
 -17   8   1   78.39   13.30
 -17   8   1  115.19   17.50
 -17   8   1   84.49   82.29
 -17   8   1  112.29   15.40
 -16   8   1  337.07   28.60
 -16   8   1  330.17   25.20
  16   8  -1  339.47   17.00
 -16   8   1  341.17   23.40
 -16   8   1  244.78   89.99
  15   8  -1  214.38   13.20
 -15   8   1  186.68   18.40
 -15   8   1  205.28   26.10
 -15   8   1  247.68   21.90
 -15   8   1  223.78   80.39
  14  -8  -1  296.37   85.29
 -14   8   1  429.16   26.90
 -14   8   1  407.96   25.10
  14   8  -1  432.76   18.50
 -14   8   1  317.37   92.49
 -14   8   1  396.96   30.30
  13  -8  -1  374.06  123.09
 -13   8   1  413.56   91.79
 -13   8   1  377.26   25.60
 -13   8   1  368.66   29.00
  13   8  -1  415.36   17.80
 -13   8   1  419.66   24.60
  12  -8  -1  477.65  107.59
 -12   8   1  494.55   26.30
  12   8  -1  495.45   19.80
 -12   8   1  467.25   31.50
 -12   8   1  489.35   27.90
 -12   8   1  461.25   89.09
 -11   8   1  418.56   29.50
 -11   8   1  433.36   25.90
 -11   8   1  388.66   24.30
 -11   8   1  367.86   80.59
  11   8  -1  488.45   18.50
 -10   8   1  253.07   68.19
 -10   8   1  286.17   25.40
 -10   8   1  343.07   21.30
  10   8  -1  348.17   15.00
 -10   8   1  324.37   22.10
   9  -8  -1  538.75   90.39
  -9   8   1  501.85   31.20
  -9   8   1  385.26   80.79
  -9   8   1  503.75   25.30
  -9   8   1  498.05   26.50
   8  -8  -1  450.85   84.19
  -8   8   1  498.95   83.09
  -8   8   1  456.95   24.80
  -8   8   1  450.05   29.20
   8   8  -1  426.26   37.50
  -8   8   1  451.85   23.60
   7  -8  -1  233.38   60.19
  -7  -8   1  271.47   33.00
  -7   8   1  260.77   65.19
  -7   8   1  294.37   24.40
   7   8  -1  315.77   12.60
  -7   8   1  331.07   19.40
  -7   8   1  309.27   19.90
   7   8  -1  297.37   12.70
   7   8  -1  286.17   38.30
   6  -8  -1  194.08   66.79
  -6  -8   1  230.28   33.70
   6   8  -1  160.88   33.40
   6   8  -1  224.78   11.00
  -6   8   1  214.78   15.90
  -6   8   1  239.68   21.80
   6   8  -1  216.38   11.00
  -6   8   1  288.17   67.39
  -6   8   1  219.38   16.90
  -5  -8   1   37.00   20.10
   5  -8  -1   56.39   35.00
   5   8  -1   32.10    5.50
   5   8  -1   32.80    5.30
  -5   8   1   30.20    7.60
  -5   8   1    4.00   30.50
  -5   8   1   41.50   11.50
  -5   8   1   33.80    8.80
   5   8  -1    4.80   20.40
  -4  -8   1  602.84   56.29
   4  -8  -1  620.94   75.79
  -4   8   1  604.84   27.00
   4   8  -1  604.54   23.00
   4   8  -1  616.94   22.80
  -4   8   1  575.34   75.99
   4   8  -1  594.44   60.69
  -4   8   1  606.94   26.10
  -3  -8   1  264.77   43.80
  -3   8   1  280.37   16.70
  -3   8   1  292.97   23.10
   3   8  -1  325.07   14.90
   3   8  -1  282.27   49.50
  -3   8   1  249.48   53.09
   3   8  -1  291.97   14.90
  -3   8   1  259.27   27.00
  -2  -8   1  184.48   38.70
   2   8  -1  210.68   12.40
  -2   8   1  173.38   13.00
   2   8  -1  199.98   41.50
   2   8  -1  202.78   12.80
  -2   8   1  150.98   17.70
  -2   8   1  157.58   13.80
  -2   8   1  149.79   44.60
  -1  -8   1  393.36   78.39
   1  -8  -1  294.37   52.39
   1   8  -1  335.87   17.20
  -1   8   1  330.67   17.10
   1   8  -1  385.56   23.40
   1   8  -1  377.66   55.59
   1   8  -1  368.66   17.20
  -1   8   1  315.27   57.09
  -1   8   1  350.06   18.30
   0  -8   1   98.49   33.10
   0  -8  -1  123.69   35.30
   0   8  -1  132.59   12.10
   0   8   1  126.09   11.70
   0   8  -1  128.69   14.60
   0   8  -1   68.89   33.60
   0   8  -1  143.09   11.50
   0   8   1  127.29   10.70
   0   8   1   98.19   39.80
  -1  -8  -1  134.29   33.20
   1   8   1   84.99   32.80
  -1   8  -1  109.39   38.90
  -1   8  -1  132.79   12.40
  -1   8  -1  128.49   15.00
  -1   8  -1  138.89   11.90
   1   8   1  116.69   11.20
   1   8   1  125.29   10.20
  -2  -8  -1   -5.90   19.40
   2   8   1   10.50    5.30
   2   8   1   16.30    4.80
  -2   8  -1   33.20    7.90
  -2   8  -1   21.30   29.00
  -2   8  -1   10.50    5.70
   2   8   1   -8.40   24.60
   3  -8   1  321.17   57.69
  -3  -8  -1  320.07   45.20
  -3   8  -1  383.96   19.50
   3   8   1  299.57   47.60
  -3   8  -1  381.36   24.50
   3   8   1  349.57   16.40
  -3   8  -1  353.76   62.89
  -3   8  -1  350.56   20.80
   3   8   1  364.46   15.70
   4  -8   1  170.08   47.00
  -4  -8  -1  146.09   30.60
  -4   8  -1  179.98   14.40
   4   8   1  134.89   31.50
   4   8   1  149.49    9.40
  -4   8  -1  164.78   14.70
   4   8   1  147.09   10.40
  -4   8  -1  117.19   46.60
  -5  -8  -1   26.80   20.10
   5  -8   1   51.89   36.80
   5   8   1   72.99    6.90
   5   8   1   51.29   22.30
   5   8   1   74.49    6.90
  -5   8  -1   68.99   10.00
  -5   8  -1   61.09    9.30
  -5   8  -1   56.49   12.30
  -5   8  -1   27.30   35.10
  -6  -8  -1   35.90   17.30
   6  -8   1   -2.30   32.70
  -6   8  -1   21.00    7.70
   6   8   1   35.30   18.70
   6   8   1   20.80    4.10
  -6   8  -1   26.50   10.30
   6   8   1   18.40    3.70
  -6   8  -1   16.40    7.30
  -6   8  -1  -25.20   32.80
   7  -8   1   46.10   38.70
   7   8   1   -5.90   15.50
  -7   8  -1   15.80    9.40
  -7   8  -1   21.80    7.50
  -7   8  -1   16.50    7.40
  -7   8  -1  -33.30   35.40
   8  -8   1   20.40   40.60
  -8   8  -1    3.70    6.10
  -8   8  -1   -3.40    6.90
  -8   8  -1    8.90    8.70
  -8   8  -1   25.30   40.70
   9  -8   1   31.20   43.30
  -9   8  -1    2.10    6.90
  -9   8  -1   13.80    8.80
  -9   8  -1    5.70    8.10
  -9   8  -1   -1.80   40.90
   9   8   1   -2.60    3.60
 -10   8  -1  -28.70   42.60
 -10   8  -1   -6.90    8.00
 -10   8  -1   10.90    8.30
  10   8   1   -0.60    3.90
 -10   8  -1    6.50   10.70
 -11   8  -1   -3.30    8.60
 -11   8  -1   12.30    7.90
  11   8   1    2.10    4.10
 -11   8  -1   -0.60    6.90
 -12   8  -1   22.80   10.30
  12   8   1   28.20    6.00
 -12   8  -1   33.90    9.60
 -12   8  -1   22.70   11.40
 -12   8  -1   14.60   50.49
  13  -8   1   39.60   52.59
 -13   8  -1    1.80    9.00
  13   8   1   -0.40    4.50
 -13   8  -1   12.20    7.20
 -13   8  -1   -5.10    8.30
 -13   8  -1 -110.29   51.29
  14   8   1   65.39    8.60
 -14   8  -1   92.09   13.50
 -14   8  -1   33.60   61.09
 -14   8  -1   78.19   14.90
 -14   8  -1   58.19   13.80
 -15   8  -1   -1.40    9.20
 -15   8  -1    4.90    7.50
  15   8   1    5.60    5.30
 -15   8  -1  -21.80   63.69
 -15   8  -1   -2.70    8.80
 -16   8  -1   29.10   12.00
 -16   8  -1   76.49   14.50
  16   8   1   54.89    8.30
 -16   8  -1   51.49   10.50
 -17   8  -1    5.30    9.40
 -17   8  -1   -0.10   14.20
 -17   8  -1    8.50   11.30
 -17   8  -1    2.40   87.79
  17   8   1    2.40    5.50
 -16   9   1    7.70    8.90
  16   9  -1    4.40    5.40
 -16   9   1   11.40    8.20
  15  -9  -1   55.99   76.39
 -15   9   1   -8.80    9.80
 -15   9   1   19.50    8.90
 -15   9   1    7.20   10.00
  15   9  -1    1.40    4.50
  14  -9  -1   49.99   73.49
  14   9  -1    4.20    5.10
 -14   9   1    6.10    7.30
 -14   9   1    7.40   10.20
 -14   9   1   10.30   11.80
 -14   9   1  -22.10   71.09
  13  -9  -1    6.40   70.89
 -13   9   1   24.50   10.00
  13   9  -1   34.60    6.20
 -13   9   1  -94.39   62.99
 -13   9   1   19.80   11.30
 -13   9   1   21.20   16.40
  12  -9  -1   26.10   78.29
 -12   9   1    7.20    8.60
  12   9  -1    5.70    4.50
 -12   9   1   62.69   66.69
 -12   9   1    1.40    7.50
 -12   9   1   23.40   11.50
  11   9  -1   91.79    9.00
 -11   9   1   98.29   68.49
 -11   9   1   78.29   14.40
 -11   9   1   84.49   13.50
 -11   9   1   68.19   15.00
  10   9  -1   33.00    5.70
 -10   9   1   24.60   55.49
 -10   9   1   27.90    9.20
 -10   9   1   30.80   11.70
 -10   9   1   35.80    8.60
   9  -9  -1  148.39   63.69
  -9   9   1  178.28   18.50
  -9   9   1  157.98   16.50
  -9   9   1  190.28   71.39
  -9   9   1  147.19   19.60
   8  -9  -1  -45.00   44.10
  -8   9   1   27.60    8.80
   8   9  -1   26.50    4.20
  -8   9   1   57.19   49.80
  -8   9   1   44.40   14.10
  -8   9   1   32.90    8.90
   7  -9  -1  258.67   65.49
  -7  -9   1  236.08   37.30
  -7   9   1  265.07   25.40
   7   9  -1  280.37   12.40
  -7   9   1  312.37   19.70
  -7   9   1  108.79   60.09
   7   9  -1  250.27   12.00
   7   9  -1  156.58   33.60
  -7   9   1  247.08   19.80
   6  -9  -1   60.29   45.70
  -6  -9   1   10.20   21.40
   6   9  -1    7.90   24.70
   6   9  -1   11.50    4.50
  -6   9   1   17.60    7.60
  -6   9   1   19.30   11.40
  -6   9   1   73.09   45.10
  -6   9   1   10.80    6.80
   6   9  -1   13.70    4.60
  -5  -9   1  219.58   38.60
   5  -9  -1  162.98   52.99
  -5   9   1  192.68   17.20
  -5   9   1  222.48   23.10
  -5   9   1  211.78   16.40
   5   9  -1  204.98   12.00
   5   9  -1  200.08   12.10
  -5   9   1  249.28   61.09
   5   9  -1  159.78   41.30
  -4  -9   1   71.99   28.30
   4   9  -1  126.89   10.50
  -4   9   1  104.29   15.30
   4   9  -1  116.79   35.70
   4   9  -1   98.09   15.70
  -4   9   1  153.18   15.10
  -4   9   1  173.98   56.19
  -4   9   1  132.99   13.60
  -3  -9   1  211.48   42.10
  -3   9   1  335.67   25.80
  -3   9   1  178.48   54.79
   3   9  -1  219.98   47.90
   3   9  -1  276.17   15.50
   3   9  -1  257.27   22.00
  -3   9   1  314.37   17.80
   3   9  -1  293.87   15.40
  -3   9   1  322.37   19.20
   2  -9  -1  109.89   40.30
  -2  -9   1  103.09   34.80
  -2   9   1  103.29   12.30
  -2   9   1  116.89   12.30
   2   9  -1  101.39   10.80
   2   9  -1   85.99   14.50
  -2   9   1  159.08   50.69
   2   9  -1  105.89   10.90
  -2   9   1   98.99   14.30
   2   9  -1  127.29   43.50
   1  -9  -1  577.94   73.39
  -1  -9   1  690.03   72.09
   1   9  -1  659.43   33.40
  -1   9   1  558.44   76.19
  -1   9   1  671.13   26.80
  -1   9   1  664.33   27.70
   1   9  -1  650.63   26.70
   1   9  -1  458.15   73.29
  -1   9   1  599.84   34.20
   0  -9  -1  227.78   48.50
   0  -9   1  168.58   43.10
   0   9   1  188.38   52.09
   0   9   1  326.67   17.60
   0   9   1  298.27   17.80
   0   9  -1  223.88   29.50
   0   9  -1  268.37   16.90
   0   9  -1  240.88   15.80
  -1  -9  -1  393.26   56.69
   1  -9   1  294.47   55.79
   1   9   1  501.25   20.10
  -1   9  -1  427.26   21.00
   1   9   1  430.76   20.50
  -1   9  -1  247.58   65.79
   1   9   1  424.76   67.29
  -1   9  -1  401.66   21.30
  -1   9  -1  394.16   27.30
  -2  -9  -1   84.19   31.10
   2  -9   1   63.19   38.80
  -2   9  -1   97.69   15.50
   2   9   1  105.89   37.80
  -2   9  -1   89.69   11.90
  -2   9  -1   74.39   44.20
   2   9   1  138.99   10.80
  -2   9  -1  101.99   11.90
   2   9   1  130.69   12.00
  -3  -9  -1  645.54   62.29
  -3   9  -1  691.93   29.90
   3   9   1  696.23   25.70
  -3   9  -1  757.12   30.00
   3   9   1  740.73   70.49
  -3   9  -1  670.93   35.40
   3   9   1  631.64   29.20
  -3   9  -1  548.35   87.69
  -4  -9  -1  115.29   32.40
   4  -9   1   94.39   44.30
  -4   9  -1  130.69   53.99
  -4   9  -1  134.39   17.40
  -4   9  -1  127.69   13.60
   4   9   1  134.49    9.90
   4   9   1   96.09   34.40
   4   9   1  136.79   10.90
  -4   9  -1  111.69   12.00
   5  -9   1  719.33   90.29
  -5  -9  -1  802.02   75.69
   5   9   1  825.82   66.19
  -5   9  -1  843.42   34.40
   5   9   1  798.42   28.30
  -5   9  -1  820.32   40.30
   5   9   1  812.72   27.90
  -5   9  -1  792.52   34.20
  -5   9  -1  756.12  102.79
   6  -9   1   40.10   44.90
  -6  -9  -1  100.09   25.80
  -6   9  -1   97.09   15.40
  -6   9  -1  123.59   14.50
   6   9   1  129.09    8.40
  -6   9  -1  112.29   12.60
   6   9   1  127.09    8.90
   6   9   1   88.39   28.70
   7  -9   1 1024.10  114.59
  -7  -9  -1  927.61   56.09
  -7   9  -1  881.31  114.09
  -7   9  -1  914.31   39.30
  -7   9  -1  998.00   39.50
  -7   9  -1  963.20   45.30
   8  -9   1  170.08   64.99
  -8   9  -1  234.88   19.80
  -8   9  -1  194.78   18.00
  -8   9  -1   96.59   60.89
  -8   9  -1  221.38   23.50
  -9   9  -1  721.93   39.00
  -9   9  -1  656.63   36.30
  -9   9  -1  834.82  117.29
  -9   9  -1  728.13   34.10
 -10   9  -1  123.49   17.10
 -10   9  -1  146.59   17.50
 -10   9  -1  115.79   65.49
  10   9   1  134.19   10.60
 -10   9  -1  127.99   15.50
  11   9   1  740.83   27.20
 -11   9  -1  677.43   38.60
 -11   9  -1  672.53   33.30
 -11   9  -1  543.25  102.89
 -11   9  -1  707.93   34.90
  12  -9   1  -29.40   55.09
 -12   9  -1   25.40    9.80
 -12   9  -1   27.30    8.80
 -12   9  -1   20.60   13.80
  12   9   1   34.00    6.60
 -12   9  -1  119.19   68.59
  13  -9   1  234.58   85.39
 -13   9  -1  428.26   31.30
  13   9   1  445.46   19.70
 -13   9  -1  395.66   25.60
 -13   9  -1  392.76   26.80
 -13   9  -1  431.66   99.89
  14   9   1   53.89    8.30
 -14   9  -1   76.79   15.50
 -14   9  -1   54.49   19.20
 -14   9  -1   84.39   12.80
 -15   9  -1  275.37   24.80
 -15   9  -1  285.07   22.60
  15   9   1  292.37   16.70
 -15   9  -1  278.67   27.90
 -16   9  -1   85.09   15.60
 -16   9  -1   44.80   13.10
  16   9   1   61.29    9.10
  14  10  -1   -6.60    4.60
 -14  10   1   -0.60   10.10
 -14  10   1   -4.60    7.10
  13  10  -1  412.86   18.80
 -13  10   1  343.77   31.60
 -13  10   1  403.36   28.10
 -13  10   1  438.56   26.60
 -12  10   1   31.40   11.20
 -12  10   1   16.20   10.70
  12  10  -1   35.80    6.30
 -12  10   1   30.10    9.60
 -11  10   1  407.26   25.00
 -11  10   1  353.96   26.30
 -11  10   1  348.87   30.10
  11  10  -1  409.86   18.10
  10  10  -1   10.40    4.80
 -10  10   1   -2.10    7.00
 -10  10   1   -0.80   16.90
 -10  10   1   16.40   10.50
   9 -10  -1  135.89   78.89
  -9  10   1  281.87   22.00
  -9  10   1  235.58   19.60
  -9  10   1  248.48   26.50
  -9  10   1  136.89   78.59
   8 -10  -1   51.59   57.39
  -8 -10   1   44.50   23.10
  -8  10   1    6.40    7.20
  -8  10   1   -4.30    9.80
  -8  10   1   18.70   57.59
  -8  10   1    0.70    7.30
   8  10  -1   15.40    6.50
  -7 -10   1  255.37   40.70
   7 -10  -1  279.47   75.39
   7  10  -1  379.96   15.70
  -7  10   1  374.26   23.90
  -7  10   1  400.16   30.60
   7  10  -1  303.37   48.40
   7  10  -1  372.46   15.70
  -7  10   1  203.78   90.99
  -7  10   1  395.96   22.80
   6 -10  -1  -28.30   48.20
  -6 -10   1   14.40   26.00
   6  10  -1    6.80    4.40
   6  10  -1   21.20    5.30
   6  10  -1  -27.90   31.40
  -6  10   1  -24.60   47.90
  -6  10   1   11.60    7.30
  -6  10   1  -14.60    6.70
  -6  10   1  -11.30    9.10
   5 -10  -1  243.58   65.99
  -5 -10   1  294.57   49.00
   5  10  -1  377.86   16.80
  -5  10   1  388.16   28.80
  -5  10   1  256.37   69.59
   5  10  -1  271.07   52.49
   5  10  -1  363.16   16.50
  -5  10   1  320.27   20.40
  -5  10   1  327.77   22.00
   5  10  -1  272.07   35.50
  -4 -10   1   78.79   34.30
  -4  10   1   20.40    8.10
   4  10  -1   29.10    6.60
   4  10  -1   32.10    6.80
   4  10  -1  102.79   41.00
   4  10  -1   48.90   12.50
  -4  10   1  110.09   55.49
  -4  10   1   -3.80    9.10
  -4  10   1   24.80    9.00
   3 -10  -1  505.25   83.39
  -3 -10   1  553.04   70.79
  -3  10   1  605.84   27.70
   3  10  -1  685.43   25.80
   3  10  -1  566.54   77.29
  -3  10   1  497.95   86.89
   3  10  -1  619.34   33.90
  -3  10   1  567.14   35.20
   3  10  -1  617.64   25.50
  -3  10   1  609.54   28.70
  -2 -10   1    1.60   33.50
   2 -10  -1    6.90   35.90
  -2  10   1   13.60    7.40
   2  10  -1   19.90    7.00
   2  10  -1   23.00   11.20
   2  10  -1   26.10   39.40
  -2  10   1   10.10   10.10
  -2  10   1   13.50    7.20
   2  10  -1   15.70    6.30
  -2  10   1   -7.70   42.10
  -1 -10   1  192.58   49.70
   1 -10  -1  197.78   53.79
   1  10  -1  323.37   25.30
   1  10  -1  307.57   18.20
  -1  10   1  286.47   17.80
  -1  10   1  324.77   26.60
   1  10  -1  231.08   57.09
   1  10  -1  334.67   18.00
  -1  10   1  313.77   19.10
  -1  10   1  157.48   58.39
   0 -10   1   18.00   36.20
   0 -10  -1   25.20   33.60
   0  10   1   22.00   41.40
   0  10  -1    9.40    9.80
   0  10  -1  -32.90   38.80
   0  10   1   11.20    5.60
   0  10   1   -1.10    6.60
   0  10  -1    7.50    6.90
   0  10   1    8.00   10.00
   0  10  -1    8.30    6.00
  -1 -10  -1   67.19   38.10
   1 -10   1  124.29   43.80
   1  10   1  162.48   13.50
  -1  10  -1  205.78   15.70
  -1  10  -1  204.98   16.40
   1  10   1  177.88   53.29
  -1  10  -1  181.08   62.59
  -1  10  -1  234.88   22.80
   1  10   1  160.78   19.10
   1  10   1  180.38   14.70
   2 -10   1   26.40   36.40
  -2 -10  -1   32.40   34.00
  -2  10  -1   22.00   11.60
   2  10   1   64.59   35.40
   2  10   1   22.70    6.90
  -2  10  -1   -3.50   43.20
  -2  10  -1    6.30    6.30
   2  10   1   11.90    5.30
  -2  10  -1   13.20    8.00
  -3 -10  -1   79.49   34.90
  -3  10  -1  134.59   56.19
  -3  10  -1  179.18   15.80
  -3  10  -1  148.49   19.10
  -3  10  -1  167.88   16.60
   3  10   1  141.99   43.40
   3  10   1  129.89   12.40
   3  10   1  133.39   11.20
   4 -10   1   -1.20   40.20
  -4 -10  -1  -14.90   35.80
  -4  10  -1   -2.90    6.30
   4  10   1  -37.80   30.50
   4  10   1   11.40    4.60
   4  10   1    2.90    5.30
  -4  10  -1    3.70    9.60
  -4  10  -1    5.00    8.10
  -4  10  -1   54.09   45.20
   5 -10   1   27.00   48.90
  -5 -10  -1   68.19   30.90
  -5  10  -1   72.29   14.30
  -5  10  -1   33.90   51.29
   5  10   1   74.99   34.80
  -5  10  -1   71.69   10.70
  -5  10  -1   91.69   12.00
   5  10   1   84.39    8.50
   5  10   1   94.69    8.70
  -6 -10  -1  -19.50   29.90
  -6  10  -1   16.90    8.10
   6  10   1   10.60    4.10
   6  10   1   27.20   28.20
  -6  10  -1  -17.10   54.59
  -6  10  -1   20.50    9.40
  -6  10  -1    1.80    9.40
   6  10   1    7.70    4.30
   7 -10   1  -56.89   48.90
  -7 -10  -1  -31.70   20.90
  -7  10  -1   27.00   13.00
  -7  10  -1  -15.50   51.99
  -7  10  -1    6.70    8.70
   7  10   1   19.40    4.20
  -7  10  -1    7.50    7.20
   8 -10   1   85.89   58.89
  -8  10  -1  137.19   61.69
  -9  10  -1  -10.90    8.60
  -9  10  -1    0.90    9.60
  -9  10  -1   11.20    7.30
  10  10   1   28.00    6.30
 -10  10  -1   24.20   10.10
 -10  10  -1   18.60   13.30
 -11  10  -1   38.80  131.69
 -11  10  -1  -14.80    9.50
  11  10   1   12.20    5.50
 -11  10  -1   -3.00    8.90
 -11  10  -1   12.00    8.20
 -12  10  -1   16.40    9.00
 -12  10  -1   16.10   11.00
  12  10   1    9.80    5.30
 -12  10  -1   23.20   11.50
  13  10   1    6.10    5.60
 -13  10  -1   -2.50    8.30
 -13  10  -1   10.90    9.00
 -10  11   1   25.20    8.90
  10  11  -1   38.60   12.00
 -10  11   1   24.20   12.60
 -10  11   1    4.00   12.10
  10  11  -1   33.00    6.50
  -9  11   1    9.40    9.60
  -9  11   1   15.20   11.50
   9  11  -1    9.00    9.70
  -9  11   1   -1.20    6.80
  -8 -11   1  -25.60   26.00
  -8  11   1    6.50   12.60
   8  11  -1  -46.30   36.70
  -8  11   1   25.10    8.80
  -8  11   1   13.90    9.70
   8  11  -1   34.80   11.70
  -7 -11   1   27.40   35.90
   7  11  -1   10.80    4.50
   7  11  -1   16.20    4.90
  -7  11   1   -7.40   13.30
   7  11  -1    0.20    9.10
  -7  11   1   17.60    8.70
  -7  11   1   24.50   13.20
  -6 -11   1  -22.90   31.20
  -6  11   1   22.10   11.00
   6  11  -1   21.70   11.50
   6  11  -1    8.30   39.70
   6  11  -1   28.50    6.20
  -6  11   1   31.10   16.10
   6  11  -1   43.60    6.80
  -6  11   1   33.60    9.60
  -5 -11   1   73.39   36.70
   5  11  -1   17.60   10.90
   5  11  -1   31.60    6.30
   5  11  -1  -29.90   39.00
  -5  11   1   22.90   10.80
  -5  11   1   38.20   14.00
  -5  11   1   24.90    8.90
   5  11  -1   23.00    6.20
   4 -11  -1  135.99   63.49
  -4 -11   1  112.19   43.00
   4  11  -1   78.29    9.60
   4  11  -1   81.09   15.00
  -4  11   1   80.69   11.00
   4  11  -1   87.29    9.60
  -4  11   1   68.09   11.70
   4  11  -1  167.08   67.59
  -4  11   1   65.19   16.00
  -3 -11   1   65.19   42.00
   3 -11  -1   28.00   52.89
   3  11  -1   65.79    9.30
   3  11  -1   68.99    9.40
  -3  11   1   92.19   65.59
  -3  11   1   60.59   10.10
   3  11  -1   76.59   49.10
  -3  11   1   58.79   14.90
  -3  11   1   43.80   10.50
   3  11  -1   33.00   12.10
   2 -11  -1   28.80   99.49
  -2 -11   1  131.49   49.20
   2  11  -1  155.38   14.20
   2  11  -1  159.18   14.40
   2  11  -1  180.78   54.49
  -2  11   1  132.89   18.90
  -2  11   1  182.78   15.70
  -2  11   1  158.88   16.60
  -2  11   1    7.00   59.79
   2  11  -1  155.78   19.90
  -1 -11   1   96.89   49.40
   1 -11  -1  166.58   58.29
  -1  11   1  128.99   13.80
  -1  11   1   63.99   59.89
  -1  11   1  138.69   14.00
   1  11  -1  105.59   16.50
  -1  11   1  111.49   17.70
   1  11  -1  132.19   14.40
   1  11  -1  150.78   14.10
   0 -11  -1   71.79   48.50
   0 -11   1   72.09   48.10
   0  11  -1  111.39   18.30
   0  11   1   75.09   16.40
   0  11   1   75.79   60.89
   0  11  -1  105.79   13.10
   0  11  -1  125.19   12.90
   0  11   1  123.19   13.00
   0  11   1  120.19   13.20
   0  11  -1   11.20   53.99
  -1 -11  -1   68.69   48.00
   1 -11   1   61.99   54.09
   1  11   1  126.69   20.00
   1  11   1   94.19   51.19
   1  11   1  165.48   13.30
  -1  11  -1  124.59   17.80
  -1  11  -1  123.59   12.80
   1  11   1  111.49   12.70
  -1  11  -1  140.19   15.20
  -1  11  -1  -29.30   52.99
   2 -11   1  228.88   62.69
  -2 -11  -1  281.47   57.99
   2  11   1  300.77   26.70
  -2  11  -1  310.37   19.80
   2  11   1  310.57   16.80
  -2  11  -1  300.47   20.70
   2  11   1  171.38   54.39
  -2  11  -1  267.47   26.60
   2  11   1  286.87   17.70
  -2  11  -1  245.98   81.29
   3 -11   1  126.19   58.09
  -3 -11  -1   69.69   37.70
   3  11   1   41.40   12.80
   3  11   1  102.89   47.00
  -3  11  -1  -15.90   74.09
  -3  11  -1   33.70    9.60
  -3  11  -1   32.00   13.10
   3  11   1   51.99    8.80
   3  11   1   28.60    6.50
  -3  11  -1   34.80    9.10
  -4 -11  -1   90.59   39.40
  -4  11  -1  119.19   19.20
   4  11   1   43.80   45.00
   4  11   1  135.39   11.80
  -4  11  -1  130.09   14.90
  -4  11  -1  105.39   14.90
   4  11   1  104.39   10.20
  -5 -11  -1   38.70   36.30
  -5  11  -1  150.88   20.60
   5  11   1  161.88   10.90
  -5  11  -1  154.98   16.40
   5  11   1  169.88   48.50
   5  11   1  145.79   11.40
  -5  11  -1  138.69   24.60
  -6 -11  -1   88.19   32.60
  -6  11  -1  112.99   14.00
   6  11   1  142.39    9.70
   6  11   1  134.49   10.20
  -6  11  -1  169.48   18.20
  -6  11  -1  131.59   22.30
  -7 -11  -1   14.00   27.30
  -7  11  -1   65.39   11.70
   7  11   1   57.79   33.60
  -7  11  -1   53.49   14.40
  -7  11  -1   60.09   12.30
  -8  11  -1  133.79   19.30
  -8  11  -1  170.08   18.20
  -8  11  -1  180.38   20.20
  -9  11  -1   55.39   12.40
  -9  11  -1   61.29   11.60
  -9  11  -1   50.99   13.80
 -10  11  -1   68.39   11.50
 -10  11  -1   88.79   20.10
 -10  11  -1  108.89   28.50
  10  11   1   87.89   16.80
  -5  12   1   11.50    7.10
   5  12  -1   14.60    6.10
   5  12  -1   20.00    6.10
  -5  12   1   38.60   15.40
   5  12  -1   12.40   11.50
  -5  12   1   27.80   10.40
   4  12  -1  140.09   18.60
  -4  12   1  103.09   13.50
   4  12  -1  129.99   12.50
   4  12  -1  131.69   12.50
  -4  12   1   93.19   17.30
  -4  12   1  122.59   15.20
   3  12  -1   -6.40   10.50
   3  12  -1    7.70    5.80
   3  12  -1   -2.50    6.00
  -3  12   1    8.40    9.30
  -3  12   1   11.50    6.60
  -3  12   1   10.60   11.90
   2  12  -1  139.09   14.10
   2  12  -1  104.79   15.80
   2  12  -1  111.19   19.10
  -2  12   1  122.59   27.30
  -2  12   1  134.09   14.50
  -2  12   1  133.69   15.10
  -1  12   1   10.80    7.00
   1  12  -1   12.80    7.10
  -1  12   1   13.70    9.50
  -1  12   1   28.30   12.80
   1  12  -1   10.30   12.20
   1  12  -1    0.50    8.10
   0  12   1   69.59   17.00
   0  12   1   71.79   11.40
   0  12   1   90.89   11.50
   0  12  -1   63.19   10.30
   0  12  -1   79.89   16.50
   0  12  -1   78.59   11.60
  -1  12  -1    9.30    6.70
   1  12   1   -0.80   10.40
  -1  12  -1   15.80   12.30
   1  12   1   13.20    6.60
   1  12   1   -0.50   10.90
  -1  12  -1   16.00    7.90
  -2  12  -1   42.00   10.00
  -2  12  -1   52.99   10.10
   2  12   1   39.90   14.30
  -2  12  -1   16.40   19.70
   2  12   1   42.30    8.80
   2  12   1   46.30    8.40
   3  12   1   21.50    6.30
   3  12   1   26.90    7.60
  -3  12  -1   24.10   13.20
   3  12   1   35.30   13.80
  -3  12  -1   18.30    9.00
  -3  12  -1   11.90    7.60
   4  12   1   11.40    6.20
  -4  12  -1    1.10    7.60
   4  12   1  -15.80   10.30
  -4  12  -1    2.60    8.30
  -4  12  -1   12.20   12.60
   4  12   1   -1.50    4.70
 -24   0   2  515.05   24.00
 -24   0   2  494.65   22.80
 -23   0   2   -3.40    5.30
 -23   0   2    4.60    4.90
 -22   0   2 1103.69   39.80
 -22   0   2 1098.89   40.90
  22   0  -2 1065.99   47.30
 -22   0   2 1158.58   41.70
 -21   0   2   -2.10    4.60
 -21   0   2   -4.60    4.20
  21   0  -2    5.50    8.40
 -21   0   2    7.10    6.10
 -20   0   2  700.63   26.90
  20   0  -2  641.04   33.10
 -20   0   2  645.94   27.30
 -20   0   2  692.73   28.30
 -19   0   2   -3.80    4.30
  19   0  -2   -6.80    6.40
 -19   0   2   31.30   31.10
 -19   0   2    0.80    5.30
 -19   0   2   -2.60    3.90
  18   0  -2  285.17   56.79
 -18   0   2  303.37   16.00
 -18   0   2  287.57   16.60
  18   0  -2  295.37   20.40
 -18   0   2  275.47   56.39
 -18   0   2  300.87   17.30
  18   0  -2  287.97   16.00
 -17   0   2    2.10    6.50
 -17   0   2    5.70   26.30
  17   0  -2    1.60    4.60
  17   0  -2  -16.00   23.50
  17   0  -2    5.10    6.70
 -17   0   2    0.40    4.20
 -17   0   2    0.10    4.20
  16   0  -2  991.30   35.50
 -16   0   2 1029.50   36.00
  16   0  -2 1030.00   39.80
  16   0  -2  943.51   79.99
 -16   0   2 1053.49   35.40
 -16   0   2 1010.10   86.59
  15   0  -2    4.60    3.80
 -15   0   2   -0.90    3.70
  15   0  -2    6.80   19.40
 -15   0   2    3.10   20.50
  15   0  -2   -2.60    5.30
 -15   0   2    0.40    3.50
  14   0  -2  535.95   21.70
 -14   0   2  590.84   21.80
  14   0  -2  522.55   55.19
 -14   0   2  571.24   22.30
 -14   0   2  555.64   57.19
  14   0  -2  585.74   25.30
  13   0  -2   -9.80   14.80
 -13   0   2   -0.40    3.10
 -13   0   2  -26.20   15.80
  13   0  -2    2.00    4.70
  13   0  -2    5.50    4.00
 -13   0   2    1.70    3.40
  12   0  -2 1219.58   42.00
 -12   0   2 1196.68   39.10
 -12   0   2 1159.88   79.19
 -12   0   2 1195.38   39.80
  12   0  -2 1251.77   39.60
  12   0  -2 1200.08   78.29
  11   0  -2   -0.60   12.40
  11   0  -2    0.00    3.80
 -11   0   2    2.80    3.30
 -11   0   2   -1.40    2.40
  11   0  -2    2.10    3.10
 -11   0   2    8.90   13.70
 -10   0   2  476.55   18.20
 -10   0   2  502.75   45.60
  10   0  -2  471.75   17.70
  10   0  -2  477.65   44.90
  10   0  -2  454.95   19.50
 -10   0   2  473.85   17.40
   9   0  -2    2.10    2.40
  -9   0   2    0.80    3.00
   9   0  -2   14.10   11.20
   9   0  -2    0.90    3.50
  -9   0   2   10.30   10.90
  -9   0   2    2.80    2.30
   8   0  -2  345.77   33.80
  -8   0   2  323.77   12.10
  -8   0   2  273.87   31.20
   8   0  -2  327.07   12.30
  -8   0   2  269.17   14.20
   8   0  -2  323.87   13.70
  -7   0   2    1.20    2.10
  -7   0   2    2.00    8.20
  -7   0   2    3.60    2.00
   7   0  -2    8.10    8.80
   7   0  -2   -2.00    2.70
   7   0  -2   -0.40    1.60
   6   0  -2  187.98    8.10
  -6   0   2  194.18    8.50
  -6   0   2  196.78    8.00
  -6   0   2  211.78   23.50
   6   0  -2  193.78    9.00
   6   0  -2  193.48   22.50
  -5   0   2    0.10    1.80
   5   0  -2    1.00    5.90
   5   0  -2    1.70    2.20
  -5   0   2    0.20    1.20
   5   0  -2    2.30    1.40
  -5   0   2    2.40    5.90
  -4   0   2    2.50    1.80
   4   0  -2    3.10    1.30
  -4   0   2    1.50    1.30
  -4   0   2    5.00    5.40
  -3   0   2    1.20    0.80
   3   0  -2    1.00    0.80
   3   0  -2    1.90    3.60
  -3   0   2   -1.50    3.40
   2   0  -2 2732.93   92.69
  -2   0   2 2742.13   92.39
  -1   0   2    2.10    2.30
  -1   0  -2    1.50    0.70
  -1   0  -2   -0.10    2.00
   1   0   2   -0.30    0.60
   1   0   2    1.00    1.80
   2   0   2  553.14   27.10
   2   0   2  513.05   16.70
  -2   0  -2  508.45   16.10
  -2   0  -2  566.34   27.80
  -2   0  -2  516.35   16.60
   2   0   2  519.15   16.30
   3   0   2   -2.20    4.40
  -3   0  -2   -2.20    4.60
  -3   0  -2   -0.30    1.20
   3   0   2   -0.40    1.50
  -3   0  -2   -1.00    1.50
   3   0   2   -1.30    1.70
  -4   0  -2 2372.26   74.79
  -4   0  -2 2477.75   74.29
   4   0   2 2574.44   94.59
   4   0   2 2515.95   75.29
  -4   0  -2 2693.13   97.39
   4   0   2 2632.14   74.69
  -5   0  -2    7.00    7.80
  -5   0  -2   -3.40    2.00
  -5   0  -2   -2.80    1.70
   5   0   2   -0.40    2.00
  -5   0  -2   -0.10    2.20
   5   0   2   -3.90    5.80
  -6   0  -2 2562.44  100.69
   6   0   2 2245.58   94.19
  -6   0  -2 2418.96   68.79
   6   0   2 2247.98   70.09
  -6   0  -2 2160.48   68.39
  -6   0  -2 2264.27   69.29
  -7   0  -2   -0.50    2.20
  -7   0  -2    3.00    2.40
   7   0   2   -0.80    3.00
   7   0   2    2.80    8.20
  -7   0  -2   -5.40    8.50
  -7   0  -2    1.90    2.40
  -8   0  -2 3539.75  107.59
  -8   0  -2 3674.83  106.89
  -8   0  -2 3357.36  106.49
   8   0   2 3610.64  108.99
   8   0   2 3731.93  142.39
  -8   0  -2 3899.41  149.88
  -9   0  -2   -1.90   12.20
   9   0   2   -5.80    8.90
  -9   0  -2   -0.90    2.60
   9   0   2   -4.80    3.60
  -9   0  -2   -1.60    2.70
  -9   0  -2   -0.70    2.70
 -10   0  -2 2648.03   78.69
  10   0   2 2574.14   81.29
 -10   0  -2 2555.94   79.39
 -10   0  -2 2788.42  126.89
 -10   0  -2 2515.15   78.49
  11   0   2   -1.70    4.60
 -11   0  -2   -0.30    3.00
  11   0   2   11.80   13.90
 -11   0  -2   -3.10    3.20
 -11   0  -2  -22.30   16.10
 -11   0  -2    0.90    3.10
  12   0   2 1754.02   95.39
 -12   0  -2 1734.73   54.09
 -12   0  -2 1681.63  100.99
  12   0   2 1739.53   57.69
 -12   0  -2 1692.03   54.79
 -12   0  -2 1656.03   53.79
  13   0   2   -2.00    4.90
  13   0   2   -0.80   15.70
 -13   0  -2   -0.60    3.40
 -13   0  -2   -0.80    3.60
 -13   0  -2    4.10   16.90
 -13   0  -2    1.90    3.70
 -14   0  -2 1209.78   89.99
 -14   0  -2 1235.68   40.50
  14   0   2 1062.19   79.89
  14   0   2 1225.18   44.90
 -14   0  -2 1235.28   41.50
 -14   0  -2 1174.68   40.20
 -15   0  -2    1.30    4.30
 -15   0  -2   -2.40    4.40
 -15   0  -2    0.10    3.90
 -15   0  -2    4.10   23.00
  15   0   2    1.40    6.50
  15   0   2    2.10   20.00
 -16   0  -2 2303.87   74.59
 -16   0  -2 2247.18  174.28
 -16   0  -2 2466.95   75.09
 -16   0  -2 2454.85   76.29
  16   0   2 2371.06   80.49
  16   0   2 2391.86  130.59
 -17   0  -2    0.10    5.30
  17   0   2   -1.10    6.50
  17   0   2  -25.00   23.40
 -17   0  -2    0.20    4.10
 -17   0  -2   -5.20   29.40
 -17   0  -2   -1.20    4.30
  18   0   2 1549.24   57.89
 -18   0  -2 1501.65   50.79
 -18   0  -2 1596.94   53.09
 -18   0  -2 1477.05  149.39
 -18   0  -2 1455.65   58.29
 -19   0  -2   -3.20    5.00
 -19   0  -2   -2.00    4.10
  19   0   2    6.10    8.60
 -19   0  -2   -5.80    8.80
 -20   0  -2  813.62   32.00
 -20   0  -2  762.82   31.10
 -20   0  -2  776.52   30.30
  20   0   2  794.12   39.50
  21   0   2   11.00    9.80
 -21   0  -2    1.60    4.90
 -21   0  -2   -4.80    5.20
 -21   0  -2    4.80    5.00
  22   0   2 1031.40   48.40
 -22   0  -2 1068.39   39.00
 -22   0  -2 1084.49   40.80
  23   0   2   -8.60    7.60
 -23   0  -2    4.90    6.40
 -23   0  -2   -3.80    4.70
 -24  -1   2   99.09   10.20
 -24  -1   2  103.59   11.10
 -24   1   2  105.79   12.80
 -24   1   2   97.39   12.40
 -23  -1   2   32.80    7.10
 -23  -1   2   35.90    6.50
 -23   1   2   36.70    9.30
  23   1  -2   42.50   11.50
 -23   1   2   37.70    9.00
 -23   1   2   28.50    7.20
 -22  -1   2   33.00    7.70
 -22  -1   2   31.10    7.60
 -22  -1   2   31.60    6.10
  22   1  -2   23.60   10.20
 -22   1   2   49.80    9.50
 -22   1   2   24.70    6.90
 -22   1   2   26.00    8.40
 -21  -1   2   94.29   10.10
 -21  -1   2  104.59   10.10
 -21  -1   2   89.29    9.10
 -21   1   2   73.69    9.40
 -21   1   2   82.69   11.30
  21   1  -2   95.89   13.60
 -21   1   2   90.89   11.90
 -20  -1   2  470.05   20.00
 -20  -1   2  501.65   20.90
 -20  -1   2  477.55   21.40
  20  -1  -2  447.86   28.30
 -20   1   2  465.15   23.70
 -20   1   2  509.65   23.70
  20   1  -2  460.55   26.20
 -20   1   2  487.55   22.30
  19  -1  -2    0.40    6.80
 -19  -1   2    0.80    3.90
 -19  -1   2    1.60    5.00
  19   1  -2    2.60    6.90
 -19   1   2    5.90    6.40
 -19   1   2    0.80    4.80
 -19   1   2    3.60    5.10
 -19   1   2   11.90   34.00
 -18  -1   2  340.27   54.09
 -18  -1   2  425.66   17.60
  18  -1  -2  390.56   19.90
  18  -1  -2  385.86   24.50
 -18  -1   2  403.36   18.20
  18  -1  -2  448.86   70.29
 -18  -1   2  411.96   18.70
  18   1  -2  406.26   59.69
 -18   1   2  411.96   20.60
 -18   1   2  387.36   19.30
 -18   1   2  400.16   20.90
 -18   1   2  389.66   70.49
  18   1  -2  440.06   23.30
 -17  -1   2   11.30    5.40
  17  -1  -2   13.20    7.40
 -17  -1   2   17.80    5.30
 -17  -1   2   15.60    4.60
  17  -1  -2   20.40   49.30
 -17  -1   2   53.19   41.90
  17  -1  -2   15.50    5.70
 -17   1   2   17.60    6.20
  17   1  -2   -3.00   22.30
  17   1  -2   19.90    5.20
 -17   1   2   16.10    6.80
 -17   1   2   26.50   33.10
 -17   1   2    7.70    4.80
  17   1  -2   17.10    7.30
 -16  -1   2 1297.47   41.00
 -16  -1   2 1308.97   41.80
  16  -1  -2 1212.48   47.20
  16  -1  -2 1209.98   96.19
  16  -1  -2 1244.48   43.20
 -16  -1   2 1125.89   84.39
  16   1  -2 1225.28   41.30
 -16   1   2 1295.37  100.79
  16   1  -2 1246.78   85.89
 -16   1   2 1273.97   43.00
 -16   1   2 1219.98   44.00
  16   1  -2 1279.97   45.50
 -15  -1   2  327.57   46.60
  15  -1  -2  318.17   16.20
  15  -1  -2  323.27   20.00
 -15  -1   2  339.97   14.70
 -15  -1   2  312.57   13.90
  15  -1  -2  379.76   55.49
  15   1  -2  344.87   18.30
  15   1  -2  319.07   14.70
  15   1  -2  345.17   46.10
 -15   1   2  296.47   54.69
 -15   1   2  317.57   15.90
 -15   1   2  313.77   16.70
 -14  -1   2 1052.79   33.40
 -14  -1   2  956.40   71.49
  14  -1  -2 1003.30   38.90
  14  -1  -2  987.60   80.99
 -14  -1   2  976.20   33.60
  14  -1  -2 1050.19   35.70
  14   1  -2 1027.50   36.70
  14   1  -2 1033.90   71.69
 -14   1   2 1022.80   36.50
  14   1  -2  972.00   33.60
 -14   1   2  939.51   80.89
 -14   1   2 1030.20   35.30
 -13  -1   2   65.39    6.50
 -13  -1   2   64.99    6.10
  13  -1  -2  105.89    8.80
  13  -1  -2   59.69   26.60
  13  -1  -2  114.29   12.00
 -13  -1   2   92.89   26.10
  13   1  -2   99.99    9.70
 -13   1   2   65.09    6.90
  13   1  -2   70.89    6.90
 -13   1   2   33.50   23.00
  13   1  -2   84.39   24.20
 -13   1   2   84.19    9.40
 -12  -1   2 1687.03   90.89
  12  -1  -2 1679.13   57.69
  12  -1  -2 1805.62  104.89
  12  -1  -2 1730.93   55.19
 -12  -1   2 1752.92   53.49
 -12  -1   2 1735.33   53.09
  12   1  -2 1662.23   58.69
 -12   1   2 1747.53   54.99
 -12   1   2 1778.42   56.49
  12   1  -2 1695.23   53.39
  12   1  -2 1795.12   92.69
 -11  -1   2   23.40    3.70
  11  -1  -2   18.70   15.90
 -11  -1   2   19.10   14.50
 -11  -1   2   20.70    3.50
  11   1  -2   10.60    4.20
 -11   1   2   16.80   14.70
 -11   1   2   11.70    3.50
  11   1  -2   14.70    3.40
  11   1  -2    4.30   13.30
  10  -1  -2 2916.61   90.09
 -10  -1   2 3018.70  122.69
  10  -1  -2 2771.42  134.49
 -10  -1   2 2887.91   86.09
 -10  -1   2 2917.21   85.79
  10  -1  -2 2847.02   87.69
 -10   1   2 2958.50   87.79
 -10   1   2 2848.01   88.79
  10   1  -2 2892.61   86.19
  10   1  -2 3020.10  122.99
  10   1  -2 2985.70   87.69
 -10   1   2 2770.12  136.99
  -9  -1   2  121.29    6.70
   9  -1  -2  133.29    8.40
  -9  -1   2  124.49   23.20
   9  -1  -2  132.19   27.50
  -9  -1   2  143.89    6.70
  -9   1   2  130.59    9.50
   9   1  -2  134.09    8.20
   9   1  -2  126.19    7.00
  -9   1   2   89.09   26.60
  -9   1   2  120.59    8.10
   9   1  -2  162.18   25.80
  -8  -1   2 2116.69   87.49
  -8  -1   2 1886.61   59.89
   8  -1  -2 2048.90   62.69
   8  -1  -2 1963.40   99.39
  -8  -1   2 1972.90   58.99
   8  -1  -2 1867.51   60.49
  -8   1   2 1979.50   61.99
   8   1  -2 1997.80   86.79
  -8   1   2 1963.50  100.99
   8   1  -2 2014.30   59.19
  -8   1   2 2010.00   60.69
   8   1  -2 2040.70   60.09
  -7  -1   2 1020.30   31.60
  -7  -1   2 1041.50   31.60
   7  -1  -2  986.80   62.79
  -7  -1   2 1086.79   53.59
   7  -1  -2 1072.59   35.00
   7  -1  -2 1016.20   33.20
  -7   1   2 1024.00   34.40
  -7   1   2 1043.90   65.29
   7   1  -2 1018.90   33.10
  -7   1   2 1046.90   33.30
   7   1  -2 1046.40   53.99
   7   1  -2 1063.09   32.40
  -6  -1   2 5183.38  163.48
  -6  -1   2 4872.41  139.69
   6  -1  -2 4620.94  141.19
  -6  -1   2 4668.83  139.49
   6  -1  -2 4854.01  179.88
  -6   1   2 4867.81  141.29
   6   1  -2 5085.29  164.28
   6   1  -2 4850.31  139.89
  -6   1   2 4622.04  142.59
  -6   1   2 4940.81  180.98
   6   1  -2 4817.32  140.09
   5  -1  -2  783.12   48.80
   5  -1  -2  758.22   24.40
  -5  -1   2  717.33   22.50
  -5  -1   2  736.93   22.90
  -5  -1   2  772.12   38.00
   5   1  -2  738.13   23.00
   5   1  -2  782.32   38.70
   5   1  -2  765.02   23.00
  -5   1   2  793.62   25.80
  -5   1   2  733.03   55.99
  -5   1   2  762.92   24.40
   4  -1  -2 3386.56  101.99
  -4  -1   2 3589.54  117.09
  -4  -1   2 3389.36  100.59
   4  -1  -2 3378.96  129.49
  -4   1   2 3570.04  131.09
   4   1  -2 3626.24  117.19
   4   1  -2 3389.26  100.69
  -4   1   2 3762.52  103.59
  -4   1   2 3390.96  101.89
   3  -1  -2  682.43   39.30
  -3  -1   2  618.94   18.90
   3  -1  -2  628.84   20.10
   3   1  -2  603.44   18.90
  -3   1   2  656.33   20.10
   2  -1  -2 2423.46   89.09
   2  -1  -2 2452.05   67.99
   2   1  -2 2000.10   67.19
   2   1  -2 2346.87   78.29
  -2   1   2 2464.25   88.09
  -2   1   2 2322.27   67.89
   1  -1  -2 1412.46   39.00
  -1  -1   2 1287.97   38.70
  -1   1   2 1399.56   53.79
  -1   1   2 1395.66   38.90
   1   1  -2 1093.79   48.30
   0  -1   2 1594.54   46.70
   0   1  -2 1716.33   61.49
   0   1   2 1477.95   46.20
   0   1  -2 1592.74   46.60
   1  -1   2  742.13   24.00
  -1  -1  -2  825.62   31.40
   1  -1   2  757.62   38.10
   1  -1   2  829.92   24.70
  -1   1  -2  795.52   39.10
  -1   1  -2  791.52   24.40
   1   1   2  770.32   30.70
   1   1   2  736.03   22.80
   2  -1   2 4562.04  154.58
   2  -1   2 4649.04  133.09
   2  -1   2 4661.63  132.49
  -2  -1  -2 4562.04  137.99
  -2   1  -2 4487.95  132.19
   2   1   2 4342.57  140.99
  -2   1  -2 4535.95  132.79
  -2   1  -2 4754.02  156.28
  -3  -1  -2  932.81   29.40
   3  -1   2  984.30   30.50
   3  -1   2 1000.40   31.40
  -3  -1  -2  975.00   41.30
  -3   1  -2  958.50   31.00
  -3   1  -2 1002.90   52.59
   3   1   2  947.31   28.70
   3   1   2 1008.70   36.80
  -3   1  -2  981.70   30.40
   3   1   2  962.20   29.70
   4  -1   2 2375.56   71.69
  -4  -1  -2 2545.75   83.29
  -4  -1  -2 2217.38   69.59
   4  -1   2 2395.26   97.99
   4  -1   2 2444.26   70.79
   4   1   2 2430.16   80.49
  -4   1  -2 2415.86  100.69
   4   1   2 2255.67   69.89
  -4   1  -2 2346.97   70.49
  -4   1  -2 2400.06   70.49
   4   1   2 2388.06   68.89
  -4   1  -2 2276.27   73.39
   5  -1   2  114.69   20.50
  -5  -1  -2  113.79    5.80
   5  -1   2  116.89    7.90
  -5  -1  -2  135.89    5.20
  -5  -1  -2  128.49   14.90
   5   1   2  112.59    6.10
   5   1   2  109.49   13.20
  -5   1  -2  102.39    6.60
  -5   1  -2   99.99    6.50
  -5   1  -2  107.99    7.30
  -5   1  -2   94.59   20.30
  -6  -1  -2 1190.38   33.50
  -6  -1  -2 1041.40   34.20
   6  -1   2 1125.39   64.39
   6  -1   2 1124.89   37.00
  -6  -1  -2 1160.18   53.49
  -6   1  -2 1089.09   35.10
  -6   1  -2 1071.39   35.20
   6   1   2 1111.59   35.00
  -6   1  -2 1013.20   64.09
   6   1   2 1151.08   50.39
  -6   1  -2 1048.40   35.90
  -7  -1  -2   50.59   13.90
  -7  -1  -2   47.80    4.60
   7  -1   2   39.30   15.70
   7  -1   2   42.90    6.30
  -7  -1  -2   57.19    4.30
   7   1   2   52.99    5.60
  -7   1  -2   35.20    4.70
  -7   1  -2   46.20    5.70
   7   1   2   42.10   11.30
  -7   1  -2   52.69   18.80
  -7   1  -2   37.40    4.80
  -8  -1  -2  842.82   28.20
  -8  -1  -2  944.91   27.50
   8  -1   2  875.31   31.60
   8  -1   2  806.82   58.29
  -8  -1  -2  918.61   52.59
  -8   1  -2  907.51   29.40
   8   1   2  832.82   47.30
  -8   1  -2  848.62   30.00
   8   1   2  756.12   31.10
  -8   1  -2  831.82   29.20
  -8   1  -2  927.31   65.69
   9  -1   2  136.09   29.10
   9  -1   2  163.18   12.00
  -9  -1  -2  186.18    8.10
  -9  -1  -2  193.78   27.40
  -9  -1  -2  151.08    8.50
  -9  -1  -2  172.58    8.10
  -9   1  -2  173.48   35.20
  -9   1  -2  153.38    9.80
   9   1   2  150.98   24.30
   9   1   2  171.98   10.40
  -9   1  -2  147.39   10.00
  -9   1  -2  153.68    9.60
 -10  -1  -2  999.50   33.20
 -10  -1  -2  971.40   31.90
 -10  -1  -2 1050.79   32.20
 -10  -1  -2 1032.00   62.89
  10  -1   2 1042.20   73.09
  10  -1   2 1066.79   37.30
 -10   1  -2  941.21   73.39
  10   1   2 1047.10   58.89
 -10   1  -2  980.10   34.10
 -10   1  -2 1001.70   34.00
 -10   1  -2  937.51   34.60
  10   1   2  984.50   35.00
 -11  -1  -2    2.60    2.90
  11  -1   2  -11.70   13.00
 -11  -1  -2   27.70   15.30
 -11  -1  -2    3.20    2.90
 -11  -1  -2    1.40    3.10
  11  -1   2    3.60    5.10
  11   1   2   20.60   12.80
  11   1   2   -4.40    4.10
 -11   1  -2    2.50    3.60
 -11   1  -2    1.20    3.60
 -11   1  -2    7.10   17.50
 -12  -1  -2  479.45   17.50
  12  -1   2  481.85   23.10
  12  -1   2  491.45   52.39
 -12  -1  -2  447.26   47.30
 -12  -1  -2  471.55   18.50
 -12  -1  -2  426.36   17.20
 -12   1  -2  464.25   19.80
 -12   1  -2  470.35   57.49
  12   1   2  455.75   42.30
 -12   1  -2  462.75   19.50
  12   1   2  450.55   20.90
 -12   1  -2  450.95   20.20
 -13  -1  -2   24.40   19.70
  13  -1   2    7.50   21.60
  13  -1   2   19.10    7.70
 -13  -1  -2   32.60    5.00
 -13  -1  -2   27.10    4.90
 -13  -1  -2   29.30    4.70
  13   1   2   26.90   17.00
 -13   1  -2   27.00    6.40
 -13   1  -2   10.50   21.40
 -13   1  -2   12.20    5.10
 -13   1  -2   20.20    5.50
  13   1   2   39.60    7.70
  14  -1   2  167.38   39.90
 -14  -1  -2  204.18   10.70
  14  -1   2  196.48   16.40
 -14  -1  -2  177.38   11.20
 -14  -1  -2  184.88   10.80
 -14  -1  -2  226.68   40.20
  14   1   2  195.38   14.80
 -14   1  -2  181.28   12.80
  14   1   2  174.18   33.30
 -14   1  -2  207.58   13.30
 -14   1  -2  198.08   12.50
 -14   1  -2  198.48   47.20
  15  -1   2  126.29   35.30
 -15  -1  -2  128.59    9.50
  15  -1   2  129.09   14.10
 -15  -1  -2  127.49    9.10
 -15  -1  -2  141.99   10.20
 -15  -1  -2  153.78   35.40
 -15   1  -2  108.29   11.00
 -15   1  -2   62.59   36.10
 -15   1  -2  117.39   10.80
  15   1   2  159.78   34.40
 -15   1  -2  133.09   11.80
  15   1   2  121.79   13.50
  16  -1   2  139.49   15.70
 -16  -1  -2  113.39    9.40
 -16  -1  -2  124.39   10.20
 -16  -1  -2  122.19    9.20
  16  -1   2   71.19   33.50
  16   1   2  125.79   14.20
 -16   1  -2  134.19   12.10
 -16   1  -2  124.09   11.30
 -16   1  -2  121.89   11.60
 -16   1  -2   65.59   39.20
  16   1   2  180.28   35.60
 -17  -1  -2   -1.90   24.30
 -17  -1  -2    1.40    4.10
 -17  -1  -2   -2.20    4.10
  17  -1   2    3.00    7.80
  17  -1   2   -1.90   26.50
 -17  -1  -2    6.60    4.20
  17   1   2   21.00   24.00
 -17   1  -2   -0.40    5.00
 -17   1  -2   45.20   31.90
 -17   1  -2   -2.50    5.10
 -17   1  -2   -0.60    4.50
  17   1   2    0.80    6.40
  18  -1   2    4.70    7.80
 -18  -1  -2    8.30    4.80
 -18  -1  -2   -0.20    3.80
 -18  -1  -2   -1.60    4.10
 -18   1  -2    0.60    5.40
 -18   1  -2    0.80    5.10
  18   1   2   10.70    8.20
 -18   1  -2    4.50    4.90
 -18   1  -2  -27.00   33.30
 -19  -1  -2   61.09    7.80
 -19  -1  -2   51.29    7.00
  19  -1   2   63.19   14.40
 -19  -1  -2   49.80    7.50
 -19   1  -2   52.99    8.80
 -19   1  -2   49.99    8.90
 -19   1  -2   63.29    9.30
  19   1   2   48.70   11.20
  20  -1   2   28.90   11.10
 -20  -1  -2   18.60    6.00
 -20  -1  -2   40.70    7.90
 -20  -1  -2   45.60    6.90
 -20   1  -2   29.30    7.40
  20   1   2   22.10    8.70
 -20   1  -2   35.60    7.40
 -20   1  -2   17.00    7.60
 -21  -1  -2   20.60    5.80
 -21  -1  -2   15.80    6.20
  21  -1   2   14.50   10.30
 -21   1  -2   14.50    7.20
 -21   1  -2   25.70    7.90
 -21   1  -2   19.30    6.20
  21   1   2   36.70   11.00
 -22  -1  -2    4.60    5.80
 -22  -1  -2    7.00    4.90
  22  -1   2   17.70   10.80
 -22   1  -2   16.30    8.00
 -22   1  -2   15.90    6.90
  22   1   2   24.30    9.90
  23  -1   2   68.39   15.90
 -23  -1  -2   78.69    8.50
 -23  -1  -2   81.49   10.20
 -23   1  -2   55.79   10.20
  23   1   2   56.29   13.20
 -23   1  -2   90.09   11.40
 -24  -2   2    4.40    4.00
 -24  -2   2    3.60    4.60
  24   2  -2    4.70    8.40
 -24   2   2    5.70    6.10
 -24   2   2   21.40    7.90
 -23  -2   2  407.06   17.10
 -23   2   2  382.56   21.40
 -23   2   2  411.96   24.00
  23   2  -2  393.46   25.10
 -23   2   2  383.16   23.50
 -22  -2   2   36.10    6.30
 -22  -2   2   37.20    5.60
  22   2  -2   40.40   10.60
 -22   2   2   40.10    7.90
 -22   2   2   35.60    9.60
 -22   2   2   40.30    9.60
 -21  -2   2  410.76   16.50
 -21  -2   2  383.36   17.50
 -21   2   2  367.66   22.40
 -21   2   2  378.36   22.20
 -21   2   2  383.56   20.70
  21   2  -2  388.16   23.30
 -20  -2   2   33.70    9.10
 -20  -2   2   48.30    6.50
 -20  -2   2   50.99    6.40
  20   2  -2   38.60    9.50
 -20   2   2   41.40    8.50
 -20   2   2   47.00   10.20
 -20   2   2   28.20    7.50
 -19  -2   2  522.25   20.70
 -19  -2   2  528.45   20.40
 -19  -2   2  521.95   19.60
 -19   2   2  382.96   74.79
 -19   2   2  496.15   25.10
 -19   2   2  512.45   25.50
  19   2  -2  537.25   26.00
 -19   2   2  509.35   23.80
 -18  -2   2   84.89   28.10
 -18  -2   2   28.30    5.30
 -18  -2   2   34.20    4.90
  18  -2  -2   26.30    7.50
  18  -2  -2   33.60   35.50
 -18  -2   2   42.40    5.60
 -18   2   2   35.40   13.30
 -18   2   2   30.20    7.30
  18   2  -2   31.20   24.30
  18   2  -2   32.00    8.00
 -18   2   2   35.60    8.80
 -18   2   2   30.00   38.30
 -17  -2   2  285.97   13.30
 -17  -2   2  205.48   45.10
 -17  -2   2  301.47   12.60
 -17  -2   2  281.87   13.10
  17  -2  -2  264.07   16.60
  17   2  -2  293.47   17.60
 -17   2   2  287.37   18.00
  17   2  -2  284.77   13.70
 -17   2   2  281.27   16.30
 -17   2   2  291.57   64.09
  17   2  -2  316.27   45.40
 -17   2   2  277.57   17.80
 -16  -2   2   26.50    4.50
  16  -2  -2   21.20    9.20
 -16  -2   2    5.90   18.60
 -16  -2   2   28.90    4.80
  16  -2  -2   54.49   33.20
 -16  -2   2   34.40    4.50
  16  -2  -2   32.00    8.20
 -16   2   2   47.00   34.30
  16   2  -2   19.80    6.60
  16   2  -2   29.30   20.20
  16   2  -2   24.50    5.00
 -16   2   2   47.20    9.00
 -16   2   2   25.10    6.00
  15  -2  -2  181.98   16.70
 -15  -2   2  181.48    9.00
  15  -2  -2  200.28   48.20
 -15  -2   2  183.58   34.10
  15  -2  -2  182.28   12.70
 -15  -2   2  178.98    9.60
 -15   2   2  147.99   45.30
  15   2  -2  174.48    9.80
  15   2  -2  196.28   33.60
  15   2  -2  171.48   12.70
 -15   2   2  171.08   12.30
 -15   2   2  181.28   14.40
  14  -2  -2  130.99   11.00
 -14  -2   2  131.99    8.00
 -14  -2   2  115.09   27.10
  14  -2  -2  160.68   15.40
 -14  -2   2  150.08    7.70
 -14   2   2   99.19   37.60
  14   2  -2  156.68   11.20
 -14   2   2  130.39   10.80
 -14   2   2  132.59   12.60
  14   2  -2  139.89   28.60
  14   2  -2  130.69    8.30
 -13  -2   2  146.29    7.40
  13  -2  -2  148.19   14.20
  13  -2  -2  146.49   10.80
 -13  -2   2  153.48   27.40
 -13  -2   2  139.69    7.80
 -13   2   2  133.79   10.40
 -13   2   2  145.19   12.50
  13   2  -2  139.29    8.20
  13   2  -2  166.98   28.30
  13   2  -2  155.08   15.60
 -13   2   2  153.98   43.40
 -12  -2   2    3.60    2.40
 -12  -2   2   11.40   11.40
 -12  -2   2    2.10    2.10
  12  -2  -2   14.80    4.10
  12  -2  -2    9.20    5.60
 -12   2   2    2.70    3.50
 -12   2   2  -11.20   21.30
  12   2  -2    7.60    2.90
 -12   2   2   12.00    5.50
  12   2  -2    4.80   12.70
  12   2  -2   -0.40    3.60
 -11  -2   2   71.69    4.80
  11  -2  -2   81.69    8.20
  11  -2  -2   83.59   10.60
 -11  -2   2   71.39    5.20
  11   2  -2   77.99    6.90
 -11   2   2   62.59    8.80
 -11   2   2   80.29    8.00
  11   2  -2   70.69   18.40
 -11   2   2   39.20   23.80
  11   2  -2   70.19    5.60
  10  -2  -2   17.70    4.50
 -10  -2   2    4.50    2.10
 -10  -2   2    3.60    2.00
 -10  -2   2    5.20    9.20
  10   2  -2    2.90   10.10
 -10   2   2   10.80    3.80
  10   2  -2    2.30    3.20
 -10   2   2    3.70   17.20
  10   2  -2    4.10    2.30
 -10   2   2   22.40    5.40
  -9  -2   2  331.37   11.10
  -9  -2   2  317.47   11.30
  -9  -2   2  314.47   26.90
   9  -2  -2  328.37   14.60
   9  -2  -2  300.17   41.40
  -9   2   2  316.37   14.50
   9   2  -2  323.87   11.70
   9   2  -2  326.87   12.80
   9   2  -2  319.77   28.20
  -9   2   2  313.57   42.00
  -9   2   2  313.47   16.20
  -8  -2   2   61.89    3.80
   8  -2  -2   99.09   26.30
   8  -2  -2   82.59    7.10
  -8  -2   2   60.89    3.70
  -8  -2   2   67.79   13.40
  -8   2   2   56.59   21.50
   8   2  -2   76.49    4.40
  -8   2   2   81.39    7.10
   8   2  -2   56.59    4.80
  -8   2   2   63.89    7.60
   8   2  -2   71.19   14.80
  -7  -2   2   47.90   10.40
   7  -2  -2   76.69   23.30
  -7  -2   2   47.80    3.10
   7  -2  -2   55.19    5.80
   7   2  -2   49.20    3.90
  -7   2   2   53.29    5.80
  -7   2   2   54.09    7.30
   7   2  -2   57.39    3.80
   7   2  -2   45.60   11.80
  -7   2   2   90.09   23.60
   6  -2  -2  218.88   29.90
   6  -2  -2  196.48    9.70
  -6  -2   2  194.78    6.90
  -6   2   2  196.78   11.80
  -6   2   2  203.08   11.10
   6   2  -2  199.68    7.10
  -6   2   2  226.28   30.30
   6   2  -2  175.88   17.10
   6   2  -2  205.88    7.20
  -5  -2   2   72.09    3.30
   5  -2  -2   99.49   23.50
   5   2  -2   71.19   11.30
  -5   2   2   74.69   18.90
  -5   2   2   76.29    5.70
   5   2  -2   66.49    3.30
  -5   2   2   85.59    8.10
   5   2  -2   80.29    9.90
   5   2  -2   69.49    3.20
   4  -2  -2   -0.80    8.50
   4  -2  -2    1.80    1.90
  -4  -2   2    3.10    1.10
   4   2  -2    2.20    4.20
  -4   2   2    1.60    2.10
  -4   2   2    0.10    9.50
   4   2  -2    2.20    1.00
   4   2  -2    1.40    4.20
  -3  -2   2   55.79    3.40
   3  -2  -2   55.79    4.50
  -3  -2   2   57.49    9.70
   3  -2  -2   62.99   16.30
  -3   2   2   45.10   13.90
   3   2  -2   56.99    3.10
  -3   2   2   56.59    4.50
   3   2  -2   64.19   10.30
  -2  -2   2  203.98    7.80
  -2  -2   2  216.28   17.20
   2  -2  -2  211.38    8.40
   2   2  -2  213.28   17.60
  -2   2   2  203.78    8.30
   2   2  -2  194.78    7.50
  -2   2   2  193.58   21.70
  -1  -2   2 1693.93   53.19
   1  -2  -2 1793.02   53.39
   1   2  -2 1791.22   71.39
  -1   2   2 1933.21   76.59
  -1   2   2 1808.32   53.39
   1   2  -2 1982.00   54.19
   1   2  -2 1658.63   53.09
   0  -2  -2   -1.40    5.00
   0  -2   2   22.60    3.20
   0  -2  -2   15.60    1.90
   0  -2   2   12.30    3.10
   0   2  -2    8.60    2.60
   0   2  -2   10.50    7.50
   0   2   2    5.30    5.50
   0   2   2   13.40    1.80
   0   2  -2   16.20    2.80
  -1  -2  -2 2497.15   83.69
   1  -2   2 2311.27   69.59
   1  -2   2 2269.67   93.89
   1  -2   2 2519.35   70.79
   1   2   2 2291.07   67.89
   1   2   2 2363.46   82.19
  -1   2  -2 2168.68   69.29
  -1   2  -2 2373.06   70.39
  -1   2  -2 2294.37   94.99
   2  -2   2  152.18    9.20
   2  -2   2  123.89   21.20
  -2  -2  -2  134.39   11.90
   2  -2   2  147.19    8.20
  -2   2  -2  139.49    8.60
   2   2   2  150.38   11.50
  -2   2  -2  129.89   23.50
  -2   2  -2  140.39    8.00
   2   2   2  141.49    5.00
   3  -2   2 2135.99   65.09
   3  -2   2 2062.69   94.49
   3  -2   2 2270.07   66.59
  -3   2  -2 2121.39   96.89
  -3   2  -2 2159.88   66.09
  -3   2  -2 2166.98   64.99
   4  -2   2  853.31   29.60
   4  -2   2  911.81   56.09
  -4   2  -2  815.32   27.90
   4   2   2  859.11   26.40
  -4   2  -2  826.52   28.90
  -4   2  -2  884.91   58.39
  -4   2  -2  807.42   27.70
   5  -2   2 2574.54   80.99
   5  -2   2 2637.74  115.39
  -5   2  -2 2561.74   75.49
  -5   2  -2 2117.69   81.49
  -5   2  -2 2530.25   76.69
  -5   2  -2 2602.14  117.49
   5   2   2 2513.15   73.89
   6  -2   2  485.55   44.70
  -6  -2  -2  479.45   16.40
   6  -2   2  478.65   20.40
  -6  -2  -2  528.45   24.40
  -6   2  -2  461.95   18.50
   6   2   2  467.45   16.80
  -6   2  -2  462.15   19.30
   6   2   2  489.45   22.00
  -6   2  -2  504.55   46.90
  -6   2  -2  466.35   18.20
  -7  -2  -2 1799.92   63.89
  -7  -2  -2 1580.94   49.70
   7  -2   2 1698.83   92.59
   7  -2   2 1675.03   54.39
   7   2   2 1644.04   50.49
  -7   2  -2 1534.15   51.69
  -7   2  -2 1665.13   51.99
  -7   2  -2 1614.44   53.29
  -7   2  -2 1613.54   95.19
   7   2   2 1642.74   59.89
   8  -2   2   -7.30   11.50
  -8  -2  -2    3.70    2.50
  -8  -2  -2   -8.70    6.80
   8  -2   2    3.40    4.30
  -8   2  -2    9.40   15.50
   8   2   2    4.50    2.90
   8   2   2    0.30    6.20
  -8   2  -2   10.00    3.50
  -8   2  -2   -1.60    3.10
  -8   2  -2    3.40    4.10
  -9  -2  -2 1607.54   49.90
  -9  -2  -2 1815.22   73.89
  -9  -2  -2 1626.74   51.89
  -9  -2  -2 1759.32   50.19
   9  -2   2 1717.23   57.29
   9   2   2 1748.82   69.29
  -9   2  -2 1657.73   54.19
   9   2   2 1717.73   53.29
  -9   2  -2 1671.93   54.29
  -9   2  -2 1661.43   55.69
  -9   2  -2 1713.33  105.29
  10  -2   2  371.96   19.90
 -10  -2  -2  427.36   38.70
 -10  -2  -2  396.46   13.20
 -10  -2  -2  375.66   14.90
 -10  -2  -2  357.86   13.00
  10   2   2  414.46   16.60
  10   2   2  391.96   29.50
 -10   2  -2  366.36   17.20
 -10   2  -2  335.57   17.80
 -10   2  -2  395.56   50.89
 -10   2  -2  378.76   17.10
  11  -2   2  689.03   29.90
 -11  -2  -2  698.23   24.30
 -11  -2  -2  742.03   22.50
 -11  -2  -2  611.74   23.20
 -11  -2  -2  740.83   47.60
  11   2   2  724.03   43.50
 -11   2  -2  659.23   79.49
 -11   2  -2  677.93   26.60
  11   2   2  739.53   26.30
 -11   2  -2  678.03   26.40
 -11   2  -2  677.83   27.60
 -12  -2  -2   82.29    5.70
 -12  -2  -2  102.09   22.10
 -12  -2  -2   83.49    7.10
  12  -2   2   88.99   11.80
 -12   2  -2   69.19    8.10
 -12   2  -2   97.59   10.20
 -12   2  -2   93.79   10.00
  12   2   2   82.29   18.20
 -12   2  -2   82.49   32.10
  12   2   2   94.89    9.80
 -13  -2  -2 1209.68   40.10
  13  -2   2 1212.78   46.90
 -13  -2  -2 1240.48   70.79
 -13  -2  -2 1281.07   38.20
  13   2   2 1145.29   64.79
  13   2   2 1264.77   43.30
 -13   2  -2 1224.78   42.70
 -13   2  -2 1276.77  101.79
 -13   2  -2 1170.68   43.50
 -13   2  -2 1225.08   42.70
 -14  -2  -2   73.69    6.10
 -14  -2  -2   27.90   20.50
 -14  -2  -2   68.49    7.40
  14  -2   2   81.69   12.00
  14  -2   2   47.70   28.40
 -14   2  -2   74.29    8.90
 -14   2  -2   76.59    9.30
  14   2   2   48.30   19.80
  14   2   2   86.99   10.60
 -14   2  -2   13.10   31.00
 -14   2  -2   71.99    9.60
 -15  -2  -2 1465.35   84.89
  15  -2   2 1400.26   54.29
 -15  -2  -2 1407.16   46.40
 -15  -2  -2 1457.55   44.40
  15  -2   2 1387.76  104.69
 -15   2  -2 1257.67  111.09
 -15   2  -2 1446.16   49.40
 -15   2  -2 1359.76   49.90
  15   2   2 1479.45   79.29
  15   2   2 1416.96   50.09
 -15   2  -2 1453.35   49.30
 -16  -2  -2   59.69    6.00
  16  -2   2   71.19   12.20
  16  -2   2   83.99   33.50
 -16  -2  -2   40.80   27.90
 -16  -2  -2   59.99    7.20
 -16   2  -2   60.69    8.80
  16   2   2   80.99   24.10
 -16   2  -2   59.59   10.00
  16   2   2   72.09   10.40
 -16   2  -2   57.29    8.80
 -16   2  -2  -22.40   32.10
  17  -2   2 1310.87   53.19
 -17  -2  -2 1379.06   44.70
 -17  -2  -2 1374.96   42.10
  17  -2   2 1267.77  106.49
 -17  -2  -2 1334.97   85.29
 -17   2  -2 1203.28  114.39
 -17   2  -2 1324.77   48.40
  17   2   2 1326.67   81.89
  17   2   2 1370.16   49.50
 -17   2  -2 1253.17   46.90
 -17   2  -2 1263.17   46.90
  18  -2   2   55.99   13.50
 -18  -2  -2   47.60    6.80
 -18  -2  -2   50.19    6.00
 -18   2  -2   44.40    8.30
 -18   2  -2   19.90   42.10
 -18   2  -2   58.19    9.30
  18   2   2   48.00    9.80
 -18   2  -2   62.29    9.60
 -19  -2  -2  612.74   27.90
  19  -2   2  619.94   34.50
 -19  -2  -2  622.04   22.40
 -19   2  -2  652.03   28.40
 -19   2  -2  604.34   28.60
  19   2   2  629.74   30.70
 -19   2  -2  565.14   27.00
  20  -2   2    9.10   10.10
 -20  -2  -2    7.70    5.00
 -20  -2  -2    4.40    6.00
 -20  -2  -2    1.90    3.60
 -20   2  -2   17.30    6.50
  20   2   2   -2.60    7.00
 -20   2  -2    8.80    7.00
 -20   2  -2    7.50    6.70
 -21  -2  -2  407.56   19.30
 -21  -2  -2  414.76   16.60
  21  -2   2  382.86   29.30
 -21   2  -2  405.86   21.70
 -21   2  -2  334.57   21.80
  21   2   2  345.07   29.00
 -21   2  -2  434.96   23.60
  22  -2   2   33.40   13.10
 -22  -2  -2   55.39    8.30
 -22  -2  -2   64.59    6.80
 -22   2  -2   63.09    9.80
  22   2   2   51.79   12.40
 -22   2  -2   84.19   12.30
 -22   2  -2   67.89   10.10
 -23  -2  -2  501.25   19.30
  23  -2   2  458.15   33.10
 -23  -2  -2  517.15   23.00
 -23   2  -2  428.86   39.00
  23   2   2  481.45   29.90
 -23   2  -2  489.15   24.80
 -23   3   2   26.60    9.00
 -23   3   2   17.60    8.70
 -23   3   2   20.70    7.20
  23   3  -2   12.20    7.90
 -22   3   2   23.60    8.40
 -22   3   2   43.40   11.40
  22   3  -2   34.20    8.90
 -22   3   2   21.20    8.60
 -21  -3   2  116.49    8.40
 -21  -3   2  101.09    7.00
 -21   3   2  122.69   14.60
 -21   3   2  136.59   15.70
  21   3  -2  114.09   13.60
 -21   3   2  113.59   13.60
 -20  -3   2   64.09    6.80
 -20  -3   2   71.79    6.60
  20   3  -2   55.99   10.20
 -20   3   2   58.99   10.40
 -20   3   2   59.59   10.40
 -20   3   2   47.70   10.00
 -19  -3   2  245.98   10.60
 -19  -3   2  256.87   11.60
 -19  -3   2  252.27   12.30
 -19   3   2  242.78   16.60
 -19   3   2  260.07   65.19
 -19   3   2  258.67   19.00
 -19   3   2  240.88   18.70
  19   3  -2  217.18   16.80
 -18  -3   2   88.99    7.60
  18  -3  -2   34.30   43.80
 -18  -3   2   93.19    7.40
 -18  -3   2   74.69    5.90
  18   3  -2   81.79   10.30
 -18   3   2   73.59   10.40
  18   3  -2   69.99   27.70
 -18   3   2   55.59   44.60
 -18   3   2   92.09   12.70
 -18   3   2   67.39   11.90
 -17  -3   2  371.16   39.80
  17  -3  -2  280.07   17.80
  17  -3  -2  289.07   94.09
 -17  -3   2  284.97   12.60
 -17  -3   2  288.77   13.00
 -17  -3   2  309.47   11.70
 -17   3   2  309.87   20.60
 -17   3   2  292.47   17.60
  17   3  -2  277.67   40.30
 -17   3   2  324.07   19.60
 -17   3   2  281.37   67.19
  17   3  -2  301.67   17.00
  16  -3  -2  339.17   18.90
 -16  -3   2  325.37   36.80
  16  -3  -2  344.87   66.19
 -16  -3   2  346.87   12.60
 -16  -3   2  351.66   13.60
 -16  -3   2  345.07   14.00
  16   3  -2  359.56   17.70
 -16   3   2  325.77   22.00
 -16   3   2  313.77   19.60
 -16   3   2  317.07   20.90
 -16   3   2  340.47   70.89
 -15  -3   2  696.13   22.10
 -15  -3   2  671.63   23.30
  15  -3  -2  650.23   76.69
 -15  -3   2  711.53   48.30
  15  -3  -2  663.73   31.30
 -15  -3   2  699.73   22.90
  15   3  -2  665.43   48.60
 -15   3   2  742.63   84.59
 -15   3   2  701.33   30.90
  15   3  -2  706.43   26.70
  15   3  -2  679.43   23.10
 -15   3   2  643.84   27.90
 -14  -3   2  406.56   35.10
  14  -3  -2  410.16   20.00
  14  -3  -2  318.67   58.59
  14   3  -2  427.26   15.30
  14   3  -2  421.26   18.40
 -14   3   2  461.95   77.89
 -14   3   2  414.86   22.40
  14   3  -2  395.36   36.60
 -14   3   2  420.16   20.20
  13  -3  -2  441.36   62.69
 -13  -3   2  470.55   35.10
  13  -3  -2  461.65   20.80
  13   3  -2  463.75   36.40
 -13   3   2  418.16   22.60
  13   3  -2  447.46   16.00
  13   3  -2  462.95   18.50
 -13   3   2  460.95   20.80
 -13   3   2  479.95   67.79
  12  -3  -2  482.95   21.60
  12  -3  -2  568.84   89.59
 -12  -3   2  538.45   35.60
  12   3  -2  515.35   19.30
  12   3  -2  483.95   17.10
  12   3  -2  529.75   36.80
 -12   3   2  510.25   21.90
 -12   3   2  631.64   68.99
 -12   3   2  505.35   24.40
 -11  -3   2 1518.45   63.89
  11  -3  -2 1474.85   49.30
 -11   3   2 1481.65  107.19
 -11   3   2 1460.65   49.30
  11   3  -2 1474.85   46.10
 -11   3   2 1462.55   51.89
  11   3  -2 1481.85   44.40
  11   3  -2 1483.65   65.89
  10  -3  -2  675.83   25.10
  10   3  -2  652.43   20.40
 -10   3   2  646.04   68.19
  10   3  -2  644.74   21.70
 -10   3   2  620.14   24.80
 -10   3   2  608.14   27.10
   9  -3  -2 1080.39   37.10
  -9   3   2 1040.40   82.59
   9   3  -2 1092.19   32.80
  -9   3   2 1110.89   40.20
   9   3  -2 1079.29   33.70
   9   3  -2 1075.49   46.70
   9   3  -2 1090.29   50.09
  -9   3   2 1108.89   37.40
   8  -3  -2  665.63   25.40
   8  -3  -2  620.14   60.99
   8   3  -2  726.73   36.10
  -8   3   2  672.03   28.20
   8   3  -2  692.73   33.70
   8   3  -2  709.13   21.30
  -8   3   2  731.53   65.39
  -8   3   2  674.93   25.40
   8   3  -2  713.83   22.00
   7  -3  -2 1426.06   88.99
   7  -3  -2 1343.67   43.60
   7   3  -2 1350.86   40.00
   7   3  -2 1268.87   39.80
   7   3  -2 1386.76   54.99
  -7   3   2 1344.97   46.40
  -7   3   2 1276.97   43.30
  -7   3   2 1303.57   86.19
   7   3  -2 1383.36   52.69
   6  -3  -2  902.21   66.79
  -6  -3   2  903.81   27.00
   6   3  -2  927.91   41.20
   6   3  -2  879.51   27.10
  -6   3   2  910.81   33.60
   6   3  -2  938.41   39.80
   6   3  -2  883.81   27.20
  -6   3   2  891.21   30.60
  -6   3   2  882.31   66.69
  -5  -3   2 1538.65   45.00
   5  -3  -2 1492.55   48.00
   5   3  -2 1597.74   60.39
  -5   3   2 1498.75   50.59
  -5   3   2 1565.84   51.39
   5   3  -2 1462.85   44.80
  -5   3   2 1570.24   88.69
   4  -3  -2  847.92   59.39
   4  -3  -2  812.32   27.80
  -4  -3   2  857.01   25.50
  -4  -3   2  846.52   39.50
  -4   3   2  814.12   58.09
  -4   3   2  853.51   27.80
   4   3  -2  793.12   25.20
   3  -3  -2 1072.99   65.79
  -3  -3   2 1106.29   50.29
   3  -3  -2 1142.09   35.50
  -3  -3   2 1142.69   33.90
   3   3  -2 1057.29   33.60
  -3   3   2 1124.59   35.40
  -3   3   2 1094.69   65.79
   3   3  -2 1149.19   52.59
  -2  -3   2  326.57   25.90
   2  -3  -2  335.07   12.80
  -2  -3   2  315.97   11.90
  -2   3   2  341.47   12.70
   2   3  -2  307.97   12.80
  -2   3   2  398.06   34.30
   2   3  -2  323.27   26.70
  -1  -3   2 2125.99   64.69
   1  -3  -2 2095.09   64.79
  -1  -3   2 2201.78   90.19
   1   3  -2 2152.18   90.79
  -1   3   2 2142.79   93.69
   1   3  -2 2341.77   66.49
  -1   3   2 2128.99   64.69
   1   3  -2 2207.28   66.19
   0  -3   2 1322.87   41.00
   0  -3  -2 1287.57   40.10
   0  -3  -2 1311.47   63.69
   0   3   2 1398.86   64.89
   0   3   2 1316.07   40.10
   0   3  -2 1371.56   68.39
   0   3  -2 1389.66   42.60
   0   3  -2 1242.78   40.70
  -1  -3  -2 3029.40  107.69
   1  -3   2 2874.61   85.49
   1   3   2 2864.51   83.69
  -1   3  -2 2989.40  120.69
  -1   3  -2 2798.02   86.79
   1   3   2 2902.71  106.09
  -1   3  -2 2699.53   85.19
  -2  -3  -2 1847.82   70.49
   2  -3   2 1837.22   88.59
   2  -3   2 1943.91   57.79
  -2   3  -2 1809.72   57.09
  -2   3  -2 1728.33   55.39
  -2   3  -2 1728.13   88.89
  -2   3  -2 1768.92   55.29
   2   3   2 1795.62   52.99
   3  -3   2 1325.17   42.60
   3  -3   2 1203.48   71.19
  -3  -3  -2 1278.27   48.50
  -3   3  -2 1208.48   40.10
  -3   3  -2 1215.18   41.60
  -3   3  -2 1245.08   74.09
  -3   3  -2 1242.98   40.00
   3   3   2 1304.97   48.40
   4  -3   2  191.98   12.50
   4  -3   2  243.98   38.40
  -4   3  -2  180.98   10.20
  -4   3  -2  185.18   11.50
  -4   3  -2  192.08   10.30
   5  -3   2 1371.66   81.59
   5  -3   2 1349.27   44.30
  -5   3  -2 1282.17   41.70
  -5   3  -2 1187.18   80.09
  -5   3  -2 1251.17   43.10
  -5   3  -2 1231.58   41.30
   5   3   2 1249.57   39.10
   6  -3   2  658.73   26.40
   6  -3   2  656.23   57.59
  -6   3  -2  603.24   57.29
  -6   3  -2  620.54   25.30
  -6   3  -2  598.24   23.70
   6   3   2  663.73   21.40
  -6   3  -2  625.64   23.60
   7  -3   2  191.08   38.80
   7  -3   2  199.38   14.20
   7   3   2  207.48    9.50
  -7   3  -2  225.48   13.60
  -7   3  -2  217.68   42.00
  -7   3  -2  188.98   11.40
  -7   3  -2  198.48   11.90
   8  -3   2  263.97   16.60
  -8   3  -2  244.38   15.00
  -8   3  -2  257.37   13.70
  -8   3  -2  235.78   13.60
  -8   3  -2  235.78   45.10
   8   3   2  290.77   13.50
   9  -3   2  277.07   17.90
   9  -3   2  363.26   76.19
  -9   3  -2  260.07   16.10
  -9   3  -2  288.17   15.40
  -9   3  -2  302.97   15.20
   9   3   2  298.97   12.90
  -9   3  -2  331.27   58.29
  10  -3   2  166.58   15.00
 -10   3  -2  145.29   12.90
 -10   3  -2  152.78   11.90
  10   3   2  174.28   10.00
 -10   3  -2  166.18   11.60
 -10   3  -2  197.78   45.50
  11  -3   2   65.09   10.70
  11  -3   2   47.90   26.20
 -11   3  -2   47.60    6.90
 -11   3  -2   69.09   10.20
 -11   3  -2   77.99    9.70
  11   3   2   60.09    7.00
 -12  -3  -2  200.88   20.50
  12  -3   2  184.48   40.90
  12  -3   2  176.28   17.30
 -12   3  -2  186.98   13.80
 -12   3  -2  180.18   13.20
  12   3   2  190.58   11.90
 -12   3  -2  153.48   14.40
 -12   3  -2  202.68   49.90
  13  -3   2    5.10   22.20
  13  -3   2   36.80    9.00
 -13  -3  -2   38.30   13.70
 -13  -3  -2   26.40    4.60
 -13   3  -2   31.70    6.60
 -13   3  -2   49.40    9.20
 -13   3  -2   34.90    7.30
  13   3   2   45.90   12.90
 -13   3  -2   37.30   31.80
  13   3   2   34.00    6.60
  14  -3   2   86.39   37.10
 -14  -3  -2   91.09    7.80
 -14  -3  -2  100.39   19.10
  14  -3   2   64.99   11.50
 -14   3  -2   80.89   10.70
 -14   3  -2   54.29   34.70
  14   3   2   97.19   10.20
  14   3   2   72.19   16.80
 -14   3  -2   83.99    9.90
 -14   3  -2   72.59    9.00
 -15  -3  -2    9.30   14.60
 -15  -3  -2    4.40    3.80
  15  -3   2   -2.80    7.90
  15  -3   2   -8.40   28.60
 -15   3  -2    1.20    4.90
  15   3   2   -0.70    5.50
 -15   3  -2   15.30   30.50
 -15   3  -2    4.10    5.60
  15   3   2    1.70   14.00
 -15   3  -2    0.90    5.60
 -16  -3  -2    1.30   19.50
  16  -3   2  -33.10   32.40
 -16  -3  -2    8.70    4.10
  16  -3   2   14.30    8.90
 -16   3  -2   -2.00    5.50
 -16   3  -2   68.89   42.70
  16   3   2   14.10   15.60
 -16   3  -2    1.00    6.10
 -16   3  -2   -0.70    5.50
  16   3   2    2.30    6.40
  17  -3   2   -6.70    7.40
 -17  -3  -2   -1.20    3.70
 -17  -3  -2   -4.50   18.80
  17  -3   2    0.30   38.30
 -17   3  -2    6.30    6.60
 -17   3  -2   -2.20    5.50
  17   3   2    0.90    5.90
  17   3   2   18.80   18.50
 -17   3  -2  -15.00   39.30
 -17   3  -2   -5.60    4.60
 -18  -3  -2   20.60    5.30
  18  -3   2    3.80    9.90
 -18   3  -2    7.80    7.30
  18   3   2   17.80    8.10
 -18   3  -2  -41.40   46.30
 -18   3  -2   15.50    6.40
 -18   3  -2   12.30    6.70
 -19  -3  -2  100.99    9.50
  19  -3   2  107.09   18.10
  19   3   2   98.79   13.20
 -19   3  -2  108.59   14.20
 -19   3  -2  123.19   13.60
 -19   3  -2   82.19   10.80
  20  -3   2   17.60   11.80
 -20  -3  -2   10.30    4.90
  20   3   2   10.80    7.70
 -20   3  -2    5.20    6.10
 -20   3  -2    8.70    7.80
 -20   3  -2   17.20    7.70
  21  -3   2   22.40   12.10
 -21   3  -2   35.50    9.50
 -21   3  -2   15.20    6.90
  21   3   2   45.70   11.10
 -21   3  -2   17.60    8.60
  22  -3   2   -2.00   10.50
  22   3   2    1.70    7.30
 -22   3  -2    1.70    6.90
 -22   3  -2    3.50    6.30
 -22   3  -2    5.70   10.20
 -23   4   2   99.29   12.90
 -23   4   2  110.69   14.20
 -23   4   2   81.69   15.10
  23   4  -2  107.69   13.90
 -22   4   2  394.96   25.90
  22   4  -2  399.76   22.70
 -22   4   2  440.16   27.00
 -22   4   2  336.87   25.70
 -21   4   2   78.09   13.20
 -21   4   2   72.39   12.80
 -21   4   2   52.59    9.70
  21   4  -2   77.09   11.00
 -20   4   2  355.66   21.70
 -20   4   2  407.36   25.40
  20   4  -2  344.87   20.30
 -20   4   2  395.76   25.50
 -19   4   2   40.50   49.70
 -19   4   2   54.09   11.00
 -19   4   2   58.49    9.70
  19   4  -2   51.89    8.80
 -19   4   2   74.59   12.60
  18  -4  -2  459.05  103.79
 -18   4   2  463.95   82.79
  18   4  -2  413.26   20.90
 -18   4   2  453.15   26.70
 -18   4   2  474.25   25.40
 -18   4   2  440.36   23.40
  17  -4  -2  114.89   59.79
 -17   4   2  156.88   16.10
 -17   4   2  137.39   14.10
 -17   4   2  149.88   15.50
 -17   4   2  131.49   58.09
  17   4  -2  155.58   12.60
  16  -4  -2  415.66   22.50
  16  -4  -2  431.96   78.19
 -16   4   2  420.46   25.40
 -16   4   2  478.45   24.40
 -16   4   2  419.66   79.69
  16   4  -2  448.36   19.90
 -16   4   2  444.86   22.70
  15  -4  -2   41.20    7.50
  15  -4  -2   50.49   35.10
  15   4  -2   33.80    6.40
 -15   4   2   34.90    9.20
 -15   4   2   44.60   42.20
 -15   4   2   27.30    8.40
  14  -4  -2  434.66   21.70
 -14   4   2  407.16   24.20
 -14   4   2  534.85   75.29
 -14   4   2  421.36   21.30
  13  -4  -2   16.90    6.60
 -13   4   2    2.00   33.80
 -13   4   2   19.60    6.20
 -13   4   2   19.30    8.00
  13   4  -2   29.00    5.10
  12  -4  -2  184.98   13.30
 -12   4   2  204.48   16.60
  12   4  -2  182.48    9.60
 -12   4   2  163.18   13.00
 -12   4   2  210.58   56.99
  11  -4  -2  131.89   11.60
 -11   4   2  172.98   15.40
 -11   4   2  149.39   45.00
  11   4  -2  150.78    8.30
 -11   4   2  144.29   11.80
  10  -4  -2   93.09    9.90
 -10   4   2   66.19   31.70
 -10   4   2   95.29    9.80
  10   4  -2  100.99    6.30
 -10   4   2  129.19   13.50
   9  -4  -2   19.00   23.00
   9   4  -2   21.30    3.20
  -9   4   2   29.00    5.80
  -9   4   2   26.30   22.00
   8  -4  -2   15.70    5.60
   8  -4  -2  -16.30   16.40
   8   4  -2   11.60    2.50
  -8   4   2   19.70    5.00
   8   4  -2    7.50    7.30
  -8   4   2   16.20    6.40
  -8   4   2   36.30   22.40
   8   4  -2   18.00    8.10
   7  -4  -2  145.49   36.90
   7  -4  -2  143.29   10.10
   7   4  -2  110.29    5.50
  -7   4   2  118.89   32.70
   7   4  -2   97.59   15.20
   7   4  -2   87.59   13.60
  -7   4   2  165.48   13.60
   7   4  -2   98.99    4.70
  -7   4   2  132.69    9.70
  -6  -4   2   91.59    6.10
  -6  -4   2   93.39   14.40
   6  -4  -2  113.19    9.00
   6  -4  -2  101.29   28.30
  -6   4   2  150.78   13.30
  -6   4   2  131.29    9.20
  -6   4   2  121.69   33.00
   6   4  -2  101.19   15.80
   6   4  -2   96.99    4.80
   5  -4  -2  622.24   57.19
  -5  -4   2  622.24   35.30
   5  -4  -2  630.64   23.20
  -5   4   2  589.04   56.49
  -5   4   2  702.13   28.00
   5   4  -2  612.64   36.90
   5   4  -2  576.24   19.60
  -5   4   2  637.94   23.20
  -4  -4   2   74.59    5.40
   4  -4  -2   50.79   20.10
   4  -4  -2   79.09    7.40
  -4   4   2  100.39   27.50
   4   4  -2   67.69    4.90
  -4   4   2   83.89    7.30
   4   4  -2   65.49   15.50
  -3  -4   2    6.40    8.60
  -3  -4   2   10.10    2.90
   3  -4  -2    8.60    3.50
   3  -4  -2    2.50   11.30
   3   4  -2   11.10    2.80
  -3   4   2    4.00   12.20
  -3   4   2   13.70    3.50
   3   4  -2   10.60   11.00
   2  -4  -2   65.79    6.30
  -2  -4   2   54.89    5.30
  -2  -4   2   50.89   15.60
   2   4  -2   56.29    5.20
  -2   4   2   55.29    5.80
  -2   4   2   47.70   16.20
   2   4  -2   54.99   16.40
   1  -4  -2 1385.96   43.20
  -1  -4   2 1344.77   70.89
   1  -4  -2 1369.86   75.39
   1   4  -2 1459.85   45.80
  -1   4   2 1427.76   43.20
  -1   4   2 1350.66   75.09
   1   4  -2 1308.97   43.00
   1   4  -2 1444.06   74.49
   0  -4  -2  342.07   13.60
   0  -4  -2  339.67   33.80
   0   4  -2  391.36   17.10
   0   4  -2  378.76   38.10
   0   4  -2  366.96   14.70
   0   4   2  336.57   33.40
   0   4   2  360.96   13.60
   0   4  -2  372.46   14.60
  -1  -4  -2  210.38   24.70
  -1  -4  -2  184.08    8.40
  -1   4  -2  186.68   10.20
  -1   4  -2  191.68   12.20
   1   4   2  160.28   23.10
   1   4   2  198.88    8.40
  -1   4  -2  183.48    9.90
  -1   4  -2  166.08   30.80
   2  -4   2  232.08   32.30
   2   4   2  167.28   20.10
  -2   4  -2  161.18   10.10
  -2   4  -2  191.28   12.50
  -2   4  -2  181.08    9.90
  -2   4  -2  157.58   31.60
   2   4   2  177.78    7.60
  -3  -4  -2  532.65   32.10
   3  -4   2  472.35   47.40
   3   4   2  497.15   15.70
  -3   4  -2  468.25   21.20
  -3   4  -2  473.85   20.80
  -3   4  -2  451.25   19.00
  -3   4  -2  425.76   46.80
   3   4   2  520.95   31.70
  -4  -4  -2  243.88   18.20
   4  -4   2  261.67   43.80
  -4   4  -2  234.18   14.70
  -4   4  -2  238.98   12.80
  -4   4  -2  233.68   12.40
   4   4   2  250.77   18.80
  -4   4  -2  255.37   41.90
   5  -4   2   65.99   24.40
  -5   4  -2   72.59    7.80
  -5   4  -2   80.19    8.50
  -5   4  -2   83.89   26.60
  -5   4  -2   54.79    7.40
   6  -4   2  264.47   46.10
   6  -4   2  384.66   20.20
   6   4   2  361.46   15.40
  -6   4  -2  372.36   19.00
  -6   4  -2  438.36   53.99
  -6   4  -2  385.86   17.10
   7  -4   2  288.67   49.40
   7  -4   2  230.48   16.60
   7   4   2  238.88   10.50
  -7   4  -2  218.78   15.20
  -7   4  -2  230.18   44.20
  -7   4  -2  247.28   13.60
  -7   4  -2  220.68   13.70
   8  -4   2 1401.76   98.79
   8  -4   2 1478.85   52.19
  -8   4  -2 1464.65   48.90
   8   4   2 1471.35   45.40
  -8   4  -2 1391.36  103.39
  -8   4  -2 1419.26   50.69
  -8   4  -2 1415.76   48.30
   9  -4   2  267.17   19.30
   9   4   2  338.47   13.70
  -9   4  -2  300.67   18.20
  -9   4  -2  323.97   16.70
  -9   4  -2  307.37   17.00
  -9   4  -2  316.17   56.79
  10  -4   2 1173.08   46.00
  10   4   2 1227.78   39.10
 -10   4  -2 1195.98   44.20
 -10   4  -2 1172.08   42.30
 -10   4  -2 1061.19   95.69
 -10   4  -2 1184.58   42.10
  11  -4   2  191.78   18.40
 -11   4  -2  190.88   75.49
 -11   4  -2  205.88   14.30
 -11   4  -2  230.38   16.70
  11   4   2  233.28   12.10
 -11   4  -2  218.78   15.10
  12  -4   2  754.72   36.10
 -12   4  -2  819.92   32.40
 -12   4  -2  790.32   34.20
 -12   4  -2  924.01   92.59
  12   4   2  829.52   29.30
 -12   4  -2  751.22   31.50
  13  -4   2  384.26   25.50
  13   4   2  428.26   18.60
 -13   4  -2  249.88   60.49
 -13   4  -2  399.86   20.80
 -13   4  -2  400.56   26.70
 -13   4  -2  367.26   20.80
  14  -4   2  812.12   38.60
  14  -4   2  711.33   84.09
 -14   4  -2  753.82   40.70
 -14   4  -2  850.51   36.20
 -14   4  -2  903.11   99.39
 -14   4  -2  818.12   33.80
  14   4   2  845.72   31.40
  15  -4   2   47.00   35.60
  15  -4   2   32.00   15.10
 -15   4  -2   38.40   10.50
 -15   4  -2   34.00    8.40
 -15   4  -2   46.20    9.60
  15   4   2   36.70    7.60
 -15   4  -2   81.39   43.60
  16  -4   2  632.34   35.00
 -16   4  -2  635.64   29.70
 -16   4  -2  659.63   29.60
 -16   4  -2  639.14   31.10
 -16   4  -2  556.14   95.79
  16   4   2  676.13   28.60
  17  -4   2  468.85   83.79
  17  -4   2  433.66   29.80
  17   4   2  449.95   23.10
 -17   4  -2  424.86   25.10
 -17   4  -2  274.77   74.39
 -17   4  -2  431.86   23.50
 -17   4  -2  439.86   24.40
  18  -4   2  605.24   35.80
  18   4   2  624.14   28.60
 -18   4  -2  612.24   30.00
 -18   4  -2  611.74   29.20
 -18   4  -2  618.14   31.20
 -19   4  -2  165.48   15.70
 -19   4  -2  185.88   17.80
  19   4   2  157.68   15.90
 -19   4  -2  167.68   18.10
 -20   4  -2  257.47   33.20
  20   4   2  245.48   19.40
 -20   4  -2  244.98   20.50
 -20   4  -2  281.87   19.60
 -21   4  -2  172.18   17.70
 -21   4  -2  128.69   15.80
 -21   4  -2  124.59   15.80
  21   4   2  181.28   17.50
 -22   4  -2  403.76   24.70
 -22   4  -2  326.87   22.50
  22   4   2  348.17   27.80
 -22   4  -2  338.17   23.90
  22   5  -2  213.58   16.80
 -22   5   2  207.68   18.10
 -22   5   2  202.28   21.00
 -22   5   2  218.88   21.80
 -21   5   2   -3.50    9.70
  21   5  -2    1.50    6.20
 -21   5   2    7.90    8.50
  20   5  -2  372.46   20.10
 -20   5   2  400.06   25.80
 -20   5   2  399.36   23.60
 -20   5   2  408.06   27.70
  19   5  -2   -2.90    5.30
 -19   5   2   -1.60    6.20
 -19   5   2    4.30    8.40
 -19   5   2    2.60    8.30
  18  -5  -2  614.54  102.19
  18   5  -2  748.73   28.80
 -18   5   2  705.03   36.30
 -18   5   2  720.83   32.80
 -18   5   2  743.03   34.60
 -17   5   2   16.10    6.80
  17   5  -2   -1.90    4.70
 -17   5   2   -2.10    8.30
 -17   5   2   12.50    8.10
 -17   5   2   -7.90   43.20
  16  -5  -2  819.22  101.69
 -16   5   2  816.02   37.80
  16   5  -2  831.92   29.30
 -16   5   2  755.52   34.70
 -16   5   2  733.33   33.30
  15   5  -2   10.90    5.00
 -15   5   2   18.60    9.40
 -15   5   2    7.40    5.80
 -15   5   2    4.00    6.60
  14  -5  -2 1023.80   40.30
 -14   5   2 1010.00  108.79
 -14   5   2 1008.10   42.40
 -14   5   2 1101.29   45.10
 -14   5   2 1065.19   41.40
  13  -5  -2  130.49   13.70
 -13   5   2  117.29   13.30
 -13   5   2   82.39   41.40
  13   5  -2  133.79    8.90
 -13   5   2  131.39   16.10
  12  -5  -2 1594.54   54.69
  12   5  -2 1635.84   49.40
 -12   5   2 1438.56  122.79
 -12   5   2 1570.74   54.59
 -12   5   2 1579.54   58.99
  11  -5  -2    2.80    5.20
  11  -5  -2  -36.10   22.90
 -11   5   2    3.30    6.30
 -11   5   2   -0.80    5.00
 -11   5   2   -4.00   28.10
  11   5  -2   -1.40    2.60
  10  -5  -2 1600.74  113.99
  10  -5  -2 1476.85   52.19
  10   5  -2 1650.03   47.50
 -10   5   2 1493.25   56.69
 -10   5   2 1499.65   52.39
 -10   5   2 1582.44  117.99
   9  -5  -2   23.30   23.90
   9  -5  -2   20.10    5.30
  -9   5   2   50.99   27.00
  -9   5   2    5.70    4.60
   8  -5  -2 2543.65  144.79
  -8   5   2 2587.24   81.49
   8   5  -2 2602.74   92.19
  -8   5   2 2530.15   85.89
  -8   5   2 2634.24  150.38
   8   5  -2 2562.14   92.29
   8   5  -2 2667.43   76.69
   7  -5  -2   11.70    4.90
   7  -5  -2   35.80   22.80
  -7   5   2   17.40    4.80
   7   5  -2    8.40    2.00
  -7   5   2   34.20   22.50
   7   5  -2    1.00    9.40
  -6  -5   2 2996.20  108.29
   6  -5  -2 2960.10   90.09
   6  -5  -2 2752.22  147.29
  -6   5   2 2937.61   90.09
   6   5  -2 3026.20  112.39
   6   5  -2 2867.21   85.49
  -6   5   2 2894.41   94.69
  -5  -5   2   11.90    9.30
   5  -5  -2    6.80    3.90
   5  -5  -2   11.80   17.60
  -5   5   2   14.80    4.20
  -5   5   2   41.80    8.80
  -5   5   2   17.30   20.50
   5   5  -2   -0.80    9.60
   4  -5  -2 2699.33   82.89
  -4  -5   2 2811.32  110.29
   4  -5  -2 2745.73  136.69
  -4   5   2 2763.62   82.99
   4   5  -2 2575.84   80.09
  -4   5   2 2566.04  135.69
   4   5  -2 2784.22  113.59
  -3  -5   2  230.18   27.90
   3  -5  -2  240.18   12.60
   3   5  -2  238.28   10.80
  -3   5   2  247.18   12.40
   3   5  -2  239.38   10.80
   3   5  -2  278.77   48.90
  -3   5   2  211.88   38.60
   2  -5  -2 4238.38  126.09
  -2  -5   2 4282.17  163.68
   2   5  -2 4387.66  167.78
  -2   5   2 4213.98  125.89
   2   5  -2 4311.27  125.19
  -2   5   2 4243.58  178.48
   2   5  -2 4115.29  125.09
   1  -5  -2    6.10    3.50
  -1  -5   2   13.90   13.70
   1  -5  -2    2.80   12.70
  -1   5   2   -5.00   12.40
   1   5  -2    3.40    3.20
   1   5  -2   -7.00   12.00
   1   5  -2    7.10    5.30
  -1   5   2    6.20    3.10
   1   5  -2    6.30    3.80
   0  -5  -2 1555.74   84.79
   0   5  -2 1630.34   53.29
   0   5   2 1610.74   49.20
   0   5  -2 1524.15   49.99
   0   5  -2 1580.84   49.99
   0   5  -2 1528.95   89.19
   0   5   2 1650.43   87.29
  -1  -5  -2   13.30   12.50
  -1   5  -2    2.40    3.60
  -1   5  -2   -6.70   11.50
   1   5   2    6.00    2.70
   1   5   2   20.30   15.50
  -1   5  -2    3.20    5.00
  -1   5  -2    4.50    3.60
   2  -5   2 1295.07   83.39
  -2  -5  -2 1338.27   69.19
  -2   5  -2 1324.87   87.29
   2   5   2 1332.27   41.80
  -2   5  -2 1309.37   46.40
  -2   5  -2 1339.47   46.90
   2   5   2 1354.46   41.30
  -2   5  -2 1359.96   44.10
   2   5   2 1377.46   70.89
  -3  -5  -2   -8.70    8.90
   3  -5   2   39.80   18.20
   3   5   2    3.80   10.80
  -3   5  -2    5.70    4.80
   3   5   2    0.00    2.50
  -3   5  -2    3.40   16.50
   3   5   2    4.00    2.30
  -3   5  -2   10.50    4.70
  -4  -5  -2 1883.81   75.79
  -4   5  -2 1928.51  115.29
   4   5   2 1847.92   76.59
   4   5   2 1842.92   55.39
  -4   5  -2 1890.61   59.59
  -4   5  -2 1809.12   59.59
  -4   5  -2 1856.21   62.59
   4   5   2 1842.92   54.99
   5  -5   2    1.00   17.20
  -5  -5  -2   -7.50    6.70
   5   5   2    0.70    7.30
  -5   5  -2   20.20   19.80
  -5   5  -2   -0.50    3.50
  -5   5  -2    2.20    4.00
  -5   5  -2    9.30    5.20
   6  -5   2 1381.26   97.29
  -6   5  -2 1402.86   47.70
  -6   5  -2 1357.76  100.29
  -6   5  -2 1447.06   47.70
  -6   5  -2 1387.16   50.19
   7  -5   2   23.80   22.10
   7   5   2    5.30    2.90
  -7   5  -2    3.30    4.70
  -7   5  -2   -9.00   21.50
  -7   5  -2    2.00    4.90
  -7   5  -2    2.90    5.40
   8  -5   2 1145.19   91.89
   8   5   2 1196.38   37.30
  -8   5  -2 1162.48   41.20
  -8   5  -2 1073.99   96.49
  -8   5  -2 1102.59   43.70
   9  -5   2   36.30   24.90
  -9   5  -2    5.30    5.80
   9   5   2    7.70    3.40
  -9   5  -2    2.20    4.40
  -9   5  -2  -12.30   25.00
  -9   5  -2    0.90    4.90
 -10   5  -2  682.23   82.79
 -10   5  -2  740.93   33.00
 -10   5  -2  701.13   29.80
 -10   5  -2  722.83   30.40
  10   5   2  772.92   26.40
 -11   5  -2    0.10    5.40
 -11   5  -2   -2.10    6.90
  11   5   2    2.30    3.70
 -11   5  -2    5.80    6.40
 -11   5  -2   -6.50   33.80
  12   5   2  326.77   15.10
 -12   5  -2  286.77   20.70
 -12   5  -2  276.37   19.00
 -12   5  -2  129.69   51.99
 -12   5  -2  319.57   18.60
 -13   5  -2   49.20   38.70
 -13   5  -2    1.00    9.60
  13   5   2   -0.50    4.00
 -13   5  -2   -0.70    6.80
 -13   5  -2    0.90    6.20
  14  -5   2  102.09   45.30
 -14   5  -2   63.99    9.80
 -14   5  -2   51.49    9.10
  14   5   2   75.69    9.00
 -14   5  -2   58.69   11.40
  15  -5   2  -33.10   35.50
 -15   5  -2    9.70    7.10
  15   5   2    7.80    5.40
 -15   5  -2    5.40    7.50
 -15   5  -2   10.50    8.70
  16  -5   2  -29.70   42.20
 -16   5  -2   15.60   49.00
 -16   5  -2   30.70   11.10
 -16   5  -2   22.70    7.60
  16   5   2   28.40    7.40
 -16   5  -2   21.80   13.90
  17  -5   2   72.79   49.50
 -17   5  -2   49.30   10.30
  17   5   2   45.70    9.00
 -17   5  -2   42.40    9.20
 -17   5  -2   46.40   11.90
  18   5   2   40.40    9.20
 -18   5  -2   38.20    9.80
 -18   5  -2   27.70    9.50
 -18   5  -2   36.00   10.00
 -19   5  -2   13.40    8.50
 -19   5  -2    1.90    7.40
  19   5   2    3.30    6.70
 -19   5  -2    5.20    6.50
 -20   5  -2    3.30    7.40
  20   5   2  -12.30    5.70
 -20   5  -2    9.30    9.80
 -20   5  -2   10.80    8.30
 -21   5  -2   15.80    8.10
  21   5   2   16.80    8.60
 -21   5  -2   30.10   11.30
 -21   5  -2   28.70   10.70
 -21   6   2  106.69   14.70
 -21   6   2  126.89   17.70
  21   6  -2  111.99   12.70
 -21   6   2  114.59   17.30
 -20   6   2  173.48   18.80
 -20   6   2   99.79   15.30
 -20   6   2  178.08   22.20
 -19   6   2   70.59   12.00
 -19   6   2   89.09   14.60
 -19   6   2   78.29   14.00
 -18   6   2  144.69   18.30
 -18   6   2  149.79   16.00
 -18   6   2  146.89   16.40
  18   6  -2  166.18   12.40
  17  -6  -2   83.29   96.49
 -17   6   2   46.00   54.19
 -17   6   2   60.89   10.90
 -17   6   2   57.39   13.00
 -17   6   2   80.89   12.10
  17   6  -2   69.09    8.40
  16  -6  -2   72.99   53.89
 -16   6   2   66.49   13.30
 -16   6   2   92.09   11.20
 -16   6   2   90.39   55.49
 -16   6   2   82.59   12.90
  16   6  -2   84.79    9.60
  15  -6  -2   77.09   52.29
  15   6  -2   50.69    6.40
 -15   6   2   45.90    9.00
 -15   6   2   41.20   10.00
 -15   6   2   44.90   11.80
  14  -6  -2   85.39   47.10
 -14   6   2  144.19   14.80
  14   6  -2  147.09    9.70
 -14   6   2  153.98   18.80
 -14   6   2  146.19   14.20
  13  -6  -2  130.69   44.90
 -13   6   2  137.89   17.20
 -13   6   2  228.78   20.60
 -13   6   2  157.68   65.59
  13   6  -2  197.28   11.20
 -13   6   2  221.88   18.10
 -12   6   2  179.98   14.90
 -12   6   2  167.78   18.90
 -12   6   2  181.08   53.19
 -12   6   2  168.08   16.10
 -11   6   2   10.20    6.20
 -11   6   2   46.40   33.40
 -11   6   2    3.90    7.50
 -11   6   2   14.50    6.20
  10  -6  -2   42.90   33.80
  10  -6  -2   72.99   10.10
 -10   6   2   53.69    7.80
 -10   6   2   30.60   36.10
 -10   6   2   44.90   13.40
   9  -6  -2   16.40    6.40
   9  -6  -2   -6.50   28.60
  -9   6   2   23.30    7.00
  -9   6   2   11.60   27.40
  -9   6   2   19.40    8.10
   8  -6  -2   59.99    8.20
   8  -6  -2   73.79   34.80
   8   6  -2   71.99   14.80
  -8   6   2   49.20    7.50
  -8   6   2   56.49   11.50
   8   6  -2   56.09   15.40
  -8   6   2   90.69   35.30
   7  -6  -2  -42.30   20.20
   7  -6  -2   17.30    5.60
  -7  -6   2   18.60   10.90
  -7   6   2  -35.80   20.20
   7   6  -2   14.80   13.10
   7   6  -2   15.50    2.80
   7   6  -2    6.30    2.80
  -7   6   2   31.20    7.40
  -7   6   2   11.20    4.80
  -6  -6   2    2.20   11.90
   6  -6  -2    7.60   24.30
   6  -6  -2    2.80    4.40
   6   6  -2    5.90    2.60
  -6   6   2   28.20   24.50
  -6   6   2    8.80    4.20
   6   6  -2    5.40   13.00
   6   6  -2    7.80    2.90
  -6   6   2   13.50    7.80
  -5  -6   2   13.60   14.90
   5  -6  -2   58.99    7.50
   5  -6  -2   54.09   28.40
  -5   6   2   92.59   13.10
   5   6  -2   19.00   16.60
  -5   6   2   43.80   24.60
   5   6  -2   47.80    5.20
   5   6  -2   52.79    5.30
  -5   6   2   62.69    7.90
   4  -6  -2   47.20   25.00
  -4  -6   2   -8.00   11.00
  -4   6   2   37.30   22.80
   4   6  -2    6.80   14.50
   4   6  -2    9.80    3.60
  -4   6   2   19.20    4.60
   4   6  -2   11.80    3.60
  -3  -6   2  112.99   26.40
  -3   6   2   85.29   29.80
   3   6  -2  123.09    8.30
   3   6  -2  125.99   26.80
   3   6  -2  119.89    8.40
  -3   6   2  154.68   10.20
   2  -6  -2   25.50   27.00
  -2  -6   2   64.19   20.20
  -2   6   2   61.29    7.30
   2   6  -2   57.59    6.60
  -2   6   2   76.69   25.90
   2   6  -2   51.29   21.90
   2   6  -2   43.80    5.70
   1  -6  -2  281.07   45.70
  -1  -6   2  323.47   40.10
  -1   6   2  326.77   14.50
  -1   6   2  331.57   15.30
  -1   6   2  267.27   40.10
   1   6  -2  327.77   14.60
   1   6  -2  287.47   40.90
   1   6  -2  325.37   14.80
   1   6  -2  322.17   18.30
   0  -6  -2   80.99   24.30
   0  -6   2   72.69   24.60
   0   6  -2   60.49   24.80
   0   6   2   91.69    8.60
   0   6  -2   82.69    8.60
   0   6  -2   74.89    8.10
   0   6   2   83.99    7.40
   0   6   2   69.39   25.30
   0   6  -2   78.89   10.40
  -1   6  -2  429.86   21.50
   1   6   2  399.06   16.00
  -1   6  -2  424.26   50.89
  -1   6  -2  409.96   18.20
   1   6   2  377.16   43.50
   1   6   2  406.66   16.90
   2  -6   2   86.29   27.00
  -2  -6  -2   86.29   22.40
  -2   6  -2   81.19   28.90
  -2   6  -2   80.19   11.00
   2   6   2  129.29   26.70
   2   6   2   97.39    7.00
  -2   6  -2  104.59    9.50
   2   6   2   82.19    7.80
  -2   6  -2  105.39    9.80
  -3  -6  -2  158.78   26.80
   3  -6   2  209.38   40.20
  -3   6  -2  149.39   11.30
  -3   6  -2  127.09   38.00
   3   6   2  153.38   27.50
   3   6   2  161.88    8.30
   3   6   2  158.28    9.10
  -3   6  -2  167.58   14.60
  -3   6  -2  173.88   12.10
  -4  -6  -2  502.45   37.30
   4  -6   2  475.85   58.09
  -4   6  -2  496.45   61.09
  -4   6  -2  464.25   21.10
  -4   6  -2  473.95   21.00
   4   6   2  474.05   17.20
   4   6   2  470.65   16.50
  -4   6  -2  480.75   24.60
   4   6   2  503.95   38.40
  -5  -6  -2  219.58   23.30
   5  -6   2  221.78   49.20
  -5   6  -2  243.98   14.30
   5   6   2  227.58    9.00
  -5   6  -2  201.58   47.20
   5   6   2  214.38    9.60
  -5   6  -2  233.28   14.70
  -5   6  -2  240.38   17.60
   5   6   2  261.07   25.90
   6  -6   2  174.68   45.90
  -6   6  -2  232.68   14.70
  -6   6  -2  204.18   14.00
  -6   6  -2  175.08   16.40
  -6   6  -2  284.47   58.59
   7  -6   2  455.05   65.19
  -7   6  -2  492.65   23.00
  -7   6  -2  502.45   26.10
  -7   6  -2  499.95   22.80
  -7   6  -2  454.05   67.29
   8  -6   2  357.76   63.89
  -8   6  -2  427.16   21.10
  -8   6  -2  463.55   67.59
  -8   6  -2  415.36   21.30
   8   6   2  425.76   16.90
  -8   6  -2  396.56   23.80
  -9   6  -2  238.48   16.90
  -9   6  -2  242.78   28.20
  -9   6  -2  238.28   56.49
  -9   6  -2  281.37   17.20
   9   6   2  257.27   12.60
 -10   6  -2  179.48   57.59
 -10   6  -2  215.68   18.90
  10   6   2  244.78   12.40
 -10   6  -2  228.18   16.40
 -10   6  -2  229.18   16.90
 -11   6  -2  138.39   14.40
 -11   6  -2  100.19   50.79
 -11   6  -2  104.79   14.10
 -11   6  -2  106.59   11.60
  11   6   2  107.59    9.10
  12  -6   2  757.92   96.29
  12   6   2  748.93   27.50
 -12   6  -2  711.73   34.80
 -12   6  -2  688.93   42.80
  13  -6   2  525.05   88.89
 -13   6  -2  469.45   28.10
 -13   6  -2  467.65   25.70
  13   6   2  480.75   20.70
 -13   6  -2  475.05   25.20
  14  -6   2  572.94   96.29
 -14   6  -2  729.63  126.99
 -14   6  -2  658.03   31.40
 -14   6  -2  639.84   34.20
  14   6   2  695.63   26.80
 -14   6  -2  647.24   31.00
  15  -6   2  223.68   64.09
 -15   6  -2  184.88   62.19
 -15   6  -2  218.38   18.20
 -15   6  -2  224.38   19.30
  15   6   2  234.58   14.90
 -15   6  -2  222.38   21.30
  16  -6   2  290.07   70.99
  16   6   2  249.78   15.90
 -16   6  -2  262.37   23.10
 -16   6  -2  287.17  111.69
 -16   6  -2  251.37   19.50
 -16   6  -2  219.48   19.90
 -17   6  -2  205.68   21.80
 -17   6  -2  192.68   19.50
 -17   6  -2  202.68   18.40
  17   6   2  220.68   15.70
 -18   6  -2  321.47   23.80
 -18   6  -2  313.17   22.20
 -18   6  -2  361.96   37.90
  18   6   2  342.77   20.20
 -19   6  -2  371.36   33.60
 -19   6  -2  433.16   27.30
 -19   6  -2  428.86   28.70
  19   6   2  440.66   23.70
 -20   6  -2  213.78   21.20
 -20   6  -2  159.48   19.30
 -20   6  -2  210.48   19.00
  20   6   2  193.98   17.00
 -20   7   2    0.90    9.10
 -20   7   2  -12.90    9.20
 -20   7   2    3.90    6.60
 -19   7   2  118.29   19.40
 -19   7   2  114.29   16.20
 -18   7   2   -5.70    6.20
 -18   7   2   -1.80    9.10
 -18   7   2    7.00   68.59
 -18   7   2    1.90    9.00
 -17   7   2  175.48   19.10
 -17   7   2  192.38   17.90
 -17   7   2   66.99   72.59
 -17   7   2  165.48   19.20
 -16   7   2   -0.80    8.90
 -16   7   2   -4.30    6.40
  16   7  -2    1.60    4.30
 -16   7   2    0.60    7.40
 -16   7   2  -30.00   56.29
 -15   7   2  235.88   23.60
 -15   7   2  217.08   67.79
 -15   7   2  266.77   19.50
 -15   7   2  266.07   21.10
  15   7  -2  245.08   13.20
  14   7  -2   50.39    6.40
 -14   7   2   73.69   13.40
 -14   7   2   93.09   55.49
 -14   7   2   65.19   11.80
 -14   7   2   56.19   12.40
 -13   7   2  478.85   30.90
 -13   7   2  450.15   90.49
 -13   7   2  496.95   27.60
 -13   7   2  538.95   26.70
  13   7  -2  559.24   20.50
 -12   7   2    7.50    8.20
 -12   7   2    9.50    8.10
  12   7  -2    5.10    3.60
 -12   7   2   -2.10    6.50
 -11   7   2  420.76   28.40
 -11   7   2  468.35   25.10
 -11   7   2  482.45   24.10
 -11   7   2  556.74  134.19
  11   7  -2  471.75   17.90
 -10   7   2   -7.60    5.50
 -10   7   2    9.90    8.80
  10   7  -2    1.00    3.00
 -10   7   2   19.50   60.59
 -10   7   2   -5.30    6.40
  -9   7   2  660.73   82.99
  -9   7   2  548.35   25.50
  -9   7   2  555.94   27.00
  -9   7   2  522.55   30.60
   8  -7  -2   61.69   37.60
   8   7  -2   18.20    3.40
   8   7  -2   22.70    3.30
  -8   7   2   11.50    8.30
  -8   7   2   18.10    6.20
  -8   7   2   12.40    7.30
   8   7  -2   28.30   15.10
  -8   7   2   37.90   31.40
  -7  -7   2  807.82   48.90
   7  -7  -2  690.83   83.59
  -7   7   2  764.42   85.19
  -7   7   2  804.32   31.20
   7   7  -2  764.22   25.20
  -7   7   2  743.73   31.70
  -7   7   2  788.12   38.80
   7   7  -2  782.82   25.70
   7   7  -2  752.52   52.79
   6  -7  -2   23.30   31.00
   6   7  -2   17.40    4.00
  -6   7   2   12.00    8.80
   6   7  -2   15.60   19.80
   6   7  -2   14.10    3.60
  -6   7   2    8.30    6.00
  -6   7   2  -15.10   26.80
  -6   7   2   10.70    5.50
   5  -7  -2  513.65   67.29
  -5  -7   2  494.75   44.30
   5   7  -2  548.15   20.10
  -5   7   2  550.04   29.50
  -5   7   2  511.85   69.19
  -5   7   2  543.25   24.50
  -5   7   2  555.34   23.70
   5   7  -2  582.64   20.50
   5   7  -2  603.84   52.79
  -4  -7   2    4.60   16.30
   4  -7  -2   20.80   24.30
   4   7  -2   -1.90    3.30
  -4   7   2    1.90    4.60
  -4   7   2    7.10   22.30
  -4   7   2    8.40    7.10
   4   7  -2   -4.80   17.00
   4   7  -2   -3.20    3.20
  -4   7   2    1.60    4.60
  -3  -7   2 1025.50   69.99
  -3   7   2 1013.70   35.70
   3   7  -2 1042.10   34.30
  -3   7   2 1027.70   86.19
  -3   7   2  970.90   36.50
   3   7  -2  981.00   34.00
   3   7  -2 1001.70   74.99
   2  -7  -2   66.89   26.50
  -2  -7   2   27.60   20.00
   2   7  -2   40.30    6.60
  -2   7   2   14.00   22.80
  -2   7   2   38.60    6.50
   2   7  -2   50.19    6.90
   2   7  -2   62.89   10.50
   2   7  -2   40.40   23.90
  -2   7   2   44.60    6.80
   1  -7  -2 1055.19   80.19
  -1  -7   2 1084.49   77.89
  -1   7   2 1074.89   82.99
   1   7  -2 1062.39   37.50
  -1   7   2 1096.19   38.30
  -1   7   2 1136.79   37.50
   1   7  -2 1115.69   42.30
   1   7  -2 1119.79   37.60
   1   7  -2 1043.50   83.09
   0  -7   2  -10.00   18.10
   0  -7  -2   26.60   19.70
   0   7   2    8.00    4.00
   0   7  -2   39.20   24.00
   0   7  -2   28.90    7.60
   0   7   2   12.30    4.80
   0   7  -2   17.00    5.10
   0   7   2   36.70   38.40
   0   7  -2   15.80    5.90
  -1  -7  -2  927.21   68.79
  -1   7  -2  851.31   32.40
   1   7   2  856.31   31.20
   1   7   2  892.01   30.50
  -1   7  -2  871.91   32.40
   1   7   2  930.41   70.59
  -1   7  -2  882.21   78.79
  -1   7  -2  936.31   37.30
  -2  -7  -2  -15.40   14.70
   2  -7   2    6.80   21.30
  -2   7  -2   10.80    7.00
   2   7   2    0.40    3.10
  -2   7  -2    1.50    4.40
  -2   7  -2   18.40   23.40
  -2   7  -2    4.70    5.30
   2   7   2    3.10    4.00
   2   7   2    0.80   17.40
  -3  -7  -2  444.86   44.20
   3  -7   2  555.74   66.69
   3   7   2  481.35   18.00
  -3   7  -2  516.05   22.10
  -3   7  -2  431.46   63.69
   3   7   2  470.65   46.10
   3   7   2  455.95   18.70
  -3   7  -2  505.75   26.10
  -3   7  -2  487.75   22.20
   4  -7   2   -4.10   22.70
  -4  -7  -2   37.40   15.50
   4   7   2    9.60    3.10
  -4   7  -2   26.40    6.40
   4   7   2    9.80   15.10
  -4   7  -2   19.90    6.40
   4   7   2   13.70    4.20
  -4   7  -2    6.00   26.90
   5  -7   2   91.89   35.00
  -5  -7  -2  104.69   20.40
  -5   7  -2  103.29   11.40
   5   7   2   93.09    6.30
   5   7   2  103.39    7.40
   5   7   2  125.19   23.40
  -5   7  -2   85.99   13.20
  -5   7  -2   92.09   10.30
   6  -7   2   35.50   34.10
  -6   7  -2   34.30    6.90
  -6   7  -2   50.19   31.10
  -6   7  -2   33.90    9.70
  -6   7  -2   34.30    8.10
   7  -7   2  300.27   63.99
  -7   7  -2  223.98   17.10
  -7   7  -2  255.07   16.70
  -7   7  -2  231.48   53.09
  -7   7  -2  235.98   20.90
  -8   7  -2   68.39   12.20
  -8   7  -2   54.29    8.30
  -8   7  -2   68.79   10.10
  -8   7  -2   36.30   37.60
  -9   7  -2  142.29   14.90
  -9   7  -2  140.09   14.30
   9   7   2  134.39    9.60
  -9   7  -2  120.49   15.40
 -10   7  -2    7.20    7.70
 -10   7  -2   -2.10    5.70
 -10   7  -2    3.40    6.00
  10   7   2    2.90    3.90
  11  -7   2  231.98   76.49
 -11   7  -2  228.98   18.40
 -11   7  -2  179.18   19.70
  11   7   2  232.38   12.70
 -11   7  -2  176.88   19.20
 -12   7  -2   15.40   44.10
 -12   7  -2    8.40    6.70
 -12   7  -2    6.80    8.50
  12   7   2   19.30    5.70
 -12   7  -2    8.50    7.10
 -13   7  -2   15.40    9.50
  13   7   2   19.10    5.80
 -13   7  -2   18.30   46.60
 -13   7  -2    8.30    7.80
 -13   7  -2   31.80    9.70
  14  -7   2   -3.80   57.39
 -14   7  -2    5.10    8.50
  14   7   2    6.60    5.30
 -14   7  -2  -48.30   50.49
 -14   7  -2    0.90    6.50
 -14   7  -2    7.00    7.70
 -15   7  -2   11.70   10.70
 -15   7  -2   -9.50    6.80
 -15   7  -2   61.19   62.59
  15   7   2    5.50    5.40
 -15   7  -2   -0.10    6.20
 -16   7  -2  -51.79   76.19
 -16   7  -2    3.10    8.30
 -16   7  -2   10.60   12.00
 -16   7  -2   -2.20    6.90
  16   7   2    2.70    5.60
 -17   7  -2    4.90    7.70
 -17   7  -2   -9.80    7.80
 -17   7  -2  116.09   90.89
 -17   7  -2   16.90   10.10
  17   7   2    6.70    5.60
 -18   7  -2    0.40    7.90
 -18   7  -2   11.70   10.40
  18   7   2    5.80    6.20
 -18   7  -2   -7.60    8.90
 -19   7  -2    4.10    9.30
 -19   7  -2   15.80    7.90
  19   7   2   10.00    7.60
 -18   8   2  100.09   21.80
 -18   8   2   74.59   19.10
 -18   8   2  134.49   87.99
 -18   8   2   82.79   16.40
 -17   8   2  148.29   18.20
 -17   8   2  106.49   14.30
 -17   8   2  129.69   19.00
 -16   8   2   13.20   68.59
 -16   8   2   36.10   11.40
 -16   8   2   74.29   15.20
 -16   8   2   50.09   11.20
 -15   8   2  112.29   14.40
 -15   8   2  147.89   17.70
  15   8  -2  130.69   10.40
 -15   8   2   89.39   17.70
 -15   8   2  170.08   75.39
  14  -8  -2  117.69   64.59
 -14   8   2   90.89   13.80
 -14   8   2   95.09   17.60
 -14   8   2   60.09   61.79
 -14   8   2   89.39   12.10
  14   8  -2   75.09    7.80
  13  -8  -2   29.00   73.89
  13   8  -2  107.89    9.10
 -13   8   2   98.79   17.50
 -13   8   2  105.19   14.00
 -13   8   2   79.19   11.90
 -13   8   2  119.79   60.09
  12   8  -2  114.69    9.00
 -12   8   2  106.79   55.39
 -12   8   2  153.18   16.00
 -12   8   2   89.39   15.70
 -12   8   2  131.39   14.30
  11   8  -2    8.60    4.00
 -11   8   2   15.20    9.80
 -11   8   2    6.10    7.20
 -11   8   2  -44.00   42.20
 -10   8   2   43.10   10.30
 -10   8   2   34.90    8.60
  10   8  -2   36.80    5.40
 -10   8   2   39.10   43.50
 -10   8   2   23.70   11.40
   9  -8  -2   53.59   43.50
  -9   8   2   97.99   52.09
  -9   8   2   67.79   11.20
  -9   8   2   61.19   13.70
  -9   8   2   59.79   10.60
  -8  -8   2  105.99   22.90
   8  -8  -2   95.69   50.29
   8   8  -2  138.09    7.80
   8   8  -2   91.29   24.00
  -8   8   2  103.19   15.10
  -8   8   2  166.68   14.80
  -8   8   2  150.28   16.20
  -8   8   2  202.18   61.79
   8   8  -2  143.79    8.30
   7  -8  -2  -27.80   30.30
  -7  -8   2  -11.40   15.60
   7   8  -2    1.70    3.40
  -7   8   2  -24.60   37.20
  -7   8   2   15.30   10.30
  -7   8   2   -1.30    5.20
   7   8  -2    2.80    3.30
  -7   8   2   -0.80    7.10
  -6  -8   2   -3.80   17.50
   6  -8  -2  -14.60   31.60
   6   8  -2    0.60    3.30
   6   8  -2  -18.80   20.00
  -6   8   2    3.10    5.90
  -6   8   2  -31.90   29.00
  -6   8   2    0.80    7.10
  -6   8   2    7.90    5.50
   6   8  -2    1.50    3.50
   5  -8  -2   12.90   30.20
  -5  -8   2  -25.30   16.60
  -5   8   2    0.90    5.00
  -5   8   2    3.00    6.70
  -5   8   2   -5.40    8.40
   5   8  -2   -2.80   21.90
   5   8  -2    3.70    3.90
   5   8  -2    5.50    4.00
  -5   8   2  -21.00   27.00
   4  -8  -2   24.60   27.30
  -4  -8   2   55.49   22.60
  -4   8   2   38.50   12.30
   4   8  -2   47.00    6.80
   4   8  -2   42.20    6.10
  -4   8   2   71.39   35.70
  -4   8   2   45.80    9.20
  -4   8   2   45.30    7.50
   4   8  -2   45.60   25.60
  -3  -8   2   48.70   22.70
  -3   8   2   41.40   31.70
   3   8  -2   54.49    7.30
   3   8  -2   37.20   28.30
   3   8  -2   42.80    6.50
   3   8  -2   53.09   10.20
  -3   8   2   45.40    9.80
  -3   8   2   43.60   10.90
  -3   8   2   57.89    8.20
  -2  -8   2   -2.80   21.50
  -2   8   2   10.50    5.80
   2   8  -2    5.00    4.80
  -2   8   2    9.50    4.80
   2   8  -2   -3.50   24.90
   2   8  -2   13.30    5.50
  -2   8   2  -26.40   26.40
   2   8  -2   18.10    8.50
   1  -8  -2   71.59   31.70
  -1  -8   2  104.09   33.50
   1   8  -2  107.29   11.20
  -1   8   2  139.99   12.50
  -1   8   2  110.39   39.00
  -1   8   2  114.89   16.40
   1   8  -2  139.09   11.60
   1   8  -2  123.59   42.10
   1   8  -2  148.69   16.70
   0  -8  -2  -49.50   21.40
   0  -8   2   11.80   24.50
   0   8  -2   15.50    7.80
   0   8   2   19.20    5.20
   0   8  -2   19.20    5.50
   0   8  -2   18.10    6.30
   0   8   2   26.50   26.60
   0   8   2   22.10    6.40
   0   8  -2   -5.20   26.50
  -1  -8  -2  102.39   29.90
  -1   8  -2   64.69    9.00
   1   8   2   88.79    9.20
  -1   8  -2   64.19   11.60
   1   8   2   89.59    8.90
  -1   8  -2   66.09   33.60
   1   8   2  105.59   33.10
  -1   8  -2   79.19    9.80
  -2  -8  -2   68.79   26.30
   2   8   2   46.00   27.20
  -2   8  -2   97.49   37.30
  -2   8  -2   98.29   11.00
  -2   8  -2   90.89   14.30
   2   8   2   79.49    9.00
   2   8   2   92.09    8.60
  -3  -8  -2  324.37   44.00
   3  -8   2  246.98   54.29
   3   8   2  376.76   15.60
   3   8   2  245.98   43.80
  -3   8  -2  357.66   65.59
  -3   8  -2  380.56   24.80
   3   8   2  373.36   16.70
  -3   8  -2  379.86   20.20
  -3   8  -2  381.86   19.70
   4  -8   2   16.50   30.40
  -4  -8  -2   45.90   21.70
   4   8   2   34.00    4.80
  -4   8  -2   30.90   33.00
  -4   8  -2   33.60    7.50
  -4   8  -2   10.30   14.30
  -4   8  -2   18.10    7.40
   4   8   2   53.29   22.40
   4   8   2   29.60    5.80
   5  -8   2  261.17   66.49
  -5  -8  -2  236.98   34.20
  -5   8  -2  271.07   21.90
  -5   8  -2  295.27   62.89
   5   8   2  265.97   11.60
   5   8   2  253.57   12.30
  -5   8  -2  281.27   17.80
  -5   8  -2  263.27   18.00
  -6  -8  -2   20.70   16.10
   6  -8   2  105.29   40.10
   6   8   2   58.29    5.50
  -6   8  -2   45.00   12.10
  -6   8  -2   37.20    9.40
  -6   8  -2    5.50   39.60
  -6   8  -2   53.89   10.30
   6   8   2   74.29   21.20
   7  -8   2  379.46   70.49
  -7   8  -2  314.37   67.79
  -7   8  -2  377.86   25.70
  -7   8  -2  398.66   21.90
  -7   8  -2  380.86   22.20
   8  -8   2   38.00   39.30
  -8   8  -2   69.89   44.00
  -8   8  -2   61.99    9.90
  -8   8  -2   81.49   11.40
  -8   8  -2   89.99   14.30
  -9   8  -2  403.36   23.70
  -9   8  -2  374.76   22.40
   9   8   2  427.06   17.80
  -9   8  -2  292.77   72.69
  -9   8  -2  335.47   26.20
 -10   8  -2  111.09   58.89
  10   8   2   92.49    9.20
 -10   8  -2   82.09   13.80
 -10   8  -2   79.89   12.20
 -10   8  -2   86.59   13.10
  11  -8   2  329.47   92.29
 -11   8  -2  499.15  114.39
  11   8   2  453.85   19.70
 -11   8  -2  460.35   25.60
 -11   8  -2  449.86   26.10
 -11   8  -2  407.66   28.70
 -12   8  -2  208.98   20.60
 -12   8  -2   87.69   58.29
  12   8   2  159.68   12.00
 -12   8  -2  180.68   17.80
 -12   8  -2  171.48   20.10
  13  -8   2  489.05   97.19
  13   8   2  478.65   21.00
 -13   8  -2  525.55  101.89
 -13   8  -2  452.25   27.60
 -13   8  -2  463.45   26.70
 -13   8  -2  421.26   30.10
 -14   8  -2  128.09   15.70
 -14   8  -2  147.29   75.29
 -14   8  -2  148.59   16.30
 -14   8  -2  161.98   24.10
  14   8   2  162.78   12.90
  15   8   2  377.66   19.30
 -15   8  -2  368.16   24.70
 -15   8  -2  419.46   26.70
 -15   8  -2  246.18   87.69
 -15   8  -2  340.77   28.80
 -16   8  -2  145.99   16.30
  16   8   2  212.58   14.70
 -16   8  -2  154.08   18.40
 -16   8  -2  210.38   25.20
 -16   8  -2  194.78   89.19
 -17   8  -2   73.29   91.49
 -17   8  -2  198.88   22.40
 -17   8  -2  189.78   19.10
  17   8   2  173.38   14.40
 -16   9   2  407.06   29.00
 -16   9   2  413.16   43.30
 -16   9   2  412.56   26.60
  15  -9  -2  -89.39   80.09
 -15   9   2   75.59   20.40
 -15   9   2   32.80   10.40
  15   9  -2   28.70    6.00
 -15   9   2   31.90   13.50
  14  -9  -2  398.96   97.39
 -14   9   2  486.65   28.00
 -14   9   2  415.46   33.50
 -14   9   2  357.76   99.09
  14   9  -2  528.15   20.60
 -14   9   2  475.05   29.70
  13  -9  -2   20.80   62.79
 -13   9   2   31.50   11.90
 -13   9   2   35.00   11.10
  13   9  -2   51.99    6.70
 -13   9   2   -3.90   68.09
 -13   9   2   11.30   19.50
  12   9  -2  645.34   24.30
 -12   9   2  638.44   33.60
 -12   9   2  640.34   31.80
 -12   9   2  869.21  127.99
 -12   9   2  606.84   38.30
 -11   9   2   51.79   14.20
 -11   9   2   55.69   12.30
  11   9  -2   45.20    6.30
 -11   9   2   72.79   61.19
 -11   9   2   44.10   10.30
 -10   9   2  536.85  103.59
  10   9  -2  687.43   24.80
 -10   9   2  624.94   38.30
 -10   9   2  637.24   33.70
 -10   9   2  725.93   33.80
   9  -9  -2    8.10   49.40
  -9   9   2   80.69   15.70
  -9   9   2   72.89   11.70
  -9   9   2   18.40   51.69
  -9   9   2  109.89   13.70
   8  -9  -2 1147.29  121.69
   8   9  -2 1119.99   36.00
  -8   9   2 1085.79   50.79
  -8   9   2 1129.09   43.70
  -8   9   2 1127.09  123.49
  -8   9   2 1065.19   44.50
   8   9  -2 1150.38   35.70
   7  -9  -2  120.09   50.39
  -7  -9   2   75.49   27.40
   7   9  -2  128.49    8.90
   7   9  -2  105.59    8.90
  -7   9   2   61.19   48.10
  -7   9   2   74.49   14.90
   7   9  -2   64.99   31.00
  -7   9   2  107.49   12.90
  -7   9   2   80.19   12.80
   6  -9  -2 1139.79  111.89
  -6   9   2  973.20   40.30
   6   9  -2  977.50   33.70
  -6   9   2  919.71  109.49
  -6   9   2 1005.70   46.80
   6   9  -2  968.70   33.90
  -6   9   2 1057.69   39.50
  -5  -9   2  162.28   37.60
   5  -9  -2   50.29   43.00
  -5   9   2  197.88   17.00
  -5   9   2  181.08   15.20
   5   9  -2  131.79   38.10
   5   9  -2  163.18   11.30
  -5   9   2  107.99   16.00
  -5   9   2   62.59   48.10
   5   9  -2  161.08   13.10
   5   9  -2  147.09   16.60
  -4   9   2  944.81  103.89
  -4   9   2  849.81   36.40
   4   9  -2  839.62   80.99
   4   9  -2  903.21   32.60
   4   9  -2  939.51   39.90
   4   9  -2  905.51   33.10
  -4   9   2  987.60   36.10
  -4   9   2  903.41   43.50
  -3  -9   2  223.88   46.80
   3  -9  -2  267.47   57.49
  -3   9   2  249.68   17.70
   3   9  -2  278.77   21.50
  -3   9   2  305.87   25.10
   3   9  -2  263.47   15.10
  -3   9   2  168.38   52.89
   3   9  -2  223.98   51.99
   3   9  -2  251.27   15.00
  -3   9   2  270.57   16.70
   2  -9  -2  345.47   63.69
  -2  -9   2  468.75   61.79
  -2   9   2  443.56   22.70
  -2   9   2  404.76   29.00
  -2   9   2  373.96   71.99
  -2   9   2  491.25   22.10
   2   9  -2  393.66   66.19
   2   9  -2  510.55   27.80
   2   9  -2  499.85   21.30
   2   9  -2  448.36   21.00
  -1  -9   2   66.99   34.20
   1  -9  -2   81.49   36.90
  -1   9   2   75.59   10.00
   1   9  -2  126.79   12.70
   1   9  -2  127.89   12.30
  -1   9   2  135.59   44.50
   1   9  -2  173.48   19.00
   1   9  -2  125.39   41.50
  -1   9   2   98.09   10.20
   0  -9  -2 1303.07   97.59
   0  -9   2 1199.48   97.09
   0   9   2 1328.97   44.50
   0   9  -2 1298.67   45.10
   0   9   2 1111.39   99.79
   0   9  -2 1263.67   45.00
   0   9  -2 1211.78  109.19
   0   9  -2 1311.47   53.29
   0   9   2 1242.48   44.50
   1  -9   2   71.09   35.70
  -1  -9  -2   89.49   34.80
  -1   9  -2  130.59   13.60
   1   9   2  160.08   11.70
  -1   9  -2   83.99   44.20
  -1   9  -2  156.78   14.30
   1   9   2  115.69   39.70
   1   9   2  140.09   12.90
  -1   9  -2  175.28   19.30
  -2  -9  -2  616.84   63.59
  -2   9  -2  696.93   29.80
  -2   9  -2  583.74   83.19
  -2   9  -2  789.72   36.70
   2   9   2  720.53   26.50
  -2   9  -2  710.53   29.70
   2   9   2  634.04   70.19
   2   9   2  694.73   30.00
  -3  -9  -2  118.59   32.60
   3  -9   2   80.89   44.60
  -3   9  -2  108.49   11.70
  -3   9  -2  108.09   16.80
   3   9   2   96.39   10.00
  -3   9  -2  101.39   11.90
   3   9   2   76.89   32.00
   3   9   2   99.79    9.10
  -3   9  -2   50.69   42.60
   4  -9   2  556.24   85.29
  -4  -9  -2  564.04   71.89
   4   9   2  590.34   23.70
   4   9   2  599.54   73.39
  -4   9  -2  671.73   93.59
  -4   9  -2  665.03   29.20
  -4   9  -2  670.33   29.00
   4   9   2  615.74   22.90
  -4   9  -2  618.94   34.30
  -5  -9  -2  211.68   35.10
   5  -9   2  178.08   58.09
  -5   9  -2  175.98   16.60
   5   9   2  178.78   11.20
   5   9   2  176.38   34.70
  -5   9  -2  244.58   22.80
  -5   9  -2  299.27   68.79
  -5   9  -2  192.08   17.30
   5   9   2  188.48   10.40
   6  -9   2  654.63   97.29
  -6  -9  -2  815.12   68.69
  -6   9  -2  644.84  104.99
   6   9   2  745.93   26.60
   6   9   2  816.42   26.40
  -6   9  -2  814.22   40.10
  -6   9  -2  821.82   34.60
  -6   9  -2  833.92   35.10
   7  -9   2   38.60   45.30
  -7   9  -2   45.10   53.19
  -7   9  -2   69.59   13.10
  -7   9  -2   81.49   11.80
  -7   9  -2   62.99   10.40
   8  -9   2  562.94   93.79
  -8   9  -2  600.24   29.30
  -8   9  -2  517.75   97.69
  -8   9  -2  589.84   34.60
  -8   9  -2  570.64   29.70
   9   9   2   57.79    7.50
  -9   9  -2   38.90   55.99
  -9   9  -2   47.00   10.40
  -9   9  -2   50.19   13.10
  -9   9  -2   65.69   12.30
 -10   9  -2  140.59   15.20
 -10   9  -2  189.98   19.20
  10   9   2  185.68   12.00
 -10   9  -2  130.79   18.60
 -10   9  -2  163.48   71.19
  11  -9   2  132.79   85.49
 -11   9  -2   37.10   13.00
 -11   9  -2   34.80   10.50
 -11   9  -2  -41.40  114.29
  11   9   2   33.70    6.40
 -11   9  -2   30.30   10.60
  12  -9   2  139.19  107.89
 -12   9  -2  148.49   17.50
 -12   9  -2  189.18   20.70
 -12   9  -2  116.79   78.29
  12   9   2  160.68   12.10
  13   9   2   -2.90    4.70
 -13   9  -2   -4.50    7.40
 -13   9  -2   10.90    9.60
 -13   9  -2    7.80   10.40
  14  -9   2   71.39   89.59
  14   9   2   27.40    7.10
 -14   9  -2   34.60   13.00
 -14   9  -2   26.40   17.60
 -14   9  -2   31.90   10.00
 -15   9  -2    8.60   10.00
  15   9   2   -1.70    5.10
 -15   9  -2    0.40    7.30
 -14  10   2   25.00    9.80
 -14  10   2   67.19   15.50
  14  10  -2   59.49    7.50
 -13  10   2   13.30    9.10
 -13  10   2   19.90   11.60
 -13  10   2    5.70   10.10
  13  10  -2    8.40    5.00
 -12  10   2   54.59   10.50
 -12  10   2   61.99   15.80
  12  10  -2   48.60    6.80
 -12  10   2   31.20   10.40
 -11  10   2    6.00    7.20
 -11  10   2    2.30   11.10
  11  10  -2    3.60    4.10
 -11  10   2   23.30   11.00
 -10  10   2   59.19   10.80
 -10  10   2   65.49   13.10
 -10  10   2   97.99   29.60
   9 -10  -2   47.70   65.09
   9  10  -2    1.70   34.40
  -9  10   2    8.00    7.20
  -9  10   2   29.00   12.90
   9  10  -2    3.40    8.10
  -9  10   2   55.89   61.89
  -8 -10   2   -7.10   24.60
   8 -10  -2   -5.90   54.69
   8  10  -2   18.40    9.70
   8  10  -2    0.80   34.90
  -8  10   2   -1.70   54.19
  -8  10   2   38.30    9.60
   8  10  -2   23.80    5.10
  -8  10   2   30.30   11.90
   8  10  -2   28.40    5.00
  -8  10   2   32.50   11.30
  -7 -10   2  -54.09   30.50
   7 -10  -2  -82.89   51.99
   7  10  -2  -34.50   30.90
  -7  10   2    5.80    7.20
   7  10  -2   17.90    5.00
  -7  10   2    0.20    6.10
  -7  10   2   21.70   12.30
  -7  10   2  -11.10   52.79
   7  10  -2    2.90    8.30
   7  10  -2   20.20    4.90
  -6 -10   2   55.19   28.10
   6 -10  -2  -16.50   50.19
   6  10  -2  -10.60   33.00
  -6  10   2   13.40   11.80
   6  10  -2   -3.30    4.20
   6  10  -2    1.30    8.60
   6  10  -2    2.50    4.60
  -6  10   2   62.79   48.80
  -6  10   2   -7.40    6.10
  -6  10   2    2.80    5.90
  -5 -10   2   35.30   34.70
   5 -10  -2   32.20   41.30
  -5  10   2    9.20   10.30
  -5  10   2    8.90    6.00
   5  10  -2   20.30    5.70
   5  10  -2   22.30    5.80
   5  10  -2   32.70   10.70
  -5  10   2   19.90    8.20
  -5  10   2   47.00   47.30
   4 -10  -2   26.20   49.70
  -4 -10   2   66.99   35.00
   4  10  -2   18.20    6.10
   4  10  -2   63.69   36.30
  -4  10   2   20.50    9.20
  -4  10   2    8.40   12.30
  -4  10   2   -7.00   45.10
   4  10  -2   19.30    6.20
  -4  10   2   17.90    7.60
  -3 -10   2  -10.00   30.80
   3 -10  -2   58.99   38.90
   3  10  -2   25.70    6.50
  -3  10   2   -9.40   43.30
   3  10  -2   19.10    6.30
   3  10  -2   25.80   39.20
  -3  10   2    9.60    7.50
  -3  10   2   23.50   11.20
  -3  10   2   14.20    6.40
   2 -10  -2   62.89   39.50
  -2 -10   2   34.70   35.60
   2  10  -2   48.30    9.50
   2  10  -2   19.70   43.40
  -2  10   2   54.39   14.90
  -2  10   2   41.70    8.20
   2  10  -2   43.70   12.40
   2  10  -2   35.00    7.70
  -2  10   2   38.50    9.30
  -1 -10   2   23.50   34.40
   1 -10  -2   74.69   35.30
   1  10  -2  -33.70   38.50
  -1  10   2  -31.00   38.70
   1  10  -2   27.90    7.40
  -1  10   2   34.50    7.30
   1  10  -2   30.40    8.40
  -1  10   2   16.40    7.60
  -1  10   2   27.30   11.20
   1  10  -2   65.19   12.30
   0 -10   2   44.10   53.59
   0 -10  -2   74.59   41.50
   0  10   2   52.19    8.10
   0  10  -2   54.39    9.10
   0  10  -2  -22.10   42.20
   0  10  -2   34.60   12.10
   0  10  -2   38.60    8.40
   0  10   2   38.80   42.00
   0  10   2   65.09   10.50
   1 -10   2   -4.60   34.40
  -1 -10  -2  -16.00   32.50
   1  10   2    7.20    5.30
  -1  10  -2    4.30    6.50
   1  10   2  -59.09   34.10
  -1  10  -2    3.40    9.20
  -1  10  -2  132.09   52.09
   1  10   2    5.10    6.40
  -1  10  -2   11.40    6.40
   2 -10   2  115.69   47.70
  -2 -10  -2   89.09   36.10
  -2  10  -2  120.09   13.10
   2  10   2  148.29   11.50
  -2  10  -2   66.49   50.99
   2  10   2  116.79   12.70
  -2  10  -2  119.79   18.20
  -2  10  -2  134.99   14.80
   2  10   2  154.28   42.00
  -3 -10  -2   84.89   34.50
   3  10   2   46.70    7.90
   3  10   2   43.60    6.80
   3  10   2   57.69   41.60
  -3  10  -2   26.70   12.50
  -3  10  -2   43.80   11.00
  -3  10  -2   24.10   42.60
  -3  10  -2   56.49   10.70
   4 -10   2  136.39   57.19
  -4 -10  -2  103.49   33.20
   4  10   2  156.98   12.10
  -4  10  -2   56.59   53.39
   4  10   2  103.69   38.00
  -4  10  -2  150.78   16.40
  -4  10  -2  149.49   15.70
   4  10   2  135.99   10.10
  -4  10  -2  173.38   21.90
   5 -10   2   97.99   53.89
   5  10   2   49.70   31.10
  -5  10  -2   66.29   15.10
  -5  10  -2   51.59   11.50
  -5  10  -2   28.20    8.30
   5  10   2   31.60    6.10
   5  10   2   39.50    5.70
  -5  10  -2   18.20   50.59
   6 -10   2  104.79   66.49
  -6 -10  -2   85.79   28.70
  -6  10  -2  197.98  111.39
  -6  10  -2  176.68   17.60
   6  10   2  192.88   37.60
  -6  10  -2  176.08   18.30
   6  10   2  174.18   11.50
  -6  10  -2  187.88   22.70
   6  10   2  178.38    9.80
   7 -10   2  219.08   66.79
  -7  10  -2   42.30   13.10
  -7  10  -2   37.90   10.20
  -7  10  -2   86.49   59.39
  -7  10  -2   56.29   12.70
   8 -10   2  329.17   86.99
  -8  10  -2  300.07   22.70
  -8  10  -2  303.07   22.00
  -8  10  -2  324.47   85.79
  -8  10  -2  300.67   26.90
  -9  10  -2   17.00    8.30
   9  10   2   11.60    5.20
  -9  10  -2   36.10   10.70
  -9  10  -2   10.70   12.50
 -10  10  -2  297.97   26.50
 -10  10  -2  197.58   23.10
 -10  10  -2  226.08   20.50
  10  10   2  255.67   14.80
 -11  10  -2   46.00   13.70
 -11  10  -2   26.70   10.60
 -11  10  -2   41.80   12.10
  11  10   2   39.30    7.00
 -12  10  -2  256.37   27.10
  12  10   2  319.67   16.90
 -12  10  -2  313.07   24.60
 -12  10  -2  299.87   23.10
 -13  10  -2   17.10   10.40
  13  10   2   10.70    5.60
 -13  10  -2   10.60    8.30
  11  11  -2   50.59    7.30
  11  11  -2   55.29   12.40
 -11  11   2   47.50   11.30
  10  11  -2  103.89   15.50
 -10  11   2  109.69   17.00
 -10  11   2   94.19   13.40
  -9  11   2   89.49   13.00
  -9  11   2  107.19   15.80
  -9  11   2   76.49   18.40
   9  11  -2   82.29   22.40
  -8 -11   2  116.69   35.90
   8  11  -2  105.69    8.70
  -8  11   2   82.09   18.40
  -8  11   2  120.09   15.20
   8  11  -2   67.49   39.70
   8  11  -2  105.49    9.10
  -8  11   2  108.79   13.40
   8  11  -2  111.99   16.10
  -7 -11   2  123.19   39.30
   7  11  -2  128.19   17.10
  -7  11   2  143.59   16.50
  -7  11   2  182.78   17.30
  -7  11   2  147.29   19.50
   7  11  -2  169.98   47.90
   7  11  -2  153.78   10.90
   7  11  -2  167.38   11.30
  -6 -11   2   67.19   38.70
  -6  11   2  112.39   18.00
  -6  11   2  147.99   16.60
   6  11  -2  125.49   10.90
   6  11  -2  127.29   10.80
   6  11  -2  158.38   49.40
  -6  11   2   81.49   21.20
   6  11  -2  119.99   17.00
  -5 -11   2  195.38   48.80
  -5  11   2  185.98   23.70
  -5  11   2  122.89   13.70
   5  11  -2  162.38   12.60
   5  11  -2  175.98   20.30
   5  11  -2  164.88   12.30
  -5  11   2  138.99   15.70
   5  11  -2   96.29   49.80
   4 -11  -2   73.59   61.99
   4  11  -2   69.09    8.80
  -4  11   2   78.39   11.50
  -4  11   2   60.69   15.00
   4  11  -2   54.19   51.49
   4  11  -2  100.69   10.80
  -4  11   2   81.49   12.60
   4  11  -2   85.79   14.90
   3 -11  -2   69.59   54.79
  -3 -11   2   71.49   47.40
  -3  11   2  195.58   15.90
   3  11  -2  190.28   14.70
  -3  11   2  126.49   19.10
  -3  11   2  164.48   17.50
   3  11  -2  139.99   52.69
   3  11  -2  208.58   14.80
   3  11  -2  172.98   20.50
  -3  11   2  179.08  103.79
   2 -11  -2   12.50   53.09
  -2 -11   2  117.89   48.10
  -2  11   2   80.19   15.60
   2  11  -2   86.69   10.70
   2  11  -2   87.19   11.10
  -2  11   2  112.79   13.20
  -2  11   2   57.69   58.29
  -2  11   2  118.69   14.60
   2  11  -2   81.69   15.90
  -1 -11   2  110.39   54.79
   1 -11  -2  106.49   52.99
   1  11  -2  180.78   15.30
  -1  11   2  127.59   18.30
   1  11  -2  163.08   19.60
  -1  11   2  150.28   15.50
  -1  11   2  180.08   14.50
   1  11  -2  128.89   57.89
   1  11  -2  200.08   15.80
  -1  11   2   80.09   50.49
   0 -11   2   34.80   54.39
   0 -11  -2   81.29   48.00
   0  11  -2  104.49   12.30
   0  11  -2    5.80   53.69
   0  11  -2  113.29   17.70
   0  11   2  127.09   12.50
   0  11   2   97.59   16.40
   0  11  -2  110.29   13.70
   0  11   2  105.19   12.80
   1 -11   2   93.19   65.49
  -1 -11  -2   94.99   47.50
  -1  11  -2   75.99   10.80
   1  11   2   75.29   10.60
   1  11   2   23.30   44.90
  -1  11  -2    6.50   75.79
   1  11   2   65.39   14.20
   1  11   2   51.79   14.20
  -1  11  -2   73.99   11.10
  -1  11  -2  103.59   17.00
  -2 -11  -2   -5.10   41.70
   2 -11   2   14.10   56.49
  -2  11  -2  101.89   13.50
  -2  11  -2  102.49   12.40
   2  11   2  109.29   11.10
  -2  11  -2   75.89   64.29
   2  11   2  117.29   12.20
  -2  11  -2  140.29   19.50
  -3 -11  -2  185.08   46.50
   3  11   2   98.59   47.70
  -3  11  -2  194.28   18.10
  -3  11  -2  189.58   17.40
   3  11   2  151.68   11.80
   3  11   2  153.58   13.70
  -3  11  -2  141.79   19.30
   4 -11   2   -0.50   59.99
  -4 -11  -2   16.70   35.60
  -4  11  -2   24.80   12.20
   4  11   2  -10.60   40.50
   4  11   2   14.20    6.00
  -4  11  -2   17.80    8.80
  -4  11  -2   17.40    9.70
   4  11   2   12.50    5.00
  -5 -11  -2    4.20   30.60
   5  11   2   21.20    5.10
  -5  11  -2   15.60    7.80
   5  11   2   29.30   38.60
  -5  11  -2   23.40    9.20
   5  11   2   28.70    6.00
  -5  11  -2   37.30   14.70
  -6  11  -2   88.69   15.10
   6  11   2   62.59    7.10
   6  11   2   84.49    8.00
   6  11   2   23.90   35.80
  -6  11  -2   43.00   21.80
  -6  11  -2   83.59   14.70
  -7  11  -2   19.80    9.50
  -7  11  -2   29.50   11.40
  -7  11  -2   18.70   10.70
  -8  11  -2    5.80   11.60
  -8  11  -2    4.50   10.10
  -8  11  -2   -9.40    7.20
  -9  11  -2   26.80   13.40
  -9  11  -2   17.00    9.90
  -9  11  -2   18.50    8.30
   9  11   2   25.20    6.20
   5  12  -2   12.10    6.00
   5  12  -2   12.70   10.50
  -5  12   2    7.50    8.80
  -5  12   2   24.30   13.00
   5  12  -2   13.30    6.20
  -5  12   2   19.40    7.60
  -4  12   2    0.30    7.50
   4  12  -2    9.40   10.50
   4  12  -2    1.30    5.70
  -4  12   2    5.10    6.80
   4  12  -2   -2.00    5.50
  -4  12   2    7.20   12.50
   3  12  -2   13.30    8.30
   3  12  -2   10.40   10.80
  -3  12   2   40.00   11.10
   3  12  -2   24.20   10.40
  -3  12   2   34.70   14.60
  -3  12   2   21.30    8.20
   2  12  -2   -1.80   10.30
  -2  12   2   17.00    7.50
  -2  12   2   12.10   11.80
   2  12  -2   19.20   11.40
   2  12  -2    1.80    6.40
  -2  12   2   22.70   10.00
  -1  12   2   43.90   23.70
   1  12  -2   31.90    8.80
  -1  12   2   47.00   10.70
   1  12  -2   45.70   14.10
  -1  12   2   16.00    7.00
   1  12  -2   16.10    8.10
   0  12   2    4.40   12.80
   0  12  -2    3.80   10.70
   0  12  -2   -0.30    7.40
   0  12   2   -1.50    8.80
   0  12  -2    1.80    6.80
   0  12   2    8.80    6.20
   1  12   2   76.59   12.80
   1  12   2   60.99   15.50
   1  12   2   68.39    9.30
  -1  12  -2   76.49   17.50
  -1  12  -2   61.69   11.40
  -1  12  -2   65.89   12.00
   2  12   2    9.40    5.90
   2  12   2    6.60    6.90
   2  12   2    9.00   12.10
  -2  12  -2    2.50   15.10
  -2  12  -2  -11.30    6.00
  -2  12  -2    4.80    8.40
   3  12   2  120.09   12.30
  -3  12  -2  114.69   14.50
   3  12   2  133.29   20.20
  -3  12  -2  103.79   17.80
   3  12   2  125.99   11.60
  -3  12  -2  131.49   14.60
  -4 -12  -2  -41.40   54.09
   4  12   2   11.90    4.90
   4  12   2   12.70    6.10
  -4  12  -2    8.70   12.40
   4  12   2    6.00   12.50
  -4  12  -2   14.90    8.20
  -4  12  -2    4.90    9.70
 -24   0   3   -1.20    4.60
 -24   0   3   -2.10    5.60
 -23   0   3   -8.00    4.70
 -23   0   3    7.70    5.00
 -22   0   3   -6.90    5.10
 -22   0   3    5.60    6.70
 -22   0   3    5.80    4.90
 -21   0   3   -1.80    4.10
 -21   0   3   -4.40    5.10
 -21   0   3   -7.30    4.50
 -20   0   3   -2.10    4.10
  20   0  -3    2.50    5.00
 -20   0   3    3.20    5.70
 -20   0   3   -1.50    4.70
 -19   0   3   11.90    6.40
 -19   0   3    7.30    5.10
 -19   0   3    3.40    4.50
  19   0  -3   10.10    5.80
  19   0  -3   -3.80    6.40
 -19   0   3   -0.90   33.50
  18   0  -3   11.70   25.90
 -18   0   3    4.00   29.10
  18   0  -3   -2.60    4.00
 -18   0   3    0.60    4.30
 -18   0   3   -0.50    3.80
  18   0  -3    1.90    6.80
 -17   0   3   93.69   33.90
  17   0  -3  102.09   13.20
  17   0  -3  103.19   10.70
 -17   0   3   87.49    9.50
 -17   0   3   94.29    9.00
 -16   0   3   16.30   21.50
 -16   0   3    3.90    3.80
 -16   0   3    1.00    4.00
  16   0  -3   -3.90   22.10
 -15   0   3  413.26   53.79
 -15   0   3  371.36   16.20
  15   0  -3  374.16   19.90
 -15   0   3  364.96   16.70
  15   0  -3  347.67   16.50
  15   0  -3  304.67   50.99
  14   0  -3   23.00   19.90
  14   0  -3   40.50    5.90
 -13   0   3   73.99   24.40
  13   0  -3   71.29    8.70
 -13   0   3   68.89    7.40
  13   0  -3   82.29    7.60
  13   0  -3   50.09   24.30
 -13   0   3   71.79    6.90
  12   0  -3    4.60    3.10
  12   0  -3   20.40   15.70
 -12   0   3  -14.00   15.40
 -12   0   3    1.50    2.90
  11   0  -3  833.62   32.70
 -11   0   3  903.41   66.49
 -11   0   3  888.21   30.60
 -11   0   3  914.71   30.00
  11   0  -3  915.41   30.30
  11   0  -3  980.10   67.39
 -10   0   3    9.60   11.80
  10   0  -3    1.30   11.80
 -10   0   3    1.80    3.20
 -10   0   3    4.20    3.00
  10   0  -3    1.30    2.80
  10   0  -3    2.90    3.70
  -9   0   3 1159.48   36.90
   9   0  -3 1199.38   70.59
   9   0  -3 1197.68   38.60
   9   0  -3 1186.98   37.20
  -9   0   3 1130.69   37.80
  -9   0   3 1160.88   69.79
  -8   0   3    2.70    2.20
   8   0  -3    0.90    2.90
   8   0  -3    1.70    9.30
  -8   0   3   -0.70    2.30
  -8   0   3    3.90    8.90
   8   0  -3    3.30    2.30
  -7   0   3 3848.52  113.59
   7   0  -3 3979.10  114.19
  -7   0   3 3448.85  114.39
  -7   0   3 3927.71  147.99
   7   0  -3 3956.40  113.39
   7   0  -3 4131.59  150.58
  -6   0   3    0.60    2.00
  -6   0   3   10.00    7.60
   6   0  -3   -5.80    6.90
  -6   0   3    2.00    1.60
   6   0  -3   -0.40    1.50
   5   0  -3 2502.45   77.69
   5   0  -3 2782.12  104.89
  -5   0   3 2683.73  103.39
  -5   0   3 2756.12   78.29
  -5   0   3 2589.54   77.69
  -4   0   3    0.00    1.10
   4   0  -3    1.50    1.30
  -4   0   3   -4.10    4.20
   3   0  -3 6216.98  195.88
  -3   0   3 5917.21  194.28
   2   0  -3    3.50    3.50
  -2   0   3    1.00    3.50
   2   0  -3   -0.30    0.80
  -2   0   3    1.50    0.90
   1   0  -3 4961.00  158.38
   0   0   3   -3.00    2.30
   0   0  -3    3.50    3.20
   0   0   3    0.70    0.70
   0   0   3    0.50    0.90
   0   0  -3   -0.70    0.70
   1   0   3 1901.11   67.79
  -1   0  -3 1807.92   53.99
   1   0   3 1834.12   54.19
  -1   0  -3 1787.32   53.69
  -1   0  -3 1943.41   68.29
   1   0   3 1800.02   53.69
  -2   0  -3    0.90    1.20
   2   0   3    0.70    1.30
   2   0   3    1.60    1.40
  -2   0  -3    1.90    1.40
  -2   0  -3   10.50    6.00
  -3   0  -3 3461.45  104.49
   3   0   3 3526.95  104.79
   3   0   3 3655.13  104.19
  -3   0  -3 3802.02  126.29
   3   0   3 3674.93  124.09
  -3   0  -3 3414.96  103.79
  -4   0  -3    0.90    2.20
  -4   0  -3    3.50    2.30
   4   0   3    1.20    1.80
  -4   0  -3    4.80    7.00
   4   0   3    6.90    7.00
   4   0   3    2.80    2.30
  -5   0  -3 6784.72  208.98
   5   0   3 7476.15  236.88
   5   0   3 7265.07  209.88
  -5   0  -3 7534.55  241.18
  -5   0  -3 6858.81  208.18
   5   0   3 7474.65  208.88
  -6   0  -3    0.80    2.20
   6   0   3    5.50    8.30
  -6   0  -3   17.60   10.40
   6   0   3   -2.50    2.40
  -6   0  -3   -1.50    2.20
  -6   0  -3   -0.70    2.10
  -7   0  -3 4540.85  124.99
  -7   0  -3 4455.65  164.68
   7   0   3 4285.67  157.98
   7   0   3 4204.08  126.69
  -7   0  -3 3973.50  124.29
  -7   0  -3 4120.09  125.39
  -8   0  -3   -0.30    2.80
   8   0   3   -0.10    9.20
  -8   0  -3   -0.40    2.50
  -8   0  -3    2.30    3.00
  -8   0  -3   -5.70   10.70
   8   0   3   -2.00    3.70
  -9   0  -3 1535.75   49.99
  -9   0  -3 1574.74   51.19
  -9   0  -3 1668.03   50.59
   9   0   3 1650.03   53.19
  -9   0  -3 1670.93   90.89
   9   0   3 1643.74   83.69
 -10   0  -3   -1.40    3.40
 -10   0  -3   -5.20   18.60
 -10   0  -3    1.70    3.10
  10   0   3   -1.10    4.00
  10   0   3   -7.10   11.40
 -10   0  -3    3.00    2.90
 -11   0  -3 3014.90  142.89
 -11   0  -3 3068.59   89.99
 -11   0  -3 2873.71   89.39
  11   0   3 3028.60   93.29
 -11   0  -3 2923.31   90.69
  11   0   3 2939.41  132.39
 -12   0  -3   -0.10    3.70
 -12   0  -3   -7.80    3.40
  12   0   3   -4.70   14.70
 -12   0  -3   -0.50    3.10
  12   0   3   -3.80    4.60
 -12   0  -3   -1.00   19.10
 -13   0  -3 1050.69   37.00
 -13   0  -3 1140.29   84.99
 -13   0  -3 1061.09   36.00
 -13   0  -3 1034.80   35.70
  13   0   3 1026.30   40.00
  13   0   3 1107.29   75.99
 -14   0  -3    3.40    4.10
 -14   0  -3    0.80    4.10
  14   0   3    3.30   19.00
 -14   0  -3    6.20    4.40
  14   0   3   -4.00    5.30
 -14   0  -3   29.30   22.80
  15   0   3 1444.96   96.09
 -15   0  -3 1327.77   45.50
 -15   0  -3 1378.86   46.10
 -15   0  -3 1372.46   47.30
 -15   0  -3 1316.97   99.69
  15   0   3 1459.25   51.89
  16   0   3   -6.70    6.30
 -16   0  -3   -5.70    4.20
  16   0   3  -30.30   22.70
 -16   0  -3  -41.50   25.70
 -16   0  -3   -5.70    4.00
 -16   0  -3    0.50    4.70
 -17   0  -3  315.17   26.60
  17   0   3  356.26   22.80
 -17   0  -3  310.97   56.59
  17   0   3  338.27   55.89
 -17   0  -3  338.07   17.00
 -18   0  -3   -8.20    3.80
 -18   0  -3    0.90    5.80
 -18   0  -3   -0.10    5.20
  18   0   3   -5.40    6.50
 -19   0  -3  316.67   16.70
 -19   0  -3  295.47   23.60
  19   0   3  343.47   40.50
 -19   0  -3  298.37   17.50
 -20   0  -3   -6.30    4.20
 -20   0  -3    5.70    5.90
  20   0   3    0.80    8.40
 -20   0  -3    2.80    5.60
 -21   0  -3  231.08   19.90
 -21   0  -3  244.68   16.40
  21   0   3  212.18   22.40
 -21   0  -3  203.38   14.00
 -22   0  -3    2.70    6.30
 -22   0  -3    4.80    5.10
  22   0   3    3.50    8.70
  23   0   3   -3.20    9.00
 -23   0  -3   -2.50    4.80
 -23   0  -3    7.00    6.30
 -24  -1   3  114.39   11.30
 -24  -1   3  124.19   10.50
 -24   1   3  119.79   13.70
 -24   1   3  112.99   12.10
 -23  -1   3  498.05   22.30
 -23  -1   3  477.05   21.10
 -23   1   3  527.05   26.40
 -23   1   3  477.25   23.20
 -23   1   3  506.45   24.70
 -22  -1   3  170.78   12.00
 -22  -1   3  167.28   11.60
 -22  -1   3  165.58   13.40
 -22   1   3  152.78   15.90
 -22   1   3  137.29   12.60
 -22   1   3  168.58   14.50
 -21  -1   3  416.16   19.00
 -21  -1   3  412.16   18.50
 -21  -1   3  387.86   19.90
 -21   1   3  432.86   21.90
 -21   1   3  441.76   22.90
  21   1  -3  388.56   24.50
 -21   1   3  411.06   20.50
 -20  -1   3  245.68   13.40
 -20  -1   3  263.97   14.00
  20  -1  -3  241.68   16.20
 -20  -1   3  253.67   15.20
 -20   1   3  207.28   25.00
 -20   1   3  237.08   17.20
  20   1  -3  240.78   19.20
 -20   1   3  229.88   15.10
 -19  -1   3 1172.58   40.60
 -19  -1   3 1252.97   42.00
  19  -1  -3 1153.68   42.80
 -19  -1   3 1168.38  106.29
  19  -1  -3 1167.68  193.18
 -19   1   3  999.30  103.59
  19   1  -3 1197.98   41.20
 -19   1   3 1216.98   42.50
 -19   1   3 1236.58   44.20
  19   1  -3 1188.48   45.60
 -19   1   3 1201.98   43.50
 -18  -1   3  328.37   15.60
 -18  -1   3  336.87   15.10
 -18  -1   3  260.97   50.39
  18  -1  -3  314.97   17.40
  18  -1  -3  296.97   61.79
 -18   1   3  310.37   17.90
 -18   1   3  339.47   65.49
 -18   1   3  323.77   17.00
  18   1  -3  370.16   56.79
  18   1  -3  322.97   20.00
 -17  -1   3 1371.26   45.20
 -17  -1   3 1374.86   44.80
  17  -1  -3 1554.24  127.19
 -17  -1   3 1365.16   97.39
  17  -1  -3 1290.17   47.00
 -17   1   3 1403.86   48.30
  17   1  -3 1385.26   49.20
 -17   1   3 1357.06   46.80
  17   1  -3 1411.56   95.39
  17   1  -3 1374.26   45.60
 -17   1   3 1470.65  111.79
  16  -1  -3  368.36   22.50
 -16  -1   3  396.16   16.80
  16  -1  -3  402.36   19.00
  16  -1  -3  355.96   59.59
 -16  -1   3  369.46   51.29
 -16  -1   3  413.26   16.60
  16   1  -3  408.16   54.09
  16   1  -3  410.36   20.70
  16   1  -3  395.16   17.20
 -16   1   3  434.26   61.29
 -16   1   3  387.36   19.30
 -16   1   3  397.26   18.40
  15  -1  -3  728.43   27.90
 -15  -1   3  720.33   25.80
  15  -1  -3  690.73   31.10
  15  -1  -3  588.54   68.69
 -15  -1   3  802.02   67.49
 -15  -1   3  738.33   25.70
 -15   1   3  761.02   27.70
  15   1  -3  740.23   64.29
 -15   1   3  717.13   74.19
  15   1  -3  735.83   26.40
 -15   1   3  728.23   28.80
  15   1  -3  755.62   29.30
  14  -1  -3  115.09   34.00
  14  -1  -3   91.59    9.00
  14  -1  -3   73.79    9.90
 -14  -1   3  101.69   28.40
 -14  -1   3   71.09    6.90
 -14  -1   3   66.59    6.40
 -14   1   3   82.09    9.50
 -14   1   3   66.49   31.00
  14   1  -3   71.39    8.60
  14   1  -3   59.99   24.80
 -14   1   3   82.79    8.90
  14   1  -3   68.19    7.30
  13  -1  -3 1268.67   90.39
 -13  -1   3 1292.47   40.50
  13  -1  -3 1257.97   42.50
  13  -1  -3 1234.68   45.20
 -13  -1   3 1285.97   79.79
 -13  -1   3 1311.67   40.50
  13   1  -3 1250.87   43.00
  13   1  -3 1312.47   80.99
 -13   1   3 1275.77   91.79
  13   1  -3 1254.57   40.90
 -13   1   3 1246.78   42.00
 -13   1   3 1277.87   43.60
 -12  -1   3  213.98   10.10
  12  -1  -3  230.78   43.50
  12  -1  -3  202.88   11.60
  12  -1  -3  202.88   14.50
 -12  -1   3  205.78   34.70
 -12  -1   3  225.58   10.10
  12   1  -3  215.78   12.30
  12   1  -3  208.98   10.60
 -12   1   3  252.77   47.70
  12   1  -3  254.57   38.90
 -12   1   3  225.28   13.10
 -12   1   3  226.48   11.70
 -11  -1   3 1713.13   52.69
  11  -1  -3 1686.13   99.69
  11  -1  -3 1723.73   54.69
  11  -1  -3 1723.73   57.09
 -11  -1   3 1698.53   88.69
 -11  -1   3 1752.22   52.69
 -11   1   3 1761.92   54.49
 -11   1   3 1798.22  103.79
  11   1  -3 1703.53   54.29
 -11   1   3 1745.73   55.79
  11   1  -3 1704.33   53.09
 -10  -1   3  787.02   53.19
  10  -1  -3  719.83   59.39
 -10  -1   3  755.72   24.40
 -10  -1   3  714.93   24.30
  10  -1  -3  734.93   26.20
 -10   1   3  727.33   27.40
 -10   1   3  762.82   26.10
 -10   1   3  715.63   61.19
  10   1  -3  757.52   25.90
  10   1  -3  776.52   53.39
  10   1  -3  751.42   24.80
  -9  -1   3 2103.39   61.09
  -9  -1   3 2091.89   92.89
  -9  -1   3 2023.60   60.99
   9  -1  -3 2024.40   62.89
   9  -1  -3 1981.80  104.29
  -9   1   3 2003.60   63.99
   9   1  -3 2139.29   95.29
   9   1  -3 2040.20   62.09
   9   1  -3 2066.59   61.49
  -9   1   3 2005.30  105.79
  -9   1   3 2039.90   62.69
  -8  -1   3  253.37    9.50
   8  -1  -3  250.57   11.30
   8  -1  -3  256.17   33.10
  -8  -1   3  252.67    9.60
  -8  -1   3  257.17   26.30
  -8   1   3  257.47   33.90
  -8   1   3  260.07   12.80
  -8   1   3  248.58   11.10
   8   1  -3  242.48    9.90
   8   1  -3  228.68   26.10
   8   1  -3  254.07   10.60
   7  -1  -3 1888.61   57.59
  -7  -1   3 1850.11   55.59
   7  -1  -3 1897.81   93.99
  -7  -1   3 1910.41   81.39
  -7  -1   3 1870.41   55.89
   7   1  -3 1840.52   56.19
  -7   1   3 1875.01   58.99
   7   1  -3 1940.31   82.79
  -7   1   3 1965.60   94.89
  -7   1   3 1891.41   57.49
   7   1  -3 1931.01   56.29
  -6  -1   3  144.29    5.50
   6  -1  -3  144.99    7.40
  -6  -1   3  148.09    6.00
  -6  -1   3  160.18   18.30
   6  -1  -3  157.78   27.40
  -6   1   3  158.28   26.90
   6   1  -3  161.98    6.30
  -6   1   3  132.79    8.80
  -6   1   3  126.09    7.00
   6   1  -3  149.09    6.30
   6   1  -3  139.49   18.40
   5  -1  -3  543.65   18.40
   5  -1  -3  584.24   41.90
  -5  -1   3  575.24   33.40
  -5  -1   3  522.95   17.00
   5   1  -3  568.94   33.90
   5   1  -3  532.05   17.20
  -5   1   3  535.85   18.20
   4  -1  -3   30.40   11.10
  -4  -1   3   39.10    2.70
   4  -1  -3   37.70    3.60
  -4  -1   3   41.60    9.60
  -4   1   3   36.20    3.50
   4   1  -3   35.30    2.70
   4   1  -3   39.90    9.60
  -4   1   3   37.70   11.70
   3  -1  -3  578.24   36.50
  -3  -1   3  558.44   17.30
  -3   1   3  562.74   36.00
  -3   1   3  567.24   18.00
   3   1  -3  584.24   29.90
   3   1  -3  541.65   17.30
   3   1  -3  547.85   31.10
  -2  -1   3  359.16   11.20
   2  -1  -3  378.96   12.10
  -2  -1   3  363.06   11.60
   2   1  -3  349.47   10.90
   2   1  -3  369.76   22.60
  -2   1   3  376.96   26.20
   2   1  -3  343.37   11.60
  -1  -1   3  997.50   30.20
  -1  -1   3 1017.20   30.20
   1  -1  -3 1054.59   30.30
   1   1  -3  991.60   30.20
  -1   1   3 1035.20   30.20
   1   1  -3  966.90   30.00
  -1   1   3 1046.20   46.20
   1   1  -3  977.80   43.90
   0  -1  -3  119.49    4.40
   0  -1   3  111.69    5.10
   0  -1   3  112.29    5.40
   0  -1   3  112.09   13.30
   0   1  -3  113.59    5.00
   0   1  -3  105.79    5.00
   0   1   3  126.89   12.50
   0   1   3  114.29    4.40
   0   1  -3  112.49   13.30
  -1  -1  -3  125.69   11.10
  -1  -1  -3  101.09   11.00
   1  -1   3  122.19    5.80
   1  -1   3  107.49   14.20
   1  -1   3  129.09    6.30
   1   1   3  114.09    4.40
  -1   1  -3  111.49    5.60
  -1   1  -3  116.89   15.40
   2  -1   3  889.21   27.10
  -2  -1  -3  838.72   39.20
  -2  -1  -3  761.32   25.30
   2  -1   3  863.51   45.90
   2  -1   3  897.81   26.50
   2   1   3  796.02   34.50
   2   1   3  790.42   24.60
  -2   1  -3  823.72   26.50
  -2   1  -3  876.11   26.30
  -2   1  -3  805.92   45.80
   2   1   3  786.42   25.50
   3  -1   3   57.89    5.90
   3  -1   3   60.19    6.20
   3  -1   3   56.39   15.40
  -3  -1  -3   47.30    3.70
  -3  -1  -3   60.99   10.20
   3   1   3   56.19    3.50
  -3   1  -3   49.10    4.80
   3   1   3   43.30    8.20
   3   1   3   44.80    3.80
  -3   1  -3   49.60    5.00
  -4  -1  -3  408.46   25.30
   4  -1   3  431.96   16.10
  -4  -1  -3  353.36   13.90
   4  -1   3  399.76   33.70
   4  -1   3  413.36   15.10
   4   1   3  390.66   23.40
   4   1   3  410.96   13.20
  -4   1  -3  391.96   15.10
  -4   1  -3  409.36   14.70
  -4   1  -3  399.86   34.40
   4   1   3  395.46   14.20
   5  -1   3  119.59    7.40
  -5  -1  -3  109.89   15.20
   5  -1   3  118.49   22.20
  -5  -1  -3  102.69    5.90
  -5   1  -3  101.19    7.00
  -5   1  -3  101.79    6.70
   5   1   3  109.39    6.30
   5   1   3  114.39   14.20
  -5   1  -3  106.89   21.90
   5   1   3  113.39    5.60
  -6  -1  -3  447.76   31.40
  -6  -1  -3  383.16   14.70
   6  -1   3  401.26   17.70
   6  -1   3  433.66   37.90
  -6  -1  -3  439.76   14.10
  -6   1  -3  459.95   40.80
  -6   1  -3  406.46   15.60
  -6   1  -3  395.16   16.20
   6   1   3  389.86   27.40
  -6   1  -3  391.66   15.50
   6   1   3  385.06   15.30
   6   1   3  415.66   14.30
   7  -1   3  110.99   25.20
   7  -1   3   95.39    8.90
  -7  -1  -3  105.99    6.00
  -7  -1  -3  113.99   20.70
  -7  -1  -3   89.39    6.30
  -7   1  -3  102.89    7.60
   7   1   3  125.69   18.10
   7   1   3  108.29   13.20
  -7   1  -3  107.59    7.60
  -7   1  -3   93.09   25.30
  -7   1  -3   91.49    7.60
  -8  -1  -3  487.45   18.40
   8  -1   3  481.15   44.70
  -8  -1  -3  533.95   17.60
  -8  -1  -3  466.05   16.90
  -8  -1  -3  522.35   40.10
   8  -1   3  507.95   21.50
   8   1   3  520.35   36.50
  -8   1  -3  492.65   19.10
  -8   1  -3  543.95   50.49
  -8   1  -3  523.15   20.10
   8   1   3  505.45   19.60
  -8   1  -3  522.65   19.50
   9  -1   3   -1.90    3.90
  -9  -1  -3    2.60   10.30
  -9  -1  -3    7.60    2.60
   9  -1   3    9.30   13.50
  -9  -1  -3    4.80    2.60
  -9  -1  -3    0.90    2.50
   9   1   3    4.60    4.00
  -9   1  -3    1.30   14.40
  -9   1  -3    0.10    3.40
   9   1   3   10.40   10.70
  -9   1  -3    5.90    3.50
  -9   1  -3    6.90    3.70
 -10  -1  -3  535.75   19.30
 -10  -1  -3  575.54   20.90
 -10  -1  -3  593.94   19.90
  10  -1   3  620.84   53.29
 -10  -1  -3  578.54   54.99
  10  -1   3  551.44   24.50
  10   1   3  573.94   43.10
  10   1   3  560.54   22.70
 -10   1  -3  517.15   54.89
 -10   1  -3  504.45   23.30
 -10   1  -3  570.64   22.50
 -10   1  -3  545.95   21.50
 -11  -1  -3   81.89    7.40
  11  -1   3   81.49   26.00
 -11  -1  -3   92.59    6.80
 -11  -1  -3   86.09   25.40
  11  -1   3   86.49   10.20
 -11  -1  -3   68.99    6.50
  11   1   3   90.79   21.50
 -11   1  -3   90.39    9.00
 -11   1  -3   26.50   22.50
 -11   1  -3   82.89    8.80
 -11   1  -3   88.49    8.50
  11   1   3   85.89    9.40
 -12  -1  -3  605.24   54.29
 -12  -1  -3  538.25   20.00
 -12  -1  -3  564.74   20.40
  12  -1   3  593.14   26.40
  12  -1   3  560.14   57.09
 -12  -1  -3  563.64   21.60
 -12   1  -3  468.45   58.79
 -12   1  -3  545.05   22.20
 -12   1  -3  580.04   22.60
  12   1   3  465.65   44.00
 -12   1  -3  560.64   23.20
  12   1   3  553.14   24.20
 -13  -1  -3  812.22   27.20
 -13  -1  -3  749.23   26.60
 -13  -1  -3  853.81   65.89
  13  -1   3  755.62   32.90
 -13  -1  -3  770.12   28.20
  13  -1   3  719.33   67.39
 -13   1  -3  747.63   76.09
 -13   1  -3  795.52   29.30
  13   1   3  762.02   58.49
 -13   1  -3  797.42   30.20
 -13   1  -3  793.92   29.20
  13   1   3  780.12   31.40
 -14  -1  -3  439.36   17.20
  14  -1   3  364.66   53.79
 -14  -1  -3  426.26   17.00
 -14  -1  -3  411.26   18.10
 -14  -1  -3  373.36   50.59
  14  -1   3  415.16   23.30
  14   1   3  422.86   21.60
 -14   1  -3  439.56   63.59
 -14   1  -3  420.16   20.00
 -14   1  -3  383.06   18.80
 -14   1  -3  407.66   19.20
  14   1   3  469.45   47.90
 -15  -1  -3   27.30    5.50
  15  -1   3   41.80   29.20
 -15  -1  -3   30.30    5.40
  15  -1   3   52.79   11.10
 -15  -1  -3   33.40    5.50
 -15  -1  -3   31.30   27.10
 -15   1  -3   29.40    6.90
 -15   1  -3   29.60   31.20
 -15   1  -3   39.00    7.50
  15   1   3   49.20    9.20
 -15   1  -3   23.70    6.30
 -16  -1  -3  707.03   25.10
 -16  -1  -3  683.33   25.10
  16  -1   3  687.13   75.79
 -16  -1  -3  600.64   66.19
 -16  -1  -3  640.14   26.40
  16  -1   3  691.53   33.00
  16   1   3  709.63   31.50
  16   1   3  664.83   62.99
 -16   1  -3  632.24   90.39
 -16   1  -3  689.73   27.40
 -16   1  -3  674.33   32.90
 -17  -1  -3  590.64   22.30
  17  -1   3  578.64   30.60
 -17  -1  -3  517.15   23.40
 -17  -1  -3  514.75   63.79
 -17  -1  -3  578.74   22.10
  17  -1   3  520.05   73.69
 -17   1  -3  575.84   25.60
 -17   1  -3  573.44   24.70
 -17   1  -3  578.04   24.70
  17   1   3  562.04   28.70
 -17   1  -3  611.14   81.79
  17   1   3  451.15   66.99
  18  -1   3  439.66   34.70
 -18  -1  -3  375.06   19.20
 -18  -1  -3  410.76   17.80
 -18   1  -3  385.06   20.10
 -18   1  -3  385.06   20.10
  18   1   3  451.15   25.50
 -18   1  -3  405.36   21.20
 -19  -1  -3  189.28   12.00
  19  -1   3  193.88   20.40
 -19  -1  -3  189.28   12.20
 -19  -1  -3  179.08   13.30
 -19   1  -3  170.38   14.80
 -19   1  -3  180.08   13.60
 -19   1  -3  172.68   14.10
  19   1   3  203.18   19.10
 -20  -1  -3  548.45   24.40
  20  -1   3  544.95   32.60
 -20  -1  -3  552.64   22.20
 -20  -1  -3  527.65   22.10
 -20   1  -3  560.74   25.20
 -20   1  -3  550.14   24.80
 -20   1  -3  520.75   26.00
  20   1   3  504.45   29.90
 -21  -1  -3  295.87   17.10
  21  -1   3  264.07   24.60
 -21  -1  -3  263.77   14.80
 -21   1  -3  282.17   17.30
  21   1   3  265.17   22.90
 -21   1  -3  269.57   18.60
 -21   1  -3  278.07   17.90
 -22  -1  -3  463.55   22.10
 -22  -1  -3  437.26   19.20
  22  -1   3  356.96   29.50
 -22   1  -3  427.06   23.70
  22   1   3  418.86   28.90
 -22   1  -3  390.56   21.30
 -24  -2   3   41.40    6.10
 -24  -2   3   27.90    9.50
 -24   2   3   61.89   11.80
 -24   2   3   52.79    9.00
 -24   2   3   39.20   10.10
 -23  -2   3    3.90    4.30
 -23  -2   3   11.40    4.70
 -23   2   3   -9.90    6.80
 -23   2   3   15.30    7.40
 -23   2   3    4.40    5.60
 -22  -2   3   77.49    7.90
 -22  -2   3   82.59    8.70
 -22   2   3  119.39   14.70
  22   2  -3   92.99   13.40
 -22   2   3   78.19   11.60
 -22   2   3   69.69    9.90
 -21  -2   3    1.80    3.70
 -21  -2   3    9.70    4.60
 -21  -2   3    0.30    3.70
 -21   2   3    8.30    7.10
 -21   2   3   -4.40    5.30
 -21   2   3    6.70    5.40
  21   2  -3   -3.10    7.00
 -20  -2   3   21.50    5.50
 -20  -2   3    8.30    4.20
 -20  -2   3   13.40    4.90
 -20   2   3    9.20    7.00
  20   2  -3    6.80    6.60
 -20   2   3    9.80    5.50
 -20   2   3    9.70    6.70
  19  -2  -3   14.30    6.10
 -19  -2   3    6.60    4.60
 -19  -2   3    6.50    3.90
  19  -2  -3  -24.50   47.00
 -19  -2   3   10.00    4.00
 -19   2   3   -0.70    5.00
 -19   2   3    7.40    6.30
 -19   2   3   -7.50   35.40
  19   2  -3    5.80    4.50
  19   2  -3   -3.00    6.20
 -19   2   3    0.10    5.90
 -18  -2   3   24.70    5.60
 -18  -2   3   13.60    4.10
  18  -2  -3   13.90    6.60
 -18  -2   3  -19.80   23.60
 -18  -2   3    9.40    3.80
  18  -2  -3  -26.70   30.50
  18   2  -3   13.30   24.70
  18   2  -3   15.60    4.90
 -18   2   3    7.60    5.40
  18   2  -3   25.50    7.40
 -18   2   3    5.50    6.20
 -18   2   3  -31.70   34.20
  17  -2  -3   28.10    6.30
 -17  -2   3   20.80    4.40
  17  -2  -3   60.79   33.40
 -17  -2   3   24.40    4.30
  17   2  -3   23.70    5.00
 -17   2   3   22.10    7.50
 -17   2   3    7.10   31.20
  17   2  -3   31.90   24.10
 -17   2   3   22.20    6.30
  17   2  -3   29.30    7.00
  16  -2  -3   69.49   35.50
 -16  -2   3   53.99    6.30
 -16  -2   3   63.29    6.10
 -16  -2   3   71.99   25.90
 -16   2   3   51.19    7.50
 -16   2   3   52.09    9.60
 -16   2   3    9.50   30.80
  16   2  -3   79.49    9.30
  16   2  -3   72.09    7.20
  16   2  -3   37.60   21.90
 -15  -2   3  162.28    9.10
 -15  -2   3  162.18   32.20
 -15  -2   3  168.98    8.90
  15  -2  -3  197.88   13.10
  15  -2  -3  175.78   46.70
 -15   2   3  171.18   12.20
  15   2  -3  128.29   29.40
 -15   2   3  174.48   14.40
  15   2  -3  195.28   12.70
 -15   2   3  149.79   44.50
  15   2  -3  183.48   10.10
 -14  -2   3  237.38   10.20
  14  -2  -3  217.18   13.40
 -14  -2   3  244.98   37.80
 -14  -2   3  217.08   10.20
  14   2  -3  216.98   36.00
  14   2  -3  228.38   11.00
  14   2  -3  230.78   19.90
 -14   2   3  235.88   15.50
 -14   2   3  229.58   13.40
 -14   2   3  276.57   54.69
 -13  -2   3   31.70   16.30
 -13  -2   3   28.20    3.80
  13  -2  -3   52.99    7.10
 -13  -2   3   26.80    3.70
  13   2  -3   27.00    5.40
 -13   2   3   23.80   26.80
  13   2  -3   10.40   17.20
 -13   2   3   38.90    6.30
  13   2  -3   32.70    4.60
 -12  -2   3  380.06   13.50
  12  -2  -3  358.86   16.80
 -12  -2   3  368.16   13.40
 -12  -2   3  300.57   33.70
 -12   2   3  359.86   16.60
  12   2  -3  374.76   14.20
  12   2  -3  332.07   36.70
 -12   2   3  382.26   19.00
 -12   2   3  282.97   51.79
  12   2  -3  398.16   15.60
 -11  -2   3  103.09    5.80
  11  -2  -3  144.79    9.70
 -11  -2   3   94.99    5.60
 -11   2   3  123.69    9.10
  11   2  -3   97.39    6.40
  11   2  -3  111.19   23.20
  11   2  -3   99.99    7.50
 -11   2   3  115.39   33.30
  10  -2  -3  947.51   33.30
 -10  -2   3  932.61   29.60
 -10  -2   3  981.00   29.90
 -10  -2   3  985.40   54.49
 -10   2   3  920.21   35.10
  10   2  -3  999.10   30.60
  10   2  -3  992.90   31.10
 -10   2   3  955.80   33.20
 -10   2   3  989.80   76.09
  10   2  -3 1002.50   57.19
  -9  -2   3   46.20    3.80
  -9  -2   3   41.90    3.30
   9  -2  -3   67.69    7.00
  -9  -2   3   36.30   13.00
   9  -2  -3   87.19   25.30
   9   2  -3   44.00    4.30
   9   2  -3   47.20    4.90
  -9   2   3   68.59    6.90
   9   2  -3   69.59   15.80
  -9   2   3   75.99   24.50
  -8  -2   3  779.52   24.00
  -8  -2   3  754.82   42.20
  -8  -2   3  702.33   22.40
   8  -2  -3  743.53   26.10
   8  -2  -3  717.03   59.49
  -8   2   3  722.13   60.39
   8   2  -3  757.92   23.50
  -8   2   3  720.23   25.90
  -8   2   3  725.63   28.30
   8   2  -3  750.42   23.30
   8   2  -3  802.82   44.70
   7  -2  -3   66.39    6.20
  -7  -2   3   58.19    3.70
   7  -2  -3   51.19   19.20
  -7  -2   3   57.79   12.80
   7   2  -3   60.09    3.90
  -7   2   3   85.69    8.80
   7   2  -3   77.19   15.30
  -7   2   3   81.19    6.50
  -7   2   3   76.19   22.50
  -6  -2   3 1548.55   46.30
   6  -2  -3 1688.23   88.89
   6   2  -3 1691.03   67.39
  -6   2   3 1409.26   53.79
   6   2  -3 1652.03   64.09
   6   2  -3 1474.25   46.60
  -6   2   3 1594.84   86.79
  -6   2   3 1630.34   51.59
  -5  -2   3    4.10    1.30
   5  -2  -3    3.50    3.90
   5   2  -3   19.20    6.80
  -5   2   3   10.90    8.70
  -5   2   3    7.30    2.40
   5   2  -3    4.80    1.50
   5   2  -3    9.80    6.50
   4  -2  -3  856.61   55.29
  -4  -2   3  873.21   26.70
   4   2  -3  849.52   26.70
  -4   2   3  903.41   28.40
  -4   2   3  972.80   57.79
   4   2  -3  891.41   41.50
   3  -2  -3  631.24   20.90
  -3  -2   3  651.83   34.10
   3  -2  -3  548.25   41.20
  -3  -2   3  633.44   19.70
   3   2  -3  649.93   34.00
   3   2  -3  671.13   19.60
  -3   2   3  671.13   44.50
   3   2  -3  593.34   19.60
  -2  -2   3 2518.15   76.79
   2  -2  -3 2728.53   77.59
   2   2  -3 2459.75   76.69
   2   2  -3 2636.24   76.99
  -2   2   3 2627.34   77.29
  -2   2   3 2784.42  106.09
   2   2  -3 2721.73   97.19
  -1  -2   3   93.99    5.90
  -1  -2   3  108.79    6.00
   1  -2  -3   78.99    4.70
   1   2  -3  100.79   17.00
  -1   2   3   90.29   16.10
   1   2  -3   86.49    5.30
  -1   2   3   87.29    4.60
   1   2  -3   79.39    5.00
   0  -2   3 1192.78   38.40
   0  -2  -3 1259.67   37.40
   0  -2   3 1330.37   39.30
   0  -2  -3 1308.37   56.59
   0   2   3 1299.57   55.69
   0   2  -3 1280.47   38.90
   0   2   3 1251.67   37.30
   0   2  -3 1174.18   38.20
   0   2  -3 1187.28   59.29
   1  -2   3  923.31   28.20
  -1  -2  -3  844.52   39.70
   1  -2   3  825.82   27.20
   1  -2   3  851.51   49.60
  -1   2  -3  793.72   48.80
   1   2   3  781.82   38.10
   1   2   3  785.12   25.00
  -1   2  -3  815.22   26.90
  -1   2  -3  881.71   27.70
   2  -2   3 4128.99  114.99
   2  -2   3 3668.03  143.59
   2  -2   3 3852.91  113.69
  -2  -2  -3 4278.17  126.49
   2   2   3 3881.11  123.99
   2   2   3 3682.53  111.09
  -2   2  -3 3622.04  113.29
  -2   2  -3 3822.22  146.59
  -3  -2  -3    1.00    3.90
  -3  -2  -3    5.00    3.60
   3  -2   3   11.50   10.30
   3  -2   3    6.50    3.60
   3  -2   3    4.70    3.00
   3   2   3    6.70    1.30
  -3   2  -3    8.40    4.40
  -3   2  -3   25.20   12.30
   3   2   3    4.80    1.70
  -3   2  -3    6.70    3.10
  -4  -2  -3 1585.44   53.99
  -4  -2  -3 1604.64   54.39
   4  -2   3 1547.95   79.89
   4  -2   3 1594.54   49.60
   4  -2   3 1520.95   48.00
  -4   2  -3 1566.14   82.69
  -4   2  -3 1430.26   49.60
  -4   2  -3 1468.75   48.60
   4   2   3 1502.65   46.40
   5  -2   3  613.34   48.50
   5  -2   3  603.64   23.60
  -5  -2  -3  679.03   29.20
  -5   2  -3  616.64   22.90
  -5   2  -3  587.04   50.29
  -5   2  -3  556.84   21.80
  -5   2  -3  589.74   21.60
   5   2   3  609.34   26.60
   5   2   3  586.64   20.30
  -6  -2  -3 2464.85   74.19
   6  -2   3 2539.15   78.29
   6  -2   3 2531.55  117.69
  -6  -2  -3 2663.73   87.89
  -6   2  -3 2427.16   77.09
   6   2   3 2425.16   74.69
  -6   2  -3 2449.66  120.29
   6   2   3 2594.34   84.39
  -6   2  -3 2479.95   75.99
  -6   2  -3 2402.26   75.79
  -7  -2  -3  430.26   27.50
   7  -2   3  346.27   40.30
   7  -2   3  386.36   18.40
  -7  -2  -3  373.56   14.30
  -7   2  -3  378.26   17.50
  -7   2  -3  393.26   16.30
  -7   2  -3  352.56   16.00
  -7   2  -3  393.16   45.20
   7   2   3  398.16   23.60
  -8  -2  -3  933.51   30.90
   8  -2   3 1004.30   35.90
  -8  -2  -3  986.40   48.70
  -8  -2  -3  955.50   30.00
   8  -2   3  848.62   67.29
  -8  -2  -3  934.41   28.70
  -8   2  -3  928.21   73.29
  -8   2  -3  957.60   34.20
   8   2   3  997.60   44.60
  -8   2  -3  932.71   33.00
   8   2   3  996.30   32.00
  -8   2  -3  939.51   32.80
   9  -2   3  349.96   19.00
  -9  -2  -3  370.16   14.50
  -9  -2  -3  384.76   12.70
  -9  -2  -3  329.57   12.10
  -9  -2  -3  381.56   31.40
   9   2   3  410.26   32.60
  -9   2  -3  375.76   16.60
  -9   2  -3  314.37   46.90
   9   2   3  367.26   15.70
  -9   2  -3  364.06   16.40
  -9   2  -3  344.07   17.20
 -10  -2  -3 1750.12   77.79
  10  -2   3 1650.93   57.09
 -10  -2  -3 1527.15   49.20
 -10  -2  -3 1762.52   51.79
 -10  -2  -3 1756.92   49.60
 -10   2  -3 1557.24   54.39
  10   2   3 1735.03   72.59
  10   2   3 1691.13   53.19
 -10   2  -3 1554.74  106.19
 -10   2  -3 1577.74   53.39
 -10   2  -3 1589.84   53.29
 -11  -2  -3  136.49    8.50
  11  -2   3  131.09   13.30
 -11  -2  -3  139.39    7.00
 -11  -2  -3   91.69    8.80
 -11  -2  -3  153.48   26.20
 -11   2  -3  136.99   10.60
  11   2   3  142.19   10.50
  11   2   3  133.19   21.80
 -11   2  -3  136.59   11.20
 -11   2  -3  124.89   10.60
 -11   2  -3  152.28   39.90
 -12  -2  -3  676.93   50.59
 -12  -2  -3  708.83   22.80
 -12  -2  -3  724.63   25.00
  12  -2   3  669.33   30.50
 -12   2  -3  667.13   27.80
 -12   2  -3  667.53   26.90
 -12   2  -3  664.63   26.70
 -12   2  -3  711.93   76.09
  12   2   3  629.74   44.40
  12   2   3  716.13   27.30
 -13  -2  -3  159.88   29.00
 -13  -2  -3  135.69    7.40
  13  -2   3  107.99   13.40
 -13  -2  -3  111.09    8.70
 -13   2  -3   97.69   10.50
  13   2   3  118.79   12.10
  13   2   3  113.99   23.60
 -13   2  -3  101.09    9.80
 -13   2  -3  109.89   38.10
 -13   2  -3  114.69   11.40
  14  -2   3  281.07   20.90
 -14  -2  -3  315.67   14.70
 -14  -2  -3  347.87   41.20
 -14  -2  -3  313.47   12.70
  14  -2   3  312.77   55.29
  14   2   3  301.67   35.60
 -14   2  -3  302.47   17.60
 -14   2  -3  242.38   55.39
  14   2   3  322.27   18.40
 -14   2  -3  301.77   17.00
 -14   2  -3  311.77   17.30
  15  -2   3   23.60   27.50
 -15  -2  -3   37.70    5.00
 -15  -2  -3   34.90    6.10
 -15  -2  -3   28.00   20.40
  15  -2   3   26.80    9.70
 -15   2  -3   43.90    7.90
 -15   2  -3   18.70   29.50
  15   2   3   29.70    8.00
  15   2   3  104.59   36.80
 -15   2  -3   44.30    8.50
  16  -2   3  291.27   22.40
 -16  -2  -3  308.77   15.20
 -16  -2  -3  266.37   43.70
  16  -2   3  206.38   50.69
 -16  -2  -3  299.97   12.80
 -16   2  -3  301.27   17.80
  16   2   3  331.77   42.60
 -16   2  -3  280.07   17.90
 -16   2  -3  269.27   17.00
  16   2   3  289.57   18.90
 -16   2  -3  213.08   95.29
 -17  -2  -3   58.49    7.40
 -17  -2  -3   78.79    7.40
  17  -2   3   59.19   36.80
  17  -2   3   50.39   17.30
 -17  -2  -3   51.69   32.10
 -17   2  -3   68.29    9.40
  17   2   3   78.39   11.60
 -17   2  -3   75.39   10.10
 -17   2  -3   46.80   41.10
 -17   2  -3   85.29   11.70
  18  -2   3  189.58   20.70
 -18  -2  -3  229.18   11.20
 -18  -2  -3  221.98   13.80
 -18   2  -3  202.48   16.10
 -18   2  -3  201.18   16.10
  18   2   3  244.88   19.20
 -18   2  -3  196.48   15.40
 -19  -2  -3   -1.60    4.80
  19  -2   3   17.90   10.20
 -19  -2  -3   11.50    4.60
 -19  -2  -3    6.90    4.40
 -19   2  -3    8.00    6.60
  19   2   3   22.20    9.50
 -19   2  -3   12.00    7.40
 -19   2  -3   12.70    6.50
  20  -2   3  115.79   17.60
 -20  -2  -3  127.49    8.80
 -20  -2  -3  150.18    9.20
 -20  -2  -3  121.69   11.20
  20   2   3  113.39   15.30
 -20   2  -3  125.89   14.00
 -20   2  -3  126.89   13.60
 -20   2  -3  139.59   14.00
 -21  -2  -3    6.70    4.20
  21  -2   3   -3.70   10.10
 -21  -2  -3    0.30    4.20
 -21   2  -3   -2.40    5.60
 -21   2  -3    6.50    6.60
  21   2   3   -5.10    6.90
 -21   2  -3    1.70    7.40
 -22  -2  -3   27.10    6.70
 -22  -2  -3   23.50    5.10
  22  -2   3   32.60   13.40
  22   2   3   29.60   11.10
 -22   2  -3   10.70    7.90
 -22   2  -3   41.80    9.90
 -22   2  -3   34.70    9.40
 -23  -3   3   74.79    6.70
 -23   3   3   86.59   12.90
 -23   3   3   73.39   14.30
 -23   3   3   76.49   13.70
  23   3  -3   76.09   12.10
 -22  -3   3  448.66   16.50
 -22   3   3  423.76   25.40
 -22   3   3  468.95   23.80
  22   3  -3  388.16   23.40
 -22   3   3  420.66   25.80
 -21  -3   3  153.48    9.90
 -21  -3   3  157.28    9.60
 -21   3   3  139.49   15.80
 -21   3   3  179.08   15.20
  21   3  -3  148.19   15.40
 -21   3   3  155.88   16.80
 -20  -3   3  302.77   13.40
 -20  -3   3  310.97   12.40
 -20  -3   3  282.67   13.30
 -20   3   3  301.87   18.60
 -20   3   3  306.97   20.70
 -20   3   3  264.67   20.10
  20   3  -3  264.17   18.30
 -19  -3   3  333.87   13.90
 -19  -3   3  315.97   12.70
 -19  -3   3  299.37   13.80
  19  -3  -3  312.97   19.60
 -19   3   3  330.47   19.20
 -19   3   3  309.17   20.60
  19   3  -3  322.77   18.60
 -19   3   3  320.87   21.60
 -19   3   3  238.18   65.49
  18  -3  -3  583.14   26.60
 -18  -3   3  611.04   52.39
 -18  -3   3  582.94   20.90
 -18  -3   3  585.34   19.70
 -18  -3   3  588.84   20.70
  18  -3  -3  522.05   84.99
 -18   3   3  518.55   28.20
  18   3  -3  511.45   53.89
 -18   3   3  606.94   26.40
 -18   3   3  459.25   93.99
  18   3  -3  555.14   24.90
  18   3  -3  562.84   21.20
 -17  -3   3  123.19    8.60
 -17  -3   3  141.59    8.20
  17  -3  -3  130.39   12.80
 -17  -3   3  135.39   28.40
  17  -3  -3   95.39   43.50
 -17  -3   3  140.29    7.50
  17   3  -3  127.49    8.80
 -17   3   3  152.18   16.30
  17   3  -3  142.19   12.20
 -17   3   3  139.29   12.70
 -17   3   3  105.49   47.70
  17   3  -3  122.99   30.70
 -16  -3   3  523.25   18.50
 -16  -3   3  536.15   17.90
  16  -3  -3  565.44   85.19
  16  -3  -3  505.75   23.80
 -16  -3   3  498.45   46.00
 -16   3   3  554.24   76.19
 -16   3   3  517.85   26.30
  16   3  -3  533.25   22.00
  16   3  -3  514.35   56.79
  16   3  -3  521.55   19.10
 -16   3   3  423.26   30.50
  15  -3  -3  456.35   74.89
 -15  -3   3  406.86   39.50
  15  -3  -3  456.25   21.50
 -15  -3   3  461.75   15.50
  15   3  -3  332.37   39.90
 -15   3   3  460.55   24.00
 -15   3   3  466.75   80.79
 -15   3   3  425.16   20.80
  15   3  -3  450.15   16.70
 -14  -3   3  631.54   44.80
  14  -3  -3  635.54   26.50
  14  -3  -3  698.53   76.49
 -14  -3   3  647.14   20.90
 -14   3   3  595.54   28.70
  14   3  -3  650.83   21.90
  14   3  -3  640.84   47.90
 -14   3   3  654.63   76.29
 -14   3   3  645.34   26.50
  14   3  -3  648.84   23.90
 -13  -3   3  186.48    7.60
  13  -3  -3  162.28   12.30
 -13  -3   3  159.98   25.50
  13  -3  -3  181.18   47.20
 -13   3   3  185.48   15.30
 -13   3   3  170.48   12.20
 -13   3   3  168.28   47.20
  13   3  -3  196.98   29.60
  13   3  -3  177.88    8.70
  13   3  -3  173.28   10.20
 -12  -3   3  314.17   11.10
 -12  -3   3  362.26   30.70
  12  -3  -3  314.77   16.10
  12   3  -3  312.97   12.00
 -12   3   3  293.77   54.59
  12   3  -3  316.47   31.30
 -12   3   3  289.87   18.30
  12   3  -3  308.07   13.10
 -12   3   3  300.27   15.80
 -11  -3   3  349.37   11.70
  11  -3  -3  291.47   16.00
  11   3  -3  355.06   12.60
  11   3  -3  334.97   13.30
 -11   3   3  354.66   59.99
 -11   3   3  358.46   16.70
 -11   3   3  335.37   19.20
  11   3  -3  327.57   30.40
 -10  -3   3  529.85   16.70
  10  -3  -3  534.85   21.60
  10   3  -3  522.85   17.80
 -10   3   3  459.85   56.99
 -10   3   3  489.45   21.10
  10   3  -3  528.55   17.30
 -10   3   3  542.65   24.50
  10   3  -3  521.05   33.60
  10   3  -3  526.05   37.10
   9  -3  -3  861.61   30.70
  -9  -3   3  830.72   26.10
  -9   3   3  841.72   33.60
   9   3  -3  868.11   46.70
   9   3  -3  858.61   26.70
  -9   3   3  855.81   73.59
   9   3  -3  892.51   43.90
  -9   3   3  871.01   30.70
   9   3  -3  856.41   26.50
   8  -3  -3  144.49   35.70
  -8  -3   3  141.79    6.40
   8  -3  -3  142.69    9.70
  -8   3   3  139.49   32.90
   8   3  -3  144.69   17.30
   8   3  -3  147.49    6.20
  -8   3   3  143.19    9.70
  -8   3   3  164.58   13.00
   8   3  -3  144.19   18.10
   7  -3  -3  110.09   29.70
  -7  -3   3  101.19    4.90
   7  -3  -3  100.49    8.30
   7   3  -3   98.59    4.50
  -7   3   3  121.99    8.50
  -7   3   3  124.69   11.70
   7   3  -3  117.89   14.90
   7   3  -3   97.99   16.60
  -7   3   3  122.59   30.80
   7   3  -3   98.39    4.90
   6  -3  -3  378.56   43.20
  -6  -3   3  418.06   13.60
   6   3  -3  419.46   26.90
  -6   3   3  421.86   45.90
  -6   3   3  417.26   16.70
   6   3  -3  427.56   28.60
   6   3  -3  405.36   13.50
   5  -3  -3  284.27   36.30
   5  -3  -3  331.17   13.90
  -5  -3   3  313.57   23.70
  -5  -3   3  333.47   11.30
  -5   3   3  363.76   39.20
  -5   3   3  340.07   14.20
   5   3  -3  314.47   11.10
  -4  -3   3  111.69   15.30
   4  -3  -3   83.79    6.60
  -4  -3   3   96.09    5.20
   4  -3  -3  100.39   25.10
  -4   3   3   95.69   23.30
  -4   3   3   97.39    6.70
   4   3  -3  113.09   15.90
   4   3  -3   93.59    4.90
   3  -3  -3  406.26   38.90
  -3  -3   3  403.76   28.60
   3  -3  -3  376.66   14.50
  -3  -3   3  373.26   13.40
  -3   3   3  335.67   35.40
   3   3  -3  391.16   29.20
   3   3  -3  358.36   13.10
  -3   3   3  399.96   14.60
   3   3  -3  408.76   14.40
   2  -3  -3   90.89    5.90
  -2  -3   3   95.29    5.90
  -2  -3   3   97.89   17.00
  -2   3   3   93.69    5.80
   2   3  -3   92.69    6.50
  -2   3   3  100.99   21.90
   2   3  -3   90.29    5.40
   2   3  -3  129.39   20.80
   1  -3  -3  999.50   61.09
   1  -3  -3 1088.29   33.40
  -1  -3   3 1072.79   33.70
   1   3  -3 1044.80   57.29
   1   3  -3 1082.39   34.60
  -1   3   3 1113.29   59.49
  -1   3   3 1113.09   33.30
   1   3  -3 1031.20   33.40
   0  -3  -3  322.77   28.20
   0  -3   3  308.17   12.60
   0  -3  -3  279.57   11.00
   0   3  -3  294.77   14.00
   0   3  -3  322.17   31.10
   0   3   3  307.77   11.00
   0   3   3  287.17   26.40
   0   3  -3  311.37   12.20
   1  -3   3   63.89   17.70
   1  -3   3   82.09    7.80
  -1  -3  -3   64.89   13.80
   1   3   3   73.79   15.00
   1   3   3   73.29    4.10
  -1   3  -3   56.19    6.50
  -1   3  -3   51.09   16.40
  -1   3  -3   61.89    5.70
  -2  -3  -3  151.48   16.70
   2  -3   3  141.19   25.90
   2  -3   3  155.68   10.40
   2  -3   3  160.38    9.00
  -2   3  -3  164.98    9.80
  -2   3  -3  140.29   27.60
   2   3   3  148.69   16.10
   2   3   3  158.18    6.00
  -2   3  -3  150.98    8.60
  -3  -3  -3   25.90    8.10
   3  -3   3   19.60    6.80
   3  -3   3   25.80    5.00
  -3   3  -3    6.70   13.40
  -3   3  -3   30.10    4.80
  -3   3  -3   27.60    5.00
   3   3   3   10.20    6.60
   3   3   3   35.90    2.40
   4  -3   3  399.96   17.90
   4  -3   3  344.07   38.90
  -4   3  -3  361.66   16.80
  -4   3  -3  400.36   44.00
  -4   3  -3  360.96   15.40
  -4   3  -3  353.96   15.50
   5  -3   3  242.28   14.10
   5  -3   3  198.08   34.90
  -5   3  -3  199.58   12.40
  -5   3  -3  208.48   11.20
  -5   3  -3  162.78   34.20
   5   3   3  210.78    9.30
   6  -3   3  400.86   19.70
   6  -3   3  412.16   46.00
  -6   3  -3  338.57   45.20
  -6   3  -3  405.36   17.30
  -6   3  -3  395.96   17.00
  -6   3  -3  408.26   18.60
   7  -3   3  397.16   20.10
  -7   3  -3  380.76   18.70
  -7   3  -3  388.36   17.30
  -7   3  -3  372.56   49.20
   7   3   3  403.66   15.30
  -7   3  -3  394.06   17.50
   8  -3   3  583.84   26.20
  -8   3  -3  712.83   67.59
  -8   3  -3  552.14   24.40
   8   3   3  598.24   21.20
  -8   3  -3  557.94   23.00
  -8   3  -3  562.74   23.00
   9  -3   3   23.60    7.80
  -9   3  -3   32.00    6.20
  -9   3  -3   36.20    6.50
   9   3   3   49.60    5.70
  -9   3  -3   12.90   21.90
  -9   3  -3   24.40    5.10
  10  -3   3  737.43   32.40
 -10   3  -3  838.72   80.79
 -10   3  -3  753.42   28.80
 -10   3  -3  713.53   28.60
 -10   3  -3  730.73   30.30
  10   3   3  766.22   27.00
  11  -3   3   91.29   32.10
  11  -3   3  116.89   14.00
 -11   3  -3  112.79   11.30
 -11   3  -3  111.59   41.20
 -11   3  -3   97.99   11.10
  11   3   3  125.29    9.70
 -11   3  -3  113.89   10.80
 -12  -3  -3 1196.68   53.49
  12  -3   3 1169.68   46.50
  12  -3   3 1179.88   93.69
 -12   3  -3 1151.78   42.10
  12   3   3 1216.78   40.90
 -12   3  -3 1183.58   42.20
 -12   3  -3 1142.79   43.40
  12   3   3 1226.28   51.49
 -12   3  -3 1145.29  100.19
  13  -3   3   70.29   12.00
  13  -3   3   75.79   32.80
 -13  -3  -3   64.89    6.50
 -13  -3  -3   94.79   18.20
 -13   3  -3   37.40   32.10
 -13   3  -3   74.89   10.00
 -13   3  -3   62.99    9.30
  13   3   3   48.10   13.40
  13   3   3   71.69    8.80
 -13   3  -3   63.19    9.70
  14  -3   3  431.86   26.50
 -14  -3  -3  464.75   18.60
  14  -3   3  467.75   66.19
 -14  -3  -3  484.75   37.10
 -14   3  -3  400.96   21.80
  14   3   3  453.45   34.00
  14   3   3  476.65   22.00
 -14   3  -3  407.16   73.59
 -14   3  -3  421.56   23.50
 -14   3  -3  484.25   22.60
 -15  -3  -3  107.59    9.10
  15  -3   3  121.69   15.40
  15  -3   3  149.88   45.10
 -15  -3  -3  150.28   24.70
  15   3   3  113.89   12.50
 -15   3  -3  118.29   12.70
 -15   3  -3  113.69   12.20
 -15   3  -3  135.69   13.80
 -15   3  -3   77.09   46.30
  16  -3   3  336.57   38.60
 -16  -3  -3  308.27   15.20
 -16  -3  -3  330.67   36.50
  16  -3   3  366.26   69.59
  16   3   3  333.57   19.80
 -16   3  -3  331.37   20.10
  16   3   3  344.67   34.50
 -16   3  -3  295.47   19.00
 -16   3  -3  311.87  106.99
 -16   3  -3  324.67   19.20
 -17  -3  -3  -17.60   19.10
  17  -3   3    9.50    8.80
 -17  -3  -3    5.40    4.00
 -17   3  -3   11.00    6.30
 -17   3  -3   22.90   46.40
  17   3   3    9.00    6.60
 -17   3  -3   -1.00    5.30
 -17   3  -3   19.00    7.90
 -18  -3  -3  597.24   24.10
  18  -3   3  563.14   34.30
 -18   3  -3  617.84   28.60
 -18   3  -3  625.64   28.50
  18   3   3  626.54   29.50
 -18   3  -3  601.84   29.40
 -19  -3  -3   58.89    7.80
  19  -3   3   34.20   12.30
 -19   3  -3   39.50    9.20
 -19   3  -3   47.20    9.80
 -19   3  -3   50.09    9.30
  19   3   3   52.79   11.20
  20  -3   3  502.65   34.00
 -20  -3  -3  568.94   23.30
 -20   3  -3  555.94   29.00
 -20   3  -3  533.25   27.10
  20   3   3  545.05   29.60
 -20   3  -3  545.85   27.50
  21  -3   3    9.10   11.80
  21   3   3   25.80    9.50
 -21   3  -3    8.60    8.00
 -21   3  -3   13.20    7.40
 -21   3  -3   18.90    8.80
  22  -3   3  370.56   31.70
 -22   3  -3  444.16   24.90
 -22   3  -3  494.15   27.10
  22   3   3  443.46   27.70
 -22   3  -3  460.75   25.40
  23   4  -3   15.40    7.90
 -23   4   3   -2.00    7.20
 -23   4   3   23.30   10.10
  22   4  -3   -3.40    6.00
 -22   4   3   16.80   10.30
 -22   4   3   11.10    9.30
  21   4  -3    0.50    5.80
 -21   4   3    1.10    8.20
 -21   4   3    5.40    6.50
 -21   4   3   -5.00    7.10
 -20   4   3  -10.70    6.80
 -20   4   3   10.60    8.40
 -20   4   3   11.90    6.40
  20   4  -3   -1.30    5.60
  19  -4  -3   85.99   63.89
 -19   4   3   25.50    9.60
  19   4  -3   22.50    6.70
 -19   4   3   13.40    7.20
 -19   4   3   35.80   45.60
 -19   4   3   26.70   11.00
  18  -4  -3   52.39   51.79
  18  -4  -3    8.30    6.40
 -18   4   3    5.40   43.70
 -18   4   3   -1.00    5.60
  18   4  -3    1.30    4.90
 -18   4   3    7.60    7.10
 -18   4   3    5.80    8.10
  18   4  -3  -11.80   18.30
  17  -4  -3   57.99    9.10
  17  -4  -3   52.09   43.50
  17   4  -3   70.69    8.40
 -17   4   3   93.59   12.10
 -17   4   3   94.09   13.40
 -17   4   3   73.99   48.50
  17   4  -3   82.69   20.50
  17   4  -3  104.39   22.20
  16  -4  -3    3.10   36.80
  16  -4  -3   10.60    6.10
 -16   4   3    2.90    5.00
 -16   4   3   16.00    8.20
 -16   4   3  -16.30   32.40
  16   4  -3  -20.20   18.90
  16   4  -3   -2.80   13.90
  15  -4  -3  292.97   17.90
  15   4  -3  295.37   14.50
 -15   4   3  320.07   18.40
  15   4  -3  288.87   30.30
  15   4  -3  307.87   11.80
  15   4  -3  279.07   28.50
 -15   4   3  341.37   70.49
 -15   4   3  286.27   36.50
  14  -4  -3   43.80    7.70
 -14   4   3   96.49   41.90
 -14   4   3   82.99   11.70
  14   4  -3   43.30   14.70
 -14   4   3   85.49   10.50
  14   4  -3   55.99   15.90
  14   4  -3   61.79    6.50
  13  -4  -3  416.36   20.90
 -13   4   3  440.46   21.10
  13   4  -3  437.86   32.70
  13   4  -3  467.65   17.30
 -13   4   3  445.56   24.50
 -13   4   3  364.76   71.09
  12  -4  -3   79.09    9.70
 -12   4   3   40.40   31.20
  12   4  -3   55.79    6.20
  12   4  -3   76.89   15.60
  12   4  -3   61.89   13.60
 -12   4   3   74.69    9.10
 -12   4   3   94.09   12.10
  11  -4  -3  649.04   27.60
 -11   4   3  729.33   78.49
  11   4  -3  741.13   40.70
 -11   4   3  703.53   31.70
  11   4  -3  712.33   37.10
 -11   4   3  699.13   28.00
  11   4  -3  741.23   23.40
  10  -4  -3  193.38   12.70
  10   4  -3  184.08   19.30
 -10   4   3  157.18   39.90
  10   4  -3  192.48    8.50
 -10   4   3  263.07   17.50
  10   4  -3  192.18    7.80
 -10   4   3  216.38   13.10
  10   4  -3  200.38   21.70
   9  -4  -3 1306.57   95.89
  -9   4   3 1278.57   97.19
   9   4  -3 1295.77   38.60
   9   4  -3 1225.68   56.69
   9   4  -3 1291.57   38.10
  -9   4   3 1246.78   43.30
  -9   4   3 1236.58   47.00
   9   4  -3 1321.97   55.69
   8  -4  -3   98.29   32.30
  -8  -4   3   55.09    4.50
   8  -4  -3  102.39    9.20
  -8   4   3   93.69    8.70
   8   4  -3   64.19    4.10
   8   4  -3   66.29    4.20
   8   4  -3   59.99   13.70
   8   4  -3   59.99   13.40
  -8   4   3   65.29   27.00
   7  -4  -3 1269.27   42.00
  -7  -4   3 1263.27   37.60
   7  -4  -3 1231.08   88.09
  -7   4   3 1271.77   46.00
   7   4  -3 1281.47   57.59
  -7   4   3 1102.79   86.29
   7   4  -3 1195.08   37.30
   7   4  -3 1261.37   56.89
  -7   4   3 1274.67   41.80
   6  -4  -3 1050.89   77.19
  -6  -4   3  974.20   48.50
   6  -4  -3 1020.70   34.40
  -6  -4   3  989.30   30.80
   6   4  -3  966.10   30.50
   6   4  -3 1024.80   51.29
  -6   4   3 1008.60   34.30
  -6   4   3 1048.50   92.89
   5  -4  -3 1468.55   49.10
   5  -4  -3 1530.75   94.29
  -5  -4   3 1637.14   68.89
  -5  -4   3 1541.75   46.60
   5   4  -3 1588.24   70.49
  -5   4   3 1616.84   97.09
  -5   4   3 1516.65   49.20
   5   4  -3 1515.25   46.20
  -4  -4   3  911.31   49.80
   4  -4  -3  885.91   67.99
   4  -4  -3  917.71   31.40
  -4  -4   3  939.81   29.40
  -4   4   3  858.71   66.19
   4   4  -3  964.10   60.49
  -4   4   3  958.50   31.30
   4   4  -3  915.61   29.00
  -3  -4   3 2992.30   88.99
  -3  -4   3 3065.09  118.49
   3  -4  -3 3013.50   90.39
  -3   4   3 3031.50   90.19
   3   4  -3 3087.29   90.79
  -3   4   3 3008.10  136.29
   3   4  -3 2844.42   88.69
   3   4  -3 3071.49  120.69
   2  -4  -3  297.17   12.30
  -2  -4   3  275.47   28.70
  -2  -4   3  269.57   11.70
  -2   4   3  279.97   33.90
   2   4  -3  263.37   13.40
   2   4  -3  267.67   11.30
   2   4  -3  254.37   29.60
  -2   4   3  280.47   11.90
  -1  -4   3 3575.94  102.99
   1  -4  -3 3462.75  102.59
   1  -4  -3 3550.74  143.19
  -1   4   3 3475.95  102.39
   1   4  -3 3551.64  104.69
   1   4  -3 3467.85  141.39
   1   4  -3 3214.38  102.49
  -1   4   3 3498.55  141.99
   0  -4  -3  174.08   25.40
   0  -4   3  199.28   10.40
   0  -4  -3  184.58    8.90
   0   4   3  170.78   24.80
   0   4   3  202.68    8.80
   0   4  -3  184.48   10.00
   0   4  -3  197.08   32.40
   0   4  -3  193.78   11.80
   1  -4   3 2845.12  126.69
   1  -4   3 2835.62   86.99
  -1  -4  -3 2991.30  116.69
  -1  -4  -3 2782.72   84.89
   1   4   3 3042.40  115.79
  -1   4  -3 3008.50   88.99
   1   4   3 2857.21   84.79
  -1   4  -3 2930.01  131.09
  -1   4  -3 2729.93   86.59
  -2  -4  -3  569.74   37.40
   2  -4   3  583.44   50.29
   2   4   3  487.05   34.70
  -2   4  -3  525.75   21.80
  -2   4  -3  488.05   49.10
  -2   4  -3  472.85   19.60
  -2   4  -3  525.55   20.10
   2   4   3  515.65   16.90
  -3  -4  -3 2687.63   96.49
  -3  -4  -3 2211.08   74.89
   3  -4   3 2680.23   81.49
   3  -4   3 2742.53  127.19
  -3   4  -3 2577.84   80.39
   3   4   3 2557.64   74.59
  -3   4  -3 2604.84   78.39
  -3   4  -3 2512.05   78.29
  -3   4  -3 2533.85  126.89
   3   4   3 2588.34   94.89
   4  -4   3  702.33   58.69
  -4  -4  -3  651.83   32.70
   4  -4   3  690.63   27.80
  -4   4  -3  621.04   24.70
  -4   4  -3  664.73   24.70
  -4   4  -3  672.13   26.80
  -4   4  -3  633.94   60.99
   4   4   3  680.93   32.30
   5  -4   3 1989.70   63.59
   5  -4   3 1838.72  106.89
  -5   4  -3 1946.91  113.19
  -5   4  -3 1821.32   60.09
  -5   4  -3 1871.81   62.29
   6  -4   3  772.42   66.39
   6  -4   3  784.72   31.80
   6   4   3  783.82   25.70
  -6   4  -3  693.73   67.59
  -6   4  -3  770.12   28.50
  -6   4  -3  762.42   30.60
  -6   4  -3  749.82   28.50
   7  -4   3 1794.52   61.89
   7  -4   3 1859.51  111.39
  -7   4  -3 1736.63   60.19
  -7   4  -3 1796.32   58.49
   7   4   3 1868.01   55.59
  -7   4  -3 1800.22   58.49
  -7   4  -3 1698.23  113.99
   8  -4   3  360.26   21.00
  -8   4  -3  342.17   17.30
  -8   4  -3  334.47   18.80
  -8   4  -3  344.17   61.59
  -8   4  -3  301.47   17.00
   8   4   3  372.56   14.60
   9  -4   3 2094.39   72.29
  -9   4  -3 2061.79   68.29
  -9   4  -3 2105.39   70.39
   9   4   3 2206.58   65.49
  -9   4  -3 2055.59  134.49
  -9   4  -3 2116.79   68.39
  10  -4   3  101.59   12.50
 -10   4  -3   80.89    8.90
 -10   4  -3   87.09    9.00
  10   4   3   89.19    8.20
 -10   4  -3   63.49   31.90
 -10   4  -3   75.49   10.70
  11  -4   3 1204.38   48.20
 -11   4  -3 1240.88  105.09
 -11   4  -3 1191.28   43.50
 -11   4  -3 1189.38   43.60
 -11   4  -3 1186.58   45.60
  11   4   3 1291.97   41.20
  12  -4   3   74.49   13.30
 -12   4  -3   80.39   11.20
 -12   4  -3   63.49    9.20
 -12   4  -3   42.60   31.90
 -12   4  -3   65.29   10.40
  12   4   3   68.59    7.90
  13  -4   3 1078.39   98.39
  13  -4   3 1024.00   45.90
  13   4   3 1188.58   39.50
 -13   4  -3  921.31  101.69
 -13   4  -3 1086.79   41.30
 -13   4  -3 1167.28   44.10
 -13   4  -3 1092.99   41.40
  14  -4   3   99.19   15.20
  14  -4   3   48.30   35.90
 -14   4  -3   40.40   40.50
 -14   4  -3  110.69   11.40
 -14   4  -3  106.39   13.20
  14   4   3   95.39   10.70
 -14   4  -3   80.89   10.90
  15  -4   3  493.65   79.89
  15  -4   3  511.95   31.40
 -15   4  -3  570.54   28.20
 -15   4  -3  560.64   26.70
 -15   4  -3  533.65   91.99
  15   4   3  613.64   25.50
 -15   4  -3  530.95   26.70
  16  -4   3   64.19   14.70
 -16   4  -3   70.09   75.49
  16   4   3   59.89    9.70
 -16   4  -3   61.99   10.60
 -16   4  -3   57.89   10.30
 -16   4  -3   82.69   10.60
  17  -4   3  301.67   25.70
  17  -4   3  317.67   73.89
  17   4   3  315.67   20.10
 -17   4  -3  337.27   21.00
 -17   4  -3  311.27   20.10
 -17   4  -3  258.37   72.89
 -17   4  -3  295.07   21.40
  18  -4   3  102.99   17.80
 -18   4  -3  125.09   13.50
  18   4   3  140.99   15.40
 -18   4  -3  120.49   14.90
 -18   4  -3  113.19   14.00
  19  -4   3  111.69   19.80
 -19   4  -3  126.39   15.20
 -19   4  -3  112.29   14.90
 -19   4  -3  125.99   14.00
  19   4   3  151.08   15.60
  20  -4   3    9.60   11.50
  20   4   3    1.50    7.20
 -20   4  -3    6.30    7.80
 -20   4  -3   -3.30    9.50
 -20   4  -3   -2.60    5.70
 -21   4  -3  106.89   13.60
 -21   4  -3  125.19   15.20
 -21   4  -3  152.08   16.10
  21   4   3  106.69   24.00
 -22   5   3   -1.40    6.10
 -22   5   3    5.90    8.90
 -22   5   3    4.70    8.50
 -21   5   3  678.63   36.20
 -21   5   3  668.03   34.50
 -21   5   3  602.74   31.80
 -20   5   3    0.70    6.60
 -20   5   3   -5.20    8.20
 -20   5   3   -4.70    7.30
 -19   5   3  726.43   37.80
  19   5  -3  776.12   29.00
 -19   5   3  737.53   33.50
 -19   5   3  763.82   35.80
  18  -5  -3   52.49   50.49
 -18   5   3   13.90    8.80
  18   5  -3    2.30    5.20
 -18   5   3    2.20    6.30
 -18   5   3    7.40    8.60
 -17   5   3  955.30  121.89
 -17   5   3 1029.20   40.50
 -17   5   3 1046.20   44.90
 -17   5   3  957.10   43.30
  16  -5  -3    8.10    6.20
  16  -5  -3   10.60   39.90
 -16   5   3   -1.70    7.50
 -16   5   3   -0.20    7.60
 -16   5   3    9.00    5.80
  16   5  -3    0.00    4.40
  15  -5  -3 1450.25   52.39
 -15   5   3 1469.15   52.29
 -15   5   3 1442.66   56.89
 -15   5   3 1428.56  131.29
  14  -5  -3   -0.70    5.80
 -14   5   3   -4.10    6.70
 -14   5   3  -35.80   34.70
 -14   5   3    0.90    5.00
  14   5  -3    0.50    3.90
  13  -5  -3 1706.93   57.99
  13   5  -3 1782.62   52.19
 -13   5   3 1560.34   66.09
 -13   5   3 1657.33   57.89
 -13   5   3 1668.33  136.29
  12  -5  -3    5.60    5.80
 -12   5   3    0.70    4.60
 -12   5   3    3.50   30.90
 -12   5   3    2.90    7.50
  12   5  -3   -0.70    2.90
  11  -5  -3 1131.09   42.00
  11  -5  -3 1089.29  100.49
  11   5  -3 1210.48   36.60
 -11   5   3 1171.48   46.90
 -11   5   3 1209.28   42.50
 -11   5   3 1112.69  102.19
  10  -5  -3   23.60   26.30
  10  -5  -3   12.20    5.40
 -10   5   3   24.30   24.80
 -10   5   3   10.60    4.70
  10   5  -3   13.60    2.90
  10   5  -3   14.60    9.60
 -10   5   3    9.20    7.30
   9  -5  -3 1570.74   52.69
   9  -5  -3 1501.05  110.19
  -9   5   3 1463.65  113.89
  -9   5   3 1547.85   52.59
   9   5  -3 1645.54   66.59
   9   5  -3 1509.65   65.59
  -9   5   3 1569.74   57.59
   9   5  -3 1641.14   47.40
   8  -5  -3    0.40   17.80
   8  -5  -3    6.20    5.00
  -8   5   3   -4.20   21.10
   8   5  -3    4.80    2.10
   8   5  -3   17.20   11.10
   8   5  -3  -14.90    8.80
  -8   5   3   10.70    7.20
  -8   5   3    0.70    4.50
  -7  -5   3 1614.14   46.80
   7  -5  -3 1549.14   51.29
   7  -5  -3 1404.36  102.09
  -7  -5   3 1610.94   68.29
  -7   5   3 1510.85   50.99
   7   5  -3 1513.65   46.30
  -7   5   3 1640.04  110.59
   7   5  -3 1555.44   71.29
  -7   5   3 1525.15   55.89
  -6  -5   3   73.29   16.00
   6  -5  -3   62.29    6.80
  -6  -5   3   78.79    6.00
   6  -5  -3   73.39   31.90
   6   5  -3   68.69   18.40
  -6   5   3   54.89   25.70
  -6   5   3   73.59    8.40
  -6   5   3   48.70    9.00
   6   5  -3   75.09    5.20
  -5  -5   3  783.12   25.30
   5  -5  -3  758.82   28.00
  -5  -5   3  771.42   46.90
   5  -5  -3  752.82   67.29
   5   5  -3  742.93   24.80
  -5   5   3  779.22   27.90
   5   5  -3  725.93   49.30
  -5   5   3  769.82   68.79
   4  -5  -3   14.60   17.10
   4  -5  -3    2.70    3.60
  -4  -5   3    8.00    3.40
  -4   5   3    9.30    4.10
   4   5  -3   14.40   11.90
  -4   5   3  -17.60   15.10
   4   5  -3   10.40    3.10
   3  -5  -3  632.84   26.50
  -3  -5   3  685.53   48.70
  -3  -5   3  675.23   22.90
  -3   5   3  653.83   23.80
   3   5  -3  634.14   50.19
  -3   5   3  638.44   59.09
   3   5  -3  650.73   25.20
   3   5  -3  620.74   22.30
   2  -5  -3   26.70    4.70
   2   5  -3   29.70    4.80
  -2   5   3   -4.20   15.50
   2   5  -3   39.00   17.30
   2   5  -3   31.20    6.40
  -2   5   3   28.90    4.30
  -1  -5   3  322.67   36.80
   1  -5  -3  285.07   12.90
   1  -5  -3  313.67   38.20
  -1   5   3  268.27   36.50
  -1   5   3  288.57   12.60
   1   5  -3  300.57   15.70
   1   5  -3  262.27   36.30
   1   5  -3  280.37   13.00
   0  -5  -3    4.40   12.00
   0  -5  -3    8.60    3.30
   0   5  -3   -6.40   13.10
   0   5   3   10.40    3.00
   0   5  -3   10.90    5.20
   0   5  -3   10.10    3.80
   0   5  -3    3.70    4.10
   0   5   3   21.30   13.10
  -1  -5  -3  641.44   47.10
  -1  -5  -3  588.34   20.80
   1   5   3  607.74   20.60
  -1   5  -3  582.04   22.70
  -1   5  -3  582.14   54.89
  -1   5  -3  646.34   25.70
  -1   5  -3  585.04   22.70
   1   5   3  581.74   47.10
  -2  -5  -3   75.89   20.00
   2  -5   3   46.80   21.70
   2   5   3   55.09    4.90
  -2   5  -3   46.80    6.20
  -2   5  -3   55.19    7.10
  -2   5  -3   45.80    7.50
  -2   5  -3   53.29   21.50
   2   5   3   53.69   16.00
  -3  -5  -3    2.50    9.40
   3  -5   3  -15.20   13.20
  -3   5  -3   -0.20    3.70
   3   5   3    2.00    2.00
  -3   5  -3    0.50   15.90
  -3   5  -3    4.20    3.60
   3   5   3  -20.70    9.10
  -3   5  -3    4.00    5.50
  -4  -5  -3   92.89   15.70
   4  -5   3   52.19   23.60
   4   5   3   70.49    4.40
  -4   5  -3   78.39   10.30
   4   5   3   56.49    5.30
  -4   5  -3   92.09    9.50
  -4   5  -3   94.19    9.00
  -4   5  -3   52.19   39.10
   4   5   3   71.79   15.00
   5  -5   3  128.39   34.20
  -5  -5  -3   80.19   12.30
  -5   5  -3  100.19   10.10
   5   5   3  111.49   14.00
  -5   5  -3   83.39    9.90
  -5   5  -3   99.19    9.60
  -5   5  -3   60.99   25.20
   6  -5   3   52.19   26.90
  -6   5  -3   61.79    8.30
  -6   5  -3   37.80   25.30
  -6   5  -3   78.89   10.80
  -6   5  -3   65.09    7.30
   7  -5   3   -0.70   22.60
   7   5   3   33.20    4.60
  -7   5  -3   55.69   30.10
  -7   5  -3   30.60    7.30
  -7   5  -3   32.70    8.00
  -7   5  -3   35.70    7.10
   8  -5   3   17.10    8.60
   8  -5   3  -25.20   18.90
  -8   5  -3  -24.30   22.00
  -8   5  -3   31.70    8.10
  -8   5  -3    8.20    5.20
  -8   5  -3    8.10    4.90
   8   5   3   19.30    4.10
   9  -5   3  141.49   37.50
   9  -5   3   89.79   13.30
  -9   5  -3   69.79    8.70
   9   5   3   71.89    7.40
  -9   5  -3   83.89   11.70
  -9   5  -3   93.79   10.90
  -9   5  -3   90.59   35.60
  10  -5   3   56.89   10.80
 -10   5  -3   48.50    9.70
 -10   5  -3   79.99    9.70
 -10   5  -3   81.79   10.90
  10   5   3   55.89    6.50
 -10   5  -3   77.99   37.00
  11  -5   3    3.40    7.80
 -11   5  -3    3.50    5.40
 -11   5  -3    7.40    6.00
 -11   5  -3   27.00   30.40
 -11   5  -3    6.80    6.40
  11   5   3   15.80    4.90
  12  -5   3   16.20    9.60
 -12   5  -3   34.60    8.40
 -12   5  -3    3.50    6.90
  12   5   3   21.90    5.50
 -12   5  -3   58.39   36.80
 -12   5  -3   16.60    6.20
  13   5   3  131.89   11.00
 -13   5  -3  102.89   13.00
 -13   5  -3  157.28   15.30
 -13   5  -3  136.39   16.40
 -13   5  -3  114.39   49.10
  14  -5   3    6.80    8.80
  14  -5   3   -3.90   34.20
 -14   5  -3    0.40    5.60
 -14   5  -3    3.30    7.60
 -14   5  -3    7.30    6.60
  14   5   3    0.40    4.90
  15  -5   3  146.49   51.59
  15  -5   3  200.48   22.00
 -15   5  -3  185.28   18.50
 -15   5  -3  195.88   17.30
 -15   5  -3  175.58   16.00
  15   5   3  179.18   13.90
 -15   5  -3  107.49   52.89
  16  -5   3    9.70   42.90
 -16   5  -3   55.59   51.59
 -16   5  -3    1.80    5.90
 -16   5  -3   30.30   10.00
 -16   5  -3    8.10    8.90
  16   5   3   -1.10    5.60
 -17   5  -3  396.76   25.50
 -17   5  -3  321.67   22.10
  17   5   3  387.86   21.30
 -17   5  -3  334.47  104.29
 -17   5  -3  376.06   23.50
 -18   5  -3    6.30    8.00
  18   5   3   11.90    7.80
 -18   5  -3    3.00    8.10
 -18   5  -3    0.40    6.00
 -19   5  -3  265.87   29.00
 -19   5  -3  362.86   23.30
 -19   5  -3  336.37   22.20
  19   5   3  314.57   21.20
 -20   5  -3    1.70    8.50
 -20   5  -3    7.90    7.20
  20   5   3   11.00    8.00
 -20   5  -3    4.20    8.00
 -21   6   3    5.80   10.40
 -21   6   3    9.20    6.80
 -21   6   3   12.00    9.50
 -20   6   3   10.30    8.40
 -20   6   3   11.60   10.00
 -20   6   3    6.20    9.00
 -19   6   3   30.40    9.40
 -19   6   3    5.60   10.00
 -19   6   3   11.10    6.60
 -18   6   3   13.10    9.20
 -18   6   3   -4.40    5.70
 -18   6   3   13.90    8.30
  17  -6  -3  -31.90   51.29
 -17   6   3   13.50    8.40
 -17   6   3   10.60    7.20
 -17   6   3  115.99   56.99
 -17   6   3   15.40   10.60
  16  -6  -3   25.60   50.39
 -16   6   3   13.40    9.00
 -16   6   3   20.20    9.80
 -16   6   3    7.80    6.80
 -16   6   3   40.40   51.09
  15  -6  -3   80.89   66.39
 -15   6   3   30.10    9.90
 -15   6   3   32.80   11.00
 -15   6   3   26.80    7.90
  14  -6  -3    5.50   39.30
  14  -6  -3   23.80    7.30
 -14   6   3   22.70    8.40
 -14   6   3   19.40    7.10
  14   6  -3    8.90    3.90
 -14   6   3   14.10    9.50
  13  -6  -3   74.09   10.60
  13  -6  -3  128.99   48.40
 -13   6   3   99.39   12.60
  13   6  -3   86.49    7.30
 -13   6   3  112.49   16.10
  12  -6  -3  329.77   69.09
  12  -6  -3  331.17   19.90
  12   6  -3  374.36   14.30
 -12   6   3  418.36   83.59
 -12   6   3  334.57   19.70
 -12   6   3  369.56   25.20
  11  -6  -3  530.95   24.90
 -11   6   3  513.25   90.49
 -11   6   3  497.85   24.30
 -11   6   3  493.45   29.40
  11   6  -3  548.85   18.60
  10  -6  -3   18.60   31.00
  10  -6  -3   64.89    9.30
 -10   6   3   60.19   11.60
 -10   6   3   65.19   34.80
  10   6  -3   68.49    5.70
 -10   6   3   53.69    7.90
   9  -6  -3  162.28   13.30
   9  -6  -3  151.58   41.90
  -9   6   3  163.78   13.10
  -9   6   3   93.89   39.80
   9   6  -3  162.98   22.50
   9   6  -3  159.88    7.80
  -9   6   3  173.28   18.10
   9   6  -3   98.09   18.20
   8  -6  -3  361.36   18.70
   8  -6  -3  432.66   63.99
  -8   6   3  381.76   68.09
   8   6  -3  308.87   31.60
  -8   6   3  372.06   23.70
   8   6  -3  355.36   12.90
  -8   6   3  391.46   18.90
   7  -6  -3  537.85   22.90
   7  -6  -3  555.04   66.39
  -7  -6   3  523.55   38.20
   7   6  -3  469.05   40.80
   7   6  -3  498.95   17.60
  -7   6   3  516.55   66.99
  -7   6   3  544.05   28.30
  -7   6   3  512.25   22.50
   6  -6  -3  591.94   24.10
  -6  -6   3  590.84   43.00
   6  -6  -3  571.34   69.29
   6   6  -3  526.05   44.20
  -6   6   3  567.84   29.30
  -6   6   3  594.74   24.00
  -6   6   3  543.55   66.49
   6   6  -3  571.44   19.70
   5  -6  -3  690.73   26.60
  -5  -6   3  647.34   47.20
   5  -6  -3  692.13   71.39
   5   6  -3  752.42   53.69
   5   6  -3  661.63   23.10
  -5   6   3  597.34   67.59
  -5   6   3  701.53   26.50
   4  -6  -3  341.77   16.20
  -4  -6   3  390.66   38.40
   4  -6  -3  333.77   48.20
   4   6  -3  316.37   14.00
  -4   6   3  354.56   57.59
   4   6  -3  301.07   38.30
   4   6  -3  305.27   13.50
  -4   6   3  344.97   16.00
   3  -6  -3  760.92   27.40
  -3  -6   3  724.63   55.09
   3   6  -3  746.63   26.00
   3   6  -3  774.92   29.50
  -3   6   3  706.33   27.30
   3   6  -3  733.53   85.69
  -3   6   3  700.13   66.09
   3   6  -3  707.63   25.60
  -2  -6   3  405.06   43.10
   2  -6  -3  382.96   48.40
   2  -6  -3  385.16   17.50
   2   6  -3  387.56   16.30
  -2   6   3  349.96   48.10
   2   6  -3  391.76   19.60
  -2   6   3  396.46   16.70
   2   6  -3  494.55   49.30
   2   6  -3  348.87   16.00
   1  -6  -3  799.72   28.30
  -1  -6   3  814.52   63.29
   1  -6  -3  755.32   63.59
   1   6  -3  806.12   28.50
   1   6  -3  754.72   28.30
   1   6  -3  860.41   67.49
   1   6  -3  831.52   31.90
  -1   6   3  799.22   27.90
  -1   6   3  828.82   66.29
   0  -6  -3  742.93   60.09
   0   6  -3  703.53   26.40
   0   6  -3  691.53   26.40
   0   6   3  742.63   59.69
   0   6  -3  738.33   29.80
   0   6  -3  708.23   64.89
   0   6   3  711.53   25.10
  -1  -6  -3  642.44   53.99
  -1   6  -3  668.53   64.39
  -1   6  -3  713.33   26.30
  -1   6  -3  688.53   29.20
   1   6   3  680.83   54.39
   1   6   3  656.63   23.60
  -1   6  -3  715.83   26.20
  -2  -6  -3  661.83   51.29
   2  -6   3  664.43   63.49
   2   6   3  684.33   23.20
   2   6   3  672.73   51.39
  -2   6  -3  664.03   67.19
  -2   6  -3  713.83   29.90
  -2   6  -3  699.53   26.50
  -2   6  -3  712.23   26.60
   2   6   3  660.53   24.00
   3  -6   3  761.12   72.59
  -3  -6  -3  798.82   51.89
   3   6   3  753.72   24.60
   3   6   3  762.62   51.29
  -3   6  -3  759.22   28.70
  -3   6  -3  739.33   28.80
  -3   6  -3  754.82   31.80
   3   6   3  733.83   25.40
  -3   6  -3  719.33   70.99
   4  -6   3  463.65   60.49
  -4  -6  -3  506.05   37.80
  -4   6  -3  557.84   23.20
  -4   6  -3  530.25   26.00
   4   6   3  568.34   40.20
  -4   6  -3  582.24   68.89
   4   6   3  550.64   18.10
   4   6   3  513.55   18.70
  -4   6  -3  549.65   23.30
   5  -6   3  646.04   69.99
  -5  -6  -3  636.14   37.70
  -5   6  -3  547.15   69.49
   5   6   3  671.93   20.80
  -5   6  -3  662.13   29.90
   5   6   3  675.43   39.30
  -5   6  -3  691.03   27.20
  -5   6  -3  680.53   27.30
   5   6   3  625.94   21.30
   6  -6   3  785.42   78.09
  -6   6  -3  737.93   80.89
  -6   6  -3  844.82   32.50
  -6   6  -3  859.31   32.40
  -6   6  -3  822.12   35.10
   7  -6   3  538.55   68.29
  -7   6  -3  553.64   28.30
  -7   6  -3  623.24   78.09
  -7   6  -3  593.94   26.00
  -7   6  -3  588.94   25.70
   8  -6   3  349.27   63.69
  -8   6  -3  415.26   20.90
  -8   6  -3  388.76   21.00
   8   6   3  441.46   17.10
  -8   6  -3  357.26   23.20
  -8   6  -3  356.86   64.69
  -9   6  -3  329.97   65.89
   9   6   3  476.15   18.80
  -9   6  -3  444.16   22.60
  -9   6  -3  428.56   25.50
  -9   6  -3  477.85   23.20
  10   6   3   94.09    8.80
 -10   6  -3   84.89   41.20
 -10   6  -3   95.79   13.50
 -10   6  -3  102.49   10.60
 -10   6  -3  100.49   12.60
  11  -6   3  412.86   79.39
  11   6   3  612.14   23.00
 -11   6  -3  549.85   26.90
 -11   6  -3  528.75   29.30
 -11   6  -3  645.14   89.69
 -11   6  -3  597.54   27.90
  12  -6   3  148.69   50.39
 -12   6  -3   85.99   14.20
 -12   6  -3   99.39   14.10
 -12   6  -3   76.59   11.30
  12   6   3   93.09    9.90
  13  -6   3  355.06   70.79
 -13   6  -3  424.16   24.40
 -13   6  -3  372.46   22.90
 -13   6  -3  429.46   26.70
  13   6   3  434.86   19.70
  14  -6   3  182.08   59.09
 -14   6  -3  169.78   17.70
 -14   6  -3  102.99   64.19
  14   6   3  180.98   13.00
 -14   6  -3  155.88   17.20
 -14   6  -3  123.49   15.30
  15  -6   3  113.89   56.79
 -15   6  -3  200.08   21.70
 -15   6  -3  180.28   18.20
  15   6   3  189.48   14.10
 -15   6  -3  147.19   61.19
 -15   6  -3  150.18   16.60
 -16   6  -3  163.48   73.59
 -16   6  -3   84.89   12.00
 -16   6  -3  109.99   14.70
 -16   6  -3  100.49   13.40
  16   6   3  101.59   11.20
  17   6   3  123.89   13.60
 -17   6  -3  168.88   17.80
 -17   6  -3  124.59   15.20
 -17   6  -3  109.29   17.10
 -18   6  -3   12.50   10.10
 -18   6  -3   15.20    9.60
 -18   6  -3   10.90    9.30
  18   6   3   23.80    8.20
  19   6   3   69.19   11.40
 -19   6  -3   71.59   13.00
 -19   6  -3   53.39   10.60
 -19   6  -3   70.59   13.70
 -20   7   3  296.27   25.10
 -20   7   3  235.08   25.20
 -20   7   3  248.88   20.50
 -19   7   3  -15.10    7.10
 -19   7   3   -2.60    5.90
 -19   7   3    4.90    8.80
 -19   7   3  -57.79   86.39
 -18   7   3  368.66   25.60
 -18   7   3  328.97   32.00
 -18   7   3  315.47   22.40
 -18   7   3  280.27   87.29
 -17   7   3   -3.90    9.70
 -17   7   3  -41.50   57.19
 -17   7   3    8.60    7.70
 -17   7   3   -0.20    7.40
 -16   7   3  241.68   81.99
 -16   7   3  303.37   22.40
 -16   7   3  242.48   24.70
 -16   7   3  286.87   20.50
 -15   7   3   12.10    9.90
 -15   7   3  -57.29   50.19
 -15   7   3    4.30    6.70
 -15   7   3   -7.40    5.60
  14   7  -3  375.06   19.00
 -14   7   3  339.37   21.60
 -14   7   3  356.26   23.30
 -14   7   3  359.56   26.90
 -14   7   3  338.37   82.69
 -13   7   3  -38.90   45.00
 -13   7   3   -0.10    6.80
 -13   7   3   -2.80    8.50
 -13   7   3   -2.60    5.30
  12   7  -3  527.85   22.30
 -12   7   3  368.46  116.79
 -12   7   3  558.24   27.50
 -12   7   3  520.15   26.10
 -12   7   3  540.35   32.00
 -11   7   3    7.40    6.00
  11   7  -3   11.10    3.50
 -11   7   3    1.30    7.80
 -11   7   3   12.30    6.60
 -11   7   3  -48.60   34.60
  10   7  -3  288.17   12.30
 -10   7   3  293.87   18.20
 -10   7   3  293.87   23.60
 -10   7   3  284.77   69.19
   9  -7  -3    8.70    6.20
   9  -7  -3   -8.10   33.80
  -9   7   3   11.90    5.70
  -9   7   3  -49.40   28.30
   9   7  -3    4.60    2.50
   9   7  -3  -14.20   13.00
  -9   7   3    2.50    7.90
   9   7  -3   14.60   15.00
   8  -7  -3  282.37   62.99
  -8  -7   3  266.37   34.80
   8  -7  -3  289.47   17.40
  -8   7   3  159.98   44.90
   8   7  -3  282.07   11.00
   8   7  -3  243.98   34.20
  -8   7   3  246.18   21.80
   8   7  -3  265.57   11.50
  -8   7   3  266.87   16.60
   7  -7  -3  119.69   12.20
   7  -7  -3   34.70   33.40
  -7  -7   3   50.29   17.80
  -7   7   3   87.89   15.00
   7   7  -3   88.49    6.70
   7   7  -3   74.99   23.40
  -7   7   3  111.39   11.50
   7   7  -3   99.19    7.60
  -7   7   3  102.69   41.80
   6  -7  -3   28.30   29.70
  -6  -7   3   19.80   15.20
   6  -7  -3   42.80    7.80
  -6   7   3   37.30   27.60
   6   7  -3   53.49   21.20
   6   7  -3   43.40    5.20
   6   7  -3   42.40    5.50
  -6   7   3   43.40   10.50
  -6   7   3   29.20    6.60
  -5  -7   3  -25.50   14.20
   5  -7  -3   45.50   28.40
  -5   7   3   12.80    5.00
   5   7  -3    6.00    3.80
   5   7  -3    8.90   16.80
  -5   7   3   12.80   25.30
   5   7  -3    2.30    3.40
   4  -7  -3  172.58   43.40
  -4  -7   3  218.68   37.80
  -4   7   3  249.68   14.30
  -4   7   3  278.77   52.69
   4   7  -3  290.27   45.10
   4   7  -3  227.08   12.40
   4   7  -3  248.28   12.30
   4   7  -3  259.27   16.70
  -3  -7   3    2.00   16.70
  -3   7   3    7.70    4.20
   3   7  -3   13.30    6.50
  -3   7   3   38.50   23.20
   3   7  -3    9.60    4.40
   3   7  -3    4.00    4.00
   3   7  -3   14.50   21.70
   2  -7  -3   63.89   30.30
  -2  -7   3   65.29   25.90
   2   7  -3  103.59   34.20
   2   7  -3  108.59    9.40
   2   7  -3  102.39    9.50
   2   7  -3   89.39   11.30
  -2   7   3  101.69   33.80
  -1  -7   3  139.19   33.10
   1  -7  -3   70.89   26.70
   1   7  -3   95.89    9.40
  -1   7   3   49.99   29.80
   1   7  -3   62.79    7.50
  -1   7   3   77.49    8.40
   1   7  -3   62.59   27.50
  -1   7   3   97.29    9.90
   0  -7  -3   16.20   21.00
   0  -7   3   -2.20   20.60
   0   7   3   16.20    5.40
   0   7  -3    7.80    4.80
   0   7   3   11.80    4.20
   0   7  -3   13.40    6.80
   0   7  -3   -0.30   24.10
   0   7  -3   26.00    5.80
   0   7   3   44.30   21.30
  -1  -7  -3   61.59   23.00
   1   7   3   64.19    7.80
   1   7   3   46.80   23.70
  -1   7  -3   63.59    7.60
  -1   7  -3   23.90   23.30
  -1   7  -3   59.09    9.40
  -1   7  -3   61.69    8.60
   1   7   3   79.59    7.30
   2  -7   3   14.50   23.10
  -2  -7  -3   34.50   19.00
  -2   7  -3   25.40    5.70
   2   7   3   18.10    4.00
   2   7   3   33.90   18.10
  -2   7  -3   10.90    7.00
   2   7   3   14.20    4.70
  -2   7  -3    8.70    5.20
  -2   7  -3   13.60   25.60
  -3  -7  -3   14.10   15.70
   3  -7   3   16.20   23.70
  -3   7  -3    6.80    5.20
   3   7   3   -3.10   15.80
  -3   7  -3    8.80    5.60
   3   7   3    5.10    3.00
  -3   7  -3   19.70   25.70
  -3   7  -3   -0.40    6.00
   3   7   3    3.40    4.00
   4  -7   3  147.99   46.50
  -4  -7  -3  158.08   26.40
  -4   7  -3  280.27   59.79
  -4   7  -3  184.18   16.90
  -4   7  -3  166.38   13.70
   4   7   3  179.08    8.80
   4   7   3  211.08   30.80
   4   7   3  189.68   10.10
  -4   7  -3  172.48   13.60
   5  -7   3   25.60   32.50
  -5  -7  -3  141.09   22.70
  -5   7  -3  119.89   43.20
   5   7   3  107.99    6.30
   5   7   3  127.69   22.30
  -5   7  -3  114.29   12.40
  -5   7  -3  112.69   14.60
  -5   7  -3  100.39   11.20
   5   7   3  106.59    7.50
   6  -7   3    7.30   26.30
  -6   7  -3   25.50    8.80
  -6   7  -3   21.40    6.40
  -6   7  -3   54.29   31.90
   6   7   3   30.80   12.00
  -6   7  -3   24.40    6.90
   7  -7   3  111.79   41.50
  -7   7  -3  101.79   12.10
  -7   7  -3   71.49   37.70
  -7   7  -3   79.29   12.20
  -8   7  -3  367.46   20.80
  -8   7  -3  336.87   20.80
   8   7   3  364.46   16.20
  -8   7  -3  353.46   23.70
   9   7   3  110.89    9.30
  -9   7  -3   91.29   11.70
  -9   7  -3   94.49   13.10
  -9   7  -3   86.29   13.50
 -10   7  -3  446.86   26.90
  10   7   3  409.16   18.20
 -10   7  -3  390.66   22.90
 -10   7  -3  392.96   23.50
 -11   7  -3   19.30    8.50
  11   7   3   22.00    5.40
 -11   7  -3   22.90    7.60
 -11   7  -3   18.50    9.20
 -12   7  -3  320.57   80.59
 -12   7  -3  367.66   22.50
 -12   7  -3  327.47   24.70
  12   7   3  400.66   18.20
 -12   7  -3  367.06   23.10
 -13   7  -3   39.60    9.50
 -13   7  -3   42.70   12.40
  13   7   3   41.20    7.20
 -13   7  -3  -16.50   49.90
 -13   7  -3   46.30    9.60
  14  -7   3  363.06   98.69
 -14   7  -3  482.95   26.90
 -14   7  -3  515.25   27.70
 -14   7  -3  482.65   94.39
 -14   7  -3  458.65   30.30
  14   7   3  465.55   22.00
 -15   7  -3   15.20    8.80
 -15   7  -3   31.80   12.30
  15   7   3   12.90    6.20
 -15   7  -3   41.70   63.59
 -15   7  -3   15.30    8.30
 -16   7  -3  361.36   96.59
 -16   7  -3  500.55   32.50
 -16   7  -3  420.86   26.90
 -16   7  -3  512.65   28.70
  16   7   3  522.75   24.10
 -17   7  -3   28.20   12.50
 -17   7  -3   23.40   10.80
  17   7   3   20.90    7.10
 -17   7  -3    4.90    8.00
 -18   7  -3  374.76   26.30
 -18   7  -3  354.96   24.70
 -18   7  -3  371.46   28.90
  18   7   3  409.06   22.10
 -18   8   3    6.30   10.70
 -18   8   3   30.70   12.10
 -18   8   3   55.29   79.89
 -18   8   3    3.90   10.10
 -17   8   3  -55.99   72.79
 -17   8   3   13.90   12.30
 -17   8   3   23.50   10.80
 -17   8   3    9.20    8.50
 -16   8   3   41.10   11.20
 -16   8   3   57.79   13.20
 -16   8   3   43.20   14.80
 -16   8   3  -22.60   62.29
 -15   8   3  -23.80   59.39
 -15   8   3   25.50    9.70
 -15   8   3   19.50    8.40
 -15   8   3    6.00   10.00
  14  -8  -3   61.69   63.89
 -14   8   3  144.99   18.20
 -14   8   3  151.18   16.30
 -14   8   3   79.29   68.49
 -14   8   3   84.89   15.10
  14   8  -3  128.29    9.30
  13  -8  -3  245.08   73.99
 -13   8   3  105.59   70.59
 -13   8   3  183.18   19.40
  13   8  -3  158.48   10.20
 -13   8   3  175.48   17.20
 -13   8   3  177.18   23.10
 -12   8   3  218.28   18.20
  12   8  -3  239.28   11.80
 -12   8   3  282.07   72.89
 -12   8   3  210.58   23.10
 -12   8   3  247.48   20.70
 -11   8   3  149.49   15.60
  11   8  -3  168.68    9.50
 -11   8   3   90.39   57.49
 -11   8   3  124.49   13.70
 -11   8   3  167.78   20.20
 -10   8   3  333.37   22.10
  10   8  -3  352.16   14.40
 -10   8   3  349.07   27.50
 -10   8   3  307.37   20.30
 -10   8   3  334.47   79.69
   9  -8  -3  178.08   54.99
  -9   8   3  249.28   24.10
  -9   8   3  272.27   19.90
  -9   8   3  267.37   18.20
   9   8  -3  244.18   36.20
   9   8  -3  261.67   11.50
  -9   8   3  254.27   63.09
   8  -8  -3  313.77   70.29
  -8  -8   3  382.26   45.40
   8   8  -3  401.66   15.80
  -8   8   3  388.86   72.09
  -8   8   3  407.56   21.50
  -8   8   3  378.76   22.90
   8   8  -3  416.56   45.10
  -8   8   3  373.66   28.00
   8   8  -3  408.86   15.30
   7  -8  -3  201.28   53.89
  -7  -8   3  149.29   30.70
   7   8  -3  195.98   10.40
   7   8  -3  183.88   10.70
  -7   8   3  225.68   21.90
   7   8  -3  192.48   34.40
  -7   8   3  201.88   15.50
  -7   8   3  194.18   52.29
  -7   8   3  204.88   17.00
   6  -8  -3  293.57   61.19
  -6  -8   3  316.37   41.60
  -6   8   3  329.57   25.00
   6   8  -3  298.07   14.20
  -6   8   3  296.67   57.79
   6   8  -3  268.27   19.30
   6   8  -3  308.27   14.00
   6   8  -3  329.87   47.80
  -6   8   3  313.47   19.50
  -6   8   3  315.57   18.20
  -5  -8   3  243.58   40.10
   5  -8  -3  152.48   46.90
   5   8  -3  220.88   40.70
   5   8  -3  257.67   18.70
   5   8  -3  265.37   13.50
  -5   8   3  245.18   17.30
   5   8  -3  246.68   12.90
  -5   8   3  271.77   16.60
  -5   8   3  276.77   58.79
  -5   8   3  275.87   23.60
  -4  -8   3  430.56   51.69
   4   8  -3  478.35   57.19
   4   8  -3  442.86   18.90
  -4   8   3  451.95   22.70
   4   8  -3  416.96   23.70
  -4   8   3  375.86   66.59
   4   8  -3  414.86   18.50
  -4   8   3  442.26   20.90
  -3  -8   3  666.63   61.59
  -3   8   3  710.43   77.79
   3   8  -3  580.54   24.20
   3   8  -3  642.34   29.80
  -3   8   3  559.04   31.30
   3   8  -3  652.33   24.90
  -3   8   3  666.23   26.10
   3   8  -3  612.44   67.09
   2  -8  -3  640.94   71.79
   2   8  -3  675.23   26.60
   2   8  -3  691.33   31.70
   2   8  -3  664.13   71.89
  -2   8   3  685.63   28.30
   2   8  -3  715.93   27.10
  -2   8   3  663.93   75.39
  -2   8   3  703.43   27.20
  -1  -8   3  169.18   39.90
   1  -8  -3  265.07   50.89
   1   8  -3  240.78   14.90
   1   8  -3  187.08   46.10
  -1   8   3  208.88   52.39
  -1   8   3  247.58   14.70
  -1   8   3  276.37   16.10
   1   8  -3  273.67   15.40
   1   8  -3  293.37   20.00
   0  -8  -3  595.24   63.19
   0   8  -3  565.14   25.00
   0   8  -3  638.94   30.10
   0   8  -3  606.44   25.20
   0   8  -3  509.15   70.29
   0   8   3  633.14   25.00
   0   8   3  526.05   61.79
   0   8   3  594.94   23.40
  -1  -8  -3  268.47   45.50
  -1   8  -3  250.27   55.39
   1   8   3  318.07   14.80
   1   8   3  319.87   50.89
  -1   8  -3  253.47   26.30
  -1   8  -3  287.27   21.10
  -1   8  -3  326.87   17.70
   1   8   3  304.77   16.20
  -2  -8  -3  741.53   64.29
   2   8   3  762.72   66.99
   2   8   3  727.43   27.40
  -2   8  -3  746.83   30.50
  -2   8  -3  798.12   88.19
  -2   8  -3  746.23   30.10
  -2   8  -3  745.33   34.80
   2   8   3  697.83   26.00
   3  -8   3  584.84   73.49
  -3  -8  -3  511.25   53.19
  -3   8  -3  625.24   31.10
   3   8   3  585.64   21.40
   3   8   3  561.74   22.50
  -3   8  -3  586.04   26.30
  -3   8  -3  553.44   79.59
   3   8   3  571.94   56.09
  -3   8  -3  628.74   26.60
  -4  -8  -3 1078.99   69.29
   4  -8   3 1132.49  102.69
  -4   8  -3 1195.68   51.49
   4   8   3 1087.19   37.20
  -4   8  -3 1216.08   42.80
  -4   8  -3 1112.09  108.89
  -4   8  -3 1091.29   42.10
   4   8   3 1156.58   36.50
   4   8   3 1123.79   71.39
   5  -8   3  115.29   43.70
   5   8   3  157.28    9.60
  -5   8  -3  143.39   14.60
  -5   8  -3  135.09   52.99
   5   8   3  132.09   27.70
  -5   8  -3  153.58   18.00
  -5   8  -3  136.99   14.50
   5   8   3  151.28    8.30
  -6  -8  -3  400.56   38.30
   6  -8   3  460.45   79.39
  -6   8  -3  571.34   84.49
   6   8   3  427.26   37.10
  -6   8  -3  484.85   24.40
  -6   8  -3  484.45   24.50
  -6   8  -3  479.35   27.90
   7  -8   3  234.98   58.89
  -7   8  -3  320.17   73.29
  -7   8  -3  368.66   25.20
  -7   8  -3  306.37   20.20
  -7   8  -3  326.17   20.70
   8  -8   3  595.04   86.79
  -8   8  -3  443.86   87.19
  -8   8  -3  500.55   26.10
  -8   8  -3  488.65   30.00
  -8   8  -3  532.65   26.80
   9   8   3  296.37   15.10
  -9   8  -3  297.37   24.30
  -9   8  -3  303.47   21.20
  -9   8  -3  316.17   20.90
  -9   8  -3  121.59   57.89
 -10   8  -3  255.37   22.80
  10   8   3  220.48   13.20
 -10   8  -3  212.88   18.10
 -10   8  -3  211.48   19.10
 -11   8  -3  223.58   20.00
  11   8   3  242.38   14.20
 -11   8  -3  257.57   23.10
 -11   8  -3  186.68   65.29
 -11   8  -3  253.27   19.60
  12  -8   3  376.66   84.59
 -12   8  -3  411.36   25.50
  12   8   3  411.76   19.40
 -12   8  -3  438.06   26.20
 -12   8  -3  408.46   29.00
 -12   8  -3  279.67   88.29
  13  -8   3  141.59   67.69
  13   8   3  203.18   13.80
 -13   8  -3  342.57   92.09
 -13   8  -3  201.98   19.00
 -13   8  -3  176.58   20.80
 -13   8  -3  196.18   20.10
 -14   8  -3  182.08   24.80
 -14   8  -3  237.58   21.50
 -14   8  -3  149.49   80.79
  14   8   3  253.67   15.60
 -14   8  -3  205.08   19.60
  15  -8   3   60.59  110.79
 -15   8  -3   22.60   82.09
 -15   8  -3  121.99   19.70
 -15   8  -3   75.89   12.60
 -15   8  -3  112.69   16.30
  15   8   3   94.99   10.60
 -16   8  -3   81.09   14.30
 -16   8  -3  135.99   84.99
  16   8   3   84.19   10.50
 -16   8  -3   59.09   11.90
 -16   8  -3   48.20   12.80
  17   8   3   43.10    8.60
 -17   8  -3   33.50   11.20
 -17   8  -3   41.80   19.90
 -16   9   3   36.80   10.40
 -16   9   3   45.60   14.60
 -16   9   3   44.30   17.60
  15  -9  -3  261.57   94.89
 -15   9   3  282.37   31.40
 -15   9   3  329.67   30.00
 -15   9   3  355.66   24.10
  14  -9  -3  137.49   76.29
 -14   9   3  114.49   14.00
 -14   9   3  117.49   15.60
 -14   9   3  103.69   19.90
  14   9  -3  130.69   10.20
 -14   9   3   95.39   80.49
  13  -9  -3  662.03  115.09
 -13   9   3  315.27  100.49
 -13   9   3  631.34   31.40
 -13   9   3  618.74   33.00
  13   9  -3  637.84   23.30
 -12   9   3   15.90    9.50
 -12   9   3  110.09   60.59
 -12   9   3   21.00   13.30
  12   9  -3   34.10    5.60
 -12   9   3   22.60    9.70
 -11   9   3  413.66   25.80
 -11   9   3  369.56   30.10
  11   9  -3  375.86   16.50
 -11   9   3  371.26   84.89
 -11   9   3  417.46   24.10
 -10   9   3   66.79   59.69
 -10   9   3   55.09   12.20
 -10   9   3   30.50   15.40
 -10   9   3   21.60   12.70
   9  -9  -3  453.85   89.79
  -9   9   3  431.16   31.90
   9   9  -3  424.06   24.50
  -9   9   3  503.95   27.00
   9   9  -3  437.76   17.30
  -9   9   3  486.75   94.29
  -9   9   3  499.35   25.50
  -8  -9   3   88.99   27.70
   8  -9  -3  -26.30   44.90
  -8   9   3  108.59   53.89
   8   9  -3   82.49   12.10
  -8   9   3   63.59   11.10
   8   9  -3   26.00   26.50
  -8   9   3   48.00   12.60
   8   9  -3   85.09    8.10
  -8   9   3   47.20    9.30
   8   9  -3   84.59    7.50
   7  -9  -3  260.87   76.99
  -7   9   3  311.07   73.29
  -7   9   3  396.96   28.60
   7   9  -3  327.97   49.40
  -7   9   3  346.27   20.70
   7   9  -3  343.77   15.60
   7   9  -3  325.87   15.20
  -7   9   3  359.16   22.30
   7   9  -3  351.56   22.50
   6  -9  -3  137.29   48.20
  -6  -9   3   68.69   28.40
   6   9  -3   79.89   35.50
   6   9  -3   77.59   12.40
  -6   9   3   37.90   41.50
  -6   9   3   50.69   10.10
  -6   9   3   57.69   13.10
   6   9  -3   98.29    9.50
  -6   9   3   54.59    9.60
   6   9  -3   97.39   13.40
  -5  -9   3  255.77   45.90
   5  -9  -3  285.57   61.59
   5   9  -3  265.37   21.00
   5   9  -3  247.68   50.69
  -5   9   3  283.57   18.10
   5   9  -3  294.17   15.20
   5   9  -3  281.97   15.00
  -5   9   3  236.28   58.49
  -5   9   3  328.57   26.50
  -5   9   3  317.97   19.90
   4   9  -3   48.50   35.50
  -4   9   3   48.50   39.80
   4   9  -3   50.89    7.40
   4   9  -3   93.39   12.90
  -4   9   3   47.00   13.90
   4   9  -3   55.69    7.70
  -4   9   3   39.20    9.20
  -4   9   3   47.50    8.80
  -3  -9   3  277.57   48.80
   3  -9  -3  244.18   55.89
  -3   9   3  281.57   16.90
   3   9  -3  286.77   21.90
  -3   9   3  254.97   18.10
   3   9  -3  296.37   16.00
  -3   9   3  224.08   55.59
   3   9  -3  322.27   16.40
   3   9  -3  218.68   51.99
  -2  -9   3   76.19   30.50
   2  -9  -3  102.59   38.80
  -2   9   3   51.39    9.40
  -2   9   3   71.69   41.10
   2   9  -3   51.19    7.70
  -2   9   3   54.39    7.90
   2   9  -3   58.19   11.50
   2   9  -3   58.79   37.20
   2   9  -3   78.79   14.50
   1  -9  -3  101.69   39.90
  -1  -9   3  109.39   37.40
   1   9  -3  148.39   12.90
   1   9  -3  152.78   13.10
  -1   9   3  105.09   11.50
   1   9  -3   94.19   14.30
  -1   9   3  104.79   40.30
  -1   9   3  106.99   11.20
   0  -9  -3   18.70   29.80
   0  -9   3    6.00   30.10
   0   9   3   47.20   30.00
   0   9   3   21.60    7.20
   0   9   3   30.60    6.50
   0   9  -3  -37.40   39.20
  -1  -9  -3  101.99   36.50
   1  -9   3  131.99   43.90
   1   9   3  170.38   13.40
  -1   9  -3  188.58   14.90
  -1   9  -3   76.99   47.90
   1   9   3  156.28   11.50
  -1   9  -3  172.98   19.40
  -1   9  -3  186.18   14.90
   1   9   3  105.19   37.70
  -2  -9  -3   78.69   31.30
  -2   9  -3   68.19    9.80
  -2   9  -3   53.99    9.60
   2   9   3   56.59    9.80
  -2   9  -3   18.00   40.80
   2   9   3   68.19   31.70
   2   9   3   49.60    6.60
  -2   9  -3   76.09   12.60
   3  -9   3   10.20   36.00
  -3  -9  -3   27.80   25.10
   3   9   3   11.20    4.50
   3   9   3   70.99   28.90
  -3   9  -3    9.60    9.60
  -3   9  -3   36.20    8.50
  -3   9  -3   12.10    7.70
  -3   9  -3  -20.50   40.50
   3   9   3   13.80    5.70
   4  -9   3    4.50   34.40
   4   9   3  -27.50   24.30
  -4   9  -3    9.10    8.90
  -4   9  -3   25.80   41.20
   4   9   3    8.30    3.80
   4   9   3   15.30    5.60
  -4   9  -3   17.10    7.20
  -4   9  -3   14.80    7.40
   5  -9   3   95.39   46.90
  -5  -9  -3   24.50   21.20
  -5   9  -3  -50.89   40.60
   5   9   3   32.90    4.70
  -5   9  -3   19.00    8.40
   5   9   3   31.30   24.40
  -5   9  -3   36.80    9.90
   5   9   3   31.10    5.60
  -5   9  -3   49.60   12.60
   6  -9   3    4.00   42.20
  -6   9  -3   29.90   48.20
   6   9   3    9.30    4.00
  -6   9  -3   29.20   11.30
  -6   9  -3   21.40    8.20
  -6   9  -3   12.90    7.20
   7  -9   3  -21.20   43.00
  -7   9  -3   31.60    9.00
  -7   9  -3  -41.00   43.10
  -7   9  -3   31.70    8.80
  -7   9  -3   19.00   10.50
  -8   9  -3   28.10    9.70
  -8   9  -3   30.30   10.90
  -8   9  -3   13.60   53.69
  -9   9  -3  -92.39   53.09
  -9   9  -3   32.40   11.30
   9   9   3   19.50    5.80
  -9   9  -3   17.70    8.70
  -9   9  -3   20.20    9.30
 -10   9  -3    3.50    7.60
 -10   9  -3   29.40   11.40
 -10   9  -3   10.90    9.10
 -10   9  -3  -67.49   55.59
  10   9   3    1.70    4.40
  11  -9   3   46.50   61.09
 -11   9  -3  123.19   19.30
  11   9   3  107.79   10.70
 -11   9  -3   89.59   14.10
 -11   9  -3  174.58   75.39
 -11   9  -3   85.79   13.90
  12  -9   3   58.89   65.29
 -12   9  -3   21.80   67.69
 -12   9  -3    0.50    9.40
 -13   9  -3   52.89   14.10
 -13   9  -3  -52.99   75.09
 -13   9  -3    8.20   10.10
 -13   9  -3   40.80   10.90
  13   9   3   39.70    7.60
  14   9   3    7.10    5.90
 -14   9  -3   38.40   11.40
 -14   9  -3   29.00   10.40
 -14   9  -3   29.80   12.30
 -15   9  -3  123.59   16.10
  15   9   3  124.89   13.00
 -14  10   3   10.50    9.50
  14  10  -3   23.60    5.80
 -14  10   3    1.80   10.90
  14  10  -3   12.70    8.00
 -13  10   3   90.29   14.10
  13  10  -3  114.89   13.50
  13  10  -3  119.19    9.70
 -13  10   3  102.09   16.80
 -13  10   3  151.98   19.80
 -12  10   3    6.30   10.90
 -12  10   3   20.30    9.40
  12  10  -3    7.70    4.40
 -12  10   3    2.60    6.90
  12  10  -3    9.50    8.40
  11  10  -3  111.69   14.20
 -11  10   3  123.09   21.50
  11  10  -3  117.89    9.60
 -11  10   3  105.99   14.10
 -11  10   3  154.78   25.90
 -10  10   3    7.00    8.30
  10  10  -3    2.30    7.90
 -10  10   3   -0.60    7.20
   9 -10  -3  190.68   75.49
   9  10  -3  155.58    8.70
  -9  10   3   99.89   17.10
  -9  10   3  115.19   15.10
  -9  10   3  103.99   14.30
   9  10  -3  143.09   15.70
  -9  10   3  147.39   66.39
  -8 -10   3   -9.00   25.20
   8 -10  -3   93.49   58.99
  -8  10   3   88.29   59.49
  -8  10   3    2.80    7.20
   8  10  -3   14.00    4.70
   8  10  -3   17.50    9.50
   8  10  -3   55.39   33.00
   8  10  -3    5.50    4.10
  -8  10   3   -6.90    7.10
  -8  10   3   13.50   11.80
  -7 -10   3  419.16   55.89
   7 -10  -3  352.36   84.19
  -7  10   3  358.46   30.30
   7  10  -3  398.56   17.20
   7  10  -3  392.56   17.60
   7  10  -3  388.76   57.89
  -7  10   3  398.06   24.90
  -7  10   3  411.56   22.90
  -7  10   3  271.07   77.99
   7  10  -3  371.96   24.30
   6 -10  -3   64.49   52.19
  -6 -10   3    0.70   29.40
  -6  10   3  -25.80   46.40
  -6  10   3    4.00    7.20
  -6  10   3    3.50    7.60
  -6  10   3   13.40   11.20
   6  10  -3   47.70   36.70
   6  10  -3   -8.60    7.50
   6  10  -3   -3.90    4.20
   6  10  -3    4.70    4.80
  -5 -10   3  310.47   53.89
   5  10  -3  506.95   28.20
  -5  10   3  464.25   25.70
  -5  10   3  408.26   31.40
   5  10  -3  476.15   20.80
  -5  10   3  480.55   24.00
   5  10  -3  465.55   20.30
   5  10  -3  515.65   74.69
  -5  10   3  366.96   80.59
   4 -10  -3   49.40   45.10
  -4 -10   3   12.50   32.20
  -4  10   3   58.19   10.20
   4  10  -3   54.39    8.00
  -4  10   3   61.09   11.40
  -4  10   3   59.19   15.40
   4  10  -3   33.10   11.50
   4  10  -3  -12.80   38.10
   4  10  -3   33.50    7.10
  -4  10   3   36.10   44.70
   3 -10  -3  366.96   71.79
  -3 -10   3  557.54   71.29
  -3  10   3  570.44   25.30
   3  10  -3  554.84   23.80
  -3  10   3  491.75   33.70
   3  10  -3  541.45   24.10
   3  10  -3  559.74   31.60
  -3  10   3  385.96   74.69
  -3  10   3  561.44   26.90
   3  10  -3  445.26   75.29
  -2 -10   3   18.80   53.99
  -2  10   3   17.70    6.20
   2  10  -3    4.30    8.90
  -2  10   3   37.10   12.70
  -2  10   3   88.09   46.70
   2  10  -3  -15.30   39.90
  -2  10   3   14.40    7.20
   2  10  -3    5.60    6.20
   2  10  -3   14.20    6.60
  -1 -10   3  372.66   62.89
   1 -10  -3  506.15   74.49
   1  10  -3  526.15   24.30
  -1  10   3  530.75   24.90
   1  10  -3  498.05   23.90
  -1  10   3  521.65   81.89
   1  10  -3  444.06   79.59
  -1  10   3  558.44   23.60
   1  10  -3  472.25   29.70
   0 -10   3   16.40   36.90
   0 -10  -3   11.90   34.50
   0  10   3   25.60    8.10
   0  10  -3   14.70    7.30
   0  10  -3   51.99   49.40
   0  10  -3   12.00    6.70
   0  10   3   -0.20   36.40
   0  10   3   32.30    7.50
   0  10  -3   13.10   10.00
  -1 -10  -3  402.36   63.09
   1 -10   3  546.25   76.89
  -1  10  -3  515.65   25.10
   1  10   3  504.95   23.30
   1  10   3  525.55   74.09
  -1  10  -3  513.95   25.00
   1  10   3  526.05   21.90
  -1  10  -3  329.07   75.39
  -1  10  -3  500.25   30.90
  -2 -10  -3  -35.10   30.00
  -2  10  -3   26.60   47.40
  -2  10  -3    6.80    6.70
   2  10   3   43.20   34.80
  -2  10  -3   11.90    7.40
   2  10   3   13.50    6.70
   2  10   3   22.00    5.80
  -2  10  -3   21.10   11.20
   3 -10   3  513.05   86.09
  -3  10  -3  728.23   31.70
   3  10   3  629.84   82.29
  -3  10  -3  583.24   97.39
   3  10   3  683.23   27.40
  -3  10  -3  765.12   38.10
   3  10   3  723.93   26.30
  -3  10  -3  707.03   31.90
   4 -10   3   54.59   48.60
  -4 -10  -3  128.89   37.90
  -4  10  -3  118.19   14.10
  -4  10  -3   65.39   11.30
   4  10   3   98.29   36.50
  -4  10  -3  153.68   60.39
   4  10   3  113.29   11.00
   4  10   3  118.29    9.20
  -4  10  -3  114.29   16.90
   5 -10   3  229.78   83.49
   5  10   3  423.26   55.39
  -5  10  -3  393.96   24.50
   5  10   3  411.16   16.70
  -5  10  -3  440.56   24.40
   5  10   3  418.86   17.60
  -5  10  -3  262.97   78.69
  -5  10  -3  445.06   29.70
   6 -10   3  -53.79   47.90
  -6 -10  -3   85.59   24.60
  -6  10  -3   33.30   56.39
  -6  10  -3   30.60   11.30
   6  10   3   50.69    5.50
  -6  10  -3   48.20   10.40
  -6  10  -3   48.20   11.60
   7 -10   3  484.55   92.69
  -7  10  -3  302.87   81.29
  -7  10  -3  451.55   31.40
  -7  10  -3  456.25   26.80
  -7  10  -3  472.25   27.10
  -8  10  -3   21.40    9.70
  -8  10  -3   24.90    9.80
  -8  10  -3   25.30   11.90
  -9  10  -3  395.86   45.70
   9  10   3  403.56   19.30
  -9  10  -3  448.76   37.00
  -9  10  -3  353.06   24.60
 -10  10  -3    0.50    7.00
 -10  10  -3   69.99   82.69
 -10  10  -3    5.60    9.90
 -10  10  -3  -20.40    6.50
  10  10   3    7.00    5.00
 -11  10  -3  267.67   23.10
 -11  10  -3  276.57   21.90
 -11  10  -3  261.27   25.80
  11  10   3  241.38   15.30
 -12  10  -3   16.10    9.80
  12  10   3   16.20    6.00
 -12  10  -3   -2.20   11.00
 -12  10  -3   14.10    9.00
 -11  11   3   86.79   19.00
  11  11  -3  101.39    9.70
  11  11  -3   96.89   13.80
 -11  11   3   83.09   12.90
 -10  11   3   58.79   10.50
  10  11  -3   37.10   11.00
 -10  11   3   63.29   13.80
 -10  11   3   43.60   14.50
  -9  11   3   81.09   13.00
   9  11  -3   83.69   14.00
  -9  11   3   64.89   17.30
  -9  11   3   86.19   14.50
  -8  11   3   28.00   12.50
   8  11  -3   39.20    6.30
  -8  11   3   22.50    9.50
  -8  11   3   38.00   10.60
   8  11  -3   36.20    6.00
   8  11  -3   38.80   22.40
  -7 -11   3   18.40   35.00
  -7  11   3   44.20   11.50
   7  11  -3   30.40    6.40
  -7  11   3   27.60   14.10
  -7  11   3   43.80   10.50
   7  11  -3   34.70    6.40
   7  11  -3   39.10   11.80
   7  11  -3   19.70   44.40
  -6 -11   3    7.70   38.50
   6  11  -3   13.20    6.00
   6  11  -3   19.00    6.40
  -6  11   3   27.00    8.30
  -6  11   3   19.50   19.10
   6  11  -3   11.90    9.10
   6  11  -3  123.69   47.00
  -6  11   3   25.50   16.40
   5 -11  -3  -19.10   65.29
  -5 -11   3   23.70   40.30
  -5  11   3   54.09    9.90
   5  11  -3   61.79    8.70
   5  11  -3   52.89    8.30
  -5  11   3   62.09   11.10
   5  11  -3   87.79   14.50
  -5  11   3   35.00   14.70
  -4 -11   3   94.19   40.60
  -4  11   3   -3.00    7.80
   4  11  -3   16.20   10.60
   4  11  -3    3.50    5.80
  -4  11   3   15.00   13.20
   4  11  -3    6.70    6.10
  -4  11   3   -0.20    5.40
   4  11  -3  -25.90   55.49
   3 -11  -3  -65.39   57.59
  -3 -11   3   62.59   51.89
  -3  11   3   16.30    9.50
  -3  11   3    6.60   11.70
  -3  11   3   32.50   77.69
   3  11  -3    9.00    6.60
   3  11  -3   18.10   10.70
   3  11  -3    6.40    6.10
  -3  11   3   20.50    7.30
   3  11  -3  -17.60   45.90
  -2 -11   3  -34.20   41.90
   2 -11  -3  -68.99   45.80
   2  11  -3    6.50    6.60
  -2  11   3   13.90   11.70
   2  11  -3    0.60    9.30
  -2  11   3  -58.79   47.80
  -2  11   3    6.00    5.50
  -2  11   3    3.50    7.40
   2  11  -3   11.20    6.80
   1 -11  -3  -17.10   46.00
  -1 -11   3  -35.70   45.80
  -1  11   3    6.20   10.30
   1  11  -3    7.50    6.80
  -1  11   3   39.10   49.90
   1  11  -3   18.10   10.50
  -1  11   3    5.20    5.70
   1  11  -3  -25.80   56.19
  -1  11   3   13.00    7.40
   1  11  -3    3.90    6.20
   0 -11   3  -43.20   44.30
   0 -11  -3   96.59   45.70
   0  11   3    7.00    6.80
   0  11   3    5.70    5.40
   0  11  -3 -104.69   51.39
   0  11  -3   -2.40    9.50
   0  11  -3    2.50    6.50
   0  11   3   -4.10   10.40
   0  11  -3   -5.70    6.50
  -1 -11  -3  -28.50   42.10
   1 -11   3   29.00   51.79
  -1  11  -3   49.60   74.19
  -1  11  -3   14.00   10.70
  -1  11  -3    4.20    7.00
   1  11   3   14.10    5.70
  -1  11  -3   13.70    7.10
   1  11   3   12.30    7.40
   1  11   3  -52.79   43.00
   2 -11   3    7.40   53.79
  -2 -11  -3  -17.80   51.29
   2  11   3   13.40    7.10
   2  11   3   24.40   45.50
   2  11   3    4.70    5.10
  -2  11  -3   19.50    7.50
  -2  11  -3   14.20    8.20
  -2  11  -3   25.60   11.40
  -3 -11  -3  -73.69   37.10
  -3  11  -3    2.10    6.80
   3  11   3   19.10    5.50
  -3  11  -3   14.30    8.40
   3  11   3   19.60    6.70
   3  11   3   59.09   41.40
  -3  11  -3   18.20   11.80
  -4 -11  -3   22.90   34.00
  -4  11  -3   -7.90    6.00
  -4  11  -3   -9.30    9.30
  -4  11  -3    9.20   13.50
   4  11   3    4.50    4.20
   4  11   3  -16.20   37.40
   4  11   3    6.40    5.50
  -5 -11  -3  -17.90   31.00
  -5  11  -3   18.00   11.80
  -5  11  -3   29.60   10.00
   5  11   3    9.60    5.20
   5  11   3   20.00   36.20
  -5  11  -3    9.20    8.40
   5  11   3   14.10    4.50
  -6 -11  -3   61.59   29.30
   6  11   3  101.49   34.00
  -6  11  -3  110.09   15.40
  -6  11  -3  124.29   15.80
  -7  11  -3    3.00    9.50
  -7  11  -3   14.80   11.30
  -7  11  -3   12.10    8.40
  -8  11  -3  126.69   18.00
  -8  11  -3  114.69   19.60
  -8  11  -3  102.99   13.80
  -9  11  -3    0.40    8.80
   9  11   3   -6.90    4.30
  -9  11  -3    9.90    8.40
  -9  11  -3   14.80   13.00
   5  12  -3    2.40    5.60
  -5  12   3  -12.50    8.70
  -5  12   3   -5.50   11.40
   5  12  -3    7.70   10.40
   5  12  -3   -1.60    5.40
  -5  12   3   -5.90    5.60
   4  12  -3  254.17   16.90
   4  12  -3  248.88   17.00
  -4  12   3  225.18   20.60
   4  12  -3  293.67   25.20
  -4  12   3  193.38   24.70
  -4  12   3  237.18   18.40
  -3  12   3   18.10   12.40
  -3  12   3   19.60    9.50
  -3  12   3   15.30    7.90
   3  12  -3    1.30    6.30
   3  12  -3    7.20   12.10
   3  12  -3   -2.20   10.40
   2  12  -3  218.68   17.30
  -2  12   3  269.17   28.60
   2  12  -3  236.68   18.00
  -2  12   3  231.98   19.80
  -2  12   3  295.37   18.40
   2  12  -3  236.78   25.20
   1  12  -3    8.60    7.70
  -1  12   3   -1.40    7.70
   1  12  -3    7.20    7.90
  -1  12   3   17.80    7.00
  -1  12   3   16.90   18.10
   1  12  -3   -1.50   10.10
   0  12  -3  235.58   25.60
   0  12   3  176.48   28.90
   0  12   3  227.98   23.50
   0  12  -3  269.37   19.50
   0  12  -3  245.68   19.20
   0  12   3  251.87   16.60
  -1  12  -3   16.90    9.60
  -1  12  -3  -16.30    9.40
   1  12   3    4.90    7.40
   1  12   3   37.40   13.30
  -1  12  -3   17.70    8.30
  -2  12  -3  228.68   18.90
   2  12   3  157.18   22.60
   2  12   3  154.68   14.90
   2  12   3  201.58   13.90
  -2  12  -3  221.98   19.00
  -2  12  -3  181.68   27.70
   3  12   3   -3.90    5.80
  -3  12  -3    8.00   11.40
  -3  12  -3   -4.50    7.10
   3  12   3   -1.00    4.60
  -3  12  -3   12.80    9.40
 -24   0   4  316.77   18.30
 -24   0   4  327.27   17.60
 -23   0   4    6.70    5.20
 -23   0   4    5.40    5.30
 -23   0   4   -6.20    5.80
 -22   0   4 1096.69   40.10
 -22   0   4 1162.08   42.70
 -21   0   4   -0.40    5.70
  21   0  -4   -4.00    4.70
 -21   0   4   -2.70    4.90
 -21   0   4   -3.60    4.60
  20   0  -4  810.52   32.20
 -20   0   4  845.92   31.40
 -20   0   4  848.52   31.90
 -19   0   4  -25.80   30.70
  19   0  -4    4.50    5.40
 -19   0   4    2.40    4.40
 -19   0   4    1.30    4.10
  19   0  -4   56.39   40.30
  18   0  -4  559.54   72.39
 -18   0   4  596.64   24.50
  18   0  -4  611.74   25.10
 -18   0   4  607.64   24.10
 -18   0   4  631.34   71.29
  17   0  -4   19.80    5.60
  17   0  -4   18.80   29.40
 -17   0   4    1.80    3.80
 -17   0   4    1.70    3.90
 -17   0   4  -12.20   24.60
 -16   0   4 2076.99   65.29
  16   0  -4 2079.89   65.99
  16   0  -4 2129.09  125.69
 -16   0   4 2007.20  122.69
 -16   0   4 2069.19   65.69
 -15   0   4   18.50   19.60
  15   0  -4   41.50   26.50
  15   0  -4   28.10    5.30
  14   0  -4 2525.35   77.59
 -14   0   4 2530.15   76.99
  14   0  -4 2543.95   79.99
 -14   0   4 2534.75   77.39
 -14   0   4 2386.06  130.19
  14   0  -4 2465.15  131.39
  13   0  -4   11.00   16.10
 -13   0   4    6.80   15.40
  13   0  -4    6.20    3.50
 -13   0   4    3.90    2.90
 -12   0   4 2379.26   70.99
  12   0  -4 2329.87  119.99
 -12   0   4 2251.27   71.39
  12   0  -4 2335.27   71.39
 -11   0   4   -0.90    3.40
 -11   0   4  -17.50   11.90
  11   0  -4   -3.10    2.50
 -11   0   4    0.60    2.60
  11   0  -4   10.90   12.70
  10   0  -4 3471.55  147.19
 -10   0   4 3319.57  144.39
  10   0  -4 3282.07   99.89
 -10   0   4 3357.26  100.09
 -10   0   4 3376.56   99.59
  -9   0   4   -1.60    9.80
  -9   0   4   -2.60    2.30
   9   0  -4    1.90   10.40
   9   0  -4    0.50    2.40
  -9   0   4    2.30    3.10
   8   0  -4 3926.61  121.19
   8   0  -4 4314.97  163.68
  -8   0   4 4114.99  160.58
  -8   0   4 4158.78  121.59
  -8   0   4 4197.98  121.09
  -7   0   4    4.70    8.30
  -7   0   4    1.90    3.10
   7   0  -4    3.80    8.90
  -7   0   4   -0.40    2.40
   7   0  -4    0.20    1.70
   6   0  -4 5237.28  168.58
  -6   0   4 6086.89  167.58
  -6   0   4 6114.79  202.68
   6   0  -4 5866.01  202.28
  -6   0   4 5603.14  166.88
   5   0  -4    0.90    1.40
  -5   0   4    1.30    6.00
   5   0  -4    4.40    6.30
  -5   0   4    1.70    1.40
  -4   0   4 7465.95  242.68
   4   0  -4 7549.14  257.87
  -3   0   4   -0.10    5.00
  -3   0   4    0.50    1.10
   3   0  -4    0.60    1.10
   3   0  -4   -0.10    5.00
  -2   0   4  251.77   20.70
   2   0  -4  245.98   20.80
  -2   0   4  239.28    8.40
   2   0  -4  231.18    8.40
   1   0  -4   -0.30    3.40
  -1   0   4    0.60    1.00
   1   0  -4    1.10    4.40
  -1   0   4    0.70    0.90
   1   0  -4    1.20    1.10
   0   0  -4 8684.33  262.47
   0   0   4 8284.47  261.57
  -1   0  -4    0.00    1.30
  -1   0  -4    4.10    4.90
   1   0   4    1.50    1.50
  -1   0  -4   -0.10    1.10
   1   0   4    1.60    1.40
  -2   0  -4 2416.16   71.69
   2   0   4 2488.95   71.89
   2   0   4 2499.75   91.59
   2   0   4 2378.56   72.39
  -2   0  -4 2548.65   94.09
  -2   0  -4 2403.76   72.19
   3   0   4    3.50    2.00
  -3   0  -4   -1.20    6.40
  -3   0  -4    7.90    2.40
   3   0   4    9.70    6.90
   3   0   4    8.40    2.70
   4   0   4 1322.07   60.99
   4   0   4 1276.67   40.10
   4   0   4 1287.97   39.10
  -4   0  -4 1234.98   39.50
  -4   0  -4 1176.58   38.50
  -4   0  -4 1411.26   64.49
  -5   0  -4    6.90    8.90
  -5   0  -4   -2.10    1.90
   5   0   4   -3.30    2.00
   5   0   4   -1.20    6.50
   5   0   4   -0.90    2.30
  -5   0  -4   -2.10    2.00
  -6   0  -4 1495.85   75.59
   6   0   4 1432.26   70.39
   6   0   4 1481.45   44.60
  -6   0  -4 1374.86   44.70
  -6   0  -4 1351.46   43.60
   6   0   4 1454.95   45.90
  -7   0  -4   -3.90    9.90
   7   0   4   -1.20    3.60
   7   0   4   -8.70    8.20
  -7   0  -4   -0.40    2.50
   7   0   4   -0.50    2.80
  -7   0  -4    1.70    2.50
  -7   0  -4    3.70    2.90
  -8   0  -4 1108.79   36.80
   8   0   4 1192.58   39.90
  -8   0  -4 1138.69   38.10
  -8   0  -4 1170.68   71.69
   8   0   4 1131.99   66.19
  -8   0  -4 1223.48   37.50
  -9   0  -4   16.90   14.20
  -9   0  -4    1.20    3.10
   9   0   4   -0.40    4.40
  -9   0  -4   -2.70    2.70
  -9   0  -4    2.80    3.10
  10   0   4  316.37   38.20
  10   0   4  353.66   17.90
 -10   0  -4  351.46   15.10
 -10   0  -4  344.97   14.60
 -10   0  -4  352.16   15.70
 -10   0  -4  375.46   45.50
  11   0   4    1.30   14.30
 -11   0  -4    0.40    3.20
 -11   0  -4    2.70   18.10
  11   0   4   -1.70    4.60
 -11   0  -4    5.10    3.30
 -11   0  -4   -3.20    3.40
  12   0   4  192.28   14.60
 -12   0  -4  193.78   11.80
 -12   0  -4  177.68   39.30
 -12   0  -4  190.98   11.20
 -12   0  -4  177.48   10.90
  12   0   4  232.88   39.10
  13   0   4   -1.20    4.90
  13   0   4  -20.60   17.10
 -13   0  -4   -3.40    3.70
 -13   0  -4   -3.20    3.60
 -13   0  -4   18.70   22.30
 -13   0  -4   -6.70    3.20
  14   0   4    1.90    5.80
 -14   0  -4   17.20    5.10
  14   0   4   44.50   23.40
 -14   0  -4   15.10    4.80
 -14   0  -4   -1.60   24.10
 -14   0  -4    6.60    4.50
 -15   0  -4    2.70    4.50
  15   0   4  -20.40   23.00
 -15   0  -4    3.60   24.80
  15   0   4   -6.00    5.90
 -15   0  -4    3.20    4.40
 -15   0  -4   -1.50    4.50
 -16   0  -4    7.70    4.90
 -16   0  -4    2.80    4.60
  16   0   4   -6.10   24.70
 -16   0  -4   22.90   32.90
 -16   0  -4    8.40    6.50
  16   0   4    2.90    6.70
 -17   0  -4   34.20   31.70
  17   0   4   -0.40    6.50
 -17   0  -4   -4.40    4.40
 -17   0  -4   -2.50    4.50
 -17   0  -4    3.30    4.50
 -18   0  -4   84.59    9.60
 -18   0  -4   78.99    9.10
  18   0   4   79.39   15.90
 -18   0  -4   95.69   14.50
 -19   0  -4   -4.10    4.50
  19   0   4  -11.10    7.10
 -19   0  -4    2.00    9.10
 -19   0  -4    4.90    5.30
 -20   0  -4  173.48   14.10
 -20   0  -4  160.38   14.80
 -20   0  -4  154.28   12.40
  20   0   4  197.68   20.40
 -21   0  -4   -5.80    5.20
 -21   0  -4   -0.30    4.70
  21   0   4   -7.90    8.40
 -22   0  -4  195.08   16.00
  22   0   4  184.18   21.80
 -22   0  -4  157.88   13.00
 -24  -1   4  201.78   12.70
 -24  -1   4  181.78   13.00
 -24   1   4  173.78   14.20
 -24   1   4  194.38   15.80
 -23  -1   4   34.80    6.50
 -23  -1   4   37.70    6.80
 -23   1   4   21.00    7.00
 -23   1   4   42.80    8.90
 -23   1   4   26.50    8.60
 -22  -1   4  377.06   19.90
 -22  -1   4  402.46   18.00
 -22  -1   4  390.86   18.10
 -22   1   4  368.46   19.70
 -22   1   4  381.96   21.00
 -22   1   4  382.76   22.50
 -21  -1   4   71.09    9.50
 -21  -1   4   72.49    8.20
  21  -1  -4  105.09   12.60
 -21  -1   4   87.29    8.90
 -21   1   4   92.09   11.00
 -21   1   4   61.29    8.40
 -21   1   4   91.49   11.50
  21   1  -4   80.59    9.70
  20  -1  -4   91.09   10.90
 -20  -1   4   85.09    9.20
 -20  -1   4   92.49    9.10
  20   1  -4   95.19   10.20
 -20   1   4   95.99   11.50
 -20   1   4  106.39   11.60
 -19  -1   4   23.70   30.20
  19  -1  -4   83.59   40.30
  19  -1  -4   52.49    8.10
 -19  -1   4   53.69    6.90
  19   1  -4   56.29    7.80
 -19   1   4  -28.60   31.80
 -19   1   4   64.99    8.40
 -19   1   4   55.49    9.10
 -18  -1   4  455.35   18.80
 -18  -1   4  460.75   60.69
 -18  -1   4  445.86   18.40
  18  -1  -4  434.86   21.10
  18  -1  -4  438.76   70.79
  18   1  -4  410.16   63.29
 -18   1   4  410.96   80.09
  18   1  -4  446.36   23.10
 -18   1   4  433.76   20.40
 -18   1   4  437.06   21.50
  17  -1  -4   80.79   37.90
  17  -1  -4   77.99    9.90
 -17  -1   4   77.39    7.90
 -17  -1   4   43.30   30.10
 -17  -1   4   79.79    7.90
  17   1  -4   28.20   31.70
 -17   1   4   89.39   10.60
 -17   1   4   76.69    8.40
 -17   1   4   99.49   39.30
  17   1  -4   86.69    9.10
  17   1  -4   80.39   10.60
 -16  -1   4  164.98    9.80
  16  -1  -4  111.19   40.40
 -16  -1   4  137.69   36.70
 -16  -1   4  147.09    9.50
  16  -1  -4  148.79   11.90
 -16   1   4  145.79   12.70
 -16   1   4  128.29   41.30
  16   1  -4  170.08   10.80
  16   1  -4  155.58   38.90
  16   1  -4  167.18   13.60
 -16   1   4  158.08   11.20
 -15  -1   4   30.70    4.80
 -15  -1   4   29.10    4.60
  15  -1  -4   72.99   30.50
  15  -1  -4   35.60    6.80
 -15  -1   4   42.10   21.90
 -15   1   4   33.60   24.40
 -15   1   4   39.60    7.10
  15   1  -4   35.20    5.60
 -15   1   4   29.10    5.60
  15   1  -4   -6.40   19.50
  15   1  -4   43.90    7.10
 -14  -1   4   72.29    6.50
 -14  -1   4   77.99   25.30
  14  -1  -4   66.69   29.20
  14  -1  -4   59.29    7.00
 -14  -1   4   63.79    6.30
  14   1  -4   77.39   23.90
 -14   1   4   52.09    6.30
  14   1  -4   70.19    7.40
 -14   1   4   55.39    7.80
  14   1  -4   49.70    7.20
 -14   1   4  117.69   35.00
 -13  -1   4  107.99    7.50
  13  -1  -4  149.49   37.40
 -13  -1   4  123.19   29.60
 -13  -1   4  108.19    7.40
  13  -1  -4  142.09    9.90
  13   1  -4  119.59    8.20
 -13   1   4  146.49    9.50
 -13   1   4  122.19   33.80
  13   1  -4  137.29   31.00
  13   1  -4   96.19    9.80
 -12  -1   4   48.10    5.20
 -12  -1   4   44.40   18.50
  12  -1  -4   52.49    6.00
 -12  -1   4   56.99    5.40
  12  -1  -4   66.59   27.30
  12   1  -4   56.69    6.00
  12   1  -4   44.10    6.40
 -12   1   4   64.19    7.50
 -12   1   4   51.59   23.70
 -12   1   4   50.59    5.80
  12   1  -4   75.69   23.90
  11  -1  -4   84.69    7.70
 -11  -1   4   76.29    5.90
 -11  -1   4   70.19   21.10
  11  -1  -4   96.79   25.60
 -11  -1   4   77.99    7.10
  11   1  -4   83.29    7.80
  11   1  -4   81.59    6.60
 -11   1   4   86.39    7.30
 -11   1   4  125.19    9.90
 -11   1   4   53.79   24.00
  10  -1  -4   46.60    5.90
 -10  -1   4   52.49    4.90
  10  -1  -4   38.70   19.30
 -10  -1   4   47.50    4.60
 -10  -1   4   59.49   17.90
 -10   1   4   65.59   22.80
 -10   1   4   48.50    5.70
  10   1  -4   44.90    5.50
  10   1  -4   35.30   16.70
  10   1  -4   44.90    4.80
  -9  -1   4   61.09   17.10
  -9  -1   4   60.19    4.70
  -9  -1   4   56.49    4.70
   9  -1  -4   41.80   18.00
   9  -1  -4   47.30    5.60
   9   1  -4   60.89    5.30
   9   1  -4   67.69    6.30
  -9   1   4   56.09   19.50
  -9   1   4   55.59    6.00
   9   1  -4   49.60   15.70
  -9   1   4   73.79    8.40
  -8  -1   4   14.90    2.60
  -8  -1   4   21.60   11.30
   8  -1  -4    6.00   11.60
   8  -1  -4   11.60    2.90
  -8  -1   4   18.00    2.50
   8   1  -4    8.00   11.10
  -8   1   4   19.50   13.10
  -8   1   4   15.90    3.10
   8   1  -4   22.10    3.40
  -8   1   4   12.00    4.30
  -7  -1   4  230.08    8.40
  -7  -1   4  232.98   24.70
   7  -1  -4  199.18   29.60
  -7  -1   4  218.28    9.90
  -7   1   4  235.68   10.20
   7   1  -4  268.27   26.80
   7   1  -4  241.88    9.30
  -7   1   4  214.28   29.10
  -7   1   4  239.78   12.60
   6  -1  -4  734.63   50.69
  -6  -1   4  663.93   40.80
  -6  -1   4  656.03   21.10
   6  -1  -4  655.43   22.40
  -6   1   4  676.23   48.50
  -6   1   4  671.73   22.30
   6   1  -4  664.63   41.70
  -5  -1   4  156.48   18.30
  -5  -1   4  148.29    6.10
   5  -1  -4  146.99    7.20
   5  -1  -4  153.48   22.60
  -5   1   4  185.18   30.70
  -5   1   4  156.08    7.20
   5   1  -4  143.39    6.20
   5   1  -4  153.48   18.90
  -4  -1   4   51.69   12.00
  -4  -1   4   49.40    3.30
   4  -1  -4   58.19   14.50
   4  -1  -4   53.39    4.10
   4   1  -4   49.30    3.30
  -4   1   4   60.49   14.50
   4   1  -4   63.99   13.10
  -4   1   4   57.29    4.10
  -3  -1   4   45.20    3.10
  -3  -1   4   44.90    2.30
   3  -1  -4   61.59   14.40
   3  -1  -4   40.90    3.60
   3   1  -4   49.99    3.10
   3   1  -4   61.49   12.40
  -3   1   4   51.59   13.10
  -3   1   4   50.89    3.60
   3   1  -4   67.49   12.50
  -2  -1   4 1454.35   45.00
  -2  -1   4 1532.35   45.50
   2  -1  -4 1580.74   45.80
   2   1  -4 1429.26   44.80
  -2   1   4 1746.63   69.69
   2   1  -4 1664.43   64.69
  -2   1   4 1578.64   45.70
   2   1  -4 1432.06   45.40
   1  -1  -4   17.30    2.20
  -1  -1   4   11.40    1.60
  -1  -1   4   11.10    1.90
  -1  -1   4   13.20    6.30
  -1   1   4    7.50    5.60
  -1   1   4    9.00    1.40
   1   1  -4   15.40    6.50
   1   1  -4   11.70    1.60
   1   1  -4    7.80    1.70
   0  -1   4 1980.20   60.49
   0  -1  -4 2125.79   59.99
   0  -1   4 2048.90   80.69
   0  -1   4 2050.99   60.79
   0   1  -4 2006.60   60.49
   0   1  -4 2122.69   81.59
   0   1   4 2126.09   78.19
   0   1   4 2053.69   59.89
   0   1  -4 1989.10   60.39
  -1  -1  -4  444.86   14.00
   1  -1   4  441.66   15.60
   1  -1   4  434.36   30.50
  -1  -1  -4  450.55   25.80
  -1  -1  -4  417.66   26.40
  -1   1  -4  445.76   15.20
  -1   1  -4  433.36   14.90
   1   1   4  454.05   14.00
  -1   1  -4  447.56   31.60
  -2  -1  -4 1529.45   58.79
   2  -1   4 1508.75   45.50
   2  -1   4 1577.24   70.09
  -2  -1  -4 1463.15   44.60
  -2  -1  -4 1372.46   43.60
   2   1   4 1449.85   44.70
  -2   1  -4 1476.55   45.00
   2   1   4 1434.66   43.70
   2   1   4 1520.95   58.99
  -2   1  -4 1507.25   45.50
  -2   1  -4 1603.74   71.69
   3  -1   4 1177.88   36.20
  -3  -1  -4 1190.68   49.70
   3  -1   4 1087.49   58.19
   3  -1   4 1154.88   35.10
   3   1   4 1091.79   47.80
   3   1   4 1070.19   34.40
   3   1   4 1053.09   33.30
  -3   1  -4 1095.09   34.60
  -3   1  -4 1097.69   59.99
  -4  -1  -4  469.85   29.50
  -4  -1  -4  421.16   15.80
   4  -1   4  427.86   35.80
   4  -1   4  484.75   18.10
   4  -1   4  485.05   17.00
   4   1   4  446.46   16.30
  -4   1  -4  536.15   41.00
  -4   1  -4  440.16   16.90
  -4   1  -4  451.05   16.40
   4   1   4  455.65   15.10
   4   1   4  476.15   28.40
  -5  -1  -4  280.37   11.50
   5  -1   4  327.37   32.50
   5  -1   4  320.97   12.90
  -5  -1  -4  318.87   25.80
  -5   1  -4  295.27   12.80
   5   1   4  297.17   12.10
  -5   1  -4  295.37   32.20
   5   1   4  284.37   22.80
  -5   1  -4  277.47   12.00
   5   1   4  297.97   11.10
  -6  -1  -4  924.91   31.10
  -6  -1  -4 1138.69   56.19
  -6  -1  -4  992.00   32.90
   6  -1   4 1100.19   35.80
   6  -1   4  984.10   61.89
   6  -1   4 1081.29   34.30
   6   1   4  928.41   39.50
  -6   1  -4 1109.29   67.99
   6   1   4 1069.89   32.40
  -6   1  -4 1015.40   34.20
  -6   1  -4 1022.10   33.30
   6   1   4 1029.20   50.89
   7  -1   4  836.02   30.40
  -7  -1  -4  780.72   27.50
   7  -1   4  818.12   57.29
  -7  -1  -4  890.01   26.80
  -7  -1  -4  772.82   25.90
  -7  -1  -4  900.21   52.39
   7   1   4  816.62   46.50
  -7   1  -4  824.52   28.00
  -7   1  -4  810.42   29.00
   7   1   4  856.91   27.10
  -7   1  -4  878.91   63.19
  -7   1  -4  832.02   28.40
   7   1   4  814.52   28.60
  -8  -1  -4 1927.41   62.49
   8  -1   4 1981.50  101.49
  -8  -1  -4 2210.18   61.69
  -8  -1  -4 2168.78   95.29
   8  -1   4 2062.09   65.79
  -8  -1  -4 1922.71   60.79
  -8   1  -4 2045.10   63.39
  -8   1  -4 1992.30   62.89
   8   1   4 2063.89   88.39
  -8   1  -4 2031.60   64.19
  -8   1  -4 2062.09  108.89
   8   1   4 2089.59   63.99
   9  -1   4  117.09   10.90
  -9  -1  -4   99.09    6.50
   9  -1   4  103.79   27.20
  -9  -1  -4  102.19    7.50
  -9  -1  -4  111.09    7.10
  -9  -1  -4  112.39   24.40
   9   1   4  131.29   23.90
  -9   1  -4  121.59   30.00
   9   1   4  100.29    8.90
  -9   1  -4  110.09    8.80
  -9   1  -4  115.39    8.60
  -9   1  -4   94.89    8.30
 -10  -1  -4 1090.09   67.49
  10  -1   4  956.60   36.10
  10  -1   4  932.81   68.79
 -10  -1  -4  887.91   30.30
 -10  -1  -4  992.30   31.10
 -10  -1  -4  975.40   32.40
  10   1   4  950.40   34.10
 -10   1  -4  927.21   33.60
 -10   1  -4 1088.49   81.09
 -10   1  -4  957.10   33.00
 -10   1  -4  800.72   39.10
  10   1   4  924.01   57.19
 -11  -1  -4 1207.68   38.70
  11  -1   4 1155.18   44.00
  11  -1   4 1194.18   81.69
 -11  -1  -4 1249.77   77.69
 -11  -1  -4 1161.88   38.00
 -11  -1  -4 1254.17   40.20
 -11   1  -4 1215.18   40.80
  11   1   4 1183.98   68.79
 -11   1  -4 1235.68   41.80
 -11   1  -4 1147.89   40.20
  11   1   4 1236.68   42.60
 -11   1  -4 1261.47   91.19
  12  -1   4 1414.76   93.29
 -12  -1  -4 1426.46   87.99
 -12  -1  -4 1448.66   46.20
  12  -1   4 1433.76   52.79
 -12  -1  -4 1490.15   48.30
 -12  -1  -4 1529.75   47.00
 -12   1  -4 1514.85   49.20
  12   1   4 1555.64   82.69
 -12   1  -4 1441.86   48.50
  12   1   4 1477.25   51.19
 -12   1  -4 1492.35   49.90
 -12   1  -4 1547.15  103.79
  13  -1   4  212.48   44.20
 -13  -1  -4  217.88   39.10
 -13  -1  -4  206.28   10.80
 -13  -1  -4  206.68   12.10
 -13  -1  -4  232.78   11.50
  13  -1   4  212.48   17.00
 -13   1  -4  262.27   53.79
 -13   1  -4  190.68   12.80
 -13   1  -4  217.18   13.10
  13   1   4  200.78   15.30
 -13   1  -4  200.58   13.40
  13   1   4  217.78   36.80
  14  -1   4  322.57   54.99
 -14  -1  -4  356.06   15.60
  14  -1   4  347.77   21.70
 -14  -1  -4  378.26   51.39
 -14  -1  -4  353.86   16.80
 -14  -1  -4  352.76   15.10
  14   1   4  339.67   20.00
 -14   1  -4  318.57   59.19
  14   1   4  319.87   43.50
 -14   1  -4  333.87   17.20
 -14   1  -4  389.96   18.60
 -14   1  -4  374.56   18.00
  15  -1   4  465.25   89.09
 -15  -1  -4  626.44   23.10
 -15  -1  -4  586.94   24.30
 -15  -1  -4  638.54   22.70
 -15  -1  -4  589.94   68.09
  15  -1   4  591.14   30.00
 -15   1  -4  614.64   24.90
 -15   1  -4  548.05   74.39
[truncated: 1,613,777 more chars]
