# Supplementary material for: An Unsymmetrical, Cyclic Diborene Based on a Chelating CAAC Ligand and its Small‐Molecule Activation and Rearrangement Chemistry
Source: Angew Chem Int Ed Engl. 2021 Dec 3;61(3):e202113947. doi: 10.1002/anie.202113947 (PMC9299934; doi:10.1002/anie.202113947)
Supplement: Supplementary file 1 — Supporting Information [file ANIE-61-0-s002.zip › 6.cif]

data_test_a

# 1. Submission Details


_publ_contact_author_name         'Prof. Dr. Holger Braunschweig'
_publ_contact_author_address
;
Institut f\"ur Anorganische Chemie
Universit\"at W\"urzburg
Am Hubland
97074 W\"urzburg, Germany
;
_publ_contact_author_email        H.Braunschweig@uni-wuerzburg.de
_publ_contact_author_fax          +49-931-31-84623
_publ_contact_author_phone        +49-931-31-85260

_publ_requested_journal           ?
_publ_section_title               ?
_publ_section_abstract            ?

loop_
_publ_author_name
'Nachname, Vorname'
;  Institut fuer Anorganische Chemie
   Universitaet Wuerzburg
   Am Hubland
   D-97074 Wuerzburg, Germany
;

_audit_creation_method            'CIF-fill 1.2x (K.Radacki, 2005-21)'
_shelx_SHELXL_version_number      '2018/3'
_chemical_name_systematic         ?
_chemical_name_common             ?
_chemical_melting_point           ?
_chemical_formula_moiety          'C50 H77 B3 N2, 2(C6 H6)'
_chemical_formula_sum             'C62 H89 B3 N2'
_chemical_formula_weight          894.78

loop_
 _atom_type_symbol
 _atom_type_description
 _atom_type_scat_dispersion_real
 _atom_type_scat_dispersion_imag
 _atom_type_scat_source
 'C'  'C'   0.0033   0.0016
 'International Tables Vol C Tables 4.2.6.8 and 6.1.1.4'
 'H'  'H'   0.0000   0.0000
'International Tables Vol C Tables 4.2.6.8 and 6.1.1.4'
 'B'  'B'   0.0013   0.0007
 'International Tables Vol C Tables 4.2.6.8 and 6.1.1.4'
 'N'  'N'   0.0061   0.0033
 'International Tables Vol C Tables 4.2.6.8 and 6.1.1.4'
 
_space_group_crystal_system       triclinic
_space_group_IT_number            2
_space_group_name_H-M_alt         'P -1'
_space_group_name_Hall            '-P 1'

_shelx_space_group_comment
;
The symmetry employed for this shelxl refinement is uniquely defined
by the following loop, which should always be used as a source of
symmetry information in preference to the above space-group names.
They are only intended as comments.
;
 
loop_
 _space_group_symop_operation_xyz
 'x, y, z'
 '-x, -y, -z'
 
_cell_length_a                    11.0422(9)
_cell_length_b                    14.7580(9)
_cell_length_c                    16.8203(12)
_cell_angle_alpha                 87.944(3)
_cell_angle_beta                  89.704(3)
_cell_angle_gamma                 86.727(2)
_cell_volume                      2734.8(3)
_cell_formula_units_Z             2
_cell_measurement_temperature     100(2)
_cell_measurement_reflns_used     9467
_cell_measurement_theta_min       2.21
_cell_measurement_theta_max       26.79
 

_exptl_special_details
;
The crystal was immersed in a film of perfluoropolyether oil, mounted on a 
polyimide loop and transferred to stream of cold nitrogen (Oxford Cryostream 800).
;
_exptl_crystal_description        BLOCK
_exptl_crystal_colour             red
_exptl_crystal_density_meas       ?
_exptl_crystal_density_method     ?
_exptl_crystal_density_diffrn     1.087          
_exptl_crystal_F_000              980
_exptl_transmission_factor_min    ?
_exptl_transmission_factor_max    ?
_exptl_crystal_size_max           0.274
_exptl_crystal_size_mid           0.239
_exptl_crystal_size_min           0.236
_exptl_absorpt_coefficient_mu     0.061
_shelx_estimated_absorpt_T_min    0.984
_shelx_estimated_absorpt_T_max    0.986
_exptl_absorpt_correction_type    multi-scan
_exptl_absorpt_correction_T_min   0.6983
_exptl_absorpt_correction_T_max   0.7454
_exptl_absorpt_process_details    'SadAbs 2016/2 (Bruker AXS)'
_exptl_absorpt_special_details    ?
loop_
 _exptl_crystal_face_index_h
 _exptl_crystal_face_index_k
 _exptl_crystal_face_index_l
 _exptl_crystal_face_perp_dist
   -1.00    0.00   -1.00    0.1170
    1.00    0.00    1.00    0.1290
    1.00    0.00    0.00    0.1050
    0.50   -0.50   -1.00    0.1200
   -1.00    0.00    1.00    0.1400
   -0.50    0.50    1.00    0.1250
    1.00    0.00   -1.00    0.1090
   -0.50   -0.50    1.00    0.1180
    0.50    0.50   -1.00    0.1150
    0.00   -1.00    1.00    0.1150
    0.00    1.00   -1.00    0.1030
    0.50   -0.50    1.00    0.1310
    0.00   -1.00   -1.00    0.1080
    0.00    1.00    1.00    0.0840
    0.50    0.50    1.00    0.1170
    0.00    0.00    1.00    0.1210
    0.00    0.00   -1.00    0.1270
    0.00   -1.00    0.00    0.1190
    0.00    1.00    0.00    0.1050
   -0.50   -0.50    0.00    0.1480
    0.50    0.50    0.00    0.1010

_diffrn_ambient_environment       N~2~
_diffrn_ambient_temperature       100(2)
_diffrn_radiation_wavelength      0.71073
_diffrn_radiation_type            MoK\a
_diffrn_radiation_monochromator   'multi-layer mirror'
_diffrn_source                    'micro-focus sealed X-ray tube'
_diffrn_source_type               'Incoatec ImS 2.0'
_diffrn_measurement_device        'four-circle diffractometer'
_diffrn_measurement_device_type   'Bruker D8-Quest'
_diffrn_measurement_method        '\f and \w scans'
_diffrn_detector                  CPA
_diffrn_detector_type             'Photon II'
_diffrn_detector_area_resol_mean  7.5
_diffrn_reflns_number             71402
_diffrn_reflns_av_unetI/netI      0.0213
_diffrn_reflns_av_R_equivalents   0.0406
_diffrn_reflns_limit_h_min        -13
_diffrn_reflns_limit_h_max        13
_diffrn_reflns_limit_k_min        -17
_diffrn_reflns_limit_k_max        17
_diffrn_reflns_limit_l_min        -20
_diffrn_reflns_limit_l_max        20
_diffrn_reflns_theta_min          2.212
_diffrn_reflns_theta_max          25.027
_diffrn_reflns_theta_full         25.027
_diffrn_measured_fraction_theta_max   0.999
_diffrn_measured_fraction_theta_full  0.999
_diffrn_reflns_Laue_measured_fraction_max    0.999
_diffrn_reflns_Laue_measured_fraction_full   0.999
_diffrn_reflns_point_group_measured_fraction_max   0.999
_diffrn_reflns_point_group_measured_fraction_full  0.999
_reflns_number_total              9643
_reflns_number_gt                 8263
_reflns_threshold_expression      'I > 2\s(I)'
_reflns_Friedel_coverage          0.000
_reflns_Friedel_fraction_max      .
_reflns_Friedel_fraction_full     .
 
_reflns_special_details
;
 Reflections were merged by SHELXL according to the crystal
 class for the calculation of statistics and refinement.
 
 _reflns_Friedel_fraction is defined as the number of unique
 Friedel pairs measured divided by the number that would be
 possible theoretically, ignoring centric projections and
 systematic absences.
;
 
_computing_data_collection        'BIS 6.2.14 / APEX3 ver. 2019.1 (Bruker AXS)'
_computing_cell_refinement        'Saint+ ver. V8.40A (Bruker AXS)'
_computing_data_reduction         'Saint+ ver. V8.40A (Bruker AXS)'
_computing_structure_solution     'SHELXT (Sheldrick, 2014)'
_computing_structure_refinement   'SHELXL-2018/3 (Sheldrick, 2018)'
_computing_molecular_graphics     'ShelXLe (Huebschle et all, 2011)'
_computing_publication_material   'SHELXL-2018/3 (Sheldrick, 2018)'

_refine_special_details
;
Refinement of F^2^ against ALL reflections. The weighted R-factor wR and 
goodness of fit S are based on F^2^, conventional R-factors R are based on F, 
with F set to zero for negative F^2^. The threshold expression of F^2^ > 
2sigma(F^2^) is used only for calculating R-factors(gt) etc. and is not 
relevant to the choice of reflections for refinement. R-factors based on F^2^ 
are statistically about twice as large as those based on F, and R-factors 
based on ALL data will be even larger. The similarity restraint on 
displacement amplitudes (SIMU) were employed to atomic displacement 
parameters of disordered benzene fragments. The bond distances of atoms were 
restrainted to be similar by means of the similar restraint (SAME).
;
_refine_ls_structure_factor_coef  Fsqd
_refine_ls_matrix_type            full
_refine_ls_weighting_scheme       calc
_refine_ls_weighting_details
'w=1/[\s^2^(Fo^2^)+(0.0499P)^2^+1.3361P] where P=(Fo^2^+2Fc^2^)/3'
_atom_sites_solution_primary      dual
_atom_sites_solution_secondary    difmap
_atom_sites_solution_hydrogens    mixed
_refine_ls_hydrogen_treatment     mixed
_refine_ls_extinction_method      none
_refine_ls_extinction_coef        .
_refine_ls_number_reflns          9643
_refine_ls_number_parameters      745
_refine_ls_number_restraints      438
_refine_ls_R_factor_all           0.0508
_refine_ls_R_factor_gt            0.0427
_refine_ls_wR_factor_ref          0.1116
_refine_ls_wR_factor_gt           0.1051
_refine_ls_goodness_of_fit_ref    1.022
_refine_ls_restrained_S_all       1.003
_refine_ls_shift/su_max           0.000
_refine_ls_shift/su_mean          0.000
 
loop_
 _atom_site_label
 _atom_site_type_symbol
 _atom_site_fract_x
 _atom_site_fract_y
 _atom_site_fract_z
 _atom_site_U_iso_or_equiv
 _atom_site_adp_type
 _atom_site_occupancy
 _atom_site_site_symmetry_order  
 _atom_site_calc_flag
 _atom_site_refinement_flags_posn
 _atom_site_refinement_flags_adp
 _atom_site_refinement_flags_occupancy
 _atom_site_disorder_assembly
 _atom_site_disorder_group
B1_1 B 0.46973(14) 0.71962(10) 0.75960(9) 0.0191(3) Uani 1 1 d . . . . .
H2_1 H 0.4026(15) 0.6575(11) 0.7616(10) 0.032(4) Uiso 1 1 d . . . . .
H3_1 H 0.4137(13) 0.7780(10) 0.7332(9) 0.022(4) Uiso 1 1 d . . . . .
B3_1 B 0.47118(14) 0.61226(10) 0.70160(9) 0.0202(3) Uani 1 1 d . . . . .
B2_1 B 0.59596(14) 0.68548(10) 0.69852(9) 0.0185(3) Uani 1 1 d . . . . .
H1_1 H 0.6841(14) 0.6766(10) 0.7300(9) 0.023(4) Uiso 1 1 d . . . . .
C4_1 C 0.46352(12) 0.50764(9) 0.73545(8) 0.0209(3) Uani 1 1 d . . . . .
C5_1 C 0.55899(13) 0.44055(9) 0.72630(8) 0.0227(3) Uani 1 1 d . . . . .
C6_1 C 0.54967(13) 0.35149(9) 0.75728(8) 0.0236(3) Uani 1 1 d . . . . .
C7_1 C 0.44479(14) 0.32942(9) 0.79728(8) 0.0238(3) Uani 1 1 d . . . . .
H7_1 H 0.440380 0.270260 0.820919 0.029 Uiso 1 1 calc R U . . .
C8_1 C 0.34605(13) 0.39114(9) 0.80383(8) 0.0227(3) Uani 1 1 d . . . . .
C9_1 C 0.35381(13) 0.47937(9) 0.77027(8) 0.0220(3) Uani 1 1 d . . . . .
C10_1 C 0.67244(14) 0.46221(10) 0.68091(10) 0.0305(3) Uani 1 1 d . . . . .
H10A_1 H 0.658331 0.519704 0.650509 0.046 Uiso 1 1 calc R U . . .
H10B_1 H 0.693587 0.413484 0.644375 0.046 Uiso 1 1 calc R U . . .
H10C_1 H 0.739159 0.467517 0.718355 0.046 Uiso 1 1 calc R U . . .
C11_1 C 0.65101(15) 0.27944(10) 0.74673(10) 0.0335(4) Uani 1 1 d . . . . .
H11A_1 H 0.653621 0.261388 0.691221 0.050 Uiso 1 1 calc R U . . .
H11B_1 H 0.636503 0.226450 0.781532 0.050 Uiso 1 1 calc R U . . .
H11C_1 H 0.728549 0.303834 0.760617 0.050 Uiso 1 1 calc R U . . .
C12_1 C 0.23329(14) 0.36341(11) 0.84750(9) 0.0299(3) Uani 1 1 d . . . . .
H12A_1 H 0.163692 0.370188 0.811426 0.045 Uiso 1 1 calc R U . . .
H12B_1 H 0.218473 0.402181 0.893040 0.045 Uiso 1 1 calc R U . . .
H12C_1 H 0.244590 0.299899 0.866336 0.045 Uiso 1 1 calc R U . . .
C13_1 C 0.23954(13) 0.54099(10) 0.77160(9) 0.0280(3) Uani 1 1 d . . . . .
H13A_1 H 0.248418 0.592977 0.734537 0.042 Uiso 1 1 calc R U . . .
H13B_1 H 0.225904 0.562685 0.825476 0.042 Uiso 1 1 calc R U . . .
H13C_1 H 0.170291 0.507223 0.755632 0.042 Uiso 1 1 calc R U . . .
C1_2 C 0.59247(12) 0.70735(8) 0.60993(8) 0.0175(3) Uani 1 1 d . . . . .
C2_2 C 0.47675(12) 0.69242(9) 0.56415(8) 0.0200(3) Uani 1 1 d . . . . .
C3_2 C 0.52967(13) 0.64238(10) 0.49195(8) 0.0246(3) Uani 1 1 d . . . . .
H3A_2 H 0.477257 0.655260 0.444850 0.030 Uiso 1 1 calc R U . . .
H3AB_2 H 0.535097 0.575994 0.503355 0.030 Uiso 1 1 calc R U . . .
C4_2 C 0.65717(13) 0.67695(9) 0.47610(8) 0.0219(3) Uani 1 1 d . . . . .
N5_2 N 0.68289(10) 0.71825(7) 0.55539(6) 0.0174(2) Uani 1 1 d . . . . .
C6_2 C 0.79508(12) 0.76172(9) 0.56946(7) 0.0182(3) Uani 1 1 d . . . . .
C7_2 C 0.89693(12) 0.71522(9) 0.60566(8) 0.0205(3) Uani 1 1 d . . . . .
C8_2 C 1.00307(13) 0.76152(10) 0.61391(8) 0.0251(3) Uani 1 1 d . . . . .
H8_2 H 1.072294 0.730489 0.637573 0.030 Uiso 1 1 calc R U . . .
C9_2 C 1.00975(13) 0.85084(10) 0.58861(9) 0.0279(3) Uani 1 1 d . . . . .
H9_2 H 1.083074 0.880653 0.594200 0.033 Uiso 1 1 calc R U . . .
C10_2 C 0.90919(13) 0.89675(10) 0.55509(8) 0.0253(3) Uani 1 1 d . . . . .
H10_2 H 0.913969 0.958546 0.538144 0.030 Uiso 1 1 calc R U . . .
C11_2 C 0.80072(12) 0.85451(9) 0.54551(8) 0.0202(3) Uani 1 1 d . . . . .
C12_2 C 0.39695(12) 0.63513(9) 0.61916(8) 0.0219(3) Uani 1 1 d . . . . .
H12A_2 H 0.378846 0.578173 0.593436 0.026 Uiso 1 1 calc R U . . .
H12B_2 H 0.319319 0.669313 0.630312 0.026 Uiso 1 1 calc R U . . .
C13_2 C 0.40897(13) 0.78301(10) 0.53924(9) 0.0264(3) Uani 1 1 d . . . . .
H13A_2 H 0.461233 0.818668 0.504511 0.040 Uiso 1 1 calc R U . . .
H13B_2 H 0.387691 0.817127 0.586737 0.040 Uiso 1 1 calc R U . . .
H13C_2 H 0.334861 0.770872 0.510627 0.040 Uiso 1 1 calc R U . . .
C14_2 C 0.75023(14) 0.59875(10) 0.46173(9) 0.0269(3) Uani 1 1 d . . . . .
H14A_2 H 0.729539 0.568668 0.413014 0.040 Uiso 1 1 calc R U . . .
H14B_2 H 0.749826 0.554949 0.506910 0.040 Uiso 1 1 calc R U . . .
H14C_2 H 0.831075 0.622409 0.456045 0.040 Uiso 1 1 calc R U . . .
C15_2 C 0.66044(15) 0.74325(10) 0.40393(8) 0.0277(3) Uani 1 1 d . . . . .
H15A_2 H 0.652205 0.709963 0.355054 0.041 Uiso 1 1 calc R U . . .
H15B_2 H 0.737754 0.772755 0.402935 0.041 Uiso 1 1 calc R U . . .
H15C_2 H 0.593455 0.789423 0.407675 0.041 Uiso 1 1 calc R U . . .
C16_2 C 0.89848(13) 0.61856(9) 0.63968(8) 0.0241(3) Uani 1 1 d . . . . .
H16_2 H 0.816466 0.594817 0.632032 0.029 Uiso 1 1 calc R U . . .
C17_2 C 0.92637(13) 0.61570(11) 0.72934(9) 0.0281(3) Uani 1 1 d . . . . .
H17A_2 H 0.921603 0.553415 0.750885 0.042 Uiso 1 1 calc R U . . .
H17B_2 H 0.867108 0.655818 0.756559 0.042 Uiso 1 1 calc R U . . .
H17C_2 H 1.008142 0.636045 0.737664 0.042 Uiso 1 1 calc R U . . .
C18_2 C 0.99264(15) 0.55625(11) 0.59777(10) 0.0359(4) Uani 1 1 d . . . . .
H18A_2 H 0.978093 0.560003 0.540288 0.054 Uiso 1 1 calc R U . . .
H18B_2 H 0.985743 0.493487 0.617580 0.054 Uiso 1 1 calc R U . . .
H18C_2 H 1.074243 0.575450 0.608666 0.054 Uiso 1 1 calc R U . . .
C19_2 C 0.69212(13) 0.91242(9) 0.51338(8) 0.0213(3) Uani 1 1 d . . . . .
H19_2 H 0.629403 0.870294 0.497545 0.026 Uiso 1 1 calc R U . . .
C20_2 C 0.72391(15) 0.97016(10) 0.43927(9) 0.0307(3) Uani 1 1 d . . . . .
H20A_2 H 0.769132 0.931983 0.401507 0.046 Uiso 1 1 calc R U . . .
H20B_2 H 0.773772 1.019417 0.454765 0.046 Uiso 1 1 calc R U . . .
H20C_2 H 0.649120 0.995925 0.414217 0.046 Uiso 1 1 calc R U . . .
C21_2 C 0.63613(14) 0.97268(10) 0.57770(9) 0.0278(3) Uani 1 1 d . . . . .
H21A_2 H 0.566800 1.009424 0.555526 0.042 Uiso 1 1 calc R U . . .
H21B_2 H 0.696947 1.012748 0.596402 0.042 Uiso 1 1 calc R U . . .
H21C_2 H 0.608813 0.934444 0.622364 0.042 Uiso 1 1 calc R U . . .
C1_3 C 0.50617(11) 0.73238(9) 0.84899(8) 0.0189(3) Uani 1 1 d . . . . .
C2_3 C 0.53753(13) 0.65791(9) 0.91261(8) 0.0220(3) Uani 1 1 d . . . . .
C3_3 C 0.57837(13) 0.71117(10) 0.98369(8) 0.0243(3) Uani 1 1 d . . . . .
H3A_3 H 0.551025 0.682478 1.034256 0.029 Uiso 1 1 calc R U . . .
H3AB_3 H 0.667907 0.712310 0.984588 0.029 Uiso 1 1 calc R U . . .
C4_3 C 0.52116(13) 0.80720(10) 0.97326(8) 0.0225(3) Uani 1 1 d . . . . .
N5_3 N 0.50600(10) 0.81207(8) 0.88265(6) 0.0187(2) Uani 1 1 d . . . . .
C6_3 C 0.48801(12) 0.89886(9) 0.83919(7) 0.0188(3) Uani 1 1 d . . . . .
C7_3 C 0.59244(13) 0.94378(9) 0.81627(8) 0.0206(3) Uani 1 1 d . . . . .
C8_3 C 0.57626(14) 1.02751(9) 0.77554(8) 0.0249(3) Uani 1 1 d . . . . .
H8_3 H 0.645372 1.059408 0.759987 0.030 Uiso 1 1 calc R U . . .
C9_3 C 0.46169(15) 1.06515(10) 0.75729(8) 0.0282(3) Uani 1 1 d . . . . .
H9_3 H 0.452584 1.122357 0.729587 0.034 Uiso 1 1 calc R U . . .
C10_3 C 0.36064(14) 1.01925(10) 0.77950(8) 0.0265(3) Uani 1 1 d . . . . .
H10_3 H 0.282384 1.045459 0.766415 0.032 Uiso 1 1 calc R U . . .
C11_3 C 0.37052(13) 0.93524(9) 0.82072(8) 0.0220(3) Uani 1 1 d . . . . .
C12_3 C 0.64111(14) 0.59137(10) 0.88686(9) 0.0267(3) Uani 1 1 d . . . . .
H12A_3 H 0.614825 0.557680 0.841467 0.040 Uiso 1 1 calc R U . . .
H12B_3 H 0.662776 0.548718 0.931184 0.040 Uiso 1 1 calc R U . . .
H12C_3 H 0.711856 0.625255 0.871476 0.040 Uiso 1 1 calc R U . . .
C13_3 C 0.42416(14) 0.60492(10) 0.93258(9) 0.0279(3) Uani 1 1 d . . . . .
H13A_3 H 0.353080 0.647530 0.935910 0.042 Uiso 1 1 calc R U . . .
H13B_3 H 0.435888 0.571702 0.983711 0.042 Uiso 1 1 calc R U . . .
H13C_3 H 0.411500 0.561859 0.890800 0.042 Uiso 1 1 calc R U . . .
C14_3 C 0.60095(14) 0.87867(10) 1.00479(8) 0.0273(3) Uani 1 1 d . . . . .
H14A_3 H 0.685196 0.865209 0.988469 0.041 Uiso 1 1 calc R U . . .
H14B_3 H 0.595949 0.878013 1.062991 0.041 Uiso 1 1 calc R U . . .
H14C_3 H 0.573027 0.938764 0.983185 0.041 Uiso 1 1 calc R U . . .
C15_3 C 0.39635(14) 0.81942(11) 1.01265(9) 0.0293(3) Uani 1 1 d . . . . .
H15A_3 H 0.362513 0.881372 1.001463 0.044 Uiso 1 1 calc R U . . .
H15B_3 H 0.404449 0.808795 1.070269 0.044 Uiso 1 1 calc R U . . .
H15C_3 H 0.342152 0.775900 0.991432 0.044 Uiso 1 1 calc R U . . .
C16_3 C 0.72166(12) 0.90475(10) 0.83133(8) 0.0224(3) Uani 1 1 d . . . . .
H16_3 H 0.717238 0.850165 0.867981 0.027 Uiso 1 1 calc R U . . .
C17_3 C 0.78281(13) 0.87433(10) 0.75409(9) 0.0273(3) Uani 1 1 d . . . . .
H17A_3 H 0.732682 0.831133 0.728505 0.041 Uiso 1 1 calc R U . . .
H17B_3 H 0.862849 0.845078 0.766120 0.041 Uiso 1 1 calc R U . . .
H17C_3 H 0.792044 0.927295 0.718206 0.041 Uiso 1 1 calc R U . . .
C18_3 C 0.79978(14) 0.97278(11) 0.87131(9) 0.0307(3) Uani 1 1 d . . . . .
H18A_3 H 0.812741 1.024033 0.834165 0.046 Uiso 1 1 calc R U . . .
H18B_3 H 0.878236 0.942758 0.886239 0.046 Uiso 1 1 calc R U . . .
H18C_3 H 0.758216 0.994980 0.919039 0.046 Uiso 1 1 calc R U . . .
C19_3 C 0.25418(13) 0.88940(11) 0.84185(9) 0.0277(3) Uani 1 1 d . . . . .
H19_3 H 0.276362 0.830014 0.870056 0.033 Uiso 1 1 calc R U . . .
C20_3 C 0.17460(14) 0.94769(13) 0.89792(10) 0.0364(4) Uani 1 1 d . . . . .
H20A_3 H 0.222609 0.962899 0.943923 0.055 Uiso 1 1 calc R U . . .
H20B_3 H 0.105399 0.913632 0.916091 0.055 Uiso 1 1 calc R U . . .
H20C_3 H 0.145089 1.003681 0.869479 0.055 Uiso 1 1 calc R U . . .
C21_3 C 0.18009(14) 0.87068(12) 0.76785(10) 0.0364(4) Uani 1 1 d . . . . .
H21A_3 H 0.154172 0.928371 0.740740 0.055 Uiso 1 1 calc R U . . .
H21B_3 H 0.108572 0.838026 0.783872 0.055 Uiso 1 1 calc R U . . .
H21C_3 H 0.230216 0.833682 0.731680 0.055 Uiso 1 1 calc R U . . .
C1_4 C 1.0481(5) 0.7310(3) 0.3813(3) 0.0356(4) Uani 0.629(14) 1 d D U P A 1
H1_4 H 1.065979 0.680181 0.416428 0.043 Uiso 0.629(14) 1 calc R U P A 1
C2_4 C 0.9667(5) 0.7248(3) 0.3198(2) 0.0360(4) Uani 0.629(14) 1 d D U P A 1
H2_4 H 0.928554 0.669492 0.313150 0.043 Uiso 0.629(14) 1 calc R U P A 1
C3_4 C 0.9402(5) 0.7969(3) 0.2686(3) 0.0362(4) Uani 0.629(14) 1 d D U P A 1
H3_4 H 0.882533 0.792591 0.227373 0.043 Uiso 0.629(14) 1 calc R U P A 1
C4_4 C 0.9986(6) 0.8762(4) 0.2775(3) 0.0360(4) Uani 0.629(14) 1 d D U P A 1
H4_4 H 0.982883 0.925790 0.240643 0.043 Uiso 0.629(14) 1 calc R U P A 1
C5_4 C 1.0786(5) 0.8849(3) 0.3383(3) 0.0355(4) Uani 0.629(14) 1 d D U P A 1
H5_4 H 1.116591 0.940438 0.344050 0.043 Uiso 0.629(14) 1 calc R U P A 1
C6_4 C 1.1040(4) 0.8122(4) 0.3915(2) 0.0355(4) Uani 0.629(14) 1 d D U P A 1
H6_4 H 1.158674 0.817759 0.434212 0.043 Uiso 0.629(14) 1 calc R U P A 1
C1_14 C 0.9990(9) 0.7179(5) 0.3292(4) 0.0360(4) Uani 0.371(14) 1 d D U P A 2
H1_14 H 0.974171 0.657260 0.330013 0.043 Uiso 0.371(14) 1 calc R U P A 2
C2_14 C 1.0712(8) 0.7481(6) 0.3903(4) 0.0357(4) Uani 0.371(14) 1 d D U P A 2
H2_14 H 1.097169 0.707795 0.432975 0.043 Uiso 0.371(14) 1 calc R U P A 2
C3_14 C 1.1037(7) 0.8364(6) 0.3878(4) 0.0355(4) Uani 0.371(14) 1 d D U P A 2
H3_14 H 1.151123 0.857149 0.429677 0.043 Uiso 0.371(14) 1 calc R U P A 2
C4_14 C 1.0698(8) 0.8948(6) 0.3269(5) 0.0355(4) Uani 0.371(14) 1 d D U P A 2
H4_14 H 1.096743 0.954838 0.325991 0.043 Uiso 0.371(14) 1 calc R U P A 2
C5_14 C 0.9977(10) 0.8693(6) 0.2666(5) 0.0359(4) Uani 0.371(14) 1 d D U P A 2
H5_14 H 0.971105 0.911790 0.225756 0.043 Uiso 0.371(14) 1 calc R U P A 2
C6_14 C 0.9644(8) 0.7803(5) 0.2665(4) 0.0363(4) Uani 0.371(14) 1 d D U P A 2
H6_14 H 0.917704 0.760796 0.223752 0.044 Uiso 0.371(14) 1 calc R U P A 2
C1_5 C 1.1100(12) 0.6593(10) 0.0689(7) 0.0567(4) Uani 0.238(10) 1 d D U P B 1
H1_5 H 1.151188 0.638029 0.115945 0.068 Uiso 0.238(10) 1 calc R U P B 1
C2_5 C 1.1063(14) 0.6030(12) 0.0037(10) 0.0568(4) Uani 0.238(10) 1 d D U P B 1
H2_5 H 1.163011 0.552995 -0.002976 0.068 Uiso 0.238(10) 1 calc R U P B 1
C3_5 C 1.0147(16) 0.6252(9) -0.0501(9) 0.0568(4) Uani 0.238(10) 1 d D U P B 1
H3_5 H 0.986633 0.579829 -0.082957 0.068 Uiso 0.238(10) 1 calc R U P B 1
C4_5 C 0.9635(11) 0.7125(9) -0.0567(8) 0.0566(4) Uani 0.238(10) 1 d D U P B 1
H4_5 H 0.915543 0.730358 -0.101918 0.068 Uiso 0.238(10) 1 calc R U P B 1
C5_5 C 0.9804(11) 0.7734(8) 0.0003(10) 0.0564(4) Uani 0.238(10) 1 d D U P B 1
H5_5 H 0.942810 0.832904 -0.004410 0.068 Uiso 0.238(10) 1 calc R U P B 1
C6_5 C 1.0521(14) 0.7485(9) 0.0650(8) 0.0565(4) Uani 0.238(10) 1 d D U P B 1
H6_5 H 1.063019 0.789655 0.106124 0.068 Uiso 0.238(10) 1 calc R U P B 1
C1_15 C 1.1349(4) 0.6430(3) 0.0686(2) 0.0566(4) Uani 0.762(10) 1 d D U P B 2
H1_15 H 1.193879 0.614234 0.103438 0.068 Uiso 0.762(10) 1 calc R U P B 2
C2_15 C 1.0928(5) 0.5981(4) 0.0034(3) 0.0568(4) Uani 0.762(10) 1 d D U P B 2
H2_15 H 1.117592 0.536157 -0.003393 0.068 Uiso 0.762(10) 1 calc R U P B 2
C3_15 C 1.0155(5) 0.6426(3) -0.0515(3) 0.0570(4) Uani 0.762(10) 1 d D U P B 2
H3_15 H 0.995323 0.613819 -0.098903 0.068 Uiso 0.762(10) 1 calc R U P B 2
C4_15 C 0.9682(3) 0.7280(3) -0.0372(3) 0.0567(4) Uani 0.762(10) 1 d D U P B 2
H4_15 H 0.910479 0.756984 -0.072824 0.068 Uiso 0.762(10) 1 calc R U P B 2
C5_15 C 1.0040(4) 0.7724(3) 0.0290(3) 0.0564(4) Uani 0.762(10) 1 d D U P B 2
H5_15 H 0.970709 0.831742 0.038797 0.068 Uiso 0.762(10) 1 calc R U P B 2
C6_15 C 1.0884(4) 0.7304(3) 0.0811(2) 0.0563(4) Uani 0.762(10) 1 d D U P B 2
H6_15 H 1.114553 0.761935 0.125622 0.068 Uiso 0.762(10) 1 calc R U P B 2
 
loop_
 _atom_site_aniso_label
 _atom_site_aniso_U_11
 _atom_site_aniso_U_22
 _atom_site_aniso_U_33
 _atom_site_aniso_U_23
 _atom_site_aniso_U_13
 _atom_site_aniso_U_12
B1_1 0.0197(7) 0.0173(7) 0.0203(8) 0.0001(6) -0.0003(6) -0.0018(6)
B3_1 0.0197(8) 0.0180(7) 0.0230(8) -0.0013(6) 0.0011(6) -0.0020(6)
B2_1 0.0184(7) 0.0168(7) 0.0202(7) -0.0013(6) -0.0006(6) -0.0013(6)
C4_1 0.0230(7) 0.0194(7) 0.0205(7) -0.0007(5) -0.0033(5) -0.0040(5)
C5_1 0.0263(7) 0.0191(7) 0.0231(7) -0.0012(5) -0.0020(6) -0.0034(6)
C6_1 0.0320(8) 0.0189(7) 0.0202(7) -0.0029(5) -0.0032(6) -0.0023(6)
C7_1 0.0363(8) 0.0170(7) 0.0186(7) 0.0005(5) -0.0047(6) -0.0067(6)
C8_1 0.0272(7) 0.0237(7) 0.0182(7) -0.0010(5) -0.0049(5) -0.0096(6)
C9_1 0.0234(7) 0.0216(7) 0.0217(7) -0.0012(5) -0.0043(5) -0.0051(6)
C10_1 0.0287(8) 0.0200(7) 0.0423(9) 0.0010(6) 0.0060(7) 0.0006(6)
C11_1 0.0424(9) 0.0193(7) 0.0382(9) 0.0013(6) 0.0045(7) 0.0020(7)
C12_1 0.0307(8) 0.0300(8) 0.0298(8) 0.0038(6) -0.0032(6) -0.0114(6)
C13_1 0.0221(7) 0.0273(8) 0.0346(8) 0.0043(6) -0.0008(6) -0.0053(6)
C1_2 0.0198(7) 0.0103(6) 0.0223(7) -0.0007(5) -0.0017(5) -0.0009(5)
C2_2 0.0219(7) 0.0176(6) 0.0211(7) 0.0000(5) -0.0049(5) -0.0046(5)
C3_2 0.0289(8) 0.0236(7) 0.0222(7) -0.0031(6) -0.0052(6) -0.0074(6)
C4_2 0.0283(7) 0.0211(7) 0.0170(7) -0.0045(5) -0.0027(5) -0.0058(6)
N5_2 0.0210(6) 0.0168(5) 0.0150(5) -0.0018(4) -0.0014(4) -0.0041(4)
C6_2 0.0200(7) 0.0206(7) 0.0145(6) -0.0044(5) 0.0025(5) -0.0044(5)
C7_2 0.0220(7) 0.0230(7) 0.0167(6) -0.0062(5) 0.0028(5) -0.0014(5)
C8_2 0.0196(7) 0.0328(8) 0.0231(7) -0.0051(6) 0.0013(5) -0.0017(6)
C9_2 0.0222(7) 0.0350(8) 0.0278(8) -0.0045(6) 0.0037(6) -0.0111(6)
C10_2 0.0284(8) 0.0246(7) 0.0239(7) -0.0022(6) 0.0043(6) -0.0101(6)
C11_2 0.0233(7) 0.0222(7) 0.0158(6) -0.0034(5) 0.0033(5) -0.0053(5)
C12_2 0.0206(7) 0.0203(7) 0.0253(7) -0.0004(6) -0.0026(6) -0.0055(5)
C13_2 0.0237(7) 0.0237(7) 0.0317(8) 0.0046(6) -0.0066(6) -0.0026(6)
C14_2 0.0347(8) 0.0243(7) 0.0225(7) -0.0074(6) 0.0006(6) -0.0050(6)
C15_2 0.0397(9) 0.0267(8) 0.0172(7) -0.0034(6) -0.0022(6) -0.0057(6)
C16_2 0.0241(7) 0.0223(7) 0.0258(7) -0.0024(6) -0.0030(6) 0.0008(6)
C17_2 0.0235(7) 0.0335(8) 0.0269(8) 0.0020(6) -0.0037(6) 0.0015(6)
C18_2 0.0390(9) 0.0308(8) 0.0369(9) -0.0084(7) -0.0046(7) 0.0107(7)
C19_2 0.0261(7) 0.0178(7) 0.0206(7) 0.0001(5) -0.0003(5) -0.0061(5)
C20_2 0.0368(9) 0.0276(8) 0.0276(8) 0.0068(6) -0.0001(6) -0.0071(7)
C21_2 0.0294(8) 0.0262(8) 0.0279(8) -0.0048(6) -0.0032(6) 0.0007(6)
C1_3 0.0138(6) 0.0212(7) 0.0215(7) 0.0008(5) 0.0017(5) -0.0009(5)
C2_3 0.0255(7) 0.0222(7) 0.0180(7) 0.0031(5) -0.0007(5) -0.0005(6)
C3_3 0.0264(7) 0.0277(8) 0.0185(7) 0.0026(6) -0.0022(6) 0.0003(6)
C4_3 0.0255(7) 0.0277(7) 0.0141(6) -0.0003(5) -0.0012(5) 0.0003(6)
N5_3 0.0184(6) 0.0218(6) 0.0158(6) 0.0001(4) -0.0002(4) -0.0005(4)
C6_3 0.0235(7) 0.0187(7) 0.0143(6) -0.0030(5) -0.0009(5) 0.0004(5)
C7_3 0.0260(7) 0.0211(7) 0.0150(6) -0.0052(5) 0.0001(5) -0.0008(6)
C8_3 0.0334(8) 0.0203(7) 0.0214(7) -0.0031(5) 0.0027(6) -0.0043(6)
C9_3 0.0437(9) 0.0195(7) 0.0208(7) -0.0007(6) -0.0009(6) 0.0037(6)
C10_3 0.0306(8) 0.0266(7) 0.0214(7) -0.0044(6) -0.0062(6) 0.0085(6)
C11_3 0.0246(7) 0.0248(7) 0.0167(6) -0.0058(5) -0.0030(5) 0.0016(6)
C12_3 0.0300(8) 0.0249(7) 0.0242(7) 0.0030(6) -0.0031(6) 0.0039(6)
C13_3 0.0336(8) 0.0262(8) 0.0237(7) 0.0054(6) 0.0012(6) -0.0056(6)
C14_3 0.0343(8) 0.0297(8) 0.0180(7) -0.0032(6) -0.0027(6) -0.0016(6)
C15_3 0.0298(8) 0.0377(9) 0.0197(7) -0.0008(6) 0.0025(6) 0.0027(7)
C16_3 0.0215(7) 0.0247(7) 0.0212(7) -0.0034(6) 0.0012(5) -0.0029(6)
C17_3 0.0254(7) 0.0304(8) 0.0266(8) -0.0064(6) 0.0047(6) -0.0031(6)
C18_3 0.0264(8) 0.0370(9) 0.0299(8) -0.0085(7) 0.0002(6) -0.0073(7)
C19_3 0.0211(7) 0.0343(8) 0.0275(8) -0.0037(6) -0.0029(6) 0.0006(6)
C20_3 0.0232(8) 0.0539(11) 0.0317(8) -0.0066(8) -0.0006(6) 0.0052(7)
C21_3 0.0244(8) 0.0466(10) 0.0386(9) -0.0125(8) -0.0084(7) 0.0018(7)
C1_4 0.0399(7) 0.0330(8) 0.0343(7) 0.0010(6) -0.0039(6) -0.0070(6)
C2_4 0.0401(8) 0.0331(7) 0.0353(7) 0.0002(6) -0.0048(6) -0.0068(6)
C3_4 0.0401(8) 0.0330(8) 0.0360(7) -0.0008(6) -0.0054(6) -0.0053(6)
C4_4 0.0402(7) 0.0326(7) 0.0354(7) -0.0005(6) -0.0050(7) -0.0052(6)
C5_4 0.0396(7) 0.0326(8) 0.0348(7) -0.0008(6) -0.0047(6) -0.0059(6)
C6_4 0.0395(7) 0.0331(8) 0.0344(7) 0.0001(7) -0.0043(6) -0.0059(7)
C1_14 0.0402(8) 0.0329(7) 0.0354(7) 0.0004(6) -0.0048(7) -0.0065(7)
C2_14 0.0400(8) 0.0331(8) 0.0344(7) 0.0005(6) -0.0042(6) -0.0066(7)
C3_14 0.0397(7) 0.0327(8) 0.0345(7) 0.0000(7) -0.0041(6) -0.0065(7)
C4_14 0.0397(7) 0.0325(8) 0.0348(7) -0.0002(6) -0.0044(6) -0.0058(6)
C5_14 0.0401(7) 0.0327(8) 0.0353(7) -0.0005(6) -0.0052(7) -0.0054(6)
C6_14 0.0404(8) 0.0331(8) 0.0359(7) -0.0006(6) -0.0053(7) -0.0058(6)
C1_5 0.0510(9) 0.0700(9) 0.0500(8) -0.0107(7) 0.0061(7) -0.0078(8)
C2_5 0.0512(9) 0.0699(9) 0.0504(8) -0.0107(7) 0.0061(7) -0.0080(8)
C3_5 0.0511(8) 0.0698(10) 0.0506(8) -0.0107(8) 0.0060(7) -0.0084(8)
C4_5 0.0507(8) 0.0697(9) 0.0505(8) -0.0108(8) 0.0062(7) -0.0085(8)
C5_5 0.0504(8) 0.0697(9) 0.0502(8) -0.0107(8) 0.0062(7) -0.0084(8)
C6_5 0.0507(8) 0.0698(9) 0.0502(8) -0.0108(7) 0.0062(7) -0.0081(7)
C1_15 0.0508(9) 0.0702(9) 0.0498(7) -0.0108(7) 0.0065(6) -0.0072(7)
C2_15 0.0513(8) 0.0698(9) 0.0504(7) -0.0108(7) 0.0061(6) -0.0082(7)
C3_15 0.0514(8) 0.0700(9) 0.0507(7) -0.0107(7) 0.0058(6) -0.0084(8)
C4_15 0.0507(8) 0.0698(9) 0.0506(8) -0.0102(7) 0.0060(6) -0.0084(7)
C5_15 0.0501(8) 0.0695(9) 0.0507(8) -0.0107(7) 0.0064(7) -0.0087(7)
C6_15 0.0501(8) 0.0700(9) 0.0500(8) -0.0114(7) 0.0058(7) -0.0078(7)
 
_geom_special_details
;
 All esds (except the esd in the dihedral angle between two l.s. planes)
 are estimated using the full covariance matrix.  The cell esds are taken
 into account individually in the estimation of esds in distances, angles
 and torsion angles; correlations between esds in cell parameters are only
 used when they are defined by crystal symmetry.  An approximate (isotropic)
 treatment of cell esds is used for estimating esds involving l.s. planes.
;
 
loop_
 _geom_bond_atom_site_label_1
 _geom_bond_atom_site_label_2
 _geom_bond_distance
 _geom_bond_site_symmetry_2
 _geom_bond_publ_flag
B1_1 C1_3 1.579(2) . ?
B1_1 B2_1 1.787(2) . ?
B1_1 B3_1 1.890(2) . ?
B1_1 H2_1 1.211(16) . ?
B1_1 H3_1 1.112(15) . ?
B3_1 C12_2 1.629(2) . ?
B3_1 C4_1 1.6330(19) . ?
B3_1 B2_1 1.798(2) . ?
B3_1 H2_1 1.421(16) . ?
B2_1 C1_2 1.513(2) . ?
B2_1 H1_1 1.110(16) . ?
C4_1 C5_1 1.416(2) . ?
C4_1 C9_1 1.420(2) . ?
C5_1 C6_1 1.4056(19) . ?
C5_1 C10_1 1.507(2) . ?
C6_1 C7_1 1.385(2) . ?
C6_1 C11_1 1.513(2) . ?
C7_1 C8_1 1.387(2) . ?
C7_1 H7_1 0.9500 . ?
C8_1 C9_1 1.4074(19) . ?
C8_1 C12_1 1.511(2) . ?
C9_1 C13_1 1.513(2) . ?
C10_1 H10A_1 0.9800 . ?
C10_1 H10B_1 0.9800 . ?
C10_1 H10C_1 0.9800 . ?
C11_1 H11A_1 0.9800 . ?
C11_1 H11B_1 0.9800 . ?
C11_1 H11C_1 0.9800 . ?
C12_1 H12A_1 0.9800 . ?
C12_1 H12B_1 0.9800 . ?
C12_1 H12C_1 0.9800 . ?
C13_1 H13A_1 0.9800 . ?
C13_1 H13B_1 0.9800 . ?
C13_1 H13C_1 0.9800 . ?
C1_2 N5_2 1.3648(17) . ?
C1_2 C2_2 1.5261(18) . ?
C2_2 C12_2 1.5388(18) . ?
C2_2 C3_2 1.5393(19) . ?
C2_2 C13_2 1.5400(19) . ?
C3_2 C4_2 1.543(2) . ?
C3_2 H3A_2 0.9900 . ?
C3_2 H3AB_2 0.9900 . ?
C4_2 N5_2 1.5208(16) . ?
C4_2 C14_2 1.526(2) . ?
C4_2 C15_2 1.5332(19) . ?
N5_2 C6_2 1.4516(17) . ?
C6_2 C7_2 1.4127(19) . ?
C6_2 C11_2 1.4182(19) . ?
C7_2 C8_2 1.400(2) . ?
C7_2 C16_2 1.5170(19) . ?
C8_2 C9_2 1.376(2) . ?
C8_2 H8_2 0.9500 . ?
C9_2 C10_2 1.380(2) . ?
C9_2 H9_2 0.9500 . ?
C10_2 C11_2 1.394(2) . ?
C10_2 H10_2 0.9500 . ?
C11_2 C19_2 1.5223(19) . ?
C12_2 H12A_2 0.9900 . ?
C12_2 H12B_2 0.9900 . ?
C13_2 H13A_2 0.9800 . ?
C13_2 H13B_2 0.9800 . ?
C13_2 H13C_2 0.9800 . ?
C14_2 H14A_2 0.9800 . ?
C14_2 H14B_2 0.9800 . ?
C14_2 H14C_2 0.9800 . ?
C15_2 H15A_2 0.9800 . ?
C15_2 H15B_2 0.9800 . ?
C15_2 H15C_2 0.9800 . ?
C16_2 C18_2 1.534(2) . ?
C16_2 C17_2 1.540(2) . ?
C16_2 H16_2 1.0000 . ?
C17_2 H17A_2 0.9800 . ?
C17_2 H17B_2 0.9800 . ?
C17_2 H17C_2 0.9800 . ?
C18_2 H18A_2 0.9800 . ?
C18_2 H18B_2 0.9800 . ?
C18_2 H18C_2 0.9800 . ?
C19_2 C21_2 1.531(2) . ?
C19_2 C20_2 1.5352(19) . ?
C19_2 H19_2 1.0000 . ?
C20_2 H20A_2 0.9800 . ?
C20_2 H20B_2 0.9800 . ?
C20_2 H20C_2 0.9800 . ?
C21_2 H21A_2 0.9800 . ?
C21_2 H21B_2 0.9800 . ?
C21_2 H21C_2 0.9800 . ?
C1_3 N5_3 1.3234(18) . ?
C1_3 C2_3 1.5327(18) . ?
C2_3 C12_3 1.535(2) . ?
C2_3 C3_3 1.538(2) . ?
C2_3 C13_3 1.543(2) . ?
C3_3 C4_3 1.5230(19) . ?
C3_3 H3A_3 0.9900 . ?
C3_3 H3AB_3 0.9900 . ?
C4_3 C14_3 1.524(2) . ?
C4_3 C15_3 1.530(2) . ?
C4_3 N5_3 1.5327(16) . ?
N5_3 C6_3 1.4559(17) . ?
C6_3 C11_3 1.4072(19) . ?
C6_3 C7_3 1.4079(19) . ?
C7_3 C8_3 1.3941(19) . ?
C7_3 C16_3 1.5269(19) . ?
C8_3 C9_3 1.384(2) . ?
C8_3 H8_3 0.9500 . ?
C9_3 C10_3 1.381(2) . ?
C9_3 H9_3 0.9500 . ?
C10_3 C11_3 1.398(2) . ?
C10_3 H10_3 0.9500 . ?
C11_3 C19_3 1.520(2) . ?
C12_3 H12A_3 0.9800 . ?
C12_3 H12B_3 0.9800 . ?
C12_3 H12C_3 0.9800 . ?
C13_3 H13A_3 0.9800 . ?
C13_3 H13B_3 0.9800 . ?
C13_3 H13C_3 0.9800 . ?
C14_3 H14A_3 0.9800 . ?
C14_3 H14B_3 0.9800 . ?
C14_3 H14C_3 0.9800 . ?
C15_3 H15A_3 0.9800 . ?
C15_3 H15B_3 0.9800 . ?
C15_3 H15C_3 0.9800 . ?
C16_3 C17_3 1.5308(19) . ?
C16_3 C18_3 1.535(2) . ?
C16_3 H16_3 1.0000 . ?
C17_3 H17A_3 0.9800 . ?
C17_3 H17B_3 0.9800 . ?
C17_3 H17C_3 0.9800 . ?
C18_3 H18A_3 0.9800 . ?
C18_3 H18B_3 0.9800 . ?
C18_3 H18C_3 0.9800 . ?
C19_3 C21_3 1.535(2) . ?
C19_3 C20_3 1.538(2) . ?
C19_3 H19_3 1.0000 . ?
C20_3 H20A_3 0.9800 . ?
C20_3 H20B_3 0.9800 . ?
C20_3 H20C_3 0.9800 . ?
C21_3 H21A_3 0.9800 . ?
C21_3 H21B_3 0.9800 . ?
C21_3 H21C_3 0.9800 . ?
C1_4 C2_4 1.383(4) . ?
C1_4 C6_4 1.396(4) . ?
C1_4 H1_4 0.9500 . ?
C2_4 C3_4 1.364(5) . ?
C2_4 H2_4 0.9500 . ?
C3_4 C4_4 1.381(6) . ?
C3_4 H3_4 0.9500 . ?
C4_4 C5_4 1.369(5) . ?
C4_4 H4_4 0.9500 . ?
C5_4 C6_4 1.389(4) . ?
C5_4 H5_4 0.9500 . ?
C6_4 H6_4 0.9500 . ?
C1_14 C2_14 1.404(7) . ?
C1_14 C6_14 1.414(8) . ?
C1_14 H1_14 0.9500 . ?
C2_14 C3_14 1.370(7) . ?
C2_14 H2_14 0.9500 . ?
C3_14 C4_14 1.355(7) . ?
C3_14 H3_14 0.9500 . ?
C4_14 C5_14 1.368(9) . ?
C4_14 H4_14 0.9500 . ?
C5_14 C6_14 1.385(9) . ?
C5_14 H5_14 0.9500 . ?
C6_14 H6_14 0.9500 . ?
C1_5 C2_5 1.401(13) . ?
C1_5 C6_5 1.429(12) . ?
C1_5 H1_5 0.9500 . ?
C2_5 C3_5 1.377(13) . ?
C2_5 H2_5 0.9500 . ?
C3_5 C4_5 1.378(12) . ?
C3_5 H3_5 0.9500 . ?
C4_5 C5_5 1.359(11) . ?
C4_5 H4_5 0.9500 . ?
C5_5 C6_5 1.376(11) . ?
C5_5 H5_5 0.9500 . ?
C6_5 H6_5 0.9500 . ?
C1_15 C6_15 1.384(5) . ?
C1_15 C2_15 1.397(5) . ?
C1_15 H1_15 0.9500 . ?
C2_15 C3_15 1.382(5) . ?
C2_15 H2_15 0.9500 . ?
C3_15 C4_15 1.366(5) . ?
C3_15 H3_15 0.9500 . ?
C4_15 C5_15 1.383(4) . ?
C4_15 H4_15 0.9500 . ?
C5_15 C6_15 1.387(4) . ?
C5_15 H5_15 0.9500 . ?
C6_15 H6_15 0.9500 . ?
 
loop_
 _geom_angle_atom_site_label_1
 _geom_angle_atom_site_label_2
 _geom_angle_atom_site_label_3
 _geom_angle
 _geom_angle_site_symmetry_1
 _geom_angle_site_symmetry_3
 _geom_angle_publ_flag
C1_3 B1_1 B2_1 112.96(11) . . ?
C1_3 B1_1 B3_1 129.28(11) . . ?
B2_1 B1_1 B3_1 58.48(8) . . ?
C1_3 B1_1 H2_1 105.3(8) . . ?
B2_1 B1_1 H2_1 106.6(8) . . ?
B3_1 B1_1 H2_1 48.7(8) . . ?
C1_3 B1_1 H3_1 113.6(8) . . ?
B2_1 B1_1 H3_1 113.0(8) . . ?
B3_1 B1_1 H3_1 115.0(8) . . ?
H2_1 B1_1 H3_1 104.3(11) . . ?
C12_2 B3_1 C4_1 114.16(11) . . ?
C12_2 B3_1 B2_1 105.45(10) . . ?
C4_1 B3_1 B2_1 130.63(12) . . ?
C12_2 B3_1 B1_1 107.98(10) . . ?
C4_1 B3_1 B1_1 128.43(11) . . ?
B2_1 B3_1 B1_1 57.91(8) . . ?
C12_2 B3_1 H2_1 105.5(7) . . ?
C4_1 B3_1 H2_1 99.3(7) . . ?
B2_1 B3_1 H2_1 97.3(7) . . ?
B1_1 B3_1 H2_1 39.8(7) . . ?
C1_2 B2_1 B1_1 119.84(11) . . ?
C1_2 B2_1 B3_1 96.90(11) . . ?
B1_1 B2_1 B3_1 63.61(9) . . ?
C1_2 B2_1 H1_1 120.3(8) . . ?
B1_1 B2_1 H1_1 114.8(8) . . ?
B3_1 B2_1 H1_1 128.6(8) . . ?
C5_1 C4_1 C9_1 117.39(12) . . ?
C5_1 C4_1 B3_1 122.87(12) . . ?
C9_1 C4_1 B3_1 119.55(12) . . ?
C6_1 C5_1 C4_1 121.19(13) . . ?
C6_1 C5_1 C10_1 118.07(13) . . ?
C4_1 C5_1 C10_1 120.72(12) . . ?
C7_1 C6_1 C5_1 119.05(13) . . ?
C7_1 C6_1 C11_1 119.69(13) . . ?
C5_1 C6_1 C11_1 121.26(13) . . ?
C6_1 C7_1 C8_1 121.94(13) . . ?
C6_1 C7_1 H7_1 119.0 . . ?
C8_1 C7_1 H7_1 119.0 . . ?
C7_1 C8_1 C9_1 118.92(13) . . ?
C7_1 C8_1 C12_1 119.87(13) . . ?
C9_1 C8_1 C12_1 121.20(13) . . ?
C8_1 C9_1 C4_1 121.01(13) . . ?
C8_1 C9_1 C13_1 116.81(12) . . ?
C4_1 C9_1 C13_1 122.16(12) . . ?
C5_1 C10_1 H10A_1 109.5 . . ?
C5_1 C10_1 H10B_1 109.5 . . ?
H10A_1 C10_1 H10B_1 109.5 . . ?
C5_1 C10_1 H10C_1 109.5 . . ?
H10A_1 C10_1 H10C_1 109.5 . . ?
H10B_1 C10_1 H10C_1 109.5 . . ?
C6_1 C11_1 H11A_1 109.5 . . ?
C6_1 C11_1 H11B_1 109.5 . . ?
H11A_1 C11_1 H11B_1 109.5 . . ?
C6_1 C11_1 H11C_1 109.5 . . ?
H11A_1 C11_1 H11C_1 109.5 . . ?
H11B_1 C11_1 H11C_1 109.5 . . ?
C8_1 C12_1 H12A_1 109.5 . . ?
C8_1 C12_1 H12B_1 109.5 . . ?
H12A_1 C12_1 H12B_1 109.5 . . ?
C8_1 C12_1 H12C_1 109.5 . . ?
H12A_1 C12_1 H12C_1 109.5 . . ?
H12B_1 C12_1 H12C_1 109.5 . . ?
C9_1 C13_1 H13A_1 109.5 . . ?
C9_1 C13_1 H13B_1 109.5 . . ?
H13A_1 C13_1 H13B_1 109.5 . . ?
C9_1 C13_1 H13C_1 109.5 . . ?
H13A_1 C13_1 H13C_1 109.5 . . ?
H13B_1 C13_1 H13C_1 109.5 . . ?
N5_2 C1_2 B2_1 131.61(12) . . ?
N5_2 C1_2 C2_2 107.44(11) . . ?
B2_1 C1_2 C2_2 118.88(11) . . ?
C1_2 C2_2 C12_2 106.98(11) . . ?
C1_2 C2_2 C3_2 100.63(11) . . ?
C12_2 C2_2 C3_2 114.57(11) . . ?
C1_2 C2_2 C13_2 111.69(11) . . ?
C12_2 C2_2 C13_2 110.61(11) . . ?
C3_2 C2_2 C13_2 111.88(11) . . ?
C2_2 C3_2 C4_2 107.20(11) . . ?
C2_2 C3_2 H3A_2 110.3 . . ?
C4_2 C3_2 H3A_2 110.3 . . ?
C2_2 C3_2 H3AB_2 110.3 . . ?
C4_2 C3_2 H3AB_2 110.3 . . ?
H3A_2 C3_2 H3AB_2 108.5 . . ?
N5_2 C4_2 C14_2 109.40(11) . . ?
N5_2 C4_2 C15_2 114.76(11) . . ?
C14_2 C4_2 C15_2 107.63(12) . . ?
N5_2 C4_2 C3_2 100.81(10) . . ?
C14_2 C4_2 C3_2 111.49(11) . . ?
C15_2 C4_2 C3_2 112.69(12) . . ?
C1_2 N5_2 C6_2 125.36(11) . . ?
C1_2 N5_2 C4_2 113.01(10) . . ?
C6_2 N5_2 C4_2 121.60(10) . . ?
C7_2 C6_2 C11_2 119.68(12) . . ?
C7_2 C6_2 N5_2 122.54(12) . . ?
C11_2 C6_2 N5_2 117.78(12) . . ?
C8_2 C7_2 C6_2 118.63(13) . . ?
C8_2 C7_2 C16_2 116.87(12) . . ?
C6_2 C7_2 C16_2 124.45(12) . . ?
C9_2 C8_2 C7_2 121.71(14) . . ?
C9_2 C8_2 H8_2 119.1 . . ?
C7_2 C8_2 H8_2 119.1 . . ?
C8_2 C9_2 C10_2 119.52(13) . . ?
C8_2 C9_2 H9_2 120.2 . . ?
C10_2 C9_2 H9_2 120.2 . . ?
C9_2 C10_2 C11_2 121.49(13) . . ?
C9_2 C10_2 H10_2 119.3 . . ?
C11_2 C10_2 H10_2 119.3 . . ?
C10_2 C11_2 C6_2 118.90(13) . . ?
C10_2 C11_2 C19_2 117.70(12) . . ?
C6_2 C11_2 C19_2 123.32(12) . . ?
C2_2 C12_2 B3_1 107.84(11) . . ?
C2_2 C12_2 H12A_2 110.1 . . ?
B3_1 C12_2 H12A_2 110.1 . . ?
C2_2 C12_2 H12B_2 110.1 . . ?
B3_1 C12_2 H12B_2 110.1 . . ?
H12A_2 C12_2 H12B_2 108.5 . . ?
C2_2 C13_2 H13A_2 109.5 . . ?
C2_2 C13_2 H13B_2 109.5 . . ?
H13A_2 C13_2 H13B_2 109.5 . . ?
C2_2 C13_2 H13C_2 109.5 . . ?
H13A_2 C13_2 H13C_2 109.5 . . ?
H13B_2 C13_2 H13C_2 109.5 . . ?
C4_2 C14_2 H14A_2 109.5 . . ?
C4_2 C14_2 H14B_2 109.5 . . ?
H14A_2 C14_2 H14B_2 109.5 . . ?
C4_2 C14_2 H14C_2 109.5 . . ?
H14A_2 C14_2 H14C_2 109.5 . . ?
H14B_2 C14_2 H14C_2 109.5 . . ?
C4_2 C15_2 H15A_2 109.5 . . ?
C4_2 C15_2 H15B_2 109.5 . . ?
H15A_2 C15_2 H15B_2 109.5 . . ?
C4_2 C15_2 H15C_2 109.5 . . ?
H15A_2 C15_2 H15C_2 109.5 . . ?
H15B_2 C15_2 H15C_2 109.5 . . ?
C7_2 C16_2 C18_2 111.71(12) . . ?
C7_2 C16_2 C17_2 110.72(12) . . ?
C18_2 C16_2 C17_2 108.89(12) . . ?
C7_2 C16_2 H16_2 108.5 . . ?
C18_2 C16_2 H16_2 108.5 . . ?
C17_2 C16_2 H16_2 108.5 . . ?
C16_2 C17_2 H17A_2 109.5 . . ?
C16_2 C17_2 H17B_2 109.5 . . ?
H17A_2 C17_2 H17B_2 109.5 . . ?
C16_2 C17_2 H17C_2 109.5 . . ?
H17A_2 C17_2 H17C_2 109.5 . . ?
H17B_2 C17_2 H17C_2 109.5 . . ?
C16_2 C18_2 H18A_2 109.5 . . ?
C16_2 C18_2 H18B_2 109.5 . . ?
H18A_2 C18_2 H18B_2 109.5 . . ?
C16_2 C18_2 H18C_2 109.5 . . ?
H18A_2 C18_2 H18C_2 109.5 . . ?
H18B_2 C18_2 H18C_2 109.5 . . ?
C11_2 C19_2 C21_2 111.04(11) . . ?
C11_2 C19_2 C20_2 112.43(12) . . ?
C21_2 C19_2 C20_2 110.45(12) . . ?
C11_2 C19_2 H19_2 107.6 . . ?
C21_2 C19_2 H19_2 107.6 . . ?
C20_2 C19_2 H19_2 107.6 . . ?
C19_2 C20_2 H20A_2 109.5 . . ?
C19_2 C20_2 H20B_2 109.5 . . ?
H20A_2 C20_2 H20B_2 109.5 . . ?
C19_2 C20_2 H20C_2 109.5 . . ?
H20A_2 C20_2 H20C_2 109.5 . . ?
H20B_2 C20_2 H20C_2 109.5 . . ?
C19_2 C21_2 H21A_2 109.5 . . ?
C19_2 C21_2 H21B_2 109.5 . . ?
H21A_2 C21_2 H21B_2 109.5 . . ?
C19_2 C21_2 H21C_2 109.5 . . ?
H21A_2 C21_2 H21C_2 109.5 . . ?
H21B_2 C21_2 H21C_2 109.5 . . ?
N5_3 C1_3 C2_3 108.39(11) . . ?
N5_3 C1_3 B1_1 123.96(12) . . ?
C2_3 C1_3 B1_1 127.49(12) . . ?
C1_3 C2_3 C12_3 112.63(11) . . ?
C1_3 C2_3 C3_3 103.41(11) . . ?
C12_3 C2_3 C3_3 109.71(12) . . ?
C1_3 C2_3 C13_3 109.75(11) . . ?
C12_3 C2_3 C13_3 109.36(12) . . ?
C3_3 C2_3 C13_3 111.91(11) . . ?
C4_3 C3_3 C2_3 106.86(11) . . ?
C4_3 C3_3 H3A_3 110.4 . . ?
C2_3 C3_3 H3A_3 110.4 . . ?
C4_3 C3_3 H3AB_3 110.4 . . ?
C2_3 C3_3 H3AB_3 110.4 . . ?
H3A_3 C3_3 H3AB_3 108.6 . . ?
C3_3 C4_3 C14_3 112.72(12) . . ?
C3_3 C4_3 C15_3 113.34(12) . . ?
C14_3 C4_3 C15_3 107.96(12) . . ?
C3_3 C4_3 N5_3 99.52(10) . . ?
C14_3 C4_3 N5_3 114.01(11) . . ?
C15_3 C4_3 N5_3 109.20(11) . . ?
C1_3 N5_3 C6_3 123.88(11) . . ?
C1_3 N5_3 C4_3 114.86(11) . . ?
C6_3 N5_3 C4_3 121.22(10) . . ?
C11_3 C6_3 C7_3 121.94(12) . . ?
C11_3 C6_3 N5_3 120.78(12) . . ?
C7_3 C6_3 N5_3 117.28(11) . . ?
C8_3 C7_3 C6_3 117.78(13) . . ?
C8_3 C7_3 C16_3 118.43(12) . . ?
C6_3 C7_3 C16_3 123.76(12) . . ?
C9_3 C8_3 C7_3 121.41(14) . . ?
C9_3 C8_3 H8_3 119.3 . . ?
C7_3 C8_3 H8_3 119.3 . . ?
C10_3 C9_3 C8_3 119.75(13) . . ?
C10_3 C9_3 H9_3 120.1 . . ?
C8_3 C9_3 H9_3 120.1 . . ?
C9_3 C10_3 C11_3 121.71(13) . . ?
C9_3 C10_3 H10_3 119.1 . . ?
C11_3 C10_3 H10_3 119.1 . . ?
C10_3 C11_3 C6_3 117.39(13) . . ?
C10_3 C11_3 C19_3 117.91(13) . . ?
C6_3 C11_3 C19_3 124.69(13) . . ?
C2_3 C12_3 H12A_3 109.5 . . ?
C2_3 C12_3 H12B_3 109.5 . . ?
H12A_3 C12_3 H12B_3 109.5 . . ?
C2_3 C12_3 H12C_3 109.5 . . ?
H12A_3 C12_3 H12C_3 109.5 . . ?
H12B_3 C12_3 H12C_3 109.5 . . ?
C2_3 C13_3 H13A_3 109.5 . . ?
C2_3 C13_3 H13B_3 109.5 . . ?
H13A_3 C13_3 H13B_3 109.5 . . ?
C2_3 C13_3 H13C_3 109.5 . . ?
H13A_3 C13_3 H13C_3 109.5 . . ?
H13B_3 C13_3 H13C_3 109.5 . . ?
C4_3 C14_3 H14A_3 109.5 . . ?
C4_3 C14_3 H14B_3 109.5 . . ?
H14A_3 C14_3 H14B_3 109.5 . . ?
C4_3 C14_3 H14C_3 109.5 . . ?
H14A_3 C14_3 H14C_3 109.5 . . ?
H14B_3 C14_3 H14C_3 109.5 . . ?
C4_3 C15_3 H15A_3 109.5 . . ?
C4_3 C15_3 H15B_3 109.5 . . ?
H15A_3 C15_3 H15B_3 109.5 . . ?
C4_3 C15_3 H15C_3 109.5 . . ?
H15A_3 C15_3 H15C_3 109.5 . . ?
H15B_3 C15_3 H15C_3 109.5 . . ?
C7_3 C16_3 C17_3 111.28(11) . . ?
C7_3 C16_3 C18_3 111.98(12) . . ?
C17_3 C16_3 C18_3 109.55(12) . . ?
C7_3 C16_3 H16_3 108.0 . . ?
C17_3 C16_3 H16_3 108.0 . . ?
C18_3 C16_3 H16_3 108.0 . . ?
C16_3 C17_3 H17A_3 109.5 . . ?
C16_3 C17_3 H17B_3 109.5 . . ?
H17A_3 C17_3 H17B_3 109.5 . . ?
C16_3 C17_3 H17C_3 109.5 . . ?
H17A_3 C17_3 H17C_3 109.5 . . ?
H17B_3 C17_3 H17C_3 109.5 . . ?
C16_3 C18_3 H18A_3 109.5 . . ?
C16_3 C18_3 H18B_3 109.5 . . ?
H18A_3 C18_3 H18B_3 109.5 . . ?
C16_3 C18_3 H18C_3 109.5 . . ?
H18A_3 C18_3 H18C_3 109.5 . . ?
H18B_3 C18_3 H18C_3 109.5 . . ?
C11_3 C19_3 C21_3 112.17(13) . . ?
C11_3 C19_3 C20_3 110.88(13) . . ?
C21_3 C19_3 C20_3 108.91(12) . . ?
C11_3 C19_3 H19_3 108.3 . . ?
C21_3 C19_3 H19_3 108.3 . . ?
C20_3 C19_3 H19_3 108.3 . . ?
C19_3 C20_3 H20A_3 109.5 . . ?
C19_3 C20_3 H20B_3 109.5 . . ?
H20A_3 C20_3 H20B_3 109.5 . . ?
C19_3 C20_3 H20C_3 109.5 . . ?
H20A_3 C20_3 H20C_3 109.5 . . ?
H20B_3 C20_3 H20C_3 109.5 . . ?
C19_3 C21_3 H21A_3 109.5 . . ?
C19_3 C21_3 H21B_3 109.5 . . ?
H21A_3 C21_3 H21B_3 109.5 . . ?
C19_3 C21_3 H21C_3 109.5 . . ?
H21A_3 C21_3 H21C_3 109.5 . . ?
H21B_3 C21_3 H21C_3 109.5 . . ?
C2_4 C1_4 C6_4 119.6(3) . . ?
C2_4 C1_4 H1_4 120.2 . . ?
C6_4 C1_4 H1_4 120.2 . . ?
C3_4 C2_4 C1_4 121.0(3) . . ?
C3_4 C2_4 H2_4 119.5 . . ?
C1_4 C2_4 H2_4 119.5 . . ?
C2_4 C3_4 C4_4 119.0(4) . . ?
C2_4 C3_4 H3_4 120.5 . . ?
C4_4 C3_4 H3_4 120.5 . . ?
C5_4 C4_4 C3_4 121.3(5) . . ?
C5_4 C4_4 H4_4 119.3 . . ?
C3_4 C4_4 H4_4 119.3 . . ?
C4_4 C5_4 C6_4 119.8(5) . . ?
C4_4 C5_4 H5_4 120.1 . . ?
C6_4 C5_4 H5_4 120.1 . . ?
C5_4 C6_4 C1_4 119.1(4) . . ?
C5_4 C6_4 H6_4 120.4 . . ?
C1_4 C6_4 H6_4 120.4 . . ?
C2_14 C1_14 C6_14 118.1(6) . . ?
C2_14 C1_14 H1_14 121.0 . . ?
C6_14 C1_14 H1_14 121.0 . . ?
C3_14 C2_14 C1_14 119.3(6) . . ?
C3_14 C2_14 H2_14 120.4 . . ?
C1_14 C2_14 H2_14 120.4 . . ?
C4_14 C3_14 C2_14 121.6(7) . . ?
C4_14 C3_14 H3_14 119.2 . . ?
C2_14 C3_14 H3_14 119.2 . . ?
C3_14 C4_14 C5_14 121.5(8) . . ?
C3_14 C4_14 H4_14 119.2 . . ?
C5_14 C4_14 H4_14 119.2 . . ?
C4_14 C5_14 C6_14 118.6(9) . . ?
C4_14 C5_14 H5_14 120.7 . . ?
C6_14 C5_14 H5_14 120.7 . . ?
C5_14 C6_14 C1_14 120.9(7) . . ?
C5_14 C6_14 H6_14 119.5 . . ?
C1_14 C6_14 H6_14 119.5 . . ?
C2_5 C1_5 C6_5 120.4(12) . . ?
C2_5 C1_5 H1_5 119.8 . . ?
C6_5 C1_5 H1_5 119.8 . . ?
C3_5 C2_5 C1_5 115.4(14) . . ?
C3_5 C2_5 H2_5 122.3 . . ?
C1_5 C2_5 H2_5 122.3 . . ?
C2_5 C3_5 C4_5 120.7(13) . . ?
C2_5 C3_5 H3_5 119.6 . . ?
C4_5 C3_5 H3_5 119.6 . . ?
C5_5 C4_5 C3_5 121.2(10) . . ?
C5_5 C4_5 H4_5 119.4 . . ?
C3_5 C4_5 H4_5 119.4 . . ?
C4_5 C5_5 C6_5 119.6(10) . . ?
C4_5 C5_5 H5_5 120.2 . . ?
C6_5 C5_5 H5_5 120.2 . . ?
C5_5 C6_5 C1_5 118.6(9) . . ?
C5_5 C6_5 H6_5 120.7 . . ?
C1_5 C6_5 H6_5 120.7 . . ?
C6_15 C1_15 C2_15 118.3(4) . . ?
C6_15 C1_15 H1_15 120.9 . . ?
C2_15 C1_15 H1_15 120.9 . . ?
C3_15 C2_15 C1_15 120.9(5) . . ?
C3_15 C2_15 H2_15 119.5 . . ?
C1_15 C2_15 H2_15 119.5 . . ?
C4_15 C3_15 C2_15 119.7(5) . . ?
C4_15 C3_15 H3_15 120.1 . . ?
C2_15 C3_15 H3_15 120.1 . . ?
C3_15 C4_15 C5_15 120.2(4) . . ?
C3_15 C4_15 H4_15 119.9 . . ?
C5_15 C4_15 H4_15 119.9 . . ?
C4_15 C5_15 C6_15 120.1(3) . . ?
C4_15 C5_15 H5_15 119.9 . . ?
C6_15 C5_15 H5_15 119.9 . . ?
C1_15 C6_15 C5_15 120.4(3) . . ?
C1_15 C6_15 H6_15 119.8 . . ?
C5_15 C6_15 H6_15 119.8 . . ?
 
_refine_diff_density_max    0.701
_refine_diff_density_min   -0.218
_refine_diff_density_rms    0.037

_shelx_res_file
;
TITL test_a.res in P-1
    test_a.res
    created by SHELXL-2018/3 at 11:52:57 on 25-Sep-2021
REM Old TITL test in P-1
REM SHELXT solution in P-1
REM R1 0.150,  Rweak 0.006,  Alpha 0.051,  Orientation as input
REM Formula found by SHELXT:  C64 B N2
CELL  0.71073  11.0422  14.7580  16.8203   87.944   89.704   86.727
ZERR   2.000   0.0009   0.0009   0.0012    0.003    0.003    0.002
LATT  1
SFAC C H B N
UNIT 124 178 6 4
TEMP -173.150
SIZE 0.236 0.239 0.274
L.S. 10
BOND $H
LIST 4
acta 52
FMAP 2
PLAN 20
SHEL 999 0.84
WGHT    0.049900    1.336100
FVAR       0.59007   0.62912   0.23807
RESI 1 MAIN
B1    3    0.469735    0.719623    0.759604    11.00000    0.01970    0.01727 =
         0.02030    0.00009   -0.00026   -0.00184
H2    2    0.402619    0.657509    0.761551    11.00000    0.03158
H3    2    0.413683    0.778008    0.733209    11.00000    0.02174
B3    3    0.471180    0.612257    0.701595    11.00000    0.01971    0.01796 =
         0.02298   -0.00129    0.00109   -0.00197
B2    3    0.595958    0.685482    0.698515    11.00000    0.01844    0.01683 =
         0.02019   -0.00128   -0.00055   -0.00131
H1    2    0.684095    0.676574    0.730038    11.00000    0.02339
C4    1    0.463522    0.507635    0.735448    11.00000    0.02300    0.01941 =
         0.02050   -0.00066   -0.00330   -0.00402
C5    1    0.558995    0.440554    0.726299    11.00000    0.02630    0.01910 =
         0.02312   -0.00124   -0.00198   -0.00339
C6    1    0.549673    0.351486    0.757282    11.00000    0.03202    0.01893 =
         0.02020   -0.00290   -0.00321   -0.00234
C7    1    0.444792    0.329420    0.797279    11.00000    0.03630    0.01700 =
         0.01856    0.00045   -0.00470   -0.00672
AFIX  43
H7    2    0.440380    0.270260    0.820919    11.00000   -1.20000
AFIX   0
C8    1    0.346053    0.391140    0.803828    11.00000    0.02717    0.02371 =
         0.01815   -0.00096   -0.00491   -0.00956
C9    1    0.353808    0.479367    0.770273    11.00000    0.02337    0.02164 =
         0.02165   -0.00119   -0.00429   -0.00509
C10   1    0.672442    0.462209    0.680914    11.00000    0.02870    0.02000 =
         0.04232    0.00100    0.00596    0.00063
AFIX 137
H10A  2    0.658331    0.519704    0.650509    11.00000   -1.50000
H10B  2    0.693587    0.413484    0.644375    11.00000   -1.50000
H10C  2    0.739159    0.467517    0.718355    11.00000   -1.50000
AFIX   0
C11   1    0.651014    0.279443    0.746734    11.00000    0.04237    0.01933 =
         0.03818    0.00126    0.00455    0.00204
AFIX 137
H11A  2    0.653621    0.261388    0.691221    11.00000   -1.50000
H11B  2    0.636503    0.226450    0.781532    11.00000   -1.50000
H11C  2    0.728549    0.303834    0.760617    11.00000   -1.50000
AFIX   0
C12   1    0.233290    0.363415    0.847496    11.00000    0.03074    0.02996 =
         0.02984    0.00379   -0.00324   -0.01144
AFIX 137
H12A  2    0.163692    0.370188    0.811426    11.00000   -1.50000
H12B  2    0.218473    0.402181    0.893040    11.00000   -1.50000
H12C  2    0.244590    0.299899    0.866336    11.00000   -1.50000
AFIX   0
C13   1    0.239539    0.540992    0.771596    11.00000    0.02205    0.02731 =
         0.03462    0.00432   -0.00083   -0.00525
AFIX 137
H13A  2    0.248418    0.592977    0.734537    11.00000   -1.50000
H13B  2    0.225904    0.562685    0.825476    11.00000   -1.50000
H13C  2    0.170291    0.507223    0.755632    11.00000   -1.50000
AFIX   0
RESI 0
RESI 2 CAAC
C1    1    0.592470    0.707345    0.609934    11.00000    0.01980    0.01033 =
         0.02227   -0.00068   -0.00169   -0.00085
C2    1    0.476746    0.692420    0.564148    11.00000    0.02187    0.01758 =
         0.02106   -0.00005   -0.00494   -0.00459
C3    1    0.529671    0.642377    0.491948    11.00000    0.02889    0.02364 =
         0.02220   -0.00309   -0.00523   -0.00744
AFIX  23
H3A   2    0.477257    0.655260    0.444850    11.00000   -1.20000
H3AB  2    0.535097    0.575994    0.503355    11.00000   -1.20000
AFIX   0
C4    1    0.657175    0.676953    0.476100    11.00000    0.02831    0.02112 =
         0.01698   -0.00453   -0.00267   -0.00576
N5    4    0.682891    0.718246    0.555395    11.00000    0.02098    0.01681 =
         0.01496   -0.00180   -0.00137   -0.00415
C6    1    0.795083    0.761725    0.569462    11.00000    0.02000    0.02064 =
         0.01446   -0.00442    0.00245   -0.00437
C7    1    0.896935    0.715219    0.605664    11.00000    0.02199    0.02304 =
         0.01675   -0.00619    0.00280   -0.00145
C8    1    1.003074    0.761520    0.613907    11.00000    0.01956    0.03284 =
         0.02314   -0.00513    0.00135   -0.00175
AFIX  43
H8    2    1.072294    0.730489    0.637573    11.00000   -1.20000
AFIX   0
C9    1    1.009747    0.850836    0.588613    11.00000    0.02215    0.03496 =
         0.02777   -0.00451    0.00366   -0.01107
AFIX  43
H9    2    1.083074    0.880653    0.594200    11.00000   -1.20000
AFIX   0
C10   1    0.909192    0.896747    0.555089    11.00000    0.02845    0.02461 =
         0.02394   -0.00223    0.00427   -0.01014
AFIX  43
H10   2    0.913969    0.958546    0.538144    11.00000   -1.20000
AFIX   0
C11   1    0.800724    0.854511    0.545513    11.00000    0.02326    0.02216 =
         0.01577   -0.00344    0.00326   -0.00534
C12   1    0.396947    0.635135    0.619165    11.00000    0.02064    0.02032 =
         0.02529   -0.00043   -0.00257   -0.00546
AFIX  23
H12A  2    0.378846    0.578173    0.593436    11.00000   -1.20000
H12B  2    0.319319    0.669313    0.630312    11.00000   -1.20000
AFIX   0
C13   1    0.408971    0.783007    0.539242    11.00000    0.02372    0.02367 =
         0.03170    0.00462   -0.00662   -0.00262
AFIX 137
H13A  2    0.461233    0.818668    0.504511    11.00000   -1.50000
H13B  2    0.387691    0.817127    0.586737    11.00000   -1.50000
H13C  2    0.334861    0.770872    0.510627    11.00000   -1.50000
AFIX   0
C14   1    0.750225    0.598751    0.461732    11.00000    0.03467    0.02427 =
         0.02251   -0.00743    0.00062   -0.00499
AFIX 137
H14A  2    0.729539    0.568668    0.413014    11.00000   -1.50000
H14B  2    0.749826    0.554949    0.506910    11.00000   -1.50000
H14C  2    0.831075    0.622409    0.456045    11.00000   -1.50000
AFIX   0
C15   1    0.660442    0.743254    0.403931    11.00000    0.03971    0.02673 =
         0.01719   -0.00337   -0.00219   -0.00573
AFIX 137
H15A  2    0.652205    0.709963    0.355054    11.00000   -1.50000
H15B  2    0.737754    0.772755    0.402935    11.00000   -1.50000
H15C  2    0.593455    0.789423    0.407675    11.00000   -1.50000
AFIX   0
C16   1    0.898476    0.618557    0.639677    11.00000    0.02413    0.02230 =
         0.02584   -0.00244   -0.00300    0.00080
AFIX  13
H16   2    0.816466    0.594817    0.632032    11.00000   -1.20000
AFIX   0
C17   1    0.926366    0.615699    0.729343    11.00000    0.02345    0.03352 =
         0.02693    0.00203   -0.00368    0.00146
AFIX 137
H17A  2    0.921603    0.553415    0.750885    11.00000   -1.50000
H17B  2    0.867108    0.655818    0.756559    11.00000   -1.50000
H17C  2    1.008142    0.636045    0.737664    11.00000   -1.50000
AFIX   0
C18   1    0.992641    0.556248    0.597769    11.00000    0.03904    0.03076 =
         0.03693   -0.00838   -0.00464    0.01071
AFIX 137
H18A  2    0.978093    0.560003    0.540288    11.00000   -1.50000
H18B  2    0.985743    0.493487    0.617580    11.00000   -1.50000
H18C  2    1.074243    0.575450    0.608666    11.00000   -1.50000
AFIX   0
C19   1    0.692116    0.912422    0.513383    11.00000    0.02606    0.01777 =
         0.02056    0.00006   -0.00030   -0.00613
AFIX  13
H19   2    0.629403    0.870294    0.497545    11.00000   -1.20000
AFIX   0
C20   1    0.723909    0.970156    0.439267    11.00000    0.03681    0.02760 =
         0.02763    0.00680   -0.00007   -0.00707
AFIX 137
H20A  2    0.769132    0.931983    0.401507    11.00000   -1.50000
H20B  2    0.773772    1.019417    0.454765    11.00000   -1.50000
H20C  2    0.649120    0.995925    0.414217    11.00000   -1.50000
AFIX   0
C21   1    0.636134    0.972679    0.577703    11.00000    0.02945    0.02621 =
         0.02793   -0.00483   -0.00317    0.00068
AFIX 137
H21A  2    0.566800    1.009424    0.555526    11.00000   -1.50000
H21B  2    0.696947    1.012748    0.596402    11.00000   -1.50000
H21C  2    0.608813    0.934444    0.622364    11.00000   -1.50000
AFIX   0
RESI 0
RESI 3 CAAC
C1    1    0.506168    0.732376    0.848986    11.00000    0.01380    0.02121 =
         0.02154    0.00077    0.00172   -0.00092
C2    1    0.537528    0.657906    0.912613    11.00000    0.02549    0.02222 =
         0.01799    0.00310   -0.00066   -0.00047
C3    1    0.578369    0.711170    0.983686    11.00000    0.02636    0.02770 =
         0.01845    0.00263   -0.00216    0.00033
AFIX  23
H3A   2    0.551025    0.682478    1.034256    11.00000   -1.20000
H3AB  2    0.667907    0.712310    0.984588    11.00000   -1.20000
AFIX   0
C4    1    0.521155    0.807202    0.973255    11.00000    0.02554    0.02769 =
         0.01407   -0.00035   -0.00125    0.00029
N5    4    0.506004    0.812072    0.882649    11.00000    0.01845    0.02176 =
         0.01581    0.00010   -0.00016   -0.00052
C6    1    0.488007    0.898863    0.839191    11.00000    0.02348    0.01866 =
         0.01427   -0.00302   -0.00089    0.00038
C7    1    0.592438    0.943778    0.816268    11.00000    0.02597    0.02111 =
         0.01503   -0.00525    0.00014   -0.00077
C8    1    0.576264    1.027510    0.775542    11.00000    0.03336    0.02026 =
         0.02143   -0.00311    0.00273   -0.00433
AFIX  43
H8    2    0.645372    1.059408    0.759987    11.00000   -1.20000
AFIX   0
C9    1    0.461694    1.065154    0.757290    11.00000    0.04375    0.01951 =
         0.02079   -0.00066   -0.00094    0.00373
AFIX  43
H9    2    0.452584    1.122357    0.729587    11.00000   -1.20000
AFIX   0
C10   1    0.360644    1.019250    0.779498    11.00000    0.03062    0.02659 =
         0.02144   -0.00436   -0.00623    0.00852
AFIX  43
H10   2    0.282384    1.045459    0.766415    11.00000   -1.20000
AFIX   0
C11   1    0.370523    0.935237    0.820721    11.00000    0.02463    0.02485 =
         0.01670   -0.00583   -0.00296    0.00161
C12   1    0.641113    0.591374    0.886856    11.00000    0.02995    0.02495 =
         0.02421    0.00300   -0.00309    0.00387
AFIX 137
H12A  2    0.614825    0.557680    0.841467    11.00000   -1.50000
H12B  2    0.662776    0.548718    0.931184    11.00000   -1.50000
H12C  2    0.711856    0.625255    0.871476    11.00000   -1.50000
AFIX   0
C13   1    0.424161    0.604917    0.932579    11.00000    0.03358    0.02622 =
         0.02374    0.00540    0.00119   -0.00556
AFIX 137
H13A  2    0.353080    0.647530    0.935910    11.00000   -1.50000
H13B  2    0.435888    0.571702    0.983711    11.00000   -1.50000
H13C  2    0.411500    0.561859    0.890800    11.00000   -1.50000
AFIX   0
C14   1    0.600949    0.878671    1.004787    11.00000    0.03434    0.02967 =
         0.01801   -0.00320   -0.00274   -0.00162
AFIX 137
H14A  2    0.685196    0.865209    0.988469    11.00000   -1.50000
H14B  2    0.595949    0.878013    1.062991    11.00000   -1.50000
H14C  2    0.573027    0.938764    0.983185    11.00000   -1.50000
AFIX   0
C15   1    0.396348    0.819415    1.012646    11.00000    0.02982    0.03772 =
         0.01973   -0.00078    0.00251    0.00268
AFIX 137
H15A  2    0.362513    0.881372    1.001463    11.00000   -1.50000
H15B  2    0.404449    0.808795    1.070269    11.00000   -1.50000
H15C  2    0.342152    0.775900    0.991432    11.00000   -1.50000
AFIX   0
C16   1    0.721664    0.904750    0.831325    11.00000    0.02155    0.02469 =
         0.02121   -0.00343    0.00117   -0.00286
AFIX  13
H16   2    0.717238    0.850165    0.867981    11.00000   -1.20000
AFIX   0
C17   1    0.782810    0.874327    0.754092    11.00000    0.02537    0.03042 =
         0.02660   -0.00641    0.00465   -0.00305
AFIX 137
H17A  2    0.732682    0.831133    0.728505    11.00000   -1.50000
H17B  2    0.862849    0.845078    0.766120    11.00000   -1.50000
H17C  2    0.792044    0.927295    0.718206    11.00000   -1.50000
AFIX   0
C18   1    0.799779    0.972784    0.871308    11.00000    0.02643    0.03704 =
         0.02988   -0.00854    0.00020   -0.00726
AFIX 137
H18A  2    0.812741    1.024033    0.834165    11.00000   -1.50000
H18B  2    0.878236    0.942758    0.886239    11.00000   -1.50000
H18C  2    0.758216    0.994980    0.919039    11.00000   -1.50000
AFIX   0
C19   1    0.254180    0.889400    0.841852    11.00000    0.02107    0.03432 =
         0.02754   -0.00367   -0.00288    0.00061
AFIX  13
H19   2    0.276362    0.830014    0.870056    11.00000   -1.20000
AFIX   0
C20   1    0.174603    0.947689    0.897921    11.00000    0.02316    0.05393 =
         0.03171   -0.00664   -0.00057    0.00520
AFIX 137
H20A  2    0.222609    0.962899    0.943923    11.00000   -1.50000
H20B  2    0.105399    0.913632    0.916091    11.00000   -1.50000
H20C  2    0.145089    1.003681    0.869479    11.00000   -1.50000
AFIX   0
C21   1    0.180088    0.870678    0.767847    11.00000    0.02441    0.04664 =
         0.03863   -0.01251   -0.00843    0.00184
AFIX 137
H21A  2    0.154172    0.928371    0.740740    11.00000   -1.50000
H21B  2    0.108572    0.838026    0.783872    11.00000   -1.50000
H21C  2    0.230216    0.833682    0.731680    11.00000   -1.50000
AFIX   0
RESI 0

SIMU 0.001 C1_4 > C6_15
SAME_BEN C1 > C6
RESI 4 BEN
PART 1 21
C1    1    1.048141    0.730978    0.381298    21.00000    0.03987    0.03297 =
         0.03427    0.00095   -0.00388   -0.00702
AFIX  43
H1    2    1.065979    0.680181    0.416428    21.00000   -1.20000
AFIX   0
C2    1    0.966689    0.724804    0.319811    21.00000    0.04008    0.03305 =
         0.03530    0.00021   -0.00479   -0.00675
AFIX  43
H2    2    0.928554    0.669492    0.313150    21.00000   -1.20000
AFIX   0
C3    1    0.940237    0.796895    0.268568    21.00000    0.04012    0.03303 =
         0.03598   -0.00081   -0.00542   -0.00526
AFIX  43
H3    2    0.882533    0.792591    0.227373    21.00000   -1.20000
AFIX   0
C4    1    0.998587    0.876240    0.277463    21.00000    0.04022    0.03255 =
         0.03544   -0.00046   -0.00503   -0.00516
AFIX  43
H4    2    0.982883    0.925790    0.240643    21.00000   -1.20000
AFIX   0
C5    1    1.078590    0.884911    0.338266    21.00000    0.03957    0.03256 =
         0.03480   -0.00080   -0.00467   -0.00590
AFIX  43
H5    2    1.116591    0.940438    0.344050    21.00000   -1.20000
AFIX   0
C6    1    1.103995    0.812232    0.391465    21.00000    0.03951    0.03308 =
         0.03435    0.00011   -0.00427   -0.00586
AFIX  43
H6    2    1.158674    0.817759    0.434212    21.00000   -1.20000
AFIX   0
PART 0
RESI 0

RESI 14 BEN
PART 2 -21
C1    1    0.999031    0.717859    0.329249   -21.00000    0.04015    0.03288 =
         0.03545    0.00040   -0.00476   -0.00649
AFIX  43
H1    2    0.974171    0.657260    0.330013   -21.00000   -1.20000
AFIX   0
C2    1    1.071183    0.748098    0.390337   -21.00000    0.04002    0.03305 =
         0.03439    0.00053   -0.00423   -0.00657
AFIX  43
H2    2    1.097169    0.707795    0.432975   -21.00000   -1.20000
AFIX   0
C3    1    1.103701    0.836400    0.387767   -21.00000    0.03972    0.03267 =
         0.03453   -0.00002   -0.00405   -0.00653
AFIX  43
H3    2    1.151123    0.857149    0.429677   -21.00000   -1.20000
AFIX   0
C4    1    1.069825    0.894808    0.326876   -21.00000    0.03975    0.03251 =
         0.03476   -0.00024   -0.00445   -0.00577
AFIX  43
H4    2    1.096743    0.954838    0.325991   -21.00000   -1.20000
AFIX   0
C5    1    0.997745    0.869315    0.266642   -21.00000    0.04012    0.03274 =
         0.03529   -0.00050   -0.00521   -0.00537
AFIX  43
H5    2    0.971105    0.911790    0.225756   -21.00000   -1.20000
AFIX   0
C6    1    0.964443    0.780255    0.266544   -21.00000    0.04039    0.03309 =
         0.03587   -0.00061   -0.00535   -0.00582
AFIX  43
H6    2    0.917704    0.760796    0.223752   -21.00000   -1.20000
AFIX   0
PART 0
RESI 0

RESI 5 BEN
PART 1 31
C1    1    1.109971    0.659289    0.068856    31.00000    0.05102    0.07001 =
         0.05004   -0.01072    0.00614   -0.00778
AFIX  43
H1    2    1.151188    0.638029    0.115945    31.00000   -1.20000
AFIX   0
C2    1    1.106271    0.603020    0.003680    31.00000    0.05116    0.06993 =
         0.05036   -0.01073    0.00609   -0.00803
AFIX  43
H2    2    1.163011    0.552995   -0.002976    31.00000   -1.20000
AFIX   0
C3    1    1.014746    0.625194   -0.050079    31.00000    0.05114    0.06982 =
         0.05061   -0.01068    0.00601   -0.00836
AFIX  43
H3    2    0.986633    0.579829   -0.082957    31.00000   -1.20000
AFIX   0
C4    1    0.963502    0.712479   -0.056694    31.00000    0.05071    0.06970 =
         0.05052   -0.01078    0.00616   -0.00854
AFIX  43
H4    2    0.915543    0.730358   -0.101918    31.00000   -1.20000
AFIX   0
C5    1    0.980361    0.773428    0.000330    31.00000    0.05035    0.06966 =
         0.05020   -0.01066    0.00618   -0.00838
AFIX  43
H5    2    0.942810    0.832904   -0.004410    31.00000   -1.20000
AFIX   0
C6    1    1.052129    0.748482    0.064959    31.00000    0.05065    0.06980 =
         0.05019   -0.01082    0.00622   -0.00809
AFIX  43
H6    2    1.063019    0.789655    0.106124    31.00000   -1.20000
AFIX   0
PART 0
RESI 0
RESI 15 BEN
PART 2 -31
C1    1    1.134894    0.642982    0.068581   -31.00000    0.05080    0.07024 =
         0.04985   -0.01080    0.00649   -0.00718
AFIX  43
H1    2    1.193879    0.614234    0.103438   -31.00000   -1.20000
AFIX   0
C2    1    1.092767    0.598109    0.003367   -31.00000    0.05134    0.06982 =
         0.05044   -0.01084    0.00610   -0.00825
AFIX  43
H2    2    1.117592    0.536157   -0.003393   -31.00000   -1.20000
AFIX   0
C3    1    1.015460    0.642563   -0.051481   -31.00000    0.05135    0.07003 =
         0.05069   -0.01068    0.00578   -0.00845
AFIX  43
H3    2    0.995323    0.613819   -0.098903   -31.00000   -1.20000
AFIX   0
C4    1    0.968163    0.727989   -0.037190   -31.00000    0.05068    0.06977 =
         0.05059   -0.01017    0.00605   -0.00839
AFIX  43
H4    2    0.910479    0.756984   -0.072824   -31.00000   -1.20000
AFIX   0
C5    1    1.003991    0.772390    0.028987   -31.00000    0.05011    0.06952 =
         0.05071   -0.01075    0.00636   -0.00869
AFIX  43
H5    2    0.970709    0.831742    0.038797   -31.00000   -1.20000
AFIX   0
C6    1    1.088444    0.730449    0.081094   -31.00000    0.05008    0.06998 =
         0.05004   -0.01136    0.00577   -0.00780
AFIX  43
H6    2    1.114553    0.761935    0.125622   -31.00000   -1.20000
PART 0
RESI 0
AFIX   0
HKLF 4


REM  test_a.res in P-1
REM wR2 = 0.111601, GooF = S = 1.02206, Restrained GooF = 1.00335 for all data
REM R1 = 0.042683 for 8263 Fo > 4sig(Fo) and 0.050761 for all 9643 data
REM 745 parameters refined using 438 restraints

END

WGHT      0.0499      1.3362

REM Highest difference peak  0.701,  deepest hole -0.218,  1-sigma level  0.037
Q1    1   1.1686  0.6153  0.1295  11.00000  0.05    0.70
Q2    1   0.9525  0.8483  0.0583  11.00000  0.05    0.55
Q3    1   1.1339  0.6757  0.4392  11.00000  0.05    0.32
Q4    1   0.4402  0.6221  0.6584  11.00000  0.05    0.22
Q5    1   0.5948  0.6629  0.4821  11.00000  0.05    0.22
Q6    1   0.5288  0.7050  0.5894  11.00000  0.05    0.21
Q7    1   0.6550  0.9223  0.8233  11.00000  0.05    0.21
Q8    1   0.5947  0.7132  0.6583  11.00000  0.05    0.21
Q9    1   0.6722  0.6985  0.5133  11.00000  0.05    0.20
Q10   1   0.4393  0.6612  0.5885  11.00000  0.05    0.20
Q11   1   0.4721  0.5575  0.7153  11.00000  0.05    0.20
Q12   1   0.5217  0.6892  0.8789  11.00000  0.05    0.20
Q13   1   1.1569  0.6753  0.0664  11.00000  0.05    0.20
Q14   1   0.4809  0.7200  0.8064  11.00000  0.05    0.19
Q15   1   0.7470  0.8809  0.5305  11.00000  0.05    0.19
Q16   1   0.5565  0.6794  0.9486  11.00000  0.05    0.19
Q17   1   0.5583  0.8418  0.9849  11.00000  0.05    0.18
Q18   1   0.5018  0.6679  0.5291  11.00000  0.05    0.18
Q19   1   0.4594  0.8148  0.9880  11.00000  0.05    0.18
Q20   1   0.5465  0.7581  0.9816  11.00000  0.05    0.18
;
_shelx_res_checksum   81049

_shelx_hkl_file
;
   0   0   2    0.80    0.30
   0   0   2    0.40    0.30
   0   0   3  206.48    5.80
   0   0   3  198.08    5.80
   0   0   3  206.18    5.50
   0   0   3  202.98    5.60
   0   0   3  214.28    8.00
   0   0  -3  198.38    5.50
   0   0  -3  204.28    5.80
   0   0  -3  216.98    5.60
   0   0   4 1398.46   35.20
   0   0   4 1360.06   35.40
   0   0   4 1372.66   35.50
   0   0   4 1431.36   38.90
   0   0   4 1394.66   35.10
   0   0  -4 1405.06   35.40
   0   0  -4 1412.66   35.40
   0   0  -4 1457.05   35.10
   0   0  -4 1406.16   35.10
   0   0   5 2239.78   55.59
   0   0   5 2212.78   60.29
   0   0   5 2179.48   55.99
   0   0   5 2295.67   55.99
   0   0   5 2155.38   55.39
   0   0  -5 2203.78   55.49
   0   0  -5 2245.78   55.89
   0   0  -5 2294.67   55.49
   0   0   6 2070.49   52.09
   0   0   6 2049.79   53.39
   0   0   6 2078.29   52.29
   0   0   6 2138.29   57.99
   0   0   6 2021.20   53.69
   0   0  -6 2127.19   52.19
   0   0  -6 2096.29   52.19
   0   0  -6 2122.39   52.59
   0   0  -6 2076.89   52.59
   0   0   7  622.14   17.00
   0   0   7  552.24   17.80
   0   0   7  650.73   22.40
   0   0   7  619.24   16.20
   0   0   7  631.04   16.90
   0   0  -7  639.24   16.80
   0   0  -7  592.34   16.80
   0   0  -7  616.74   16.90
   0   0  -7  649.43   16.30
   0   0   8  677.93   24.80
   0   0   8  701.53   19.30
   0   0   8  716.93   18.70
   0   0   8  700.33   18.30
   0   0   8  706.73   19.10
   0   0  -8  697.73   19.00
   0   0  -8  673.03   19.00
   0   0  -8  730.73   18.40
   0   0  -8  679.83   18.40
   0   0   9    2.10    2.60
   0   0   9    0.50    1.30
   0   0   9    2.00    1.10
   0   0   9    1.70    1.00
   0   0   9    1.90    1.60
   0   0  -9   -1.00    1.20
   0   0  -9    0.90    1.60
   0   0  -9    0.30    1.30
   0   0  -9    1.30    1.20
   0   0  10    8.50    3.30
   0   0  10    5.80    1.50
   0   0  10    9.50    1.90
   0   0  10   12.00    1.50
   0   0  10    7.20    1.30
   0   0 -10    6.10    1.60
   0   0 -10    7.70    1.40
   0   0 -10   10.80    2.00
   0   0  11    9.70    3.70
   0   0  11   16.40    1.80
   0   0  11   14.60    2.20
   0   0  11   14.00    2.30
   0   0  11   12.50    1.70
   0   0 -11   16.30    2.30
   0   0 -11   13.20    1.70
   0   0 -11   11.20    1.90
   0   0  12  120.19   10.20
   0   0  12  114.59    5.30
   0   0  12  118.49    4.90
   0   0  12  112.69    5.80
   0   0  12  117.09    5.40
   0   0 -12  107.79    5.30
   0   0 -12  110.59    5.30
   0   0 -12  115.69    4.70
   0   0  13  245.08    8.50
   0   0  13  258.47   15.90
   0   0  13  240.38    9.10
   0   0  13  252.87    7.90
   0   0  13  268.77    9.80
   0   0 -13  246.88    9.10
   0   0 -13  251.47    8.90
   0   0 -13  256.17    8.20
   0   0  14   87.69    3.90
   0   0  14   87.49    4.50
   0   0  14   76.39    9.20
   0   0  14   82.19    5.70
   0   0  14   86.79    5.10
   0   0 -14   80.19    5.10
   0   0 -14   78.59    5.80
   0   0 -14   84.89    4.40
   0   0  15    0.50    1.60
   0   0  15    2.80    2.60
   0   0  15    1.40    1.40
   0   0  15    3.30    1.40
   0   0  15    6.60    3.90
   0   0 -15    2.20    1.90
   0   0 -15    1.50    1.70
   0   0 -15    2.90    2.20
   0   0  16   37.70    2.80
   0   0  16   28.50    3.80
   0   0  16   32.40    3.80
   0   0  16   30.10    7.20
   0   0  16   42.20    4.00
   0   0 -16   32.80    3.90
   0   0 -16   30.80    3.40
   0   0 -16   34.30    3.70
   0   0  17    6.50    1.80
   0   0  17    4.10    2.00
   0   0  17    3.30    2.70
   0   0  17    2.90    2.80
   0   0  17   10.10    4.50
   0   0 -17    2.80    2.00
   0   0 -17    4.40    2.40
   0   0 -17    5.70    2.30
   0   0  18  114.59    5.80
   0   0  18  113.79    7.40
   0   0  18  120.59    6.80
   0   0  18  112.89   12.60
   0   0  18  117.59    7.70
   0   0 -18  114.69    6.00
   0   0 -18  115.59    6.90
   0   0 -18  121.59    5.60
   0   0  19   31.80    3.40
   0   0  19   29.90    7.50
   0   0  19   33.00    4.60
   0   0  19   32.10    4.00
   0   0  19   27.10    4.60
   0   0 -19   27.00    4.00
   0   0 -19   30.40    3.20
   0   0 -19   31.40    3.60
   0   0  20    1.00    1.40
   0   0  20   -1.00    2.50
   0   0  20   -0.30    1.80
   0   0 -20    0.10    2.60
   0   0 -20    1.70    2.10
   0   0 -20    6.70    2.30
   0   0  21    1.50    1.60
   0   0  21    2.50    2.20
   0   0  21    3.50    2.90
   0   0  21    5.90    3.20
   0   0 -21    5.20    3.00
  -1   1 -21    0.40    2.70
   1  -1  21   -0.20    2.10
   1  -1  21    3.00    3.00
   1  -1  21    0.40    1.80
   1  -1  21    1.30    2.80
  -1   1 -20   71.79    4.70
  -1   1 -20   77.59    6.10
   1  -1  20   73.89    4.30
   1  -1  20   69.69    5.70
   1  -1  20   77.39    7.00
   1  -1  20   76.09    6.90
   1  -1  20   79.29    5.00
  -1   1 -19   56.69    4.20
  -1   1 -19   53.79    5.20
  -1   1 -19   48.40    4.60
   1  -1  19   56.59    3.80
   1  -1  19   52.69    4.10
   1  -1  19   38.10    9.00
   1  -1  19   52.49    5.60
   1  -1  19   53.59    5.90
   1  -1  19   50.79    4.80
  -1   1 -18   20.20    2.80
  -1   1 -18   26.70    3.50
  -1   1 -18   19.80    3.20
   1  -1  18   19.80    3.80
   1  -1  18   21.00    2.60
   1  -1  18   22.20    3.20
   1  -1  18   21.80    2.80
   1  -1  18    7.70    5.40
  -1   1 -17  155.58    7.10
  -1   1 -17  151.48    6.30
  -1   1 -17  119.99   22.90
  -1   1 -17  140.39    7.20
   1  -1  17  135.29    7.20
   1  -1  17  133.19   13.40
   1  -1  17  142.19    6.50
   1  -1  17  145.59    6.10
   1  -1  17  149.39    8.20
  -1   1 -16   15.80    3.00
  -1   1 -16   13.90    2.70
  -1   1 -16   26.90   10.60
  -1   1 -16   19.60    2.60
   1  -1  16   16.80    2.70
   1  -1  16   16.60    3.40
   1  -1  16   16.00    2.90
   1  -1  16   16.80    2.50
   1  -1  16   17.20    5.90
  -1   1 -15    4.10    2.20
  -1   1 -15   10.80    6.90
  -1   1 -15    7.30    2.50
  -1   1 -15   10.60    2.20
   1  -1  15   14.10    2.30
   1  -1  15   11.40    2.20
   1  -1  15   13.40    2.80
   1  -1  15    5.30    4.30
   1  -1  15    9.50    3.10
  -1   1 -14   93.59    7.60
  -1   1 -14   89.89    4.50
  -1   1 -14   75.49   10.20
  -1   1 -14   91.29    5.40
   1  -1  14   90.79    5.20
   1  -1  14   89.19    5.80
   1  -1  14   88.49    4.60
   1  -1  14   95.69    4.70
   1  -1  14   98.79   10.10
  -1   1 -13   88.59    5.00
  -1   1 -13   89.19    4.30
  -1   1 -13   61.19    9.50
  -1   1 -13   81.49    4.80
   1  -1  13   80.99    4.80
   1  -1  13   94.69    9.60
   1  -1  13   79.99    4.30
   1  -1  13   87.19    4.30
   1  -1  13   87.19    5.50
  -1   1 -12   45.90    3.50
  -1   1 -12   41.80    7.60
  -1   1 -12   41.20    2.90
  -1   1 -12   39.40    3.80
   1  -1  12   43.20    3.40
   1  -1  12   44.90    7.40
   1  -1  12   35.60    3.70
   1  -1  12   44.70    2.90
   1  -1  12   35.30    3.00
  -1   1 -11    8.40    1.90
  -1   1 -11    4.80    1.90
  -1   1 -11    3.90    1.30
  -1   1 -11    6.70    3.40
   1  -1  11    5.10    1.60
   1  -1  11    8.10    1.80
   1  -1  11    5.10    2.10
   1  -1  11    4.00    2.90
   1  -1  11    6.70    1.30
  -1   1 -10   11.60    2.10
  -1   1 -10   14.60    1.80
  -1   1 -10   12.10    1.70
  -1   1 -10   11.80    2.10
  -1   1 -10   12.00    4.20
   1  -1  10   10.60    3.80
   1  -1  10   12.00    2.10
   1  -1  10   11.40    1.60
   1  -1  10   11.50    1.70
   1  -1  10   12.20    1.80
  -1   1  -9    6.20    3.30
  -1   1  -9    7.80    1.40
  -1   1  -9    6.90    1.90
  -1   1  -9    7.00    1.60
  -1   1  -9    8.30    3.30
   1  -1   9    8.80    1.60
   1  -1   9   10.60    3.70
   1  -1   9   11.60    1.70
   1  -1   9    8.20    2.00
   1  -1   9   10.00    1.40
  -1   1  -8   88.09    4.10
  -1   1  -8   84.09    4.40
  -1   1  -8   73.49    8.10
  -1   1  -8   89.19    4.30
  -1   1  -8   88.19    3.70
   1  -1   8  100.89    8.10
   1  -1   8   93.19    4.20
   1  -1   8   91.09    4.00
   1  -1   8   84.09    4.50
   1  -1   8   91.59    3.70
  -1   1  -7   21.20    2.20
  -1   1  -7   19.50    5.00
  -1   1  -7   25.20    2.70
  -1   1  -7   26.30    2.00
  -1   1  -7   21.00    2.30
   1  -1   7   26.00    2.00
   1  -1   7   25.00    2.40
   1  -1   7   26.70    4.60
   1  -1   7   27.10    3.10
   1  -1   7   26.20    2.80
  -1   1  -6   22.00    1.70
  -1   1  -6   23.00    2.20
  -1   1  -6   24.80    2.20
  -1   1  -6   25.80    2.00
   1  -1   6   25.40    2.10
   1  -1   6   25.00    2.30
   1  -1   6   29.20    4.00
   1  -1   6   24.00    2.80
   1  -1   6   27.60    2.00
  -1   1  -5  422.76   11.40
  -1   1  -5  446.46   11.80
  -1   1  -5  429.46   11.80
  -1   1  -5  379.26   12.30
   1  -1   5  433.76   11.50
   1  -1   5  437.06   11.80
   1  -1   5  422.16   11.70
   1  -1   5  441.76   15.90
  -1   1  -4   45.00    1.90
  -1   1  -4   42.70    2.10
  -1   1  -4   46.30    2.40
  -1   1  -4   49.00    2.30
   1  -1   4   47.50    4.10
   1  -1   4   49.80    2.30
   1  -1   4   47.60    2.30
   1  -1   4   44.80    1.90
   1  -1   4   46.90    2.20
  -1   1  -3 1751.32   44.70
  -1   1  -3 1695.73   44.40
  -1   1  -3 1812.92   44.60
  -1   1  -3 1836.62   44.80
   1  -1   3 1843.92   44.80
   1  -1   3 1796.82   48.00
   1  -1   3 1724.13   44.70
  -1   1  -2  190.18    5.10
  -1   1  -2  163.98    4.90
  -1   1  -2  163.58    4.80
   1  -1   2  167.48    4.70
   1  -1   2  165.18    4.80
   1  -1   2  165.98    5.00
   1  -1   2  166.98    6.80
  -1   1   0 2234.18   57.69
   1  -1   0 2287.77   57.79
  -1   1   1  543.35   15.70
  -1   1   1  538.45   14.00
   1  -1  -1  527.15   14.00
   1  -1  -1  608.14   14.00
   1  -1  -1  533.65   15.70
  -1   1   2  466.85   14.00
  -1   1   2  479.25   12.10
  -1   1   2  429.66   12.00
  -1   1   2  478.95   11.90
  -1   1   2  441.86   12.00
   1  -1  -2  489.65   14.00
   1  -1  -2  459.95   11.90
   1  -1  -2  479.25   11.90
   1  -1  -2  468.75   12.10
   1  -1  -2  451.05   12.00
  -1   1   3   30.20    1.80
  -1   1   3   31.10    3.10
  -1   1   3   29.40    1.60
  -1   1   3   28.50    1.70
   1  -1  -3   27.00    2.90
   1  -1  -3   29.00    1.70
   1  -1  -3   32.00    1.60
   1  -1  -3   28.50    1.80
  -1   1   4   11.10    1.30
  -1   1   4   14.50    1.40
  -1   1   4   14.90    2.50
  -1   1   4   12.40    1.20
  -1   1   4   13.80    2.40
   1  -1  -4   11.00    1.20
   1  -1  -4   13.60    1.30
   1  -1  -4   16.00    1.50
  -1   1   5 1358.86   36.40
  -1   1   5 1449.15   40.00
  -1   1   5 1457.25   36.10
  -1   1   5 1453.35   40.50
  -1   1   5 1467.05   36.50
   1  -1  -5 1391.66   36.00
   1  -1  -5 1384.56   36.40
   1  -1  -5 1508.85   36.40
  -1   1   6  967.50   24.90
  -1   1   6  976.70   29.50
  -1   1   6  948.21   24.50
   1  -1  -6  941.71   24.40
   1  -1  -6  979.30   24.80
   1  -1  -6  915.71   24.80
  -1   1   7 1212.68   31.30
  -1   1   7 1178.68   31.30
  -1   1   7 1239.78   36.90
   1  -1  -7 1171.78   30.80
   1  -1  -7 1232.98   31.20
   1  -1  -7 1202.28   31.30
  -1   1   8   25.00    2.50
  -1   1   8   31.30    5.20
  -1   1   8   25.10    2.20
  -1   1   8   25.10    2.60
   1  -1  -8   21.50    2.00
   1  -1  -8   27.10    2.80
  -1   1   9  111.29    8.50
  -1   1   9  104.69    4.90
  -1   1   9  104.69    4.60
  -1   1   9  103.69    4.20
   1  -1  -9  107.49    4.60
   1  -1  -9   97.49    4.60
   1  -1  -9  102.69    4.10
  -1   1  10    3.00    1.10
  -1   1  10    1.10    1.70
  -1   1  10    2.60    2.50
  -1   1  10    1.20    1.30
   1  -1 -10    1.10    1.40
   1  -1 -10    0.30    1.40
   1  -1 -10    1.00    1.20
  -1   1  11   40.30    3.20
  -1   1  11   36.00    3.50
  -1   1  11   38.00    2.60
  -1   1  11   29.20    5.90
   1  -1 -11   39.30    2.80
   1  -1 -11   40.50    3.20
   1  -1 -11   38.10    3.30
  -1   1  12  175.68    6.20
  -1   1  12  176.58   12.40
  -1   1  12  158.88    7.00
  -1   1  12  164.18    6.70
   1  -1 -12  164.08    6.80
   1  -1 -12  165.28    6.40
   1  -1 -12  166.08    6.00
  -1   1  13   49.50    4.60
  -1   1  13   54.79    4.00
  -1   1  13   50.29    8.00
  -1   1  13   47.30    3.20
  -1   1  13   46.10    4.40
   1  -1 -13   50.59    3.90
   1  -1 -13   44.00    3.90
   1  -1 -13   50.59    3.50
  -1   1  14   52.59    4.90
  -1   1  14   57.99    8.10
  -1   1  14   58.59    4.90
  -1   1  14   50.09    3.50
  -1   1  14   53.29    4.20
   1  -1 -14   64.69    4.40
   1  -1 -14   56.69    3.80
  -1   1  15    8.70    2.00
  -1   1  15    6.00    4.00
  -1   1  15   13.30    3.10
  -1   1  15    3.90    2.50
  -1   1  15    9.80    2.20
   1  -1 -15    5.60    2.30
   1  -1 -15   15.00    2.70
   1  -1 -15    6.60    2.00
  -1   1  16   15.50    2.80
  -1   1  16   23.20    3.90
  -1   1  16   18.50    6.20
  -1   1  16   12.30    3.10
  -1   1  16   15.80    2.40
  -1   1  16    9.00    5.00
   1  -1 -16   17.50    2.90
   1  -1 -16   23.90    2.80
   1  -1 -16   19.60    3.10
  -1   1  17   31.90    7.20
  -1   1  17   40.50    4.50
  -1   1  17   36.40    4.50
  -1   1  17   43.60    3.60
  -1   1  17   42.60    4.70
   1  -1 -17   39.10    4.20
   1  -1 -17   36.00    4.20
   1  -1 -17   38.50    3.70
  -1   1  18    1.00    2.50
  -1   1  18    4.10    1.80
  -1   1  18    5.60    2.90
  -1   1  18    1.80    4.30
  -1   1  18    2.50    1.80
   1  -1 -18    4.80    2.10
   1  -1 -18    2.20    2.50
   1  -1 -18    3.40    2.20
  -1   1  19    2.70    2.70
  -1   1  19    4.80    2.90
  -1   1  19   -1.00    4.80
  -1   1  19    7.70    2.20
  -1   1  19    3.90    2.00
   1  -1 -19    1.50    2.00
   1  -1 -19    3.00    2.80
   1  -1 -19    4.30    2.10
  -1   1  20    2.40    2.20
  -1   1  20    8.40    3.30
  -1   1  20    2.00    1.80
  -1   1  20   -1.10    2.40
   1  -1 -20    7.30    3.20
   1  -1 -20    5.30    2.70
   1  -1 -20    1.40    2.10
  -1   1  21    4.90    3.00
  -1   1  21    3.80    1.90
  -1   1  21    6.60    2.70
  -1   1  21    3.90    3.20
   1  -1 -21    1.30    2.70
  -2   2 -20   11.20    2.60
  -2   2 -20   12.20    3.30
   2  -2  20   14.10    2.60
   2  -2  20   11.80    3.70
   2  -2  20   11.20    3.90
   2  -2  20   16.70    4.70
   2  -2  20   15.70    2.80
  -2   2 -19    3.00    8.00
  -2   2 -19   -0.50    1.90
  -2   2 -19    5.20    2.60
   2  -2  19    5.10    2.30
   2  -2  19    0.30    1.20
   2  -2  19    3.70    2.10
   2  -2  19    7.30    3.40
  -2   2 -18   36.20    3.80
  -2   2 -18   37.70    9.70
  -2   2 -18   33.20    4.20
  -2   2 -18   44.40    4.60
   2  -2  18   34.30    3.70
   2  -2  18   40.90    5.00
   2  -2  18   34.40    3.40
   2  -2  18   41.80    4.30
   2  -2  18   34.60    8.40
  -2   2 -17    8.50    2.20
  -2   2 -17    4.00    2.50
  -2   2 -17    9.20    6.20
  -2   2 -17    6.40    2.70
   2  -2  17    4.10    2.10
   2  -2  17    8.50    5.70
   2  -2  17    4.60    2.80
   2  -2  17    6.90    1.80
   2  -2  17    2.20    1.80
  -2   2 -16   35.80    4.20
  -2   2 -16   36.00    8.20
  -2   2 -16   35.70    4.00
  -2   2 -16   32.60    3.50
   2  -2  16   28.40    4.40
   2  -2  16   30.80    8.00
   2  -2  16   35.50    4.10
   2  -2  16   28.20    3.10
   2  -2  16   32.10    3.50
  -2   2 -15   22.40    7.00
  -2   2 -15   22.60    2.60
  -2   2 -15   22.40    3.30
  -2   2 -15   26.80    3.40
   2  -2  15   14.20    5.60
   2  -2  15   23.60    3.00
   2  -2  15   24.20    3.10
   2  -2  15   29.20    4.10
  -2   2 -14   52.99    3.70
  -2   2 -14   49.90    9.30
  -2   2 -14   49.80    4.50
  -2   2 -14   47.50    4.20
   2  -2  14   39.60    7.90
   2  -2  14   47.10    4.10
   2  -2  14   47.80    4.00
   2  -2  14   52.29    3.50
  -2   2 -13    9.90    2.10
  -2   2 -13    7.90    1.80
  -2   2 -13   14.20    5.00
  -2   2 -13    8.50    2.50
   2  -2  13   12.90    2.80
   2  -2  13   11.20    4.40
   2  -2  13   10.90    2.20
   2  -2  13    8.20    2.00
   2  -2  13   10.10    1.80
  -2   2 -12    0.80    1.40
  -2   2 -12    3.30    1.40
  -2   2 -12    4.70    2.10
  -2   2 -12    3.10    3.60
   2  -2  12    3.60    1.60
   2  -2  12    2.70    1.20
   2  -2  12    3.90    2.20
   2  -2  12    7.40    3.80
   2  -2  12    3.80    1.80
  -2   2 -11  497.75   14.00
  -2   2 -11  507.25   14.70
  -2   2 -11  476.95   22.80
  -2   2 -11  475.85   14.60
   2  -2  11  491.55   15.20
   2  -2  11  489.85   14.80
   2  -2  11  485.95   14.50
   2  -2  11  454.95   21.90
   2  -2  11  475.85   14.10
  -2   2 -10   23.70    2.20
  -2   2 -10   19.50    2.60
  -2   2 -10   29.10    6.20
  -2   2 -10   24.90    2.70
  -2   2 -10   27.90    2.80
   2  -2  10   19.40    2.60
   2  -2  10   18.70    2.20
   2  -2  10   24.00    2.80
   2  -2  10   23.50    5.40
   2  -2  10   24.90    2.20
  -2   2  -9  146.59    5.80
  -2   2  -9  130.99   10.30
  -2   2  -9  145.69    6.10
  -2   2  -9  150.88    5.40
  -2   2  -9  147.39    6.00
   2  -2   9  132.39   10.30
   2  -2   9  151.98    6.00
   2  -2   9  151.28    5.90
   2  -2   9  141.79    6.20
   2  -2   9  153.18    5.40
  -2   2  -8  472.15   13.70
  -2   2  -8  473.45   20.50
  -2   2  -8  466.95   13.20
  -2   2  -8  467.55   14.00
  -2   2  -8  485.25   13.90
   2  -2   8  471.45   13.80
   2  -2   8  469.65   13.80
   2  -2   8  485.85   14.20
   2  -2   8  466.85   13.30
   2  -2   8  453.35   19.70
  -2   2  -7   14.70    4.50
  -2   2  -7   19.30    2.10
  -2   2  -7   20.20    2.00
  -2   2  -7   18.30    2.50
  -2   2  -7   18.00    2.30
   2  -2   7   19.60    4.30
   2  -2   7   23.60    2.30
   2  -2   7   21.80    2.60
   2  -2   7   20.50    1.90
   2  -2   7   18.90    2.70
  -2   2  -6   99.59    4.50
  -2   2  -6   94.39    7.70
  -2   2  -6   96.79    3.80
  -2   2  -6   98.39    4.10
  -2   2  -6   86.99    4.60
   2  -2   6  104.79    4.60
   2  -2   6   98.99    3.70
   2  -2   6   95.49    4.10
   2  -2   6   98.99    7.50
   2  -2   6   97.69    4.50
  -2   2  -5  528.65   14.40
  -2   2  -5  544.65   14.90
  -2   2  -5  531.35   19.90
  -2   2  -5  523.95   14.70
  -2   2  -5  516.55   17.50
   2  -2   5  559.84   14.90
   2  -2   5  535.85   15.00
   2  -2   5  547.85   15.00
   2  -2   5  550.94   19.60
   2  -2   5  533.65   14.40
  -2   2  -4    2.40    1.20
  -2   2  -4    2.10    0.70
  -2   2  -4    2.50    1.90
  -2   2  -4    2.90    1.00
  -2   2  -4    1.90    0.80
   2  -2   4    1.30    0.90
   2  -2   4    1.80    1.10
   2  -2   4    2.00    0.60
   2  -2   4    1.40    1.40
  -2   2  -3   18.80    2.00
  -2   2  -3   19.80    1.80
  -2   2  -3   18.30    1.30
  -2   2  -3   18.50    1.50
  -2   2  -3   19.50    3.10
   2  -2   3   21.00    2.20
   2  -2   3   23.30    3.50
   2  -2   3   21.20    1.30
   2  -2   3   18.50    1.80
  -2   2  -2   79.39    5.20
   2  -2   2   74.99    3.30
   2  -2   2   79.09    5.20
   2  -2   2   73.59    3.10
   2  -2   2   75.39    2.70
  -2   2  -1 2146.79   53.29
  -2   2  -1 2110.99   53.09
   2  -2   1 2118.79   53.29
   2  -2   1 2179.58   56.79
   2  -2   1 2030.20   52.99
  -2   2   0 4818.92  124.09
   2  -2   0 4841.22  123.09
  -2   2   1 1580.04   43.20
  -2   2   1 1512.15   39.70
  -2   2   1 1586.24   39.90
  -2   2   1 1602.44   39.30
  -2   2   1 1610.64   40.00
   2  -2  -1 1595.04   40.00
   2  -2  -1 1604.94   43.40
   2  -2  -1 1605.24   39.40
   2  -2  -1 1591.74   39.90
   2  -2  -1 1562.94   39.70
  -2   2   2  877.41   26.10
  -2   2   2  881.41   22.60
  -2   2   2  889.81   22.20
   2  -2  -2  884.01   26.10
   2  -2  -2  900.41   22.60
   2  -2  -2  865.61   22.30
   2  -2  -2  887.81   22.60
   2  -2  -2  884.41   22.60
  -2   2   3 4268.07  110.69
   2  -2  -3 4335.57  110.59
  -2   2   4 1721.43   43.00
  -2   2   4 1730.43   43.30
  -2   2   4 1666.33   43.10
  -2   2   4 1709.13   43.00
  -2   2   4 1728.33   47.40
   2  -2  -4 1762.82   47.20
   2  -2  -4 1738.83   43.30
   2  -2  -4 1685.93   42.60
   2  -2  -4 1657.03   43.10
   2  -2  -4 1696.23   42.90
  -2   2   5  186.48    6.00
  -2   2   5  187.98    5.70
  -2   2   5  189.28    5.90
  -2   2   5  189.78    9.20
  -2   2   5  169.78    7.50
   2  -2  -5  190.68    9.00
   2  -2  -5  178.48    6.00
   2  -2  -5  177.18    5.80
   2  -2  -5  183.58    5.60
  -2   2   6   77.59    3.70
  -2   2   6   70.59    3.50
  -2   2   6   80.29    4.30
  -2   2   6   81.89    6.50
  -2   2   6   70.49    3.20
   2  -2  -6   72.09    3.30
   2  -2  -6   73.39    3.60
   2  -2  -6   77.09    3.80
  -2   2   7  318.27    9.60
  -2   2   7  325.67   13.90
  -2   2   7  312.17   14.00
  -2   2   7  311.37    9.50
  -2   2   7  325.97    9.50
  -2   2   7  301.17    9.00
   2  -2  -7  276.27    9.70
   2  -2  -7  300.17    9.60
   2  -2  -7  314.17    9.40
  -2   2   8  166.88    6.20
  -2   2   8  161.88    5.50
  -2   2   8  160.88    6.00
  -2   2   8  159.28    9.80
  -2   2   8  156.68   10.00
  -2   2   8  152.68    6.10
   2  -2  -8  161.08    5.50
   2  -2  -8  163.28    6.10
  -2   2   9  810.32   27.90
  -2   2   9  734.73   21.10
  -2   2   9  771.22   21.30
  -2   2   9  762.52   21.20
  -2   2   9  768.12   20.60
   2  -2  -9  759.32   21.20
   2  -2  -9  778.22   20.80
   2  -2  -9  777.12   20.40
  -2   2  10   13.60    2.20
  -2   2  10    8.70    3.60
  -2   2  10   12.10    2.20
  -2   2  10   13.90    2.30
  -2   2  10    8.00    3.60
  -2   2  10    8.90    1.60
   2  -2 -10   12.50    2.00
   2  -2 -10    9.40    2.10
   2  -2 -10   11.20    1.80
  -2   2  11   14.70    2.50
  -2   2  11   15.30    4.50
  -2   2  11   13.10    4.20
  -2   2  11    8.80    1.70
  -2   2  11    9.90    1.70
  -2   2  11   11.00    2.20
   2  -2 -11   11.30    1.90
   2  -2 -11    9.50    2.10
   2  -2 -11   11.60    2.00
  -2   2  12    0.40    1.70
  -2   2  12    2.90    1.70
  -2   2  12    2.40    1.40
  -2   2  12    3.00    2.90
  -2   2  12    1.90    2.00
  -2   2  12    3.40    3.10
   2  -2 -12    1.50    1.60
   2  -2 -12    3.00    1.70
   2  -2 -12    0.90    1.80
  -2   2  13   34.70    6.80
  -2   2  13   23.90    2.90
  -2   2  13   43.10    4.30
  -2   2  13   37.50    4.10
  -2   2  13   26.80    5.90
  -2   2  13   31.20    2.90
   2  -2 -13   28.10    3.10
   2  -2 -13   31.00    3.40
   2  -2 -13   29.80    3.10
  -2   2  14  265.87   16.20
  -2   2  14  278.77    9.40
  -2   2  14  281.07   10.50
  -2   2  14  291.57   17.50
  -2   2  14  289.37   10.80
  -2   2  14  271.07   10.30
   2  -2 -14  277.37   10.40
   2  -2 -14  272.17    9.00
   2  -2 -14  284.07    9.50
  -2   2  15   38.30    3.30
  -2   2  15   46.10    8.70
  -2   2  15   41.30    4.00
  -2   2  15   36.80    8.00
  -2   2  15   44.00    4.80
   2  -2 -15   38.50    4.10
   2  -2 -15   43.20    3.60
   2  -2 -15   44.80    4.00
  -2   2  16   11.40    5.30
  -2   2  16   26.90    8.30
  -2   2  16   19.60    2.90
  -2   2  16   15.60    3.20
  -2   2  16   17.40    2.80
  -2   2  16   20.90    3.60
   2  -2 -16   14.30    3.00
   2  -2 -16   18.80    2.50
   2  -2 -16   16.30    2.80
  -2   2  17   31.90    4.30
  -2   2  17   25.30    6.50
  -2   2  17   18.80    3.60
  -2   2  17   26.30    3.10
  -2   2  17   23.60    3.30
   2  -2 -17   35.90    3.70
   2  -2 -17   26.10    2.80
   2  -2 -17   25.70    3.70
  -2   2  18    3.40    2.60
  -2   2  18    3.50    1.80
  -2   2  18    3.10    4.00
  -2   2  18    2.70    1.90
  -2   2  18    4.20    2.80
   2  -2 -18    0.80    1.90
   2  -2 -18    2.00    2.70
   2  -2 -18    0.50    2.10
  -2   2  19    1.10    2.40
  -2   2  19   -0.40    1.50
  -2   2  19    1.80    1.90
  -2   2  19   -1.90    2.40
   2  -2 -19    0.90    1.80
   2  -2 -19    0.60    1.80
   2  -2 -19    0.00    2.60
  -2   2  20   24.40    3.40
  -2   2  20   26.90    4.30
  -2   2  20   27.60    4.90
  -2   2  20   25.40    4.40
   2  -2 -20   26.70    4.80
  -2   2  21    3.90    3.30
  -2   2  21    3.10    1.90
  -2   2  21    1.70    2.70
  -2   2  21    2.20    2.10
   2  -2 -21    1.10    4.20
  -3   3 -20   13.40    2.60
  -3   3 -20   20.10    3.50
  -3   3 -20   11.00    3.30
   3  -3  20   14.80    3.00
   3  -3  20   12.80    2.90
   3  -3  20   16.10    3.00
   3  -3  20   14.80    3.90
  -3   3 -19   85.39    5.10
   3  -3  19   71.69    5.40
   3  -3  19   82.59    6.00
   3  -3  19   81.49   12.40
   3  -3  19   74.19    4.90
  -3   3 -18   20.20   10.10
  -3   3 -18    0.50    2.10
  -3   3 -18    1.70    1.90
   3  -3  18   -6.10    4.70
   3  -3  18    0.10    1.70
   3  -3  18    1.20    1.50
   3  -3  18   -4.70    2.20
  -3   3 -17   16.50    2.60
  -3   3 -17   26.60    3.50
  -3   3 -17   18.20    8.30
   3  -3  17   25.60    3.10
   3  -3  17   27.60    7.10
   3  -3  17   22.20    3.50
   3  -3  17   26.20    4.10
   3  -3  17   23.30    3.70
  -3   3 -16    2.40    5.90
  -3   3 -16    0.60    2.70
  -3   3 -16    1.70    1.80
   3  -3  16    0.20    1.70
   3  -3  16   -2.10    4.40
   3  -3  16    0.80    1.30
   3  -3  16   -0.30    2.40
   3  -3  16   -0.60    1.80
  -3   3 -15   14.10    6.30
  -3   3 -15   12.90    3.10
  -3   3 -15   16.20    2.80
  -3   3 -15   14.80    2.40
   3  -3  15   11.00    2.60
   3  -3  15   13.70    3.40
   3  -3  15   14.30    2.20
   3  -3  15    9.30    2.30
   3  -3  15   25.20    7.30
  -3   3 -14  192.38   16.50
  -3   3 -14  219.08    8.90
  -3   3 -14  221.28    8.80
  -3   3 -14  204.98    7.80
   3  -3  14  233.08    9.00
   3  -3  14  234.58   16.40
   3  -3  14  213.98    9.40
   3  -3  14  196.58    9.30
  -3   3 -13    8.30    5.40
  -3   3 -13    1.70    2.20
  -3   3 -13    1.70    1.50
  -3   3 -13    0.80    2.20
   3  -3  13   -1.20    1.50
   3  -3  13    2.30    1.30
   3  -3  13   -1.10    3.40
   3  -3  13    0.60    1.80
  -3   3 -12  181.88    6.80
  -3   3 -12  178.18   14.50
  -3   3 -12  187.18    7.70
  -3   3 -12  169.88    7.30
   3  -3  12  177.78   13.80
   3  -3  12  184.18    7.70
   3  -3  12  179.08    8.20
   3  -3  12  178.78    7.50
   3  -3  12  189.98    7.00
  -3   3 -11  109.19    4.80
  -3   3 -11  112.09    5.40
  -3   3 -11  117.79   11.20
  -3   3 -11  119.59    5.90
   3  -3  11  119.79    5.00
   3  -3  11  109.69    5.70
   3  -3  11  108.99    6.10
   3  -3  11  107.29   10.30
   3  -3  11  110.99    5.50
  -3   3 -10   12.20    4.20
  -3   3 -10   18.50    2.40
  -3   3 -10   16.80    2.70
  -3   3 -10   21.00    2.30
  -3   3 -10   15.30    2.70
   3  -3  10   14.60    2.50
   3  -3  10   15.80    2.70
   3  -3  10   24.20    5.50
   3  -3  10   17.40    2.10
   3  -3  10   18.70    2.60
  -3   3  -9  164.28   12.30
  -3   3  -9  194.98    7.60
  -3   3  -9  186.58    7.10
  -3   3  -9  169.58    6.30
  -3   3  -9  177.78    6.80
   3  -3   9  184.58   12.60
   3  -3   9  181.38    6.40
   3  -3   9  179.48    7.40
   3  -3   9  184.38    7.00
   3  -3   9  181.18    7.20
  -3   3  -8   56.29    7.00
  -3   3  -8   48.10    2.90
  -3   3  -8   61.09    4.20
  -3   3  -8   58.79    3.40
  -3   3  -8   51.79    3.70
   3  -3   8   46.20    3.80
   3  -3   8   51.89    2.90
   3  -3   8   50.59    3.30
   3  -3   8   51.39    3.80
   3  -3   8   56.59    7.00
  -3   3  -7   19.70    3.00
  -3   3  -7   22.40    2.70
  -3   3  -7   16.70    1.90
  -3   3  -7   19.00    4.70
   3  -3   7   22.10    2.10
   3  -3   7   20.40    5.90
   3  -3   7   22.90    2.80
   3  -3   7   29.30    3.10
  -3   3  -6    6.00    1.90
  -3   3  -6   12.20    1.60
  -3   3  -6    7.00    3.80
  -3   3  -6   10.30    1.70
  -3   3  -6   12.10    2.30
   3  -3   6   15.50    1.90
   3  -3   6   15.60    2.60
   3  -3   6   10.50    2.30
   3  -3   6   18.60    7.30
  -3   3  -5   48.20    2.70
  -3   3  -5   47.10    6.10
  -3   3  -5   45.90    3.80
  -3   3  -5   49.50    3.50
  -3   3  -5   45.70    3.00
   3  -3   5   48.50    2.60
   3  -3   5   44.20    3.50
   3  -3   5   42.10    3.60
  -3   3  -4    6.50    1.60
  -3   3  -4    8.20    3.10
  -3   3  -4   10.00    1.50
  -3   3  -4    6.70    1.30
   3  -3   4    6.70    1.70
   3  -3   4    9.80    2.00
   3  -3   4    6.30    2.70
   3  -3   4    8.20    1.20
  -3   3  -3   55.39    5.70
  -3   3  -3   62.99    3.40
  -3   3  -3   61.39    2.80
  -3   3  -3   72.59    3.80
   3  -3   3   59.19    2.80
   3  -3   3   63.19    3.40
   3  -3   3   53.69    5.50
   3  -3   3   65.19    3.60
  -3   3  -2    4.10    1.50
  -3   3  -2    4.20    1.30
  -3   3  -2    6.10    2.40
  -3   3  -2    6.10    1.10
   3  -3   2    6.30    2.30
   3  -3   2    4.10    0.90
   3  -3   2    3.00    1.30
   3  -3   2    5.80    1.40
  -3   3  -1  405.86   15.30
  -3   3  -1  385.76   10.70
  -3   3  -1  350.66   13.00
   3  -3   1  400.66   15.30
   3  -3   1  386.36   11.00
   3  -3   1  394.86   11.30
  -3   3   0  109.59    4.40
  -3   3   0  101.69    3.70
  -3   3   0  112.29    4.20
  -3   3   0  116.49    7.00
   3  -3   0  103.89    3.20
   3  -3   0  104.19    3.70
   3  -3   0  104.29    6.80
   3  -3   0   96.79    4.20
  -3   3   1   90.09    3.70
  -3   3   1   94.59    3.50
  -3   3   1   94.09    2.80
  -3   3   1   99.59    6.50
   3  -3  -1   92.59    3.50
   3  -3  -1   88.09    3.70
   3  -3  -1   98.99    6.70
   3  -3  -1   81.89    3.90
   3  -3  -1   94.59    2.90
  -3   3   2  154.08    4.30
  -3   3   2  147.39    8.30
  -3   3   2  145.29    4.90
  -3   3   2  146.79    5.10
   3  -3  -2  151.38    4.40
   3  -3  -2  148.59    8.50
   3  -3  -2  148.39    4.90
   3  -3  -2  152.88    5.20
  -3   3   3  749.73   20.20
  -3   3   3  763.92   20.50
  -3   3   3  773.32   19.70
  -3   3   3  811.92   25.50
   3  -3  -3  775.32   20.30
   3  -3  -3  775.32   19.80
   3  -3  -3  785.62   25.40
   3  -3  -3  750.82   20.30
  -3   3   4  195.38    6.30
  -3   3   4  198.48    6.70
  -3   3   4  194.08    5.90
  -3   3   4  192.08    7.00
  -3   3   4  202.18   10.40
   3  -3  -4  193.38    6.70
   3  -3  -4  199.18    6.00
   3  -3  -4  194.38   10.40
   3  -3  -4  200.48    6.40
   3  -3  -4  196.38    6.10
  -3   3   5  340.17   15.00
  -3   3   5  360.06   10.60
  -3   3   5  363.26   10.40
  -3   3   5  359.56   10.40
  -3   3   5  347.17   10.00
   3  -3  -5  368.26   15.10
   3  -3  -5  358.56   10.70
   3  -3  -5  358.46    9.80
   3  -3  -5  347.77   10.20
  -3   3   6  435.66   12.00
  -3   3   6  426.66   17.40
  -3   3   6  430.26   12.20
  -3   3   6  415.76   12.30
   3  -3  -6  385.56   12.70
   3  -3  -6  422.46   11.80
   3  -3  -6  433.16   17.20
   3  -3  -6  421.86   11.20
  -3   3   7    4.30    1.70
  -3   3   7    6.10    1.60
  -3   3   7    4.40    1.60
  -3   3   7    6.50    1.60
  -3   3   7    2.20    3.10
   3  -3  -7    6.20    1.80
   3  -3  -7    6.10    3.10
   3  -3  -7    5.00    1.60
   3  -3  -7    5.00    1.90
  -3   3   8  173.28    6.40
  -3   3   8  158.38    6.20
  -3   3   8  188.68   13.30
  -3   3   8  168.48    6.20
  -3   3   8  179.08    6.00
   3  -3  -8  170.68    6.60
   3  -3  -8  165.18    6.20
   3  -3  -8  163.88    5.80
  -3   3   9  105.19    8.60
  -3   3   9  100.59    4.90
  -3   3   9  109.29    4.50
  -3   3   9  102.89    4.80
  -3   3   9  106.79    8.70
  -3   3   9   99.29    4.80
   3  -3  -9  105.89    4.60
   3  -3  -9  108.49    4.40
   3  -3  -9   96.89    5.00
  -3   3  10  407.36   18.40
  -3   3  10  375.36   12.20
  -3   3  10  402.66   12.30
  -3   3  10  383.06   11.60
  -3   3  10  404.46   18.60
  -3   3  10  405.16   12.30
   3  -3 -10  395.56   11.80
   3  -3 -10  392.46   11.40
   3  -3 -10  376.26   12.30
  -3   3  11   25.20    5.40
  -3   3  11   25.60    2.70
  -3   3  11   28.80    3.10
  -3   3  11   30.00    6.10
  -3   3  11   21.80    2.60
  -3   3  11   22.70    2.90
   3  -3 -11   24.50    3.20
   3  -3 -11   30.00    3.00
   3  -3 -11   27.50    2.90
  -3   3  12   34.90    6.80
  -3   3  12   31.10    3.40
  -3   3  12   27.80    2.80
  -3   3  12   31.60    6.50
  -3   3  12   30.70    3.50
   3  -3 -12   36.60    4.00
   3  -3 -12   28.20    3.00
   3  -3 -12   27.80    2.60
  -3   3  13  246.68    9.70
  -3   3  13  246.98   15.80
  -3   3  13  258.87    9.70
  -3   3  13  253.27    8.80
  -3   3  13  263.87    9.60
  -3   3  13  256.07   15.80
   3  -3 -13  259.77    9.90
   3  -3 -13  257.27    8.40
   3  -3 -13  253.07    8.80
  -3   3  14   75.49    5.00
  -3   3  14   86.09    5.60
  -3   3  14   80.99    4.50
  -3   3  14   85.29   10.00
  -3   3  14   81.09    5.60
  -3   3  14   85.09   10.20
   3  -3 -14   80.29    4.70
   3  -3 -14   74.89    5.50
   3  -3 -14   78.99    4.40
  -3   3  15   79.19   10.20
  -3   3  15   68.09   10.60
  -3   3  15   64.19    4.80
  -3   3  15   71.39    5.50
  -3   3  15   68.99    4.40
  -3   3  15   67.09    5.60
   3  -3 -15   71.39    5.60
   3  -3 -15   71.39    4.20
   3  -3 -15   79.79    4.50
  -3   3  16   54.19    4.20
  -3   3  16   69.79    9.50
  -3   3  16   55.89    5.30
  -3   3  16   49.80    4.60
  -3   3  16   48.60    5.20
   3  -3 -16   58.79    5.40
   3  -3 -16   60.19    3.90
   3  -3 -16   62.49    4.40
  -3   3  17   24.70    3.40
  -3   3  17   30.40    4.10
  -3   3  17   29.50    3.40
  -3   3  17   35.50    8.00
  -3   3  17   32.30    4.10
   3  -3 -17   30.30    4.00
   3  -3 -17   33.50    3.70
  -3   3  18    0.80    5.00
  -3   3  18   -0.90    1.90
  -3   3  18   -0.40    2.50
  -3   3  18   -1.10    1.50
  -3   3  18    3.00    2.60
   3  -3 -18   -1.20    2.80
   3  -3 -18   -3.20    1.80
  -3   3  19    4.50    2.80
  -3   3  19    5.30    2.00
  -3   3  19    5.00    3.10
  -3   3  19    9.90    2.90
   3  -3 -19    8.70    3.50
  -3   3  20    2.60    2.90
  -3   3  20    2.40    1.70
  -3   3  20    2.20    2.70
  -3   3  20   -0.20    1.80
   3  -3 -20    3.80    3.40
  -4   4 -19   47.60    4.30
  -4   4 -19   46.60    5.10
  -4   4 -19   36.60    4.40
   4  -4  19   50.49    8.20
   4  -4  19   52.19    5.10
   4  -4  19   46.10    6.80
   4  -4  19   53.29    6.50
  -4   4 -18    5.10    2.50
  -4   4 -18    5.40    2.90
  -4   4 -18    4.90    2.20
   4  -4  18    1.70    2.30
   4  -4  18    8.50    5.50
   4  -4  18    4.80    2.30
   4  -4  18    7.90    2.00
  -4   4 -17   66.59    5.60
  -4   4 -17   55.29    5.10
  -4   4 -17   54.69   11.90
  -4   4 -17   64.69    4.40
   4  -4  17   58.69    5.30
   4  -4  17   65.39    4.50
   4  -4  17   63.19    6.30
   4  -4  17   56.29    4.90
   4  -4  17   56.69   10.90
  -4   4 -16   24.60    3.30
  -4   4 -16   14.20    8.10
  -4   4 -16   32.90    3.50
   4  -4  16   29.00    3.90
   4  -4  16   29.50    4.30
   4  -4  16   29.50    3.20
   4  -4  16   30.70    3.80
   4  -4  16   16.40    6.70
  -4   4 -15   79.69    5.30
  -4   4 -15   84.09    4.80
  -4   4 -15   65.69   11.30
   4  -4  15   80.89    5.40
   4  -4  15   73.69    6.20
   4  -4  15   71.39   11.20
   4  -4  15   72.09    5.50
   4  -4  15   75.59    4.70
  -4   4 -14    7.10    6.10
  -4   4 -14   10.70    2.30
   4  -4  14   13.70    5.90
   4  -4  14    6.60    1.80
   4  -4  14    9.40    3.30
   4  -4  14   10.60    3.00
  -4   4 -13  102.69    5.80
  -4   4 -13   98.39    5.10
  -4   4 -13  102.29   12.20
   4  -4  13  108.99   11.30
   4  -4  13   96.99    6.00
   4  -4  13  107.99    6.80
   4  -4  13  104.69    5.20
  -4   4 -12   70.39    4.20
  -4   4 -12   74.29    5.00
  -4   4 -12   52.49   10.20
   4  -4  12   71.99    5.60
   4  -4  12   68.69    4.10
   4  -4  12   75.09    9.50
   4  -4  12   66.69    5.20
  -4   4 -11   68.39    4.40
  -4   4 -11   60.59    9.90
  -4   4 -11   64.69    3.90
   4  -4  11   58.69    4.90
   4  -4  11   66.99    3.90
   4  -4  11   67.09    5.20
   4  -4  11   75.79    9.20
  -4   4 -10   55.69    9.20
  -4   4 -10   49.90    3.40
  -4   4 -10   43.50    3.60
   4  -4  10   47.40    4.30
   4  -4  10   49.20    4.50
   4  -4  10   52.29    3.40
   4  -4  10   52.69    8.80
  -4   4  -9  482.75   14.60
  -4   4  -9  481.55   14.10
  -4   4  -9  468.35   23.00
  -4   4  -9  491.65   15.60
   4  -4   9  488.45   14.20
   4  -4   9  469.55   15.20
   4  -4   9  479.85   15.30
   4  -4   9  473.75   22.20
  -4   4  -8   27.00    2.80
  -4   4  -8   30.80    2.50
  -4   4  -8   30.30    3.70
  -4   4  -8   32.20    6.50
   4  -4   8   31.30    6.40
   4  -4   8   30.40    2.50
   4  -4   8   35.20    3.60
   4  -4   8   34.30    3.70
  -4   4  -7   48.40    3.40
  -4   4  -7   58.59    4.50
  -4   4  -7   54.59    3.10
  -4   4  -7   51.49    7.10
   4  -4   7   55.29    4.00
   4  -4   7   53.09    3.10
   4  -4   7   63.69    7.30
   4  -4   7   54.79    4.20
  -4   4  -6    3.30    1.80
  -4   4  -6    9.70    1.80
  -4   4  -6   12.70    2.80
  -4   4  -6    8.30    3.50
  -4   4  -6    7.80    1.30
   4  -4   6   12.40    4.00
   4  -4   6   12.30    2.30
   4  -4   6    9.40    2.20
   4  -4   6    8.40    1.50
  -4   4  -5    2.70    1.00
  -4   4  -5    3.90    2.00
  -4   4  -5    1.30    1.30
  -4   4  -5    2.80    2.50
  -4   4  -5    3.10    1.90
   4  -4   5    6.20    3.30
   4  -4   5    4.50    1.40
   4  -4   5    4.70    1.90
   4  -4   5    2.40    1.60
  -4   4  -4   41.70    3.50
  -4   4  -4   40.90    4.00
  -4   4  -4   41.80    2.60
  -4   4  -4   43.70    6.10
   4  -4   4   39.00    3.50
   4  -4   4   40.20    6.20
   4  -4   4   41.20    2.70
   4  -4   4   35.60    3.60
  -4   4  -3   41.20    2.60
  -4   4  -3   39.80    4.00
  -4   4  -3   39.00    3.50
  -4   4  -3   44.50    6.10
   4  -4   3   40.40    2.70
   4  -4   3   42.90    5.90
   4  -4   3   41.20    3.40
   4  -4   3   44.70    3.70
  -4   4  -2 1817.42   52.99
  -4   4  -2 1829.42   46.10
  -4   4  -2 1799.92   46.60
   4  -4   2 1738.43   46.40
   4  -4   2 1765.02   45.50
   4  -4   2 1804.82   52.99
   4  -4   2 1750.22   46.10
  -4   4  -1  412.46   12.10
  -4   4  -1  433.36   13.10
  -4   4  -1  415.66   12.50
  -4   4  -1  456.95   18.20
   4  -4   1  425.36   12.60
   4  -4   1  429.36   18.00
   4  -4   1  424.96   12.10
   4  -4   1  424.46   11.40
   4  -4   1  420.56   12.90
  -4   4   0  182.48   10.60
  -4   4   0  186.58    6.30
  -4   4   0  193.58    6.80
   4  -4   0  198.38    5.60
   4  -4   0  190.38    6.70
   4  -4   0  189.88    7.00
   4  -4   0  198.08   11.20
   4  -4   0  186.18    6.30
  -4   4   1   26.30    2.30
  -4   4   1   26.40    4.80
  -4   4   1   28.50    3.00
   4  -4  -1   25.20    2.50
   4  -4  -1   30.50    3.10
   4  -4  -1   26.60    1.80
   4  -4  -1   37.50    5.90
  -4   4   2  360.26    9.60
  -4   4   2  362.46   16.10
  -4   4   2  358.86   10.60
  -4   4   2  357.56   10.80
   4  -4  -2  362.76   11.00
   4  -4  -2  374.66    9.90
   4  -4  -2  376.36   10.70
   4  -4  -2  353.56   10.80
   4  -4  -2  363.36   16.30
  -4   4   3  327.77   15.00
  -4   4   3  309.67    8.60
  -4   4   3  316.57    9.80
  -4   4   3  324.47    9.60
   4  -4  -3  311.87    8.80
   4  -4  -3  322.97   15.30
   4  -4  -3  320.57    9.70
   4  -4  -3  311.17    9.70
   4  -4  -3  335.27    9.60
  -4   4   4  145.99    5.90
  -4   4   4  146.79    5.40
  -4   4   4  145.19    4.50
  -4   4   4  139.89    5.50
  -4   4   4  153.78   10.00
   4  -4  -4  144.69    4.80
   4  -4  -4  142.39    5.40
   4  -4  -4  136.99    5.30
   4  -4  -4  144.39    9.80
   4  -4  -4  142.09    5.50
  -4   4   5  209.18    7.40
  -4   4   5  197.68    6.20
  -4   4   5  192.68    6.80
  -4   4   5  208.88   12.00
  -4   4   5  198.78    7.00
   4  -4  -5  195.98   11.60
   4  -4  -5  209.68    6.40
   4  -4  -5  196.98    6.90
   4  -4  -5  201.28    6.80
   4  -4  -5  204.58    6.90
  -4   4   6  245.38    8.40
  -4   4   6  257.97    8.10
  -4   4   6  237.38    8.00
  -4   4   6  248.78   13.80
   4  -4  -6  248.38    7.90
   4  -4  -6  229.88   12.80
   4  -4  -6  247.78    8.10
   4  -4  -6  245.28    7.50
  -4   4   7  170.08    6.70
  -4   4   7  185.78    6.50
  -4   4   7  184.68    6.50
  -4   4   7  178.58    6.10
  -4   4   7  187.78   11.80
   4  -4  -7  180.78    6.30
   4  -4  -7  183.28    6.60
   4  -4  -7  174.88    5.70
  -4   4   8   17.50    2.20
  -4   4   8   18.70    2.10
  -4   4   8   22.20    2.70
  -4   4   8   17.20    2.20
  -4   4   8   15.30    4.70
   4  -4  -8   20.70    2.30
   4  -4  -8   15.40    4.20
   4  -4  -8   23.20    2.60
  -4   4   9   82.19    4.20
  -4   4   9   82.79    8.50
  -4   4   9   89.99    4.70
  -4   4   9   85.79    4.50
  -4   4   9   89.29    4.30
   4  -4  -9   88.19    4.10
   4  -4  -9   92.19    8.20
   4  -4  -9   80.39    4.30
  -4   4  10    2.90    3.60
  -4   4  10   -3.10    2.30
  -4   4  10    1.60    1.60
  -4   4  10    2.50    1.70
  -4   4  10    1.20    1.60
  -4   4  10    1.20    1.50
   4  -4 -10    0.30    1.60
   4  -4 -10    1.30    1.50
  -4   4  11  104.79   10.40
  -4   4  11  103.19    9.70
  -4   4  11  104.79    5.50
  -4   4  11  102.79    5.50
  -4   4  11  108.79    5.30
  -4   4  11  107.49    5.10
   4  -4 -11  114.59    5.30
   4  -4 -11  111.89    4.90
  -4   4  12    2.30    2.00
  -4   4  12    3.00    1.70
  -4   4  12    0.10    1.90
  -4   4  12    3.60    3.60
  -4   4  12    2.50    1.90
  -4   4  12    4.60    4.50
   4  -4 -12    3.60    1.90
   4  -4 -12    3.40    1.80
   4  -4 -12    3.60    2.50
  -4   4  13   83.39    4.70
  -4   4  13   82.29    5.20
  -4   4  13   87.29    5.30
  -4   4  13   87.79    9.60
  -4   4  13   90.89    5.40
  -4   4  13   75.09   10.10
   4  -4 -13   80.49    4.40
   4  -4 -13   90.59    4.80
   4  -4 -13   80.89    5.80
  -4   4  14    4.50    2.10
  -4   4  14    2.30    2.90
  -4   4  14    3.40    1.90
  -4   4  14    4.10    2.30
  -4   4  14    6.60    5.00
  -4   4  14    9.30    5.00
   4  -4 -14    0.60    2.50
   4  -4 -14    2.50    1.80
   4  -4 -14    5.50    2.10
  -4   4  15  361.76   20.80
  -4   4  15  339.87   12.30
  -4   4  15  339.97   12.30
  -4   4  15  320.97   12.00
   4  -4 -15  340.47   10.60
   4  -4 -15  345.87   12.70
   4  -4 -15  351.66   11.10
  -4   4  16  202.78    8.20
  -4   4  16  208.98   16.50
  -4   4  16  220.38    9.30
  -4   4  16  196.18    8.90
  -4   4  16  213.58    9.10
   4  -4 -16  202.68    7.70
   4  -4 -16  200.38    9.40
  -4   4  17   -4.80    4.10
  -4   4  17    4.10    2.00
  -4   4  17    0.10    2.30
  -4   4  17    1.70    2.30
  -4   4  17   -2.20    2.60
   4  -4 -17    3.50    2.70
  -4   4  18  141.19    7.90
  -4   4  18  129.69    6.60
  -4   4  18  137.79    7.60
  -4   4  18  130.99    7.40
   4  -4 -18  122.89   11.10
  -4   4  19   35.30    3.90
  -4   4  19   34.40    4.70
  -4   4  19   35.50    4.70
  -4   4  19   38.70    4.80
   4  -4 -19   36.10    5.00
  -5   5 -18   64.19    5.60
  -5   5 -18   61.89    4.70
  -5   5 -18   59.59    5.60
   5  -5  18   53.49    5.60
   5  -5  18   58.29    4.80
   5  -5  18   57.19    6.70
  -5   5 -17   -3.20    8.40
  -5   5 -17    4.40    2.70
  -5   5 -17    4.00    1.90
  -5   5 -17    5.70    2.80
   5  -5  17    3.30    1.70
   5  -5  17    8.50    5.80
   5  -5  17    2.50    2.50
  -5   5 -16    1.90    1.80
  -5   5 -16    5.20    8.20
  -5   5 -16    0.60    2.00
  -5   5 -16   -2.20    2.20
   5  -5  16    0.10    1.60
   5  -5  16    1.80    4.90
   5  -5  16   -2.10    2.60
   5  -5  16    1.60    2.30
  -5   5 -15   13.60    7.60
  -5   5 -15    9.60    2.90
  -5   5 -15    1.20    1.70
  -5   5 -15    3.80    2.40
   5  -5  15    8.60    5.10
   5  -5  15    4.10    2.40
   5  -5  15    3.60    2.60
   5  -5  15    4.00    1.80
  -5   5 -14   37.50    4.20
  -5   5 -14   43.50    3.80
  -5   5 -14   42.20    4.80
  -5   5 -14   51.29   10.60
   5  -5  14   44.20    3.70
   5  -5  14   46.40    4.90
   5  -5  14   43.40    9.60
   5  -5  14   36.10    4.60
  -5   5 -13   33.60    4.20
  -5   5 -13   33.10    3.50
  -5   5 -13   21.90    8.30
  -5   5 -13   32.60    4.00
   5  -5  13   32.10    4.10
   5  -5  13   28.80    4.20
   5  -5  13   32.40    3.20
   5  -5  13   29.00    7.50
  -5   5 -12  232.68   18.20
  -5   5 -12  236.68   14.10
  -5   5 -12  230.98    9.10
  -5   5 -12  240.58    8.70
   5  -5  12  215.28    9.90
   5  -5  12  228.88    8.60
   5  -5  12  222.98    9.80
   5  -5  12  217.38   16.20
  -5   5 -11   60.49    5.20
  -5   5 -11   53.89    5.20
  -5   5 -11   62.59   11.10
  -5   5 -11   49.90    4.40
   5  -5  11   45.60    4.30
   5  -5  11   61.59   10.40
   5  -5  11   44.70    7.90
   5  -5  11   50.29    5.20
  -5   5 -10  282.07   10.60
  -5   5 -10  283.47   19.10
  -5   5 -10  280.97   10.20
  -5   5 -10  275.97    9.60
   5  -5  10  285.67   11.00
   5  -5  10  279.47    9.70
   5  -5  10  279.97   17.60
   5  -5  10  289.87   12.20
  -5   5  -9   13.60    2.80
  -5   5  -9   15.00    2.10
  -5   5  -9   11.30    2.20
  -5   5  -9   11.10    5.00
   5  -5   9   16.30    5.50
   5  -5   9   13.30    3.00
   5  -5   9   18.60    3.10
   5  -5   9   17.60    2.50
  -5   5  -8  103.99    4.80
  -5   5  -8  109.49   10.90
  -5   5  -8  108.79    5.40
  -5   5  -8  106.79    5.90
   5  -5   8  104.29    4.90
   5  -5   8  107.59    6.20
   5  -5   8  103.69   10.20
   5  -5   8  105.09    5.90
  -5   5  -7   39.20    3.30
  -5   5  -7   44.30    3.00
  -5   5  -7   36.00    3.90
  -5   5  -7   45.80    8.50
   5  -5   7   39.80    4.10
   5  -5   7   38.00    6.80
   5  -5   7   39.60    4.00
   5  -5   7   37.30    2.90
  -5   5  -6   -1.90    1.90
  -5   5  -6    1.80    3.00
  -5   5  -6   -0.80    1.00
  -5   5  -6    1.10    1.30
   5  -5   6   -1.50    1.00
   5  -5   6   -0.40    1.70
   5  -5   6    0.80    2.60
   5  -5   6   -2.90    1.50
  -5   5  -5   90.19    4.10
  -5   5  -5   89.29    4.50
  -5   5  -5   84.99    8.70
  -5   5  -5   81.19    4.70
   5  -5   5   86.09    5.00
   5  -5   5   83.79    4.10
   5  -5   5   87.89    8.80
   5  -5   5   89.79    5.30
  -5   5  -4    0.60    1.10
  -5   5  -4   -0.80    1.50
  -5   5  -4   -2.90    2.20
   5  -5   4    1.80    1.20
   5  -5   4   -0.50    1.50
   5  -5   4   -0.80    1.50
   5  -5   4    1.00    2.70
  -5   5  -3   35.20    3.40
  -5   5  -3   36.10    2.60
  -5   5  -3   35.70    6.10
   5  -5   3   35.60    3.60
   5  -5   3   37.10    6.50
   5  -5   3   29.40    3.20
   5  -5   3   34.90    2.60
  -5   5  -2  114.99    9.40
  -5   5  -2  115.09    5.40
  -5   5  -2  119.39    4.70
   5  -5   2  111.29    5.60
   5  -5   2  115.49    9.60
   5  -5   2  110.39    4.10
   5  -5   2  120.89    4.80
   5  -5   2  112.09    5.30
  -5   5  -1   46.80    3.60
  -5   5  -1   37.00    6.00
  -5   5  -1   44.70    2.90
   5  -5   1   49.80    2.40
   5  -5   1   53.69    3.90
   5  -5   1   49.30    3.00
   5  -5   1   48.00    3.50
   5  -5   1   52.29    6.70
  -5   5   0   25.40    2.80
  -5   5   0   22.70    2.20
  -5   5   0   19.10    5.00
   5  -5   0   22.20    2.60
   5  -5   0   24.00    5.30
   5  -5   0   22.20    2.80
   5  -5   0   21.80    1.70
   5  -5   0   21.10    2.20
  -5   5   1  191.68   11.80
  -5   5   1  178.48    6.40
  -5   5   1  191.28    6.90
   5  -5  -1  195.98    6.50
   5  -5  -1  173.88    6.70
   5  -5  -1  176.48    5.50
   5  -5  -1  179.08    7.10
   5  -5  -1  169.78   11.70
  -5   5   2   75.89    7.60
  -5   5   2   73.29    4.10
  -5   5   2   65.99    3.60
   5  -5  -2   71.19    7.60
   5  -5  -2   76.09    3.80
   5  -5  -2   79.29    4.30
   5  -5  -2   74.79    3.00
  -5   5   3 1666.13   42.60
  -5   5   3 1594.04   41.10
  -5   5   3 1633.84   42.40
  -5   5   3 1670.53   50.99
   5  -5  -3 1634.74   42.60
   5  -5  -3 1588.74   41.30
   5  -5  -3 1666.63   42.40
   5  -5  -3 1662.33   51.19
   5  -5  -3 1657.03   42.80
  -5   5   4   87.79    3.00
  -5   5   4   80.09    4.30
  -5   5   4   72.29    8.00
  -5   5   4   84.39    4.10
   5  -5  -4   83.19    4.10
   5  -5  -4   84.99    3.50
   5  -5  -4   85.19    4.30
   5  -5  -4   81.89    8.50
   5  -5  -4   83.19    4.30
  -5   5   5   25.00    5.40
  -5   5   5   28.90    3.10
  -5   5   5   22.90    2.50
  -5   5   5   29.00    3.10
  -5   5   5   22.40    1.80
   5  -5  -5   26.40    2.90
   5  -5  -5   25.20    2.60
   5  -5  -5   21.70    2.20
   5  -5  -5   21.40    5.40
   5  -5  -5   24.70    2.70
  -5   5   6  163.08    6.80
  -5   5   6  165.28   11.70
  -5   5   6  163.78    6.30
  -5   5   6  168.18    6.50
  -5   5   6  160.78    6.20
   5  -5  -6  178.58   11.90
   5  -5  -6  166.18    6.10
   5  -5  -6  161.58    6.40
   5  -5  -6  168.38    6.30
  -5   5   7   29.10    3.20
  -5   5   7   25.40    2.80
  -5   5   7   29.20    2.30
  -5   5   7   20.40    5.10
  -5   5   7   28.80    2.90
   5  -5  -7   31.40    3.20
   5  -5  -7   21.70    5.30
   5  -5  -7   23.30    2.60
   5  -5  -7   29.90    2.80
  -5   5   8  232.58    8.10
  -5   5   8  225.18    7.30
  -5   5   8  230.48    8.40
  -5   5   8  225.78   14.40
   5  -5  -8  191.58    8.80
   5  -5  -8  242.28    7.90
   5  -5  -8  213.18   13.50
   5  -5  -8  240.08    8.20
  -5   5   9   40.30    3.80
  -5   5   9   36.00    3.10
  -5   5   9   34.30    7.00
  -5   5   9   44.30    3.70
  -5   5   9   37.00    3.40
   5  -5  -9   34.90    3.60
   5  -5  -9   30.70    3.20
   5  -5  -9   38.90    6.90
  -5   5  10  131.39    5.90
  -5   5  10  122.29    5.40
  -5   5  10  126.29    6.20
  -5   5  10  128.19   11.80
  -5   5  10  126.19    5.90
   5  -5 -10  124.79    5.40
   5  -5 -10  123.19    5.80
   5  -5 -10  134.59   11.20
  -5   5  11   41.80    8.20
  -5   5  11   27.90    3.10
  -5   5  11   31.60    6.70
  -5   5  11   38.20    4.10
  -5   5  11   37.10    3.60
  -5   5  11   32.40    3.10
   5  -5 -11   35.90    3.50
   5  -5 -11   33.60    3.40
  -5   5  12   -1.40    3.60
  -5   5  12    2.00    1.90
  -5   5  12    0.70    1.80
  -5   5  12   -1.50    3.80
  -5   5  12    0.70    1.80
  -5   5  12   -0.40    1.70
   5  -5 -12   -1.40    1.80
   5  -5 -12   -1.20    1.70
  -5   5  13    8.00    2.40
  -5   5  13    5.20    2.20
  -5   5  13    8.20    2.20
  -5   5  13   23.50    6.70
  -5   5  13    4.80    2.20
  -5   5  13    6.40    4.70
   5  -5 -13    8.60    2.10
   5  -5 -13    7.20    2.20
  -5   5  14   45.90    4.40
  -5   5  14   43.00    4.50
  -5   5  14   40.40    8.00
  -5   5  14   43.10    4.40
  -5   5  14   40.30    4.00
   5  -5 -14   45.10    3.60
   5  -5 -14   45.10    3.90
  -5   5  15    5.80    4.30
  -5   5  15    2.70    2.20
  -5   5  15    5.60    2.50
  -5   5  15    1.10    1.80
  -5   5  15    2.20    2.30
   5  -5 -15    3.90    2.00
   5  -5 -15    5.80    1.90
  -5   5  16   36.60    4.20
  -5   5  16   32.80    4.00
  -5   5  16   38.50    4.30
  -5   5  16   35.00    8.60
  -5   5  16   35.20    3.80
  -5   5  17   26.60    3.20
  -5   5  17   17.30    3.20
  -5   5  17   27.70    3.90
  -5   5  17   21.40    3.00
  -5   5  18   35.00    4.50
  -5   5  18   33.30    4.10
  -5   5  18   18.60    3.50
  -5   5  18   35.20    4.10
  -5   5  19   -0.40    2.50
  -5   5  19   -2.30    1.80
  -5   5  19   -0.90    1.70
  -6   6 -17    0.20    2.00
  -6   6 -17   -1.50    2.50
  -6   6 -17    7.50    2.80
   6  -6  17    0.30    1.40
   6  -6  17    0.20    2.50
   6  -6  17    1.40    2.90
  -6   6 -16   48.90    4.40
  -6   6 -16   54.79    5.20
  -6   6 -16   34.80    4.50
   6  -6  16   44.00    5.40
   6  -6  16   49.50    6.40
   6  -6  16   50.39    4.30
  -6   6 -15   11.00    3.20
  -6   6 -15   18.50    3.00
  -6   6 -15   28.10   10.10
  -6   6 -15   11.80    2.90
   6  -6  15   17.10    8.40
   6  -6  15   17.70    4.00
   6  -6  15   19.50    3.20
   6  -6  15   18.00    3.90
  -6   6 -14  206.28    8.40
  -6   6 -14  183.78   19.10
  -6   6 -14  186.48    8.90
  -6   6 -14  212.28    9.50
   6  -6  14  206.08   17.60
   6  -6  14  191.38    9.60
   6  -6  14  203.58   10.20
   6  -6  14  199.48    8.50
  -6   6 -13    6.60    7.30
  -6   6 -13   14.40    2.60
  -6   6 -13   12.50    3.10
  -6   6 -13   16.00    3.00
   6  -6  13   11.50    2.40
   6  -6  13    9.20    3.30
   6  -6  13   13.50    6.50
   6  -6  13    7.20    2.80
  -6   6 -12  174.18   16.80
  -6   6 -12  157.78    7.50
  -6   6 -12  160.48    7.00
  -6   6 -12  148.89    8.00
   6  -6  12  162.58    8.50
   6  -6  12  153.28    7.00
   6  -6  12  145.89   14.50
   6  -6  12  167.88    8.80
  -6   6 -11   34.10    3.40
  -6   6 -11   35.60    4.10
  -6   6 -11   27.60    3.30
  -6   6 -11   20.10    7.20
   6  -6  11   37.00    8.40
   6  -6  11   28.00    4.30
   6  -6  11   38.00    3.40
   6  -6  11   34.00    4.30
  -6   6 -10  107.59    6.50
  -6   6 -10   92.99    5.60
  -6   6 -10  103.59    5.30
  -6   6 -10   90.39   13.00
   6  -6  10  109.19    5.40
   6  -6  10   93.39    6.60
   6  -6  10   82.09   10.70
   6  -6  10   96.79    6.50
  -6   6  -9   28.70    4.90
  -6   6  -9   22.60    7.00
  -6   6  -9   34.40    6.00
  -6   6  -9   36.60    3.30
   6  -6   9   38.90    4.70
   6  -6   9   41.10    4.80
   6  -6   9   34.50    3.30
   6  -6   9   37.70    8.00
  -6   6  -8   24.30    3.40
  -6   6  -8   22.70    3.60
  -6   6  -8   28.40    7.40
   6  -6   8   25.40    3.10
   6  -6   8   29.50    7.00
   6  -6   8   24.20    4.00
   6  -6   8   32.50    4.30
  -6   6  -7  238.08   16.60
  -6   6  -7  223.88    9.00
  -6   6  -7  218.18    8.00
  -6   6  -7  207.08    8.40
   6  -6   7  205.98    9.40
   6  -6   7  230.18    9.30
   6  -6   7  222.08    8.20
   6  -6   7  225.48   15.40
  -6   6  -6    1.30    1.70
  -6   6  -6    1.30    2.30
  -6   6  -6    1.70    3.80
  -6   6  -6    0.10    1.10
   6  -6   6    1.90    3.30
   6  -6   6    2.60    1.50
   6  -6   6   -2.10    2.10
   6  -6   6   -0.20    2.10
  -6   6  -5    2.00    2.20
  -6   6  -5    2.50    3.70
  -6   6  -5    0.80    1.20
   6  -6   5    2.70    3.20
   6  -6   5    2.50    2.10
   6  -6   5    0.60    2.10
   6  -6   5   -0.20    1.20
  -6   6  -4  113.79   10.90
  -6   6  -4  111.59    5.90
  -6   6  -4  106.39    4.90
   6  -6   4  109.59    5.90
   6  -6   4  114.79   10.70
   6  -6   4  110.39    6.30
   6  -6   4  114.09    5.10
  -6   6  -3   11.60    4.60
  -6   6  -3   19.60    3.00
  -6   6  -3   23.70    2.50
   6  -6   3   25.70    2.70
   6  -6   3   18.20    2.70
   6  -6   3   24.00    2.00
   6  -6   3   21.40    5.70
   6  -6   3   19.70    3.00
  -6   6  -2   16.60    2.60
  -6   6  -2   18.70    2.40
  -6   6  -2   13.50    5.00
   6  -6   2   19.80    3.20
   6  -6   2   17.90    2.70
   6  -6   2   17.40    1.80
   6  -6   2   25.50    6.00
   6  -6   2   19.60    2.30
  -6   6  -1   69.19    3.70
  -6   6  -1   69.29    4.50
  -6   6  -1   76.29    9.00
   6  -6   1   65.99    4.70
   6  -6   1   65.39    3.80
   6  -6   1   70.79    8.50
   6  -6   1   68.29    4.40
   6  -6   1   65.09    3.00
  -6   6   0    8.90    2.00
  -6   6   0    4.90    3.40
  -6   6   0    6.00    1.40
   6  -6   0    6.20    1.20
   6  -6   0    9.20    1.80
   6  -6   0    7.60    4.20
   6  -6   0   10.90    2.20
   6  -6   0    9.00    2.10
  -6   6   1  123.59    5.70
  -6   6   1  122.29    5.20
  -6   6   1  111.79    9.80
   6  -6  -1  115.99    5.90
   6  -6  -1  123.49    5.20
   6  -6  -1  119.39    4.20
   6  -6  -1  119.59    5.60
  -6   6   2    8.40    2.20
  -6   6   2    3.80    3.20
  -6   6   2    6.40    1.50
   6  -6  -2   11.00    2.40
   6  -6  -2    6.10    1.20
   6  -6  -2    3.50    1.70
   6  -6  -2    5.20    1.80
   6  -6  -2    5.00    4.00
  -6   6   3   33.10    2.90
  -6   6   3   24.90    5.70
  -6   6   3   40.20    3.60
   6  -6  -3   33.50    3.60
   6  -6  -3   48.80    8.00
   6  -6  -3   38.40    2.40
   6  -6  -3   37.60    3.20
  -6   6   4  188.68    7.40
  -6   6   4  187.08    5.60
  -6   6   4  207.18   13.60
  -6   6   4  196.78    7.10
   6  -6  -4  190.08    7.10
   6  -6  -4  178.58   12.90
   6  -6  -4  182.98    6.00
   6  -6  -4  192.28    7.50
  -6   6   5   61.99    4.60
  -6   6   5   57.69    4.30
  -6   6   5   57.59    3.70
  -6   6   5   61.49    2.60
  -6   6   5   62.69    8.20
   6  -6  -5   61.99    4.10
   6  -6  -5   57.89    4.00
   6  -6  -5   58.59    4.10
   6  -6  -5   74.39    8.90
   6  -6  -5   61.69    3.10
  -6   6   6   78.69    4.70
  -6   6   6   65.49    3.00
  -6   6   6   60.29    8.50
  -6   6   6   73.19    5.10
  -6   6   6   66.99    4.10
   6  -6  -6   70.89    4.50
   6  -6  -6   77.59    9.20
   6  -6  -6   68.79    4.30
   6  -6  -6   69.69    4.30
  -6   6   7  332.77   10.90
  -6   6   7  316.77    9.20
  -6   6   7  310.27   10.60
  -6   6   7  322.17   11.20
  -6   6   7  310.47   18.00
   6  -6  -7  338.97   18.40
   6  -6  -7  335.07   10.80
   6  -6  -7  310.57   10.40
   6  -6  -7  310.97   10.20
  -6   6   8   44.50    4.40
  -6   6   8   46.40    3.80
  -6   6   8   46.70    8.30
  -6   6   8   44.40    2.80
  -6   6   8   44.10    4.20
   6  -6  -8   40.20    3.70
   6  -6  -8   45.50    8.00
   6  -6  -8   43.80    4.00
   6  -6  -8   42.40    3.40
  -6   6   9    1.20    1.90
  -6   6   9    1.90    1.40
  -6   6   9    3.50    2.20
  -6   6   9    0.60    1.90
  -6   6   9    2.60    4.10
   6  -6  -9    5.80    1.70
   6  -6  -9    4.20    2.00
   6  -6  -9    5.10    4.30
   6  -6  -9    6.20    2.20
  -6   6  10  153.78    7.10
  -6   6  10  151.88    8.10
  -6   6  10  156.78    6.10
  -6   6  10  162.78   13.80
  -6   6  10  176.88    7.70
   6  -6 -10  174.08   17.60
   6  -6 -10  166.18    6.70
   6  -6 -10  165.28    7.10
  -6   6  11    1.70    2.10
  -6   6  11    6.10    2.30
  -6   6  11    5.30    5.30
  -6   6  11    5.70    1.80
  -6   6  11    2.00    2.10
   6  -6 -11    3.90    2.00
   6  -6 -11    6.00    2.30
   6  -6 -11    4.10    4.00
  -6   6  12   86.09    5.50
  -6   6  12   95.19    8.10
  -6   6  12   82.99    5.70
  -6   6  12   89.59    4.90
   6  -6 -12   98.99    5.00
   6  -6 -12   97.39    5.20
  -6   6  13   68.59    5.00
  -6   6  13   63.49    9.90
  -6   6  13   68.39    4.90
  -6   6  13   73.69    4.70
  -6   6  13   70.69    5.30
   6  -6 -13   75.29    4.70
   6  -6 -13   69.89    4.30
  -6   6  14   14.60    2.80
  -6   6  14   16.70    2.80
  -6   6  14   13.10    2.90
  -6   6  14   13.80    6.00
  -6   6  14   17.30    3.30
   6  -6 -14   16.10    2.70
   6  -6 -14   15.40    2.40
  -6   6  15   74.19    5.60
  -6   6  15   81.99    5.30
  -6   6  15   78.49    5.20
  -6   6  15   73.49    5.50
  -6   6  15   62.69   10.60
   6  -6 -15   80.29    4.70
  -6   6  16    8.20    2.50
  -6   6  16   11.70    3.00
  -6   6  16    8.50    2.60
  -6   6  16    9.40    2.80
  -6   6  17   43.30    4.30
  -6   6  17   44.90    4.60
  -6   6  17   37.80    4.10
  -6   6  17   52.89    5.20
  -6   6  18    1.00    1.80
  -7   7 -16   57.69    5.40
  -7   7 -16   42.40    4.90
   7  -7  16   50.59    4.50
   7  -7  16   49.80    6.40
  -7   7 -15   16.50    4.40
  -7   7 -15   21.60    3.40
  -7   7 -15   16.60    3.70
   7  -7  15   13.80    6.10
   7  -7  15   19.00    4.70
   7  -7  15   21.90    3.30
  -7   7 -14   82.49    6.10
  -7   7 -14   91.19    6.70
  -7   7 -14  106.79   16.20
  -7   7 -14   83.99    5.50
   7  -7  14   84.29    6.80
   7  -7  14   84.49    7.50
   7  -7  14   86.69    5.50
   7  -7  14   42.00   13.30
  -7   7 -13   48.50    4.40
  -7   7 -13   49.99    4.80
  -7   7 -13   53.49   12.10
  -7   7 -13   45.70    5.00
   7  -7  13   48.70    5.50
   7  -7  13   43.10    4.10
   7  -7  13   47.90    5.80
  -7   7 -12   98.69    6.40
  -7   7 -12  125.29    6.20
  -7   7 -12  116.09    7.20
  -7   7 -12   77.39   13.70
   7  -7  12  107.59    6.00
   7  -7  12   96.29    7.20
   7  -7  12  108.09    7.50
  -7   7 -11   11.60    3.50
  -7   7 -11   19.70    3.00
  -7   7 -11   23.20    3.50
  -7   7 -11   25.70    9.10
   7  -7  11   23.70    3.90
   7  -7  11   21.30    3.20
   7  -7  11   16.30    3.90
  -7   7 -10   25.00    8.40
  -7   7 -10   14.40    3.40
  -7   7 -10   21.80    3.10
  -7   7 -10   18.40    2.80
   7  -7  10   23.90    4.00
   7  -7  10   12.50    3.30
   7  -7  10   17.70    2.80
  -7   7  -9    1.20    1.60
  -7   7  -9    2.70    2.10
  -7   7  -9    0.20    2.50
  -7   7  -9   -5.80    5.50
   7  -7   9    0.00    2.40
   7  -7   9    1.70    2.60
   7  -7   9    1.90    1.70
  -7   7  -8   78.69    5.80
  -7   7  -8   70.49    4.50
  -7   7  -8   71.39    5.10
  -7   7  -8   48.80   10.20
   7  -7   8   66.69    5.80
   7  -7   8   71.99    5.90
   7  -7   8   70.39    4.60
  -7   7  -7    3.10    1.60
  -7   7  -7    3.40    2.50
  -7   7  -7    7.40    5.10
  -7   7  -7    1.30    2.10
   7  -7   7    3.70    5.00
   7  -7   7    3.90    2.50
   7  -7   7    2.40    1.70
   7  -7   7    3.10    2.80
  -7   7  -6    1.70    2.00
  -7   7  -6    8.80    4.90
  -7   7  -6    0.40    2.20
  -7   7  -6    2.10    1.60
   7  -7   6    2.30    2.50
   7  -7   6    6.00    4.80
   7  -7   6    0.90    2.50
   7  -7   6    4.90    1.80
  -7   7  -5   15.10    6.10
  -7   7  -5    4.60    1.60
   7  -7   5    4.80    1.40
   7  -7   5   -2.50    3.40
   7  -7   5    4.30    2.70
   7  -7   5    6.50    2.00
   7  -7   5   12.20    3.20
  -7   7  -4   13.80    5.90
  -7   7  -4   28.50    3.80
  -7   7  -4   26.90    2.90
   7  -7   4   22.60    6.40
   7  -7   4   21.90    3.60
   7  -7   4   17.50    2.50
   7  -7   4   26.20    4.10
   7  -7   4   20.40    2.10
  -7   7  -3    4.60    1.80
  -7   7  -3    3.80    4.10
  -7   7  -3    6.20    2.40
   7  -7   3    9.30    2.00
   7  -7   3    8.00    3.00
   7  -7   3    7.30    1.50
   7  -7   3    5.70    4.70
   7  -7   3   11.00    3.10
  -7   7  -2    9.30    4.60
  -7   7  -2    5.70    2.40
  -7   7  -2    8.50    2.10
   7  -7   2   11.20    3.00
   7  -7   2   12.10    2.70
   7  -7   2   15.70    2.40
   7  -7   2   14.50    1.70
   7  -7   2   16.80    6.00
  -7   7  -1    4.90    1.50
  -7   7  -1    5.40    2.60
  -7   7  -1    0.00    3.90
   7  -7   1    4.90    1.30
   7  -7   1    0.60    4.30
   7  -7   1    7.40    2.60
   7  -7   1    5.20    1.80
   7  -7   1    2.40    2.10
  -7   7   0    1.00    2.20
  -7   7   0    3.50    3.60
  -7   7   0    3.00    1.50
   7  -7   0    8.50    2.50
   7  -7   0    4.80    4.40
   7  -7   0    4.50    2.40
   7  -7   0    3.60    1.80
   7  -7   0    6.00    1.40
  -7   7   1   18.30    2.80
  -7   7   1   10.70    5.00
  -7   7   1   14.70    2.40
   7  -7  -1   19.10    6.30
   7  -7  -1   18.00    2.20
   7  -7  -1   20.00    2.80
   7  -7  -1   18.90    3.00
   7  -7  -1   25.20    3.40
  -7   7   2   43.80    4.30
  -7   7   2   37.70    7.20
  -7   7   2   39.30    3.30
   7  -7  -2   45.00    4.40
   7  -7  -2   35.40    2.60
   7  -7  -2   45.70    4.20
   7  -7  -2   38.40    8.00
   7  -7  -2   40.10    3.60
  -7   7   3   94.09    5.40
  -7   7   3   93.99    4.70
  -7   7   3   80.89    9.80
   7  -7  -3   84.09    5.40
   7  -7  -3   79.69    3.60
   7  -7  -3   82.19    5.10
   7  -7  -3   80.99   10.40
   7  -7  -3   82.99    4.80
  -7   7   4   12.40    2.30
  -7   7   4   16.60    2.90
  -7   7   4   14.10    5.30
   7  -7  -4   13.40    2.80
   7  -7  -4   24.80    7.00
   7  -7  -4   12.90    2.50
   7  -7  -4   17.60    1.80
   7  -7  -4   10.10    2.50
  -7   7   5   48.50    4.80
  -7   7   5   49.60    3.90
  -7   7   5   54.79    9.10
  -7   7   5   58.99    4.70
   7  -7  -5   42.70    4.30
   7  -7  -5   54.69    4.20
   7  -7  -5   52.69    4.20
   7  -7  -5   50.79    3.00
   7  -7  -5   68.19   10.50
  -7   7   6    2.70    2.30
  -7   7   6    6.50    2.80
  -7   7   6    7.20    1.20
  -7   7   6    7.30    5.00
   7  -7  -6    2.50    4.40
   7  -7  -6    2.30    2.10
   7  -7  -6    5.00    2.20
  -7   7   7   65.89    5.40
  -7   7   7   68.79    4.50
  -7   7   7   73.79    5.20
  -7   7   7   72.19    3.00
   7  -7  -7   72.19    4.70
   7  -7  -7   75.39    9.50
   7  -7  -7   71.09    4.90
  -7   7   8    4.70    4.20
  -7   7   8    7.10    2.50
  -7   7   8    4.70    1.20
  -7   7   8    3.40    2.30
  -7   7   8    4.60    1.90
   7  -7  -8    2.20    1.80
   7  -7  -8    3.90    2.20
   7  -7  -8    8.00    5.70
  -7   7   9    4.30    3.00
  -7   7   9    1.60    1.10
  -7   7   9    1.10    1.80
  -7   7   9    2.40    5.00
  -7   7   9    2.10    2.30
   7  -7  -9    1.90    2.10
   7  -7  -9    7.00    4.60
   7  -7  -9    1.70    1.70
  -7   7  10    2.00    2.20
  -7   7  10    3.70    2.30
  -7   7  10    0.00    1.80
  -7   7  10    1.10    1.30
   7  -7 -10    7.00    4.60
   7  -7 -10   -1.40    1.40
   7  -7 -10   -0.30    1.90
  -7   7  11   -0.10    2.20
  -7   7  11    1.30    1.40
  -7   7  11   -1.80    2.00
  -7   7  11    1.40    1.90
   7  -7 -11   -1.40    1.80
  -7   7  12   14.30    2.90
  -7   7  12   13.40    2.10
  -7   7  12   10.50    2.60
  -7   7  12   14.30    2.90
   7  -7 -12   13.10    2.70
  -7   7  13   33.50    3.40
  -7   7  13   32.00    7.70
  -7   7  13   32.50    3.70
  -7   7  13   30.40    3.90
  -7   7  13   31.90    3.90
   7  -7 -13   34.80    3.50
  -7   7  14    7.60    2.60
  -7   7  14    6.10    2.00
  -7   7  14    7.70    2.60
  -7   7  14    8.20    2.60
   7  -7 -14   11.60    2.40
  -7   7  15    6.30    2.50
  -7   7  15    8.50    2.90
  -7   7  15   -0.60    2.10
  -7   7  15    6.20    2.10
  -7   7  16    6.20    3.30
  -7   7  16    4.50    2.50
  -7   7  16    5.20    2.30
  -8   8 -14    4.90    2.20
  -8   8 -14    5.40    3.10
  -8   8 -14   10.20    3.30
   8  -8  14    7.90    3.50
   8  -8  14    2.10    4.30
   8  -8  14    6.60    2.20
  -8   8 -13   29.00    4.30
  -8   8 -13   32.60    4.50
  -8   8 -13   43.20   13.20
   8  -8  13   10.00   10.00
   8  -8  13   25.20    3.40
   8  -8  13   38.20    5.30
   8  -8  13   35.90    5.10
  -8   8 -12    0.20    1.70
  -8   8 -12    2.20    2.50
  -8   8 -12   15.70    9.70
  -8   8 -12    2.10    2.20
   8  -8  12   -1.70    3.40
   8  -8  12    3.50    2.20
   8  -8  12   -1.10    3.00
   8  -8  12    7.20    6.80
  -8   8 -11    0.90    2.10
  -8   8 -11  -11.70    7.00
  -8   8 -11    2.10    1.70
  -8   8 -11    3.10    2.80
   8  -8  11    4.50    3.30
   8  -8  11   12.30    7.10
   8  -8  11    1.20    2.60
   8  -8  11    0.90    1.60
  -8   8 -10    7.00    2.40
  -8   8 -10   10.00    8.10
  -8   8 -10    7.10    2.60
  -8   8 -10    6.80    2.80
   8  -8  10    2.90    2.80
   8  -8  10    8.90    2.50
   8  -8  10   21.10    6.70
   8  -8  10    7.90    3.10
  -8   8  -9   21.70    3.40
  -8   8  -9   16.70    3.40
  -8   8  -9   24.30    8.80
  -8   8  -9   20.60    2.80
   8  -8   9   26.90    3.50
   8  -8   9   26.20    4.20
   8  -8   9   16.70    6.60
   8  -8   9   19.90    3.70
  -8   8  -8   10.30    7.60
  -8   8  -8    3.80    1.90
  -8   8  -8    2.70    2.50
  -8   8  -8   -1.60    1.80
   8  -8   8    1.20    5.80
   8  -8   8    2.00    2.70
   8  -8   8    3.90    2.70
   8  -8   8    2.10    1.80
  -8   8  -7   10.20    2.60
  -8   8  -7   14.60    3.30
  -8   8  -7    8.30    2.00
  -8   8  -7   16.10    8.10
   8  -8   7   10.80    2.50
   8  -8   7   12.30    3.30
   8  -8   7   12.60    2.00
   8  -8   7    4.50    2.90
   8  -8   7    2.10    5.90
  -8   8  -6   11.30    2.20
  -8   8  -6   15.90    3.20
  -8   8  -6    2.30    6.30
  -8   8  -6   11.90    3.10
   8  -8   6    6.70    6.10
   8  -8   6   12.90    2.00
   8  -8   6   14.20    3.40
   8  -8   6   14.00    2.40
   8  -8   6    8.80    3.20
  -8   8  -5   17.10    3.20
  -8   8  -5   12.90    6.50
  -8   8  -5    8.60    2.10
   8  -8   5   16.50    2.80
   8  -8   5    8.30    3.10
   8  -8   5   13.60    6.40
   8  -8   5    6.30    3.10
   8  -8   5   11.10    1.90
  -8   8  -4   14.90    2.50
  -8   8  -4   12.80    2.90
  -8   8  -4    8.20    5.70
   8  -8   4   15.70    3.60
   8  -8   4   18.50    2.70
   8  -8   4   13.50    6.00
   8  -8   4   21.80    2.40
   8  -8   4   13.10    3.20
  -8   8  -3   34.80    4.00
  -8   8  -3   24.60    7.20
  -8   8  -3   34.50    3.40
   8  -8   3   39.80    2.90
   8  -8   3   39.00    5.00
   8  -8   3   40.00    4.40
   8  -8   3   40.60    9.00
   8  -8   3   41.00    3.90
  -8   8  -2    6.40    4.50
  -8   8  -2    2.60    2.40
  -8   8  -2    7.60    2.10
   8  -8   2    4.20    2.70
   8  -8   2    5.50    2.10
   8  -8   2   -0.30    2.20
   8  -8   2    2.30    1.30
   8  -8   2   -4.90    4.30
  -8   8  -1    4.50    1.80
  -8   8  -1   -0.20    2.20
  -8   8  -1    9.00    5.20
   8  -8   1    6.30    2.70
   8  -8   1    3.00    2.60
   8  -8   1    5.70    5.00
   8  -8   1    5.00    1.50
  -8   8   0    3.30    2.30
  -8   8   0    5.60    5.30
  -8   8   0    6.30    2.00
   8  -8   0    2.50    2.60
   8  -8   0    5.40    1.50
   8  -8   0    7.60    5.30
   8  -8   0    7.60    2.90
   8  -8   0    6.30    2.20
  -8   8   1   -1.80    4.30
  -8   8   1    2.20    2.30
  -8   8   1   -0.40    1.50
   8  -8  -1    1.40    2.80
   8  -8  -1    0.70    3.10
   8  -8  -1   -1.20    1.20
   8  -8  -1    2.70    4.60
   8  -8  -1   -0.20    1.90
  -8   8   2   86.59    5.00
  -8   8   2   85.89    5.80
  -8   8   2   96.59   11.10
   8  -8  -2   96.99    5.80
   8  -8  -2   88.19    6.10
   8  -8  -2   81.09   11.10
   8  -8  -2   86.09    3.90
   8  -8  -2   94.99    5.30
  -8   8   3    7.30    5.80
  -8   8   3    1.50    1.60
  -8   8   3    2.50    2.60
   8  -8  -3    2.30    2.30
   8  -8  -3    1.80    1.90
   8  -8  -3    2.90    4.60
   8  -8  -3    1.60    2.50
  -8   8   4   94.19    6.00
  -8   8   4   99.59   11.50
  -8   8   4   94.19    5.20
   8  -8  -4   95.19    5.50
   8  -8  -4   93.19   11.70
   8  -8  -4   98.89    6.10
   8  -8  -4   99.39    5.80
  -8   8   5   23.70    3.70
  -8   8   5   17.10    2.50
  -8   8   5   10.70    5.60
  -8   8   5   16.20    3.40
   8  -8  -5   18.20    3.30
   8  -8  -5   16.90    3.00
   8  -8  -5   20.60    3.00
   8  -8  -5   14.30    6.30
  -8   8   6   -0.10    2.30
  -8   8   6    0.80    1.60
  -8   8   6    1.00    2.20
  -8   8   6    2.60    4.70
   8  -8  -6    1.90    2.10
   8  -8  -6   -3.10    1.80
   8  -8  -6    5.10    4.80
   8  -8  -6    2.00    2.10
  -8   8   7    1.40    1.60
  -8   8   7    3.30    6.70
  -8   8   7   -2.30    2.10
  -8   8   7    1.50    2.60
   8  -8  -7    0.90    1.90
   8  -8  -7    8.80    5.50
   8  -8  -7   -0.30    1.90
   8  -8  -7    1.70    2.20
  -8   8   8   -1.00    2.30
  -8   8   8   -0.80    2.20
  -8   8   8   -2.30    1.50
   8  -8  -8   -1.80    1.70
   8  -8  -8   -0.50    2.10
   8  -8  -8    0.40    1.90
  -8   8   9    9.20    1.30
  -8   8   9    5.10    2.60
  -8   8   9    6.40    2.20
  -8   8   9    3.90    2.60
   8  -8  -9    6.80    2.20
   8  -8  -9    5.30    2.30
   8  -8  -9    7.60    2.50
  -8   8  10    9.50    2.90
  -8   8  10    5.40    2.50
  -8   8  10    8.50    1.30
  -8   8  10    5.10    2.10
   8  -8 -10   10.10    2.10
   8  -8 -10   13.40    2.60
   8  -8 -10   10.40    2.50
  -8   8  11   54.09    5.20
  -8   8  11   54.09    4.60
  -8   8  11   51.09    2.90
  -8   8  11   52.79    5.00
   8  -8 -11   56.49    4.20
   8  -8 -11   52.69    4.50
  -8   8  12    0.90    1.20
  -8   8  12   -1.00    2.30
  -8   8  12    3.30    2.30
  -8   8  12   -3.60    1.80
   8  -8 -12    0.10    1.70
   8  -8 -12   -0.10    1.90
  -8   8  13   15.20    3.20
  -8   8  13   12.10    2.80
  -8   8  13    8.60    3.00
  -8   8  13   14.70    2.00
   8  -8 -13   13.70    2.70
  -8   8  14   12.00    3.00
  -8   8  14   12.10    3.00
  -8   8  14   11.30    2.10
  -9   9 -11   26.00    3.60
  -9   9 -11   46.40    5.50
  -9   9 -11   25.70    4.30
  -9   9 -11   54.29   15.60
   9  -9  11   39.70    4.10
   9  -9  11   27.60   10.00
   9  -9  11   41.30    5.80
   9  -9  11   34.70    3.50
   9  -9  11   31.60    4.80
  -9   9 -10   71.89    6.90
  -9   9 -10   39.80   12.90
  -9   9 -10   82.09    5.40
   9  -9  10   75.79    7.10
   9  -9  10   71.99    6.10
   9  -9  10   73.19    7.00
   9  -9  10   41.80   10.80
   9  -9  10   71.49    4.50
  -9   9  -9   19.00    3.50
  -9   9  -9   10.80    3.30
  -9   9  -9    9.40    3.00
  -9   9  -9    5.10    9.30
   9  -9   9   11.20    2.50
   9  -9   9    8.30    3.60
   9  -9   9   14.40    6.50
   9  -9   9   13.10    2.20
   9  -9   9   16.10    6.00
  -9   9  -8    0.10    8.60
  -9   9  -8    0.90    1.80
  -9   9  -8    1.50    2.40
  -9   9  -8   -1.30    2.00
   9  -9   8    0.80    3.60
   9  -9   8    2.80    2.00
   9  -9   8   -2.50    5.60
   9  -9   8    0.40    1.30
   9  -9   8    0.20    2.90
  -9   9  -7    3.10    2.20
  -9   9  -7    2.30    1.70
  -9   9  -7    1.80    2.80
  -9   9  -7    7.40    7.90
   9  -9   7   -2.20    2.20
   9  -9   7    5.60    3.10
   9  -9   7    2.50    1.40
   9  -9   7   -0.10    1.70
   9  -9   7   -4.10    5.20
  -9   9  -6   15.80    3.00
  -9   9  -6   15.40    2.60
  -9   9  -6   17.20    3.60
  -9   9  -6    8.40    8.20
   9  -9   6   18.40    3.90
   9  -9   6    7.00    5.80
   9  -9   6   23.20    3.40
   9  -9   6   18.40    2.30
   9  -9   6   21.10    4.20
  -9   9  -5    1.70    6.90
  -9   9  -5    9.10    2.40
  -9   9  -5   15.90    3.80
   9  -9   5   10.60    3.50
   9  -9   5   10.60    2.40
   9  -9   5    8.60    3.20
   9  -9   5   12.50    1.90
   9  -9   5    1.20    5.40
  -9   9  -4   -3.00    9.10
  -9   9  -4   -0.20    2.20
  -9   9  -4    0.40    1.90
   9  -9   4   -1.60    1.10
   9  -9   4    1.90    2.60
   9  -9   4    1.50    2.60
   9  -9   4    6.10    5.20
   9  -9   4   -0.60    1.70
  -9   9  -3    3.70    1.80
  -9   9  -3   -1.80   10.20
  -9   9  -3    4.50    2.50
   9  -9   3   -1.40    2.40
   9  -9   3    0.20    1.90
   9  -9   3    3.50    1.50
   9  -9   3    3.30    2.80
   9  -9   3   -1.50    4.70
  -9   9  -2   -1.80    1.20
  -9   9  -2    2.80    2.50
  -9   9  -2   -4.00    5.00
   9  -9   2   -9.80    4.10
   9  -9   2    0.30    1.30
   9  -9   2   -2.50    1.50
   9  -9   2   -2.10    2.30
   9  -9   2   -2.60    2.20
  -9   9  -1   36.90    4.30
  -9   9  -1   35.30    8.40
  -9   9  -1   44.80    3.90
   9  -9   1   38.40    4.60
   9  -9   1   47.00    4.40
   9  -9   1   44.40    4.90
   9  -9   1   46.70    3.10
  -9   9   0   39.30    4.50
  -9   9   0   28.90    8.10
  -9   9   0   37.90    3.70
   9  -9   0   38.90    4.20
   9  -9   0   24.50    8.20
   9  -9   0   41.70    2.90
   9  -9   0   52.79    5.40
   9  -9   0   36.10    4.50
  -9   9   1    1.40    1.60
  -9   9   1   -1.20    2.20
  -9   9   1   14.10    6.50
   9  -9  -1   -8.90    4.50
   9  -9  -1    1.10    1.30
   9  -9  -1   -0.30    2.30
   9  -9  -1   -0.70    2.20
   9  -9  -1    1.00    1.90
  -9   9   2   52.09    4.30
  -9   9   2   44.30    5.10
  -9   9   2   46.90    9.50
   9  -9  -2   55.39    5.40
   9  -9  -2   57.69    4.60
   9  -9  -2   64.09   10.90
   9  -9  -2   48.70    5.00
  -9   9   3   76.39    5.00
  -9   9   3   72.59   16.30
  -9   9   3   79.69    5.90
   9  -9  -3   81.89    5.20
   9  -9  -3   65.49   11.40
   9  -9  -3   81.59    6.00
   9  -9  -3   73.59    5.60
  -9   9   4    0.70    2.50
  -9   9   4    1.50    1.70
   9  -9  -4    1.90    2.20
   9  -9  -4   12.30    6.00
   9  -9  -4   -0.60    2.10
   9  -9  -4    4.50    2.60
  -9   9   5   24.50    3.10
  -9   9   5   24.60    3.80
  -9   9   5   26.80    3.80
   9  -9  -5   31.50    4.00
   9  -9  -5   29.20    3.60
   9  -9  -5   29.50    3.80
  -9   9   6    1.50    1.80
  -9   9   6   -1.80    2.20
  -9   9   6    0.60    2.20
   9  -9  -6    2.40    2.20
   9  -9  -6    3.70    2.30
  -9   9   7   16.50    3.40
  -9   9   7   14.20    2.80
  -9   9   7   16.10    3.50
   9  -9  -7   17.20    3.90
   9  -9  -7   23.10    3.40
  -9   9   8    1.50    2.50
  -9   9   8    1.00    1.70
  -9   9   8    4.90    2.70
   9  -9  -8   -1.90    1.80
   9  -9  -8   -0.90    2.20
  -9   9   9    9.30    2.90
  -9   9   9   10.40    3.40
  -9   9   9    3.70    2.00
   9  -9  -9    4.80    2.40
   9  -9  -9   11.30    2.60
   9  -9  -9    9.40    2.70
  -9   9  10   32.80    4.40
  -9   9  10   31.30    3.90
  -9   9  10   24.00    3.90
   9  -9 -10   28.00    3.40
   9  -9 -10   27.40    3.40
   9  -9 -10   31.80    3.80
  -9   9  11   -0.20    2.60
  -9   9  11    1.90    3.40
  -9   9  11    3.00    2.90
   9  -9 -11    3.60    2.30
   9  -9 -11    1.90    2.10
  -9   9  12    2.90    2.50
  -9   9  12    4.40    2.40
  -9   9  12    6.70    2.70
   9  -9 -12    5.00    2.30
 -10  10  -8    2.40    2.00
 -10  10  -8   -1.20    2.50
 -10  10  -8   -2.40    1.80
  10 -10   8   -0.50    1.40
  10 -10   8   -3.40    7.60
  10 -10   8    1.10    2.00
  10 -10   8    8.30    3.70
 -10  10  -7   15.30    3.50
 -10  10  -7   12.70    2.70
 -10  10  -7   15.10    3.40
  10 -10   7    9.20    3.70
  10 -10   7   13.90    2.20
  10 -10   7   15.40    4.20
  10 -10   7   12.90    2.60
  10 -10   7    5.40    7.80
 -10  10  -6   -2.60    2.20
 -10  10  -6    0.30    1.80
  10 -10   6    4.10    2.50
  10 -10   6   -6.20    6.70
  10 -10   6   -0.20    3.00
  10 -10   6    2.80    1.50
  10 -10   6    2.10    3.40
 -10  10  -5    2.10    3.20
 -10  10  -5    2.00    1.80
  10 -10   5   -0.30    3.00
  10 -10   5   -3.10    2.80
  10 -10   5   -0.90    1.20
  10 -10   5    3.00    2.20
  10 -10   5  -10.30    7.20
 -10  10  -4    7.00    3.20
 -10  10  -4   23.40    3.40
  10 -10   4   18.40    6.00
  10 -10   4   10.70    2.60
  10 -10   4    8.60    8.30
  10 -10   4   13.90    3.80
  10 -10   4   14.00    2.10
 -10  10  -3    1.00    1.60
 -10  10  -3    0.60    2.70
  10 -10   3    0.20    2.90
  10 -10   3    0.50    1.30
  10 -10   3   -2.70    2.60
  10 -10   3   -2.40    8.40
  10 -10   3    0.70    1.80
 -10  10  -2    0.20    2.70
 -10  10  -2    0.00    1.90
  10 -10   2   -2.40    2.50
  10 -10   2   -3.00    2.60
  10 -10   2   -0.10    1.30
  10 -10   2   -1.10    1.90
 -10  10  -1    4.10    2.80
  10 -10   1    2.30    1.40
  10 -10   1    0.40    2.00
  10 -10   1    2.30    2.80
  10 -10   1    1.00    2.80
 -10  10   0    1.90    3.40
 -10  10   0    1.60    2.90
  10 -10   0    0.30    2.60
  10 -10   0    1.30    2.60
  10 -10   0   -0.70    1.90
 -10  10   1   11.00    3.40
 -10  10   1   12.00    4.20
  10 -10  -1   17.00    3.80
  10 -10  -1   10.00    2.70
  10 -10  -1   16.90    3.90
 -10  10   2    5.60    3.20
 -10  10   2   15.90    4.50
  10 -10  -2    8.30    2.50
  10 -10  -2    7.50    3.50
  10 -10  -2   12.50    3.30
 -10  10   3   55.19    7.70
 -10  10   3   32.30    4.40
  10 -10  -3   46.60    5.10
  10 -10  -3   51.59    5.50
  10 -10  -3   44.00    4.50
 -10  10   4   -1.00    2.40
 -10  10   4    5.70    3.20
  10 -10  -4    0.80    2.70
  10 -10  -4   -0.10    2.30
  10 -10  -4    0.10    2.00
 -10  10   5   37.00    4.80
 -10  10   5   46.10    4.60
 -10  10   5   47.30    5.50
  10 -10  -5   40.40    4.40
  10 -10  -5   56.49    5.20
  10 -10  -5   54.49    4.90
 -10  10   6    9.70    3.40
 -10  10   6   17.90    3.20
 -10  10   6   14.20    3.60
  10 -10  -6   12.00    3.10
  10 -10  -6   13.10    3.10
  10 -10  -6   13.10    3.10
 -10  10   7   54.89    7.90
 -10  10   7   49.60    4.60
 -10  10   7   52.29    5.80
  10 -10  -7   61.09    5.20
  10 -10  -7   62.49    5.20
  10 -10  -7   47.40    4.90
 -10  10   8   91.09    6.70
 -10  10   8   85.39    5.70
 -10  10   8   77.99    9.90
  10 -10  -8   88.29    5.90
  10 -10  -8   76.19    5.70
  10 -10  -8   82.79    5.90
  11 -10  -4   31.30    5.00
  11 -10  -4   33.40    4.00
  11 -10  -4   37.50    4.70
 -11  10   4   30.50    4.80
 -11  10   4   30.70    3.90
 -11  10   4   31.20    6.50
  11 -10  -3   11.70    2.90
  11 -10  -3   13.00    3.90
  11 -10  -3   13.40    3.70
 -11  10   3    6.30    2.30
 -11  10   3    7.90    3.10
  11 -10  -2   86.69    7.00
  11 -10  -2   92.39    6.10
  11 -10  -2   79.99    6.90
 -11  10   2   90.89    5.80
 -11  10   2   80.99    6.60
  11 -10  -1   13.90    3.10
  11 -10  -1   11.10    3.70
  11 -10  -1   12.50    4.00
 -11  10   1   11.70    2.40
 -11  10   1    6.20    3.20
  11 -10   0   -0.30    1.40
  11 -10   0   -4.40    2.40
  11 -10   0   -0.80    2.10
 -11  10   0    2.40    3.00
 -11  10   0   -1.60    1.50
  11 -10   1    9.90    3.60
  11 -10   1    6.70    2.70
  11 -10   1   14.30    3.80
  11 -10   1   13.50    2.10
 -11  10  -1    7.10    2.30
 -11  10  -1    4.60    3.10
  11 -10   2   31.50    3.90
  11 -10   2   56.59    9.80
  11 -10   2   36.10    4.90
  11 -10   2   37.20    3.20
 -11  10  -2   25.40    3.40
 -11  10  -2   29.10    4.40
  11 -10   3   30.40    5.20
  11 -10   3   29.10    4.90
  11 -10   3   25.70    2.70
 -11  10  -3   27.10    4.50
 -11  10  -3   22.90    3.20
  11 -10   4    3.30    3.30
  10  -9 -10   51.59    4.90
  10  -9 -10   43.90    4.60
 -10   9  10   40.20    4.70
 -10   9  10   31.30    3.90
 -10   9  10   34.70    4.00
  10  -9  -9    8.80    2.80
  10  -9  -9    1.60    2.80
  10  -9  -9    2.30    2.50
 -10   9   9    3.30    4.70
 -10   9   9    8.80    3.60
 -10   9   9    4.90    2.20
  10  -9  -8   26.60    3.80
  10  -9  -8   31.60    3.90
  10  -9  -8   32.00    3.90
 -10   9   8   31.50    4.20
 -10   9   8   31.10    3.80
 -10   9   8   28.10    4.10
  10  -9  -7   23.20    3.60
  10  -9  -7   26.90    3.70
  10  -9  -7   23.00    3.70
 -10   9   7   18.60    3.60
 -10   9   7   28.00    4.30
  10  -9  -6   65.79    5.50
  10  -9  -6   67.29    5.60
  10  -9  -6   68.19    5.50
 -10   9   6   68.29    6.00
 -10   9   6   69.79    5.90
 -10   9   6   61.99    5.00
  10  -9  -5    2.10    2.50
  10  -9  -5    5.00    2.70
  10  -9  -5    5.00    2.90
 -10   9   5    7.30    2.90
 -10   9   5    7.00    2.20
 -10   9   5    8.00    3.00
  10  -9  -4   47.10    4.80
  10  -9  -4   47.10    5.30
  10  -9  -4   46.60    4.90
 -10   9   4   45.40    4.20
 -10   9   4   36.60    4.70
 -10   9   4   33.30    4.30
  10  -9  -3    1.80    2.60
  10  -9  -3    1.60    2.60
  10  -9  -3    1.70    2.20
 -10   9   3    1.50    2.50
 -10   9   3    1.40    1.60
  10  -9  -2    7.10    1.60
  10  -9  -2    4.90    2.90
  10  -9  -2    6.90    2.50
  10  -9  -2    8.20    3.00
 -10   9   2    8.40    2.10
 -10   9   2   12.50    3.40
  10  -9  -1    2.80    2.50
  10  -9  -1    1.70    2.30
  10  -9  -1   -6.00    5.30
  10  -9  -1   -0.70    2.40
  10  -9  -1    2.50    1.40
 -10   9   1    1.10    2.60
 -10   9   1    6.00    2.30
  10  -9   0   19.10    3.70
  10  -9   0   26.20    2.90
  10  -9   0   39.30    8.90
  10  -9   0   23.40    3.30
  10  -9   0   25.00    4.50
 -10   9   0   19.70   10.80
 -10   9   0   21.30    2.90
 -10   9   0   29.40    4.30
  10  -9   1   46.20    5.20
  10  -9   1   50.09    3.40
  10  -9   1   49.00    4.70
  10  -9   1   41.00    5.50
  10  -9   1   52.39   10.80
 -10   9  -1   24.40    8.80
 -10   9  -1   40.40    4.80
 -10   9  -1   50.29    4.30
  10  -9   2    4.20    5.90
  10  -9   2    9.30    2.70
  10  -9   2    7.20    1.80
  10  -9   2    6.90    3.20
  10  -9   2    7.50    3.30
 -10   9  -2    0.70    6.90
 -10   9  -2    7.50    3.40
 -10   9  -2    8.90    2.20
  10  -9   3    9.40    6.80
  10  -9   3   15.70    2.90
  10  -9   3   23.90    4.50
  10  -9   3   15.50    3.70
  10  -9   3   17.70    2.30
 -10   9  -3   17.40    2.60
 -10   9  -3   19.40    8.10
 -10   9  -3   15.10    3.60
  10  -9   4    8.30    3.50
  10  -9   4    2.70    1.50
  10  -9   4    4.10    7.20
  10  -9   4    3.20    2.20
  10  -9   4    1.70    3.40
 -10   9  -4    1.30    2.80
 -10   9  -4   -4.50    7.90
 -10   9  -4    3.30    1.80
  10  -9   5    8.50    2.50
  10  -9   5    3.40    3.40
  10  -9   5    8.40    1.90
  10  -9   5   13.00    3.60
  10  -9   5   12.70    9.20
 -10   9  -5   20.40    9.20
 -10   9  -5   12.10    3.20
  10  -9   6   -0.20    2.80
  10  -9   6    5.90    1.80
  10  -9   6    2.10    2.10
  10  -9   6    2.60    3.60
 -10   9  -6   -0.10    2.10
 -10   9  -6    3.90    2.30
 -10   9  -6   -3.60    8.70
 -10   9  -6    8.70    2.80
  10  -9   7    4.50    2.30
  10  -9   7    6.20    3.00
  10  -9   7    4.00    1.60
  10  -9   7    6.20    3.20
 -10   9  -7    5.60    5.00
 -10   9  -7    3.90    1.90
 -10   9  -7   -1.30    8.50
 -10   9  -7    4.10    2.40
  10  -9   8    4.20    2.00
  10  -9   8   -1.50   11.50
  10  -9   8    2.20    3.30
  10  -9   8    4.50    2.90
  10  -9   8    0.10    1.40
 -10   9  -8    0.80    2.40
 -10   9  -8   -1.10    2.20
 -10   9  -8    0.30    1.80
 -10   9  -8   12.80   11.20
  10  -9   9    3.70    2.10
  10  -9   9   12.50   13.40
  10  -9   9   -0.60    3.20
  10  -9   9    6.40    3.30
  10  -9   9    2.50    1.70
 -10   9  -9    4.10    2.60
 -10   9  -9    3.20    3.10
 -10   9  -9    7.20   11.30
 -10   9  -9    2.80    2.00
   9  -8 -13   20.20    3.30
  -9   8  13   19.10    2.20
  -9   8  13   18.10    3.30
  -9   8  13   16.30    3.20
  -9   8  13   19.60    4.20
   9  -8 -12   -2.30    2.20
   9  -8 -12    4.00    2.40
  -9   8  12    4.30    2.50
  -9   8  12   -2.00    2.20
  -9   8  12   -0.70    1.10
  -9   8  12    1.40    4.00
   9  -8 -11    2.00    2.80
  -9   8  11    1.80    1.10
  -9   8  11    0.30    2.50
  -9   8  11   -1.80    1.60
  -9   8  11   -1.80    2.50
   9  -8 -10    8.90    2.20
  -9   8  10    6.10    2.30
  -9   8  10    5.50    2.60
  -9   8  10   10.10    3.30
  -9   8  10    6.20    1.30
   9  -8  -9    0.00    1.80
   9  -8  -9    0.00    3.80
   9  -8  -9    5.30    2.60
  -9   8   9    1.10    2.20
  -9   8   9    0.10    0.90
  -9   8   9   -1.70    2.00
  -9   8   9   -2.00    1.70
   9  -8  -8   26.00    3.50
   9  -8  -8   28.10    4.20
   9  -8  -8   30.40    3.70
  -9   8   8   27.90    3.60
  -9   8   8   23.90    3.50
  -9   8   8   28.50    3.80
   9  -8  -7   17.80    3.30
   9  -8  -7   17.20    3.10
   9  -8  -7   14.70    3.10
  -9   8   7   18.50    2.70
  -9   8   7   13.30    3.10
  -9   8   7   20.60    3.60
   9  -8  -6    5.60    2.50
   9  -8  -6   11.50    6.30
   9  -8  -6    4.50    2.30
   9  -8  -6    6.60    2.50
  -9   8   6    7.20    2.90
  -9   8   6    7.40    2.70
  -9   8   6   10.10    2.30
   9  -8  -5   -1.60    2.70
   9  -8  -5   -1.00    2.00
   9  -8  -5    3.40    5.10
   9  -8  -5    0.60    2.00
   9  -8  -5   -0.40    1.30
  -9   8   5   -1.00    2.20
  -9   8   5   -0.90    2.20
  -9   8   5    1.70    1.70
  -9   8   5    4.50    5.30
   9  -8  -4   -0.60    5.20
   9  -8  -4    0.20    1.30
   9  -8  -4   -0.80    2.40
   9  -8  -4   -2.80    2.10
   9  -8  -4    2.80    2.10
  -9   8   4   -2.30    5.30
  -9   8   4    1.20    2.50
  -9   8   4    0.30    1.40
   9  -8  -3   48.00    4.80
   9  -8  -3   44.40    5.00
   9  -8  -3   41.80    4.30
   9  -8  -3   34.20    8.90
   9  -8  -3   40.90    3.00
  -9   8   3   43.20    3.90
  -9   8   3   49.50    4.90
  -9   8   3   49.70    9.70
   9  -8  -2    5.70    2.60
   9  -8  -2    1.90    1.40
   9  -8  -2    3.60    2.50
   9  -8  -2   10.50    6.10
   9  -8  -2    1.40    2.00
  -9   8   2   -0.60    1.40
  -9   8   2    4.20    2.70
  -9   8   2    6.20    5.10
   9  -8  -1    4.80    2.20
   9  -8  -1   10.30    3.20
   9  -8  -1    4.00    2.50
   9  -8  -1    5.90    1.70
   9  -8  -1    5.50    5.20
  -9   8   1    5.20    1.80
  -9   8   1    7.50    2.90
   9  -8   0   18.20    2.20
   9  -8   0   19.40    3.20
   9  -8   0   13.60    3.10
   9  -8   0   10.80    5.90
   9  -8   0   18.40    3.60
  -9   8   0   17.10    3.50
  -9   8   0   12.40    2.30
  -9   8   0    8.60    6.30
   9  -8   1  135.29    5.40
   9  -8   1  118.99   13.70
   9  -8   1  136.79    7.50
   9  -8   1  142.29    6.80
   9  -8   1  130.69    7.80
  -9   8  -1  130.89    6.50
  -9   8  -1  132.19    7.30
  -9   8  -1  136.49   13.80
   9  -8   2    1.60    2.70
   9  -8   2   11.50    6.00
   9  -8   2    7.00    2.70
   9  -8   2   -0.30    1.90
   9  -8   2    0.10    1.40
  -9   8  -2    0.60    2.70
  -9   8  -2   -7.20    4.70
  -9   8  -2   -0.60    1.30
   9  -8   3    0.40    2.70
   9  -8   3   -0.60    1.90
   9  -8   3   -6.00    4.30
   9  -8   3    0.10    1.30
   9  -8   3    0.10    2.50
  -9   8  -3    0.30    1.70
  -9   8  -3    6.70    5.40
  -9   8  -3    1.20    2.20
   9  -8   4   14.20    6.90
   9  -8   4   13.30    3.40
   9  -8   4   20.20    2.90
   9  -8   4   16.70    2.20
   9  -8   4   13.10    3.70
  -9   8  -4   10.90    2.20
  -9   8  -4   17.50    7.20
  -9   8  -4   15.30    3.30
   9  -8   5    0.30    1.30
   9  -8   5    2.40    5.40
   9  -8   5    1.40    2.50
   9  -8   5   -0.90    1.80
   9  -8   5   -1.50    2.30
  -9   8  -5    0.00    1.80
  -9   8  -5    1.60    2.60
  -9   8  -5   -1.20    5.90
   9  -8   6   38.10    3.20
   9  -8   6   31.30    8.50
   9  -8   6   34.70    5.00
   9  -8   6   27.50    3.30
   9  -8   6   31.70    4.60
  -9   8  -6   25.10    3.90
  -9   8  -6   25.40    3.00
  -9   8  -6   16.60    8.20
  -9   8  -6   39.80    4.30
   9  -8   7   12.60    3.30
   9  -8   7   10.00    2.60
   9  -8   7    6.20    1.70
   9  -8   7    0.10    5.40
   9  -8   7    5.00    2.90
  -9   8  -7   10.50    2.60
  -9   8  -7   10.90    3.10
  -9   8  -7    5.90    7.80
  -9   8  -7    8.50    2.60
   9  -8   8    8.30    3.20
   9  -8   8   13.00    2.20
   9  -8   8   11.90    2.60
   9  -8   8    8.20    3.30
   9  -8   8    2.20    5.80
  -9   8  -8    7.70    3.20
  -9   8  -8    8.90    2.30
  -9   8  -8   -1.10    7.60
  -9   8  -8   12.90    3.10
   9  -8   9   35.90    4.90
   9  -8   9   52.79    4.40
   9  -8   9   50.59    3.80
   9  -8   9   30.50    8.70
   9  -8   9   46.80    5.50
  -9   8  -9   50.49    4.30
  -9   8  -9   50.69    5.40
  -9   8  -9   61.59   12.50
  -9   8  -9   41.90    4.70
   9  -8  10    3.60    1.60
   9  -8  10   -7.70    6.10
   9  -8  10    4.20    2.00
   9  -8  10    5.40    3.70
   9  -8  10   -1.70    2.80
  -9   8 -10    3.90    2.00
  -9   8 -10   -4.30    8.30
  -9   8 -10    4.20    2.50
  -9   8 -10    1.80    2.60
   9  -8  11   -4.80    6.50
   9  -8  11    3.30    1.60
   9  -8  11    4.60    3.30
   9  -8  11    2.60    2.10
   9  -8  11   -5.90    2.90
  -9   8 -11    4.10    3.00
  -9   8 -11    8.40   10.60
  -9   8 -11    1.80    2.50
  -9   8 -11    0.80    2.30
   9  -8  12   -2.20    2.80
   9  -8  12    0.30    1.50
   9  -8  12   -0.90    2.70
  -9   8 -12    3.70    3.70
  -9   8 -12   -3.20    2.20
  -9   8 -12   -0.40    2.00
   8  -7 -15    7.70    2.40
  -8   7  15    9.80    2.30
  -8   7  15    5.70    2.70
  -8   7  15    8.40    2.70
  -8   7  15   12.80    3.00
   8  -7 -14   74.89    5.10
  -8   7  14   68.99    5.60
  -8   7  14   67.49    4.40
  -8   7  14   71.99    7.90
  -8   7  14   73.49    5.50
   8  -7 -13   65.79    5.10
  -8   7  13   70.79    5.40
  -8   7  13   72.39    5.70
  -8   7  13   67.69    5.30
  -8   7  13   76.59    4.30
   8  -7 -12   -0.30    2.10
   8  -7 -12   -1.70    1.80
  -8   7  12   -0.40    2.10
  -8   7  12   -0.80    1.80
  -8   7  12   -1.00    2.10
  -8   7  12    0.50    1.40
   8  -7 -11    0.50    1.50
   8  -7 -11   -2.40    1.80
   8  -7 -11   -0.60    2.00
  -8   7  11    0.50    1.20
  -8   7  11    2.40    2.40
  -8   7  11    2.60    2.50
  -8   7  11    0.80    1.80
   8  -7 -10   -1.10    2.10
   8  -7 -10    1.00    2.00
   8  -7 -10    2.40    1.60
  -8   7  10    1.60    2.20
  -8   7  10    2.40    2.40
  -8   7  10    4.70    2.30
  -8   7  10    0.70    1.20
   8  -7  -9   -0.20    1.70
   8  -7  -9   -0.20    2.10
   8  -7  -9    4.00    4.50
  -8   7   9    3.30    2.10
  -8   7   9   -3.30    2.00
  -8   7   9   -2.00    2.00
  -8   7   9    0.80    1.00
   8  -7  -8    3.00    2.00
   8  -7  -8   -0.90    2.00
   8  -7  -8   -2.20    4.30
  -8   7   8    2.40    2.20
  -8   7   8    4.20    1.20
  -8   7   8    1.70    1.90
  -8   7   8   -2.60    2.10
  -8   7   8    6.70    5.20
   8  -7  -7   -0.20    2.00
   8  -7  -7    1.50    4.70
   8  -7  -7   -0.80    2.00
  -8   7   7   -2.80    4.00
  -8   7   7    0.50    2.50
  -8   7   7    0.30    1.90
  -8   7   7   -1.90    2.10
  -8   7   7    0.00    0.90
   8  -7  -6   18.10    2.10
   8  -7  -6   14.20    6.40
   8  -7  -6   18.80    3.00
   8  -7  -6   16.80    3.00
  -8   7   6   17.90    6.50
  -8   7   6   16.80    2.60
  -8   7   6   22.50    3.30
  -8   7   6   24.30    3.20
  -8   7   6   20.00    1.80
   8  -7  -5  126.89    5.10
   8  -7  -5  126.89    6.70
   8  -7  -5  123.59    6.40
   8  -7  -5  126.99   13.10
  -8   7   5  122.49    6.10
  -8   7   5  130.29    7.00
  -8   7   5  137.69    6.90
  -8   7   5  125.39   12.70
   8  -7  -4    0.20    1.40
   8  -7  -4    4.00    2.10
   8  -7  -4    1.90    2.20
   8  -7  -4    2.00    2.40
   8  -7  -4   -1.20    4.70
  -8   7   4    7.90    2.80
  -8   7   4    3.40    4.20
  -8   7   4    0.90    1.60
   8  -7  -3   49.80    3.10
   8  -7  -3   55.39    9.70
   8  -7  -3   41.80    4.70
   8  -7  -3   37.70    3.90
   8  -7  -3   43.40    4.10
  -8   7   3   53.09    5.10
  -8   7   3   49.40    3.90
  -8   7   3   51.59    9.40
   8  -7  -2   52.69    3.30
   8  -7  -2   53.99    4.30
   8  -7  -2   62.19    5.00
   8  -7  -2   50.39    9.40
   8  -7  -2   58.89    5.20
  -8   7   2   61.89    4.10
  -8   7   2   54.39    9.30
  -8   7   2   54.69    6.00
   8  -7  -1  371.26   13.20
   8  -7  -1  380.46   13.70
   8  -7  -1  392.16   11.30
   8  -7  -1  407.36   12.80
   8  -7  -1  396.96   22.50
  -8   7   1  376.66   14.50
  -8   7   1  382.56   12.60
  -8   7   1  394.16   22.10
   8  -7   0    1.20    2.00
   8  -7   0   10.10    5.70
   8  -7   0   12.70    3.40
  -8   7   0    6.80    4.40
  -8   7   0    9.40    3.00
   8  -7   1   91.19    6.40
   8  -7   1   99.39   11.80
   8  -7   1  103.59    4.40
   8  -7   1   95.99    6.90
   8  -7   1  100.09    5.40
  -8   7  -1   86.09   10.80
  -8   7  -1   92.49    5.90
  -8   7  -1   94.59    5.10
   8  -7   2   19.50    7.30
   8  -7   2   22.50    3.70
   8  -7   2   26.90    3.50
   8  -7   2   19.60    2.20
  -8   7  -2   18.10    2.40
  -8   7  -2   22.30    3.40
  -8   7  -2   21.50    6.60
   8  -7   3  134.39   13.40
   8  -7   3  144.89    5.50
   8  -7   3  135.99    7.30
   8  -7   3  150.58    6.60
   8  -7   3  135.39    7.80
  -8   7  -3  144.09   13.40
  -8   7  -3  133.49    6.30
  -8   7  -3  137.59    7.20
   8  -7   4   59.69    5.30
   8  -7   4   54.79    4.20
   8  -7   4   54.19    3.40
   8  -7   4   59.69    5.70
   8  -7   4   49.90    9.30
  -8   7  -4   55.89    4.00
  -8   7  -4   50.69    4.90
  -8   7  -4   50.29    9.40
   8  -7   5   69.89   11.30
   8  -7   5   83.89    5.00
   8  -7   5   76.89    6.30
   8  -7   5   78.09    4.10
   8  -7   5   72.89    5.90
  -8   7  -5   82.99    5.80
  -8   7  -5   81.29    4.80
  -8   7  -5   72.39   11.20
   8  -7   6  297.47   10.70
   8  -7   6  293.07    9.60
   8  -7   6  283.17   11.70
   8  -7   6  292.47   19.70
   8  -7   6  290.17   12.20
  -8   7  -6  294.77   10.50
  -8   7  -6  287.07   11.00
  -8   7  -6  301.27   11.50
  -8   7  -6  339.07   21.50
   8  -7   7   20.40    3.90
   8  -7   7   19.10    2.60
   8  -7   7   19.10    2.40
   8  -7   7   20.00    4.10
   8  -7   7   28.50    7.20
  -8   7  -7   20.30    3.30
  -8   7  -7   20.00    3.40
  -8   7  -7   31.30    8.60
  -8   7  -7   15.50    2.60
   8  -7   8   10.50    3.20
   8  -7   8    7.50    2.20
   8  -7   8    8.40    3.40
   8  -7   8    2.70    4.70
  -8   7  -8    7.80    2.30
  -8   7  -8    5.00    2.30
  -8   7  -8    8.20    6.60
  -8   7  -8   13.10    3.30
   8  -7   9   46.70    5.30
   8  -7   9   29.10    8.00
   8  -7   9   45.90    4.00
   8  -7   9   44.70    5.00
  -8   7  -9   50.09    4.50
  -8   7  -9   42.30    3.90
  -8   7  -9   58.19    5.50
  -8   7  -9   40.40   10.40
   8  -7  10  -10.50    4.40
   8  -7  10    1.00    2.50
   8  -7  10    0.90    1.60
   8  -7  10   -0.20    2.60
  -8   7 -10    2.30    1.70
  -8   7 -10    1.40    2.40
  -8   7 -10   -1.20    6.20
  -8   7 -10    1.70    2.00
   8  -7  11   34.00    3.70
   8  -7  11   29.30    4.50
   8  -7  11   30.20    4.50
   8  -7  11   28.90    8.40
  -8   7 -11   38.90   11.20
  -8   7 -11   25.60    3.10
  -8   7 -11   35.10    4.20
  -8   7 -11   28.90    4.30
   8  -7  12   12.60    2.50
   8  -7  12   18.30    7.10
   8  -7  12   10.90    3.60
   8  -7  12    7.50    3.10
  -8   7 -12   14.00    3.30
  -8   7 -12   -9.20    8.20
  -8   7 -12    9.70    2.50
  -8   7 -12   11.40    3.10
   8  -7  13   17.80    2.90
   8  -7  13   25.00    7.80
   8  -7  13   16.60    6.40
   8  -7  13   18.40    4.00
  -8   7 -13   10.30   10.00
  -8   7 -13   19.40    3.70
  -8   7 -13   22.10    3.20
  -8   7 -13   23.30    3.40
   8  -7  14   98.79    6.00
   8  -7  14   90.69    8.00
   8  -7  14   87.19    7.10
  -8   7 -14   90.09    9.80
  -8   7 -14   90.79    6.70
  -8   7 -14   95.89    5.90
  -7   6  17    3.80    2.50
  -7   6  17    4.20    2.30
  -7   6  17    4.30    2.10
  -7   6  17    3.20    2.30
   7  -6 -16    5.10    2.10
  -7   6  16    4.10    2.80
  -7   6  16   10.20    3.10
  -7   6  16    5.90    2.30
  -7   6  16    7.70    2.50
   7  -6 -15    7.40    2.20
   7  -6 -15    5.40    2.20
  -7   6  15    1.90    2.00
  -7   6  15    3.50    2.10
  -7   6  15    2.60    2.50
  -7   6  15    2.50    2.20
   7  -6 -14   13.70    2.60
   7  -6 -14    8.90    2.50
  -7   6  14   13.80    2.90
  -7   6  14   10.80    6.40
  -7   6  14   10.00    2.60
  -7   6  14    9.00    2.40
  -7   6  14   13.60    2.80
   7  -6 -13   58.59    4.50
   7  -6 -13   63.29    4.80
  -7   6  13   59.59    4.80
  -7   6  13   88.59   10.80
  -7   6  13   61.69    4.30
  -7   6  13   69.69    5.10
  -7   6  13   59.79    5.10
   7  -6 -12   69.29    5.00
   7  -6 -12   77.29    4.90
  -7   6  12   76.49    5.50
  -7   6  12   65.99    4.30
  -7   6  12   64.99    5.10
  -7   6  12   75.29    5.10
   7  -6 -11    4.40    4.00
   7  -6 -11   -0.10    1.90
   7  -6 -11   -1.20    2.00
  -7   6  11    0.40    2.10
  -7   6  11    1.30    2.00
  -7   6  11    0.90    2.10
  -7   6  11   -1.40    1.40
   7  -6 -10  320.77    9.90
   7  -6 -10  314.47   11.10
   7  -6 -10  313.47   10.80
   7  -6 -10  349.47   20.00
  -7   6  10  306.47   11.10
  -7   6  10  317.27   11.60
  -7   6  10  308.97   11.20
  -7   6  10  308.67    9.90
  -7   6  10  314.37   20.20
   7  -6  -9   21.20    3.00
   7  -6  -9   18.40    3.10
   7  -6  -9   17.60    2.40
  -7   6   9   13.20    3.30
  -7   6   9   20.30    7.20
  -7   6   9   17.60    2.80
  -7   6   9   18.30    2.10
  -7   6   9   22.10    3.60
   7  -6  -8   26.60    3.00
   7  -6  -8   26.00    3.40
   7  -6  -8   30.00    3.40
   7  -6  -8   30.10    6.90
  -7   6   8   26.10    2.40
  -7   6   8   26.90    6.20
  -7   6   8   21.70    3.10
  -7   6   8   22.30    2.90
  -7   6   8   26.10    7.00
   7  -6  -7   12.60    2.40
   7  -6  -7    7.80    2.40
   7  -6  -7    7.70    2.40
   7  -6  -7    7.90    5.00
  -7   6   7   13.90    5.70
  -7   6   7   13.00    2.80
  -7   6   7   11.70    1.60
  -7   6   7    8.30    2.80
   7  -6  -6    6.30    2.40
   7  -6  -6    8.70    2.50
   7  -6  -6    2.20    4.40
   7  -6  -6    6.10    2.20
   7  -6  -6    9.10    1.80
  -7   6   6    2.60    4.50
  -7   6   6    7.30    2.10
  -7   6   6    8.60    1.30
  -7   6   6    9.30    2.50
  -7   6   6   10.00    2.70
   7  -6  -5   16.40    2.80
   7  -6  -5   14.10    2.00
   7  -6  -5   11.60    2.60
   7  -6  -5    7.30    4.60
   7  -6  -5   13.50    2.50
  -7   6   5   17.10    2.40
  -7   6   5   14.60    1.60
  -7   6   5   14.20    5.80
  -7   6   5   14.00    2.90
  -7   6   5   13.00    2.50
   7  -6  -4   47.10    3.90
   7  -6  -4   43.10    8.20
   7  -6  -4   41.20    4.00
  -7   6   4   38.70    3.30
  -7   6   4   31.50    3.50
  -7   6   4   46.30    8.20
   7  -6  -3  192.88   14.60
   7  -6  -3  190.38    7.50
   7  -6  -3  183.98    7.90
  -7   6   3  195.38    7.40
  -7   6   3  200.48    7.90
  -7   6   3  180.08   13.70
   7  -6  -2   19.60    5.90
   7  -6  -2   34.10    3.90
   7  -6  -2   16.90    2.60
   7  -6  -2   24.40    2.50
  -7   6   2   25.70    6.20
  -7   6   2   17.30    2.30
  -7   6   2   18.90    2.90
   7  -6  -1    9.40    1.60
   7  -6  -1    9.00    2.20
   7  -6  -1    9.10    2.30
   7  -6  -1   11.50    5.30
   7  -6  -1    8.50    2.60
  -7   6   1    9.50    1.80
  -7   6   1   10.60    2.50
  -7   6   1    3.00    3.10
   7  -6   0  116.39    6.30
   7  -6   0  106.89    5.80
   7  -6   0  113.79    4.40
   7  -6   0  116.39    5.40
   7  -6   0  107.39   11.30
  -7   6   0  111.49    5.20
  -7   6   0  108.09    5.80
  -7   6   0  118.19   10.80
   7  -6   1    3.80    1.90
   7  -6   1   10.40    2.70
   7  -6   1    7.10    1.40
   7  -6   1   11.00    2.60
  -7   6  -1    5.30    1.50
  -7   6  -1    7.70    2.30
  -7   6  -1    3.10    3.50
   7  -6   2   40.80    4.30
   7  -6   2   29.10    2.40
   7  -6   2   29.30    3.50
   7  -6   2   31.50    7.00
   7  -6   2   32.70    3.20
  -7   6  -2   25.10    3.10
  -7   6  -2   20.90    5.80
  -7   6  -2   26.50    2.80
   7  -6   3    0.80    2.00
   7  -6   3    5.80    4.40
   7  -6   3    1.60    1.20
   7  -6   3    1.40    2.00
   7  -6   3    2.40    1.60
  -7   6  -3   -1.20    1.80
  -7   6  -3    1.80    1.60
   7  -6   4    0.70    3.70
   7  -6   4    7.90    1.50
   7  -6   4    5.80    2.70
   7  -6   4    7.80    1.80
   7  -6   4    2.90    2.10
  -7   6  -4    6.00    1.50
  -7   6  -4    7.20    4.60
  -7   6  -4    3.50    2.20
   7  -6   5  185.28    6.50
   7  -6   5  165.18   13.80
   7  -6   5  181.78    7.20
   7  -6   5  170.68    9.30
  -7   6  -5  190.18   14.60
  -7   6  -5  190.58    8.10
  -7   6  -5  175.28    9.40
   7  -6   6   35.50    3.30
   7  -6   6   42.60    4.90
   7  -6   6   35.20    7.70
   7  -6   6   42.20    4.50
  -7   6  -6   35.50    3.90
  -7   6  -6   43.80    3.90
  -7   6  -6   42.60    3.50
  -7   6  -6   34.30    7.70
   7  -6   7  163.18    6.90
   7  -6   7  153.28    8.20
   7  -6   7  148.99    8.00
   7  -6   7  151.98   13.50
  -7   6  -7  146.39   13.60
  -7   6  -7  166.78    7.20
  -7   6  -7  163.88    6.80
   7  -6   8   30.60    4.10
   7  -6   8   35.40    3.40
   7  -6   8   32.60    4.70
   7  -6   8   15.50    6.10
  -7   6  -8   31.50    3.10
  -7   6  -8   20.90    3.40
  -7   6  -8   33.70    3.80
  -7   6  -8   39.10    8.70
   7  -6   9   -2.30    4.10
   7  -6   9   -0.20    2.20
   7  -6   9    1.40    1.50
   7  -6   9    0.40    2.50
  -7   6  -9    0.90    1.50
  -7   6  -9   -0.30    1.90
  -7   6  -9    8.70    5.90
  -7   6  -9    2.70    2.90
   7  -6  10   43.00    9.50
   7  -6  10   35.00    3.80
   7  -6  10   28.80    4.30
   7  -6  10   29.50    4.10
  -7   6 -10   13.50    7.30
  -7   6 -10   34.30    4.40
  -7   6 -10   28.40    3.30
  -7   6 -10   23.10    2.80
   7  -6  11    0.10    2.30
   7  -6  11   -3.10    4.20
   7  -6  11    1.70    2.40
   7  -6  11    2.20    1.60
  -7   6 -11   -4.20    5.80
  -7   6 -11    0.10    1.50
  -7   6 -11    4.30    2.60
  -7   6 -11    1.70    2.00
   7  -6  12    5.60    2.20
   7  -6  12    2.90    2.70
   7  -6  12    3.90    2.80
   7  -6  12    8.50    5.90
  -7   6 -12    8.30    3.10
  -7   6 -12   -4.50    6.30
  -7   6 -12    6.60    2.00
  -7   6 -12    3.60    2.40
   7  -6  13   21.70    7.20
   7  -6  13   29.50    4.20
   7  -6  13   26.80    3.50
   7  -6  13   27.20    4.50
  -7   6 -13   24.20    3.60
  -7   6 -13   23.70    8.80
  -7   6 -13   22.70    3.20
  -7   6 -13   26.60    3.90
   7  -6  14   41.50    5.70
   7  -6  14   46.10    4.10
   7  -6  14   34.60    9.30
   7  -6  14   52.89    6.30
  -7   6 -14   39.30    4.10
  -7   6 -14   38.50    4.60
  -7   6 -14   36.50    4.40
  -7   6 -14   67.89   13.80
   7  -6  15   28.30    4.30
   7  -6  15   33.30    5.00
   7  -6  15   24.40    3.40
  -7   6 -15   31.90    3.80
  -7   6 -15   28.00    4.00
  -7   6 -15    6.00   10.30
  -7   6 -15   30.10    4.10
   7  -6  16  111.89    8.30
   7  -6  16  100.29    6.10
   7  -6  16   97.49   11.20
  -7   6 -16  106.09    7.20
  -7   6 -16   99.69    6.90
  -7   6 -16  116.79    6.30
  -6   5  18   51.59    6.50
  -6   5  18   55.49    5.20
  -6   5  18   51.09    4.70
  -6   5  18   59.39    5.30
   6  -5 -17   -1.00    1.80
  -6   5  17    0.70    2.20
  -6   5  17    1.50    2.30
  -6   5  17    3.40    2.70
  -6   5  17   -2.30    1.60
   6  -5 -16   15.20    2.90
   6  -5 -16   17.00    2.50
  -6   5  16   12.90    2.90
  -6   5  16   17.80    2.90
  -6   5  16   14.30    3.00
  -6   5  16   15.20    3.10
   6  -5 -15    1.90    1.90
   6  -5 -15   -1.60    1.70
  -6   5  15    1.70    2.10
  -6   5  15   -0.60    1.80
  -6   5  15    2.20    2.00
  -6   5  15   -4.20    4.90
  -6   5  15    0.10    2.10
   6  -5 -14   10.80    2.40
   6  -5 -14   15.10    2.90
  -6   5  14   13.20    2.80
  -6   5  14   10.20    2.50
  -6   5  14   14.50    2.90
  -6   5  14   11.00    2.70
  -6   5  14    9.70    5.50
   6  -5 -13   41.60    4.20
   6  -5 -13   35.80    3.80
  -6   5  13   37.60    4.10
  -6   5  13   40.60    4.00
  -6   5  13   39.80    4.20
  -6   5  13   46.50    8.80
  -6   5  13   36.20    3.70
   6  -5 -12   52.09    4.20
   6  -5 -12   54.59    4.60
  -6   5  12   53.39    9.30
  -6   5  12   55.89    4.20
  -6   5  12   58.09   10.10
  -6   5  12   52.99    4.60
  -6   5  12   55.99    4.60
   6  -5 -11   54.29    4.30
   6  -5 -11   58.59    4.60
  -6   5  11   67.69    4.80
  -6   5  11   53.09    4.50
  -6   5  11   54.49    4.00
  -6   5  11   56.19    9.60
  -6   5  11   53.79    4.40
   6  -5 -10  940.61   26.50
   6  -5 -10  936.61   36.30
   6  -5 -10  947.91   26.10
  -6   5  10  958.70   28.40
  -6   5  10  947.31   37.30
  -6   5  10  975.50   25.80
  -6   5  10  955.60   26.50
   6  -5  -9   15.00    5.40
   6  -5  -9   17.40    2.20
   6  -5  -9   21.90    2.80
   6  -5  -9   12.60    2.80
  -6   5   9   20.20    2.30
  -6   5   9   18.30    3.00
  -6   5   9   16.80    2.70
  -6   5   9   17.90    2.90
  -6   5   9   20.10    6.30
   6  -5  -8    5.10    1.70
   6  -5  -8    5.00    2.20
   6  -5  -8    4.50    3.90
   6  -5  -8    1.70    1.90
  -6   5   8    9.40    5.00
  -6   5   8    4.20    2.10
  -6   5   8    4.90    2.00
  -6   5   8    5.00    2.30
  -6   5   8    6.30    1.60
   6  -5  -7  147.19    5.90
   6  -5  -7  155.98    6.40
   6  -5  -7  156.48    6.60
   6  -5  -7  131.59   11.50
  -6   5   7  130.29   11.70
  -6   5   7  161.38    6.70
  -6   5   7  150.48    5.40
  -6   5   7  160.18    6.80
  -6   5   7  150.48    6.40
   6  -5  -6    3.10    1.90
   6  -5  -6    3.40    1.90
   6  -5  -6    0.30    1.60
   6  -5  -6    3.90    1.50
   6  -5  -6    5.10    3.90
  -6   5   6    8.60    4.20
  -6   5   6    2.40    2.10
  -6   5   6    4.60    1.20
  -6   5   6    1.50    2.00
  -6   5   6    1.70    1.70
   6  -5  -5   13.10    2.40
   6  -5  -5   14.10    4.90
   6  -5  -5    9.30    2.10
   6  -5  -5    6.30    1.80
   6  -5  -5   11.30    2.30
  -6   5   5    7.80    1.70
  -6   5   5    7.90    4.10
  -6   5   5    8.50    1.30
  -6   5   5    6.60    2.10
  -6   5   5    8.80    2.20
   6  -5  -4  340.07   18.10
   6  -5  -4  340.17   11.00
   6  -5  -4  331.07    9.90
   6  -5  -4  349.37   10.90
   6  -5  -4  348.97   11.00
  -6   5   4  339.37    9.50
  -6   5   4  346.57   11.10
  -6   5   4  336.67   10.80
  -6   5   4  345.47   17.90
   6  -5  -3  170.08   14.10
   6  -5  -3  170.58    5.60
   6  -5  -3  161.48    6.80
   6  -5  -3  161.28    6.30
   6  -5  -3  166.38    6.70
  -6   5   3  161.98    5.20
  -6   5   3  167.18   12.20
  -6   5   3  165.08    6.30
  -6   5   3  169.18    6.70
   6  -5  -2   57.29    3.00
   6  -5  -2   59.09    3.70
   6  -5  -2   62.19    4.10
   6  -5  -2   61.49    4.20
   6  -5  -2   54.69    8.30
  -6   5   2   54.79    9.00
  -6   5   2   60.59    3.50
  -6   5   2   56.79    4.00
   6  -5  -1   66.89    3.80
   6  -5  -1   65.39    8.20
   6  -5  -1   66.19    3.10
   6  -5  -1   62.69    4.40
  -6   5   1   66.69    4.20
  -6   5   1   78.99    8.00
  -6   5   1   71.09    3.70
   6  -5   0    4.10    1.50
   6  -5   0    4.80    1.80
   6  -5   0    3.70    1.10
   6  -5   0    6.50    2.10
   6  -5   0    1.40    3.00
  -6   5   0    6.70    3.30
  -6   5   0    3.40    1.30
  -6   5   0    3.60    1.70
   6  -5   1  387.66   12.60
   6  -5   1  382.36   19.10
   6  -5   1  380.56   10.80
   6  -5   1  392.16   11.70
   6  -5   1  381.26   12.20
  -6   5  -1  371.56   11.60
  -6   5  -1  370.56   18.70
  -6   5  -1  379.26   12.10
   6  -5   2    8.30    2.00
   6  -5   2   14.80    2.10
   6  -5   2   11.70    1.40
   6  -5   2   15.20    2.90
   6  -5   2   16.10    4.80
  -6   5  -2   17.50    2.60
  -6   5  -2   11.50    1.90
  -6   5  -2    9.90    4.00
   6  -5   3   28.70    5.80
   6  -5   3   35.40    3.80
   6  -5   3   33.30    2.30
   6  -5   3   32.20    2.70
   6  -5   3   25.30    3.00
  -6   5  -3   30.30    2.60
  -6   5  -3   37.10    6.80
  -6   5  -3   32.80    3.50
   6  -5   4  183.68    8.00
   6  -5   4  183.68    6.20
   6  -5   4  201.18   13.40
   6  -5   4  175.48    7.50
   6  -5   4  193.98    6.90
  -6   5  -4  183.98    6.70
  -6   5  -4  183.28    7.50
  -6   5  -4  170.68   12.50
   6  -5   5   69.49    5.00
   6  -5   5   74.69    4.00
   6  -5   5   61.59    8.40
   6  -5   5   69.89    4.80
  -6   5  -5   72.69    4.80
  -6   5  -5   71.19    3.80
  -6   5  -5   70.49    8.40
   6  -5   6   27.10    2.70
   6  -5   6   20.40    3.00
   6  -5   6   32.60    7.10
   6  -5   6   31.80    3.80
  -6   5  -6   23.60    3.30
  -6   5  -6   28.70    3.10
  -6   5  -6   24.10    2.50
  -6   5  -6   30.20    6.70
   6  -5   7  120.39    6.70
   6  -5   7  124.09    5.50
   6  -5   7  117.89    6.40
   6  -5   7  125.49   11.30
  -6   5  -7  124.29    6.30
  -6   5  -7  114.49    5.30
  -6   5  -7  120.29   11.50
  -6   5  -7  120.29    5.80
   6  -5   8   15.50    3.00
   6  -5   8   18.70    5.80
   6  -5   8   15.80    3.40
   6  -5   8   19.30    2.70
  -6   5  -8   12.40    2.00
  -6   5  -8   14.50    2.20
  -6   5  -8   12.40    2.80
  -6   5  -8   18.70    6.10
   6  -5   9  106.39    5.20
   6  -5   9  102.09    6.40
   6  -5   9   85.89   10.40
   6  -5   9   91.39    9.90
  -6   5  -9  103.59    5.10
  -6   5  -9  106.19   11.90
  -6   5  -9   96.49    6.10
  -6   5  -9  105.99    5.50
   6  -5  10   72.99    4.30
   6  -5  10   72.09    5.80
   6  -5  10   63.89    5.70
   6  -5  10   49.60    8.60
  -6   5 -10   73.59   11.80
  -6   5 -10   69.89    5.40
  -6   5 -10   64.99    5.90
  -6   5 -10   66.69    5.00
   6  -5  11   77.39   10.80
   6  -5  11   90.49    6.30
   6  -5  11   96.89    6.60
   6  -5  11   90.19    5.00
  -6   5 -11   79.59    7.10
  -6   5 -11   96.79   12.40
  -6   5 -11   86.69    4.90
  -6   5 -11   93.69    5.50
   6  -5  12    5.00    4.90
   6  -5  12   -0.10    2.40
   6  -5  12    0.20    1.40
   6  -5  12    0.30    2.40
  -6   5 -12   -2.10    1.40
  -6   5 -12   -4.60    2.00
  -6   5 -12   -1.90    1.60
  -6   5 -12   -1.40    5.50
   6  -5  13  282.37   12.00
   6  -5  13  321.37   10.90
   6  -5  13  279.37   19.90
   6  -5  13  296.87   12.40
  -6   5 -13  282.27   11.10
  -6   5 -13  331.87   23.20
  -6   5 -13  303.47   10.60
  -6   5 -13  307.47   11.60
   6  -5  14   -2.40    2.10
   6  -5  14   -0.90    4.70
   6  -5  14   -1.10    1.30
   6  -5  14   -0.10    2.40
  -6   5 -14   -0.70    1.60
  -6   5 -14    8.80    7.20
  -6   5 -14    1.70    2.60
  -6   5 -14   -0.30    2.00
   6  -5  15    1.80    2.50
   6  -5  15    1.90    2.60
   6  -5  15    1.10    1.50
  -6   5 -15    1.80    1.70
  -6   5 -15   -0.60    2.50
  -6   5 -15   -7.50    7.90
  -6   5 -15    3.30    2.40
   6  -5  16    5.10    2.80
   6  -5  16    8.10    4.00
   6  -5  16    0.70    6.20
   6  -5  16   13.60    2.40
  -6   5 -16    9.30    2.70
  -6   5 -16    8.90    2.90
  -6   5 -16   13.10    2.70
  -6   5 -16   25.70   10.30
   6  -5  17   16.70    4.50
   6  -5  17    3.80    2.50
  -6   5 -17    9.30    4.90
  -6   5 -17    8.60    3.30
  -6   5 -17    9.10    2.30
   6  -5  18  119.89    6.60
   6  -5  18  128.49   11.00
   6  -5  18  105.49    7.40
  -6   5 -18  118.69    6.30
  -6   5 -18  113.09    7.10
  -6   5 -18  113.59    7.30
   5  -4 -19    4.70    2.60
  -5   4  19   -0.60    1.80
  -5   4  19    0.70    2.00
  -5   4  19    0.80    2.60
   5  -4 -18    1.00    3.00
  -5   4  18   -2.20    2.10
  -5   4  18    1.80    2.00
  -5   4  18    2.10    2.60
  -5   4  18    1.60    2.20
   5  -4 -17  149.09    6.70
   5  -4 -17  144.59    8.70
   5  -4 -17  164.48    6.50
  -5   4  17  146.79    7.80
  -5   4  17  144.59   15.70
  -5   4  17  157.08    8.10
  -5   4  17  153.88    7.20
  -5   4  17  155.18    8.00
   5  -4 -16    1.00    1.80
   5  -4 -16    0.30    2.60
   5  -4 -16   -0.50    1.90
  -5   4  16   -0.10    1.50
  -5   4  16    3.10    2.50
  -5   4  16    1.40    2.30
  -5   4  16    0.30    1.60
   5  -4 -15    4.90    2.10
   5  -4 -15    3.00    2.00
  -5   4  15    6.60    2.10
  -5   4  15    7.80    2.80
  -5   4  15    5.00    5.10
  -5   4  15    1.40    1.70
  -5   4  15    5.70    2.80
   5  -4 -14   35.90    3.70
   5  -4 -14   44.40    4.10
  -5   4  14   41.30    4.40
  -5   4  14   41.20    3.90
  -5   4  14   42.20    4.50
  -5   4  14   46.10    4.40
  -5   4  14   38.30    8.40
   5  -4 -13  154.08    6.50
   5  -4 -13  163.48    7.00
  -5   4  13  154.88    7.30
  -5   4  13  139.19   13.50
  -5   4  13  170.18   13.80
  -5   4  13  155.68    6.80
  -5   4  13  159.48    7.30
  -5   4  13  161.08    7.20
   5  -4 -12  394.86   12.80
   5  -4 -12  408.76   12.30
  -5   4  12  401.46   12.70
  -5   4  12  389.46   21.10
  -5   4  12  399.16   12.80
  -5   4  12  392.36   13.40
  -5   4  12  381.56   13.00
   5  -4 -11   15.70    2.80
   5  -4 -11    7.50    2.20
  -5   4  11   12.00    2.30
  -5   4  11   18.90    5.40
  -5   4  11   13.80    2.60
  -5   4  11   11.10    2.40
  -5   4  11   13.20    5.50
  -5   4  11   14.20    2.70
   5  -4 -10   20.60    2.60
   5  -4 -10   22.90    2.90
  -5   4  10   18.20    6.00
  -5   4  10   19.40    2.80
  -5   4  10   18.10    2.70
  -5   4  10   20.70    2.80
  -5   4  10   20.30    2.50
   5  -4  -9   29.00    3.20
   5  -4  -9   27.80    6.20
   5  -4  -9   31.40    3.00
  -5   4   9   32.40    3.00
  -5   4   9   31.30    3.20
  -5   4   9   33.00    3.60
  -5   4   9   29.40    2.90
  -5   4   9   35.00    7.20
   5  -4  -8    0.90    1.70
   5  -4  -8    0.60    2.90
   5  -4  -8    1.90    1.20
   5  -4  -8    0.20    1.60
  -5   4   8    0.60    1.30
  -5   4   8    2.80    1.90
  -5   4   8    2.50    1.70
  -5   4   8   -1.10    1.50
  -5   4   8    2.20    3.40
   5  -4  -7   32.10    6.00
   5  -4  -7   24.80    2.50
   5  -4  -7   27.30    2.50
   5  -4  -7   26.40    2.90
  -5   4   7   21.60    2.30
  -5   4   7   20.70    2.40
  -5   4   7   18.70    5.20
  -5   4   7   26.60    2.70
  -5   4   7   23.90    2.40
   5  -4  -6  185.08    6.70
   5  -4  -6  188.58    6.50
   5  -4  -6  186.28    7.00
   5  -4  -6  174.28    7.10
  -5   4   6  176.88   12.20
  -5   4   6  193.18    6.90
  -5   4   6  186.68    6.10
  -5   4   6  185.08    6.80
  -5   4   6  190.18    7.10
   5  -4  -5   19.20    5.10
   5  -4  -5   15.20    1.90
   5  -4  -5   18.20    2.20
   5  -4  -5   17.70    2.40
   5  -4  -5   18.90    2.30
  -5   4   5   17.00    1.80
  -5   4   5   17.80    4.70
  -5   4   5   20.40    2.50
  -5   4   5   15.40    2.00
  -5   4   5   13.50    2.10
   5  -4  -4  532.85   15.10
   5  -4  -4  524.75   15.10
   5  -4  -4  542.95   22.20
   5  -4  -4  531.05   15.10
   5  -4  -4  516.15   14.30
  -5   4   4  514.05   15.00
  -5   4   4  554.94   15.40
  -5   4   4  513.25   21.80
  -5   4   4  506.45   15.10
  -5   4   4  521.75   14.10
   5  -4  -3  322.37   10.00
   5  -4  -3  323.67    9.30
   5  -4  -3  336.07   16.50
   5  -4  -3  315.37   10.30
   5  -4  -3  335.87   10.30
  -5   4   3  334.77    9.10
  -5   4   3  323.57   10.20
  -5   4   3  326.17   16.10
  -5   4   3  331.17   10.10
   5  -4  -2  243.48    8.50
   5  -4  -2  235.78    8.00
   5  -4  -2  248.48    8.40
   5  -4  -2  244.58    7.30
   5  -4  -2  255.97   14.10
  -5   4   2  253.97   13.90
  -5   4   2  258.27    8.10
  -5   4   2  250.87    7.10
  -5   4   2  251.37    8.40
   5  -4  -1  152.58    6.10
   5  -4  -1  160.48   11.20
   5  -4  -1  154.98    5.10
   5  -4  -1  155.78    5.80
   5  -4  -1  160.68    6.40
  -5   4   1  155.08    6.10
  -5   4   1  148.39    5.60
  -5   4   1  157.18   10.70
   5  -4   0  213.48    8.10
   5  -4   0  223.48    6.60
   5  -4   0  223.98    7.40
   5  -4   0  213.18   12.80
  -5   4   0  219.58    7.70
  -5   4   0  234.48   13.00
  -5   4   0  211.48    7.20
   5  -4   1  229.88    7.70
   5  -4   1  236.08    8.60
   5  -4   1  241.48    8.20
   5  -4   1  229.78    7.00
   5  -4   1  230.98   13.30
  -5   4  -1  243.78   13.50
  -5   4  -1  236.88    8.10
  -5   4  -1  232.08    7.60
   5  -4   2   19.50    2.40
   5  -4   2   33.90    6.20
   5  -4   2   24.80    2.80
   5  -4   2   25.60    1.90
   5  -4   2   27.40    2.40
  -5   4  -2   24.00    5.10
  -5   4  -2   29.50    3.00
  -5   4  -2   21.70    2.20
   5  -4   3  763.92   28.30
   5  -4   3  751.42   20.50
   5  -4   3  757.02   21.50
   5  -4   3  734.53   21.00
  -5   4  -3  745.43   20.40
  -5   4  -3  746.63   28.10
  -5   4  -3  762.32   21.00
   5  -4   4  254.97   14.20
   5  -4   4  243.48    8.70
   5  -4   4  250.67    8.10
   5  -4   4  244.28    9.00
  -5   4  -4  245.38    8.60
  -5   4  -4  238.58   13.90
  -5   4  -4  237.18    7.90
   5  -4   5    4.90    1.90
   5  -4   5    3.30    1.10
   5  -4   5    4.10    1.70
   5  -4   5    4.70    3.20
  -5   4  -5    3.30    1.90
  -5   4  -5    3.20    3.00
  -5   4  -5    5.10    1.40
  -5   4  -5    4.70    1.40
   5  -4   6   59.29    7.30
   5  -4   6   49.30    3.10
   5  -4   6   57.19    4.40
   5  -4   6   59.49    4.10
  -5   4  -6   52.79    3.10
  -5   4  -6   53.09    3.50
  -5   4  -6   57.79    4.10
  -5   4  -6   51.49    7.20
   5  -4   7  108.89    4.70
   5  -4   7   98.49    5.70
   5  -4   7  115.69    5.70
   5  -4   7   96.09    9.30
  -5   4  -7  110.29    5.50
  -5   4  -7  116.19    5.20
  -5   4  -7  107.79    4.70
  -5   4  -7   98.99    9.90
   5  -4   8    5.10    2.10
   5  -4   8    5.70    2.20
   5  -4   8    3.10    3.70
   5  -4   8    9.50    1.60
  -5   4  -8    3.80    3.50
  -5   4  -8    4.30    2.20
  -5   4  -8    4.70    1.80
  -5   4  -8    6.00    1.60
   5  -4   9    2.80    2.10
   5  -4   9    1.60    2.10
   5  -4   9    3.00    1.30
   5  -4   9    3.80    3.40
  -5   4  -9    4.20    1.50
  -5   4  -9    3.00    1.80
  -5   4  -9    0.90    3.80
  -5   4  -9    2.50    2.10
   5  -4  10  102.99    6.20
   5  -4  10  108.89   10.90
   5  -4  10  107.99    6.30
   5  -4  10  108.69    5.10
  -5   4 -10  101.49    4.90
  -5   4 -10  108.79    6.00
  -5   4 -10  103.99    5.40
  -5   4 -10  103.69   11.00
   5  -4  11   32.10    4.00
   5  -4  11   34.80    4.20
   5  -4  11   23.60    6.40
   5  -4  11   31.00    3.00
  -5   4 -11   27.90    3.60
  -5   4 -11   34.10    3.60
  -5   4 -11   33.00    3.10
  -5   4 -11   28.50    7.30
   5  -4  12  379.86   13.90
   5  -4  12  385.36   12.40
   5  -4  12  366.56   13.70
   5  -4  12  397.46   21.90
  -5   4 -12  396.26   13.20
  -5   4 -12  380.06   12.20
  -5   4 -12  393.76   23.30
  -5   4 -12  363.96   13.00
   5  -4  13    4.30    2.80
   5  -4  13   -0.30    1.40
   5  -4  13    5.10    4.60
   5  -4  13    4.50    2.40
  -5   4 -13    1.80    2.00
  -5   4 -13    0.20    2.30
  -5   4 -13    4.50    5.10
   5  -4  14   15.50    6.20
   5  -4  14   19.40    2.90
   5  -4  14   12.70    3.20
   5  -4  14   14.80    3.40
  -5   4 -14   15.70    2.80
  -5   4 -14   11.00    2.30
  -5   4 -14   12.70    6.60
  -5   4 -14   19.60    3.40
   5  -4  15  159.28   14.90
   5  -4  15  165.38    7.30
   5  -4  15  161.98    8.80
   5  -4  15  165.08    8.20
  -5   4 -15  173.98    7.20
  -5   4 -15  157.18    7.70
  -5   4 -15  188.18   17.40
  -5   4 -15  170.78    8.10
   5  -4  16    1.30    2.50
   5  -4  16    3.00    2.40
   5  -4  16   -2.20    1.10
  -5   4 -16   -0.20    1.60
  -5   4 -16  -15.30    6.70
  -5   4 -16    2.10    2.00
  -5   4 -16    2.40    2.50
   5  -4  17  141.99   16.10
   5  -4  17  156.78    7.30
   5  -4  17  154.68    9.20
   5  -4  17  148.39    8.20
  -5   4 -17  175.58    8.20
  -5   4 -17  152.68    8.00
  -5   4 -17  162.88    7.10
   5  -4  18    3.20    3.10
   5  -4  18    5.50    1.90
   5  -4  18    9.00    3.20
  -5   4 -18    4.70    2.10
  -5   4 -18    6.50    4.80
  -5   4 -18    3.60    2.60
   5  -4  19   -0.20    1.60
   5  -4  19    2.10    3.40
   5  -4  19    8.30    3.20
  -5   4 -19    1.80    2.00
  -5   4 -19    4.60    2.70
  -5   4 -19   -0.80    2.40
   4  -3 -20    2.50    3.80
  -4   3  20    1.00    2.70
  -4   3  20    0.20    2.00
  -4   3  20    3.70    3.10
  -4   3  20   -0.40    1.50
   4  -3 -19    2.30    3.00
  -4   3  19   -1.40    3.30
  -4   3  19   -4.20    2.60
  -4   3  19    1.50    2.60
  -4   3  19    0.80    1.70
   4  -3 -18    0.40    2.20
   4  -3 -18   -1.10    1.90
   4  -3 -18    3.10    1.90
  -4   3  18   -0.50    1.80
  -4   3  18   -0.80    2.50
  -4   3  18    1.00    1.50
  -4   3  18   -0.50    7.00
  -4   3  18   -1.30    2.40
   4  -3 -17    1.40    1.90
   4  -3 -17    6.10    3.30
   4  -3 -17    4.20    2.10
  -4   3  17    4.30    2.50
  -4   3  17    1.70    2.00
  -4   3  17    4.30    2.80
  -4   3  17    1.90    1.70
  -4   3  17   -3.50    4.30
   4  -3 -16    0.00    2.10
   4  -3 -16    2.70    2.00
   4  -3 -16    0.80    2.80
  -4   3  16   -0.10    2.10
  -4   3  16    2.20    4.40
  -4   3  16   -0.70    1.70
  -4   3  16    0.30    2.30
  -4   3  16   -0.60    1.50
   4  -3 -15  174.48    7.30
   4  -3 -15  174.28    8.30
   4  -3 -15  176.48    6.80
  -4   3  15  177.28   19.00
  -4   3  15  160.08    7.80
  -4   3  15  143.39   13.60
  -4   3  15  167.98    7.80
  -4   3  15  162.28    8.00
   4  -3 -14   64.39    5.30
   4  -3 -14   68.39    4.60
   4  -3 -14   61.89    4.30
  -4   3  14   70.19    4.90
  -4   3  14   56.59    9.70
  -4   3  14   83.89    9.90
  -4   3  14   67.49    5.30
  -4   3  14   61.79    5.00
  -4   3  14   64.39    4.20
   4  -3 -13    7.10    2.30
   4  -3 -13    7.10    2.40
   4  -3 -13    3.50    2.10
  -4   3  13    4.30    3.50
  -4   3  13    4.20    5.40
  -4   3  13    9.90    2.50
  -4   3  13    6.00    3.90
  -4   3  13   10.00    2.10
  -4   3  13   10.70    2.60
   4  -3 -12  297.47   10.90
   4  -3 -12  280.97    9.30
   4  -3 -12  287.97    9.90
  -4   3  12  271.37   16.80
  -4   3  12  268.87   10.00
  -4   3  12  278.37   10.10
  -4   3  12  277.37   16.90
  -4   3  12  299.17   10.30
  -4   3  12  277.47    9.50
   4  -3 -11   -0.30    1.70
   4  -3 -11    2.80    1.90
   4  -3 -11    1.70    2.00
  -4   3  11    1.40    1.60
  -4   3  11    1.20    1.70
  -4   3  11    3.90    3.90
  -4   3  11    0.80    1.80
  -4   3  11   -2.90    2.60
  -4   3  11    1.10    1.50
   4  -3 -10   44.80    3.70
   4  -3 -10   40.90    3.30
   4  -3 -10   48.10    4.00
  -4   3  10   50.19    3.70
  -4   3  10   49.50    3.60
  -4   3  10   54.19    7.20
  -4   3  10   48.20    7.60
  -4   3  10   50.19    3.40
  -4   3  10   47.30    3.70
   4  -3  -9   56.29    3.80
   4  -3  -9   51.99    4.00
   4  -3  -9   53.39    3.50
  -4   3   9   56.09    3.60
  -4   3   9   54.29    3.40
  -4   3   9   42.40    7.00
  -4   3   9   52.49    3.70
  -4   3   9   50.69    3.60
   4  -3  -8    0.00    1.50
   4  -3  -8   -4.20    2.20
   4  -3  -8    0.80    1.50
  -4   3   8   -1.00    1.30
  -4   3   8   -0.20    1.20
  -4   3   8   -0.30    1.30
  -4   3   8    2.50    3.10
  -4   3   8    0.30    1.40
   4  -3  -7  277.77    8.20
   4  -3  -7  281.97    8.90
   4  -3  -7  285.97    9.30
   4  -3  -7  296.47   14.70
  -4   3   7  298.87    9.30
  -4   3   7  282.77   15.10
  -4   3   7  285.47    9.20
  -4   3   7  278.27    9.00
  -4   3   7  287.57    8.80
   4  -3  -6   88.39    4.20
   4  -3  -6   99.19    8.20
   4  -3  -6   82.09    3.60
   4  -3  -6   88.89    4.40
   4  -3  -6   84.39    4.60
  -4   3   6   87.39    4.20
  -4   3   6   92.99    8.50
  -4   3   6   84.99    4.10
  -4   3   6   85.89    3.80
  -4   3   6   92.59    4.40
   4  -3  -5   27.70    2.80
   4  -3  -5   27.80    2.90
   4  -3  -5   22.70    2.20
   4  -3  -5   27.70    2.60
   4  -3  -5   25.60    4.90
  -4   3   5   32.00    5.80
  -4   3   5   29.80    2.90
  -4   3   5   16.70    2.00
  -4   3   5   26.20    2.90
   4  -3  -4   21.90    2.70
   4  -3  -4   21.60    2.40
   4  -3  -4   21.40    2.30
   4  -3  -4   22.70    5.10
   4  -3  -4   18.10    2.20
  -4   3   4   21.20    2.00
  -4   3   4   24.70    2.50
  -4   3   4   24.70    2.60
  -4   3   4   24.20    2.50
  -4   3   4   20.70    4.80
   4  -3  -3  164.38    5.30
   4  -3  -3  170.98    5.90
   4  -3  -3  163.58    5.90
   4  -3  -3  158.88    5.90
   4  -3  -3  161.98   10.50
  -4   3   3  159.68    5.70
  -4   3   3  159.48    5.00
  -4   3   3  163.68    6.00
  -4   3   3  172.58   10.40
   4  -3  -2   17.00    2.10
   4  -3  -2   18.90    2.00
   4  -3  -2   21.30    4.70
   4  -3  -2   16.30    2.00
   4  -3  -2   12.40    1.70
  -4   3   2   11.70    1.50
  -4   3   2   17.00    1.50
  -4   3   2   16.40    2.00
  -4   3   2   12.60    3.90
   4  -3  -1   86.79    3.80
   4  -3  -1   84.39    3.20
   4  -3  -1   77.09    7.20
   4  -3  -1   84.29    4.10
   4  -3  -1   77.99    4.10
  -4   3   1   85.99    2.90
  -4   3   1   81.99    7.10
  -4   3   1   87.69    4.10
  -4   3   1   83.19    3.60
   4  -3   0   15.50    1.60
   4  -3   0   11.10    1.80
   4  -3   0   13.70    2.00
   4  -3   0   13.80    1.60
   4  -3   0   21.00    4.40
  -4   3   0   13.00    3.60
  -4   3   0   12.50    1.40
  -4   3   0   13.20    1.80
   4  -3   1   51.29    3.70
   4  -3   1   48.30    6.00
   4  -3   1   47.40    2.30
   4  -3   1   50.19    2.80
  -4   3  -1   55.29    6.10
  -4   3  -1   50.59    3.30
  -4   3  -1   49.40    2.70
   4  -3   2  118.09    8.60
   4  -3   2  119.99    5.40
   4  -3   2  117.29    5.00
   4  -3   2  116.79    4.00
   4  -3   2  122.59    4.50
  -4   3  -2  113.99    4.40
  -4   3  -2  123.29    5.10
  -4   3  -2  117.99    8.50
   4  -3   3  693.73   19.20
   4  -3   3  692.13   18.60
   4  -3   3  679.73   19.50
   4  -3   3  724.13   25.30
  -4   3  -3  669.63   18.50
  -4   3  -3  690.23   25.00
  -4   3  -3  702.03   19.10
   4  -3   4  225.98    7.00
   4  -3   4  207.48    7.90
   4  -3   4  229.38   12.30
   4  -3   4  212.28    7.60
  -4   3  -4  206.18   12.00
  -4   3  -4  229.18    7.70
  -4   3  -4  205.38    6.90
   4  -3   5  460.35   13.70
   4  -3   5  477.35   19.60
   4  -3   5  455.35   14.00
  -4   3  -5  452.55   13.20
  -4   3  -5  437.36   12.90
  -4   3  -5  459.85   19.70
  -4   3  -5  463.05   13.60
   4  -3   6   50.79    6.50
   4  -3   6   53.29    3.90
   4  -3   6   59.39    3.90
   4  -3   6   60.49    3.10
  -4   3  -6   55.39    3.80
  -4   3  -6   54.69    6.90
  -4   3  -6   56.19    3.00
  -4   3  -6   52.29    3.30
   4  -3   7   47.30    3.80
   4  -3   7   44.30    3.80
   4  -3   7   43.10    2.70
   4  -3   7   50.69    8.20
  -4   3  -7   44.70    2.70
  -4   3  -7   38.80    6.50
  -4   3  -7   48.80    3.60
  -4   3  -7   45.00    3.00
   4  -3   8   36.00    3.60
   4  -3   8   30.80    2.40
   4  -3   8   36.20    3.50
  -4   3  -8   34.60    3.40
  -4   3  -8   32.90    2.50
  -4   3  -8   36.70    6.60
  -4   3  -8   36.10    2.90
   4  -3   9    8.70    1.50
   4  -3   9   11.20    2.50
   4  -3   9   16.00    2.80
  -4   3  -9   13.00    2.00
  -4   3  -9    3.00    3.00
  -4   3  -9   11.40    2.00
  -4   3  -9   10.20    2.20
   4  -3  10    9.80    2.30
   4  -3  10   10.50    5.00
   4  -3  10    9.80    1.60
   4  -3  10    7.00    2.20
  -4   3 -10    9.40    4.90
  -4   3 -10   10.00    1.70
  -4   3 -10   10.60    2.10
   4  -3  11   29.50    3.70
   4  -3  11   25.60    3.00
   4  -3  11   23.30    6.00
   4  -3  11   25.20    2.60
   4  -3  11   24.00    3.20
  -4   3 -11   27.10    2.70
  -4   3 -11   26.20    3.20
  -4   3 -11   28.00    6.60
   4  -3  12  311.37   10.10
   4  -3  12  309.87   18.70
   4  -3  12  288.97   11.00
   4  -3  12  301.17   11.40
   4  -3  12  306.47   10.80
  -4   3 -12  289.07    9.80
  -4   3 -12  330.97   19.80
  -4   3 -12  296.97   10.60
   4  -3  13  120.99   11.80
   4  -3  13  122.09    7.00
   4  -3  13  120.89    6.20
   4  -3  13  121.89    6.60
   4  -3  13  124.39    5.60
  -4   3 -13  120.79    7.20
  -4   3 -13  123.69    5.60
  -4   3 -13  120.29    6.40
  -4   3 -13  120.89   12.70
   4  -3  14  165.58   14.20
   4  -3  14  202.08    8.60
   4  -3  14  180.28    8.90
   4  -3  14  193.48    8.30
   4  -3  14  198.98    7.70
  -4   3 -14  199.68    7.50
  -4   3 -14  190.28   17.80
  -4   3 -14  198.78    8.20
  -4   3 -14  189.98    8.30
   4  -3  15    4.50    2.40
   4  -3  15    4.70    1.60
   4  -3  15    7.30    2.90
   4  -3  15    9.70    5.50
   4  -3  15    4.30    2.10
  -4   3 -15    4.80    2.30
  -4   3 -15   -7.50    6.50
  -4   3 -15   10.80    2.80
  -4   3 -15    4.70    1.90
   4  -3  16   15.90    5.90
   4  -3  16   14.90    2.50
   4  -3  16   15.10    3.50
   4  -3  16   15.00    3.80
   4  -3  16   12.30    2.90
  -4   3 -16    9.00    8.50
  -4   3 -16   13.20    3.00
  -4   3 -16    9.00    2.60
  -4   3 -16   15.20    5.20
   4  -3  17   89.39    5.20
   4  -3  17   97.89    6.10
   4  -3  17   85.09    6.80
   4  -3  17   98.29    6.20
  -4   3 -17   94.19    6.10
  -4   3 -17   87.39    5.10
  -4   3 -17   85.19    5.90
   4  -3  18   52.19    4.90
   4  -3  18   52.89    6.00
   4  -3  18   59.59    4.30
   4  -3  18   56.79    5.00
  -4   3 -18   50.79    4.10
  -4   3 -18   21.70   14.80
  -4   3 -18   54.89    5.30
  -4   3 -18   54.99    5.20
   4  -3  19    1.00    1.90
   4  -3  19    1.50    1.40
   4  -3  19   -0.70    2.00
   4  -3  19    0.90    3.20
  -4   3 -19    2.90    2.60
  -4   3 -19   -2.40    2.30
  -4   3 -19   -1.60    1.70
   3  -2 -20    2.70    2.40
   3  -2 -20   -0.90    3.00
  -3   2  20    4.90    3.00
  -3   2  20    0.40    3.40
  -3   2  20    2.80    1.90
  -3   2  20    0.40    2.00
   3  -2 -19   11.30    4.10
   3  -2 -19   17.40    3.00
   3  -2 -19   14.30    2.60
  -3   2  19   12.30    2.60
  -3   2  19   17.20    2.70
  -3   2  19   19.00    3.70
  -3   2  19   19.90    3.90
   3  -2 -18    5.20    2.10
   3  -2 -18    2.90    2.20
   3  -2 -18    0.40    2.40
  -3   2  18    0.70    1.50
  -3   2  18    2.40    2.00
  -3   2  18   14.10    5.40
  -3   2  18    2.30    2.80
  -3   2  18    1.10    2.30
   3  -2 -17   27.50    3.10
   3  -2 -17   27.80    3.80
   3  -2 -17   34.10    3.60
  -3   2  17   28.70    3.30
  -3   2  17   34.50    4.20
  -3   2  17   44.50    9.20
  -3   2  17   32.20    4.30
  -3   2  17   28.70    3.60
   3  -2 -16    7.90    2.90
   3  -2 -16    5.70    2.30
   3  -2 -16    5.00    2.10
  -3   2  16    7.40    2.30
  -3   2  16   11.70    2.90
  -3   2  16    2.30    1.70
  -3   2  16    8.50    5.00
  -3   2  16    2.50    2.60
   3  -2 -15  125.39    5.70
   3  -2 -15  129.89    6.90
   3  -2 -15  128.99    6.20
  -3   2  15  124.39    5.90
  -3   2  15  128.59   12.20
  -3   2  15  107.19   11.70
  -3   2  15  129.39    6.60
  -3   2  15  125.49    7.00
  -3   2  15  132.69    8.40
   3  -2 -14   85.69    4.70
   3  -2 -14   84.69    5.00
   3  -2 -14   82.89    5.60
  -3   2  14   71.69    9.70
  -3   2  14   81.99    5.70
  -3   2  14   73.89    5.50
  -3   2  14   87.39    4.70
  -3   2  14   75.29    5.10
   3  -2 -13   52.19    7.60
   3  -2 -13   49.30    4.00
   3  -2 -13   46.90    3.80
  -3   2  13   44.70    3.90
  -3   2  13   51.79    4.70
  -3   2  13   49.99    8.30
  -3   2  13   51.19    8.30
  -3   2  13   46.10    3.50
  -3   2  13   41.50    4.40
   3  -2 -12  322.37   10.90
   3  -2 -12  308.47   10.40
   3  -2 -12  314.47    9.90
  -3   2  12  316.97   11.00
  -3   2  12  322.37   17.40
  -3   2  12  307.07   10.90
  -3   2  12  308.67   17.60
  -3   2  12  303.87   10.00
   3  -2 -11  156.18    6.30
   3  -2 -11  152.48    6.60
   3  -2 -11  153.18    5.80
  -3   2  11  151.08    6.30
  -3   2  11  159.78    6.70
  -3   2  11  154.38   11.30
  -3   2  11  150.98    5.80
  -3   2  11  142.79   11.10
  -3   2  11  148.59    6.60
   3  -2 -10   19.70    2.60
   3  -2 -10   19.50    2.60
   3  -2 -10   16.90    2.20
  -3   2  10   17.60    2.40
  -3   2  10   16.20    2.40
  -3   2  10   17.40    4.90
  -3   2  10    9.90    3.90
  -3   2  10   12.00    1.80
  -3   2  10   16.90    2.40
   3  -2  -9  432.16   12.40
   3  -2  -9  450.15   13.00
   3  -2  -9  430.56   13.10
  -3   2   9  433.96   13.10
  -3   2   9  428.76   19.10
  -3   2   9  439.06   13.00
  -3   2   9  426.16   13.00
  -3   2   9  432.06   12.60
  -3   2   9  420.46   18.70
   3  -2  -8  635.04   17.80
   3  -2  -8  633.84   17.30
   3  -2  -8  645.64   17.90
  -3   2   8  628.44   17.80
  -3   2   8  639.34   17.40
  -3   2   8  636.14   23.90
  -3   2   8  645.64   24.30
  -3   2   8  619.14   17.90
  -3   2   8  650.73   17.90
   3  -2  -7  133.69    5.10
   3  -2  -7  125.69    5.40
   3  -2  -7  133.19    5.40
  -3   2   7  139.49    5.30
  -3   2   7  128.89    5.30
  -3   2   7  133.49    5.30
  -3   2   7  127.19    9.20
  -3   2   7  128.59    5.00
   3  -2  -6  801.92   21.40
   3  -2  -6  756.72   21.70
   3  -2  -6  812.22   21.90
   3  -2  -6  833.62   27.40
  -3   2   6  821.72   21.80
  -3   2   6  802.52   21.70
  -3   2   6  845.62   21.60
  -3   2   6  828.82   21.50
  -3   2   6  797.52   27.40
   3  -2  -5 1849.61   46.80
   3  -2  -5 1850.71   46.50
   3  -2  -5 1867.81   52.39
   3  -2  -5 1858.91   46.60
   3  -2  -5 1732.03   47.50
  -3   2   5 1781.02   46.40
  -3   2   5 1861.71   52.69
  -3   2   5 1852.91   46.70
  -3   2   5 1836.12   46.70
  -3   2   5 1862.81   46.60
   3  -2  -4  315.07    9.10
   3  -2  -4  308.97   13.30
   3  -2  -4  304.97    9.30
   3  -2  -4  326.57    9.10
  -3   2   4  316.87    8.90
  -3   2   4  308.97    9.10
  -3   2   4  320.27   13.70
  -3   2   4  318.67    9.30
   3  -2  -3  855.31   26.80
   3  -2  -3  843.12   21.50
   3  -2  -3  833.42   22.40
   3  -2  -3  833.62   21.80
  -3   2   3  829.42   21.90
  -3   2   3  819.12   21.40
  -3   2   3  839.52   21.80
  -3   2   3  830.02   26.70
   3  -2  -2  420.26   11.00
   3  -2  -2  428.96   15.80
   3  -2  -2  414.36   11.50
   3  -2  -2  418.76   11.40
  -3   2   2  393.76   11.30
  -3   2   2  412.26   15.60
  -3   2   2  425.26   11.40
  -3   2   2  400.16   10.90
   3  -2  -1 1090.39   27.40
   3  -2  -1 1076.79   27.00
   3  -2  -1 1103.49   32.40
   3  -2  -1 1040.00   28.30
   3  -2  -1 1067.79   27.70
  -3   2   1 1060.59   26.90
  -3   2   1 1066.79   27.50
  -3   2   1 1119.69   32.30
  -3   2   1 1010.90   27.80
   3  -2   0   55.39    2.90
   3  -2   0   61.49    2.50
   3  -2   0   57.89    2.20
  -3   2   0   58.49    2.70
  -3   2   0   54.39    2.80
  -3   2   0   62.09    5.00
   3  -2   1   -0.40    1.40
   3  -2   1    1.60    0.90
   3  -2   1    1.10    0.50
   3  -2   1    1.40    0.70
   3  -2   1    0.30    1.00
  -3   2  -1    1.30    1.60
  -3   2  -1    0.40    0.60
  -3   2  -1    0.70    1.00
   3  -2   2    2.30    1.70
   3  -2   2    1.80    1.10
   3  -2   2    0.90    0.70
  -3   2  -2    0.20    0.60
  -3   2  -2    0.90    1.40
  -3   2  -2    2.90    1.10
   3  -2   3  367.16   10.80
   3  -2   3  359.36   10.10
   3  -2   3  361.86   14.50
   3  -2   3  361.66   10.50
  -3   2  -3  335.07   11.00
  -3   2  -3  366.16   14.60
  -3   2  -3  365.46   10.00
   3  -2   4  152.18    5.70
   3  -2   4  137.19    8.40
   3  -2   4  145.49    5.40
   3  -2   4  150.98    4.90
  -3   2  -4  147.09    4.80
  -3   2  -4  154.78    5.40
  -3   2  -4  142.89    5.10
  -3   2  -4  146.79    8.80
   3  -2   5  472.65   18.00
   3  -2   5  447.26   12.40
   3  -2   5  439.36   13.00
   3  -2   5  446.86   13.20
  -3   2  -5  429.16   12.30
  -3   2  -5  444.16   12.60
  -3   2  -5  449.36   18.10
  -3   2  -5  455.85   12.90
   3  -2   6  273.67    9.00
   3  -2   6  277.97   13.50
   3  -2   6  287.17    8.30
   3  -2   6  279.77    9.20
  -3   2  -6  272.87    8.60
  -3   2  -6  260.87    8.20
  -3   2  -6  275.17   13.90
   3  -2   7   15.30    2.00
   3  -2   7   13.60    2.50
   3  -2   7   13.90    1.70
   3  -2   7   12.90    3.80
   3  -2   7   14.50    2.40
  -3   2  -7   14.80    1.70
  -3   2  -7   13.00    2.00
  -3   2  -7   13.40    4.20
   3  -2   8    4.50    1.60
   3  -2   8    4.70    1.80
   3  -2   8    4.20    2.80
   3  -2   8    4.50    1.80
   3  -2   8    3.90    1.10
  -3   2  -8    4.90    3.00
  -3   2  -8    6.40    1.40
  -3   2  -8    4.20    1.40
  -3   2  -8    2.60    1.80
   3  -2   9    3.10    2.70
   3  -2   9    2.90    1.70
   3  -2   9    1.60    1.40
   3  -2   9    6.80    1.50
   3  -2   9    0.80    1.50
  -3   2  -9   -1.30    2.10
  -3   2  -9    4.00    1.20
  -3   2  -9    0.40    1.20
  -3   2  -9    4.00    1.90
   3  -2  10  357.16   17.60
   3  -2  10  352.86   11.20
   3  -2  10  346.57   11.60
   3  -2  10  344.47   10.60
   3  -2  10  346.47   11.30
  -3   2 -10  354.56   11.10
  -3   2 -10  350.26   18.20
  -3   2 -10  330.87   11.00
  -3   2 -10  341.47   10.40
   3  -2  11   15.30    2.60
   3  -2  11   11.20    2.30
   3  -2  11   10.20    1.80
   3  -2  11   11.90    4.20
   3  -2  11   11.50    2.10
  -3   2 -11   12.10    2.30
  -3   2 -11    9.80    1.70
  -3   2 -11   16.80    4.80
  -3   2 -11   10.70    2.20
   3  -2  12   82.79    4.90
   3  -2  12   78.99    4.70
   3  -2  12   83.89    5.30
   3  -2  12   78.59    4.10
   3  -2  12  106.59   10.10
  -3   2 -12   76.29    9.40
  -3   2 -12   76.19    4.00
  -3   2 -12   83.99    4.70
  -3   2 -12   74.19    4.90
   3  -2  13  377.96   13.40
   3  -2  13  391.16   12.90
   3  -2  13  395.16   20.90
   3  -2  13  377.86   12.70
   3  -2  13  400.76   12.20
  -3   2 -13  386.76   11.90
  -3   2 -13  394.26   21.70
  -3   2 -13  375.36   12.70
   3  -2  14  135.99    7.30
   3  -2  14  136.89    6.50
   3  -2  14  127.89    6.50
   3  -2  14  129.69   12.10
   3  -2  14  132.09    5.90
  -3   2 -14  141.79    5.80
  -3   2 -14  126.59    6.40
  -3   2 -14  140.39   13.20
   3  -2  15    5.90    2.70
   3  -2  15    5.70    2.20
   3  -2  15    3.60    2.10
   3  -2  15    2.80    1.60
   3  -2  15   14.70    5.90
  -3   2 -15    3.30    1.80
  -3   2 -15    5.20    2.20
  -3   2 -15   -4.00    5.10
   3  -2  16   33.50    4.20
   3  -2  16   31.90    3.80
   3  -2  16   34.40    7.60
   3  -2  16   31.70    3.20
   3  -2  16   33.20    3.90
  -3   2 -16   34.40    3.30
  -3   2 -16   38.40    4.10
  -3   2 -16   38.00    9.20
   3  -2  17  193.08   15.70
   3  -2  17  154.08    8.60
   3  -2  17  165.88    8.00
   3  -2  17  171.38    7.30
   3  -2  17  152.88    7.40
  -3   2 -17  167.08    7.90
  -3   2 -17  171.08    6.90
  -3   2 -17  155.98   15.50
   3  -2  18   13.30    2.80
   3  -2  18   11.60    2.20
   3  -2  18   13.80    2.80
   3  -2  18   16.90    4.00
   3  -2  18   14.00    5.80
  -3   2 -18   17.80    8.50
  -3   2 -18    6.20    2.70
  -3   2 -18   11.10    2.50
  -3   2 -18   12.20    2.80
   3  -2  19   13.20    3.50
   3  -2  19   15.10    3.10
   3  -2  19   18.40    3.10
   3  -2  19    9.30    2.20
  -3   2 -19    9.20    2.80
  -3   2 -19    8.80    2.80
  -3   2 -19   18.90    3.50
   3  -2  20   50.79    8.60
   3  -2  20   60.59    6.80
   3  -2  20   46.60    4.10
   3  -2  20   54.09    5.30
  -3   2 -20   47.60    4.80
  -3   2 -20   51.79    5.30
  -3   2 -20   55.59    4.30
   2  -1 -21   -2.80    1.80
   2  -1 -21    2.80    3.90
  -2   1  21   -0.60    1.70
  -2   1  21   -2.00    2.70
  -2   1  21   -1.70    2.50
  -2   1  21   -0.80    1.70
   2  -1 -20   42.40    4.30
   2  -1 -20   39.70    5.10
   2  -1 -20   37.30    3.60
  -2   1  20   37.60    3.80
  -2   1  20   33.30    6.10
  -2   1  20   45.70    5.50
  -2   1  20   34.30    4.90
   2  -1 -19   39.70    4.10
   2  -1 -19   32.30    3.30
   2  -1 -19   32.30    4.40
  -2   1  19   30.70    4.50
  -2   1  19   44.10    5.40
  -2   1  19   36.90    4.60
  -2   1  19   42.20    3.80
  -2   1  19   27.90   11.60
   2  -1 -18    4.70    2.30
   2  -1 -18    5.20    2.70
   2  -1 -18    5.50    2.50
  -2   1  18    3.20    2.70
  -2   1  18    5.00    4.60
  -2   1  18    2.10    1.70
  -2   1  18    4.60    2.10
  -2   1  18    2.30    2.60
   2  -1 -17   -1.00    2.00
   2  -1 -17    0.60    2.40
   2  -1 -17    0.20    2.00
  -2   1  17    0.00    1.40
  -2   1  17   -4.20    2.30
  -2   1  17    2.40    4.50
  -2   1  17    0.10    1.80
  -2   1  17   -2.20    2.00
   2  -1 -16    2.10    2.30
   2  -1 -16    4.60    2.40
   2  -1 -16    4.20    2.20
  -2   1  16    6.70    2.70
  -2   1  16   10.80    4.70
  -2   1  16   11.30    2.30
  -2   1  16    3.60    2.00
  -2   1  16    7.20    2.90
  -2   1  16    9.90    5.30
   2  -1 -15  106.09    5.20
   2  -1 -15  102.69    6.10
   2  -1 -15  103.89    5.60
  -2   1  15  104.69   11.30
  -2   1  15  115.69    6.00
  -2   1  15  105.79    6.60
  -2   1  15  107.19    7.80
  -2   1  15  116.19   11.50
  -2   1  15  107.09    5.30
   2  -1 -14    4.40    2.10
   2  -1 -14    8.70    2.50
   2  -1 -14    6.60    2.30
  -2   1  14    5.10    2.00
  -2   1  14    2.40    4.20
  -2   1  14    8.60    1.80
  -2   1  14    7.80    2.60
  -2   1  14    6.70    4.30
  -2   1  14    7.90    2.80
   2  -1 -13    3.20    1.80
   2  -1 -13   -1.80    1.90
   2  -1 -13    2.90    1.90
  -2   1  13    0.60    1.50
  -2   1  13    2.60    1.40
  -2   1  13    3.60    4.00
  -2   1  13    2.20    3.10
  -2   1  13    2.10    2.10
  -2   1  13    3.00    2.10
   2  -1 -12   14.10    2.30
   2  -1 -12   12.80    2.10
   2  -1 -12   15.90    2.60
  -2   1  12   10.70    1.80
  -2   1  12   15.40    2.60
  -2   1  12   13.70    2.60
  -2   1  12   10.10    1.80
  -2   1  12   13.70    4.50
  -2   1  12   13.60    4.70
   2  -1 -11   93.39    4.30
   2  -1 -11   95.79    4.80
   2  -1 -11   98.29    5.00
  -2   1  11  103.19    4.40
  -2   1  11   91.79    8.80
  -2   1  11   99.59    5.20
  -2   1  11   98.99    4.90
  -2   1  11   93.59    8.60
  -2   1  11  106.09    5.40
   2  -1 -10  206.58    7.50
   2  -1 -10  212.18    7.60
   2  -1 -10  211.78    7.00
  -2   1  10  214.68    7.10
  -2   1  10  208.18    7.90
  -2   1  10  217.28    7.60
  -2   1  10  211.98   12.40
  -2   1  10  210.18    7.80
  -2   1  10  219.98   13.10
   2  -1  -9  254.57    7.90
   2  -1  -9  250.97    8.40
   2  -1  -9  261.17    8.50
  -2   1   9  242.98   13.50
  -2   1   9  239.48    8.60
  -2   1   9  254.97    8.40
  -2   1   9  252.47    7.90
  -2   1   9  263.47   13.30
  -2   1   9  256.67    8.70
   2  -1  -8  123.59    4.80
   2  -1  -8  128.29    5.30
   2  -1  -8  124.49    5.20
  -2   1   8  133.69    5.10
  -2   1   8  124.49    4.70
  -2   1   8  115.59    8.60
  -2   1   8  127.19    5.40
  -2   1   8  132.39    5.50
  -2   1   8  115.69    9.00
   2  -1  -7  212.78    7.00
   2  -1  -7  229.18    7.60
   2  -1  -7  232.38    7.50
  -2   1   7  237.88    7.50
  -2   1   7  211.18    7.60
  -2   1   7  241.88   12.20
  -2   1   7  223.48    7.10
  -2   1   7  233.98    7.70
  -2   1   7  242.88   11.80
   2  -1  -6  485.65   13.80
   2  -1  -6  493.35   13.50
   2  -1  -6  495.05   13.80
  -2   1   6  516.55   18.60
  -2   1   6  503.05   13.90
  -2   1   6  474.85   13.90
  -2   1   6  507.95   13.80
  -2   1   6  475.95   14.20
  -2   1   6  523.75   18.50
   2  -1  -5    1.20    1.00
   2  -1  -5   -0.20    1.00
   2  -1  -5    0.20    1.00
  -2   1   5    0.80    0.90
  -2   1   5    1.20    1.80
  -2   1   5    0.90    1.00
  -2   1   5    0.30    1.00
   2  -1  -4  380.96   13.90
   2  -1  -4  396.86   10.60
   2  -1  -4  372.26   11.10
   2  -1  -4  379.96   10.60
   2  -1  -4  369.56   10.30
  -2   1   4  383.36   10.50
  -2   1   4  382.06   10.30
  -2   1   4  371.46   13.90
  -2   1   4  391.26   10.50
  -2   1   4  371.56   10.60
   2  -1  -3 1607.24   40.60
   2  -1  -3 1622.94   40.50
   2  -1  -3 1655.93   40.70
   2  -1  -3 1646.44   44.30
   2  -1  -3 1635.94   40.50
  -2   1   3 1630.44   44.40
  -2   1   3 1509.05   40.50
  -2   1   3 1567.64   40.40
  -2   1   3 1590.94   40.50
  -2   1   3 1639.54   40.50
   2  -1  -2 2068.99   53.09
   2  -1  -2 1897.21   49.30
  -2   1   2 1972.40   49.30
   2  -1  -1  267.57    7.20
   2  -1  -1  272.67    7.50
   2  -1  -1  270.17    7.40
   2  -1  -1  269.97   10.20
  -2   1   1  271.47    7.50
  -2   1   1  270.97    7.20
  -2   1   1  278.97   10.40
  -2   1   1  254.97    7.40
   2  -1   0 2206.38   57.39
   2  -1   0 2122.49   54.19
  -2   1   0 2191.58   57.29
   2  -1   1    4.90    1.10
   2  -1   1    5.40    1.80
   2  -1   1    5.40    0.80
   2  -1   1    5.20    1.00
  -2   1  -1    3.80    1.60
  -2   1  -1    7.00    1.00
  -2   1  -1    6.30    0.80
   2  -1   2  548.35   17.20
   2  -1   2  552.54   13.90
  -2   1  -2  524.05   13.90
  -2   1  -2  550.84   14.20
  -2   1  -2  502.05   17.00
   2  -1   3 2072.19   51.59
   2  -1   3 2082.89   51.89
   2  -1   3 2076.19   52.09
   2  -1   3 2142.69   55.69
  -2   1  -3 2039.00   55.69
  -2   1  -3 2019.80   51.59
  -2   1  -3 2061.99   51.79
  -2   1  -3 2032.80   51.69
   2  -1   4  118.69    6.60
   2  -1   4  109.09    4.20
   2  -1   4  116.19    3.90
   2  -1   4  114.09    4.20
  -2   1  -4  111.49    3.60
  -2   1  -4  111.49    3.90
  -2   1  -4   94.19    6.70
   2  -1   5   20.20    1.70
   2  -1   5   18.70    2.00
   2  -1   5   23.40    3.30
   2  -1   5   19.80    1.50
   2  -1   5   24.70    2.70
  -2   1  -5   23.30    2.00
  -2   1  -5   20.20    1.70
   2  -1   6  761.52   20.60
   2  -1   6  770.52   20.00
   2  -1   6  733.73   20.50
   2  -1   6  794.02   20.50
   2  -1   6  752.22   25.40
  -2   1  -6  759.52   20.30
  -2   1  -6  774.12   20.00
   2  -1   7   47.40    3.30
   2  -1   7   48.50    3.00
   2  -1   7   52.09    2.60
   2  -1   7   52.69    3.50
   2  -1   7   53.79    5.90
  -2   1  -7   51.79    3.50
  -2   1  -7   53.49    2.70
  -2   1  -7   53.09    3.10
   2  -1   8  142.69    5.60
   2  -1   8  148.09    5.50
   2  -1   8  138.39    4.90
   2  -1   8  140.19    9.40
   2  -1   8  133.09    5.70
  -2   1  -8  140.79    4.90
  -2   1  -8  137.19    5.50
  -2   1  -8  136.39    5.30
   2  -1   9   67.39    4.20
   2  -1   9   71.59    3.80
   2  -1   9   67.49    7.10
   2  -1   9   71.99    3.40
   2  -1   9   74.29    4.00
  -2   1  -9   75.29    3.40
  -2   1  -9   77.59    4.10
  -2   1  -9   72.89    3.80
   2  -1  10  822.52   22.40
   2  -1  10  799.02   22.00
   2  -1  10  837.72   22.70
   2  -1  10  809.12   29.90
   2  -1  10  808.82   22.90
  -2   1 -10  824.22   22.40
  -2   1 -10  821.22   21.80
   2  -1  11  174.08    6.80
   2  -1  11  177.58    7.20
   2  -1  11  157.28   11.40
   2  -1  11  164.18    6.10
   2  -1  11  176.68    6.60
  -2   1 -11  167.08    6.60
  -2   1 -11  165.18    6.60
  -2   1 -11  173.68    6.00
   2  -1  12   91.19    9.00
   2  -1  12   89.09    4.20
   2  -1  12   85.79    5.20
   2  -1  12   83.89    4.50
   2  -1  12   85.89    4.80
  -2   1 -12   86.59    4.70
  -2   1 -12   90.89    4.10
  -2   1 -12   95.49    4.90
   2  -1  13   18.90    5.30
   2  -1  13   12.90    1.90
   2  -1  13   15.60    2.40
   2  -1  13   18.70    2.50
   2  -1  13   28.00    4.00
  -2   1 -13   16.70    2.10
  -2   1 -13   14.30    2.60
  -2   1 -13   15.00    2.60
   2  -1  14   37.00    3.60
   2  -1  14   43.90    3.30
   2  -1  14   35.90    3.80
   2  -1  14   48.90    5.10
   2  -1  14   42.90    7.80
  -2   1 -14   41.90    4.20
  -2   1 -14   37.60    3.20
  -2   1 -14   52.59    5.90
   2  -1  15   46.90    4.90
   2  -1  15   54.59    9.30
   2  -1  15   55.79    3.70
   2  -1  15   49.50    4.20
   2  -1  15   49.99    3.90
  -2   1 -15   52.19    4.40
  -2   1 -15   47.50    3.50
  -2   1 -15   42.10    4.20
   2  -1  16   32.80    3.60
   2  -1  16   19.80    6.10
   2  -1  16   31.70    4.10
   2  -1  16   28.30    3.10
   2  -1  16   34.50    3.80
  -2   1 -16   35.10    3.30
  -2   1 -16   29.20    3.50
  -2   1 -16   26.80    3.50
   2  -1  17   34.90    4.70
   2  -1  17   30.30    3.50
   2  -1  17   28.20    3.80
   2  -1  17   33.50    3.30
   2  -1  17   38.40    8.30
  -2   1 -17   29.30    3.40
  -2   1 -17   32.90    3.40
   2  -1  18   -4.40    2.00
   2  -1  18   -1.70    1.20
   2  -1  18    2.40    4.70
   2  -1  18    1.90    1.80
   2  -1  18    0.30    1.30
  -2   1 -18    0.90    2.20
  -2   1 -18    0.40    1.60
   2  -1  19    3.00    1.80
   2  -1  19    6.20    2.50
   2  -1  19   -3.80    5.90
   2  -1  19    1.90    1.60
   2  -1  19    3.80    2.80
  -2   1 -19    2.60    2.40
  -2   1 -19    5.20    2.00
   2  -1  20    3.50    1.70
   2  -1  20    8.50    2.10
   2  -1  20    7.60    2.80
   2  -1  20   12.80    4.10
  -2   1 -20    5.40    2.80
  -2   1 -20    5.70    2.40
  -2   1 -20    5.10    2.10
   2  -1  21   -0.90    1.70
   2  -1  21    6.10    5.00
   2  -1  21   -0.60    2.90
  -2   1 -21   -2.90    1.90
  -2   1 -21    0.50    2.60
   1   0 -21    7.30    3.30
   1   0 -21   13.00    2.90
  -1   0  21   13.50    2.60
  -1   0  21    7.50    2.50
  -1   0  21    5.60    3.30
  -1   0  21   10.30    3.60
   1   0 -20    7.20    2.50
   1   0 -20    1.70    2.10
   1   0 -20    5.40    2.80
  -1   0  20    7.70    5.00
  -1   0  20    3.40    2.90
  -1   0  20    1.10    1.40
  -1   0  20    5.70    2.50
   1   0 -19   46.20    5.10
   1   0 -19   37.30    3.60
   1   0 -19   40.30    4.20
  -1   0  19   32.40    8.50
  -1   0  19   43.70    5.10
  -1   0  19   44.10    4.50
  -1   0  19   41.30    3.80
  -1   0  19   48.00    5.50
   1   0 -18   37.00    4.10
   1   0 -18   32.80    3.90
   1   0 -18   34.80    3.40
  -1   0  18   34.60    8.00
  -1   0  18   44.10    5.30
  -1   0  18   34.70    3.50
  -1   0  18   34.90    4.00
  -1   0  18   38.40    4.90
   1   0 -17    7.80    2.80
   1   0 -17    8.00    2.70
   1   0 -17    5.00    2.20
  -1   0  17    4.00    4.90
  -1   0  17    6.50    1.90
  -1   0  17   10.20    3.00
  -1   0  17    9.90    3.20
  -1   0  17    8.90    2.30
   1   0 -16    5.70    2.40
   1   0 -16    5.40    2.10
   1   0 -16    2.30    2.50
  -1   0  16   -0.10    2.30
  -1   0  16    1.30    2.40
  -1   0  16    2.50    2.50
  -1   0  16   -2.80    3.70
  -1   0  16    1.70    1.70
   1   0 -15   20.80    2.70
   1   0 -15   16.10    3.10
   1   0 -15   30.50    3.50
  -1   0  15   20.90    3.00
  -1   0  15   27.30    6.20
  -1   0  15   26.60    3.00
  -1   0  15   19.70    3.50
  -1   0  15   28.80    6.90
   1   0 -14    8.30    3.00
   1   0 -14    4.40    1.90
   1   0 -14    7.40    2.50
  -1   0  14   12.60    3.00
  -1   0  14    7.40    2.80
  -1   0  14    8.40    2.00
  -1   0  14    5.30    1.90
  -1   0  14    3.20    4.20
   1   0 -13   10.90    2.10
   1   0 -13   11.30    2.20
   1   0 -13   15.90    2.60
  -1   0  13   13.30    2.30
  -1   0  13   12.30    2.70
  -1   0  13   17.60    5.20
  -1   0  13   15.10    3.00
  -1   0  13   16.40    2.30
   1   0 -12   17.80    2.50
   1   0 -12   17.40    2.10
   1   0 -12   19.90    2.70
   1   0 -12   17.40    1.90
  -1   0  12   17.40    2.90
  -1   0  12   19.80    1.80
  -1   0  12   26.00    3.10
  -1   0  12   19.20    2.20
  -1   0  12   20.40    5.20
  -1   0  12   16.50    2.10
   1   0 -11   36.20    2.70
   1   0 -11   31.40    3.20
   1   0 -11   28.20    2.30
   1   0 -11   31.90    3.10
  -1   0  11   36.80    3.00
  -1   0  11   34.00    2.50
  -1   0  11   30.10    5.90
  -1   0  11   31.40    2.00
  -1   0  11   34.20    3.50
  -1   0  11   35.90    3.70
   1   0 -10   10.00    1.70
   1   0 -10   12.80    2.20
   1   0 -10   10.10    1.60
   1   0 -10   10.90    1.40
  -1   0  10    8.80    3.80
  -1   0  10   11.60    1.40
  -1   0  10   10.10    2.10
  -1   0  10   11.80    1.70
  -1   0  10   12.60    2.00
   1   0  -9  138.69    4.50
   1   0  -9  136.09    5.50
   1   0  -9  137.09    5.40
   1   0  -9  133.59    4.90
  -1   0   9  131.49    5.80
  -1   0   9  129.59    9.60
  -1   0   9  131.09    4.30
  -1   0   9  133.19    4.90
  -1   0   9  130.59    5.30
   1   0  -8   12.20    1.70
   1   0  -8   11.10    1.90
   1   0  -8   13.90    2.20
   1   0  -8   15.20    1.50
  -1   0   8   15.00    1.60
  -1   0   8   15.80    2.00
  -1   0   8    9.20    3.70
  -1   0   8   15.80    1.80
  -1   0   8   16.60    2.50
   1   0  -7   56.39    2.90
   1   0  -7   62.69    2.60
   1   0  -7   55.49    3.20
   1   0  -7   63.39    5.10
  -1   0   7   63.49    3.20
  -1   0   7   58.69    2.40
  -1   0   7   60.79    3.60
  -1   0   7   64.49    2.90
  -1   0   7   69.39    6.50
   1   0  -6  953.60   27.80
   1   0  -6 1072.89   27.20
   1   0  -6 1027.80   26.30
   1   0  -6 1060.89   27.00
  -1   0   6 1081.39   32.40
  -1   0   6 1063.99   26.30
  -1   0   6 1052.29   26.80
  -1   0   6 1008.90   27.20
  -1   0   6 1047.50   27.40
  -1   0   6 1055.79   27.10
   1   0  -5    7.90    1.10
   1   0  -5    7.50    0.80
   1   0  -5    4.60    0.90
   1   0  -5    7.50    1.30
  -1   0   5    7.40    0.80
  -1   0   5    4.90    1.10
  -1   0   5    8.20    1.10
  -1   0   5    8.50    1.10
  -1   0   5    6.90    1.20
  -1   0   5    8.30    2.40
   1   0  -4  320.67    8.70
   1   0  -4  319.67    8.90
   1   0  -4  318.97    8.40
   1   0  -4  316.17    9.10
  -1   0   4  330.47    8.90
  -1   0   4  316.67    9.00
  -1   0   4  321.77    9.10
  -1   0   4  317.97    8.40
  -1   0   4  339.97   12.30
  -1   0   4  331.17    8.80
  -1   0   3 7170.38  179.98
   1   0  -2   10.30    1.10
   1   0  -2    9.40    0.90
   1   0  -2   12.30    1.90
   1   0  -2    8.90    0.90
  -1   0   2   10.60    1.70
  -1   0   2    9.70    0.90
  -1   0   2    9.20    0.90
  -1   0   2    6.30    0.90
  -1   0   1  164.48    4.50
   1   0   2 1988.90   52.29
   1   0   3 1329.17   33.30
   1   0   3 1336.27   36.00
   1   0   3 1330.47   33.60
   1   0   3 1334.07   33.50
   1   0   3 1285.47   33.50
  -1   0  -3 1355.16   33.50
  -1   0  -3 1331.27   33.30
  -1   0  -3 1368.86   33.50
   1   0   4 5785.82  146.49
   1   0   5   14.30    1.60
   1   0   5   18.40    2.90
   1   0   5   18.30    1.50
   1   0   5   16.10    1.20
  -1   0  -5   15.90    1.20
  -1   0  -5   17.80    1.60
  -1   0  -5   17.80    1.50
   1   0   6    7.40    1.00
   1   0   6    6.50    1.50
   1   0   6    8.10    2.40
   1   0   6    6.50    1.20
  -1   0  -6    6.90    1.20
  -1   0  -6    6.30    0.90
  -1   0  -6    4.30    0.90
   1   0   7   12.10    1.70
   1   0   7   12.50    1.90
   1   0   7   10.30    1.40
   1   0   7   10.50    3.00
  -1   0  -7   10.90    2.00
  -1   0  -7   10.60    1.70
  -1   0  -7    9.20    1.40
   1   0   8  268.27    8.60
   1   0   8  274.27    8.50
   1   0   8  262.67    8.10
   1   0   8  268.07   13.00
   1   0   8  269.47    7.90
  -1   0  -8  257.77    7.70
  -1   0  -8  250.27    9.00
  -1   0  -8  267.57    8.40
   1   0   9  212.08   12.10
   1   0   9  231.58    7.20
   1   0   9  231.58    7.90
   1   0   9  228.48    7.70
  -1   0  -9  223.78    7.50
  -1   0  -9  227.48    7.60
  -1   0  -9  234.78    7.00
   1   0  10   82.89    3.80
   1   0  10   91.69    4.70
   1   0  10   89.09    3.80
   1   0  10   92.79    8.00
   1   0  10   87.79    4.30
  -1   0 -10   87.69    4.30
  -1   0 -10   92.99    3.70
  -1   0 -10   93.89    4.40
   1   0  11    5.30    2.80
   1   0  11    4.30    1.40
   1   0  11    3.50    1.90
   1   0  11    0.90    1.30
   1   0  11    1.40    1.20
  -1   0 -11    0.80    1.10
  -1   0 -11    3.60    1.40
  -1   0 -11    0.80    1.50
   1   0  12  331.77   10.40
   1   0  12  339.87   10.30
   1   0  12  344.47   11.40
   1   0  12  333.97   11.10
   1   0  12  328.77   17.40
  -1   0 -12  347.77   11.10
  -1   0 -12  348.17   10.20
  -1   0 -12  335.77   10.70
   1   0  13   18.60    2.30
   1   0  13   20.70    2.50
   1   0  13   17.30    2.90
   1   0  13   14.30    4.60
   1   0  13   22.10    2.30
  -1   0 -13   21.30    2.30
  -1   0 -13   17.00    2.50
  -1   0 -13   18.10    2.50
   1   0  14   14.80    3.00
   1   0  14   21.00    2.50
   1   0  14    8.30    4.20
   1   0  14   15.10    2.50
   1   0  14   20.00    2.40
  -1   0 -14   15.60    2.20
  -1   0 -14   14.50    2.60
  -1   0 -14   14.90    2.60
   1   0  15  329.17   12.20
   1   0  15  322.87   18.90
   1   0  15  328.17   10.30
   1   0  15  333.07   10.80
   1   0  15  292.07   13.40
  -1   0 -15  335.07   10.90
  -1   0 -15  342.57   10.30
  -1   0 -15  324.27   11.50
   1   0  16   58.49    9.30
   1   0  16   72.49    5.10
   1   0  16   74.29    5.80
   1   0  16   74.49    4.10
   1   0  16   80.69    4.50
  -1   0 -16   70.69    4.20
  -1   0 -16   70.69    5.10
  -1   0 -16   76.49    4.90
   1   0  17  153.38    6.60
   1   0  17  150.98    6.00
   1   0  17  142.39    7.40
   1   0  17  150.38    8.20
   1   0  17  157.88   13.80
  -1   0 -17  158.28    6.80
  -1   0 -17  158.98    7.50
  -1   0 -17  152.88    6.20
   1   0  18   14.00    3.60
   1   0  18   13.00    2.00
   1   0  18   11.40    2.50
   1   0  18    7.60    5.10
   1   0  18    8.50    1.90
  -1   0 -18    1.50    6.70
  -1   0 -18   10.30    2.80
  -1   0 -18   11.10    2.20
   1   0  19    5.90    1.60
   1   0  19    0.80    4.90
   1   0  19    5.80    3.10
   1   0  19    5.80    1.90
   1   0  19    9.10    2.40
  -1   0 -19    5.00    2.10
  -1   0 -19    3.20    2.60
  -1   0 -19   -0.60    6.90
   1   0  20    7.70    3.30
   1   0  20    5.60    3.20
   1   0  20    7.50    2.30
   1   0  20    8.20    2.70
  -1   0 -20    5.30    2.10
  -1   0 -20    5.70    3.00
   1   0  21    1.50    2.90
   1   0  21    8.00    2.20
   1   0  21    7.80    3.50
   1   0  21    6.50    2.40
  -1   0 -21   10.60    3.40
  -1   0 -21    7.20    2.40
   0   1 -21    5.90    2.50
   0   1 -21    2.60    2.60
   0   1 -21    5.70    2.50
   0  -1  21    5.60    2.40
   0  -1  21    6.00    3.20
   0  -1  21    9.30    3.50
   0   1 -20   25.50    4.00
   0  -1  20   27.30    4.20
   0  -1  20   29.80    3.70
   0  -1  20   21.40    4.20
   0  -1  20   26.60    4.70
   0   1 -19   -0.20    1.90
   0   1 -19    1.70    2.30
   0   1 -19    1.50    2.30
   0   1 -19    3.40    6.60
   0  -1  19    0.00    1.80
   0  -1  19   -4.10    2.30
   0  -1  19   -0.30    1.40
   0  -1  19    1.60    1.40
   0  -1  19   -5.00    2.10
   0   1 -18   60.69    4.30
   0   1 -18   38.90   10.40
   0   1 -18   60.69    5.10
   0   1 -18   55.79    5.00
   0  -1  18   54.99    4.80
   0  -1  18   56.59    3.50
   0  -1  18   59.49    4.20
   0  -1  18   52.69    9.70
   0  -1  18   49.50    5.40
   0  -1  18   48.40    5.40
   0   1 -17   -1.60    5.40
   0   1 -17    1.10    2.30
   0   1 -17    2.50    2.20
   0   1 -17   -0.40    1.80
   0  -1  17    1.90    2.60
   0  -1  17    0.70    1.90
   0  -1  17   -1.90    2.30
   0  -1  17   -0.40    1.30
   0  -1  17    3.20    4.30
   0  -1  17    2.00    1.50
   0   1 -16   68.89    5.20
   0   1 -16   77.19    5.40
   0   1 -16   71.79    4.40
   0   1 -16   71.29    9.90
   0  -1  16   69.79    6.00
   0  -1  16   72.69    5.10
   0  -1  16   68.69   11.10
   0  -1  16   67.39    3.90
   0  -1  16   65.59    6.10
   0  -1  16   66.59    4.30
   0   1 -15  258.67    9.60
   0   1 -15  231.68   16.70
   0   1 -15  244.18    8.50
   0   1 -15  264.97    9.60
   0  -1  15  228.48    8.60
   0  -1  15  235.68    9.50
   0  -1  15  237.98    8.00
   0  -1  15  215.88   16.20
   0  -1  15  237.68   10.20
   0   1 -14  171.38   11.40
   0   1 -14  197.28    7.20
   0   1 -14  207.68    8.10
   0   1 -14  195.68   15.00
   0  -1  14  190.88    8.00
   0  -1  14  206.18    8.70
   0  -1  14  190.78    7.30
   0  -1  14  195.38    6.90
   0  -1  14  184.18   14.30
   0   1 -13   71.39    4.20
   0   1 -13   73.29    4.80
   0   1 -13   76.09    4.50
   0   1 -13   82.69    9.40
   0   1 -13   71.19    4.00
   0  -1  13   79.39    5.30
   0  -1  13   69.49    8.80
   0  -1  13   73.49    3.80
   0  -1  13   75.29    4.50
   0  -1  13   75.69    4.00
   0   1 -12  221.08   14.40
   0   1 -12  244.18    7.90
   0   1 -12  245.98    8.70
   0   1 -12  236.88    8.60
   0   1 -12  243.68    8.00
   0  -1  12  245.48    9.10
   0  -1  12  239.78    8.10
   0  -1  12  227.98   14.90
   0  -1  12  240.68    8.70
   0  -1  12  232.18    7.70
   0   1 -11    4.80    3.40
   0   1 -11    6.20    1.60
   0   1 -11    5.40    1.70
   0   1 -11    5.60    2.00
   0  -1  11    7.10    1.60
   0  -1  11    6.90    3.60
   0  -1  11    6.40    1.50
   0  -1  11    2.90    1.80
   0  -1  11    4.30    1.40
   0   1 -10    3.50    1.30
   0   1 -10    3.30    2.70
   0   1 -10    5.50    1.90
   0   1 -10    3.00    1.30
   0   1 -10    2.60    1.40
   0  -1  10    3.00    1.20
   0  -1  10    2.10    1.20
   0  -1  10    2.80    1.70
   0  -1  10    4.50    1.60
   0  -1  10    3.00    2.80
   0   1  -9  434.36   19.00
   0   1  -9  434.36   12.60
   0   1  -9  421.96   12.70
   0   1  -9  423.16   12.10
   0   1  -9  418.26   12.00
   0  -1   9  426.26   12.20
   0  -1   9  418.76   12.90
   0  -1   9  422.96   18.90
   0  -1   9  422.36   12.60
   0   1  -8   85.89    3.70
   0   1  -8   83.29    7.80
   0   1  -8   78.59    3.50
   0   1  -8   73.99    3.80
   0   1  -8   79.19    4.20
   0  -1   8   74.29    3.50
   0  -1   8   72.29    3.70
   0  -1   8   80.79    4.40
   0  -1   8   75.79    7.30
   0  -1   8   83.19    3.50
   0   1  -7  259.27    7.90
   0   1  -7  263.57   13.00
   0   1  -7  267.67    7.90
   0   1  -7  254.97    8.40
   0  -1   7  281.37    8.40
   0  -1   7  279.77   13.20
   0  -1   7  266.37    7.90
   0  -1   7  269.57    8.60
   0  -1   7  268.37    7.90
   0   1  -6    6.40    1.40
   0   1  -6    8.30    1.20
   0   1  -6    6.10    1.00
   0   1  -6    4.30    1.00
   0   1  -6    6.80    2.70
   0  -1   6    8.40    1.40
   0  -1   6    5.80    1.20
   0  -1   6    5.30    2.40
   0  -1   6   10.10    1.70
   0  -1   6    9.40    1.30
   0   1  -5 1046.90   32.00
   0   1  -5 1063.79   27.10
   0   1  -5 1025.70   27.90
   0   1  -5 1045.40   27.00
   0   1  -5 1071.79   27.50
   0  -1   5 1083.19   27.40
   0  -1   5 1054.79   27.10
   0  -1   5 1054.59   27.70
   0  -1   5 1128.59   32.40
   0  -1   5 1049.20   27.10
   0   1  -4  900.01   22.60
   0   1  -4  889.61   22.90
   0   1  -4  861.41   22.70
   0   1  -4  839.22   26.50
   0   1  -4  896.61   22.50
   0  -1   4  890.81   22.80
   0  -1   4  894.31   22.60
   0  -1   4  906.61   26.80
   0  -1   4  867.61   22.90
   0  -1   4  882.91   22.50
   0   1  -3  185.18    5.20
   0   1  -3  182.88    5.30
   0   1  -3  170.28    8.20
   0   1  -3  183.78    5.40
   0  -1   3  185.48    5.10
   0  -1   3  179.98    5.40
   0  -1   3  180.58    7.80
   0  -1   3  181.58    5.30
   0  -1   3  176.98    5.20
   0   1  -2   51.09    4.30
   0   1  -2   57.49    2.10
   0   1  -2   57.39    1.90
   0  -1   2   48.10    2.40
   0  -1   2   59.39    1.90
   0  -1   2   62.09    3.60
   0   1   2   22.90    1.10
   0  -1  -2   20.60    1.50
   0  -1  -3 9999.00  248.18
   0   1   4  372.56   10.10
   0   1   4  372.06    9.70
   0   1   4  402.66   12.70
   0   1   4  367.96   10.00
   0  -1  -4  366.46    9.70
   0  -1  -4  379.76   12.50
   0  -1  -4  365.86    9.80
   0  -1  -4  373.56   10.10
   0   1   5  339.37    9.40
   0   1   5  343.87    9.00
   0   1   5  340.27    9.30
   0   1   5  353.16   12.50
   0  -1  -5  308.87    9.40
   0  -1  -5  343.47   12.30
   0  -1  -5  329.37    8.90
   0  -1  -5  334.27    9.10
   0   1   6  523.85   13.50
   0   1   6  518.35   13.90
   0   1   6  470.55   15.90
   0   1   6  544.45   18.10
   0  -1  -6  529.35   14.00
   0  -1  -6  517.55   13.70
   0  -1  -6  508.95   17.60
   0  -1  -6  490.85   13.40
   0   1   7  474.75   13.20
   0   1   7  463.55   12.70
   0   1   7  467.85   13.20
   0   1   7  485.45   17.80
   0  -1  -7  485.15   17.60
   0  -1  -7  463.15   13.10
   0  -1  -7  479.85   12.90
   0  -1  -7  452.45   12.50
   0   1   8  386.86   16.10
   0   1   8  377.56   11.20
   0   1   8  396.66   11.40
   0   1   8  366.36   10.60
   0   1   8  370.86   10.20
   0  -1  -8  387.86   16.00
   0  -1  -8  367.46   10.50
   0  -1  -8  389.46   11.20
   0  -1  -8  390.26   10.90
   0   1   9   77.79    7.10
   0   1   9   71.49    2.90
   0   1   9   70.89    4.00
   0   1   9   73.99    3.80
   0   1   9   74.79    3.30
   0  -1  -9   71.49    3.20
   0  -1  -9   79.29    3.90
   0  -1  -9   82.59    7.30
   0   1  10  102.29    4.70
   0   1  10  117.19    8.80
   0   1  10  108.89    5.00
   0   1  10  105.99    3.80
   0   1  10  118.69    4.40
   0  -1 -10  110.69    4.90
   0  -1 -10  116.89    4.20
   0  -1 -10  108.79    8.50
   0  -1 -10  110.29    4.60
   0   1  11   -0.10    1.50
   0   1  11    0.50    1.30
   0   1  11    0.40    0.90
   0   1  11   -0.40    0.90
   0   1  11    0.30    2.20
   0  -1 -11    0.80    1.20
   0  -1 -11    2.50    2.80
   0  -1 -11    1.30    1.40
   0  -1 -11    0.60    1.40
   0   1  12    8.10    2.20
   0   1  12    7.50    1.70
   0   1  12    9.70    1.70
   0   1  12    4.20    2.80
   0  -1 -12    8.20    2.00
   0  -1 -12    8.50    1.60
   0  -1 -12    6.00    3.40
   0  -1 -12   10.30    2.20
   0   1  13   22.90    2.10
   0   1  13   20.40    5.30
   0   1  13   16.00    2.30
   0   1  13   23.00    3.20
   0   1  13   25.10    2.50
   0  -1 -13   21.20    2.70
   0  -1 -13   19.60    2.10
   0  -1 -13   19.20    2.60
   0  -1 -13   25.50    5.70
   0   1  14  354.36   11.00
   0   1  14  340.87   12.10
   0   1  14  345.67   11.90
   0   1  14  324.67   18.50
   0  -1 -14  348.67   18.80
   0  -1 -14  351.56   10.50
   0  -1 -14  343.37   11.90
   0  -1 -14  366.86   11.20
   0   1  15    2.70    2.20
   0   1  15    0.70    3.30
   0   1  15    3.10    2.50
   0   1  15    2.20    1.50
   0  -1 -15    1.30    3.80
   0  -1 -15    4.30    2.20
   0  -1 -15    1.50    1.80
   0  -1 -15    3.20    2.00
   0   1  16   48.70    5.30
   0   1  16   51.09    4.40
   0   1  16   55.49    3.80
   0   1  16   44.40    8.50
   0  -1 -16   46.50    8.80
   0  -1 -16   51.49    3.70
   0  -1 -16   46.70    4.60
   0  -1 -16   53.99    4.10
   0   1  17   63.89    4.20
   0   1  17   61.39    5.60
   0   1  17   63.59    4.90
   0   1  17   66.39    8.90
   0  -1 -17   62.79   10.70
   0  -1 -17   69.89    4.50
   0  -1 -17   63.69    4.00
   0  -1 -17   61.39    5.20
   0   1  18    5.40    2.90
   0   1  18   12.10    5.30
   0   1  18    3.70    1.90
   0   1  18    3.20    2.60
   0   1  18    5.20    2.30
   0  -1 -18    5.50    2.00
   0  -1 -18    5.50    2.10
   0  -1 -18    3.00    2.50
   0   1  19   23.50    4.40
   0   1  19   26.40    7.10
   0   1  19   23.10    2.90
   0   1  19   29.50    4.50
   0   1  19   30.90    4.20
   0  -1 -19   22.60    2.70
   0  -1 -19   23.40    3.70
   0   1  20    2.70    2.70
   0   1  20    0.70    2.70
   0   1  20    1.70    2.00
   0   1  20    0.90    1.50
   0  -1 -20    2.10    2.60
   0   1  21    6.50    3.10
   0   1  21   10.70    5.90
   0   1  21    7.60    2.20
   0   1  21    3.30    2.30
   0  -1 -21    9.00    3.50
  -1   2 -21   40.80    4.40
  -1   2 -21   39.90    4.20
  -1   2 -21   40.80    5.20
   1  -2  21   42.50    4.00
   1  -2  21   38.50    3.60
   1  -2  21   35.90    4.50
   1  -2  21   32.00    5.40
   1  -2  21   51.09    8.20
  -1   2 -20    0.80    2.50
  -1   2 -20    3.20    2.20
  -1   2 -20    2.90    2.60
   1  -2  20    1.50    2.20
   1  -2  20    2.30    1.70
   1  -2  20   -2.10    3.40
   1  -2  20    1.00    1.70
   1  -2  20    2.30    2.70
  -1   2 -19    6.30    2.70
  -1   2 -19    2.20    7.20
  -1   2 -19    4.20    2.20
  -1   2 -19    8.50    2.70
   1  -2  19   10.30    2.30
   1  -2  19    4.20    3.00
   1  -2  19    6.50    2.00
   1  -2  19    8.10    2.20
   1  -2  19   10.90    3.30
   1  -2  19    4.80    6.00
  -1   2 -18    4.50    2.40
  -1   2 -18    2.00    2.50
  -1   2 -18   -5.10    5.80
   1  -2  18  -12.00    4.90
   1  -2  18    5.20    3.30
   1  -2  18    2.20    1.70
   1  -2  18    1.30    1.90
   1  -2  18    5.00    2.90
   1  -2  18    1.60    1.80
  -1   2 -17   23.30    3.70
  -1   2 -17   20.10    2.80
  -1   2 -17   17.20    7.40
  -1   2 -17   23.90    3.40
   1  -2  17   26.40    4.00
   1  -2  17   25.40    3.00
   1  -2  17   23.80    3.40
   1  -2  17   23.40    7.30
   1  -2  17   30.30    3.20
  -1   2 -16  168.28    6.80
  -1   2 -16  158.78    7.60
  -1   2 -16  157.68    7.60
  -1   2 -16  154.78   15.20
   1  -2  16  163.78    6.80
   1  -2  16  168.98    7.80
   1  -2  16  130.49   13.40
   1  -2  16  163.68    8.50
   1  -2  16  170.48    7.00
  -1   2 -15   26.00    3.40
  -1   2 -15   17.40    2.60
  -1   2 -15   12.10    6.00
  -1   2 -15   24.40    3.50
   1  -2  15   20.20    6.60
   1  -2  15   22.00    2.80
   1  -2  15   19.20    3.20
   1  -2  15   20.20    3.00
   1  -2  15   26.80    4.30
  -1   2 -14 1174.28   30.50
  -1   2 -14 1118.59   31.30
  -1   2 -14 1097.99   42.50
  -1   2 -14 1147.49   31.40
   1  -2  14 1095.49   30.60
   1  -2  14 1084.99   42.20
   1  -2  14 1168.48   31.80
   1  -2  14 1147.99   32.40
   1  -2  14 1162.78   30.90
  -1   2 -13   39.70    3.60
  -1   2 -13   45.90    8.20
  -1   2 -13   29.60    3.00
  -1   2 -13   39.30    4.20
  -1   2 -13   37.90    3.90
   1  -2  13   38.40    3.00
   1  -2  13   38.90    4.30
   1  -2  13   34.70    7.50
   1  -2  13   39.30    3.40
   1  -2  13   38.90    3.60
  -1   2 -12   -6.20    2.50
  -1   2 -12    0.10    1.20
  -1   2 -12    1.10    1.90
  -1   2 -12   -0.30    1.80
  -1   2 -12   -0.40    1.20
   1  -2  12   -0.70    2.70
   1  -2  12    0.50    1.70
   1  -2  12    1.70    1.60
   1  -2  12    0.40    1.40
   1  -2  12   -0.60    0.90
  -1   2 -11   41.20    3.50
  -1   2 -11   43.10    3.80
  -1   2 -11   41.60    3.30
  -1   2 -11   35.60    6.70
  -1   2 -11   44.00    2.90
   1  -2  11   47.60    3.40
   1  -2  11   41.80    2.80
   1  -2  11   44.80    3.80
   1  -2  11   36.40    6.70
   1  -2  11   43.10    3.20
  -1   2 -10  141.09    6.10
  -1   2 -10  141.99   11.00
  -1   2 -10  158.28    6.10
  -1   2 -10  142.39    5.90
  -1   2 -10  147.89    5.40
   1  -2  10  152.68   11.10
   1  -2  10  147.69    5.50
   1  -2  10  146.29    6.40
   1  -2  10  145.89    5.70
   1  -2  10  142.99    6.00
  -1   2  -9    1.20    1.20
  -1   2  -9   -0.30    1.00
  -1   2  -9    0.70    1.60
  -1   2  -9    0.90    1.60
  -1   2  -9   -1.60    2.30
   1  -2   9   -0.90    1.50
   1  -2   9   -0.60    1.10
   1  -2   9   -0.10    1.00
   1  -2   9   -2.70    1.10
   1  -2   9   -0.10    2.40
  -1   2  -8   34.40    2.40
  -1   2  -8   38.90    3.40
  -1   2  -8   34.60    3.10
  -1   2  -8   35.60    2.80
  -1   2  -8   28.70    5.50
   1  -2   8   33.50    5.70
   1  -2   8   35.80    2.80
   1  -2   8   34.20    3.40
   1  -2   8   32.20    2.90
   1  -2   8   34.30    2.40
  -1   2  -7    2.10    2.80
  -1   2  -7    7.20    1.40
  -1   2  -7    4.90    1.60
  -1   2  -7    9.20    2.00
   1  -2   7    4.30    1.20
   1  -2   7    4.50    1.60
   1  -2   7    3.90    1.30
   1  -2   7    4.70    2.90
   1  -2   7    7.60    2.10
  -1   2  -6   12.50    1.80
  -1   2  -6   10.00    1.70
  -1   2  -6   16.00    1.70
  -1   2  -6   19.70    2.00
  -1   2  -6   14.60    3.70
   1  -2   6   11.10    2.00
   1  -2   6   14.50    3.50
   1  -2   6   11.20    1.40
   1  -2   6   15.50    2.00
   1  -2   6   14.10    1.50
  -1   2  -5 1049.49   27.50
  -1   2  -5 1051.79   27.10
  -1   2  -5 1020.60   27.30
  -1   2  -5 1072.69   27.50
  -1   2  -5 1047.70   32.70
   1  -2   5 1041.50   27.60
   1  -2   5 1059.69   27.50
   1  -2   5 1111.39   28.30
   1  -2   5 1072.49   32.70
   1  -2   5 1024.80   27.60
  -1   2  -4  239.18    7.50
  -1   2  -4  250.97   11.10
  -1   2  -4  256.37    7.60
  -1   2  -4  257.77    7.60
   1  -2   4  223.48    8.00
   1  -2   4  266.57    7.50
   1  -2   4  256.37   11.00
   1  -2   4  261.57    7.60
   1  -2   4  258.77    7.20
  -1   2  -3  900.91   22.70
  -1   2  -3  853.91   22.50
  -1   2  -3  862.01   26.40
  -1   2  -3  897.31   22.70
   1  -2   3  887.61   22.50
   1  -2   3  840.02   22.60
   1  -2   3  849.02   22.30
   1  -2   3  893.21   22.70
   1  -2   3  872.01   26.30
  -1   2  -2 1333.87   34.00
  -1   2  -2 1364.66   34.10
  -1   2  -2 1319.57   37.10
   1  -2   2 1354.96   37.10
   1  -2   2 1285.07   33.60
   1  -2   2 1410.46   34.10
   1  -2   2 1328.27   34.00
  -1   2  -1    0.20    0.70
  -1   2  -1    1.60    0.50
  -1   2  -1    2.60    0.70
  -1   2  -1    2.20    1.20
   1  -2   1    2.50    0.80
   1  -2   1    1.10    1.10
   1  -2   1    1.80    0.80
   1  -2   1    1.80    0.50
  -1   2   0  636.84   15.80
  -1   2   0  588.34   17.70
  -1   2   0  616.94   15.90
  -1   2   0  558.74   15.60
   1  -2   0  616.94   17.80
   1  -2   0  696.63   15.90
   1  -2   0  598.14   15.60
   1  -2   0  614.44   15.90
  -1   2   1   11.00    1.80
  -1   2   1   13.00    1.20
  -1   2   1    9.50    0.90
  -1   2   1   11.20    1.10
   1  -2  -1   10.60    1.00
   1  -2  -1   13.20    1.10
   1  -2  -1   12.90    2.00
   1  -2  -1   12.30    1.20
  -1   2   2 1290.27   33.20
  -1   2   2 1347.97   33.00
  -1   2   2 1293.27   35.40
  -1   2   2 1361.26   33.20
  -1   2   2 1336.57   33.20
   1  -2  -2 1358.86   33.10
   1  -2  -2 1275.87   33.10
   1  -2  -2 1358.16   33.20
   1  -2  -2 1328.97   35.40
  -1   2   3  938.11   23.60
  -1   2   3  943.41   26.20
  -1   2   3  930.01   23.70
  -1   2   3  923.41   23.90
   1  -2  -3  938.61   23.50
   1  -2  -3  917.11   23.60
   1  -2  -3  979.20   26.20
   1  -2  -3  920.41   24.00
  -1   2   4  414.56   10.90
  -1   2   4  413.66   11.30
  -1   2   4  391.86   11.00
  -1   2   4  417.46   13.60
   1  -2  -4  423.36   10.90
   1  -2  -4  412.66   11.30
   1  -2  -4  421.56   13.60
   1  -2  -4  414.66   10.80
  -1   2   5 2413.06   59.99
  -1   2   5 2375.46   59.49
  -1   2   5 2527.55   63.69
  -1   2   5 2257.87   59.69
  -1   2   5 2392.76   63.19
   1  -2  -5 2417.86   59.59
   1  -2  -5 2360.16   59.29
   1  -2  -5 2363.76   59.99
  -1   2   6   18.90    3.30
  -1   2   6   24.60    2.00
  -1   2   6   18.10    1.60
  -1   2   6   13.50    1.60
  -1   2   6   16.70    3.10
   1  -2  -6   13.90    1.50
   1  -2  -6   15.80    1.60
   1  -2  -6   20.30    2.20
  -1   2   7 1319.77   33.90
  -1   2   7 1320.57   38.20
  -1   2   7 1299.97   33.80
  -1   2   7 1337.17   38.90
  -1   2   7 1322.17   33.40
   1  -2  -7 1299.37   34.00
   1  -2  -7 1326.37   33.50
   1  -2  -7 1272.97   33.20
  -1   2   8  401.06   12.10
  -1   2   8  422.26   16.40
  -1   2   8  424.66   11.60
  -1   2   8  417.36   16.90
  -1   2   8  427.56   12.30
   1  -2  -8  420.56   12.30
   1  -2  -8  425.06   11.80
   1  -2  -8  413.06   11.40
  -1   2   9  856.01   22.00
  -1   2   9  825.62   27.90
  -1   2   9  808.92   22.50
  -1   2   9  838.62   28.70
  -1   2   9  839.22   22.60
   1  -2  -9  833.72   22.60
   1  -2  -9  823.52   22.00
  -1   2  10  447.66   13.90
  -1   2  10  458.65   18.80
  -1   2  10  477.85   13.30
  -1   2  10  477.45   14.00
  -1   2  10  453.85   19.60
   1  -2 -10  489.25   14.10
   1  -2 -10  482.25   13.60
   1  -2 -10  484.75   13.00
  -1   2  11  110.19    5.00
  -1   2  11   98.29    8.30
  -1   2  11  111.69    5.30
  -1   2  11  104.09    8.90
  -1   2  11  103.79    4.40
   1  -2 -11  106.19    4.60
   1  -2 -11  113.49    5.20
   1  -2 -11  105.89    4.20
  -1   2  12   43.30    7.00
  -1   2  12   48.80    3.00
  -1   2  12   42.80    6.80
  -1   2  12   44.30    3.90
  -1   2  12   54.19    3.70
   1  -2 -12   46.80    3.30
   1  -2 -12   43.30    3.80
   1  -2 -12   48.20    3.00
  -1   2  13  103.69    9.80
  -1   2  13  112.29    9.50
  -1   2  13  106.49    4.80
  -1   2  13  111.19    5.90
  -1   2  13  111.09    5.50
   1  -2 -13  113.79    5.10
   1  -2 -13  100.29    5.60
   1  -2 -13  109.09    4.60
  -1   2  14  684.53   29.20
  -1   2  14  681.13   21.00
  -1   2  14  761.42   29.00
  -1   2  14  719.23   20.10
  -1   2  14  735.13   21.10
   1  -2 -14  701.43   19.30
   1  -2 -14  691.53   22.50
   1  -2 -14  741.33   19.90
  -1   2  15    3.30    1.60
  -1   2  15    1.30    1.70
  -1   2  15    2.70    4.20
  -1   2  15    1.40    3.80
  -1   2  15   -0.10    3.20
  -1   2  15   -0.20    2.20
   1  -2 -15    2.00    1.80
   1  -2 -15    3.90    2.10
   1  -2 -15    2.00    2.20
  -1   2  16   19.60    6.00
  -1   2  16   22.80    3.70
  -1   2  16   27.70    4.00
  -1   2  16   17.80    3.00
  -1   2  16   20.70    2.80
  -1   2  16   12.20    5.50
   1  -2 -16   25.10    2.90
   1  -2 -16   19.00    2.40
   1  -2 -16   25.10    3.70
  -1   2  17   -1.40    1.20
  -1   2  17   -3.10    3.30
  -1   2  17   -2.50    2.20
  -1   2  17    1.30    1.80
  -1   2  17   -4.70    1.80
   1  -2 -17   -1.00    1.60
   1  -2 -17   -1.70    2.20
  -1   2  18  105.49    6.40
  -1   2  18  113.99   12.10
  -1   2  18  111.99    7.30
  -1   2  18  104.09    6.90
  -1   2  18  113.79    5.60
   1  -2 -18  102.19    6.70
  -1   2  19   46.90    4.80
  -1   2  19   47.40   12.20
  -1   2  19   45.90    3.90
  -1   2  19   39.50    4.80
  -1   2  19   43.50    5.10
   1  -2 -19   48.70    5.40
  -1   2  20   82.69    5.10
  -1   2  20   78.79    6.90
  -1   2  20   76.19    5.90
  -1   2  20   78.39    6.60
   1  -2 -20   65.49    6.30
  -1   2  21  104.59    7.80
  -1   2  21   93.89    5.60
  -1   2  21   95.59    6.60
   1  -2 -21   98.69    7.60
  -2   3 -20   12.80    2.70
  -2   3 -20   10.90    3.10
   2  -3  20   12.80    4.50
   2  -3  20   14.00    4.80
   2  -3  20   14.40    3.90
   2  -3  20   20.30    4.00
   2  -3  20   11.60    3.10
  -2   3 -19  164.38    8.20
  -2   3 -19  161.58    9.60
  -2   3 -19  172.88    7.50
   2  -3  19  175.28    7.80
   2  -3  19  177.58    8.70
   2  -3  19  174.98    7.80
   2  -3  19  161.38    9.60
   2  -3  19  166.28   10.30
  -2   3 -18    2.20    2.30
  -2   3 -18   -3.00    2.10
  -2   3 -18   -2.80    1.70
  -2   3 -18   15.20    7.30
   2  -3  18   -1.40    1.70
   2  -3  18   -0.20    1.60
   2  -3  18    1.00    1.90
   2  -3  18    3.90    3.00
  -2   3 -17   49.10   10.00
  -2   3 -17   42.70    4.70
  -2   3 -17   46.60    4.60
  -2   3 -17   50.79    4.10
   2  -3  17   48.00    4.30
   2  -3  17   42.20    4.30
   2  -3  17   47.10    3.90
   2  -3  17   34.80    5.00
  -2   3 -16   35.80    8.70
  -2   3 -16   35.90    4.10
  -2   3 -16   36.20    4.30
  -2   3 -16   35.10    3.60
   2  -3  16   38.50    4.00
   2  -3  16   40.90    3.50
   2  -3  16   37.00    4.30
   2  -3  16   39.70    5.10
  -2   3 -15  204.58    7.80
  -2   3 -15  204.18    8.60
  -2   3 -15  224.78   17.70
  -2   3 -15  201.78    8.70
   2  -3  15  207.38    7.90
   2  -3  15  204.68    8.70
   2  -3  15  194.18    8.20
   2  -3  15  194.28    9.30
  -2   3 -14   72.09    4.30
  -2   3 -14   70.29    5.30
  -2   3 -14   70.99    4.90
  -2   3 -14   69.99   11.00
   2  -3  14   70.69    4.90
   2  -3  14   65.99    4.10
   2  -3  14   56.69   14.50
   2  -3  14   60.99    5.40
  -2   3 -13  137.09    5.70
  -2   3 -13  131.69    6.70
  -2   3 -13  123.39   12.30
  -2   3 -13  126.79    6.30
  -2   3 -13  126.69    6.60
   2  -3  13  133.69    6.20
   2  -3  13  123.39    6.30
   2  -3  13  135.39    7.00
   2  -3  13  127.89    5.60
   2  -3  13  114.49   13.80
  -2   3 -12   14.00    2.70
  -2   3 -12   21.20    3.20
  -2   3 -12   19.10    2.70
  -2   3 -12   14.00    2.00
  -2   3 -12   16.30    5.20
   2  -3  12   14.20    2.50
   2  -3  12   23.20    3.70
   2  -3  12   17.90    2.90
   2  -3  12   12.80    1.90
   2  -3  12   12.00    5.70
  -2   3 -11   98.19    5.40
  -2   3 -11   97.49    5.40
  -2   3 -11  101.09   10.50
  -2   3 -11   95.99    4.50
  -2   3 -11   98.99    5.00
   2  -3  11   99.29    5.10
   2  -3  11  102.39    5.10
   2  -3  11   91.89    4.40
   2  -3  11   86.19    9.80
   2  -3  11  104.19    5.70
  -2   3 -10   15.80    2.20
  -2   3 -10   18.80    2.60
  -2   3 -10   21.50    2.90
  -2   3 -10   12.40    1.70
  -2   3 -10   14.90    4.70
   2  -3  10   21.30    2.80
   2  -3  10   17.30    2.70
   2  -3  10   26.20    5.60
   2  -3  10   20.10    2.20
   2  -3  10   21.60    2.80
  -2   3  -9  800.22   31.20
  -2   3  -9  863.71   23.40
  -2   3  -9  822.12   23.00
  -2   3  -9  836.82   23.30
  -2   3  -9  847.62   22.60
   2  -3   9  826.92   22.60
   2  -3   9  855.91   31.40
   2  -3   9  823.62   23.50
   2  -3   9  831.42   23.20
   2  -3   9  856.61   23.30
  -2   3  -8  112.89    5.40
  -2   3  -8  118.59    5.00
  -2   3  -8  112.89    4.60
  -2   3  -8  125.29    5.60
  -2   3  -8  111.99    9.70
   2  -3   8  111.29    9.20
   2  -3   8  115.19    5.50
   2  -3   8  114.39    5.00
   2  -3   8  116.79    4.60
   2  -3   8  122.89    5.30
  -2   3  -7   89.69    8.50
  -2   3  -7   98.59    5.00
  -2   3  -7   96.49    4.80
  -2   3  -7   92.09    4.30
  -2   3  -7   97.19    4.00
   2  -3   7  103.69    4.80
   2  -3   7   96.09    4.90
   2  -3   7   98.79    4.50
   2  -3   7   99.79    8.30
   2  -3   7   97.39    4.00
  -2   3  -6  532.35   15.70
  -2   3  -6  566.84   16.20
  -2   3  -6  543.05   15.90
  -2   3  -6  571.64   22.30
  -2   3  -6  551.64   15.30
   2  -3   6  572.64   15.90
   2  -3   6  590.94   16.20
   2  -3   6  586.24   21.90
   2  -3   6  566.94   16.20
  -2   3  -5   88.09    3.60
  -2   3  -5  100.59    4.60
  -2   3  -5  100.39    4.10
  -2   3  -5   78.39    7.20
  -2   3  -5   96.19    4.40
   2  -3   5   96.59    3.70
   2  -3   5  106.39    7.60
   2  -3   5   89.59    4.30
   2  -3   5   92.79    4.50
  -2   3  -4   87.39    3.40
  -2   3  -4   93.39    4.20
  -2   3  -4   90.19    6.80
  -2   3  -4   87.39    3.70
  -2   3  -4   88.49    4.00
   2  -3   4  102.69    7.20
   2  -3   4   93.29    4.10
   2  -3   4   91.99    3.40
   2  -3   4   92.49    4.00
  -2   3  -3 1324.97   34.80
  -2   3  -3 1354.66   39.60
  -2   3  -3 1354.36   34.90
  -2   3  -3 1299.97   34.20
   2  -3   3 1310.07   34.30
   2  -3   3 1344.17   34.70
   2  -3   3 1422.26   47.40
   2  -3   3 1380.06   34.90
  -2   3  -2 2317.17   56.79
  -2   3  -2 2231.68   61.29
  -2   3  -2 2364.06   57.19
   2  -3   2 2262.57   57.89
   2  -3   2 2244.58   63.89
   2  -3   2 2110.39   57.49
  -2   3  -1 1409.46   35.90
  -2   3  -1 1419.56   35.60
  -2   3  -1 1366.36   39.40
   2  -3   1 1394.66   35.30
   2  -3   1 1413.16   39.50
   2  -3   1 1387.56   35.60
   2  -3   1 1402.06   35.90
  -2   3   0    4.50    0.80
  -2   3   0    5.20    1.30
  -2   3   0    6.40    1.20
  -2   3   0    6.40    1.80
   2  -3   0    6.90    1.00
   2  -3   0    2.70    1.60
   2  -3   0    4.90    1.00
   2  -3   0    4.40    1.10
  -2   3   1    0.50    1.20
  -2   3   1   -0.30    0.70
  -2   3   1    0.00    0.60
  -2   3   1   -0.40    0.80
   2  -3  -1    0.90    1.40
   2  -3  -1   -0.50    0.70
   2  -3  -1   -0.90    0.70
   2  -3  -1   -0.70    0.70
  -2   3   2  143.89    4.50
  -2   3   2  138.79    4.50
  -2   3   2  137.39    4.30
  -2   3   2  140.59    7.00
   2  -3  -2  135.89    4.40
   2  -3  -2  139.29    7.10
   2  -3  -2  136.89    4.50
   2  -3  -2  143.09    4.30
  -2   3   3  181.58    5.60
  -2   3   3  186.18    8.60
  -2   3   3  185.08    5.50
  -2   3   3  188.48    5.50
  -2   3   3  179.78    5.10
   2  -3  -3  197.48    8.80
   2  -3  -3  189.38    5.50
   2  -3  -3  183.88    5.50
   2  -3  -3  182.38    5.50
  -2   3   4   36.30    2.50
  -2   3   4   44.40    4.40
  -2   3   4   37.10    2.00
  -2   3   4   39.40    2.20
  -2   3   4   41.70    2.20
   2  -3  -4   37.30    2.00
   2  -3  -4   44.90    2.30
   2  -3  -4   36.30    1.90
   2  -3  -4   39.60    4.20
  -2   3   5   23.50    2.40
  -2   3   5   18.30    2.00
  -2   3   5   21.20    3.60
  -2   3   5   19.90    1.90
   2  -3  -5   18.80    1.90
   2  -3  -5   18.80    1.70
   2  -3  -5   23.00    3.80
  -2   3   6  130.09    5.00
  -2   3   6  121.29    4.70
  -2   3   6  124.59    4.80
  -2   3   6  126.29    4.60
  -2   3   6  128.09    8.10
   2  -3  -6  121.69    4.60
   2  -3  -6  130.09    7.80
   2  -3  -6  123.99    4.30
   2  -3  -6  123.99    5.20
  -2   3   7  876.01   23.70
  -2   3   7  896.81   28.70
  -2   3   7  882.81   23.40
  -2   3   7  906.41   23.90
  -2   3   7  912.41   29.00
  -2   3   7  904.01   23.70
   2  -3  -7  888.51   23.10
   2  -3  -7  885.81   24.00
   2  -3  -7  897.71   23.40
  -2   3   8  251.27   12.40
  -2   3   8  249.68    8.10
  -2   3   8  252.17    8.20
  -2   3   8  250.87    8.20
  -2   3   8  246.88    7.60
  -2   3   8  250.87   12.30
   2  -3  -8  249.58    8.40
   2  -3  -8  243.18    7.40
   2  -3  -8  248.18    7.70
  -2   3   9  132.19    8.90
  -2   3   9  132.59    9.10
  -2   3   9  120.79    4.60
  -2   3   9  128.69    5.30
  -2   3   9  120.29    5.30
  -2   3   9  121.99    5.30
   2  -3  -9  115.59    5.80
   2  -3  -9  121.29    5.40
   2  -3  -9  120.69    4.80
  -2   3  10  159.18    5.70
  -2   3  10  161.98    6.30
  -2   3  10  154.58   10.30
  -2   3  10  156.78    6.40
  -2   3  10  160.78    6.40
  -2   3  10  161.58   10.30
   2  -3 -10  151.58    6.40
   2  -3 -10  165.98    5.90
   2  -3 -10  157.18    5.40
  -2   3  11   18.20    2.60
  -2   3  11   18.80    2.50
  -2   3  11   12.20    4.20
  -2   3  11   17.40    2.00
  -2   3  11   16.30    4.50
  -2   3  11   20.00    2.60
   2  -3 -11   16.70    2.40
   2  -3 -11   18.90    2.00
   2  -3 -11   22.40    2.30
  -2   3  12  135.79    6.20
  -2   3  12  127.19   10.10
  -2   3  12  135.49    6.50
  -2   3  12  135.89    5.40
  -2   3  12  127.49   10.40
  -2   3  12  135.49    6.00
   2  -3 -12  141.09    5.40
   2  -3 -12  127.79    5.00
   2  -3 -12  134.49    6.30
  -2   3  13  432.66   20.80
  -2   3  13  415.86   13.80
  -2   3  13  426.06   13.60
  -2   3  13  414.86   13.50
  -2   3  13  417.96   12.70
  -2   3  13  437.06   20.10
   2  -3 -13  410.26   13.70
   2  -3 -13  417.16   12.40
   2  -3 -13  422.36   12.00
  -2   3  14   17.00    3.20
  -2   3  14   16.90    6.40
  -2   3  14   12.20    2.10
  -2   3  14   13.60    3.00
  -2   3  14   18.20    5.20
  -2   3  14   15.90    4.90
   2  -3 -14   16.00    2.40
   2  -3 -14   14.50    2.10
   2  -3 -14   10.70    2.60
  -2   3  15    9.90    2.10
  -2   3  15   11.30    2.80
  -2   3  15   12.50    2.70
  -2   3  15    3.50    2.40
  -2   3  15   10.80    5.40
  -2   3  15    7.10    5.10
   2  -3 -15    7.40    2.60
   2  -3 -15   11.80    2.20
  -2   3  16   -1.10    2.00
  -2   3  16    5.30    4.20
  -2   3  16    4.00    2.60
  -2   3  16    2.40    1.60
  -2   3  16    0.40    1.60
   2  -3 -16    0.40    2.40
   2  -3 -16    1.50    1.80
  -2   3  17    0.30    1.80
  -2   3  17    3.00    2.40
  -2   3  17    8.20    6.60
  -2   3  17   -2.70    1.30
  -2   3  17   -3.80    2.30
   2  -3 -17   -2.80    2.20
  -2   3  18   -1.10    2.60
  -2   3  18    2.30    2.70
  -2   3  18    2.70    1.70
  -2   3  18    0.20    4.30
  -2   3  18    1.70    2.00
   2  -3 -18    4.40    2.70
  -2   3  19    1.10    2.60
  -2   3  19    1.60    1.70
  -2   3  19    0.50    2.00
  -2   3  19   -0.50    2.60
   2  -3 -19    0.20    2.60
  -2   3  20   -0.30    1.40
  -2   3  20    1.40    2.20
  -2   3  20    5.00    3.30
  -2   3  20    0.70    2.70
   2  -3 -20    0.40    3.00
  -3   4 -20   85.59    5.30
  -3   4 -20   75.59    6.30
   3  -4  20   86.09    6.30
   3  -4  20   75.49    5.20
   3  -4  20   79.29   10.50
   3  -4  20   74.09    5.50
   3  -4  20   78.19    7.70
  -3   4 -19   71.39    5.90
  -3   4 -19   66.89    4.80
   3  -4  19   59.39    5.50
   3  -4  19   60.49    5.20
   3  -4  19   71.79    7.40
   3  -4  19   69.49    4.80
  -3   4 -18    4.10    2.30
  -3   4 -18   -0.20    1.60
  -3   4 -18   -9.60    7.00
   3  -4  18    2.70    2.90
   3  -4  18   -1.30    1.90
   3  -4  18    0.70    1.40
   3  -4  18   -3.10    1.50
   3  -4  18   -8.30    4.90
  -3   4 -17   -2.40    1.80
  -3   4 -17   -2.70    2.10
  -3   4 -17   10.20    7.20
  -3   4 -17   -0.80    1.70
   3  -4  17   -6.00    4.80
   3  -4  17    3.70    1.70
   3  -4  17    1.20    2.00
   3  -4  17   -4.00    2.10
   3  -4  17   -1.10    1.60
  -3   4 -16    1.10    5.90
  -3   4 -16    6.60    2.00
  -3   4 -16    5.90    2.80
  -3   4 -16   14.50    3.10
   3  -4  16   12.10    3.40
   3  -4  16   11.60    2.90
   3  -4  16    6.20    2.00
   3  -4  16   -6.40    4.60
   3  -4  16    8.60    3.00
  -3   4 -15   -4.10    5.40
  -3   4 -15   -1.40    1.70
  -3   4 -15    1.50    1.70
   3  -4  15    3.30    1.80
   3  -4  15   -0.90    2.00
   3  -4  15   -0.50    1.60
   3  -4  15   -1.30    2.50
   3  -4  15   -4.60    3.60
  -3   4 -14   32.10    3.90
  -3   4 -14   23.10    2.90
  -3   4 -14   20.30    2.80
  -3   4 -14   11.70    7.10
   3  -4  14   26.50    2.90
   3  -4  14   22.30    7.00
   3  -4  14   22.60    3.80
   3  -4  14   26.90    3.50
   3  -4  14   27.70    3.60
  -3   4 -13  156.98   14.70
  -3   4 -13  179.08    7.00
  -3   4 -13  186.68    8.20
  -3   4 -13  173.38    7.60
   3  -4  13  168.48    7.10
   3  -4  13  179.68    8.60
   3  -4  13  178.08    7.80
   3  -4  13  185.48   14.60
   3  -4  13  172.78    7.90
  -3   4 -12   91.39    5.80
  -3   4 -12   84.39    5.10
  -3   4 -12   93.59    4.70
  -3   4 -12   98.39    6.10
  -3   4 -12   97.59   11.20
   3  -4  12   92.79    5.90
   3  -4  12   82.39    5.40
   3  -4  12   82.79    9.90
   3  -4  12   83.89    5.10
   3  -4  12   83.89    4.50
  -3   4 -11   45.20    3.30
  -3   4 -11   49.10    4.70
  -3   4 -11   38.30    7.80
  -3   4 -11   47.20    4.40
  -3   4 -11   47.40    3.80
   3  -4  11   44.70    4.40
   3  -4  11   44.90    3.20
   3  -4  11   41.90    3.60
   3  -4  11   57.89    9.20
   3  -4  11   46.60    4.20
  -3   4 -10  218.98   15.20
  -3   4 -10  229.48    7.90
  -3   4 -10  233.48    8.50
  -3   4 -10  224.08    8.70
  -3   4 -10  230.28    9.10
   3  -4  10  235.08   14.90
   3  -4  10  238.08    8.90
   3  -4  10  227.78    8.50
   3  -4  10  223.08    9.00
   3  -4  10  240.58    8.00
  -3   4  -9  189.78   13.40
  -3   4  -9  191.28    7.80
  -3   4  -9  182.88    7.10
  -3   4  -9  182.58    7.40
  -3   4  -9  185.88    6.70
   3  -4   9  189.58    7.70
   3  -4   9  177.68    6.60
   3  -4   9  189.38    7.60
   3  -4   9  184.68   12.70
  -3   4  -8   79.69    4.60
  -3   4  -8   70.89    4.70
  -3   4  -8   79.09    3.70
  -3   4  -8   73.69    4.10
  -3   4  -8   70.19    8.40
   3  -4   8   83.89    4.70
   3  -4   8   84.49    4.70
   3  -4   8   75.69    3.70
   3  -4   8   77.29    8.00
  -3   4  -7  254.77    8.60
  -3   4  -7  259.37    9.30
  -3   4  -7  256.27    8.20
  -3   4  -7  230.98   14.30
  -3   4  -7  253.47    8.90
   3  -4   7  252.57    8.10
   3  -4   7  261.57    9.10
   3  -4   7  264.87    9.20
   3  -4   7  270.97   14.50
  -3   4  -6  194.28   12.30
  -3   4  -6  205.88    7.40
  -3   4  -6  198.08    7.70
  -3   4  -6  198.78    7.00
  -3   4  -6  190.08    6.50
   3  -4   6  198.08    7.60
   3  -4   6  185.58    7.30
   3  -4   6  191.38   11.80
  -3   4  -5  356.46   11.00
  -3   4  -5  363.26   11.40
  -3   4  -5  336.67   10.30
  -3   4  -5  326.57   10.60
  -3   4  -5  355.86   16.80
   3  -4   5  355.96   11.30
   3  -4   5  340.27   16.00
   3  -4   5  360.36   11.10
   3  -4   5  362.96   10.30
  -3   4  -4  210.58    7.60
  -3   4  -4  202.18    7.10
  -3   4  -4  191.28    6.30
  -3   4  -4  184.68   11.20
  -3   4  -4  191.48    6.80
   3  -4   4  199.98   11.40
   3  -4   4  193.28    7.20
   3  -4   4  193.38    7.30
   3  -4   4  195.98    6.40
  -3   4  -3   11.40    1.50
  -3   4  -3    9.90    1.90
  -3   4  -3   10.80    3.30
  -3   4  -3    9.80    2.00
   3  -4   3   10.50    2.20
   3  -4   3    2.60    2.70
   3  -4   3    9.00    1.40
   3  -4   3   11.90    2.00
  -3   4  -2  665.63   18.60
  -3   4  -2  648.04   17.70
  -3   4  -2  659.63   23.30
   3  -4   2  671.23   23.30
   3  -4   2  671.63   18.60
   3  -4   2  661.63   17.70
   3  -4   2  665.23   18.20
  -3   4  -1  246.58    8.10
  -3   4  -1  238.48    7.20
  -3   4  -1  245.78    7.70
  -3   4  -1  229.88   11.30
   3  -4   1  247.18   11.70
   3  -4   1  250.87    8.10
   3  -4   1  225.08    7.60
   3  -4   1  238.28    7.20
  -3   4   0 2123.89   54.09
  -3   4   0 2176.88   54.99
  -3   4   0 2185.38   54.39
  -3   4   0 2142.59   59.79
   3  -4   0 2187.28   54.79
   3  -4   0 2135.49   53.29
   3  -4   0 2256.07   60.19
   3  -4   0 2037.30   54.49
   3  -4   0 2100.29   54.39
  -3   4   1  743.63   22.20
  -3   4   1  805.92   21.50
  -3   4   1  842.32   26.80
  -3   4   1  852.61   22.10
   3  -4  -1  830.62   22.10
   3  -4  -1  797.82   21.70
   3  -4  -1  842.22   26.90
   3  -4  -1  864.71   20.70
   3  -4  -1  832.52   21.60
  -3   4   2  183.08    5.80
  -3   4   2  179.08    4.90
  -3   4   2  187.88    6.30
  -3   4   2  175.48    9.50
   3  -4  -2  188.98    5.90
   3  -4  -2  181.58    9.90
   3  -4  -2  174.18    8.40
  -3   4   3 1989.50   55.09
  -3   4   3 1877.11   49.30
  -3   4   3 2019.80   49.60
  -3   4   3 1909.51   48.50
  -3   4   3 1958.80   50.29
   3  -4  -3 1967.30   48.70
   3  -4  -3 1927.91   49.50
   3  -4  -3 1963.30   49.40
   3  -4  -3 1987.30   55.29
  -3   4   4   64.09    3.90
  -3   4   4   60.89    2.50
  -3   4   4   62.09    6.30
  -3   4   4   55.19    3.30
  -3   4   4   62.29    3.10
   3  -4  -4   62.69    6.40
   3  -4  -4   57.89    3.10
   3  -4  -4   61.29    3.30
  -3   4   5  236.28    7.90
  -3   4   5  235.18    7.40
  -3   4   5  228.98    7.30
  -3   4   5  231.18   11.80
  -3   4   5  235.88    6.80
   3  -4  -5  236.18    7.00
   3  -4  -5  230.98   11.80
   3  -4  -5  226.18    7.30
  -3   4   6   50.09    3.50
  -3   4   6   46.40    6.10
  -3   4   6   54.89    3.30
  -3   4   6   50.49    2.80
  -3   4   6   50.79    3.10
   3  -4  -6   45.80    3.10
   3  -4  -6   47.30    4.40
   3  -4  -6   42.30    2.40
   3  -4  -6   47.80    5.80
  -3   4   7  570.34   16.20
  -3   4   7  570.34   15.50
  -3   4   7  552.74   15.70
  -3   4   7  590.44   15.70
   3  -4  -7  575.14   15.40
   3  -4  -7  537.25   17.60
   3  -4  -7  565.74   21.10
  -3   4   8   -0.30    2.70
  -3   4   8   -0.20    1.20
  -3   4   8    1.10    1.50
  -3   4   8    2.40    1.50
  -3   4   8    0.10    1.30
   3  -4  -8    1.40    1.60
   3  -4  -8   -0.40    1.20
   3  -4  -8    1.30    2.30
  -3   4   9   66.39    3.80
  -3   4   9   74.09    7.40
  -3   4   9   69.79    3.90
  -3   4   9   74.49    7.20
  -3   4   9   67.09    3.60
  -3   4   9   67.59    4.00
   3  -4  -9   68.89    4.30
   3  -4  -9   68.89    3.60
   3  -4  -9   66.79    3.30
  -3   4  10   26.70    2.70
  -3   4  10   27.60    3.10
  -3   4  10   36.50    5.90
  -3   4  10   29.80    3.20
  -3   4  10   21.90    5.20
  -3   4  10   27.90    3.00
   3  -4 -10   30.30    3.40
   3  -4 -10   29.10    2.50
   3  -4 -10   27.10    2.70
  -3   4  11   82.89    4.70
  -3   4  11   86.59    4.80
  -3   4  11   75.79    8.20
  -3   4  11   85.59    4.90
  -3   4  11   87.39    4.30
  -3   4  11   91.79    9.20
   3  -4 -11   80.49    5.10
   3  -4 -11   87.79    4.20
   3  -4 -11   83.39    3.90
  -3   4  12  230.38    8.70
  -3   4  12  228.78    7.90
  -3   4  12  216.48   13.80
  -3   4  12  232.68   14.40
  -3   4  12  220.58    8.60
  -3   4  12  219.48    8.60
   3  -4 -12  235.88    7.70
   3  -4 -12  230.08    7.30
   3  -4 -12  225.68    9.00
  -3   4  13  516.15   23.80
  -3   4  13  521.85   15.10
  -3   4  13  500.85   16.00
  -3   4  13  504.15   15.90
  -3   4  13  529.15   34.10
  -3   4  13  503.45   15.80
   3  -4 -13  509.45   14.20
   3  -4 -13  493.25   16.10
  -3   4  14   23.30    6.40
  -3   4  14   32.80    3.80
  -3   4  14   31.10    7.10
  -3   4  14   33.50    3.80
  -3   4  14   35.10    3.20
  -3   4  14   39.10    4.40
   3  -4 -14   39.50    4.40
   3  -4 -14   31.20    2.90
   3  -4 -14   31.00    3.10
  -3   4  15   15.30    2.40
  -3   4  15   17.20    2.80
  -3   4  15   20.00    6.10
  -3   4  15   19.60    4.40
  -3   4  15   16.10    3.10
   3  -4 -15   12.10    2.90
  -3   4  16    7.20    6.50
  -3   4  16    1.40    2.50
  -3   4  16   -0.70    1.40
  -3   4  16   -0.30    2.10
   3  -4 -16   -1.60    2.50
  -3   4  17   10.30    6.00
  -3   4  17   16.70    2.60
  -3   4  17   13.80    3.30
  -3   4  17   16.40    3.20
  -3   4  17   14.90    3.50
   3  -4 -17   17.10    3.60
  -3   4  18   -1.60    2.40
  -3   4  18   -0.40    2.30
  -3   4  18    2.00    1.70
  -3   4  18    1.90    4.30
  -3   4  18   -0.50    1.70
   3  -4 -18    0.60    2.20
  -3   4  19   26.70    3.30
  -3   4  19   22.00    4.10
  -3   4  19   25.70    3.90
  -3   4  19   21.10    4.00
   3  -4 -19   28.20    4.70
  -3   4  20   23.10    3.10
  -3   4  20   16.40    3.20
  -3   4  20   25.40    4.40
  -3   4  20   19.10    3.80
   3  -4 -20   23.80    4.90
  -4   5 -19   12.30    2.80
  -4   5 -19   11.40    2.90
  -4   5 -19    8.20    3.20
   4  -5  19   10.40    3.30
   4  -5  19    9.00    2.20
   4  -5  19    6.90    3.30
  -4   5 -18   37.60    4.50
  -4   5 -18   50.49    4.30
  -4   5 -18   37.60    4.90
   4  -5  18   40.10    3.90
   4  -5  18   46.20    5.60
   4  -5  18   43.50    4.90
  -4   5 -17   15.90    3.30
  -4   5 -17   21.00    3.00
  -4   5 -17   35.40   10.50
   4  -5  17   17.50    2.60
   4  -5  17   20.00    3.60
   4  -5  17   17.60    4.20
   4  -5  17   26.20    7.40
  -4   5 -16   17.00    2.60
  -4   5 -16   20.50    7.70
  -4   5 -16   14.60    2.80
   4  -5  16   23.70    3.80
   4  -5  16   16.30    2.50
   4  -5  16   17.60    4.00
   4  -5  16   12.50    6.20
  -4   5 -15   14.70    8.40
  -4   5 -15   23.00    3.60
  -4   5 -15   25.80    3.10
   4  -5  15   27.20    3.70
   4  -5  15   29.00    4.30
   4  -5  15   22.50    2.80
   4  -5  15   32.60    8.30
  -4   5 -14   -1.80    1.60
  -4   5 -14    1.20    1.60
  -4   5 -14   -1.20    5.90
   4  -5  14    4.30    2.40
   4  -5  14   -0.30    2.50
   4  -5  14    6.10    4.70
   4  -5  14   -1.10    1.20
  -4   5 -13   37.50    3.50
  -4   5 -13   25.80    7.70
  -4   5 -13   38.80    4.10
   4  -5  13   38.70    4.60
   4  -5  13   44.40    8.90
   4  -5  13   28.10    3.10
  -4   5 -12  153.98    6.70
  -4   5 -12  147.09    7.50
  -4   5 -12  149.99    7.10
  -4   5 -12  154.08   14.70
   4  -5  12  151.78    6.70
   4  -5  12  140.09   13.00
   4  -5  12  134.69    7.60
   4  -5  12  154.98    7.70
  -4   5 -11   58.19    5.50
  -4   5 -11   59.89    9.90
  -4   5 -11   47.80    3.60
  -4   5 -11   51.89    4.10
  -4   5 -11   46.80    4.80
   4  -5  11   56.89    6.30
   4  -5  11   49.10    8.50
   4  -5  11   58.39    3.80
   4  -5  11   50.69    4.70
  -4   5 -10  326.47   11.40
  -4   5 -10  300.77   10.30
  -4   5 -10  315.47   19.30
  -4   5 -10  323.87   11.00
  -4   5 -10  327.27   12.00
   4  -5  10  311.67   11.60
   4  -5  10  332.57   10.50
   4  -5  10  310.87   11.50
   4  -5  10  323.17   18.60
  -4   5  -9  227.68    9.00
  -4   5  -9  235.08    9.60
  -4   5  -9  247.58   16.40
  -4   5  -9  230.68    8.60
  -4   5  -9  234.98    8.10
   4  -5   9  240.98   15.30
   4  -5   9  227.38    8.10
   4  -5   9  235.28    9.40
   4  -5   9  244.38    9.40
  -4   5  -8   38.30    4.20
  -4   5  -8   33.80    3.80
  -4   5  -8   34.10    6.90
  -4   5  -8   38.30    2.80
  -4   5  -8   36.90    3.30
   4  -5   8   39.10    2.80
   4  -5   8   33.10    3.80
   4  -5   8   36.20    3.70
   4  -5   8   33.00    6.80
  -4   5  -7   52.09    8.20
  -4   5  -7   40.80    2.90
  -4   5  -7   39.80    3.20
  -4   5  -7   39.00    4.00
   4  -5   7   40.50    3.90
   4  -5   7   43.60    7.40
   4  -5   7   51.39    4.00
   4  -5   7   42.60    2.90
  -4   5  -6   -3.10    2.40
  -4   5  -6    2.40    1.00
  -4   5  -6    2.30    1.50
  -4   5  -6    0.10    1.90
   4  -5   6    2.20    1.10
   4  -5   6    1.60    1.70
   4  -5   6    2.40    1.80
   4  -5   6    2.60    3.20
  -4   5  -5   25.50    3.00
  -4   5  -5   27.30    2.30
  -4   5  -5   23.80    2.60
  -4   5  -5   28.40    5.60
   4  -5   5   30.70    3.30
   4  -5   5   27.40    5.60
   4  -5   5   27.80    2.30
   4  -5   5   31.80    3.40
  -4   5  -4   36.90    2.50
  -4   5  -4   35.30    3.80
  -4   5  -4   34.70    3.40
  -4   5  -4   42.40    6.80
   4  -5   4   36.70    6.60
   4  -5   4   37.80    2.60
   4  -5   4   35.70    3.40
   4  -5   4   33.60    3.60
  -4   5  -3  408.06   12.20
  -4   5  -3  420.26   12.90
  -4   5  -3  442.06   19.20
  -4   5  -3  429.56   13.40
   4  -5   3  412.16   12.90
   4  -5   3  440.36   12.30
   4  -5   3  427.96   18.70
   4  -5   3  429.66   13.40
  -4   5  -2  492.25   20.30
  -4   5  -2  478.55   14.30
  -4   5  -2  478.85   13.70
  -4   5  -2  493.55   14.80
   4  -5   2  507.15   20.40
   4  -5   2  491.45   14.70
   4  -5   2  473.25   14.30
   4  -5   2  478.65   13.70
  -4   5  -1  108.99    5.10
  -4   5  -1  109.79    8.60
  -4   5  -1  110.29    4.40
  -4   5  -1  113.49    5.50
   4  -5   1  106.79    3.60
   4  -5   1  106.89    5.30
   4  -5   1  124.89    9.00
   4  -5   1  114.09    5.00
   4  -5   1  118.19    4.50
  -4   5   0   14.50    1.70
  -4   5   0   29.90    5.40
  -4   5   0   21.00    2.40
  -4   5   0   22.60    2.60
   4  -5   0   17.40    2.50
   4  -5   0   22.20    1.50
   4  -5   0   18.30    4.50
   4  -5   0   17.90    1.90
   4  -5   0   24.40    2.80
  -4   5   1  760.72   20.80
  -4   5   1  721.83   26.20
  -4   5   1  746.33   20.40
  -4   5   1  735.93   20.00
   4  -5  -1  759.02   20.00
   4  -5  -1  749.03   19.00
   4  -5  -1  723.53   20.60
   4  -5  -1  755.42   26.80
   4  -5  -1  739.03   20.30
  -4   5   2  718.73   20.10
  -4   5   2  739.83   19.80
  -4   5   2  720.73   25.80
  -4   5   2  705.53   19.40
   4  -5  -2  722.33   20.00
   4  -5  -2  717.63   19.70
   4  -5  -2  743.33   26.30
   4  -5  -2  719.03   19.40
  -4   5   3  568.14   21.80
  -4   5   3  578.04   14.50
  -4   5   3  558.34   15.90
  -4   5   3  566.94   15.70
   4  -5  -3  568.54   16.00
   4  -5  -3  552.94   14.70
   4  -5  -3  572.44   22.10
   4  -5  -3  574.84   15.60
  -4   5   4  548.25   21.60
  -4   5   4  544.95   15.60
  -4   5   4  576.04   14.30
  -4   5   4  563.24   15.50
   4  -5  -4  558.04   15.60
   4  -5  -4  559.44   14.50
   4  -5  -4  541.15   15.40
   4  -5  -4  535.55   21.50
  -4   5   5  290.07    8.00
  -4   5   5  295.37    9.60
  -4   5   5  280.47    8.90
  -4   5   5  288.67    9.10
   4  -5  -5  298.87    8.90
   4  -5  -5  290.07    8.90
   4  -5  -5  278.67   14.20
   4  -5  -5  285.77    8.90
  -4   5   6  143.09    5.50
  -4   5   6  132.29    9.70
  -4   5   6  134.79    5.30
  -4   5   6  144.39    4.60
  -4   5   6  141.99    5.90
   4  -5  -6  133.09    5.30
   4  -5  -6  133.39    9.80
   4  -5  -6  135.59    5.10
   4  -5  -6  119.99    5.30
  -4   5   7   73.49    7.70
  -4   5   7   76.99    4.40
  -4   5   7   79.39    4.10
  -4   5   7   73.79    3.90
  -4   5   7   71.39    3.50
   4  -5  -7   76.79    7.50
   4  -5  -7   82.79    3.40
   4  -5  -7   77.19    3.70
   4  -5  -7   75.29    3.90
  -4   5   8   -1.00    1.10
  -4   5   8   -1.30    1.40
  -4   5   8   -1.50    2.50
  -4   5   8   -1.70    1.50
  -4   5   8    3.70    1.50
   4  -5  -8    0.20    1.40
   4  -5  -8    0.90    2.40
   4  -5  -8    0.00    1.30
  -4   5   9   16.90    2.40
  -4   5   9   13.80    2.00
  -4   5   9   18.70    5.00
  -4   5   9   16.20    2.30
  -4   5   9   19.40    2.70
   4  -5  -9   19.40    2.40
   4  -5  -9   12.00    4.00
   4  -5  -9   18.70    2.10
  -4   5  10   -1.40    1.50
  -4   5  10    3.20    1.90
  -4   5  10    1.20    3.50
  -4   5  10   -0.70    1.60
  -4   5  10   -1.70    1.40
   4  -5 -10    1.90    1.60
   4  -5 -10    1.40    1.50
  -4   5  11   55.49    4.00
  -4   5  11   54.99    4.30
  -4   5  11   55.99    3.90
  -4   5  11   45.50    7.30
  -4   5  11   48.30    8.00
  -4   5  11   54.89    4.10
   4  -5 -11   51.79    3.60
   4  -5 -11   48.90    3.30
  -4   5  12   16.70    2.50
  -4   5  12   23.80    3.00
  -4   5  12   25.70   10.40
  -4   5  12   18.40    5.30
  -4   5  12   16.10    4.10
  -4   5  12   17.80    2.70
   4  -5 -12   20.90    2.30
   4  -5 -12   19.20    2.50
  -4   5  13   31.80    3.60
  -4   5  13   30.50    3.70
  -4   5  13   17.50    6.30
  -4   5  13   38.00    7.50
  -4   5  13   33.00    3.30
  -4   5  13   30.30    3.40
   4  -5 -13   30.40    3.10
  -4   5  14   74.99    4.70
  -4   5  14   87.29   10.60
  -4   5  14   84.29    8.80
  -4   5  14   92.79    5.50
  -4   5  14   80.79    5.40
  -4   5  15    3.70    2.10
  -4   5  15    5.20    4.70
  -4   5  15    3.20    2.20
  -4   5  15   -1.50    1.90
  -4   5  15    3.40    2.50
  -4   5  16   79.39    5.60
  -4   5  16   80.09   10.40
  -4   5  16   75.29    5.40
  -4   5  16   71.39    5.60
  -4   5  16   78.29    4.80
  -4   5  17    9.80    2.40
  -4   5  17   21.90    6.50
  -4   5  17    9.80    2.80
  -4   5  17   10.60    2.90
  -4   5  17   14.00    3.20
   4  -5 -17    5.70    2.90
  -4   5  18  130.49    7.50
  -4   5  18  126.39    7.30
  -4   5  18  118.39    7.20
  -4   5  18  125.89    6.50
   4  -5 -18  129.29    8.00
  -4   5  19  101.29    6.80
  -4   5  19   99.89    5.80
  -4   5  19   93.79    6.70
  -4   5  19  101.89    7.00
   4  -5 -19   94.29    7.20
  -5   6 -18   20.70    3.90
  -5   6 -18   15.10    2.90
  -5   6 -18    8.20    3.00
   5  -6  18   12.60    2.40
   5  -6  18   16.30    4.40
   5  -6  18   12.10    3.40
  -5   6 -17    6.40    2.40
  -5   6 -17    7.90    3.70
  -5   6 -17    3.20    2.80
   5  -6  17    4.00    2.70
   5  -6  17    5.20    2.80
   5  -6  17    3.00    3.60
  -5   6 -16    0.00    1.80
  -5   6 -16    0.70    2.20
  -5   6 -16  -16.60    8.40
  -5   6 -16    2.50    2.60
   5  -6  16   -1.80    2.20
   5  -6  16    2.20    1.70
   5  -6  16   -1.60    2.50
   5  -6  16   -0.20    6.00
  -5   6 -15   97.59    6.30
  -5   6 -15  103.09    5.70
  -5   6 -15  105.39    6.80
  -5   6 -15   75.19   13.60
   5  -6  15  100.69    5.60
   5  -6  15   95.59   13.90
   5  -6  15   98.69    7.50
   5  -6  15   95.29    6.60
  -5   6 -14   14.00    2.90
  -5   6 -14   13.20    2.40
  -5   6 -14   10.30    7.60
  -5   6 -14   11.60    3.10
   5  -6  14   10.20    2.10
   5  -6  14   14.10    6.60
   5  -6  14   14.10    3.10
   5  -6  14   19.90    3.90
  -5   6 -13    6.90    2.90
  -5   6 -13    0.20    6.20
  -5   6 -13    0.20    1.80
  -5   6 -13    0.70    1.60
   5  -6  13    1.90    2.30
   5  -6  13    0.20    2.50
   5  -6  13    0.80    1.40
   5  -6  13   -3.90    4.10
  -5   6 -12  275.17   10.50
  -5   6 -12  270.57   20.00
  -5   6 -12  267.77   10.90
  -5   6 -12  287.67   10.00
   5  -6  12  273.27    9.90
   5  -6  12  279.77   11.50
   5  -6  12  275.57   11.20
   5  -6  12  260.17   18.60
  -5   6 -11   26.00    3.20
  -5   6 -11   22.90    3.40
  -5   6 -11   19.30    3.70
  -5   6 -11   17.40    6.70
   5  -6  11   21.10    2.90
   5  -6  11   23.80    4.00
   5  -6  11   30.90    7.30
   5  -6  11   28.50    4.30
  -5   6 -10  482.65   26.30
  -5   6 -10  481.95   16.70
  -5   6 -10  478.75   15.00
  -5   6 -10  491.35   15.90
  -5   6 -10  489.15   16.70
   5  -6  10  471.25   24.40
   5  -6  10  494.15   17.00
   5  -6  10  475.95   16.20
  -5   6  -9  233.18   10.10
  -5   6  -9  184.68   15.40
  -5   6  -9  236.58    9.00
  -5   6  -9  227.08    8.30
  -5   6  -9  224.98    9.30
   5  -6   9  254.17   16.50
   5  -6   9  204.58   13.70
   5  -6   9  228.48    9.70
   5  -6   9  232.38    8.40
  -5   6  -8  388.56   12.80
  -5   6  -8  396.86   12.30
  -5   6  -8  389.46   13.20
  -5   6  -8  393.96   21.80
  -5   6  -8  390.36   13.90
   5  -6   8  382.86   13.40
   5  -6   8  392.66   12.30
   5  -6   8  384.36   13.60
   5  -6   8  404.46   21.00
  -5   6  -7  223.78    7.90
  -5   6  -7  210.38   15.40
  -5   6  -7  217.98    8.50
  -5   6  -7  231.38    8.90
  -5   6  -7  227.98    9.50
   5  -6   7  208.88   14.60
   5  -6   7  214.08    9.10
   5  -6   7  227.28    9.10
   5  -6   7  227.58    8.00
  -5   6  -6    6.90    1.50
  -5   6  -6   11.00    2.90
  -5   6  -6   10.20    4.60
  -5   6  -6    9.80    2.60
  -5   6  -6    5.60    1.80
   5  -6   6   10.10    4.60
   5  -6   6    4.40    2.20
   5  -6   6    6.30    1.50
   5  -6   6   11.10    2.60
  -5   6  -5   14.10    1.80
  -5   6  -5   18.20    2.90
  -5   6  -5   11.30    4.40
  -5   6  -5   22.50    3.20
   5  -6   5   18.50    5.30
   5  -6   5   19.20    2.30
   5  -6   5   16.20    2.80
   5  -6   5   14.90    2.60
  -5   6  -4  151.88   11.70
  -5   6  -4  154.78    6.00
  -5   6  -4  165.68    6.90
  -5   6  -4  157.28    7.30
   5  -6   4  162.48    6.10
   5  -6   4  161.38   11.80
   5  -6   4  158.78    7.20
   5  -6   4  149.49    6.70
  -5   6  -3    3.80    3.10
  -5   6  -3    1.50    1.00
  -5   6  -3    4.90    1.80
  -5   6  -3    1.90    2.00
   5  -6   3    0.70    1.10
   5  -6   3    5.40    3.40
   5  -6   3    1.80    1.70
   5  -6   3    4.30    2.10
  -5   6  -2   41.00    3.60
  -5   6  -2   42.50    2.80
  -5   6  -2   50.09    7.70
  -5   6  -2   36.80    3.90
   5  -6   2   45.20    3.00
   5  -6   2   49.90    7.60
   5  -6   2   36.90    3.80
   5  -6   2   40.90    3.50
  -5   6  -1   10.90    1.60
  -5   6  -1   15.00    2.20
  -5   6  -1   19.40    2.90
  -5   6  -1   14.80    4.20
   5  -6   1   16.60    4.70
   5  -6   1   14.90    1.90
   5  -6   1   10.60    2.20
   5  -6   1   14.00    1.40
   5  -6   1   15.30    2.40
  -5   6   0  240.18   13.90
  -5   6   0  259.97    9.20
  -5   6   0  239.18    8.00
  -5   6   0  234.18    8.50
   5  -6   0  237.08    8.90
   5  -6   0  253.37    7.00
   5  -6   0  248.98    8.10
   5  -6   0  239.28    8.50
   5  -6   0  251.87   14.20
  -5   6   1   32.50    5.80
  -5   6   1   33.60    2.60
  -5   6   1   34.60    3.30
   5  -6  -1   36.80    1.90
   5  -6  -1   37.60    2.80
   5  -6  -1   33.70    3.10
   5  -6  -1   33.00    3.50
   5  -6  -1   33.40    6.00
  -5   6   2    6.80    3.30
  -5   6   2   10.60    1.80
  -5   6   2   11.10    2.10
   5  -6  -2   11.20    2.00
   5  -6  -2    7.60    1.00
   5  -6  -2    8.60    1.70
   5  -6  -2   15.50    4.70
   5  -6  -2    8.00    1.90
  -5   6   3  644.94   25.60
  -5   6   3  651.83   18.30
  -5   6   3  670.63   18.60
   5  -6  -3  653.53   18.80
   5  -6  -3  668.73   28.40
   5  -6  -3  639.04   18.40
   5  -6  -3  670.43   18.20
  -5   6   4  365.36   17.50
  -5   6   4  353.86   11.10
  -5   6   4  358.86   10.90
   5  -6  -4  347.57   10.90
   5  -6  -4  356.16   11.20
   5  -6  -4  347.47   17.50
   5  -6  -4  359.46    9.70
   5  -6  -4  356.66   10.80
  -5   6   5    2.20    3.10
  -5   6   5    5.20    1.70
  -5   6   5    4.50    2.10
  -5   6   5    5.90    1.80
  -5   6   5    5.50    0.90
   5  -6  -5    6.20    1.70
   5  -6  -5    1.80    3.00
   5  -6  -5    2.10    1.60
  -5   6   6   55.59    4.30
  -5   6   6   57.49    2.50
  -5   6   6   58.89    3.60
  -5   6   6   57.59    3.90
  -5   6   6   53.69    7.20
   5  -6  -6   57.09    7.50
   5  -6  -6   59.59    3.70
   5  -6  -6   62.09    3.60
  -5   6   7   -3.90    2.60
  -5   6   7    0.90    1.70
  -5   6   7    1.30    1.50
  -5   6   7    1.70    1.90
   5  -6  -7    2.10    1.70
   5  -6  -7    1.70    1.60
   5  -6  -7    2.30    1.50
   5  -6  -7    0.60    3.10
  -5   6   8  139.19    6.30
  -5   6   8  126.99   10.90
  -5   6   8  122.99    5.70
  -5   6   8  123.19    4.70
  -5   6   8  120.29    5.60
   5  -6  -8  127.39    5.00
   5  -6  -8  125.79    5.50
   5  -6  -8  120.89   10.20
   5  -6  -8  126.39    5.30
  -5   6   9   69.89    4.60
  -5   6   9   74.39    9.20
  -5   6   9   72.29    4.90
  -5   6   9   76.99    3.80
  -5   6   9   78.89    4.50
   5  -6  -9   64.99    4.30
   5  -6  -9   82.29    8.80
   5  -6  -9   78.29    4.10
  -5   6  10   24.00    3.00
  -5   6  10   35.70    3.70
  -5   6  10   30.60    3.00
  -5   6  10   31.20    3.30
  -5   6  10   25.00    6.60
   5  -6 -10   35.10    3.20
   5  -6 -10   36.20    6.90
   5  -6 -10   30.80    3.20
  -5   6  11  157.98    6.90
  -5   6  11  157.58    6.20
  -5   6  11  154.88    7.30
  -5   6  11  154.08    6.70
  -5   6  11  150.98   13.00
   5  -6 -11  151.78    6.00
   5  -6 -11  170.28    6.50
  -5   6  12   12.80    5.90
  -5   6  12   14.90    2.80
  -5   6  12   22.70    3.10
  -5   6  12   21.50    2.70
  -5   6  12   18.50    5.90
  -5   6  12   20.10    2.90
   5  -6 -12   19.50    2.40
   5  -6 -12   19.70    2.50
  -5   6  13  193.28    7.70
  -5   6  13  183.38    7.50
  -5   6  13  191.78   14.40
  -5   6  13  184.78    7.90
  -5   6  13  173.98    8.10
  -5   6  14  196.28    8.40
  -5   6  14  211.08    8.60
  -5   6  14  201.08    8.20
  -5   6  14  193.48    8.80
  -5   6  15    2.60    4.50
  -5   6  15    5.70    2.10
  -5   6  15    5.10    2.40
  -5   6  15    5.30    2.30
  -5   6  15    4.80    2.40
  -5   6  16  176.08    8.30
  -5   6  16  181.18    7.90
  -5   6  16  181.38    8.70
  -5   6  16  190.08   16.00
  -5   6  17   -0.70    1.70
  -5   6  17    0.80    2.30
  -5   6  17    2.30    2.30
  -5   6  17   -2.20    2.20
  -5   6  18  124.09    6.70
  -5   6  18  134.39    7.60
  -5   6  18  123.39    7.20
  -5   6  18  126.19    7.60
  -6   7 -17    0.60    2.30
  -6   7 -17   -5.10    2.10
   6  -7  17    1.30    1.80
  -6   7 -16   18.70    3.60
  -6   7 -16   27.00    4.20
  -6   7 -16   29.20    3.50
   6  -7  16   26.50    3.70
   6  -7  16   26.30    4.40
   6  -7  16   35.20    5.80
  -6   7 -15   28.10    4.10
  -6   7 -15   23.30    3.20
  -6   7 -15   29.10    4.40
  -6   7 -15   23.20    9.60
   6  -7  15   25.80    4.00
   6  -7  15   23.70    3.10
   6  -7  15   29.40    5.20
   6  -7  15   33.10   10.90
  -6   7 -14   51.59   12.90
  -6   7 -14   99.49    5.80
  -6   7 -14   95.29    6.70
  -6   7 -14   77.29    5.90
   6  -7  14   83.29    6.50
   6  -7  14   93.79    5.50
   6  -7  14   80.19    7.10
   6  -7  14   72.19   12.30
  -6   7 -13   18.50    3.10
  -6   7 -13   16.20    3.50
  -6   7 -13   18.20    3.00
  -6   7 -13   22.80    9.90
   6  -7  13   23.20    2.90
   6  -7  13   22.00    4.40
   6  -7  13   18.70    3.70
   6  -7  13   14.40    6.90
  -6   7 -12  106.39    6.30
  -6   7 -12  102.09    5.70
  -6   7 -12   97.69   21.30
  -6   7 -12   91.69    6.70
   6  -7  12  127.19   13.70
   6  -7  12  101.89    7.20
   6  -7  12  110.99    7.20
   6  -7  12  105.09    5.70
  -6   7 -11    7.00    3.00
  -6   7 -11   13.40   11.20
  -6   7 -11   15.30    2.60
  -6   7 -11   12.20    2.60
   6  -7  11   13.40    5.80
   6  -7  11    5.90    2.70
   6  -7  11    6.40    3.00
  -6   7 -10   78.49    5.30
  -6   7 -10   73.09    6.00
  -6   7 -10   78.19    4.70
   6  -7  10   73.49    6.10
   6  -7  10   69.59    6.00
   6  -7  10   76.49   11.90
   6  -7  10   77.19    4.70
  -6   7  -9   81.49    6.00
  -6   7  -9   78.79    4.70
  -6   7  -9   73.69    5.10
   6  -7   9   86.19    4.90
   6  -7   9   85.99    6.30
   6  -7   9   87.49    6.10
   6  -7   9   84.09   10.70
  -6   7  -8   43.90   13.50
  -6   7  -8   29.40    3.40
  -6   7  -8   20.00    3.30
  -6   7  -8   17.10    3.00
   6  -7   8   22.90    3.00
   6  -7   8   24.70    7.40
   6  -7   8   22.10    3.80
   6  -7   8   24.10    4.00
  -6   7  -7   15.30    2.20
  -6   7  -7   20.30   10.70
  -6   7  -7   17.40    3.50
  -6   7  -7   21.40    3.20
   6  -7   7   23.70    3.40
   6  -7   7   21.60    6.20
   6  -7   7   19.90    3.50
   6  -7   7   21.20    2.80
  -6   7  -6    9.70    2.60
  -6   7  -6   11.30    2.90
  -6   7  -6    3.00    4.80
  -6   7  -6    5.50    2.70
   6  -7   6    7.00    4.40
   6  -7   6    6.90    1.90
   6  -7   6    6.40    2.70
  -6   7  -5   41.50    3.30
  -6   7  -5   52.99    9.20
  -6   7  -5   35.70    3.90
   6  -7   5   44.60    4.60
   6  -7   5   57.69    9.40
   6  -7   5   58.09    3.70
   6  -7   5   46.50    4.90
  -6   7  -4   69.19    8.60
  -6   7  -4   58.69    3.70
  -6   7  -4   61.29    4.90
   6  -7   4   58.79    3.80
   6  -7   4   66.29    5.00
   6  -7   4   61.39    5.20
   6  -7   4   48.10    9.30
  -6   7  -3   97.79    5.60
  -6   7  -3   85.49    4.40
  -6   7  -3   71.09    8.90
   6  -7   3   90.59    3.70
   6  -7   3   78.49   17.10
   6  -7   3   95.69    6.00
   6  -7   3   91.89    4.70
   6  -7   3   85.59    5.40
  -6   7  -2  194.98   13.90
  -6   7  -2  220.78    8.30
  -6   7  -2  190.28    7.20
   6  -7   2  195.28   14.10
   6  -7   2  181.98    6.10
   6  -7   2  186.58    7.20
   6  -7   2  208.38    8.70
   6  -7   2  211.58    8.20
  -6   7  -1  496.25   15.40
  -6   7  -1  511.55   23.50
   6  -7   1  497.65   15.50
   6  -7   1  493.55   16.00
   6  -7   1  510.35   23.60
   6  -7   1  496.35   14.80
  -6   7   0    9.50    3.60
  -6   7   0   14.50    2.60
  -6   7   0    1.20    1.20
   6  -7   0    7.00    3.90
   6  -7   0    3.90    1.00
   6  -7   0    5.30    1.80
  -6   7   1  334.67   10.70
  -6   7   1  334.87   11.30
  -6   7   1  326.77   17.80
   6  -7  -1  332.17   11.10
   6  -7  -1  336.47   18.50
   6  -7  -1  337.27   10.70
   6  -7  -1  339.07    9.30
   6  -7  -1  347.47   11.80
  -6   7   2   34.70    6.70
  -6   7   2   32.50    3.60
  -6   7   2   30.50    2.80
   6  -7  -2   37.50    3.90
   6  -7  -2   30.20    3.10
   6  -7  -2   37.20    3.50
   6  -7  -2   30.00    6.80
  -6   7   3   77.69    4.80
  -6   7   3   76.29    8.70
  -6   7   3   75.09    4.10
   6  -7  -3   80.49    9.40
   6  -7  -3   66.19    4.70
   6  -7  -3   84.09    4.30
   6  -7  -3   76.79    4.50
  -6   7   4   34.20    3.60
  -6   7   4   28.10    2.90
  -6   7   4   32.60    6.40
   6  -7  -4   32.50    3.20
   6  -7  -4   32.40    3.50
   6  -7  -4   28.70    3.10
   6  -7  -4   28.20    6.50
  -6   7   5    5.20    4.00
  -6   7   5    5.80    2.50
  -6   7   5    3.70    2.30
  -6   7   5    4.70    1.70
   6  -7  -5   11.40    2.30
   6  -7  -5    3.70    1.90
   6  -7  -5    8.20    4.80
   6  -7  -5    3.60    1.90
  -6   7   6   15.60    2.70
  -6   7   6   13.80    2.40
  -6   7   6   12.60    2.90
  -6   7   6    9.30    4.60
   6  -7  -6   12.10    2.40
   6  -7  -6   13.90    2.50
   6  -7  -6   11.00    2.30
   6  -7  -6   19.20    6.00
  -6   7   7   81.39    3.20
  -6   7   7   86.79    5.70
  -6   7   7   83.89    4.70
  -6   7   7   86.39    9.80
  -6   7   7   88.99    5.20
   6  -7  -7   88.29    9.70
   6  -7  -7   82.09    4.80
   6  -7  -7   87.59    4.70
  -6   7   8  122.99   13.10
  -6   7   8  116.49    7.40
  -6   7   8  120.79    6.10
  -6   7   8  115.89    5.70
  -6   7   8  113.19    4.20
   6  -7  -8  116.29    5.20
   6  -7  -8  104.89   11.00
   6  -7  -8  115.29    5.60
  -6   7   9   14.60    1.80
  -6   7   9   14.80    3.20
  -6   7   9   12.30    5.50
  -6   7   9   16.00    2.70
  -6   7   9   13.70    2.80
   6  -7  -9   13.70    2.20
   6  -7  -9   13.30    2.50
  -6   7  10  213.58   15.80
  -6   7  10  249.68    9.60
  -6   7  10  230.98    8.90
  -6   7  10  227.78    9.80
  -6   7  10  226.48    7.40
   6  -7 -10  226.78    7.40
   6  -7 -10  224.88    8.30
   6  -7 -10  222.08   15.30
  -6   7  11   15.10    2.10
  -6   7  11   13.90    2.80
  -6   7  11   17.60    2.90
  -6   7  11   17.50    3.20
   6  -7 -11   15.00    2.50
   6  -7 -11    9.30    4.60
  -6   7  12  175.78    7.70
  -6   7  12  188.48    7.90
  -6   7  12  179.58    8.30
  -6   7  12  179.18    6.80
  -6   7  13   21.40    2.70
  -6   7  13   18.30    3.20
  -6   7  13   21.40    3.10
  -6   7  13   27.40    7.20
  -6   7  13   27.30    3.80
  -6   7  14   71.79   14.70
  -6   7  14   78.29    5.50
  -6   7  14   80.79    4.90
  -6   7  14   82.79    5.80
  -6   7  14   79.39    5.30
  -6   7  15   18.50    2.90
  -6   7  15   23.70    3.60
  -6   7  15   26.40    3.60
  -6   7  15    7.40    5.70
  -6   7  15   24.00    3.50
  -6   7  16   35.60    5.50
  -6   7  16   42.70    4.20
  -6   7  16   32.60    3.60
  -6   7  16   37.20    4.50
  -6   7  17    6.60    2.50
  -6   7  17    4.50    2.30
  -6   7  17    4.40    2.50
  -6   7  17    4.70    2.30
  -7   8 -15   16.50    3.10
  -7   8 -15    7.90    3.10
   7  -8  15   18.90    4.20
   7  -8  15   15.70    3.30
   7  -8  15   15.30    4.20
  -7   8 -14   34.60    5.60
  -7   8 -14   54.19   13.00
  -7   8 -14   43.50    4.90
  -7   8 -14   44.30    4.70
   7  -8  14   46.10    4.40
   7  -8  14   42.60    5.50
   7  -8  14   31.50    6.20
   7  -8  14   39.70    9.90
  -7   8 -13   12.20    2.90
  -7   8 -13   24.50    9.90
  -7   8 -13   13.40    3.70
  -7   8 -13    6.10    2.40
   7  -8  13   15.50    7.20
   7  -8  13    8.60    2.20
   7  -8  13   12.90    7.10
   7  -8  13   11.10    3.60
  -7   8 -12    2.40    2.50
  -7   8 -12    3.60    7.80
  -7   8 -12   -0.30    2.60
  -7   8 -12    3.30    2.10
   7  -8  12    1.50    5.70
   7  -8  12    0.60    1.80
   7  -8  12    0.00    2.80
   7  -8  12    0.30    2.50
  -7   8 -11    6.90    7.40
  -7   8 -11    3.80    2.30
  -7   8 -11    0.30    2.70
  -7   8 -11    2.10    1.70
   7  -8  11   -0.30    2.80
   7  -8  11    1.60    1.70
   7  -8  11   -0.70    2.30
   7  -8  11   -1.90    5.40
  -7   8 -10   13.90    7.60
  -7   8 -10   32.30    4.00
  -7   8 -10   33.70    4.20
  -7   8 -10   34.30    3.70
   7  -8  10   36.10    4.60
   7  -8  10   31.00    3.70
   7  -8  10   30.80    7.90
   7  -8  10   27.80    4.30
  -7   8  -9   -4.60    4.70
  -7   8  -9   -0.40    2.40
  -7   8  -9   -0.10    1.90
  -7   8  -9    1.00    1.40
   7  -8   9   -1.10    1.40
   7  -8   9    1.00    2.30
   7  -8   9   -1.90    2.00
  -7   8  -8   18.10    3.40
  -7   8  -8   13.70    2.80
  -7   8  -8   17.80    2.70
  -7   8  -8   17.30    7.50
   7  -8   8   18.60    3.70
   7  -8   8   16.10    2.90
   7  -8   8   15.50    6.30
   7  -8   8    9.60    3.10
  -7   8  -7   15.70    2.60
  -7   8  -7   17.60    3.70
  -7   8  -7   12.40    2.60
  -7   8  -7   13.50    6.80
   7  -8   7   20.10    3.80
   7  -8   7   16.80    2.50
   7  -8   7    9.40    5.30
   7  -8   7   10.70    3.10
  -7   8  -6  240.28   17.60
  -7   8  -6  235.58    8.80
  -7   8  -6  234.68    9.80
  -7   8  -6  225.58    9.50
   7  -8   6  213.08   16.80
   7  -8   6  234.78    8.90
   7  -8   6  233.98   10.00
   7  -8   6  232.18   10.40
  -7   8  -5    1.00    2.30
  -7   8  -5    1.10    1.40
  -7   8  -5    2.20    4.10
   7  -8   5    4.40    4.20
   7  -8   5    1.00    2.40
   7  -8   5    0.00    1.20
   7  -8   5    4.00    2.70
   7  -8   5    1.20    1.70
  -7   8  -4    5.90    5.10
  -7   8  -4   14.90    3.00
  -7   8  -4   12.00    2.40
   7  -8   4   16.30    1.90
   7  -8   4   17.20    2.90
   7  -8   4   11.90    3.30
   7  -8   4   18.90    6.20
   7  -8   4   17.40    3.60
  -7   8  -3   16.30    5.80
  -7   8  -3    8.90    1.80
  -7   8  -3    1.90    4.20
   7  -8   3   11.70    1.70
   7  -8   3    8.60    3.00
   7  -8   3    8.50    3.20
   7  -8   3    8.60    2.20
   7  -8   3   11.30    5.50
  -7   8  -2   42.50    3.40
  -7   8  -2   41.90    8.60
  -7   8  -2   53.09    4.90
   7  -8   2   43.60    8.50
   7  -8   2   39.70    5.20
   7  -8   2   38.30    4.10
   7  -8   2   43.10    3.70
   7  -8   2   41.30    2.70
  -7   8  -1   58.99    5.00
  -7   8  -1   72.49   10.00
  -7   8  -1   48.20    3.80
   7  -8   1   71.79    5.70
   7  -8   1   45.60    9.20
   7  -8   1   52.59    4.10
   7  -8   1   75.19    5.20
   7  -8   1   51.09    2.90
  -7   8   0  207.48    8.20
  -7   8   0  207.58   15.50
  -7   8   0  216.98    8.90
   7  -8   0  215.98    8.90
   7  -8   0  209.48    6.80
   7  -8   0  225.98   16.00
   7  -8   0  216.98    8.20
   7  -8   0  233.28    9.60
  -7   8   1  194.28   14.60
  -7   8   1  195.48    8.30
  -7   8   1  193.08    8.60
   7  -8  -1  189.68    8.10
   7  -8  -1  196.38   15.20
   7  -8  -1  187.98    8.50
   7  -8  -1  188.98    7.50
   7  -8  -1  198.98    6.10
  -7   8   2   11.10    2.60
  -7   8   2   17.00    2.90
  -7   8   2   11.60    5.30
   7  -8  -2   22.00    3.20
   7  -8  -2   19.80    3.10
   7  -8  -2   16.10    6.30
   7  -8  -2   14.60    2.40
  -7   8   3  108.19    6.60
  -7   8   3  130.49    6.40
  -7   8   3  117.69   11.70
   7  -8  -3  116.59    6.10
   7  -8  -3  103.39   11.40
   7  -8  -3  109.99    6.40
   7  -8  -3  117.89    5.60
  -7   8   4  100.29   11.30
  -7   8   4   91.69    5.70
  -7   8   4   91.99    5.20
   7  -8  -4   86.19   10.80
   7  -8  -4   91.49    5.70
   7  -8  -4   87.49    5.00
   7  -8  -4   86.49    5.30
  -7   8   5   92.39   12.40
  -7   8   5   87.99    5.60
  -7   8   5   89.19    5.00
  -7   8   5   86.19    6.00
   7  -8  -5   88.69    5.50
   7  -8  -5   91.19    5.20
   7  -8  -5   97.99    5.30
   7  -8  -5   93.29   10.90
  -7   8   6    4.70    2.00
  -7   8   6    5.90    4.80
  -7   8   6    5.40    2.80
  -7   8   6    8.00    2.80
   7  -8  -6    4.60    2.30
   7  -8  -6    0.10    4.90
   7  -8  -6    5.10    2.20
   7  -8  -6    4.80    2.20
  -7   8   7   33.80    3.90
  -7   8   7   28.70    7.70
  -7   8   7   33.50    3.90
  -7   8   7   35.70    3.70
   7  -8  -7   34.80    3.50
   7  -8  -7   35.00    3.70
   7  -8  -7   35.60    3.90
   7  -8  -7   35.10    7.70
  -7   8   8   32.50    4.00
  -7   8   8   35.30    4.70
  -7   8   8   26.80    3.20
  -7   8   8   26.20    6.90
   7  -8  -8   30.40    3.50
   7  -8  -8   33.40    7.60
   7  -8  -8   33.70    3.60
   7  -8  -8   28.70    3.40
  -7   8   9   51.29    2.60
  -7   8   9   52.99    4.30
  -7   8   9   54.79    4.80
  -7   8   9   58.99    5.20
   7  -8  -9   53.59    9.20
   7  -8  -9   57.89    4.40
   7  -8  -9   56.09    3.90
   7  -8  -9   56.49    4.10
  -7   8  10   28.50    2.20
  -7   8  10   29.80    3.90
  -7   8  10   27.90    3.30
  -7   8  10   22.00    3.70
   7  -8 -10   27.30    3.00
   7  -8 -10   25.60    3.20
   7  -8 -10   31.50    3.20
  -7   8  11   10.30    2.50
  -7   8  11    8.60    1.50
  -7   8  11    8.70    2.70
  -7   8  11    8.20    2.70
   7  -8 -11    7.40    2.20
   7  -8 -11    5.30    1.90
  -7   8  12   52.29    3.30
  -7   8  12   53.39    4.90
  -7   8  12   57.09    4.70
  -7   8  12   59.39    5.40
   7  -8 -12   59.09    3.90
   7  -8 -12   56.89    4.10
  -7   8  13    2.40    1.60
  -7   8  13    3.20    2.20
  -7   8  13    0.90    2.30
  -7   8  13    7.70    2.60
  -7   8  14   10.00    2.90
  -7   8  14   10.90    2.70
  -7   8  14   10.60    2.90
  -7   8  14    3.20    1.80
  -7   8  15    4.40    2.30
  -7   8  15    5.70    2.00
  -7   8  15    1.90    2.30
  -7   8  15    2.30    2.30
  -8   9 -13   14.10    2.80
  -8   9 -13   12.20    2.80
  -8   9 -13   10.10    3.40
   8  -9  13   12.50    4.20
   8  -9  13   20.20    4.10
   8  -9  13   16.60    2.70
  -8   9 -12   15.70    3.30
  -8   9 -12   11.70    2.60
  -8   9 -12   23.00   12.20
  -8   9 -12   20.80    6.40
   8  -9  12   13.50    4.10
   8  -9  12   20.10    4.40
   8  -9  12   15.70    7.50
   8  -9  12   18.90    3.30
  -8   9 -11   14.20    3.30
  -8   9 -11   15.40   10.10
  -8   9 -11   15.20    3.50
   8  -9  11    9.10    3.30
   8  -9  11   13.50    2.50
   8  -9  11   20.40    7.70
   8  -9  11   17.40    4.10
  -8   9 -10    6.10    2.20
  -8   9 -10    2.30    2.90
  -8   9 -10    9.60    2.90
  -8   9 -10    3.20    8.50
   8  -9  10    3.30    2.00
   8  -9  10    6.40    3.60
   8  -9  10    7.00    3.00
   8  -9  10    0.40    5.90
  -8   9  -9    1.50    1.60
  -8   9  -9   12.90    8.50
  -8   9  -9    7.50    3.20
  -8   9  -9    5.20    2.50
   8  -9   9    2.70    2.70
   8  -9   9    4.20    3.30
   8  -9   9    5.60    5.70
   8  -9   9    9.50    2.40
  -8   9  -8    0.60    7.10
  -8   9  -8   -0.90    1.50
  -8   9  -8   -0.10    2.00
  -8   9  -8   -0.10    2.70
   8  -9   8   -2.10    1.40
   8  -9   8    3.50    2.80
   8  -9   8    2.10    5.30
   8  -9   8    0.40    2.40
  -8   9  -7   26.70    3.50
  -8   9  -7    6.90    7.70
  -8   9  -7   15.70    3.40
  -8   9  -7   21.50    3.60
   8  -9   7   17.70    3.60
   8  -9   7   19.60    2.30
   8  -9   7   17.70    3.80
   8  -9   7   20.70    2.90
   8  -9   7   13.60    6.80
  -8   9  -6   29.00    3.90
  -8   9  -6   43.30    4.50
  -8   9  -6   25.30    3.00
  -8   9  -6   35.10    9.10
   8  -9   6   35.70    2.90
   8  -9   6   42.40    4.80
   8  -9   6   34.20    3.70
   8  -9   6   36.60    5.00
   8  -9   6   43.30    8.80
  -8   9  -5    2.30    2.60
  -8   9  -5   10.90    6.30
  -8   9  -5    7.70    2.40
   8  -9   5    8.60    3.20
   8  -9   5    6.70    2.10
   8  -9   5   -1.90    5.10
   8  -9   5    9.30    3.30
   8  -9   5    7.50    1.60
  -8   9  -4    9.40    2.00
  -8   9  -4    5.90    6.00
  -8   9  -4   10.90    3.00
   8  -9   4    8.20    2.90
   8  -9   4    9.70    1.70
   8  -9   4    5.10    5.70
   8  -9   4    6.30    2.20
   8  -9   4   16.20    3.50
  -8   9  -3    1.40    5.00
  -8   9  -3    0.90    2.20
  -8   9  -3    1.10    1.70
   8  -9   3    2.90    2.10
   8  -9   3   -0.10    1.10
   8  -9   3    2.10    2.70
   8  -9   3    3.10    2.60
   8  -9   3    2.30    4.40
  -8   9  -2   -2.80    5.10
  -8   9  -2   -0.50    1.50
  -8   9  -2    3.50    2.60
   8  -9   2    4.40    5.20
   8  -9   2    0.70    2.30
   8  -9   2    2.90    1.90
   8  -9   2    1.40    1.20
   8  -9   2    2.10    2.50
  -8   9  -1   55.79    5.10
  -8   9  -1   60.99    4.30
  -8   9  -1   42.00    9.20
   8  -9   1   55.69    5.60
   8  -9   1   69.79    5.60
   8  -9   1   61.69    4.50
   8  -9   1   59.69   10.30
   8  -9   1   61.79    3.20
  -8   9   0   68.69    5.40
  -8   9   0   57.29   12.50
  -8   9   0   71.29    4.50
   8  -9   0   69.49    5.50
   8  -9   0   54.59    5.20
   8  -9   0   73.19    4.00
   8  -9   0   76.59   11.90
   8  -9   0   58.19    5.60
  -8   9   1   41.40    3.70
  -8   9   1   45.60    4.70
  -8   9   1   22.60    7.40
   8  -9  -1   35.50    8.70
   8  -9  -1   37.60    4.40
   8  -9  -1   50.69    7.40
   8  -9  -1   38.70    4.00
  -8   9   2  179.48    7.70
  -8   9   2  180.08    8.40
  -8   9   2  171.28   15.10
   8  -9  -2  193.38    8.90
   8  -9  -2  191.58    8.40
   8  -9  -2  200.88    7.90
  -8   9   3   33.20    4.30
  -8   9   3   33.40    3.40
  -8   9   3   29.90    7.50
   8  -9  -3   30.50    3.70
   8  -9  -3   36.50    3.70
   8  -9  -3   36.70    8.70
  -8   9   4   16.50    2.50
  -8   9   4   26.20    3.70
  -8   9   4   18.90    6.50
   8  -9  -4   21.40    3.40
   8  -9  -4   27.20    3.20
   8  -9  -4   19.60    3.50
   8  -9  -4   20.80    7.10
  -8   9   5   79.79    5.80
  -8   9   5   81.89    4.90
  -8   9   5   79.89    6.10
  -8   9   5   61.39   11.00
   8  -9  -5   85.29    5.70
   8  -9  -5   78.89    5.10
   8  -9  -5   78.79    5.30
   8  -9  -5   92.59   12.00
  -8   9   6   31.10    4.00
  -8   9   6   43.50    4.80
  -8   9   6   29.30    3.30
   8  -9  -6   39.30    8.40
   8  -9  -6   37.00    4.10
   8  -9  -6   43.00    4.10
   8  -9  -6   30.80    3.60
  -8   9   7    0.00    2.20
  -8   9   7   -0.80    1.50
  -8   9   7   -2.50    2.30
   8  -9  -7    2.30    1.90
   8  -9  -7   -1.70    1.90
   8  -9  -7    1.60    2.00
  -8   9   8    2.70    2.50
  -8   9   8   -1.20    2.20
  -8   9   8    2.00    1.70
   8  -9  -8    1.90    2.00
   8  -9  -8   -1.40    1.90
   8  -9  -8    2.70    1.90
  -8   9   9    7.90    2.40
  -8   9   9    9.30    3.20
  -8   9   9    5.50    3.00
   8  -9  -9    6.20    2.30
   8  -9  -9    7.60    2.30
   8  -9  -9    2.60    1.90
  -8   9  10    3.50    2.50
  -8   9  10    6.60    2.20
  -8   9  10   12.30    3.20
   8  -9 -10    6.40    2.00
   8  -9 -10    5.70    2.00
   8  -9 -10    6.50    2.10
  -8   9  11   24.10    3.30
  -8   9  11   21.10    3.30
  -8   9  11   24.60    3.60
   8  -9 -11   17.60    3.50
   8  -9 -11   26.00    3.10
   8  -9 -11   21.80    2.90
  -8   9  12    1.00    2.00
  -8   9  12   -0.40    2.20
  -8   9  12    0.60    2.40
  -8   9  12    2.20    1.00
  -8   9  13   22.40    3.70
  -8   9  13   20.70    3.60
  -8   9  13   16.40    1.80
  -8   9  13   17.00    3.30
  -9  10 -10  -12.40   11.20
  -9  10 -10   -0.60    1.60
  -9  10 -10    0.60    2.10
  -9  10 -10    5.10    2.90
   9 -10  10   -0.30    1.70
   9 -10  10    0.20    1.50
   9 -10  10   -6.70    2.90
   9 -10  10   -1.80    3.30
   9 -10  10    0.70    7.00
  -9  10  -9    0.70    2.50
  -9  10  -9    0.00    2.70
  -9  10  -9   -0.70    1.80
   9 -10   9    2.20    2.20
   9 -10   9   -6.40    6.70
   9 -10   9    0.50    1.40
   9 -10   9    2.00    3.10
   9 -10   9    5.00    3.20
  -9  10  -8   16.70    4.50
  -9  10  -8   34.20   11.10
  -9  10  -8   22.60    3.40
  -9  10  -8   16.30    3.60
   9 -10   8   15.90    4.30
   9 -10   8   13.60    7.90
   9 -10   8   13.20    2.70
   9 -10   8   19.00    2.40
  -9  10  -7  122.39    7.80
  -9  10  -7  153.08   18.30
  -9  10  -7  134.09    7.80
  -9  10  -7  140.09    7.20
   9 -10   7  123.39    8.40
   9 -10   7  142.49    5.90
   9 -10   7  116.69    8.60
   9 -10   7  147.99   15.80
   9 -10   7  142.29    7.10
  -9  10  -6   17.20    3.10
  -9  10  -6   14.30    3.30
  -9  10  -6    9.80    8.60
  -9  10  -6   15.00    3.00
   9 -10   6   24.20    8.60
   9 -10   6   19.30    4.20
   9 -10   6   16.80    2.20
   9 -10   6   21.20    4.50
   9 -10   6   16.50    2.80
  -9  10  -5    3.10    1.80
  -9  10  -5    4.60    2.70
  -9  10  -5    8.50    7.50
   9 -10   5    9.70    3.40
   9 -10   5    6.80    1.60
   9 -10   5    8.30    2.50
   9 -10   5    0.60    5.50
   9 -10   5    6.20    3.10
  -9  10  -4   10.50    3.40
  -9  10  -4    1.20    6.80
  -9  10  -4    8.80    2.30
   9 -10   4    6.60    2.30
   9 -10   4    2.10    2.80
   9 -10   4    8.10    3.20
   9 -10   4    9.20    1.70
   9 -10   4   -1.40    6.10
  -9  10  -3   -2.10    2.30
  -9  10  -3   -0.10    1.50
  -9  10  -3    1.00    5.90
   9 -10   3    0.50    1.20
   9 -10   3   -0.60    2.60
   9 -10   3    2.30    2.70
   9 -10   3   10.40    5.60
   9 -10   3    0.50    1.90
  -9  10  -2    7.40    6.30
  -9  10  -2    4.10    2.10
  -9  10  -2    4.30    3.00
   9 -10   2    4.50    2.90
   9 -10   2    3.90    2.70
   9 -10   2    6.40    1.60
   9 -10   2    5.90    2.40
   9 -10   2    8.70    6.00
  -9  10  -1    7.40    7.30
  -9  10  -1   11.50    2.90
  -9  10  -1   10.80    2.40
   9 -10   1   11.00    2.60
   9 -10   1   14.50    3.60
   9 -10   1    9.50    3.30
   9 -10   1   14.40    1.80
   9 -10   1    4.10    5.50
  -9  10   0    1.10    2.40
  -9  10   0    1.00    1.50
   9 -10   0   -1.90    2.60
   9 -10   0    2.70    2.60
   9 -10   0    1.80    2.00
  -9  10   1  110.89    6.00
  -9  10   1  114.69    6.90
   9 -10  -1  108.09    7.30
   9 -10  -1  117.69    6.20
   9 -10  -1   80.19   12.60
   9 -10  -1  103.29    6.70
  -9  10   2    1.70    1.80
  -9  10   2    2.40    2.60
   9 -10  -2    1.90    2.40
   9 -10  -2    0.70    2.30
   9 -10  -2    1.70    2.00
  -9  10   3   17.30    2.80
  -9  10   3   21.30    3.70
   9 -10  -3   23.40    3.60
   9 -10  -3   17.60    3.50
   9 -10  -3   26.40    3.60
  -9  10   4   39.30    3.90
  -9  10   4   30.00    4.30
   9 -10  -4   30.90    3.70
   9 -10  -4   36.20    4.40
   9 -10  -4   47.30    4.60
  -9  10   5    9.00    3.20
  -9  10   5    4.10    2.80
  -9  10   5    7.00    2.20
   9 -10  -5    8.50    2.60
   9 -10  -5    7.70    2.90
   9 -10  -5    6.00    2.40
  -9  10   6   -0.70    2.40
  -9  10   6    0.70    2.50
  -9  10   6   -2.20    1.40
   9 -10  -6    0.90    2.20
   9 -10  -6    0.60    2.40
   9 -10  -6    0.80    2.60
  -9  10   7   12.60    2.70
  -9  10   7    5.70    2.90
  -9  10   7    9.10    3.30
   9 -10  -7    9.90    3.00
   9 -10  -7   13.30    3.40
   9 -10  -7    5.40    2.80
  -9  10   8    1.20    2.50
  -9  10   8   10.70    2.60
  -9  10   8    9.50    3.10
   9 -10  -8    6.90    2.60
   9 -10  -8    9.40    2.50
   9 -10  -8    6.60    2.40
  -9  10   9    9.90    3.10
  -9  10   9    2.70    2.80
  -9  10   9    1.80    2.00
   9 -10  -9    6.40    2.50
   9 -10  -9    0.60    2.00
   9 -10  -9    4.00    2.20
  -9  10  10    3.40    2.60
  -9  10  10    1.60    2.60
  -9  10  10   -0.60    2.50
   9 -10 -10    4.50    2.10
  -9  10  11   84.89    5.80
  -9  10  11   81.49    6.10
  -9  10  11   88.99    6.60
 -10  11  -6   23.80    3.80
 -10  11  -6   19.70    4.20
  10 -11   6   18.40    2.30
  10 -11   6   22.20    5.30
  10 -11   6   30.00    5.10
  10 -11   6   19.80    3.20
 -10  11  -5   17.80    3.30
 -10  11  -5   13.80    3.40
 -10  11  -5   15.90    3.50
  10 -11   5   18.50    4.30
  10 -11   5   16.60    2.20
  10 -11   5   20.60    4.40
 -10  11  -4   28.40    3.80
 -10  11  -4   20.90    3.80
  10 -11   4   28.40    4.90
  10 -11   4   21.80    3.30
  10 -11   4   22.50    2.40
  10 -11   4   19.90    4.20
 -10  11  -3    2.00    1.80
 -10  11  -3   -1.40    2.80
  10 -11   3   -0.50    1.70
  10 -11   3   -2.60    2.60
  10 -11   3    2.60    3.00
  10 -11   3    0.00    1.30
 -10  11  -2   79.99    6.70
 -10  11  -2   80.49    5.40
  10 -11   2   58.89    6.30
  10 -11   2   46.70    6.80
  10 -11   2   76.39    5.50
  10 -11   2   72.29    3.60
 -10  11  -1    7.60    2.50
 -10  11  -1    6.50    5.70
  10 -11   1    5.10    3.10
  10 -11   1    8.00    3.40
  10 -11   1    6.90    2.70
 -10  11   0   -5.40    3.40
 -10  11   0    4.60    2.40
  10 -11   0   -0.50    2.00
  10 -11   0    2.40    2.90
  10 -11   0    3.80    2.90
 -10  11   1    4.00    2.70
 -10  11   1    9.80    2.60
  10 -11  -1   11.20    2.80
  10 -11  -1   15.80    4.10
  10 -11  -1    4.00    2.80
 -10  11   2    1.80    2.80
 -10  11   2    2.60    2.00
  10 -11  -2   -4.30    2.30
  10 -11  -2    1.00    2.00
  10 -11  -2   -3.10    2.30
 -10  11   3    3.60    2.90
 -10  11   3   -1.40    1.40
  10 -11  -3    2.50    2.30
  10 -11  -3    1.00    2.40
  10 -11  -3    0.70    2.60
 -10  11   4   22.10    3.20
 -10  11   4   23.70    6.00
  10 -11  -4   26.30    3.60
  10 -11  -4   20.60    3.50
  10 -11  -4   29.20    4.30
 -10  11   5   -1.40    1.70
 -10  11   5   -1.90    3.00
  10 -11  -5   -5.10    1.90
  10 -11  -5    2.00    2.50
  10 -11  -5    1.00    2.10
 -10  11   6    0.20    2.80
 -10  11   6    0.80    1.90
 -10  11   6   -0.30    3.00
  10 -11  -6    1.50    2.30
  10 -11  -6    3.00    2.40
  10 -11  -6    5.80    2.50
  11  -9  -7    2.10    2.50
  11  -9  -7   -0.10    2.20
  11  -9  -7   -4.50    2.10
 -11   9   7   -2.60    1.40
 -11   9   7    2.20    2.60
 -11   9   7   -6.00    2.10
  11  -9  -6    0.90    2.40
  11  -9  -6   -0.60    2.20
  11  -9  -6    5.50    2.80
 -11   9   6    3.20    1.90
 -11   9   6    3.70    2.80
 -11   9   6    5.10    2.80
  11  -9  -5   53.29    6.00
  11  -9  -5   48.70    5.20
  11  -9  -5   49.30    5.10
 -11   9   5   57.89    4.90
 -11   9   5   52.19    5.70
 -11   9   5   53.29    5.50
  11  -9  -4   12.60    3.20
  11  -9  -4   11.10    3.40
  11  -9  -4    7.80    3.30
 -11   9   4    4.80    4.20
 -11   9   4   11.30    3.20
 -11   9   4    7.30    2.30
  11  -9  -3  186.78    6.70
  11  -9  -3  190.48    8.90
  11  -9  -3  178.58    9.40
  11  -9  -3  178.78    9.60
 -11   9   3  184.38    9.30
 -11   9   3  193.78    8.80
  11  -9  -2   72.69    6.60
  11  -9  -2   66.89    3.80
  11  -9  -2   65.19    6.60
  11  -9  -2   71.89    5.50
 -11   9   2   75.89    5.50
 -11   9   2   56.69    8.40
  11  -9  -1   -2.00    1.80
  11  -9  -1    2.90    3.10
  11  -9  -1   -1.70    1.40
  11  -9  -1    1.50    2.90
 -11   9   1   -2.90    4.20
 -11   9   1   -1.30    1.60
  11  -9   0   22.50    4.40
  11  -9   0   27.60    3.80
  11  -9   0   26.30    2.70
  11  -9   0   20.50    4.10
 -11   9   0   31.00    4.00
 -11   9   0   19.00    6.30
  11  -9   1    2.90    2.40
  11  -9   1    1.80    3.10
  11  -9   1    3.30    3.20
  11  -9   1    5.90    1.90
 -11   9  -1    5.80    2.30
  11  -9   2    3.50    1.70
  11  -9   2    3.00    6.30
  11  -9   2    2.10    3.30
  11  -9   2    1.50    2.00
  11  -9   2    5.00    9.10
 -11   9  -2    0.70    2.90
 -11   9  -2    2.20    1.80
  11  -9   3   25.60    4.50
  11  -9   3   24.00    8.60
  11  -9   3   16.20    7.20
  11  -9   3   17.80    3.20
  11  -9   3   20.10    2.60
 -11   9  -3   18.10    2.90
 -11   9  -3   10.60    3.20
  11  -9   4    4.30    3.30
  11  -9   4    3.30    3.40
  11  -9   4    5.20    7.40
  11  -9   4    4.90    1.90
 -11   9  -4   -1.10    1.60
 -11   9  -4    3.60    3.00
  11  -9   5    3.70    2.50
  11  -9   5    4.60    7.60
  11  -9   5    3.00    3.20
  11  -9   5    0.20    1.90
  11  -9   5   -2.80    2.70
 -11   9  -5    4.00    2.60
 -11   9  -5    0.30    2.50
 -11   9  -5    1.20    2.00
  11  -9   6    2.80    3.70
  11  -9   6    5.50    1.80
  11  -9   6    8.00    7.90
  11  -9   6    4.50    3.20
  11  -9   6    1.00    2.20
 -11   9  -6    2.10    2.00
 -11   9  -6    0.50    2.30
 -11   9  -6   -0.50   12.00
  10  -8 -11   49.90    4.90
  10  -8 -11   34.80    4.20
 -10   8  11   34.70    4.00
 -10   8  11   37.70    2.60
 -10   8  11   38.50    4.80
 -10   8  11   40.70    5.00
  10  -8 -10   -0.40    2.90
  10  -8 -10    4.50    2.60
  10  -8 -10    1.50    2.30
 -10   8  10   -1.10    1.70
 -10   8  10    2.50    2.50
 -10   8  10    2.00    2.60
 -10   8  10    0.60    1.00
  10  -8  -9   52.69    5.20
  10  -8  -9   52.69    4.60
  10  -8  -9   58.49    5.30
 -10   8   9   50.39    4.80
 -10   8   9   57.69    5.50
 -10   8   9   59.09    5.40
  10  -8  -8   12.60    3.10
  10  -8  -8   11.50    3.00
  10  -8  -8    8.90    4.50
 -10   8   8   14.30    3.00
 -10   8   8   11.70    3.30
 -10   8   8   16.40    3.30
  10  -8  -7    2.20    2.40
  10  -8  -7   -1.20    2.00
  10  -8  -7    4.70    2.40
 -10   8   7    2.10    2.50
 -10   8   7    1.20    1.80
 -10   8   7    2.80    2.70
  10  -8  -6   -4.30    2.00
  10  -8  -6   -2.70    2.00
  10  -8  -6   -1.90    2.00
  10  -8  -6   -0.80    1.30
 -10   8   6    0.90    1.70
 -10   8   6    0.50    2.50
 -10   8   6   -1.00    2.30
  10  -8  -5   16.00    3.40
  10  -8  -5   15.90    2.00
  10  -8  -5   15.20    3.20
  10  -8  -5   13.80    3.20
 -10   8   5   12.90    3.20
 -10   8   5   10.40    2.40
 -10   8   5   10.40    3.40
  10  -8  -4   36.30    9.30
  10  -8  -4   46.30    4.90
  10  -8  -4   46.80    3.40
  10  -8  -4   60.89    5.50
  10  -8  -4   50.19    4.80
 -10   8   4   44.50    4.30
 -10   8   4   50.29    5.20
 -10   8   4   55.89    5.30
  10  -8  -3    5.50    2.90
  10  -8  -3    3.40    1.60
  10  -8  -3    2.20    6.10
  10  -8  -3    2.00    2.40
  10  -8  -3    6.00    2.40
 -10   8   3    6.20    2.10
 -10   8   3    2.30    2.50
 -10   8   3   10.10    7.50
  10  -8  -2   17.20    3.50
  10  -8  -2    9.40    2.50
  10  -8  -2   11.80    2.00
  10  -8  -2   16.70    7.00
  10  -8  -2   12.50    3.30
 -10   8   2    2.30    5.60
 -10   8   2    3.20    2.60
 -10   8   2   10.50    2.30
  10  -8  -1   14.60    3.40
  10  -8  -1   19.50    3.20
  10  -8  -1   19.00    3.80
  10  -8  -1   17.40    2.30
  10  -8  -1   18.90    7.50
 -10   8   1   20.20    3.10
 -10   8   1   22.40    3.60
 -10   8   1   19.60    7.70
  10  -8   0   22.10    4.00
  10  -8   0   17.20    3.00
  10  -8   0   15.40    2.10
  10  -8   0   21.70    3.70
 -10   8   0   16.10    3.30
 -10   8   0   16.70    2.90
 -10   8   0   14.60    7.60
  10  -8   1    4.90    5.40
  10  -8   1    2.60    2.90
  10  -8   1    4.50    3.00
  10  -8   1    3.70    1.80
  10  -8   1    1.40    2.30
 -10   8  -1    4.90    6.80
 -10   8  -1    3.20    1.90
 -10   8  -1   -1.10    2.30
  10  -8   2    0.90    2.50
  10  -8   2   -2.80    5.30
  10  -8   2   -0.30    1.40
  10  -8   2    0.00    2.10
  10  -8   2    0.20    2.70
 -10   8  -2    0.90    2.60
 -10   8  -2   -0.70    1.40
  10  -8   3   88.89    4.70
  10  -8   3   90.39    5.70
  10  -8   3   87.49    7.20
  10  -8   3   75.99   12.60
  10  -8   3   91.09    6.90
 -10   8  -3   91.89   14.50
 -10   8  -3   84.59    5.30
 -10   8  -3   82.59    6.30
  10  -8   4    5.80    3.20
  10  -8   4    0.10    1.50
  10  -8   4    0.80    3.00
  10  -8   4    0.30    5.90
  10  -8   4    5.90    2.40
 -10   8  -4    4.70    6.90
 -10   8  -4    1.00    2.60
 -10   8  -4    4.70    2.00
  10  -8   5   38.50    4.10
  10  -8   5   29.60    8.60
  10  -8   5   41.70    5.50
  10  -8   5   25.60    4.30
  10  -8   5   39.80    3.30
 -10   8  -5   38.40    3.90
 -10   8  -5   18.40    8.20
 -10   8  -5   35.80    4.40
  10  -8   6   -5.10    5.20
  10  -8   6    2.30    1.60
  10  -8   6    1.10    3.20
  10  -8   6    2.80    2.90
  10  -8   6   -1.40    1.60
 -10   8  -6   -1.10    7.60
 -10   8  -6    0.90    1.70
 -10   8  -6   -0.20    2.00
 -10   8  -6   -1.60    2.20
  10  -8   7    3.40    6.30
  10  -8   7    6.30    5.30
  10  -8   7    1.90    3.40
  10  -8   7    8.30    2.50
  10  -8   7    6.20    1.80
 -10   8  -7    3.20    1.80
 -10   8  -7    6.00    2.80
 -10   8  -7    1.80    2.50
 -10   8  -7   27.30    9.40
  10  -8   8   19.70    4.10
  10  -8   8   38.30    3.50
  10  -8   8   35.40    5.20
  10  -8   8   33.10    4.00
  10  -8   8   20.30    7.90
 -10   8  -8   28.50    4.50
 -10   8  -8   36.50    6.20
 -10   8  -8   36.70   11.90
 -10   8  -8   31.20    4.10
  10  -8   9    0.10    3.00
  10  -8   9    6.10    2.30
  10  -8   9    5.00    1.80
  10  -8   9    7.00    6.80
  10  -8   9    2.00    3.20
 -10   8  -9   11.30   11.10
 -10   8  -9    3.10    2.20
 -10   8  -9    4.70    2.00
 -10   8  -9    4.00    3.40
  10  -8  10   69.69    6.90
  10  -8  10   67.19    4.50
  10  -8  10   67.09    5.20
  10  -8  10   65.79    6.90
 -10   8 -10   67.79    5.10
 -10   8 -10   62.59    5.80
 -10   8 -10   64.19    6.00
 -10   8 -10   46.30   18.80
  -9   7  14  102.49    7.90
   9  -7 -13    2.20    2.20
   9  -7 -13    5.80    2.60
  -9   7  13    4.30    3.30
  -9   7  13    0.50    2.10
  -9   7  13    4.50    2.60
  -9   7  13    3.70    1.70
   9  -7 -12   14.70    3.30
   9  -7 -12   19.50    3.30
  -9   7  12   16.60    2.20
  -9   7  12   15.50    3.20
  -9   7  12    9.10    2.90
  -9   7  12   22.30    3.60
   9  -7 -11   23.50    2.90
   9  -7 -11   16.10    3.20
   9  -7 -11   16.30    3.10
  -9   7  11   17.90    2.10
  -9   7  11   18.00    3.20
  -9   7  11   14.40    3.20
  -9   7  11   13.40    2.80
   9  -7 -10    0.00    1.60
   9  -7 -10   -0.50    2.30
   9  -7 -10   -0.30    2.10
  -9   7  10   -0.90    1.10
  -9   7  10   -2.00    1.90
  -9   7  10    1.00    2.40
  -9   7  10   -0.70    1.70
   9  -7  -9    7.70    2.40
   9  -7  -9    4.60    2.60
   9  -7  -9    5.40    2.40
  -9   7   9    5.30    1.40
  -9   7   9    4.60    2.60
  -9   7   9    0.90    1.80
  -9   7   9    6.80    2.90
   9  -7  -8    1.30    2.30
   9  -7  -8    2.20    2.10
  -9   7   8    4.50    1.20
  -9   7   8    1.40    1.90
  -9   7   8    1.40    2.30
  -9   7   8    8.80    3.10
   9  -7  -7   11.10    2.00
   9  -7  -7   19.20    3.30
   9  -7  -7   10.80    6.60
   9  -7  -7   15.60    2.90
  -9   7   7   21.50    3.80
  -9   7   7   14.70    1.70
  -9   7   7   19.90    2.90
  -9   7   7   13.50    3.40
  -9   7   7   29.90   12.20
   9  -7  -6   17.80    2.20
   9  -7  -6   28.00    7.20
   9  -7  -6   17.70    3.00
   9  -7  -6   18.40    3.20
  -9   7   6   22.50    3.80
  -9   7   6   16.70    3.20
  -9   7   6    5.60    5.60
  -9   7   6   13.70    2.50
   9  -7  -5   -1.90    2.00
   9  -7  -5   -0.30    1.50
   9  -7  -5    1.40    5.60
   9  -7  -5    3.10    2.30
  -9   7   5    0.50    2.30
  -9   7   5    0.90    4.60
  -9   7   5    0.70    2.30
  -9   7   5    0.10    1.50
   9  -7  -4   48.60    4.80
   9  -7  -4   45.30    4.50
   9  -7  -4   47.70   10.20
   9  -7  -4   52.59    3.50
   9  -7  -4   50.49    5.00
  -9   7   4   51.19    5.00
  -9   7   4   50.59    4.10
  -9   7   4   51.49    5.00
  -9   7   4   49.99    9.70
   9  -7  -3   24.90    7.80
   9  -7  -3   29.70    3.80
   9  -7  -3   29.00    3.00
   9  -7  -3   23.30    4.20
   9  -7  -3   23.10    3.70
  -9   7   3   26.80    3.60
  -9   7   3   30.20    3.70
  -9   7   3   20.70    7.40
   9  -7  -2   -1.40    4.30
   9  -7  -2    2.00    1.50
   9  -7  -2    0.30    2.40
   9  -7  -2   -1.30    2.00
   9  -7  -2    1.00    1.90
  -9   7   2    3.40    1.90
  -9   7   2    8.40    5.30
  -9   7   2   -0.20    2.30
   9  -7  -1    2.60    4.70
   9  -7  -1    6.30    2.50
   9  -7  -1    2.80    1.60
   9  -7  -1    4.90    2.70
   9  -7  -1    5.30    2.60
  -9   7   1    6.80    4.70
  -9   7   1    3.20    2.50
  -9   7   1    5.10    1.80
   9  -7   0   78.99    5.80
   9  -7   0   87.19    6.30
   9  -7   0   82.09    4.20
   9  -7   0   58.79   10.40
   9  -7   0   82.09    5.30
  -9   7   0   84.89    5.10
  -9   7   0   84.89    5.90
  -9   7   0   71.09   10.80
   9  -7   1   29.20    4.50
   9  -7   1   34.30    3.50
   9  -7   1   29.60    3.00
   9  -7   1   26.30    7.70
   9  -7   1   32.70    4.20
  -9   7  -1   39.10    4.60
  -9   7  -1   37.50    3.50
  -9   7  -1   21.30    6.80
   9  -7   2   -0.70    1.40
   9  -7   2   -9.80    4.10
   9  -7   2   -0.80    2.30
   9  -7   2    0.90    2.50
   9  -7   2    0.50    1.70
  -9   7  -2    0.10    1.40
  -9   7  -2   -0.90    2.40
  -9   7  -2   -1.30    4.10
   9  -7   3   17.20    3.30
   9  -7   3   24.80    3.10
   9  -7   3   17.00    3.70
   9  -7   3   23.50    7.30
   9  -7   3   25.00    2.60
  -9   7  -3   20.40    3.30
  -9   7  -3   20.80    2.80
  -9   7  -3   17.90    6.80
   9  -7   4    0.10    1.40
   9  -7   4    7.40    3.20
   9  -7   4   -7.90    4.30
   9  -7   4    1.60    2.70
   9  -7   4    2.70    1.90
  -9   7  -4    2.10    1.60
  -9   7  -4   -6.00    4.80
  -9   7  -4    2.00    2.30
   9  -7   5   28.40    3.40
   9  -7   5   34.80    4.80
   9  -7   5   32.60    4.30
   9  -7   5   25.60    2.90
   9  -7   5   23.10    7.00
  -9   7  -5   21.90    3.50
  -9   7  -5   32.10    3.70
  -9   7  -5   27.50    7.60
   9  -7   6   14.30    3.40
   9  -7   6   15.60    6.00
   9  -7   6   16.00    2.30
   9  -7   6   13.00    3.50
   9  -7   6   16.10    2.60
  -9   7  -6   19.20    7.20
  -9   7  -6   12.20    3.10
  -9   7  -6   11.20    2.30
  -9   7  -6   14.20    3.10
   9  -7   7   59.89    6.10
   9  -7   7   49.40   10.30
   9  -7   7   58.39    4.50
   9  -7   7   55.99    3.80
   9  -7   7   65.99    6.10
  -9   7  -7   70.49   12.20
  -9   7  -7   51.89    5.20
  -9   7  -7   56.19    4.30
  -9   7  -7   55.69    4.80
   9  -7   8   25.50    3.60
   9  -7   8   24.90    4.20
   9  -7   8   29.40    3.10
   9  -7   8   28.10    9.10
   9  -7   8   29.70    4.90
  -9   7  -8   26.70    3.10
  -9   7  -8   45.00   10.10
  -9   7  -8   24.70    3.40
  -9   7  -8   23.40    3.60
   9  -7   9    3.00    1.60
   9  -7   9    4.60    2.90
   9  -7   9    0.60    1.60
   9  -7   9    2.40    2.70
   9  -7   9   -1.80    5.70
  -9   7  -9    3.70    2.30
  -9   7  -9    4.70    2.10
  -9   7  -9   26.30    8.50
  -9   7  -9    4.70    2.80
   9  -7  10   18.90    4.30
   9  -7  10    5.10    7.00
   9  -7  10   30.70    4.90
   9  -7  10   15.00    2.40
   9  -7  10   12.90    2.60
  -9   7 -10   21.00    3.70
  -9   7 -10   15.00    8.70
  -9   7 -10   14.40    2.50
  -9   7 -10   17.80    3.00
   9  -7  11   -2.00    2.70
   9  -7  11    4.60    5.30
   9  -7  11    0.20    1.30
   9  -7  11   -1.00    6.30
   9  -7  11   -0.70    1.50
  -9   7 -11   -1.80    1.80
  -9   7 -11  -15.50    8.30
  -9   7 -11    1.00    2.50
  -9   7 -11    1.50    2.00
   9  -7  12    1.00    1.70
   9  -7  12   -0.60    2.90
   9  -7  12    2.10    2.80
   9  -7  12   -9.40    8.10
  -9   7 -12    3.40    2.40
  -9   7 -12   18.60   10.90
  -9   7 -12   -3.00    1.50
  -9   7 -12   -2.90    2.50
   9  -7  13    2.10    3.30
   9  -7  13    2.20    2.80
   9  -7  13    5.80    2.10
  -9   7 -13    7.00    2.70
  -9   7 -13    3.80    3.20
  -9   7 -13    5.00    3.80
   8  -6 -15   58.19    4.70
   8  -6 -15   65.89    5.00
  -8   6  15   67.99    7.20
  -8   6  15   65.49    4.80
  -8   6  15   77.09    6.20
  -8   6  15   63.89    5.20
   8  -6 -14    4.80    2.30
   8  -6 -14   -0.30    2.10
  -8   6  14    0.90    2.20
  -8   6  14   -0.60    1.90
  -8   6  14    3.80    2.60
  -8   6  14    1.30    1.80
   8  -6 -13   49.40    4.80
   8  -6 -13   44.70    4.30
  -8   6  13   43.10    4.40
  -8   6  13   52.39    4.00
  -8   6  13   41.10    4.60
  -8   6  13   47.70   10.60
  -8   6  13   42.60    4.60
   8  -6 -12   16.20    3.30
   8  -6 -12   22.50    3.20
  -8   6  12   12.80    2.90
  -8   6  12   16.30    3.10
  -8   6  12   17.70    2.40
  -8   6  12   14.20    3.00
   8  -6 -11    2.70    2.30
   8  -6 -11    6.70    2.50
   8  -6 -11    9.60    1.90
  -8   6  11    7.10    2.50
  -8   6  11    4.40    2.50
  -8   6  11    6.90    2.60
  -8   6  11    2.90    1.70
   8  -6 -10   -1.80    4.10
   8  -6 -10    1.80    2.20
   8  -6 -10    3.60    2.40
   8  -6 -10    3.10    1.80
  -8   6  10    3.70    2.30
  -8   6  10    0.50    2.10
  -8   6  10    0.50    1.40
  -8   6  10    2.00    2.00
   8  -6  -9   -0.40    1.80
   8  -6  -9    0.60    2.30
   8  -6  -9    4.20    2.30
   8  -6  -9    5.60    4.80
  -8   6   9    2.70    2.30
  -8   6   9    1.60    1.90
  -8   6   9    0.30    2.30
  -8   6   9    5.10    5.40
  -8   6   9    2.10    1.30
   8  -6  -8   18.30    3.10
   8  -6  -8   19.00    3.00
   8  -6  -8   20.10   10.30
   8  -6  -8   22.50    3.40
  -8   6   8   27.90    3.50
  -8   6   8    9.30    5.90
  -8   6   8   20.20    3.10
  -8   6   8   24.00    2.40
  -8   6   8   23.40    3.50
   8  -6  -7    6.90    2.40
   8  -6  -7   11.70    2.80
   8  -6  -7   12.60    2.80
   8  -6  -7   13.10    2.20
   8  -6  -7    8.70    5.20
  -8   6   7    8.60    2.40
  -8   6   7    7.60    2.60
  -8   6   7   11.00    1.60
  -8   6   7   11.30    2.80
   8  -6  -6  242.48    9.30
   8  -6  -6  244.58    9.50
   8  -6  -6  239.28    8.20
   8  -6  -6  244.68   17.50
   8  -6  -6  253.17    9.40
  -8   6   6  239.48   12.30
  -8   6   6  256.27    9.80
  -8   6   6  221.08   16.50
  -8   6   6  239.38    7.50
  -8   6   6  245.08    9.20
   8  -6  -5    6.80    2.60
   8  -6  -5    7.80    2.60
   8  -6  -5   12.10    2.90
   8  -6  -5    6.20    5.40
   8  -6  -5   12.40    2.10
  -8   6   5   16.50    2.80
  -8   6   5   11.00    2.90
  -8   6   5   12.50    1.50
  -8   6   5    5.20    5.20
   8  -6  -4   27.80    3.90
   8  -6  -4   28.80    3.30
   8  -6  -4   24.30    2.50
   8  -6  -4   19.70    6.60
   8  -6  -4   31.10    3.80
  -8   6   4   18.50    3.10
  -8   6   4   20.50    3.30
  -8   6   4   25.30    6.70
  -8   6   4   18.20    2.50
   8  -6  -3    2.70    1.50
   8  -6  -3   -0.90    2.10
   8  -6  -3    3.10    2.00
   8  -6  -3    3.80    4.50
  -8   6   3    0.20    2.10
  -8   6   3    6.80    4.40
  -8   6   3    2.70    1.80
   8  -6  -2   10.20    5.60
   8  -6  -2   14.20    2.00
   8  -6  -2   14.50    2.80
   8  -6  -2   12.30    2.60
  -8   6   2    9.60    4.90
  -8   6   2   10.20    2.30
  -8   6   2   13.00    2.80
   8  -6  -1   18.40    2.70
   8  -6  -1   22.20    3.30
   8  -6  -1   24.60    3.50
   8  -6  -1   32.40    8.10
   8  -6  -1   18.10    2.10
  -8   6   1   23.60    6.40
  -8   6   1   18.20    2.40
  -8   6   1   21.20    3.30
   8  -6   0  291.37    9.20
   8  -6   0  302.37   19.10
   8  -6   0  284.57   10.20
   8  -6   0  302.77   11.30
   8  -6   0  294.37   10.90
  -8   6   0  296.27   10.80
  -8   6   0  285.07   10.10
  -8   6   0  288.87   18.40
   8  -6   1  109.59   12.40
   8  -6   1  112.79    5.90
   8  -6   1  122.49    5.10
   8  -6   1  138.79    7.30
   8  -6   1  137.79    7.10
  -8   6  -1  110.69    5.60
  -8   6  -1  124.59    6.60
  -8   6  -1  133.99   12.30
   8  -6   2    7.10    3.30
   8  -6   2   11.20    6.00
   8  -6   2    8.60    5.10
   8  -6   2    3.90    2.00
   8  -6   2    8.00    1.70
  -8   6  -2    5.90    4.60
  -8   6  -2    6.20    1.80
  -8   6  -2   13.50    3.20
   8  -6   3   -2.30    1.60
   8  -6   3    0.80    2.10
   8  -6   3    0.90    1.30
   8  -6   3   -1.00    4.40
   8  -6   3    0.40    2.30
  -8   6  -3   -0.40    3.70
  -8   6  -3    0.40    1.30
   8  -6   4    3.00    2.40
   8  -6   4    1.60    1.70
   8  -6   4   -2.30    2.10
   8  -6   4   -0.70    1.30
  -8   6  -4   -1.50    2.00
  -8   6  -4    1.70    1.60
  -8   6  -4    4.50    4.40
   8  -6   5   -1.00    2.20
   8  -6   5   -0.50    1.50
   8  -6   5   -1.90    2.10
   8  -6   5    2.10    4.60
   8  -6   5    2.40    1.40
  -8   6  -5    2.40    2.30
  -8   6  -5    2.30    4.50
  -8   6  -5   -0.80    1.50
   8  -6   6   -2.00    1.30
   8  -6   6    0.60    2.40
   8  -6   6    0.20    1.30
   8  -6   6    3.50    4.50
   8  -6   6    0.80    2.50
  -8   6  -6   -1.00    5.70
  -8   6  -6    0.50    2.60
  -8   6  -6    1.10    1.40
   8  -6   7    6.10    1.70
   8  -6   7    5.70    3.00
   8  -6   7    6.60    1.90
   8  -6   7    9.70    5.40
   8  -6   7    5.10    3.10
  -8   6  -7    7.50    1.90
  -8   6  -7    0.50    2.30
  -8   6  -7   18.60   10.60
  -8   6  -7    6.30    2.20
   8  -6   8    8.20    1.90
   8  -6   8    0.20    4.80
   8  -6   8    8.70    3.10
   8  -6   8    2.40    2.80
   8  -6   8    8.60    2.40
  -8   6  -8    6.10    2.10
  -8   6  -8    7.70    2.90
  -8   6  -8    3.60    5.80
  -8   6  -8    6.20    1.90
   8  -6   9   -1.40    5.10
   8  -6   9    0.00    2.50
   8  -6   9    2.70    2.70
   8  -6   9    1.40    1.70
  -8   6  -9    0.30    1.70
  -8   6  -9    0.30    1.60
  -8   6  -9    4.00    2.50
  -8   6  -9   18.80    7.20
   8  -6  10    5.50    2.10
   8  -6  10    8.10    3.30
   8  -6  10    2.70    2.90
   8  -6  10   -1.30    4.90
  -8   6 -10    5.00    2.50
  -8   6 -10    3.10    2.50
  -8   6 -10    4.90    2.20
  -8   6 -10    1.40    6.90
   8  -6  11    1.50    2.70
   8  -6  11   -0.80    1.60
   8  -6  11    0.70    2.40
   8  -6  11   -7.10    5.50
  -8   6 -11    5.10    7.10
  -8   6 -11    1.60    1.80
  -8   6 -11   -3.40    2.10
  -8   6 -11   -0.40    1.50
   8  -6  12   17.10    3.70
   8  -6  12   15.30    3.60
   8  -6  12   13.40    6.40
   8  -6  12   15.20    2.70
  -8   6 -12    2.00    8.00
  -8   6 -12   24.60    3.50
  -8   6 -12   21.60    3.60
  -8   6 -12   21.20    3.00
   8  -6  13    0.50    1.60
   8  -6  13   -0.70    2.40
   8  -6  13   -6.40    4.80
   8  -6  13   -1.20    4.40
  -8   6 -13  -13.10    8.50
  -8   6 -13   -1.90    1.50
  -8   6 -13   -3.80    1.80
  -8   6 -13    1.10    2.40
   8  -6  14   35.70    5.90
   8  -6  14   36.10    7.40
   8  -6  14   34.80    5.60
  -8   6 -14   27.30    3.80
  -8   6 -14   26.70    3.90
  -8   6 -14   29.10    3.70
   8  -6  15   72.29    7.20
   8  -6  15   62.09    4.80
   8  -6  15   62.69    6.50
  -8   6 -15   57.79    7.80
  -8   6 -15   57.59    5.70
  -8   6 -15   66.49    5.00
   7  -5 -17   15.60    3.00
  -7   5  17   17.60    3.50
  -7   5  17   16.40    2.90
  -7   5  17   16.10    3.50
  -7   5  17   18.40    3.30
   7  -5 -16   14.00    2.90
   7  -5 -16   13.30    2.60
  -7   5  16   12.90    3.00
  -7   5  16   10.30    3.00
  -7   5  16   12.80    2.90
  -7   5  16   10.90    2.70
   7  -5 -15    5.80    2.30
   7  -5 -15    5.80    2.50
  -7   5  15    3.20    2.30
  -7   5  15    7.20    2.40
  -7   5  15    5.10    2.60
  -7   5  15  -12.90    6.20
  -7   5  15    4.00    2.20
   7  -5 -14    3.60    2.30
   7  -5 -14    3.30    2.40
  -7   5  14    4.00    2.30
  -7   5  14    2.20    2.00
  -7   5  14    2.70    5.20
  -7   5  14    2.50    2.00
  -7   5  14    0.10    1.90
   7  -5 -13   64.19    4.70
   7  -5 -13   62.39    5.20
  -7   5  13   64.09    4.60
  -7   5  13   72.19   11.10
  -7   5  13   69.29    4.90
  -7   5  13   77.49    5.40
  -7   5  13   54.99    5.00
   7  -5 -12   11.50    2.60
   7  -5 -12   17.40    3.20
  -7   5  12   15.70    2.90
  -7   5  12   14.30    2.70
  -7   5  12   14.70    2.90
  -7   5  12   15.20    2.60
   7  -5 -11  171.88    7.80
   7  -5 -11  150.18   13.80
   7  -5 -11  166.88    7.40
  -7   5  11  173.18    7.90
  -7   5  11  182.38    7.80
  -7   5  11  182.28    7.70
  -7   5  11  158.18    6.70
  -7   5  11  183.08   15.70
   7  -5 -10  173.68   18.60
   7  -5 -10  162.38    6.10
   7  -5 -10  154.58    7.40
   7  -5 -10  152.48    7.00
  -7   5  10  152.58    7.40
  -7   5  10  127.99   13.60
  -7   5  10  154.38    7.80
  -7   5  10  162.18    7.30
  -7   5  10  160.08    6.30
   7  -5  -9   27.40    7.00
   7  -5  -9   22.30    2.70
   7  -5  -9   26.90    3.40
   7  -5  -9   23.10    3.50
  -7   5   9   23.00    2.50
  -7   5   9   17.00    6.50
  -7   5   9   24.80    3.20
  -7   5   9   22.30    3.10
   7  -5  -8    0.70    2.10
   7  -5  -8   -0.30    4.00
   7  -5  -8    0.70    1.80
   7  -5  -8    2.10    2.10
  -7   5   8    2.70    3.50
  -7   5   8   -2.60    1.80
  -7   5   8    1.20    1.40
  -7   5   8    3.90    4.90
  -7   5   8    0.10    2.20
   7  -5  -7    1.80    2.00
   7  -5  -7   -1.10    1.70
   7  -5  -7    2.00    3.90
   7  -5  -7    1.00    1.60
   7  -5  -7    0.10    2.10
  -7   5   7    1.70    2.30
  -7   5   7    0.90    1.20
  -7   5   7    1.80    1.70
  -7   5   7    0.10    2.00
   7  -5  -6  171.28    6.70
   7  -5  -6  195.78    7.50
   7  -5  -6  191.78   14.20
   7  -5  -6  188.88    7.70
   7  -5  -6  193.38    7.70
  -7   5   6  189.08    7.70
  -7   5   6  199.58    7.90
  -7   5   6  185.68    6.20
  -7   5   6  155.18   13.40
  -7   5   6  193.28    7.50
   7  -5  -5   31.20    3.50
   7  -5  -5   26.20    7.10
   7  -5  -5   38.30    3.80
   7  -5  -5   32.50    3.60
   7  -5  -5   33.30    3.00
  -7   5   5   38.60    7.60
  -7   5   5   29.30    2.20
  -7   5   5   31.70    3.40
  -7   5   5   28.90    3.10
  -7   5   5   31.10    3.30
   7  -5  -4   14.90    2.70
   7  -5  -4   10.30    2.20
   7  -5  -4    9.40    1.80
   7  -5  -4    6.70    2.30
   7  -5  -4    3.90    4.40
  -7   5   4    6.90    2.20
  -7   5   4    8.30    1.30
  -7   5   4    1.00    3.20
  -7   5   4    4.50    2.00
  -7   5   4    3.50    1.50
   7  -5  -3    9.60    2.50
   7  -5  -3    9.80    1.70
   7  -5  -3   10.10    2.10
   7  -5  -3   15.20    5.70
   7  -5  -3   12.70    2.80
  -7   5   3    9.20    2.30
  -7   5   3    9.10    4.20
  -7   5   3    7.30    1.80
  -7   5   3    9.70    1.30
   7  -5  -2    9.50    2.70
   7  -5  -2    6.50    1.50
   7  -5  -2    8.60    1.90
   7  -5  -2   12.40    2.30
   7  -5  -2   14.00    5.70
  -7   5   2    8.50    2.50
  -7   5   2    8.20    1.70
  -7   5   2    9.60    4.40
   7  -5  -1    1.20    1.90
   7  -5  -1    1.40    1.20
   7  -5  -1    1.70    3.50
   7  -5  -1    1.00    1.60
  -7   5   1    1.40    1.30
  -7   5   1   -0.80    2.50
  -7   5   1    0.00    1.80
   7  -5   0   19.20    2.00
   7  -5   0   19.60    5.60
   7  -5   0   19.10    2.40
   7  -5   0   20.00    3.30
  -7   5   0   20.50    5.70
  -7   5   0   18.80    2.50
  -7   5   0   17.00    2.90
   7  -5   1  143.69   12.20
   7  -5   1  128.99    6.50
   7  -5   1  157.48    6.40
   7  -5   1  159.48    5.60
   7  -5   1  152.58    7.20
  -7   5  -1  157.08    6.70
  -7   5  -1  154.58    6.20
  -7   5  -1  168.88   12.50
   7  -5   2    8.60    2.20
   7  -5   2    6.80    1.50
   7  -5   2    9.20    2.60
   7  -5   2    5.90    4.30
   7  -5   2    6.40    1.70
  -7   5  -2    9.00    3.90
  -7   5  -2    9.40    2.20
  -7   5  -2    5.40    1.40
   7  -5   3   45.00    3.40
   7  -5   3   39.60    7.50
   7  -5   3   42.00    2.80
   7  -5   3   36.30    4.20
   7  -5   3   44.50    4.00
  -7   5  -3   42.30    3.20
  -7   5  -3   44.50    4.10
  -7   5  -3   29.20    6.40
   7  -5   4  220.98    7.40
   7  -5   4  211.48    9.20
   7  -5   4  217.88    8.80
   7  -5   4  218.58   15.20
   7  -5   4  232.58    8.20
  -7   5  -4  216.88    8.60
  -7   5  -4  220.58   15.20
  -7   5  -4  220.48    7.90
   7  -5   5    5.80    2.40
   7  -5   5    6.50    1.90
   7  -5   5    5.10    1.50
   7  -5   5    4.20    2.60
   7  -5   5    8.20    4.80
  -7   5  -5    8.30    2.40
  -7   5  -5    2.50    3.60
  -7   5  -5    6.00    1.50
   7  -5   6    4.10    1.40
   7  -5   6    3.90    4.20
   7  -5   6    0.10    2.40
   7  -5   6    8.00    3.00
   7  -5   6    3.40    1.80
  -7   5  -6    2.70    1.50
  -7   5  -6    5.10    2.20
  -7   5  -6    3.10    1.70
  -7   5  -6   -0.60    4.00
   7  -5   7   15.60    3.50
   7  -5   7   20.60    6.30
   7  -5   7   19.00    2.50
   7  -5   7   16.40    3.10
  -7   5  -7   12.00    2.10
  -7   5  -7   16.50    3.20
  -7   5  -7   15.40    2.60
  -7   5  -7   18.40    5.90
   7  -5   8   54.19    9.00
   7  -5   8   43.30    5.10
   7  -5   8   39.50    4.60
   7  -5   8   46.60    3.70
  -7   5  -8   43.30    3.90
  -7   5  -8   45.00    3.60
  -7   5  -8   40.80    8.60
  -7   5  -8   48.90    4.80
   7  -5   9    9.40    4.90
   7  -5   9   14.80    3.40
   7  -5   9   13.60    2.50
   7  -5   9   14.10    3.20
  -7   5  -9   15.30    3.10
  -7   5  -9   -0.70    5.20
  -7   5  -9   11.80    3.40
  -7   5  -9   12.40    2.20
   7  -5  10  622.24   18.40
   7  -5  10  591.34   29.00
   7  -5  10  582.04   19.80
   7  -5  10  584.24   19.50
  -7   5 -10  605.74   18.60
  -7   5 -10  599.84   30.50
  -7   5 -10  628.34   18.20
  -7   5 -10  629.84   19.00
   7  -5  11    8.70    3.40
   7  -5  11    3.50    4.80
   7  -5  11    6.00    1.90
   7  -5  11    5.60    2.90
  -7   5 -11   10.30    2.90
  -7   5 -11    8.30    7.30
  -7   5 -11    5.10    2.00
  -7   5 -11    6.30    2.50
   7  -5  12   60.79    5.80
   7  -5  12   58.69    4.30
   7  -5  12   58.49    5.70
   7  -5  12   56.29   10.70
  -7   5 -12   53.69    4.50
  -7   5 -12   80.69   13.20
  -7   5 -12   61.99    4.30
  -7   5 -12   53.99    5.30
   7  -5  13  157.18    7.20
   7  -5  13  150.48   14.70
   7  -5  13  162.88    8.70
   7  -5  13  150.58    8.70
  -7   5 -13  156.68    7.60
  -7   5 -13  152.38   17.10
  -7   5 -13  158.48    8.00
  -7   5 -13  155.28    7.00
   7  -5  14    7.70    2.20
   7  -5  14    4.80    3.00
   7  -5  14   15.20    6.40
   7  -5  14    4.70    2.70
  -7   5 -14    8.50    2.60
  -7   5 -14    9.50    2.90
  -7   5 -14    9.30    8.40
  -7   5 -14    9.40    2.40
   7  -5  15   17.20    3.90
   7  -5  15    6.30    2.20
   7  -5  15   -0.70    5.90
   7  -5  15   13.40    5.80
  -7   5 -15   14.60    3.20
  -7   5 -15    7.40    2.60
  -7   5 -15   13.30    9.70
  -7   5 -15   11.40    2.50
   7  -5  16   -2.10    2.60
   7  -5  16    4.20    3.20
  -7   5 -16    7.20    2.90
  -7   5 -16    4.30    2.60
  -7   5 -16    2.70    1.90
   7  -5  17   61.19    6.90
   7  -5  17   49.00    6.70
   7  -5  17   59.89    4.70
  -7   5 -17   65.99    5.70
  -7   5 -17   64.09    4.80
  -7   5 -17   65.09    5.60
   6  -4 -18   -1.30    1.90
  -6   4  18    4.50    3.70
  -6   4  18   -0.20    2.30
  -6   4  18    1.40    2.20
  -6   4  18   -1.60    1.60
   6  -4 -17   49.60    4.20
   6  -4 -17   59.89    4.70
  -6   4  17   52.49    5.40
  -6   4  17   45.80    5.00
  -6   4  17   46.90    4.50
  -6   4  17   41.30    4.60
   6  -4 -16    2.40    2.00
   6  -4 -16    0.10    2.00
  -6   4  16    2.70    2.00
  -6   4  16   -2.00    5.20
  -6   4  16    2.90    2.40
  -6   4  16   -0.90    1.80
  -6   4  16    2.80    2.40
   6  -4 -15    6.30    2.60
   6  -4 -15    9.90    2.50
  -6   4  15    4.20    2.70
  -6   4  15    1.80    4.60
  -6   4  15    6.00    2.20
  -6   4  15    6.80    2.50
  -6   4  15    9.70    2.30
   6  -4 -14    1.10    2.00
   6  -4 -14    2.50    2.20
  -6   4  14    3.60    2.10
  -6   4  14    2.10    1.90
  -6   4  14    5.20    2.30
  -6   4  14    7.80    5.30
  -6   4  14    4.90    2.70
   6  -4 -13  165.08    7.50
   6  -4 -13  168.28    7.00
  -6   4  13  162.48    7.50
  -6   4  13  169.98    7.30
  -6   4  13  156.88    7.10
  -6   4  13  134.39   13.40
  -6   4  13  155.48    7.50
  -6   4  13  159.38   14.60
   6  -4 -12   42.80    4.40
   6  -4 -12   44.50    4.10
  -6   4  12   38.70    8.60
  -6   4  12   40.80    4.20
  -6   4  12   41.20    4.10
  -6   4  12   48.70    8.80
  -6   4  12   44.90    4.30
  -6   4  12   48.80    5.40
   6  -4 -11   -0.20    2.10
   6  -4 -11   -3.50    1.90
  -6   4  11   -1.90    1.70
  -6   4  11    1.50    2.00
  -6   4  11   -1.20    2.00
  -6   4  11    1.20    5.30
  -6   4  11    0.80    1.70
   6  -4 -10  260.37   16.20
   6  -4 -10  256.17    9.10
   6  -4 -10  231.78    9.70
   6  -4 -10  229.58    9.30
  -6   4  10  260.37    9.50
  -6   4  10  255.27    9.20
  -6   4  10  258.47    8.80
  -6   4  10  248.18    9.30
  -6   4  10  267.07   17.50
   6  -4  -9  122.29    6.10
   6  -4  -9  112.19    4.80
   6  -4  -9  118.89    5.70
   6  -4  -9  127.79   11.40
  -6   4   9  104.39   11.30
  -6   4   9  111.99    5.20
  -6   4   9  118.59    5.80
  -6   4   9  113.89    5.90
  -6   4   9  116.29    5.70
   6  -4  -8  398.26   12.90
   6  -4  -8  403.16   12.50
   6  -4  -8  394.06   20.20
   6  -4  -8  394.46   11.90
  -6   4   8  390.36   11.90
  -6   4   8  386.96   12.70
  -6   4   8  410.46   21.20
  -6   4   8  409.26   12.70
  -6   4   8  414.56   12.70
   6  -4  -7    1.00    1.80
   6  -4  -7    0.60    1.50
   6  -4  -7    3.30    1.70
   6  -4  -7    4.10    4.10
   6  -4  -7    2.80    1.90
  -6   4   7    2.70    1.90
  -6   4   7    2.60    1.90
  -6   4   7    0.60    1.30
  -6   4   7    0.30    3.80
  -6   4   7    4.80    1.90
   6  -4  -6  228.18    7.60
   6  -4  -6  218.98    8.00
   6  -4  -6  216.98    7.70
   6  -4  -6  226.38   14.30
   6  -4  -6  223.88    8.20
  -6   4   6  206.88    7.80
  -6   4   6  230.58    8.10
  -6   4   6  221.88    8.10
  -6   4   6  218.08    7.10
  -6   4   6  221.68   14.40
   6  -4  -5   54.29    3.80
   6  -4  -5   45.10    3.20
   6  -4  -5   46.60    3.60
   6  -4  -5   51.19    3.80
   6  -4  -5   63.39   12.80
  -6   4   5   53.29    3.50
  -6   4   5   56.89    7.80
  -6   4   5   60.79    2.90
  -6   4   5   52.79    4.00
  -6   4   5   50.69    3.80
   6  -4  -4   61.29    3.40
   6  -4  -4   60.89    4.10
   6  -4  -4   67.39    4.00
   6  -4  -4   65.59    4.10
   6  -4  -4   72.79    8.60
  -6   4   4   59.99    4.10
  -6   4   4   67.69    3.80
  -6   4   4   70.69    4.20
  -6   4   4   66.19    3.00
   6  -4  -3 1013.40   27.40
   6  -4  -3  977.50   35.80
   6  -4  -3 1021.90   27.70
   6  -4  -3 1030.90   26.90
   6  -4  -3 1036.70   27.60
  -6   4   3 1006.50   27.30
  -6   4   3 1007.70   36.00
  -6   4   3 1042.90   27.60
  -6   4   3 1011.90   26.30
   6  -4  -2   28.20    2.50
   6  -4  -2   27.70    2.80
   6  -4  -2   39.70    7.20
   6  -4  -2   23.60    2.60
   6  -4  -2   30.90    3.30
  -6   4   2   19.80    5.00
  -6   4   2   24.90    2.50
  -6   4   2   25.20    1.80
  -6   4   2   31.00    3.20
   6  -4  -1  105.39    5.40
   6  -4  -1  108.49    4.80
   6  -4  -1  108.49    9.60
   6  -4  -1  108.19    4.20
  -6   4   1  104.79    5.10
  -6   4   1  108.79    4.70
  -6   4   1  114.29    9.60
   6  -4   0   12.80    2.10
   6  -4   0    9.40    1.90
   6  -4   0   13.50    1.90
   6  -4   0    7.60    3.90
   6  -4   0   13.00    1.60
  -6   4   0   14.00    4.20
  -6   4   0   15.80    2.10
  -6   4   0   10.00    2.00
   6  -4   1   12.70    1.80
   6  -4   1   12.30    2.60
   6  -4   1   12.00    1.50
   6  -4   1   17.30    4.90
  -6   4  -1   17.00    2.20
  -6   4  -1   15.10    4.40
  -6   4  -1   12.80    2.40
   6  -4   2  112.69    5.90
   6  -4   2  111.69    9.90
   6  -4   2  118.89    5.50
   6  -4   2  120.39    4.40
   6  -4   2  108.59    4.80
  -6   4  -2  117.29    4.80
  -6   4  -2  116.99    5.40
  -6   4  -2  114.99    9.60
   6  -4   3   13.80    2.40
   6  -4   3   13.50    2.20
   6  -4   3   12.70    1.80
   6  -4   3    6.80    3.70
   6  -4   3   12.90    1.60
  -6   4  -3   17.60    4.80
  -6   4  -3   14.90    2.00
  -6   4  -3   14.40    2.50
   6  -4   4   40.20    4.00
   6  -4   4   33.70    3.40
   6  -4   4   37.20    2.50
   6  -4   4   38.00    6.80
   6  -4   4   37.60    2.90
  -6   4  -4   39.10    6.70
  -6   4  -4   32.50    2.60
  -6   4  -4   41.20    3.60
   6  -4   5  109.49    9.90
   6  -4   5   92.59    5.20
   6  -4   5   99.99    4.50
   6  -4   5   93.29    5.60
  -6   4  -5   92.09    4.30
  -6   4  -5   96.39    5.20
  -6   4  -5   91.29    9.30
  -6   4  -5   92.49    4.60
   6  -4   6    0.50    1.90
   6  -4   6   -2.10    1.70
   6  -4   6   -0.50    1.00
   6  -4   6    2.00    3.00
  -6   4  -6    0.30    1.90
  -6   4  -6    0.10    1.00
  -6   4  -6    1.80    1.30
  -6   4  -6   -2.00    2.70
   6  -4   7  317.37   11.30
   6  -4   7  322.77   18.10
   6  -4   7  294.57   11.40
  -6   4  -7  323.17   10.20
  -6   4  -7  319.07   10.60
  -6   4  -7  320.47   11.00
  -6   4  -7  329.87   18.40
   6  -4   8  186.68    8.50
   6  -4   8  189.08    8.30
   6  -4   8  194.38    7.30
   6  -4   8  188.68   14.20
  -6   4  -8  174.98   13.90
  -6   4  -8  199.98    7.20
  -6   4  -8  203.38    7.70
  -6   4  -8  189.08    8.00
   6  -4   9    8.60    5.00
   6  -4   9    8.10    2.60
   6  -4   9    7.50    3.00
   6  -4   9   10.60    2.20
  -6   4  -9   11.00    2.10
  -6   4  -9   14.20    2.70
  -6   4  -9   10.90    2.70
  -6   4  -9   10.30    5.10
   6  -4  10    4.40    4.70
   6  -4  10   14.40    2.10
   6  -4  10   17.20    3.20
  -6   4 -10   16.10    3.00
  -6   4 -10   17.20    2.70
  -6   4 -10   24.50    7.40
  -6   4 -10   14.40    2.20
   6  -4  11  208.58    7.80
   6  -4  11  173.78   14.40
   6  -4  11  200.68    9.20
   6  -4  11  190.98    9.10
  -6   4 -11  199.58   16.30
  -6   4 -11  203.18    8.60
  -6   4 -11  199.48    7.60
  -6   4 -11  185.18    8.80
   6  -4  12    0.40    2.40
   6  -4  12   -1.90    2.20
   6  -4  12    0.10    1.30
   6  -4  12    2.10    4.10
  -6   4 -12    0.10    1.50
  -6   4 -12   -2.60    2.20
  -6   4 -12   -1.20    1.70
  -6   4 -12    1.10    5.30
   6  -4  13    2.70    2.60
   6  -4  13    2.40    5.00
   6  -4  13    0.30    2.50
   6  -4  13    4.40    1.70
  -6   4 -13    1.00    1.60
  -6   4 -13    2.60    2.50
  -6   4 -13    2.90    2.00
  -6   4 -13   14.00    6.40
   6  -4  14   48.20    5.30
   6  -4  14   45.00    9.20
   6  -4  14   55.69    4.10
   6  -4  14   57.39    6.30
  -6   4 -14   51.19    4.60
  -6   4 -14   48.80    5.10
  -6   4 -14   41.20   10.10
  -6   4 -14   54.29    4.00
   6  -4  15   -0.50    2.50
   6  -4  15    0.40    5.70
   6  -4  15    1.30    1.40
   6  -4  15    0.90    2.60
  -6   4 -15   12.90    7.20
  -6   4 -15    2.60    2.50
  -6   4 -15    2.40    2.10
  -6   4 -15    4.50    1.90
   6  -4  16    6.00    3.00
   6  -4  16    1.30    1.40
   6  -4  16    2.50    2.40
   6  -4  16    2.80    6.20
  -6   4 -16    1.70    7.70
  -6   4 -16    3.40    2.20
  -6   4 -16    2.50    1.80
  -6   4 -16   -5.40    2.10
   6  -4  17   50.29    5.80
   6  -4  17   49.90    4.20
   6  -4  17   45.70    5.30
  -6   4 -17   50.49    5.10
  -6   4 -17   47.80    4.10
  -6   4 -17   54.89    5.20
   6  -4  18   31.20    4.80
   6  -4  18   27.90    4.50
   6  -4  18   36.50    3.80
  -6   4 -18   33.90    4.60
  -6   4 -18   34.30    4.10
  -6   4 -18   36.90    3.80
   5  -3 -19    0.80    2.00
   5  -3 -19    2.50    2.90
  -5   3  19    1.00    1.80
  -5   3  19    1.70    2.60
  -5   3  19   -0.40    3.20
  -5   3  19    0.80    2.10
   5  -3 -18   20.90    3.80
   5  -3 -18   27.10    3.50
   5  -3 -18   27.10    3.10
  -5   3  18   32.10    4.20
  -5   3  18   24.70    3.30
  -5   3  18   29.30    4.20
  -5   3  18   22.80    4.30
   5  -3 -17   19.90    3.10
   5  -3 -17   19.70    4.00
   5  -3 -17   22.30    3.00
  -5   3  17   19.50    2.90
  -5   3  17   19.30    3.60
  -5   3  17   15.20    2.80
  -5   3  17   20.90    3.90
  -5   3  17   17.20    7.20
   5  -3 -16    9.20    2.50
   5  -3 -16   16.10    3.00
   5  -3 -16   12.70    3.00
  -5   3  16   10.10    2.40
  -5   3  16   13.90    3.30
  -5   3  16   18.00    3.30
  -5   3  16    9.60    2.80
  -5   3  16    0.50    4.30
   5  -3 -15   68.19    4.50
   5  -3 -15   57.59    4.70
   5  -3 -15   66.29    5.60
  -5   3  15   57.69    4.30
  -5   3  15   59.29    5.30
  -5   3  15   65.99    5.30
  -5   3  15   56.59   10.90
  -5   3  15   62.89    5.00
   5  -3 -14   77.19    4.80
   5  -3 -14   88.39    6.00
   5  -3 -14   78.89    5.20
  -5   3  14   74.49    5.40
  -5   3  14   75.09    4.80
  -5   3  14   74.49    5.10
  -5   3  14   72.19   11.10
  -5   3  14   87.19   10.90
  -5   3  14   86.79    5.70
   5  -3 -13    8.90    2.80
   5  -3 -13   12.80    2.50
   5  -3 -13   11.20    2.80
  -5   3  13   11.40    2.50
  -5   3  13   11.60    5.90
  -5   3  13   11.60    2.40
  -5   3  13   10.40    5.20
  -5   3  13   10.70    2.60
  -5   3  13    9.90    2.70
   5  -3 -12   40.70    4.20
   5  -3 -12   29.50    3.40
   5  -3 -12   34.90    3.80
  -5   3  12   40.00    4.00
  -5   3  12   38.60    4.00
  -5   3  12   34.70    3.50
  -5   3  12   30.00    6.70
  -5   3  12   35.60    3.50
  -5   3  12   45.30    8.30
   5  -3 -11   19.40    3.10
   5  -3 -11   20.10    2.70
   5  -3 -11   13.60    2.70
  -5   3  11   18.50    6.30
  -5   3  11   16.30    2.60
  -5   3  11   13.00    2.20
  -5   3  11    7.50    4.50
  -5   3  11   18.50    2.90
  -5   3  11   12.20    2.50
   5  -3 -10  198.28    7.50
   5  -3 -10  202.08    8.00
  -5   3  10  208.48    7.60
  -5   3  10  197.28    7.60
  -5   3  10  208.58    8.00
  -5   3  10  215.88    8.00
  -5   3  10  202.28   13.90
  -5   3  10  193.98   14.20
   5  -3  -9   12.00    2.50
   5  -3  -9   12.10    2.30
   5  -3  -9   13.30    4.50
  -5   3   9   13.10    2.40
  -5   3   9   12.30    2.20
  -5   3   9   13.00    2.20
  -5   3   9   11.50    2.00
  -5   3   9   12.20    4.80
   5  -3  -8    1.70    1.70
   5  -3  -8    1.30    3.00
   5  -3  -8    1.70    1.30
   5  -3  -8    1.40    1.60
  -5   3   8    3.30    3.50
  -5   3   8    0.50    1.50
  -5   3   8    4.60    1.80
  -5   3   8    3.90    1.70
  -5   3   8    2.00    1.50
   5  -3  -7   97.89    5.00
   5  -3  -7  116.19   14.10
   5  -3  -7   98.79    4.60
   5  -3  -7   87.59    4.40
   5  -3  -7   91.89    4.50
  -5   3   7   99.69    4.80
  -5   3   7   93.49    4.60
  -5   3   7  107.89    9.60
  -5   3   7   96.19    4.30
  -5   3   7   92.59    4.60
   5  -3  -6    1.80    1.40
   5  -3  -6    5.40    1.90
   5  -3  -6    2.70    1.70
   5  -3  -6    4.90    1.50
   5  -3  -6    6.20    3.70
  -5   3   6    4.00    1.50
  -5   3   6    7.00    4.00
  -5   3   6    5.80    1.80
  -5   3   6    3.30    1.30
  -5   3   6    3.00    1.60
   5  -3  -5   31.20    3.00
   5  -3  -5   34.90    2.90
   5  -3  -5   32.90    3.10
   5  -3  -5   28.80    5.80
   5  -3  -5   38.60    3.00
  -5   3   5   37.40    3.20
  -5   3   5   33.60    3.10
  -5   3   5   39.30    3.00
  -5   3   5   33.50    2.40
  -5   3   5   40.40    6.70
   5  -3  -4  385.56   11.80
   5  -3  -4  401.66   11.90
   5  -3  -4  400.86   11.80
   5  -3  -4  393.06   11.30
   5  -3  -4  397.76   18.20
  -5   3   4  399.46   11.10
  -5   3   4  378.56   18.00
  -5   3   4  398.36   11.80
  -5   3   4  380.26   11.70
  -5   3   4  403.46   11.90
   5  -3  -3  231.88    8.00
   5  -3  -3  234.88    7.30
   5  -3  -3  232.78   13.40
   5  -3  -3  228.78    7.90
   5  -3  -3  231.88    7.70
  -5   3   3  233.08    7.90
  -5   3   3  237.68    7.10
  -5   3   3  239.98   13.30
  -5   3   3  227.68    7.60
   5  -3  -2   41.90    3.40
   5  -3  -2   51.99    6.90
   5  -3  -2   42.00    2.70
   5  -3  -2   41.90    3.60
  -5   3   2   46.40    6.40
  -5   3   2   42.00    2.60
  -5   3   2   41.70    3.40
  -5   3   2   43.70    2.90
   5  -3  -1   -0.50    3.00
   5  -3  -1    1.40    1.80
   5  -3  -1    1.50    1.60
   5  -3  -1    2.60    1.20
   5  -3  -1    3.30    1.90
  -5   3   1    1.20    1.10
  -5   3   1    0.90    0.90
  -5   3   1    2.70    2.90
  -5   3   1    0.50    1.70
   5  -3   0   57.09    3.70
   5  -3   0   55.79    7.00
   5  -3   0   49.60    3.90
   5  -3   0   54.79    3.30
   5  -3   0   49.10    2.70
  -5   3   0   51.29    3.00
  -5   3   0   53.89    6.50
  -5   3   0   58.79    3.70
   5  -3   1   13.00    4.50
   5  -3   1   12.50    1.70
   5  -3   1    7.90    1.80
   5  -3   1    8.70    1.60
   5  -3   1   13.00    2.60
  -5   3  -1    9.40    1.40
  -5   3  -1   13.40    4.10
  -5   3  -1    9.60    1.90
   5  -3   2    6.40    1.20
   5  -3   2    4.40    2.10
   5  -3   2    7.10    3.70
   5  -3   2    8.50    1.70
  -5   3  -2    5.50    1.90
  -5   3  -2    7.20    3.30
  -5   3  -2    6.10    1.50
   5  -3   3   -0.30    1.00
   5  -3   3    0.40    1.50
   5  -3   3   -1.00    1.80
   5  -3   3    0.20    0.90
   5  -3   3   -5.70    2.10
  -5   3  -3    0.60    1.60
  -5   3  -3   -1.00    0.90
  -5   3  -3    0.00    2.10
   5  -3   4  585.04   16.90
   5  -3   4  586.94   23.50
   5  -3   4  576.64   16.20
  -5   3  -4  581.64   16.70
  -5   3  -4  590.04   23.50
  -5   3  -4  575.34   16.20
   5  -3   5    2.40    1.20
   5  -3   5    6.20    3.00
   5  -3   5    6.40    2.20
  -5   3  -5   -1.60    1.00
  -5   3  -5    2.50    1.70
  -5   3  -5    1.70    2.40
  -5   3  -5    1.40    1.10
   5  -3   6   63.79    3.40
   5  -3   6   65.39    4.20
   5  -3   6   62.79    7.40
   5  -3   6   68.29    4.60
  -5   3  -6   68.69    7.60
  -5   3  -6   61.89    4.10
  -5   3  -6   68.49    3.70
  -5   3  -6   57.09    3.20
   5  -3   7    1.70    1.80
   5  -3   7    2.50    2.00
   5  -3   7    2.80    3.20
   5  -3   7    4.80    1.40
  -5   3  -7    0.70    1.00
  -5   3  -7   -1.80    1.60
  -5   3  -7    0.50    1.10
  -5   3  -7   -0.90    2.70
   5  -3   8    7.50    1.40
   5  -3   8    6.00    2.20
   5  -3   8    7.90    3.90
   5  -3   8    4.10    2.30
  -5   3  -8    5.10    1.50
  -5   3  -8    6.60    1.50
  -5   3  -8    5.40    2.10
  -5   3  -8    4.20    3.30
   5  -3   9   71.89    4.90
   5  -3   9   75.79    8.80
   5  -3   9   65.39    3.70
   5  -3   9   64.19    4.80
  -5   3  -9   64.79    4.00
  -5   3  -9   67.19    8.80
  -5   3  -9   60.69    4.50
  -5   3  -9   63.49    3.60
   5  -3  10  409.06   24.30
   5  -3  10  430.96   14.20
   5  -3  10  399.06   13.90
   5  -3  10  427.76   12.90
  -5   3 -10  426.56   13.30
  -5   3 -10  446.36   13.60
  -5   3 -10  425.96   12.70
  -5   3 -10  382.86   21.50
   5  -3  11  139.09    7.20
   5  -3  11  144.49    7.20
   5  -3  11  137.89    5.90
  -5   3 -11  139.49    6.70
  -5   3 -11  143.29    5.90
  -5   3 -11  142.49    6.40
  -5   3 -11  138.79   12.90
   5  -3  12   17.10    2.50
   5  -3  12   23.30    3.70
   5  -3  12   15.90    3.10
   5  -3  12    7.70    5.60
  -5   3 -12   21.00    3.20
  -5   3 -12   19.30    6.10
  -5   3 -12   19.10    2.80
  -5   3 -12   16.50    2.30
   5  -3  13    1.00    4.00
   5  -3  13   -0.70    2.20
   5  -3  13   -1.50    1.90
   5  -3  13   -1.00    1.20
  -5   3 -13    0.10    1.80
  -5   3 -13   -0.20    1.40
  -5   3 -13    0.10    2.10
  -5   3 -13    1.50    4.80
   5  -3  14  206.38    7.90
   5  -3  14  187.58    9.20
   5  -3  14  199.78    9.10
   5  -3  14  211.78   16.00
  -5   3 -14  192.78    8.20
  -5   3 -14  150.78   15.80
  -5   3 -14  199.88    8.50
  -5   3 -14  194.28    7.50
   5  -3  15  122.89    6.00
   5  -3  15  126.59   13.00
   5  -3  15  132.59    7.70
   5  -3  15  118.69    7.00
  -5   3 -15  117.99   18.60
  -5   3 -15  126.19    7.00
  -5   3 -15  133.59    6.80
   5  -3  16   -2.30    1.80
   5  -3  16    0.20    1.30
   5  -3  16   -9.50    3.80
   5  -3  16   -2.10    2.30
  -5   3 -16   -0.30    2.30
  -5   3 -16    1.20    1.60
  -5   3 -16    1.80    2.20
  -5   3 -16   -8.00   11.60
   5  -3  17   19.50    4.00
   5  -3  17   24.20    3.70
   5  -3  17   24.50    3.10
   5  -3  17   12.20    6.90
  -5   3 -17   22.60    3.70
  -5   3 -17   23.70    3.50
  -5   3 -17   24.50    3.00
  -5   3 -17    4.00   12.50
   5  -3  18   26.10    3.20
   5  -3  18   34.70    4.60
  -5   3 -18   28.80    3.20
  -5   3 -18   27.80    3.80
  -5   3 -18   36.50    4.60
   5  -3  19   32.50    4.30
   5  -3  19   27.60    4.70
   5  -3  19   23.80    5.10
  -5   3 -19   38.20    4.50
  -5   3 -19   30.40    3.80
  -5   3 -19   32.90    3.50
   4  -2 -20   12.30    3.60
   4  -2 -20   14.30    3.00
  -4   2  20    8.50    2.70
  -4   2  20   15.40    4.00
  -4   2  20    7.40    3.10
  -4   2  20    9.30    2.40
   4  -2 -19    4.00    2.40
   4  -2 -19   -1.00    2.00
   4  -2 -19   -3.10    2.60
  -4   2  19    1.00    3.20
  -4   2  19    1.90    2.40
  -4   2  19    3.00    2.60
  -4   2  19    3.10    1.80
   4  -2 -18    1.60    2.70
   4  -2 -18    0.20    2.00
   4  -2 -18   -1.00    2.00
  -4   2  18   -2.10    2.10
  -4   2  18    0.10    2.60
  -4   2  18    2.50    2.00
  -4   2  18    1.30    1.90
  -4   2  18   -6.80    4.50
   4  -2 -17   13.80    2.80
   4  -2 -17   12.90    3.10
   4  -2 -17   21.00    3.00
  -4   2  17   17.30    3.30
  -4   2  17   13.00    3.50
  -4   2  17   13.90    2.40
  -4   2  17   15.80    3.00
  -4   2  17   12.30    5.80
   4  -2 -16   69.09    4.90
   4  -2 -16   58.89    5.50
   4  -2 -16   68.19    4.60
  -4   2  16   56.79    5.50
  -4   2  16   68.79    5.50
  -4   2  16   67.89    5.10
  -4   2  16   56.09    4.30
  -4   2  16   67.49   11.40
   4  -2 -15   14.30    2.70
   4  -2 -15   17.10    3.60
   4  -2 -15   13.80    2.80
  -4   2  15   17.90    2.80
  -4   2  15   23.90    7.40
  -4   2  15   20.00    3.00
  -4   2  15   14.30    3.20
  -4   2  15    6.80    5.20
  -4   2  15   21.00    3.30
   4  -2 -14   24.50    3.00
   4  -2 -14   18.40    3.10
   4  -2 -14   19.80    3.40
  -4   2  14   26.60    7.30
  -4   2  14   18.70    3.00
  -4   2  14   21.20    2.90
  -4   2  14   15.00    6.00
  -4   2  14   15.40    2.50
  -4   2  14   20.70    3.60
   4  -2 -13  260.17    9.60
   4  -2 -13  263.37    9.90
   4  -2 -13  247.68    8.90
  -4   2  13  252.67    9.80
  -4   2  13  248.08   16.40
  -4   2  13  237.68    9.60
  -4   2  13  281.17   17.60
  -4   2  13  267.67    9.10
  -4   2  13  251.87    9.90
   4  -2 -12   87.49    5.50
   4  -2 -12   88.79    5.20
   4  -2 -12   90.29    4.90
  -4   2  12   79.29   10.00
  -4   2  12   91.89    4.70
  -4   2  12   89.49    5.40
  -4   2  12   93.09   10.00
  -4   2  12   94.09    5.00
  -4   2  12   86.49    5.40
   4  -2 -11    8.90    2.50
   4  -2 -11    4.60    2.00
   4  -2 -11    6.90    2.20
  -4   2  11    8.50    2.30
  -4   2  11    3.80    1.60
  -4   2  11    9.10    4.50
  -4   2  11    3.80    2.20
  -4   2  11    3.00    1.60
  -4   2  11    5.20    4.30
   4  -2 -10  108.59    5.00
   4  -2 -10  101.59    5.40
   4  -2 -10  114.39    5.50
  -4   2  10  102.59    9.80
  -4   2  10  102.99   10.10
  -4   2  10  106.29    5.30
  -4   2  10  119.79    5.30
  -4   2  10  107.79    5.30
  -4   2  10  111.99    4.90
   4  -2  -9  613.14   17.70
   4  -2  -9  627.34   17.20
   4  -2  -9  608.84   17.70
  -4   2   9  624.84   17.70
  -4   2   9  601.84   17.50
  -4   2   9  621.74   25.00
  -4   2   9  615.14   17.50
  -4   2   9  597.14   17.20
  -4   2   9  590.04   24.80
   4  -2  -8    1.70    1.50
   4  -2  -8   -0.80    1.40
   4  -2  -8   -1.30    1.60
  -4   2   8    0.50    1.30
  -4   2   8    0.50    1.40
  -4   2   8    1.00    1.30
  -4   2   8   -1.60    1.10
   4  -2  -7   -0.20    1.40
   4  -2  -7   -0.60    1.50
   4  -2  -7    0.70    1.50
   4  -2  -7   -3.70    1.40
   4  -2  -7    2.00    3.00
  -4   2   7   -1.40    1.30
  -4   2   7   -0.10    1.20
  -4   2   7    4.60    3.40
  -4   2   7    0.00    1.30
  -4   2   7    0.40    1.20
   4  -2  -6   -0.90    1.50
   4  -2  -6   -0.80    2.70
   4  -2  -6    0.80    1.40
   4  -2  -6   -1.90    1.50
  -4   2   6   -2.00    2.60
  -4   2   6   -1.40    1.40
  -4   2   6   -1.10    1.40
  -4   2   6   -0.10    1.60
  -4   2   6    0.30    1.30
   4  -2  -5  236.18   12.60
   4  -2  -5  229.78    7.50
   4  -2  -5  224.48    7.50
   4  -2  -5  222.58    7.70
  -4   2   5  216.28    7.10
  -4   2   5  225.78    7.50
  -4   2   5  221.98    7.40
  -4   2   5  215.48   12.40
  -4   2   5  226.68    7.40
   4  -2  -4  788.72   26.90
   4  -2  -4  781.82   20.80
   4  -2  -4  761.72   20.40
   4  -2  -4  755.62   20.60
  -4   2   4  753.62   26.90
  -4   2   4  777.72   20.70
  -4   2   4  773.02   20.70
   4  -2  -3  302.57    8.80
   4  -2  -3  297.07    9.10
   4  -2  -3  304.87   14.20
   4  -2  -3  305.17    9.20
  -4   2   3  306.77    9.20
  -4   2   3  301.87   14.20
  -4   2   3  311.17    9.20
  -4   2   3  293.77    8.60
   4  -2  -2  133.09    5.20
   4  -2  -2  137.59    9.10
   4  -2  -2  142.79    4.70
  -4   2   2  141.49    5.20
  -4   2   2  138.79    9.10
  -4   2   2  143.79    4.50
   4  -2  -1  569.84   15.80
   4  -2  -1  586.74   16.00
   4  -2  -1  615.04   21.70
   4  -2  -1  606.64   15.40
  -4   2   1  570.44   21.10
  -4   2   1  566.44   15.20
  -4   2   1  566.54   15.70
  -4   2   1  585.04   15.90
   4  -2   0  586.24   14.80
   4  -2   0  555.74   15.70
   4  -2   0  579.34   20.80
   4  -2   0  546.65   15.10
   4  -2   0  545.85   15.40
  -4   2   0  549.25   14.60
  -4   2   0  533.35   15.10
  -4   2   0  561.64   20.50
  -4   2   0  575.74   15.40
   4  -2   1    7.90    1.10
   4  -2   1    9.10    1.30
   4  -2   1   12.60    3.40
   4  -2   1    8.40    1.90
   4  -2   1   11.20    1.90
  -4   2  -1   11.90    1.50
  -4   2  -1   13.80    2.00
  -4   2  -1    5.70    2.60
   4  -2   2  613.14   16.70
   4  -2   2  631.34   16.40
   4  -2   2  649.34   23.20
   4  -2   2  592.94   17.40
  -4   2  -2  626.74   22.30
  -4   2  -2  609.24   16.90
  -4   2  -2  623.34   16.60
   4  -2   3   17.20    4.10
   4  -2   3   15.70    2.10
   4  -2   3   12.60    1.50
  -4   2  -3   20.50    2.50
  -4   2  -3   18.80    1.80
   4  -2   4  232.18    8.20
   4  -2   4  226.28   12.00
   4  -2   4  228.68    7.80
   4  -2   4  229.58    7.20
  -4   2  -4  235.58   12.40
  -4   2  -4  231.98    7.70
  -4   2  -4  224.98    7.10
  -4   2  -4  220.88    7.20
   4  -2   5  640.64   23.70
   4  -2   5  642.64   18.30
   4  -2   5  628.74   17.90
  -4   2  -5  616.94   23.60
  -4   2  -5  658.83   17.80
  -4   2  -5  633.94   17.40
  -4   2  -5  626.64   17.20
   4  -2   6  109.79    5.50
   4  -2   6  113.39    4.40
   4  -2   6  119.79    5.30
   4  -2   6  115.09    8.90
  -4   2  -6  111.39    4.40
  -4   2  -6  117.09    5.10
  -4   2  -6  111.49    4.70
  -4   2  -6  110.79    9.00
   4  -2   7   83.89    7.90
   4  -2   7   82.99    3.70
   4  -2   7   76.69    4.60
   4  -2   7   83.39    4.50
  -4   2  -7   80.69    7.90
  -4   2  -7   81.49    4.00
  -4   2  -7   85.29    3.60
  -4   2  -7   82.09    4.40
   4  -2   8   30.10    3.30
   4  -2   8   20.90    4.70
   4  -2   8   30.10    3.40
   4  -2   8   30.30    2.30
  -4   2  -8   28.30    2.60
  -4   2  -8   22.70    5.10
  -4   2  -8   31.70    2.30
  -4   2  -8   29.60    3.00
   4  -2   9   14.50    2.40
   4  -2   9   16.40    2.00
   4  -2   9   16.00    2.80
   4  -2   9   14.70    2.10
   4  -2   9   13.10    4.20
  -4   2  -9   14.10    2.00
  -4   2  -9   16.20    1.90
  -4   2  -9   20.30    2.70
  -4   2  -9   18.10    4.90
   4  -2  10  117.59    5.80
   4  -2  10  107.69    9.70
   4  -2  10  109.29    5.80
   4  -2  10  113.29    5.30
   4  -2  10  113.59    4.90
  -4   2 -10  109.89   10.50
  -4   2 -10  120.69    5.60
  -4   2 -10  124.39    4.90
  -4   2 -10  115.29    5.30
   4  -2  11   42.10    7.30
   4  -2  11   39.60    2.90
   4  -2  11   35.50    3.30
   4  -2  11   34.90    3.70
   4  -2  11   38.60    4.00
  -4   2 -11   36.70    2.80
  -4   2 -11   37.00    7.30
  -4   2 -11   39.10    3.40
  -4   2 -11   34.90    3.50
   4  -2  12    7.60    2.50
   4  -2  12    8.00    1.70
   4  -2  12    9.00    3.70
   4  -2  12    4.10    1.70
   4  -2  12   12.30    2.60
  -4   2 -12    4.80    1.60
  -4   2 -12    8.60    2.20
  -4   2 -12    3.50    4.60
  -4   2 -12    3.50    2.20
   4  -2  13   10.30    2.30
   4  -2  13   10.10    1.80
   4  -2  13   13.30    2.80
   4  -2  13   12.90    4.70
  -4   2 -13   14.50    2.20
  -4   2 -13   13.90    2.60
  -4   2 -13   18.20    2.90
  -4   2 -13    4.40    4.70
   4  -2  14   81.29    5.50
   4  -2  14   98.59   10.60
   4  -2  14   83.29    6.00
   4  -2  14   83.89    6.10
  -4   2 -14   75.89   11.70
  -4   2 -14   80.29    5.30
  -4   2 -14   80.89    4.40
  -4   2 -14   85.49    5.20
   4  -2  15    1.60    2.40
   4  -2  15   -1.70    1.60
   4  -2  15   -0.30    1.90
   4  -2  15    4.10    4.00
   4  -2  15    1.40    1.30
  -4   2 -15   -1.40    1.60
  -4   2 -15   -1.30    5.60
  -4   2 -15   -1.50    2.10
  -4   2 -15    0.10    1.50
   4  -2  16   17.30    3.10
   4  -2  16   25.40    6.90
   4  -2  16   17.90    2.50
   4  -2  16   20.30    3.60
   4  -2  16   23.30    3.50
  -4   2 -16   21.10    2.60
  -4   2 -16   16.20    3.10
  -4   2 -16   23.60    3.20
  -4   2 -16   27.50    7.50
   4  -2  17  109.39    5.60
   4  -2  17  103.19    6.20
   4  -2  17   99.39    7.10
   4  -2  17   93.89   11.80
  -4   2 -17   99.59    5.10
  -4   2 -17   81.49   13.30
  -4   2 -17   99.69    5.90
  -4   2 -17   97.69    6.10
   4  -2  18   16.20    4.00
   4  -2  18    9.50    2.10
   4  -2  18   10.40    2.60
   4  -2  18   11.70    3.00
   4  -2  18    4.50    6.50
  -4   2 -18    4.50    2.30
  -4   2 -18   11.20    3.00
  -4   2 -18    5.40    2.90
  -4   2 -18    8.70    7.90
   4  -2  19   23.00    5.60
   4  -2  19   24.80    3.60
   4  -2  19   21.50    2.90
   4  -2  19   26.30    3.70
  -4   2 -19   27.00    3.20
  -4   2 -19   24.40    3.80
  -4   2 -19   22.90    3.60
   4  -2  20   89.19    6.40
   4  -2  20   90.09    7.50
   4  -2  20   84.89    5.80
   4  -2  20   90.99    8.50
  -4   2 -20   99.89    5.30
  -4   2 -20   87.29    5.70
  -4   2 -20   88.29    6.60
   3  -1 -20    1.70    3.00
   3  -1 -20    2.90    2.30
   3  -1 -20    2.80    2.40
  -3   1  20   -0.30    1.90
  -3   1  20    1.10    3.30
  -3   1  20    7.40    5.60
  -3   1  20    4.10    1.90
   3  -1 -19   11.90    2.90
   3  -1 -19    9.10    2.50
  -3   1  19    8.70    3.00
  -3   1  19    7.20    2.70
  -3   1  19    5.80    3.20
  -3   1  19   11.80    2.50
   3  -1 -18   28.10    3.40
   3  -1 -18   32.30    3.80
   3  -1 -18   29.30    4.30
  -3   1  18   25.40    4.30
  -3   1  18   23.20    7.10
  -3   1  18   33.10    3.80
  -3   1  18   24.40    3.30
  -3   1  18   29.50    4.70
   3  -1 -17    1.50    2.20
   3  -1 -17   -2.20    2.20
   3  -1 -17   -1.30    2.00
  -3   1  17    0.10    2.20
  -3   1  17   -1.40    4.40
  -3   1  17   -0.90    1.60
  -3   1  17    0.20    2.60
  -3   1  17    2.40    1.70
   3  -1 -16   -1.00    2.20
   3  -1 -16    0.70    2.30
   3  -1 -16    0.90    2.10
  -3   1  16    6.50    5.40
  -3   1  16    0.70    2.30
  -3   1  16   -0.80    2.50
  -3   1  16   -0.50    1.40
  -3   1  16   -1.30    1.70
  -3   1  16   -1.10    4.20
   3  -1 -15    0.30    2.10
   3  -1 -15   -2.10    2.10
   3  -1 -15    4.10    2.30
  -3   1  15    4.20    2.50
  -3   1  15    0.60    2.40
  -3   1  15    2.00    2.00
  -3   1  15    3.90    1.90
  -3   1  15    3.70    4.90
  -3   1  15    3.80    4.10
   3  -1 -14  248.68    8.70
   3  -1 -14  248.78    9.40
   3  -1 -14  251.17    9.60
  -3   1  14  266.07   17.00
  -3   1  14  244.78   16.70
  -3   1  14  252.17    8.90
  -3   1  14  246.88   10.00
  -3   1  14  235.78   10.20
  -3   1  14  228.78   11.10
   3  -1 -13  141.89    6.50
   3  -1 -13  133.49    5.90
   3  -1 -13  143.59    6.80
  -3   1  13  133.29    5.80
  -3   1  13  135.99    6.40
  -3   1  13  137.19    6.90
  -3   1  13  134.29   11.80
  -3   1  13  136.49   12.10
  -3   1  13  138.19    7.00
   3  -1 -12   91.49    4.70
   3  -1 -12  104.99    5.40
   3  -1 -12   92.49    5.20
  -3   1  12   89.59    5.60
  -3   1  12   97.39    5.10
  -3   1  12   95.69    9.90
  -3   1  12   95.19    5.60
  -3   1  12   91.69    9.50
  -3   1  12  102.09    4.70
   3  -1 -11    9.20    2.00
   3  -1 -11   12.00    2.50
   3  -1 -11   11.00    2.30
  -3   1  11    7.30    1.60
  -3   1  11   11.10    4.50
  -3   1  11    9.10    2.10
  -3   1  11    8.80    4.40
  -3   1  11   10.30    2.40
  -3   1  11    9.60    2.40
   3  -1 -10 1143.79   30.30
   3  -1 -10 1185.68   31.10
   3  -1 -10 1163.68   30.90
  -3   1  10 1147.39   39.50
  -3   1  10 1132.39   38.60
  -3   1  10 1170.48   30.50
  -3   1  10 1114.89   31.10
  -3   1  10 1152.78   30.90
  -3   1  10 1154.08   31.10
   3  -1  -9  327.27    9.90
   3  -1  -9  337.57   10.40
   3  -1  -9  325.97   10.50
  -3   1   9  314.57    9.90
  -3   1   9  326.77   10.30
  -3   1   9  325.37   16.30
  -3   1   9  318.07   10.50
  -3   1   9  324.57   10.50
  -3   1   9  323.07   16.50
   3  -1  -8   32.70    3.00
   3  -1  -8   35.80    3.30
   3  -1  -8   39.10    3.20
  -3   1   8   33.70    5.90
  -3   1   8   31.40    3.30
  -3   1   8   36.40    2.70
  -3   1   8   32.20    3.30
  -3   1   8   43.30    6.60
  -3   1   8   30.50    2.80
   3  -1  -7  154.88    5.70
   3  -1  -7  160.38    6.20
   3  -1  -7  153.08    4.70
   3  -1  -7  152.58    5.90
  -3   1   7  157.68    6.00
  -3   1   7  149.69   10.20
  -3   1   7  159.18    5.60
  -3   1   7  163.18    5.80
  -3   1   7  151.78    6.10
  -3   1   7  153.38   10.10
   3  -1  -6  200.68    6.80
   3  -1  -6  206.68    7.00
   3  -1  -6  203.98   11.00
   3  -1  -6  208.08    7.20
   3  -1  -6  201.98    7.20
  -3   1   6  211.28    7.00
  -3   1   6  216.18    6.80
  -3   1   6  213.38    6.90
  -3   1   6  206.48    7.00
  -3   1   6  210.18   11.50
   3  -1  -5  127.79    4.90
   3  -1  -5  128.89    8.40
   3  -1  -5  120.89    4.60
   3  -1  -5  128.19    4.80
   3  -1  -5  114.09    4.90
  -3   1   5  132.69    8.60
  -3   1   5  114.59    4.70
  -3   1   5  121.99    4.70
  -3   1   5  127.69    4.70
  -3   1   5  132.79    4.60
   3  -1  -4  528.85   18.70
   3  -1  -4  534.25   14.10
   3  -1  -4  497.05   15.00
   3  -1  -4  507.15   14.00
   3  -1  -4  531.75   14.10
  -3   1   4  500.75   18.70
  -3   1   4  522.85   14.20
  -3   1   4  495.75   15.10
  -3   1   4  524.25   14.20
  -3   1   4  520.85   14.00
   3  -1  -3   87.69    3.60
   3  -1  -3   93.99    3.50
   3  -1  -3   91.69    6.40
   3  -1  -3   89.69    3.60
  -3   1   3   96.69    3.50
  -3   1   3   98.69    6.80
  -3   1   3   82.69    3.50
  -3   1   3   94.19    3.50
  -3   1   3   95.59    3.40
   3  -1  -2  336.77    9.10
   3  -1  -2  328.57   14.90
   3  -1  -2  317.07    9.90
  -3   1   2  337.37    9.30
  -3   1   2  332.47    9.20
  -3   1   2  331.47    9.00
  -3   1   2  322.17   13.20
   3  -1  -1  323.67    9.80
   3  -1  -1  354.06   13.70
   3  -1  -1  369.96    9.60
  -3   1   1  359.06    9.50
  -3   1   1  356.36    9.80
   3  -1   0  446.16   15.50
   3  -1   0  408.06   11.40
   3  -1   0  430.16   11.10
  -3   1   0  394.66   14.90
  -3   1   0  405.06   11.00
  -3   1   0  405.56   11.20
  -3   1   0  428.06   11.40
   3  -1   1  242.08   10.30
   3  -1   1  233.08    6.70
   3  -1   1  231.18    6.90
   3  -1   1  223.98    6.50
  -3   1  -1  226.28    6.60
  -3   1  -1  246.28    6.90
  -3   1  -1  220.88    9.90
   3  -1   2    0.90    0.60
   3  -1   2    1.30    1.40
  -3   1  -2    2.70    0.90
  -3   1  -2    2.70    1.50
  -3   1  -2    1.60    0.60
   3  -1   3  128.19    7.20
   3  -1   3  125.19    4.80
  -3   1  -3  127.59    4.10
  -3   1  -3  104.69    4.40
  -3   1  -3  131.29    4.40
  -3   1  -3  120.29    7.10
   3  -1   4  568.34   19.60
   3  -1   4  559.04   15.60
   3  -1   4  545.05   15.20
  -3   1  -4  573.14   15.30
  -3   1  -4  557.54   19.70
  -3   1  -4  548.45   15.50
  -3   1  -4  556.04   14.80
   3  -1   5   16.00    2.10
   3  -1   5   17.30    2.10
   3  -1   5   16.20    1.60
   3  -1   5   18.30    3.70
   3  -1   5   19.00    2.20
  -3   1  -5   18.20    1.90
  -3   1  -5   16.60    1.60
  -3   1  -5   18.90    2.00
  -3   1  -5   18.20    3.80
   3  -1   6  339.07    9.60
   3  -1   6  329.47   10.40
   3  -1   6  343.47   10.00
   3  -1   6  326.97   14.50
   3  -1   6  333.27   10.30
  -3   1  -6  342.87   10.10
  -3   1  -6  328.87    9.50
  -3   1  -6  336.67    9.90
  -3   1  -6  324.67   15.20
   3  -1   7   25.00    4.60
   3  -1   7   28.40    2.90
   3  -1   7   22.30    2.40
   3  -1   7   25.00    2.80
   3  -1   7   28.70    2.10
  -3   1  -7   25.20    6.20
  -3   1  -7   26.40    2.00
  -3   1  -7   25.20    2.50
  -3   1  -7   27.80    2.70
   3  -1   8   23.00    2.80
   3  -1   8   17.90    1.90
   3  -1   8   21.30    2.50
   3  -1   8   25.60    2.50
   3  -1   8   20.80    4.40
  -3   1  -8   21.40    2.00
  -3   1  -8   23.00    2.50
  -3   1  -8   18.10    2.00
   3  -1   9   97.59    4.50
   3  -1   9  103.29    5.00
   3  -1   9   96.69    4.80
   3  -1   9  100.99    4.10
   3  -1   9  113.59    8.70
  -3   1  -9   97.49    4.40
  -3   1  -9   93.79    4.00
   3  -1  10    1.70    1.30
   3  -1  10    1.70    2.30
   3  -1  10    2.20    1.20
   3  -1  10    1.10    1.50
   3  -1  10    1.50    1.70
  -3   1 -10    2.60    1.30
  -3   1 -10    0.40    1.00
   3  -1  11   47.00    4.00
   3  -1  11   51.29    3.80
   3  -1  11   44.70    3.40
   3  -1  11   52.29    3.00
   3  -1  11   45.40    7.10
  -3   1 -11   50.09    3.50
  -3   1 -11   46.90    2.90
   3  -1  12    1.00    1.40
   3  -1  12   -2.10    2.90
   3  -1  12    1.40    1.90
   3  -1  12   -1.30    1.60
   3  -1  12   -0.30    1.00
  -3   1 -12   -0.60    1.30
  -3   1 -12   -0.80    1.10
   3  -1  13  164.48    7.10
   3  -1  13  161.48    6.30
   3  -1  13  163.28    7.00
   3  -1  13  156.48   12.40
   3  -1  13  164.38    7.60
  -3   1 -13  165.88    6.10
  -3   1 -13  161.28    6.90
   3  -1  14   59.89    9.70
   3  -1  14   74.59    4.20
   3  -1  14   69.79    4.70
   3  -1  14   69.89    5.50
   3  -1  14   73.49    4.70
  -3   1 -14   68.99    4.00
   3  -1  15    4.70    2.20
   3  -1  15    1.40    1.80
   3  -1  15    2.40    2.80
   3  -1  15    4.30    1.60
   3  -1  15    7.80    4.30
  -3   1 -15    1.70    2.10
  -3   1 -15    3.10    1.70
  -3   1 -15    5.10    2.00
   3  -1  16   41.40    4.10
   3  -1  16   44.50    4.90
   3  -1  16   42.70    8.50
   3  -1  16   44.00    3.50
   3  -1  16   40.30    4.00
  -3   1 -16   43.70    4.20
  -3   1 -16   47.10    3.50
  -3   1 -16   40.50    4.20
   3  -1  17   62.69    4.90
   3  -1  17   61.29    5.70
   3  -1  17   63.39    4.70
   3  -1  17   58.29    9.70
   3  -1  17   58.49    4.10
  -3   1 -17   56.09    4.60
  -3   1 -17   61.99    5.00
  -3   1 -17   62.09    4.00
   3  -1  18    3.10    2.00
   3  -1  18    4.70    2.70
   3  -1  18    6.60    5.00
   3  -1  18    4.40    1.60
   3  -1  18    4.70    2.10
  -3   1 -18    0.40    2.00
  -3   1 -18    4.30    1.90
  -3   1 -18    0.30    2.10
   3  -1  19    1.50    1.60
   3  -1  19    2.60    2.00
   3  -1  19    1.30    1.80
   3  -1  19    2.10    2.60
  -3   1 -19    1.70    1.70
  -3   1 -19   -1.00    2.10
  -3   1 -19   -1.90    2.00
   3  -1  20   -0.80    1.50
   3  -1  20    3.50    2.00
   3  -1  20    2.50    1.90
   3  -1  20   -3.20    3.30
  -3   1 -20    3.90    2.30
  -3   1 -20    4.60    2.10
  -3   1 -20    3.00    2.70
   2   0 -21    0.50    4.40
   2   0 -21   -1.30    2.30
  -2   0  21    1.90    2.80
  -2   0  21   -0.10    2.60
  -2   0  21    0.50    2.10
  -2   0  21   -1.50    2.80
   2   0 -20   -2.20    3.30
   2   0 -20    8.10    5.10
   2   0 -20    4.60    2.90
  -2   0  20    7.30    3.80
  -2   0  20    5.80    3.90
  -2   0  20    2.90    1.80
   2   0 -19    5.30    2.80
   2   0 -19    9.30    3.00
   2   0 -19    8.30    2.60
  -2   0  19    4.60    3.20
  -2   0  19    7.40    2.60
  -2   0  19    6.10    1.90
  -2   0  19   10.80    3.30
  -2   0  19   20.10    8.40
   2   0 -18   15.60    3.00
   2   0 -18   21.90    3.60
   2   0 -18    8.00    3.00
  -2   0  18    9.50    2.10
  -2   0  18   16.10    3.70
  -2   0  18    8.80    6.00
  -2   0  18   11.10    3.30
  -2   0  18   13.10    2.70
   2   0 -17   50.69    4.90
   2   0 -17   55.39    4.40
   2   0 -17   49.90    4.90
  -2   0  17   41.50    4.70
  -2   0  17   48.40    3.80
  -2   0  17   45.00    4.90
  -2   0  17   46.50    4.40
  -2   0  17   44.10    9.10
   2   0 -16   39.10    4.00
   2   0 -16   34.00    4.00
   2   0 -16   36.40    4.00
  -2   0  16   38.90    4.10
  -2   0  16   36.10    3.40
  -2   0  16   26.20    7.10
  -2   0  16   37.80    4.60
  -2   0  16   39.40    4.70
  -2   0  16   29.80    7.60
   2   0 -15   12.10    2.50
   2   0 -15    4.80    2.20
   2   0 -15    4.20    2.30
  -2   0  15    6.90    4.80
  -2   0  15    8.10    2.70
  -2   0  15    7.60    2.70
  -2   0  15    9.10    2.40
  -2   0  15    7.50    2.00
   2   0 -14   61.39    4.80
   2   0 -14   64.39    4.80
   2   0 -14   65.19    4.30
  -2   0  14   57.79    9.00
  -2   0  14   68.39    4.60
  -2   0  14   60.69    5.30
  -2   0  14   75.19   11.30
  -2   0  14   70.99    5.30
  -2   0  14   61.99    4.00
   2   0 -13  177.48    7.30
   2   0 -13  174.58    6.70
   2   0 -13  165.88    7.20
  -2   0  13  166.78    7.60
  -2   0  13  165.98    6.60
  -2   0  13  175.28   13.10
  -2   0  13  186.78    8.00
  -2   0  13  172.78    7.30
  -2   0  13  160.38   13.10
   2   0 -12   48.90    4.00
   2   0 -12   52.29    3.50
   2   0 -12   49.20    3.80
  -2   0  12   49.30    4.30
  -2   0  12   52.19    3.70
  -2   0  12   52.49    8.70
  -2   0  12   44.90    3.20
  -2   0  12   48.90    4.30
  -2   0  12   57.69    7.30
   2   0 -11    5.00    1.60
   2   0 -11    9.10    2.20
   2   0 -11    4.10    1.80
  -2   0  11    7.20    1.70
  -2   0  11    6.50    3.70
  -2   0  11    6.80    2.10
  -2   0  11    5.90    3.30
  -2   0  11    4.10    1.90
  -2   0  11    4.90    1.70
   2   0 -10    2.00    1.40
   2   0 -10    2.60    1.40
   2   0 -10    1.50    1.60
  -2   0  10    5.70    4.50
  -2   0  10    2.20    1.80
  -2   0  10    5.70    1.60
  -2   0  10    2.80    1.20
  -2   0  10    2.20    2.80
  -2   0  10    4.00    1.90
   2   0  -9  431.56   12.30
   2   0  -9  431.86   12.70
   2   0  -9  429.86   13.00
  -2   0   9  441.56   12.90
  -2   0   9  430.86   18.50
  -2   0   9  432.26   13.10
  -2   0   9  428.46   12.40
  -2   0   9  419.06   19.10
  -2   0   9  417.26   13.10
   2   0  -8   26.70    2.50
   2   0  -8   20.60    1.80
   2   0  -8   25.40    2.60
   2   0  -8   20.60    2.50
  -2   0   8   21.90    2.50
  -2   0   8   23.00    5.00
  -2   0   8   26.70    4.90
  -2   0   8   21.10    2.40
  -2   0   8   20.30    2.20
  -2   0   8   28.30    3.10
   2   0  -7    2.70    1.00
   2   0  -7    2.60    1.60
   2   0  -7    2.60    1.40
   2   0  -7    2.80    1.60
  -2   0   7    6.10    1.70
  -2   0   7    3.20    1.40
  -2   0   7    1.80    2.80
  -2   0   7    4.00    2.90
  -2   0   7    1.30    1.60
  -2   0   7    2.90    1.20
   2   0  -6   52.59    2.90
   2   0  -6   48.00    2.60
   2   0  -6   40.90    3.10
   2   0  -6   50.69    2.20
  -2   0   6   54.09    2.80
  -2   0   6   47.60    3.10
  -2   0   6   50.29    2.60
  -2   0   6   47.50    5.30
  -2   0   6   55.89    3.30
  -2   0   6   50.49    5.40
   2   0  -5  277.87    7.70
   2   0  -5  292.27    8.60
   2   0  -5  276.77    8.50
   2   0  -5  276.57    8.20
   2   0  -5  278.87    8.20
  -2   0   5  283.87    8.70
  -2   0   5  277.07    8.50
  -2   0   5  283.47    8.30
  -2   0   5  286.27    8.20
  -2   0   5  289.47   12.40
  -2   0   5  308.17   12.30
   2   0  -4   98.39    3.80
   2   0  -4  102.59    3.50
   2   0  -4   94.89    3.70
   2   0  -4   93.39    3.40
  -2   0   4   83.59    3.70
  -2   0   4   95.49    3.40
  -2   0   4   99.39    3.70
  -2   0   4   99.99    3.40
  -2   0   4  101.89    6.20
   2   0  -2  372.76   10.10
   2   0  -2  354.76   10.00
   2   0  -2  373.56   10.00
   2   0  -2  382.56   13.10
   2   0  -2  370.56    9.90
  -2   0   2  374.86    9.80
  -2   0   2  384.16   13.20
  -2   0   2  385.06   10.00
  -2   0   2  349.87   10.00
  -2   0   2  374.96   10.00
   2   0  -1 1823.42   47.70
   2   0  -1 1766.52   44.50
  -2   0   1 1755.72   47.60
   2   0   0 5482.75  138.39
   2   0   1    0.30    1.30
   2   0   1    1.20    0.60
   2   0   1    1.60    0.60
   2   0   1    0.20    0.80
  -2   0  -1    0.50    0.50
  -2   0  -1    1.60    0.80
   2   0   2  582.24   15.60
   2   0   2  623.44   18.60
   2   0   2  649.04   15.90
  -2   0  -2  604.24   15.80
  -2   0  -2  600.04   15.60
  -2   0  -2  611.44   15.60
   2   0   3 1040.60   25.90
   2   0   3 1034.60   26.10
   2   0   3 1051.99   29.20
   2   0   3 1018.60   26.00
  -2   0  -3 1008.90   26.00
  -2   0  -3 1024.60   26.00
  -2   0  -3 1001.50   25.80
   2   0   4 1370.86   34.90
   2   0   4 1381.36   34.60
   2   0   4 1356.86   35.20
   2   0   4 1411.96   34.90
   2   0   4 1381.36   38.50
  -2   0  -4 1357.56   34.80
  -2   0  -4 1374.86   34.60
  -2   0  -4 1379.76   34.80
   2   0   5    2.90    1.10
   2   0   5    5.10    1.10
   2   0   5    1.50    0.60
   2   0   5    3.50    0.90
   2   0   5    2.20    1.50
  -2   0  -5    2.70    1.00
  -2   0  -5    2.20    0.80
  -2   0  -5    2.30    0.70
   2   0   6 1036.00   27.00
   2   0   6 1039.50   26.60
   2   0   6 1055.29   31.70
  -2   0  -6 1032.70   26.80
  -2   0  -6 1022.30   26.50
   2   0   7    1.80    1.20
   2   0   7    0.90    2.00
   2   0   7    3.10    1.60
   2   0   7    1.20    1.60
   2   0   7    1.30    0.90
  -2   0  -7    0.80    1.00
  -2   0  -7   -0.40    1.10
   2   0   8  501.45   14.40
   2   0   8  519.45   19.70
   2   0   8  502.55   14.40
   2   0   8  503.35   13.90
   2   0   8  499.25   14.50
  -2   0  -8  519.45   14.40
  -2   0  -8  510.05   13.80
   2   0   9  491.65   19.70
   2   0   9  465.45   14.10
   2   0   9  470.35   13.80
   2   0   9  473.85   13.90
   2   0   9  491.85   13.50
  -2   0  -9  485.85   13.90
  -2   0  -9  483.85   13.20
  -2   0  -9  487.25   13.60
   2   0  10  746.93   21.40
   2   0  10  772.02   21.00
   2   0  10  769.82   28.00
   2   0  10  755.52   21.30
   2   0  10  787.32   20.70
  -2   0 -10  751.32   20.80
  -2   0 -10  792.72   20.40
  -2   0 -10  770.62   21.20
   2   0  11    4.90    1.60
   2   0  11    1.10    1.30
   2   0  11    2.30    1.70
   2   0  11    1.30    2.30
   2   0  11    1.20    1.00
  -2   0 -11    2.30    1.70
  -2   0 -11   -0.40    1.00
  -2   0 -11    3.10    1.60
   2   0  12  113.09    5.80
   2   0  12  128.59   10.00
   2   0  12  121.29    5.20
   2   0  12  123.99    5.60
   2   0  12  128.29    5.10
  -2   0 -12  118.59    5.50
  -2   0 -12  119.39    4.70
  -2   0 -12  123.49    5.30
   2   0  13   14.90    2.20
   2   0  13   12.30    1.90
   2   0  13    8.40    4.20
   2   0  13   14.30    2.80
   2   0  13   18.80    2.70
  -2   0 -13   11.90    1.90
  -2   0 -13   14.20    2.40
   2   0  14    2.50    1.40
   2   0  14    7.50    2.60
   2   0  14    4.30    1.90
   2   0  14    0.30    1.50
   2   0  14    4.50    3.00
  -2   0 -14    6.30    1.70
  -2   0 -14    3.20    2.00
  -2   0 -14   -0.60    6.00
   2   0  15   65.79    8.50
   2   0  15   58.79    3.80
   2   0  15   61.29    5.80
   2   0  15   65.09    4.10
  -2   0 -15   58.39    9.80
  -2   0 -15   59.89    3.70
  -2   0 -15   56.19    4.50
   2   0  16   34.40    3.80
   2   0  16   32.30    6.90
   2   0  16   38.10    4.40
   2   0  16   33.30    3.70
   2   0  16   31.70    3.30
  -2   0 -16   29.00    3.70
  -2   0 -16   39.80    3.20
   2   0  17   18.30    2.90
   2   0  17   16.20    5.40
   2   0  17   14.80    2.50
   2   0  17   18.00    3.60
   2   0  17   19.50    2.80
  -2   0 -17   28.00    7.70
  -2   0 -17   21.30    2.50
  -2   0 -17   15.20    2.90
   2   0  18    7.60    2.20
   2   0  18    8.60    2.10
   2   0  18    7.40    3.10
   2   0  18    8.60    2.10
  -2   0 -18    0.50    1.60
  -2   0 -18    4.50    2.10
  -2   0 -18    5.70    2.50
  -2   0 -18   10.10    6.80
   2   0  19    2.90    1.60
   2   0  19    2.80    2.00
   2   0  19   -0.70    1.40
   2   0  19    0.90    5.70
   2   0  19    0.30    2.60
  -2   0 -19   -1.00    1.80
  -2   0 -19    6.60    7.50
  -2   0 -19    3.30    1.70
  -2   0 -19    2.30    2.60
   2   0  20    2.20    2.00
   2   0  20    0.60    2.90
   2   0  20    4.00    1.70
   2   0  20    7.70    1.90
  -2   0 -20   -1.40    2.60
  -2   0 -20    1.00    1.80
   2   0  21    1.00    1.90
   2   0  21   -2.70    1.30
   2   0  21   -0.70    1.20
   2   0  21    0.40    3.10
  -2   0 -21   -0.50    2.60
   1   1 -21   -4.20    2.10
   1   1 -21    5.10    3.00
   1   1 -21    1.80    2.40
  -1  -1  21    1.60    2.60
  -1  -1  21    0.60    2.90
  -1  -1  21    1.80    2.30
  -1  -1  21    3.40    3.00
   1   1 -20    5.80    3.00
   1   1 -20   10.00    2.70
   1   1 -20    7.00    2.80
  -1  -1  20    2.20    3.40
  -1  -1  20    6.00    5.00
  -1  -1  20   10.70    2.30
  -1  -1  20    4.90    3.20
   1   1 -19   45.00    5.10
   1   1 -19   40.90    6.20
  -1  -1  19   36.50    9.90
  -1  -1  19   48.90    6.00
  -1  -1  19   38.80    4.40
  -1  -1  19   37.80    3.70
  -1  -1  19   33.40    4.80
   1   1 -18    3.30    2.40
   1   1 -18    5.50    2.30
   1   1 -18    6.20    2.90
  -1  -1  18    4.10    1.80
  -1  -1  18   13.90    6.10
  -1  -1  18    1.20    1.90
  -1  -1  18    7.20    3.00
  -1  -1  18    3.30    2.70
   1   1 -17   15.80    3.00
   1   1 -17   18.10    3.20
   1   1 -17    3.60    5.70
   1   1 -17   16.50    2.80
  -1  -1  17   16.80    3.40
  -1  -1  17   12.10    2.70
  -1  -1  17   19.00    4.10
  -1  -1  17   11.50    2.20
  -1  -1  17    0.60    5.40
  -1  -1  17   14.90    2.00
   1   1 -16    5.50    2.50
   1   1 -16    0.30    4.80
   1   1 -16    4.20    2.10
   1   1 -16    4.80    2.70
  -1  -1  16    5.50    2.70
  -1  -1  16    6.90    2.10
  -1  -1  16    5.50    2.20
  -1  -1  16    3.50    4.40
  -1  -1  16    2.30    2.50
  -1  -1  16    3.70    1.50
   1   1 -15   24.20    3.50
   1   1 -15   23.50    7.10
   1   1 -15   18.00    2.60
   1   1 -15   18.40    2.70
  -1  -1  15   23.70    3.20
  -1  -1  15   30.70    4.30
  -1  -1  15   17.80    3.20
  -1  -1  15   22.20    2.50
  -1  -1  15   26.10    6.70
  -1  -1  15   23.50    2.80
   1   1 -14  182.18   14.20
   1   1 -14  180.58    6.80
   1   1 -14  180.28    6.40
   1   1 -14  170.58    7.50
   1   1 -14  160.18    7.50
  -1  -1  14  149.99    9.30
  -1  -1  14  166.78    6.80
  -1  -1  14  172.98    8.00
  -1  -1  14  162.78   13.70
  -1  -1  14  166.38    6.00
  -1  -1  14  181.08    7.60
   1   1 -13    3.50    1.70
   1   1 -13    6.90    2.10
   1   1 -13    3.80    3.90
   1   1 -13    4.60    2.10
   1   1 -13    4.40    2.80
  -1  -1  13    5.50    1.70
  -1  -1  13    1.40    2.00
  -1  -1  13    7.50    4.10
  -1  -1  13    4.90    1.40
  -1  -1  13    2.00    2.20
  -1  -1  13    3.10    1.50
   1   1 -12   96.09    5.30
   1   1 -12   96.79    4.50
   1   1 -12  100.89    5.10
   1   1 -12  101.49    4.40
   1   1 -12  109.79    9.80
  -1  -1  12  101.69    4.60
  -1  -1  12   96.89    5.60
  -1  -1  12  102.59    5.80
  -1  -1  12  100.99    5.10
  -1  -1  12   93.59    4.10
  -1  -1  12  116.09   10.60
   1   1 -11   -0.90    1.30
   1   1 -11   -0.10    1.50
   1   1 -11   -1.50    1.10
   1   1 -11    1.30    1.30
   1   1 -11   -0.90    2.50
  -1  -1  11   -1.20    1.10
  -1  -1  11    0.10    2.60
  -1  -1  11   -0.10    1.00
  -1  -1  11    2.40    1.80
  -1  -1  11   -1.20    1.10
  -1  -1  11   -0.50    1.60
   1   1 -10    0.70    1.20
   1   1 -10    2.00    1.20
   1   1 -10   -1.10    1.00
   1   1 -10    0.20    1.50
   1   1 -10   -0.70    2.40
  -1  -1  10    1.20    1.70
  -1  -1  10    1.70    1.70
  -1  -1  10   -1.40    1.00
  -1  -1  10    1.20    1.10
  -1  -1  10    0.80    1.00
  -1  -1  10    2.40    2.90
   1   1  -9   12.90    1.90
   1   1  -9   12.90    1.70
   1   1  -9   17.10    4.60
   1   1  -9   12.40    2.10
   1   1  -9   13.70    1.90
  -1  -1   9   10.40    4.00
  -1  -1   9   14.70    1.80
  -1  -1   9   13.10    2.20
  -1  -1   9   16.70    1.70
  -1  -1   9   15.60    2.00
  -1  -1   9   12.80    2.20
   1   1  -8   21.40    2.60
   1   1  -8   18.80    1.90
   1   1  -8   18.40    2.10
   1   1  -8   19.10    4.70
   1   1  -8   25.10    2.40
  -1  -1   8   21.40    2.70
  -1  -1   8   17.40    4.40
  -1  -1   8   21.40    2.30
  -1  -1   8   18.00    2.00
  -1  -1   8   20.70    2.10
  -1  -1   8   19.60    2.50
   1   1  -7  323.77    9.30
   1   1  -7  343.27    9.60
   1   1  -7  320.97    9.80
   1   1  -7  309.07   14.60
   1   1  -7  325.17   10.10
  -1  -1   7  330.07    9.60
  -1  -1   7  347.67    9.90
  -1  -1   7  330.47   15.10
  -1  -1   7  310.27   10.10
  -1  -1   7  342.57    9.30
  -1  -1   7  330.57   10.30
   1   1  -6   16.30    1.50
   1   1  -6    8.50    1.20
   1   1  -6    9.50    2.90
   1   1  -6   11.90    1.50
  -1  -1   6    8.00    1.50
  -1  -1   6    8.10    2.90
  -1  -1   6    8.80    1.20
  -1  -1   6   13.10    1.50
  -1  -1   6   11.80    1.60
  -1  -1   6   12.10    1.60
   1   1  -5  351.76   13.80
   1   1  -5  333.97   10.00
   1   1  -5  330.67    9.70
   1   1  -5  356.56   10.00
   1   1  -5  337.87    9.40
  -1  -1   5  358.76    9.80
  -1  -1   5  330.17   10.10
  -1  -1   5  343.97    9.40
  -1  -1   5  352.66    9.60
  -1  -1   5  347.37   10.10
  -1  -1   5  365.36   14.20
   1   1  -4 2663.53   64.59
   1   1  -4 2670.03   69.19
   1   1  -4 2595.44   64.99
  -1  -1   4 2617.44   69.29
  -1  -1   4 2570.84   64.99
  -1  -1   4 2450.75   64.89
   1   1  -3    0.30    0.60
   1   1  -3    0.30    0.60
   1   1  -3    0.20    1.00
   1   1  -3    0.70    1.50
   1   1  -3    0.00    0.80
   1   1  -3    1.30    0.70
  -1  -1   3    0.60    1.00
  -1  -1   3    0.40    0.80
  -1  -1   3    0.60    0.60
  -1  -1   3    0.50    1.50
  -1  -1   3    1.50    0.60
  -1  -1   3   -0.10    0.60
   1   1  -2 2794.92   72.49
  -1  -1   2 2837.52   72.59
   1   1  -1   21.70    1.10
   1   1  -1   21.20    1.10
  -1  -1   1   18.10    1.10
   1   1   0  595.94   15.20
  -1  -1  -1  554.44   17.00
   1   1   2  480.15   11.70
   1   1   2  487.05   11.90
   1   1   2  432.66   13.40
  -1  -1  -2  476.95   11.90
  -1  -1  -2  463.85   13.10
   1   1   3 2640.24   67.19
  -1  -1  -3 2633.54   67.39
   1   1   4 2794.92   72.89
  -1  -1  -4 2882.41   73.29
  -1  -1  -4 2818.52   70.09
   1   1   5 4127.39  105.99
  -1  -1  -5 4128.29  106.19
   1   1   6 2156.18   53.39
   1   1   6 2136.29   53.69
   1   1   6 2198.18   58.19
   1   1   6 2152.68   53.59
   1   1   6 2178.48   53.89
  -1  -1  -6 2121.89   53.79
  -1  -1  -6 2065.69   53.19
  -1  -1  -6 2126.29   58.19
  -1  -1  -6 2096.79   53.39
   1   1   7  193.58    9.80
   1   1   7  197.58    6.40
   1   1   7  202.68    6.00
   1   1   7  189.68    6.40
   1   1   7  193.48    6.10
  -1  -1  -7  201.68    5.80
  -1  -1  -7  200.68    6.40
  -1  -1  -7  197.88    6.10
  -1  -1  -7  187.68    9.90
   1   1   8  219.68    6.70
   1   1   8  218.48    7.30
   1   1   8  221.18    6.70
   1   1   8  221.78    7.20
   1   1   8  215.98   11.00
  -1  -1  -8  218.38   11.30
  -1  -1  -8  214.78    6.80
  -1  -1  -8  214.08    7.10
  -1  -1  -8  213.88    6.40
   1   1   9  120.89    4.90
   1   1   9  118.59    4.40
   1   1   9  119.59    5.10
   1   1   9  117.19    4.30
   1   1   9  119.09    8.40
  -1  -1  -9  132.59    9.00
  -1  -1  -9  115.19    4.50
  -1  -1  -9  118.19    4.90
   1   1  10   -0.60    0.90
   1   1  10   -0.20    1.40
   1   1  10   -0.80    1.00
   1   1  10   -0.90    1.80
   1   1  10   -0.60    1.00
  -1  -1 -10    1.00    1.30
  -1  -1 -10   -0.60    2.20
  -1  -1 -10    0.30    1.00
  -1  -1 -10    0.00    1.10
   1   1  11   15.40    4.10
   1   1  11   20.00    2.50
   1   1  11   18.40    2.00
   1   1  11   19.60    2.30
   1   1  11   20.20    2.70
  -1  -1 -11   20.20    2.10
  -1  -1 -11   18.60    2.00
  -1  -1 -11   22.20    4.70
  -1  -1 -11   16.70    2.00
   1   1  12  102.99    5.00
   1   1  12   80.99    8.10
   1   1  12   91.29    5.10
   1   1  12  108.79    4.40
   1   1  12   98.59    4.10
  -1  -1 -12  107.09    5.10
  -1  -1 -12  101.89    4.50
  -1  -1 -12  106.09    9.00
  -1  -1 -12  105.39    4.10
   1   1  13   -0.80    1.80
   1   1  13    2.80    1.30
   1   1  13    0.80    1.10
   1   1  13   -0.10    1.30
   1   1  13   -5.10    2.30
  -1  -1 -13    1.80    1.40
  -1  -1 -13    1.10    1.60
  -1  -1 -13    0.40    3.70
  -1  -1 -13   -1.00    1.50
   1   1  14  194.68    8.30
   1   1  14  195.68    7.90
   1   1  14  194.98   13.50
   1   1  14  194.58    7.10
   1   1  14  189.18    6.60
  -1  -1 -14  198.58    6.70
  -1  -1 -14  188.58   13.80
  -1  -1 -14  201.08    7.90
  -1  -1 -14  199.68    7.10
   1   1  15   -3.30    1.90
   1   1  15    1.90    1.40
   1   1  15    0.00    1.40
   1   1  15    2.80    3.00
   1   1  15   -2.30    1.60
  -1  -1 -15   -1.60    1.70
  -1  -1 -15   -1.60    2.00
  -1  -1 -15   -0.20    4.20
  -1  -1 -15   -1.80    1.50
   1   1  16   30.60    2.80
   1   1  16   32.90    3.70
   1   1  16   43.70    4.90
   1   1  16   32.10    3.10
   1   1  16   32.00    7.00
  -1  -1 -16   32.80    3.00
  -1  -1 -16   21.50    6.60
  -1  -1 -16   29.60    3.30
   1   1  17   82.49    9.90
   1   1  17   76.29    6.00
   1   1  17   71.09    4.30
   1   1  17   57.99    4.70
   1   1  17   66.99    3.60
  -1  -1 -17   69.49    4.00
  -1  -1 -17   65.19    5.30
  -1  -1 -17   75.59   11.30
   1   1  18   11.40    3.20
   1   1  18    4.80    1.90
   1   1  18    6.20    4.60
   1   1  18    7.80    2.30
  -1  -1 -18   -5.10    5.20
  -1  -1 -18   12.60    2.90
   1   1  19   29.20    4.40
   1   1  19   31.80    4.40
   1   1  19   23.80    3.10
   1   1  19   10.90    5.90
  -1  -1 -19   17.20    7.80
  -1  -1 -19   30.20    4.10
   1   1  20    1.30    2.70
   1   1  20   -0.90    1.70
   1   1  20   -0.50    1.30
  -1  -1 -20   -2.30    3.20
   1   1  21   21.70    3.10
   1   1  21   18.70    3.30
   1   1  21   19.20    4.10
  -1  -1 -21   19.80    3.80
   0   2 -21    5.90    3.20
   0   2 -21    4.50    2.80
   0   2 -21    5.00    2.30
   0  -2  21    3.10    3.20
   0  -2  21    1.80    2.90
   0  -2  21    0.20    2.00
   0  -2  21    4.20    1.70
   0  -2  21    6.70    2.20
   0   2 -20   31.80    3.70
   0   2 -20   30.50    4.20
   0   2 -20   33.30    4.10
   0  -2  20   31.50    6.10
   0  -2  20   30.80    3.10
   0  -2  20   25.00    5.80
   0  -2  20   27.90    3.30
   0  -2  20   25.60    4.60
   0   2 -19   -2.40    1.90
   0   2 -19    0.00    2.30
   0   2 -19    9.90    6.90
   0   2 -19   -0.50    2.00
   0  -2  19   -8.10    4.70
   0  -2  19   -0.70    1.70
   0  -2  19   -0.60    2.70
   0  -2  19   -1.00    1.40
   0  -2  19   -0.30    1.40
   0  -2  19    0.80    2.60
   0   2 -18    3.70    4.60
   0   2 -18   10.10    2.80
   0   2 -18    4.80    2.20
   0   2 -18    9.20    7.20
   0  -2  18    5.50    1.80
   0  -2  18    9.50    3.60
   0  -2  18    8.50    3.00
   0  -2  18    5.70    2.20
   0  -2  18    5.20    1.80
   0  -2  18    4.80    5.00
   0   2 -17  102.19   13.50
   0   2 -17  105.39    6.60
   0   2 -17  120.49    6.60
   0   2 -17  113.29    5.70
   0  -2  17  107.09    7.40
   0  -2  17  115.79    5.80
   0  -2  17  111.99    7.30
   0  -2  17  110.19    5.30
   0  -2  17   97.79   12.40
   0  -2  17  119.69    6.60
   0   2 -16   54.59    4.70
   0   2 -16   53.79    4.10
   0   2 -16   58.59    5.30
   0   2 -16   47.80    9.40
   0  -2  16   64.29    4.10
   0  -2  16   55.69   10.40
   0  -2  16   54.19    3.80
   0  -2  16   64.49    6.30
   0  -2  16   45.90    4.40
   0  -2  16   50.99    5.50
   0   2 -15   44.90    3.80
   0   2 -15   46.90    4.20
   0   2 -15   44.90    9.00
   0   2 -15   49.10    4.80
   0   2 -15   47.90    4.40
   0  -2  15   42.20    4.00
   0  -2  15   56.89    5.70
   0  -2  15   46.80    4.30
   0  -2  15   43.60    9.10
   0  -2  15   48.00    5.00
   0  -2  15   51.69    3.60
   0   2 -14    8.20    2.00
   0   2 -14   14.00    3.00
   0   2 -14    7.80    2.30
   0   2 -14    7.40    5.10
   0   2 -14    9.40    2.20
   0  -2  14   13.20    3.20
   0  -2  14   14.20    5.20
   0  -2  14   10.20    2.30
   0  -2  14   12.80    3.10
   0  -2  14   14.00    2.30
   0  -2  14   10.40    2.10
   0   2 -13   11.10    2.10
   0   2 -13   10.80    2.10
   0   2 -13   10.10    2.20
   0   2 -13   12.10    5.40
   0   2 -13   13.10    2.80
   0  -2  13   10.20    1.90
   0  -2  13    7.70    2.50
   0  -2  13   12.20    2.10
   0  -2  13   15.00    5.00
   0  -2  13   10.50    2.00
   0   2 -12    6.70    1.70
   0   2 -12    5.00    1.80
   0   2 -12    2.30    2.00
   0   2 -12    4.80    3.70
   0   2 -12    2.80    1.70
   0  -2  12    3.20    1.50
   0  -2  12    4.80    4.20
   0  -2  12    4.20    2.00
   0  -2  12    5.90    1.70
   0  -2  12    2.80    1.20
   0   2 -11   14.90    2.10
   0   2 -11   25.20    3.00
   0   2 -11   19.00    5.40
   0   2 -11   20.00    2.40
   0   2 -11   14.90    1.90
   0  -2  11   21.10    2.40
   0  -2  11   19.70    2.30
   0  -2  11   24.90    3.20
   0  -2  11   17.90    4.80
   0  -2  11   20.90    2.40
   0   2 -10   25.50    2.40
   0   2 -10   23.90    5.60
   0   2 -10   25.90    2.70
   0   2 -10   24.70    3.00
   0   2 -10   23.00    2.60
   0  -2  10   27.00    5.60
   0  -2  10   25.10    2.30
   0  -2  10   24.20    2.60
   0  -2  10   25.70    2.40
   0  -2  10   27.10    3.00
   0   2  -9  263.77    8.90
   0   2  -9  278.67    8.60
   0   2  -9  276.37    9.30
   0   2  -9  275.17   15.00
   0   2  -9  269.17    9.00
   0  -2   9  288.47    8.70
   0  -2   9  290.87    9.20
   0  -2   9  279.27    9.50
   0  -2   9  285.37    8.70
   0  -2   9  277.77   15.10
   0   2  -8  290.27   14.90
   0   2  -8  279.37    9.10
   0   2  -8  294.97    9.50
   0   2  -8  288.67    8.80
   0   2  -8  290.67    9.10
   0  -2   8  297.67    9.30
   0  -2   8  293.37    9.00
   0  -2   8  287.87   14.80
   0  -2   8  287.77    9.60
   0  -2   8  302.57    8.90
   0   2  -7  391.86   11.00
   0   2  -7  384.16   10.80
   0   2  -7  380.06   16.80
   0   2  -7  370.26   11.40
   0  -2   7  346.17   13.10
   0  -2   7  380.66   10.80
   0  -2   7  378.96   11.20
   0  -2   7  374.26   11.50
   0  -2   7  396.46   17.00
   0   2  -6  465.55   18.20
   0   2  -6  441.36   12.60
   0   2  -6  461.55   12.80
   0   2  -6  472.85   13.20
   0  -2   6  452.55   13.20
   0  -2   6  470.05   18.30
   0  -2   6  467.95   12.60
   0  -2   6  465.85   12.90
   0  -2   6  447.36   12.70
   0   2  -5  398.06   15.80
   0   2  -5  409.06   11.30
   0   2  -5  402.56   11.30
   0   2  -5  399.76   11.10
   0   2  -5  405.86   11.50
   0  -2   5  409.46   11.40
   0  -2   5  403.86   11.10
   0  -2   5  392.26   11.20
   0  -2   5  429.16   16.10
   0  -2   5  409.46   11.60
   0   2  -4 3048.60   80.49
   0   2  -4 3092.09   75.69
   0   2  -4 3012.50   75.49
   0  -2   4 2948.10   75.69
   0  -2   4 2971.90   75.49
   0  -2   4 3083.59   80.49
   0   2  -3 2155.18   56.99
   0   2  -3 2092.59   52.89
   0   2  -3 2085.49   52.99
   0  -2   3 2013.90   52.89
   0  -2   3 2147.89   56.89
   0  -2   3 2125.39   52.89
   0  -2   3 2150.68   52.99
   0   2  -2  190.58    5.50
   0   2  -2  199.48    5.90
   0   2  -2  185.38    8.00
   0   2  -2  208.18    5.90
   0   2  -2  193.58    5.70
   0  -2   2  209.98    5.90
   0  -2   2  195.78    5.70
   0  -2   2  217.08    5.90
   0  -2   2  215.58    5.90
   0  -2   2  192.58    5.50
   0  -2   2  202.38    8.30
   0   2  -1  842.72   20.50
   0   2  -1  765.82   20.20
   0   2  -1  893.51   20.40
   0   2  -1  760.22   22.30
   0  -2   1  741.33   20.10
   0  -2   1  754.82   22.30
   0  -2   1  915.61   20.40
   0  -2   1  734.33   20.20
   0   2   0 1487.65   37.80
   0   2   0 1477.35   38.00
   0   2   0 1557.14   39.30
   0  -2   0 1424.06   37.70
   0  -2   0 1662.13   39.30
   0   2   1    7.50    0.50
   0   2   1    7.30    0.90
   0   2   1    8.20    1.10
   0  -2  -1    9.40    0.50
   0  -2  -1    9.70    1.00
   0  -2  -1    8.40    0.90
   0   2   3 1406.26   36.30
   0   2   3 1405.26   34.90
   0   2   3 1441.16   36.40
   0   2   3 1379.16   35.30
   0  -2  -3 1398.86   35.30
   0   2   4 6050.09  151.58
   0   2   5   74.69    2.50
   0   2   5   75.99    3.00
   0   2   5   79.79    2.80
   0   2   5   83.69    4.80
   0  -2  -5   78.89    4.60
   0   2   6  873.31   22.50
   0   2   6  925.51   26.70
   0   2   6  829.12   23.10
   0   2   6  925.71   22.90
   0  -2  -6  889.21   26.20
   0  -2  -6  862.81   23.10
   0   2   7 1864.71   46.90
   0   2   7 1905.81   47.40
   0   2   7 1901.81   52.19
   0   2   7 1833.12   47.50
   0  -2  -7 1870.71   51.49
   0  -2  -7 1880.01   47.50
   0  -2  -7 1909.71   46.80
   0  -2  -7 1784.22   46.50
   0   2   8   33.30    5.00
   0   2   8   30.40    2.10
   0   2   8   27.60    2.60
   0   2   8   26.10    2.80
   0  -2  -8   26.20    2.00
   0  -2  -8   27.00    2.30
   0  -2  -8   27.60    4.50
   0  -2  -8   22.00    2.30
   0   2   9   51.49    3.30
   0   2   9   50.19    3.10
   0   2   9   46.10    2.50
   0   2   9   44.00    5.30
   0  -2  -9   45.30    5.40
   0  -2  -9   44.10    2.40
   0  -2  -9   51.79    3.40
   0  -2  -9   51.49    2.80
   0   2  10    0.50    1.40
   0   2  10    0.00    1.00
   0   2  10   -0.60    0.90
   0   2  10   -1.30    2.00
   0  -2 -10    2.70    1.30
   0  -2 -10    4.80    2.80
   0  -2 -10    0.60    1.40
   0  -2 -10    0.60    1.10
   0   2  11   13.80    3.90
   0   2  11   15.70    2.30
   0   2  11   12.50    1.60
   0   2  11   16.70    2.50
   0  -2 -11   13.20    2.00
   0  -2 -11   14.40    2.40
   0  -2 -11    8.00    3.40
   0  -2 -11    9.70    2.00
   0   2  12   67.59    3.40
   0   2  12   69.49    7.30
   0   2  12   69.69    4.40
   0   2  12   65.39    4.00
   0  -2 -12   62.39    7.40
   0  -2 -12   66.79    3.50
   0  -2 -12   60.89    3.10
   0  -2 -12   58.59    4.10
   0   2  13  298.07   10.30
   0   2  13  295.57   10.50
   0   2  13  306.07    9.50
   0   2  13  295.97   16.20
   0  -2 -13  286.17   15.80
   0  -2 -13  297.77   10.30
   0  -2 -13  293.57    8.80
   0  -2 -13  303.27    9.20
   0   2  14  117.89    6.30
   0   2  14  119.59    5.90
   0   2  14  122.89    5.20
   0   2  14  113.99   10.40
   0  -2 -14  115.79   10.60
   0  -2 -14  112.79    6.10
   0  -2 -14  123.99    5.10
   0  -2 -14  119.89    4.70
   0   2  15   18.90    2.40
   0   2  15   14.10    3.00
   0   2  15   14.50    5.00
   0   2  15   15.80    3.10
   0  -2 -15   16.10    3.00
   0  -2 -15   16.00    2.30
   0  -2 -15   14.70    5.50
   0  -2 -15   10.50    1.90
   0   2  16   14.80    4.80
   0   2  16   11.80    2.10
   0   2  16   12.00    2.60
   0   2  16   11.90    5.40
   0  -2 -16   14.30    2.90
   0  -2 -16   19.50    2.40
   0   2  17   81.89    6.10
   0   2  17   96.59   16.70
   0   2  17   85.29    5.50
   0  -2 -17   84.29    5.90
   0   2  18   32.30    4.60
   0   2  18   25.70    3.10
   0   2  18   26.30    3.70
   0   2  18   20.00    7.40
   0  -2 -18   22.30    3.80
   0   2  19   79.69    4.70
   0   2  19   61.09    5.90
   0   2  19   71.99    5.40
   0   2  19   58.39   10.10
   0   2  19   74.29    6.30
   0  -2 -19   66.69    5.90
   0   2  20   61.09    4.40
   0   2  20   56.19    6.00
   0   2  20   59.39    6.20
   0   2  20   64.09    5.20
   0  -2 -20   55.59    5.90
   0   2  21    3.10    2.30
   0   2  21    1.70    1.60
   0   2  21    4.90    3.30
   0   2  21    1.50    2.80
   0  -2 -21    5.80    3.30
  -1   3 -20    9.80    2.60
  -1   3 -20    6.20    2.90
  -1   3 -20    4.50    2.70
   1  -3  20    4.80    3.20
   1  -3  20    3.60    2.00
   1  -3  20    5.10    3.70
   1  -3  20    7.80    3.00
   1  -3  20    8.40    2.30
  -1   3 -19   13.70    3.30
  -1   3 -19   17.70    2.90
  -1   3 -19    2.50    7.80
  -1   3 -19   16.00    3.20
   1  -3  19   13.70    2.60
   1  -3  19   17.10    2.80
   1  -3  19   15.70    5.20
   1  -3  19   14.30    2.90
   1  -3  19   21.50    4.10
  -1   3 -18   22.00    3.90
  -1   3 -18   25.60    3.20
  -1   3 -18   25.40    3.60
   1  -3  18   31.20    5.00
   1  -3  18   35.60    4.40
   1  -3  18   14.10    7.00
   1  -3  18   19.30    3.80
   1  -3  18   30.40    3.60
   1  -3  18   28.20    3.40
  -1   3 -17   16.40    3.50
  -1   3 -17   23.50    7.70
  -1   3 -17   12.70    2.90
  -1   3 -17   11.30    2.50
   1  -3  17   12.60    2.30
   1  -3  17   10.50    2.40
   1  -3  17   16.90    3.90
   1  -3  17   12.60    2.80
   1  -3  17    7.90    3.10
   1  -3  17   18.10    6.80
  -1   3 -16  108.09    5.90
  -1   3 -16  106.39   13.00
  -1   3 -16  117.09    6.40
  -1   3 -16  109.89    6.60
   1  -3  16  116.49   12.70
   1  -3  16  116.79    5.70
   1  -3  16  104.29    6.20
   1  -3  16  110.79    7.40
   1  -3  16  100.29    7.00
   1  -3  16  103.49    5.70
  -1   3 -15   34.40    4.30
  -1   3 -15   24.10    7.90
  -1   3 -15   25.20    2.90
  -1   3 -15   20.20    2.70
  -1   3 -15   27.70    3.60
   1  -3  15   19.70    6.20
   1  -3  15   22.20    3.30
   1  -3  15   27.20    3.00
   1  -3  15   26.90    3.20
   1  -3  15   27.60    3.90
  -1   3 -14    3.40    2.50
  -1   3 -14    7.70    4.60
  -1   3 -14    4.80    2.00
  -1   3 -14    8.90    2.50
  -1   3 -14    2.50    2.30
   1  -3  14    3.20    3.80
   1  -3  14    4.10    2.70
   1  -3  14    5.60    2.10
   1  -3  14    2.30    2.10
   1  -3  14    4.70    1.60
  -1   3 -13   73.39    4.90
  -1   3 -13   67.49   10.60
  -1   3 -13   66.59    4.20
  -1   3 -13   74.29    4.70
  -1   3 -13   78.29    5.40
   1  -3  13   71.59    4.50
   1  -3  13   67.59    9.60
   1  -3  13   69.09    5.30
   1  -3  13   70.29    4.00
   1  -3  13   78.39    4.80
  -1   3 -12    6.30    2.20
  -1   3 -12    4.90    1.70
  -1   3 -12    5.00    2.20
  -1   3 -12    6.20    4.40
  -1   3 -12    7.10    1.80
   1  -3  12    6.60    2.00
   1  -3  12    6.20    2.50
   1  -3  12    8.00    2.10
   1  -3  12    7.60    1.70
   1  -3  12    6.70    4.40
  -1   3 -11  237.78   15.10
  -1   3 -11  226.18    8.20
  -1   3 -11  217.28    7.50
  -1   3 -11  212.78    8.40
  -1   3 -11  221.18    8.10
   1  -3  11  228.68    8.00
   1  -3  11  220.98    7.60
   1  -3  11  216.08    8.20
   1  -3  11  214.48    8.70
  -1   3 -10   26.40    3.20
  -1   3 -10   31.80    3.40
  -1   3 -10   23.00    5.80
  -1   3 -10   21.80    2.30
  -1   3 -10   25.10    2.70
   1  -3  10   25.00    3.30
   1  -3  10   29.60    3.00
   1  -3  10   21.80    2.20
   1  -3  10   26.70    2.70
  -1   3  -9  249.97    8.00
  -1   3  -9  249.18    8.60
  -1   3  -9  229.78   14.30
  -1   3  -9  251.97    8.40
  -1   3  -9  251.97    8.70
   1  -3   9  251.07    8.50
   1  -3   9  241.28    8.30
   1  -3   9  234.48   17.00
   1  -3   9  253.37    8.00
   1  -3   9  249.18    8.90
  -1   3  -8    7.00    1.30
  -1   3  -8    9.50    4.00
  -1   3  -8   13.10    2.40
  -1   3  -8   14.70    2.00
  -1   3  -8   11.20    2.00
   1  -3   8   12.00    2.10
   1  -3   8    7.10    1.90
   1  -3   8    5.70    3.80
   1  -3   8   14.80    2.10
   1  -3   8   14.80    1.90
  -1   3  -7  140.89    5.70
  -1   3  -7  132.39    5.20
  -1   3  -7  135.09    5.60
  -1   3  -7  130.39    4.90
  -1   3  -7  109.29    9.40
   1  -3   7  138.39    9.90
   1  -3   7  132.49    5.70
   1  -3   7  131.69    5.30
   1  -3   7  133.99    5.40
   1  -3   7  135.79    4.90
  -1   3  -6  197.48    6.50
  -1   3  -6  205.18    7.20
[truncated: 2,065,655 more chars]
