# Supplementary material for: An Unsymmetrical, Cyclic Diborene Based on a Chelating CAAC Ligand and its Small‐Molecule Activation and Rearrangement Chemistry
Source: Angew Chem Int Ed Engl. 2021 Dec 3;61(3):e202113947. doi: 10.1002/anie.202113947 (PMC9299934; doi:10.1002/anie.202113947)
Supplement: Supplementary file 1 — Supporting Information [file ANIE-61-0-s002.zip › 7.cif]

data_TEST_a

# 1. Submission Details


_publ_contact_author_name         'Prof. Dr. Holger Braunschweig'
_publ_contact_author_address
;
Institut f\"ur Anorganische Chemie
Universit\"at W\"urzburg
Am Hubland
97074 W\"urzburg, Germany
;
_publ_contact_author_email        H.Braunschweig@uni-wuerzburg.de
_publ_contact_author_fax          +49-931-3184623
_publ_contact_author_phone        +49-931-3185260
_publ_requested_journal           ?
_publ_section_title               ?
_publ_section_abstract            ?

loop_
_publ_author_name
'Braunschweig, Holger'
;  Institut fuer Anorganische Chemie
   Universitaet Wuerzburg
   Am Hubland
   D-97074 Wuerzburg, Germany
;
'Nachname, Vorname'
;  Institut fuer Anorganische Chemie
   Universitaet Wuerzburg
   Am Hubland
   D-97074 Wuerzburg, Germany
;
'Radacki, Krzysztof'
;  Institut fuer Anorganische Chemie
   Universitaet Wuerzburg
   Am Hubland
   D-97074 Wuerzburg, Germany
;

_audit_creation_method            'CIF-fill 1.2x (K.Radacki, 2005-21)'
_shelx_SHELXL_version_number      '2018/3'
_chemical_name_systematic         ?
_chemical_name_common             ?
_chemical_melting_point           ?
_chemical_formula_moiety          'C40 H62 B2 N2 P2'
_chemical_formula_sum             'C40 H62 B2 N2 P2'
_chemical_formula_weight          654.47

loop_
 _atom_type_symbol
 _atom_type_description
 _atom_type_scat_dispersion_real
 _atom_type_scat_dispersion_imag
 _atom_type_scat_source
 'C'  'C'   0.0033   0.0016
 'International Tables Vol C Tables 4.2.6.8 and 6.1.1.4'
 'H'  'H'   0.0000   0.0000
'International Tables Vol C Tables 4.2.6.8 and 6.1.1.4'
 'B'  'B'   0.0013   0.0007
 'International Tables Vol C Tables 4.2.6.8 and 6.1.1.4'
 'N'  'N'   0.0061   0.0033
 'International Tables Vol C Tables 4.2.6.8 and 6.1.1.4'
 'P'  'P'   0.1023   0.0942
 'International Tables Vol C Tables 4.2.6.8 and 6.1.1.4'
 
_space_group_crystal_system       triclinic
_space_group_IT_number            2
_space_group_name_H-M_alt         'P -1'
_space_group_name_Hall            '-P 1'

_shelx_space_group_comment
;
The symmetry employed for this shelxl refinement is uniquely defined
by the following loop, which should always be used as a source of
symmetry information in preference to the above space-group names.
They are only intended as comments.
;
 
loop_
 _space_group_symop_operation_xyz
 'x, y, z'
 '-x, -y, -z'
 
_cell_length_a                    9.0344(4)
_cell_length_b                    11.9089(4)
_cell_length_c                    19.1009(8)
_cell_angle_alpha                 78.2280(10)
_cell_angle_beta                  83.769(2)
_cell_angle_gamma                 71.5850(10)
_cell_volume                      1906.67(13)
_cell_formula_units_Z             2
_cell_measurement_temperature     100(2)
_cell_measurement_reflns_used     8896
_cell_measurement_theta_min       2.29
_cell_measurement_theta_max       26.72
 

_exptl_special_details
;
The crystal was immersed in a film of perfluoropolyether oil, mounted on a 
polyimide loop and transferred to stream of cold nitrogen (Oxford Cryostream 800).
;
_exptl_crystal_description        PLATE
_exptl_crystal_colour             red
_exptl_crystal_density_meas       ?
_exptl_crystal_density_method     ?
_exptl_crystal_density_diffrn     1.140          
_exptl_crystal_F_000              712
_exptl_transmission_factor_min    ?
_exptl_transmission_factor_max    ?
_exptl_crystal_size_max           0.253
_exptl_crystal_size_mid           0.146
_exptl_crystal_size_min           0.088
_exptl_absorpt_coefficient_mu     0.144
_shelx_estimated_absorpt_T_min    0.965
_shelx_estimated_absorpt_T_max    0.987
_exptl_absorpt_correction_type    multi-scan
_exptl_absorpt_correction_T_min   0.7012
_exptl_absorpt_correction_T_max   0.7454
_exptl_absorpt_process_details    'SadAbs 2016/2 (Bruker AXS)'
_exptl_absorpt_special_details    ?
loop_
 _exptl_crystal_face_index_h
 _exptl_crystal_face_index_k
 _exptl_crystal_face_index_l
 _exptl_crystal_face_perp_dist
    1.00    0.00    1.00    0.0700
   -1.00    0.00   -1.00    0.1180
    0.00    1.00    1.00    0.0650
    0.00   -1.00   -1.00    0.0400
    0.00   -1.00    0.00    0.0270
   -1.00    1.00    1.00    0.0970
    1.00   -1.00   -1.00    0.0700
   -1.00   -1.00   -1.00    0.1060
    1.00    1.00    1.00    0.0890
   -1.00    1.00   -1.00    0.0930
    0.00    1.00   -1.00    0.0610
    0.00    0.00   -1.00    0.0440
    0.00    0.00    1.00    0.0260
    1.00    1.00    0.00    0.0900
   -1.00   -1.00    0.00    0.1040

_diffrn_ambient_environment       N~2~
_diffrn_ambient_temperature       100(2)
_diffrn_radiation_wavelength      0.71073
_diffrn_radiation_type            MoK\a
_diffrn_radiation_monochromator   'multi-layer mirror'
_diffrn_source                    'micro-focus sealed X-ray tube'
_diffrn_source_type               'Incoatec ImS 2.0'
_diffrn_measurement_device        'four-circle diffractometer'
_diffrn_measurement_device_type   'Bruker D8-Quest'
_diffrn_measurement_method        '\f and \w scans'
_diffrn_detector                  CPA
_diffrn_detector_type             'Photon II'
_diffrn_detector_area_resol_mean  7.5
_diffrn_reflns_number             32485
_diffrn_reflns_av_unetI/netI      0.0458
_diffrn_reflns_av_R_equivalents   0.0566
_diffrn_reflns_limit_h_min        -11
_diffrn_reflns_limit_h_max        11
_diffrn_reflns_limit_k_min        -15
_diffrn_reflns_limit_k_max        14
_diffrn_reflns_limit_l_min        -24
_diffrn_reflns_limit_l_max        24
_diffrn_reflns_theta_min          1.832
_diffrn_reflns_theta_max          26.782
_diffrn_reflns_theta_full         26.000
_diffrn_measured_fraction_theta_max   0.998
_diffrn_measured_fraction_theta_full  0.999
_diffrn_reflns_Laue_measured_fraction_max    0.998
_diffrn_reflns_Laue_measured_fraction_full   0.999
_diffrn_reflns_point_group_measured_fraction_max   0.998
_diffrn_reflns_point_group_measured_fraction_full  0.999
_reflns_number_total              8125
_reflns_number_gt                 6471
_reflns_threshold_expression      'I > 2\s(I)'
_reflns_Friedel_coverage          0.000
_reflns_Friedel_fraction_max      .
_reflns_Friedel_fraction_full     .
 
_reflns_special_details
;
 Reflections were merged by SHELXL according to the crystal
 class for the calculation of statistics and refinement.
 
 _reflns_Friedel_fraction is defined as the number of unique
 Friedel pairs measured divided by the number that would be
 possible theoretically, ignoring centric projections and
 systematic absences.
;
 
_computing_data_collection        'BIS 6.2.14 / APEX3 ver. 2019.1 (Bruker AXS)'
_computing_cell_refinement        'Saint+ ver. V8.40A (Bruker AXS)'
_computing_data_reduction         'Saint+ ver. V8.40A (Bruker AXS)'
_computing_structure_solution     'SHELXT (Sheldrick, 2014)'
_computing_structure_refinement   'SHELXL-2018/3 (Sheldrick, 2018)'
_computing_molecular_graphics     'ShelXLe (Huebschle et all, 2011)'
_computing_publication_material   'SHELXL-2018/3 (Sheldrick, 2018)'

_refine_special_details
;
Refinement of F^2^ against ALL reflections. The weighted R-factor wR and 
goodness of fit S are based on F^2^, conventional R-factors R are based on F, 
with F set to zero for negative F^2^. The threshold expression of F^2^ > 
2sigma(F^2^) is used only for calculating R-factors(gt) etc. and is not 
relevant to the choice of reflections for refinement. R-factors based on F^2^ 
are statistically about twice as large as those based on F, and R-factors 
based on ALL data will be even larger.
;
_refine_ls_structure_factor_coef  Fsqd
_refine_ls_matrix_type            full
_refine_ls_weighting_scheme       calc
_refine_ls_weighting_details
'w=1/[\s^2^(Fo^2^)+(0.0429P)^2^+0.8207P] where P=(Fo^2^+2Fc^2^)/3'
_atom_sites_solution_primary      dual
_atom_sites_solution_secondary    difmap
_atom_sites_solution_hydrogens    mixed
_refine_ls_hydrogen_treatment     mixed
_refine_ls_extinction_method      none
_refine_ls_extinction_coef        .
_refine_ls_number_reflns          8125
_refine_ls_number_parameters      434
_refine_ls_number_restraints      0
_refine_ls_R_factor_all           0.0564
_refine_ls_R_factor_gt            0.0407
_refine_ls_wR_factor_ref          0.1046
_refine_ls_wR_factor_gt           0.0955
_refine_ls_goodness_of_fit_ref    1.017
_refine_ls_restrained_S_all       1.017
_refine_ls_shift/su_max           0.000
_refine_ls_shift/su_mean          0.000
 
loop_
 _atom_site_label
 _atom_site_type_symbol
 _atom_site_fract_x
 _atom_site_fract_y
 _atom_site_fract_z
 _atom_site_U_iso_or_equiv
 _atom_site_adp_type
 _atom_site_occupancy
 _atom_site_site_symmetry_order  
 _atom_site_calc_flag
 _atom_site_refinement_flags_posn
 _atom_site_refinement_flags_adp
 _atom_site_refinement_flags_occupancy
 _atom_site_disorder_assembly
 _atom_site_disorder_group
P001 P 0.75083(5) 0.40450(4) 0.19980(2) 0.01914(10) Uani 1 1 d . . . . .
P002 P 0.57137(5) 0.43475(4) 0.28365(2) 0.01904(10) Uani 1 1 d . . . . .
N003 N 0.53128(15) 0.75616(11) 0.12790(7) 0.0146(3) Uani 1 1 d . . . . .
N004 N 0.92082(15) 0.25421(12) 0.35316(7) 0.0155(3) Uani 1 1 d . . . . .
C005 C 0.45086(19) 0.75636(14) 0.06593(8) 0.0180(3) Uani 1 1 d . . . . .
C006 C 0.78646(17) 0.22691(14) 0.39432(8) 0.0161(3) Uani 1 1 d . . . . .
C007 C 0.73962(18) 0.27524(14) 0.45765(9) 0.0186(3) Uani 1 1 d . . . . .
C008 C 0.8244(2) 0.34844(15) 0.48525(9) 0.0210(3) Uani 1 1 d . . . . .
H008 H 0.922382 0.345305 0.454756 0.025 Uiso 1 1 calc R U . . .
C009 C 0.75462(19) 0.09739(14) 0.30701(9) 0.0200(3) Uani 1 1 d . . . . .
H009 H 0.836354 0.129988 0.278495 0.024 Uiso 1 1 calc R U . . .
C00A C 0.57493(18) 0.86628(14) 0.13438(8) 0.0171(3) Uani 1 1 d . . . . .
C00B C 1.08490(18) 0.16555(15) 0.36002(9) 0.0195(3) Uani 1 1 d . . . . .
C00C C 0.63462(18) 0.70264(14) 0.24013(8) 0.0174(3) Uani 1 1 d . . . . .
C00D C 0.57152(17) 0.66365(14) 0.18162(8) 0.0159(3) Uani 1 1 d . . . . .
C00E C 0.5377(2) 0.71614(15) 0.00539(9) 0.0234(4) Uani 1 1 d . . . . .
C00F C 0.70916(18) 0.15425(14) 0.37345(8) 0.0182(3) Uani 1 1 d . . . . .
C00G C 0.91718(18) 0.36529(14) 0.32045(8) 0.0159(3) Uani 1 1 d . . . . .
C00H C 0.28658(19) 0.79797(14) 0.06848(9) 0.0214(3) Uani 1 1 d . . . . .
C00I C 0.6110(2) 0.25211(15) 0.49820(9) 0.0234(4) Uani 1 1 d . . . . .
H00I H 0.575816 0.286046 0.540161 0.028 Uiso 1 1 calc R U . . .
C00J C 0.8250(2) -0.03941(15) 0.32829(10) 0.0265(4) Uani 1 1 d . . . . .
H00A H 0.866794 -0.074141 0.285304 0.040 Uiso 1 1 calc R U . . .
H00B H 0.743750 -0.074167 0.352221 0.040 Uiso 1 1 calc R U . . .
H00C H 0.909250 -0.057296 0.360929 0.040 Uiso 1 1 calc R U . . .
C00K C 1.08542(18) 0.37379(15) 0.31144(9) 0.0193(3) Uani 1 1 d . . . . .
C00L C 0.67229(19) 0.81786(14) 0.20108(9) 0.0201(3) Uani 1 1 d . . . . .
H00D H 0.645316 0.878395 0.232753 0.024 Uiso 1 1 calc R U . . .
H00E H 0.785012 0.799422 0.187117 0.024 Uiso 1 1 calc R U . . .
C00M C 0.6167(2) 0.12525(15) 0.25926(9) 0.0235(4) Uani 1 1 d . . . . .
H00F H 0.567118 0.212451 0.248379 0.035 Uiso 1 1 calc R U . . .
H00G H 0.540360 0.086248 0.284321 0.035 Uiso 1 1 calc R U . . .
H00H H 0.654526 0.094845 0.214592 0.035 Uiso 1 1 calc R U . . .
C00N C 0.77835(18) 0.60533(14) 0.27398(9) 0.0181(3) Uani 1 1 d . . . . .
H00J H 0.792536 0.624382 0.320429 0.022 Uiso 1 1 calc R U . . .
H00K H 0.871578 0.610278 0.242568 0.022 Uiso 1 1 calc R U . . .
C00O C 0.5034(2) 0.73261(16) 0.29855(9) 0.0244(4) Uani 1 1 d . . . . .
H00L H 0.408129 0.787592 0.276228 0.037 Uiso 1 1 calc R U . . .
H00M H 0.535731 0.770897 0.332507 0.037 Uiso 1 1 calc R U . . .
H00N H 0.482922 0.658344 0.323963 0.037 Uiso 1 1 calc R U . . .
C00P C 0.58434(19) 0.13119(15) 0.41771(9) 0.0225(4) Uani 1 1 d . . . . .
H00P H 0.532971 0.079913 0.405551 0.027 Uiso 1 1 calc R U . . .
C00Q C 1.1301(2) 0.09561(16) 0.29784(10) 0.0268(4) Uani 1 1 d . . . . .
H00O H 1.099240 0.151120 0.252737 0.040 Uiso 1 1 calc R U . . .
H00Q H 1.076691 0.033884 0.305261 0.040 Uiso 1 1 calc R U . . .
H00R H 1.243369 0.057148 0.295812 0.040 Uiso 1 1 calc R U . . .
C00R C 0.43093(19) 0.97327(15) 0.14356(9) 0.0222(3) Uani 1 1 d . . . . .
H00S H 0.364429 0.991946 0.102886 0.033 Uiso 1 1 calc R U . . .
H00T H 0.463931 1.043355 0.145645 0.033 Uiso 1 1 calc R U . . .
H00U H 0.372204 0.953041 0.188026 0.033 Uiso 1 1 calc R U . . .
C00S C 1.1031(2) 0.47585(15) 0.34474(9) 0.0231(4) Uani 1 1 d . . . . .
H00V H 1.214060 0.463525 0.350153 0.035 Uiso 1 1 calc R U . . .
H00W H 1.047741 0.475785 0.391794 0.035 Uiso 1 1 calc R U . . .
H00X H 1.058782 0.553233 0.313479 0.035 Uiso 1 1 calc R U . . .
C00T C 0.7263(2) 0.48068(16) 0.47960(10) 0.0284(4) Uani 1 1 d . . . . .
H00Y H 0.690258 0.512284 0.430849 0.043 Uiso 1 1 calc R U . . .
H00Z H 0.790023 0.527259 0.490732 0.043 Uiso 1 1 calc R U . . .
H010 H 0.635931 0.487097 0.513613 0.043 Uiso 1 1 calc R U . . .
C00U C 0.18964(19) 0.82415(16) 0.13650(10) 0.0267(4) Uani 1 1 d . . . . .
H011 H 0.260727 0.828708 0.171767 0.032 Uiso 1 1 calc R U . . .
C00V C 0.67057(19) 0.90367(15) 0.06831(9) 0.0224(4) Uani 1 1 d . . . . .
H012 H 0.610514 0.920071 0.025658 0.034 Uiso 1 1 calc R U . . .
H013 H 0.767901 0.838644 0.063903 0.034 Uiso 1 1 calc R U . . .
H014 H 0.694889 0.976390 0.072822 0.034 Uiso 1 1 calc R U . . .
C00W C 0.7130(2) 0.65303(16) 0.00410(10) 0.0281(4) Uani 1 1 d . . . . .
H015 H 0.753431 0.653758 0.050661 0.034 Uiso 1 1 calc R U . . .
C00X C 0.4544(3) 0.72665(16) -0.05466(10) 0.0321(4) Uani 1 1 d . . . . .
H016 H 0.510067 0.701815 -0.096761 0.039 Uiso 1 1 calc R U . . .
C00Y C 0.8708(2) 0.29469(17) 0.56275(10) 0.0301(4) Uani 1 1 d . . . . .
H017 H 0.922449 0.207970 0.566985 0.045 Uiso 1 1 calc R U . . .
H018 H 0.777106 0.308743 0.594851 0.045 Uiso 1 1 calc R U . . .
H019 H 0.942527 0.333031 0.575909 0.045 Uiso 1 1 calc R U . . .
C00Z C 1.1429(2) 0.39080(17) 0.23250(9) 0.0251(4) Uani 1 1 d . . . . .
H01A H 1.141762 0.322149 0.211927 0.038 Uiso 1 1 calc R U . . .
H01B H 1.249628 0.396093 0.229055 0.038 Uiso 1 1 calc R U . . .
H01C H 1.074130 0.465008 0.206134 0.038 Uiso 1 1 calc R U . . .
C010 C 1.1011(2) 0.07856(15) 0.43093(10) 0.0249(4) Uani 1 1 d . . . . .
H01D H 1.030540 0.029825 0.433648 0.037 Uiso 1 1 calc R U . . .
H01E H 1.074214 0.123875 0.470345 0.037 Uiso 1 1 calc R U . . .
H01F H 1.209065 0.025815 0.434567 0.037 Uiso 1 1 calc R U . . .
C011 C 1.17935(19) 0.25320(15) 0.35484(9) 0.0218(3) Uani 1 1 d . . . . .
H01G H 1.282695 0.222378 0.330581 0.026 Uiso 1 1 calc R U . . .
H01H H 1.195648 0.263622 0.403253 0.026 Uiso 1 1 calc R U . . .
C012 C 0.2111(2) 0.80543(16) 0.00693(10) 0.0299(4) Uani 1 1 d . . . . .
H01I H 0.100326 0.834175 0.007243 0.036 Uiso 1 1 calc R U . . .
C013 C 0.5337(2) 0.18089(16) 0.47858(9) 0.0260(4) Uani 1 1 d . . . . .
H01J H 0.446236 0.166187 0.506811 0.031 Uiso 1 1 calc R U . . .
C014 C 0.2939(3) 0.77205(17) -0.05418(11) 0.0344(5) Uani 1 1 d . . . . .
H01K H 0.240459 0.780274 -0.095996 0.041 Uiso 1 1 calc R U . . .
C015 C 0.8018(3) 0.71496(19) -0.05694(11) 0.0405(5) Uani 1 1 d . . . . .
H01L H 0.760035 0.718434 -0.102855 0.061 Uiso 1 1 calc R U . . .
H01M H 0.912975 0.669119 -0.057008 0.061 Uiso 1 1 calc R U . . .
H01N H 0.788952 0.796788 -0.049846 0.061 Uiso 1 1 calc R U . . .
C016 C 0.0584(2) 0.94461(18) 0.12499(12) 0.0340(5) Uani 1 1 d . . . . .
H01O H 0.103004 1.009432 0.103187 0.051 Uiso 1 1 calc R U . . .
H01P H 0.005932 0.960590 0.171184 0.051 Uiso 1 1 calc R U . . .
H01Q H -0.017296 0.940574 0.093249 0.051 Uiso 1 1 calc R U . . .
C017 C 0.7426(3) 0.52137(17) -0.00338(12) 0.0416(5) Uani 1 1 d . . . . .
H01R H 0.705206 0.519109 -0.049206 0.062 Uiso 1 1 calc R U . . .
H01S H 0.686573 0.482243 0.035922 0.062 Uiso 1 1 calc R U . . .
H01T H 0.854739 0.478933 -0.001615 0.062 Uiso 1 1 calc R U . . .
B18 B 0.7726(2) 0.46799(16) 0.28762(9) 0.0167(3) Uani 1 1 d . . . . .
B19 B 0.5500(2) 0.53974(17) 0.18696(10) 0.0199(4) Uani 1 1 d . . . . .
H19 H 0.477(2) 0.5252(17) 0.1496(10) 0.028(5) Uiso 1 1 d . . . . .
C01A C 0.1236(2) 0.72014(18) 0.16841(12) 0.0398(5) Uani 1 1 d . . . . .
H01U H 0.053616 0.713384 0.134773 0.060 Uiso 1 1 calc R U . . .
H01V H 0.065325 0.735443 0.213605 0.060 Uiso 1 1 calc R U . . .
H01W H 0.209539 0.644979 0.177296 0.060 Uiso 1 1 calc R U . . .
 
loop_
 _atom_site_aniso_label
 _atom_site_aniso_U_11
 _atom_site_aniso_U_22
 _atom_site_aniso_U_33
 _atom_site_aniso_U_23
 _atom_site_aniso_U_13
 _atom_site_aniso_U_12
P001 0.0227(2) 0.0171(2) 0.0184(2) -0.00271(16) -0.00513(16) -0.00586(17)
P002 0.0175(2) 0.0164(2) 0.0223(2) 0.00234(16) -0.00484(16) -0.00614(16)
N003 0.0154(6) 0.0137(6) 0.0160(6) -0.0020(5) -0.0024(5) -0.0061(5)
N004 0.0140(6) 0.0153(6) 0.0161(6) -0.0025(5) -0.0018(5) -0.0024(5)
C005 0.0248(8) 0.0135(7) 0.0171(8) 0.0023(6) -0.0077(6) -0.0089(6)
C006 0.0146(7) 0.0139(7) 0.0164(7) 0.0018(6) -0.0025(6) -0.0017(6)
C007 0.0194(8) 0.0148(8) 0.0173(8) 0.0005(6) -0.0043(6) -0.0001(6)
C008 0.0244(8) 0.0193(8) 0.0186(8) -0.0049(7) -0.0017(7) -0.0042(7)
C009 0.0214(8) 0.0175(8) 0.0221(8) -0.0025(7) -0.0047(6) -0.0067(6)
C00A 0.0196(8) 0.0145(7) 0.0191(8) -0.0012(6) -0.0055(6) -0.0074(6)
C00B 0.0139(7) 0.0183(8) 0.0240(8) -0.0049(7) -0.0029(6) -0.0001(6)
C00C 0.0203(8) 0.0149(7) 0.0177(8) -0.0024(6) -0.0036(6) -0.0056(6)
C00D 0.0131(7) 0.0163(8) 0.0169(7) -0.0016(6) -0.0011(6) -0.0033(6)
C00E 0.0349(10) 0.0148(8) 0.0199(8) -0.0009(7) -0.0055(7) -0.0067(7)
C00F 0.0185(8) 0.0147(7) 0.0187(8) 0.0009(6) -0.0056(6) -0.0023(6)
C00G 0.0194(8) 0.0184(8) 0.0118(7) -0.0044(6) -0.0014(6) -0.0070(6)
C00H 0.0239(8) 0.0162(8) 0.0258(9) 0.0044(7) -0.0086(7) -0.0112(7)
C00I 0.0233(8) 0.0221(9) 0.0185(8) -0.0008(7) 0.0015(7) -0.0007(7)
C00J 0.0285(9) 0.0178(8) 0.0328(10) -0.0042(7) -0.0091(8) -0.0041(7)
C00K 0.0167(8) 0.0213(8) 0.0205(8) -0.0023(7) -0.0026(6) -0.0071(6)
C00L 0.0238(8) 0.0167(8) 0.0215(8) -0.0009(6) -0.0075(7) -0.0078(7)
C00M 0.0270(9) 0.0193(8) 0.0259(9) -0.0030(7) -0.0092(7) -0.0073(7)
C00N 0.0203(8) 0.0174(8) 0.0177(8) -0.0008(6) -0.0064(6) -0.0068(6)
C00O 0.0275(9) 0.0239(9) 0.0185(8) -0.0043(7) -0.0006(7) -0.0031(7)
C00P 0.0195(8) 0.0204(8) 0.0264(9) 0.0026(7) -0.0056(7) -0.0072(7)
C00Q 0.0206(8) 0.0270(9) 0.0324(10) -0.0126(8) 0.0019(7) -0.0030(7)
C00R 0.0238(8) 0.0163(8) 0.0253(9) -0.0029(7) -0.0042(7) -0.0041(7)
C00S 0.0209(8) 0.0246(9) 0.0269(9) -0.0037(7) -0.0065(7) -0.0099(7)
C00T 0.0366(10) 0.0211(9) 0.0246(9) -0.0066(7) -0.0048(8) -0.0021(8)
C00U 0.0173(8) 0.0261(9) 0.0338(10) 0.0064(8) -0.0037(7) -0.0088(7)
C00V 0.0219(8) 0.0208(8) 0.0251(9) 0.0024(7) -0.0032(7) -0.0108(7)
C00W 0.0355(10) 0.0203(9) 0.0217(9) -0.0042(7) 0.0018(7) 0.0003(8)
C00X 0.0579(13) 0.0195(9) 0.0201(9) -0.0032(7) -0.0103(8) -0.0110(9)
C00Y 0.0382(10) 0.0263(9) 0.0244(9) -0.0054(8) -0.0105(8) -0.0041(8)
C00Z 0.0226(8) 0.0307(10) 0.0232(9) -0.0041(7) 0.0022(7) -0.0112(7)
C010 0.0215(8) 0.0198(8) 0.0285(9) -0.0001(7) -0.0065(7) -0.0002(7)
C011 0.0163(8) 0.0241(9) 0.0241(8) -0.0042(7) -0.0039(6) -0.0041(7)
C012 0.0328(10) 0.0223(9) 0.0375(10) 0.0077(8) -0.0199(8) -0.0145(8)
C013 0.0200(8) 0.0287(9) 0.0246(9) 0.0034(7) 0.0022(7) -0.0069(7)
C014 0.0533(13) 0.0227(9) 0.0323(10) 0.0039(8) -0.0260(9) -0.0165(9)
C015 0.0436(12) 0.0342(11) 0.0295(10) -0.0030(9) 0.0108(9) 0.0022(9)
C016 0.0200(9) 0.0299(10) 0.0475(12) 0.0040(9) -0.0033(8) -0.0074(8)
C017 0.0599(14) 0.0226(10) 0.0338(11) -0.0096(8) -0.0045(10) 0.0031(9)
B18 0.0177(8) 0.0171(9) 0.0156(8) -0.0001(7) -0.0040(7) -0.0066(7)
B19 0.0206(9) 0.0191(9) 0.0205(9) 0.0006(7) -0.0091(7) -0.0067(7)
C01A 0.0238(9) 0.0321(11) 0.0554(13) 0.0144(10) 0.0003(9) -0.0118(8)
 
_geom_special_details
;
 All esds (except the esd in the dihedral angle between two l.s. planes)
 are estimated using the full covariance matrix.  The cell esds are taken
 into account individually in the estimation of esds in distances, angles
 and torsion angles; correlations between esds in cell parameters are only
 used when they are defined by crystal symmetry.  An approximate (isotropic)
 treatment of cell esds is used for estimating esds involving l.s. planes.
;
 
loop_
 _geom_bond_atom_site_label_1
 _geom_bond_atom_site_label_2
 _geom_bond_distance
 _geom_bond_site_symmetry_2
 _geom_bond_publ_flag
P001 B19 2.0088(19) . ?
P001 B18 2.0265(18) . ?
P001 P002 2.1508(6) . ?
P002 B18 1.9910(18) . ?
P002 B19 1.9985(19) . ?
N003 C00D 1.329(2) . ?
N003 C005 1.454(2) . ?
N003 C00A 1.5147(19) . ?
N004 C00G 1.335(2) . ?
N004 C006 1.4613(19) . ?
N004 C00B 1.5252(19) . ?
C005 C00E 1.405(2) . ?
C005 C00H 1.407(2) . ?
C006 C00F 1.406(2) . ?
C006 C007 1.412(2) . ?
C007 C00I 1.395(2) . ?
C007 C008 1.524(2) . ?
C008 C00T 1.532(2) . ?
C008 C00Y 1.535(2) . ?
C008 H008 1.0000 . ?
C009 C00F 1.517(2) . ?
C009 C00J 1.535(2) . ?
C009 C00M 1.535(2) . ?
C009 H009 1.0000 . ?
C00A C00V 1.521(2) . ?
C00A C00R 1.530(2) . ?
C00A C00L 1.534(2) . ?
C00B C010 1.518(2) . ?
C00B C011 1.526(2) . ?
C00B C00Q 1.535(2) . ?
C00C C00D 1.519(2) . ?
C00C C00N 1.540(2) . ?
C00C C00L 1.542(2) . ?
C00C C00O 1.545(2) . ?
C00D B19 1.530(2) . ?
C00E C00X 1.402(2) . ?
C00E C00W 1.524(3) . ?
C00F C00P 1.399(2) . ?
C00G C00K 1.544(2) . ?
C00G B18 1.565(2) . ?
C00H C012 1.396(2) . ?
C00H C00U 1.516(3) . ?
C00I C013 1.381(3) . ?
C00I H00I 0.9500 . ?
C00J H00A 0.9800 . ?
C00J H00B 0.9800 . ?
C00J H00C 0.9800 . ?
C00K C00Z 1.535(2) . ?
C00K C011 1.538(2) . ?
C00K C00S 1.539(2) . ?
C00L H00D 0.9900 . ?
C00L H00E 0.9900 . ?
C00M H00F 0.9800 . ?
C00M H00G 0.9800 . ?
C00M H00H 0.9800 . ?
C00N B18 1.620(2) . ?
C00N H00J 0.9900 . ?
C00N H00K 0.9900 . ?
C00O H00L 0.9800 . ?
C00O H00M 0.9800 . ?
C00O H00N 0.9800 . ?
C00P C013 1.380(3) . ?
C00P H00P 0.9500 . ?
C00Q H00O 0.9800 . ?
C00Q H00Q 0.9800 . ?
C00Q H00R 0.9800 . ?
C00R H00S 0.9800 . ?
C00R H00T 0.9800 . ?
C00R H00U 0.9800 . ?
C00S H00V 0.9800 . ?
C00S H00W 0.9800 . ?
C00S H00X 0.9800 . ?
C00T H00Y 0.9800 . ?
C00T H00Z 0.9800 . ?
C00T H010 0.9800 . ?
C00U C01A 1.530(2) . ?
C00U C016 1.538(2) . ?
C00U H011 1.0000 . ?
C00V H012 0.9800 . ?
C00V H013 0.9800 . ?
C00V H014 0.9800 . ?
C00W C015 1.538(3) . ?
C00W C017 1.539(3) . ?
C00W H015 1.0000 . ?
C00X C014 1.378(3) . ?
C00X H016 0.9500 . ?
C00Y H017 0.9800 . ?
C00Y H018 0.9800 . ?
C00Y H019 0.9800 . ?
C00Z H01A 0.9800 . ?
C00Z H01B 0.9800 . ?
C00Z H01C 0.9800 . ?
C010 H01D 0.9800 . ?
C010 H01E 0.9800 . ?
C010 H01F 0.9800 . ?
C011 H01G 0.9900 . ?
C011 H01H 0.9900 . ?
C012 C014 1.375(3) . ?
C012 H01I 0.9500 . ?
C013 H01J 0.9500 . ?
C014 H01K 0.9500 . ?
C015 H01L 0.9800 . ?
C015 H01M 0.9800 . ?
C015 H01N 0.9800 . ?
C016 H01O 0.9800 . ?
C016 H01P 0.9800 . ?
C016 H01Q 0.9800 . ?
C017 H01R 0.9800 . ?
C017 H01S 0.9800 . ?
C017 H01T 0.9800 . ?
B19 H19 1.09(2) . ?
C01A H01U 0.9800 . ?
C01A H01V 0.9800 . ?
C01A H01W 0.9800 . ?
 
loop_
 _geom_angle_atom_site_label_1
 _geom_angle_atom_site_label_2
 _geom_angle_atom_site_label_3
 _geom_angle
 _geom_angle_site_symmetry_1
 _geom_angle_site_symmetry_3
 _geom_angle_publ_flag
B19 P001 B18 85.86(8) . . ?
B19 P001 P002 57.31(6) . . ?
B18 P001 P002 56.84(5) . . ?
B18 P002 B19 87.09(7) . . ?
B18 P002 P001 58.43(5) . . ?
B19 P002 P001 57.77(6) . . ?
C00D N003 C005 124.33(13) . . ?
C00D N003 C00A 115.47(13) . . ?
C005 N003 C00A 120.20(12) . . ?
C00G N004 C006 122.65(13) . . ?
C00G N004 C00B 114.01(13) . . ?
C006 N004 C00B 121.64(12) . . ?
C00E C005 C00H 121.78(15) . . ?
C00E C005 N003 119.77(14) . . ?
C00H C005 N003 118.45(14) . . ?
C00F C006 C007 121.24(14) . . ?
C00F C006 N004 122.35(14) . . ?
C007 C006 N004 116.39(14) . . ?
C00I C007 C006 118.20(15) . . ?
C00I C007 C008 118.15(15) . . ?
C006 C007 C008 123.63(14) . . ?
C007 C008 C00T 111.73(14) . . ?
C007 C008 C00Y 111.20(14) . . ?
C00T C008 C00Y 110.13(14) . . ?
C007 C008 H008 107.9 . . ?
C00T C008 H008 107.9 . . ?
C00Y C008 H008 107.9 . . ?
C00F C009 C00J 110.03(14) . . ?
C00F C009 C00M 112.79(13) . . ?
C00J C009 C00M 109.40(13) . . ?
C00F C009 H009 108.2 . . ?
C00J C009 H009 108.2 . . ?
C00M C009 H009 108.2 . . ?
N003 C00A C00V 110.66(13) . . ?
N003 C00A C00R 112.01(13) . . ?
C00V C00A C00R 108.29(13) . . ?
N003 C00A C00L 100.76(12) . . ?
C00V C00A C00L 112.03(13) . . ?
C00R C00A C00L 113.01(14) . . ?
C010 C00B N004 111.68(13) . . ?
C010 C00B C011 112.54(14) . . ?
N004 C00B C011 99.88(12) . . ?
C010 C00B C00Q 109.99(14) . . ?
N004 C00B C00Q 111.34(13) . . ?
C011 C00B C00Q 111.10(14) . . ?
C00D C00C C00N 112.65(13) . . ?
C00D C00C C00L 103.12(12) . . ?
C00N C00C C00L 112.69(13) . . ?
C00D C00C C00O 108.36(13) . . ?
C00N C00C C00O 109.50(13) . . ?
C00L C00C C00O 110.31(13) . . ?
N003 C00D C00C 108.82(13) . . ?
N003 C00D B19 126.46(14) . . ?
C00C C00D B19 124.62(14) . . ?
C00X C00E C005 117.21(17) . . ?
C00X C00E C00W 119.01(16) . . ?
C005 C00E C00W 123.56(15) . . ?
C00P C00F C006 117.72(15) . . ?
C00P C00F C009 118.05(15) . . ?
C006 C00F C009 124.22(14) . . ?
N004 C00G C00K 108.79(13) . . ?
N004 C00G B18 127.08(14) . . ?
C00K C00G B18 123.77(13) . . ?
C012 C00H C005 117.87(17) . . ?
C012 C00H C00U 119.14(16) . . ?
C005 C00H C00U 122.77(15) . . ?
C013 C00I C007 121.35(16) . . ?
C013 C00I H00I 119.3 . . ?
C007 C00I H00I 119.3 . . ?
C009 C00J H00A 109.5 . . ?
C009 C00J H00B 109.5 . . ?
H00A C00J H00B 109.5 . . ?
C009 C00J H00C 109.5 . . ?
H00A C00J H00C 109.5 . . ?
H00B C00J H00C 109.5 . . ?
C00Z C00K C011 112.34(14) . . ?
C00Z C00K C00S 108.72(14) . . ?
C011 C00K C00S 108.14(13) . . ?
C00Z C00K C00G 111.98(13) . . ?
C011 C00K C00G 102.84(13) . . ?
C00S C00K C00G 112.72(13) . . ?
C00A C00L C00C 107.29(13) . . ?
C00A C00L H00D 110.3 . . ?
C00C C00L H00D 110.3 . . ?
C00A C00L H00E 110.3 . . ?
C00C C00L H00E 110.3 . . ?
H00D C00L H00E 108.5 . . ?
C009 C00M H00F 109.5 . . ?
C009 C00M H00G 109.5 . . ?
H00F C00M H00G 109.5 . . ?
C009 C00M H00H 109.5 . . ?
H00F C00M H00H 109.5 . . ?
H00G C00M H00H 109.5 . . ?
C00C C00N B18 116.17(13) . . ?
C00C C00N H00J 108.2 . . ?
B18 C00N H00J 108.2 . . ?
C00C C00N H00K 108.2 . . ?
B18 C00N H00K 108.2 . . ?
H00J C00N H00K 107.4 . . ?
C00C C00O H00L 109.5 . . ?
C00C C00O H00M 109.5 . . ?
H00L C00O H00M 109.5 . . ?
C00C C00O H00N 109.5 . . ?
H00L C00O H00N 109.5 . . ?
H00M C00O H00N 109.5 . . ?
C013 C00P C00F 121.81(16) . . ?
C013 C00P H00P 119.1 . . ?
C00F C00P H00P 119.1 . . ?
C00B C00Q H00O 109.5 . . ?
C00B C00Q H00Q 109.5 . . ?
H00O C00Q H00Q 109.5 . . ?
C00B C00Q H00R 109.5 . . ?
H00O C00Q H00R 109.5 . . ?
H00Q C00Q H00R 109.5 . . ?
C00A C00R H00S 109.5 . . ?
C00A C00R H00T 109.5 . . ?
H00S C00R H00T 109.5 . . ?
C00A C00R H00U 109.5 . . ?
H00S C00R H00U 109.5 . . ?
H00T C00R H00U 109.5 . . ?
C00K C00S H00V 109.5 . . ?
C00K C00S H00W 109.5 . . ?
H00V C00S H00W 109.5 . . ?
C00K C00S H00X 109.5 . . ?
H00V C00S H00X 109.5 . . ?
H00W C00S H00X 109.5 . . ?
C008 C00T H00Y 109.5 . . ?
C008 C00T H00Z 109.5 . . ?
H00Y C00T H00Z 109.5 . . ?
C008 C00T H010 109.5 . . ?
H00Y C00T H010 109.5 . . ?
H00Z C00T H010 109.5 . . ?
C00H C00U C01A 109.66(16) . . ?
C00H C00U C016 112.87(15) . . ?
C01A C00U C016 110.92(15) . . ?
C00H C00U H011 107.7 . . ?
C01A C00U H011 107.7 . . ?
C016 C00U H011 107.7 . . ?
C00A C00V H012 109.5 . . ?
C00A C00V H013 109.5 . . ?
H012 C00V H013 109.5 . . ?
C00A C00V H014 109.5 . . ?
H012 C00V H014 109.5 . . ?
H013 C00V H014 109.5 . . ?
C00E C00W C015 112.48(15) . . ?
C00E C00W C017 108.94(17) . . ?
C015 C00W C017 109.90(16) . . ?
C00E C00W H015 108.5 . . ?
C015 C00W H015 108.5 . . ?
C017 C00W H015 108.5 . . ?
C014 C00X C00E 121.71(18) . . ?
C014 C00X H016 119.1 . . ?
C00E C00X H016 119.1 . . ?
C008 C00Y H017 109.5 . . ?
C008 C00Y H018 109.5 . . ?
H017 C00Y H018 109.5 . . ?
C008 C00Y H019 109.5 . . ?
H017 C00Y H019 109.5 . . ?
H018 C00Y H019 109.5 . . ?
C00K C00Z H01A 109.5 . . ?
C00K C00Z H01B 109.5 . . ?
H01A C00Z H01B 109.5 . . ?
C00K C00Z H01C 109.5 . . ?
H01A C00Z H01C 109.5 . . ?
H01B C00Z H01C 109.5 . . ?
C00B C010 H01D 109.5 . . ?
C00B C010 H01E 109.5 . . ?
H01D C010 H01E 109.5 . . ?
C00B C010 H01F 109.5 . . ?
H01D C010 H01F 109.5 . . ?
H01E C010 H01F 109.5 . . ?
C00B C011 C00K 107.11(13) . . ?
C00B C011 H01G 110.3 . . ?
C00K C011 H01G 110.3 . . ?
C00B C011 H01H 110.3 . . ?
C00K C011 H01H 110.3 . . ?
H01G C011 H01H 108.5 . . ?
C014 C012 C00H 121.37(18) . . ?
C014 C012 H01I 119.3 . . ?
C00H C012 H01I 119.3 . . ?
C00P C013 C00I 119.62(15) . . ?
C00P C013 H01J 120.2 . . ?
C00I C013 H01J 120.2 . . ?
C012 C014 C00X 119.91(17) . . ?
C012 C014 H01K 120.0 . . ?
C00X C014 H01K 120.0 . . ?
C00W C015 H01L 109.5 . . ?
C00W C015 H01M 109.5 . . ?
H01L C015 H01M 109.5 . . ?
C00W C015 H01N 109.5 . . ?
H01L C015 H01N 109.5 . . ?
H01M C015 H01N 109.5 . . ?
C00U C016 H01O 109.5 . . ?
C00U C016 H01P 109.5 . . ?
H01O C016 H01P 109.5 . . ?
C00U C016 H01Q 109.5 . . ?
H01O C016 H01Q 109.5 . . ?
H01P C016 H01Q 109.5 . . ?
C00W C017 H01R 109.5 . . ?
C00W C017 H01S 109.5 . . ?
H01R C017 H01S 109.5 . . ?
C00W C017 H01T 109.5 . . ?
H01R C017 H01T 109.5 . . ?
H01S C017 H01T 109.5 . . ?
C00G B18 C00N 118.25(13) . . ?
C00G B18 P002 120.15(12) . . ?
C00N B18 P002 120.19(11) . . ?
C00G B18 P001 99.97(11) . . ?
C00N B18 P001 116.17(11) . . ?
P002 B18 P001 64.73(6) . . ?
C00D B19 P002 116.48(12) . . ?
C00D B19 P001 113.17(12) . . ?
P002 B19 P001 64.92(6) . . ?
C00D B19 H19 120.4(10) . . ?
P002 B19 H19 117.4(10) . . ?
P001 B19 H19 111.0(10) . . ?
C00U C01A H01U 109.5 . . ?
C00U C01A H01V 109.5 . . ?
H01U C01A H01V 109.5 . . ?
C00U C01A H01W 109.5 . . ?
H01U C01A H01W 109.5 . . ?
H01V C01A H01W 109.5 . . ?
 
_refine_diff_density_max    0.299
_refine_diff_density_min   -0.295
_refine_diff_density_rms    0.048

_shelx_res_file
;
TITL TEST_a.res in P-1
    TEST_a.res
    created by SHELXL-2018/3 at 14:07:38 on 22-May-2021
REM Old TITL TEST in P-1
REM SHELXT solution in P-1
REM R1 0.132,  Rweak 0.007,  Alpha 0.054,  Orientation as input
REM Formula found by SHELXT:  C42 N2 P2
CELL  0.71073   9.0344  11.9089  19.1009   78.228   83.769   71.585
ZERR   2.000   0.0004   0.0004   0.0008    0.001    0.002    0.001
LATT  1
SFAC C H B N P
UNIT 80 124 4 4 4
TEMP -173.150
SIZE 0.088 0.146 0.253
L.S. 10
BOND $H
LIST 4
ACTA 52
FMAP 2
PLAN 20
OMIT 0 1 2
OMIT 0 0 2
WGHT    0.042900    0.820700
FVAR       0.62631
P001  5    0.750831    0.404503    0.199801    11.00000    0.02266    0.01707 =
         0.01835   -0.00271   -0.00513   -0.00586
P002  5    0.571374    0.434749    0.283647    11.00000    0.01753    0.01637 =
         0.02226    0.00234   -0.00484   -0.00614
N003  4    0.531276    0.756163    0.127897    11.00000    0.01542    0.01371 =
         0.01600   -0.00200   -0.00241   -0.00608
N004  4    0.920824    0.254215    0.353160    11.00000    0.01396    0.01528 =
         0.01610   -0.00253   -0.00179   -0.00243
C005  1    0.450859    0.756363    0.065934    11.00000    0.02479    0.01354 =
         0.01706    0.00230   -0.00769   -0.00887
C006  1    0.786458    0.226913    0.394319    11.00000    0.01460    0.01395 =
         0.01641    0.00180   -0.00253   -0.00170
C007  1    0.739623    0.275236    0.457652    11.00000    0.01938    0.01485 =
         0.01735    0.00054   -0.00434   -0.00015
C008  1    0.824429    0.348435    0.485254    11.00000    0.02435    0.01927 =
         0.01862   -0.00493   -0.00169   -0.00416
AFIX  13
H008  2    0.922382    0.345305    0.454756    11.00000   -1.20000
AFIX   0
C009  1    0.754624    0.097394    0.307007    11.00000    0.02143    0.01746 =
         0.02206   -0.00252   -0.00468   -0.00666
AFIX  13
H009  2    0.836354    0.129988    0.278495    11.00000   -1.20000
AFIX   0
C00A  1    0.574933    0.866280    0.134379    11.00000    0.01964    0.01455 =
         0.01907   -0.00120   -0.00555   -0.00735
C00B  1    1.084897    0.165551    0.360023    11.00000    0.01387    0.01829 =
         0.02400   -0.00490   -0.00290   -0.00006
C00C  1    0.634620    0.702643    0.240133    11.00000    0.02029    0.01491 =
         0.01767   -0.00239   -0.00363   -0.00557
C00D  1    0.571517    0.663654    0.181621    11.00000    0.01306    0.01633 =
         0.01691   -0.00156   -0.00113   -0.00331
C00E  1    0.537651    0.716145    0.005387    11.00000    0.03487    0.01480 =
         0.01992   -0.00090   -0.00554   -0.00669
C00F  1    0.709159    0.154255    0.373452    11.00000    0.01853    0.01469 =
         0.01867    0.00094   -0.00556   -0.00234
C00G  1    0.917180    0.365294    0.320447    11.00000    0.01943    0.01841 =
         0.01179   -0.00441   -0.00141   -0.00697
C00H  1    0.286582    0.797972    0.068475    11.00000    0.02391    0.01625 =
         0.02576    0.00438   -0.00855   -0.01121
C00I  1    0.610990    0.252113    0.498198    11.00000    0.02331    0.02212 =
         0.01850   -0.00080    0.00153   -0.00068
AFIX  43
H00I  2    0.575816    0.286046    0.540161    11.00000   -1.20000
AFIX   0
C00J  1    0.824960   -0.039414    0.328288    11.00000    0.02849    0.01784 =
         0.03279   -0.00418   -0.00907   -0.00406
AFIX 137
H00A  2    0.866794   -0.074141    0.285304    11.00000   -1.50000
H00B  2    0.743750   -0.074167    0.352221    11.00000   -1.50000
H00C  2    0.909250   -0.057296    0.360929    11.00000   -1.50000
AFIX   0
C00K  1    1.085421    0.373786    0.311437    11.00000    0.01673    0.02126 =
         0.02052   -0.00226   -0.00260   -0.00713
C00L  1    0.672290    0.817860    0.201079    11.00000    0.02382    0.01673 =
         0.02147   -0.00094   -0.00745   -0.00781
AFIX  23
H00D  2    0.645316    0.878395    0.232753    11.00000   -1.20000
H00E  2    0.785012    0.799422    0.187117    11.00000   -1.20000
AFIX   0
C00M  1    0.616685    0.125253    0.259257    11.00000    0.02698    0.01935 =
         0.02588   -0.00300   -0.00925   -0.00729
AFIX 137
H00F  2    0.567118    0.212451    0.248379    11.00000   -1.50000
H00G  2    0.540360    0.086248    0.284321    11.00000   -1.50000
H00H  2    0.654526    0.094845    0.214592    11.00000   -1.50000
AFIX   0
C00N  1    0.778352    0.605333    0.273982    11.00000    0.02034    0.01742 =
         0.01770   -0.00081   -0.00644   -0.00679
AFIX  23
H00J  2    0.792536    0.624382    0.320429    11.00000   -1.20000
H00K  2    0.871578    0.610278    0.242568    11.00000   -1.20000
AFIX   0
C00O  1    0.503351    0.732608    0.298547    11.00000    0.02748    0.02387 =
         0.01854   -0.00432   -0.00058   -0.00307
AFIX 137
H00L  2    0.408129    0.787592    0.276228    11.00000   -1.50000
H00M  2    0.535731    0.770897    0.332507    11.00000   -1.50000
H00N  2    0.482922    0.658344    0.323963    11.00000   -1.50000
AFIX   0
C00P  1    0.584336    0.131190    0.417710    11.00000    0.01949    0.02042 =
         0.02635    0.00262   -0.00562   -0.00717
AFIX  43
H00P  2    0.532971    0.079913    0.405551    11.00000   -1.20000
AFIX   0
C00Q  1    1.130136    0.095607    0.297840    11.00000    0.02060    0.02702 =
         0.03237   -0.01260    0.00189   -0.00302
AFIX 137
H00O  2    1.099240    0.151120    0.252737    11.00000   -1.50000
H00Q  2    1.076691    0.033884    0.305261    11.00000   -1.50000
H00R  2    1.243369    0.057148    0.295812    11.00000   -1.50000
AFIX   0
C00R  1    0.430932    0.973271    0.143559    11.00000    0.02379    0.01631 =
         0.02530   -0.00288   -0.00420   -0.00413
AFIX 137
H00S  2    0.364429    0.991946    0.102886    11.00000   -1.50000
H00T  2    0.463931    1.043355    0.145645    11.00000   -1.50000
H00U  2    0.372204    0.953041    0.188026    11.00000   -1.50000
AFIX   0
C00S  1    1.103106    0.475847    0.344739    11.00000    0.02089    0.02457 =
         0.02693   -0.00365   -0.00646   -0.00989
AFIX 137
H00V  2    1.214060    0.463525    0.350153    11.00000   -1.50000
H00W  2    1.047741    0.475785    0.391794    11.00000   -1.50000
H00X  2    1.058782    0.553233    0.313479    11.00000   -1.50000
AFIX   0
C00T  1    0.726323    0.480681    0.479603    11.00000    0.03661    0.02106 =
         0.02458   -0.00660   -0.00478   -0.00207
AFIX 137
H00Y  2    0.690258    0.512284    0.430849    11.00000   -1.50000
H00Z  2    0.790023    0.527259    0.490732    11.00000   -1.50000
H010  2    0.635931    0.487097    0.513613    11.00000   -1.50000
AFIX   0
C00U  1    0.189636    0.824153    0.136502    11.00000    0.01730    0.02607 =
         0.03377    0.00640   -0.00372   -0.00883
AFIX  13
H011  2    0.260727    0.828708    0.171767    11.00000   -1.20000
AFIX   0
C00V  1    0.670566    0.903673    0.068314    11.00000    0.02188    0.02079 =
         0.02508    0.00238   -0.00318   -0.01078
AFIX 137
H012  2    0.610514    0.920071    0.025658    11.00000   -1.50000
H013  2    0.767901    0.838644    0.063903    11.00000   -1.50000
H014  2    0.694889    0.976390    0.072822    11.00000   -1.50000
AFIX   0
C00W  1    0.713030    0.653032    0.004096    11.00000    0.03552    0.02033 =
         0.02173   -0.00417    0.00183    0.00025
AFIX  13
H015  2    0.753431    0.653758    0.050661    11.00000   -1.20000
AFIX   0
C00X  1    0.454384    0.726645   -0.054658    11.00000    0.05789    0.01951 =
         0.02014   -0.00316   -0.01032   -0.01095
AFIX  43
H016  2    0.510067    0.701815   -0.096761    11.00000   -1.20000
AFIX   0
C00Y  1    0.870819    0.294688    0.562752    11.00000    0.03817    0.02630 =
         0.02438   -0.00539   -0.01049   -0.00408
AFIX 137
H017  2    0.922449    0.207970    0.566985    11.00000   -1.50000
H018  2    0.777106    0.308743    0.594851    11.00000   -1.50000
H019  2    0.942527    0.333031    0.575909    11.00000   -1.50000
AFIX   0
C00Z  1    1.142934    0.390796    0.232504    11.00000    0.02256    0.03071 =
         0.02316   -0.00409    0.00224   -0.01122
AFIX 137
H01A  2    1.141762    0.322149    0.211927    11.00000   -1.50000
H01B  2    1.249628    0.396093    0.229055    11.00000   -1.50000
H01C  2    1.074130    0.465008    0.206134    11.00000   -1.50000
AFIX   0
C010  1    1.101116    0.078561    0.430926    11.00000    0.02148    0.01980 =
         0.02853   -0.00007   -0.00650   -0.00022
AFIX 137
H01D  2    1.030540    0.029825    0.433648    11.00000   -1.50000
H01E  2    1.074214    0.123875    0.470345    11.00000   -1.50000
H01F  2    1.209065    0.025815    0.434567    11.00000   -1.50000
AFIX   0
C011  1    1.179354    0.253199    0.354842    11.00000    0.01632    0.02410 =
         0.02410   -0.00420   -0.00387   -0.00411
AFIX  23
H01G  2    1.282695    0.222378    0.330581    11.00000   -1.20000
H01H  2    1.195648    0.263622    0.403253    11.00000   -1.20000
AFIX   0
C012  1    0.211140    0.805435    0.006925    11.00000    0.03276    0.02225 =
         0.03752    0.00768   -0.01987   -0.01448
AFIX  43
H01I  2    0.100326    0.834175    0.007243    11.00000   -1.20000
AFIX   0
C013  1    0.533718    0.180887    0.478577    11.00000    0.02000    0.02868 =
         0.02460    0.00339    0.00216   -0.00692
AFIX  43
H01J  2    0.446236    0.166187    0.506811    11.00000   -1.20000
AFIX   0
C014  1    0.293880    0.772048   -0.054176    11.00000    0.05332    0.02266 =
         0.03232    0.00390   -0.02605   -0.01647
AFIX  43
H01K  2    0.240459    0.780274   -0.095996    11.00000   -1.20000
AFIX   0
C015  1    0.801803    0.714962   -0.056941    11.00000    0.04364    0.03419 =
         0.02952   -0.00303    0.01081    0.00216
AFIX 137
H01L  2    0.760035    0.718434   -0.102855    11.00000   -1.50000
H01M  2    0.912975    0.669119   -0.057008    11.00000   -1.50000
H01N  2    0.788952    0.796788   -0.049846    11.00000   -1.50000
AFIX   0
C016  1    0.058419    0.944612    0.124986    11.00000    0.02003    0.02989 =
         0.04754    0.00402   -0.00328   -0.00743
AFIX 137
H01O  2    0.103004    1.009432    0.103187    11.00000   -1.50000
H01P  2    0.005932    0.960590    0.171184    11.00000   -1.50000
H01Q  2   -0.017296    0.940574    0.093249    11.00000   -1.50000
AFIX   0
C017  1    0.742570    0.521373   -0.003380    11.00000    0.05993    0.02265 =
         0.03381   -0.00956   -0.00453    0.00308
AFIX 137
H01R  2    0.705206    0.519109   -0.049206    11.00000   -1.50000
H01S  2    0.686573    0.482243    0.035922    11.00000   -1.50000
H01T  2    0.854739    0.478933   -0.001615    11.00000   -1.50000
AFIX   0
B18   3    0.772594    0.467985    0.287617    11.00000    0.01772    0.01708 =
         0.01562   -0.00012   -0.00396   -0.00659
B19   3    0.549996    0.539742    0.186958    11.00000    0.02063    0.01907 =
         0.02054    0.00062   -0.00909   -0.00671
H19   2    0.476957    0.525162    0.149642    11.00000    0.02791
C01A  1    0.123591    0.720139    0.168413    11.00000    0.02385    0.03208 =
         0.05542    0.01441    0.00031   -0.01183
AFIX 137
H01U  2    0.053616    0.713384    0.134773    11.00000   -1.50000
H01V  2    0.065325    0.735443    0.213605    11.00000   -1.50000
H01W  2    0.209539    0.644979    0.177296    11.00000   -1.50000
REM #####
AFIX   0
HKLF 4


REM  TEST_a.res in P-1
REM wR2 = 0.104553, GooF = S = 1.01721, Restrained GooF = 1.01721 for all data
REM R1 = 0.040658 for 6471 Fo > 4sig(Fo) and 0.056376 for all 8125 data
REM 434 parameters refined using 0 restraints

END

WGHT      0.0428      0.8232

REM Highest difference peak  0.299,  deepest hole -0.295,  1-sigma level  0.048
Q1    1   0.6271  0.8441  0.1673  11.00000  0.05    0.30
Q2    1   0.7093  0.6563  0.2548  11.00000  0.05    0.28
Q3    1   1.1271  0.3118  0.3313  11.00000  0.05    0.28
Q4    1   0.6267  0.6913  0.0058  11.00000  0.05    0.27
Q5    1   0.4919  0.7181  0.0400  11.00000  0.05    0.27
Q6    1   0.2407  0.8120  0.1029  11.00000  0.05    0.27
Q7    1   1.1365  0.1997  0.3589  11.00000  0.05    0.26
Q8    1   1.0082  0.2081  0.3640  11.00000  0.05    0.26
Q9    1   0.8443  0.4153  0.3019  11.00000  0.05    0.26
Q10   1   0.7846  0.3024  0.4786  11.00000  0.05    0.25
Q11   1   0.4883  0.7525  0.0965  11.00000  0.05    0.25
Q12   1   0.5524  0.8169  0.1303  11.00000  0.05    0.25
Q13   1   0.7666  0.5448  0.2824  11.00000  0.05    0.25
Q14   1   0.9968  0.3770  0.3129  11.00000  0.05    0.25
Q15   1   0.6243  0.8754  0.1027  11.00000  0.05    0.24
Q16   1   0.6537  0.1337  0.3976  11.00000  0.05    0.24
Q17   1   0.1272  0.8848  0.1359  11.00000  0.05    0.24
Q18   1   0.8552  0.2413  0.3739  11.00000  0.05    0.24
Q19   1   0.7336  0.2016  0.3798  11.00000  0.05    0.23
Q20   1   0.6801  0.2601  0.4774  11.00000  0.05    0.23
;
_shelx_res_checksum   27865

_shelx_hkl_file
;
   1   0   0  843.42   26.80
  -2   0   0  809.92   26.30
  -2   0   0  778.52   26.70
   2   0   0  824.32   26.90
   2   0   0  781.72   26.30
  -3   0   0 2211.78   71.09
  -3   0   0 2299.27   70.39
   3   0   0 2225.08   70.49
   3   0   0 2152.98   71.19
  -4   0   0   98.19    7.30
  -4   0   0   93.39    7.10
   4   0   0   82.69    7.10
   4   0   0   71.69    6.60
  -5   0   0   48.30    5.90
  -5   0   0   43.60    5.90
   5   0   0   33.70    5.30
   5   0   0   40.80    6.00
  -6   0   0 1310.57   46.40
  -6   0   0 1286.57   43.90
  -6   0   0 1266.67   44.60
   6   0   0 1221.48   46.20
   6   0   0 1257.67   44.80
  -7   0   0   26.20    4.90
  -7   0   0   33.40    6.80
  -7   0   0   25.60    5.50
   7   0   0   24.00    5.60
   7   0   0   29.80    6.90
   7   0   0   22.20    8.30
  -8   0   0   68.19    9.50
  -8   0   0   69.29    7.90
  -8   0   0   54.59    8.90
   8   0   0   57.89    9.30
   8   0   0   61.99    8.40
   8   0   0   57.89   12.20
  -9   0   0   77.89   11.00
  -9   0   0   51.89    7.50
  -9   0   0   47.90    8.40
   9   0   0   52.79   11.80
   9   0   0   68.49   10.00
   9   0   0   50.39    8.10
 -10   0   0    6.90    4.30
 -10   0   0   10.70    5.70
  10   0   0    9.60    8.20
  10   0   0   15.40    6.40
  10   0   0    8.70    4.90
  10  -1   0   30.90   11.70
  10  -1   0   29.70    8.90
  10  -1   0   33.50    7.20
 -10   1   0   61.49   11.10
 -10   1   0   36.60    6.50
   9  -1   0    7.70    5.70
   9  -1   0   23.00    9.70
   9  -1   0   25.50    5.90
  -9   1   0   23.50    5.20
  -9   1   0   20.20    6.70
   8  -1   0   91.69    9.50
   8  -1   0  122.59   12.20
   8  -1   0   92.29   13.80
  -8   1   0  126.09   11.80
  -8   1   0  125.59    9.00
   7  -1   0   30.00    6.40
   7  -1   0   12.70    4.90
  -7   1   0   20.20    7.30
  -7   1   0   20.00    5.50
  -7   1   0   28.00    4.70
   6  -1   0  230.28   12.90
   6  -1   0  255.17   14.80
  -6   1   0  232.38   11.50
  -6   1   0  241.78   14.20
  -6   1   0  249.58   14.10
   5  -1   0  359.46   17.50
   5  -1   0  366.96   16.00
  -5   1   0  344.27   16.20
  -5   1   0  373.86   17.30
  -5   1   0  364.76   14.70
   4  -1   0  148.79    8.90
   4  -1   0  189.38   10.60
  -4   1   0  155.68    9.70
  -4   1   0  157.98    7.90
  -4   1   0  181.38    9.90
   3  -1   0  367.26   15.50
   3  -1   0  381.36   14.70
  -3   1   0  394.46   15.70
  -3   1   0  369.36   13.60
  -3   1   0  384.56   14.80
   2  -1   0  471.35   16.80
   2  -1   0  461.05   16.10
  -2   1   0  459.55   16.40
  -2   1   0  457.85   16.70
  -2   1   0  441.66   15.10
   1  -1   0  919.51   28.50
   1  -1   0  923.11   29.60
  -1   1   0  937.41   29.60
   0  -1   0  225.08    8.00
  -1  -1   0 1207.48   35.90
   1   1   0 1007.60   36.00
  -2  -1   0  239.58   11.20
  -2  -1   0  230.78    9.60
   2   1   0  212.48    9.40
   2   1   0  228.58    9.20
   2   1   0  209.88   10.70
  -3  -1   0   49.60    5.10
  -3  -1   0   56.99    4.80
   3   1   0   38.70    5.10
   3   1   0   54.49    5.00
   3   1   0   58.19    4.90
  -4  -1   0  402.06   17.20
  -4  -1   0  424.16   17.30
   4   1   0  409.56   20.20
   4   1   0  408.56   17.30
   4   1   0  401.36   17.10
  -5  -1   0  442.16   18.60
  -5  -1   0  415.96   18.80
   5   1   0  395.56   21.90
   5   1   0  432.76   18.50
   5   1   0  454.35   19.30
  -6  -1   0  337.37   16.60
  -6  -1   0  307.47   15.70
   6   1   0  330.07   20.50
   6   1   0  297.77   15.70
   6   1   0  332.17   16.80
  -7  -1   0  264.47   15.10
  -7  -1   0  231.78   14.90
  -7  -1   0  225.68   13.40
   7   1   0  276.47   16.10
   7   1   0  256.27   14.90
   7   1   0  255.07   19.30
  -8  -1   0   -3.30    4.70
  -8  -1   0    5.40    3.90
  -8  -1   0    6.00    4.50
   8   1   0    5.10    6.50
   8   1   0   10.50    5.20
   8   1   0    6.50    4.60
  -9  -1   0   23.60    7.90
  -9  -1   0   23.50    6.50
  -9  -1   0   34.70    6.40
   9   1   0   30.40    9.90
   9   1   0   35.20    7.10
   9   1   0   21.10    6.70
 -10  -1   0   16.90    8.30
 -10  -1   0   14.30    5.90
 -10  -1   0   23.30    5.70
  10   1   0   17.50    6.60
  10   1   0   14.40    9.80
  10   1   0   16.30    5.50
 -11  -1   0   13.70    5.20
 -11  -1   0    0.00    5.00
 -11  -1   0   -9.10    8.00
  11   1   0    1.40    5.40
  11   1   0   -0.90    4.60
  11   1   0  -10.00   10.50
  10  -2   0   -0.50    5.70
  10  -2   0    1.60    7.30
  10  -2   0   -2.10    4.10
 -10   2   0   -4.00    4.90
   9  -2   0   35.40   11.70
   9  -2   0   42.90    6.80
   9  -2   0   27.40    8.00
  -9   2   0   38.80    6.10
  -9   2   0   25.30    6.80
   8  -2   0    0.50    3.90
   8  -2   0   -1.90    3.60
  -8   2   0    0.20    4.30
  -8   2   0    0.40    3.60
   7  -2   0    5.70    4.20
   7  -2   0    5.30    4.10
  -7   2   0    9.30    4.40
  -7   2   0    1.60    3.00
   6  -2   0  319.87   17.00
   6  -2   0  301.07   14.90
  -6   2   0  293.77   12.80
  -6   2   0  274.47   16.00
   5  -2   0   33.10    5.90
   5  -2   0   37.20    5.20
  -5   2   0   24.50    4.90
  -5   2   0   33.60    3.90
   4  -2   0    5.10    3.00
   4  -2   0    4.50    3.00
  -4   2   0    5.00    2.10
  -4   2   0    4.90    3.00
   3  -2   0  842.82   30.00
   3  -2   0  850.31   28.90
  -3   2   0  824.32   27.10
  -3   2   0  855.01   30.00
   2  -2   0   90.09    6.10
   2  -2   0   88.29    5.70
  -2   2   0  101.19    5.80
  -2   2   0   79.49    4.00
   1  -2   0  274.47    9.00
   1  -2   0  287.07   10.40
  -1   2   0  265.27   10.20
   0  -2   0 2638.04   79.29
   0  -2   0 2595.34   80.79
   0   2   0 2620.84   80.79
   0   2   0 2543.15   79.19
  -1  -2   0  846.12   27.90
  -1  -2   0  858.91   28.20
  -1  -2   0  819.52   26.30
   1   2   0  796.92   27.70
   1   2   0  849.81   28.10
  -2  -2   0  465.05   17.40
  -2  -2   0  482.85   16.20
  -2  -2   0  442.06   18.10
   2   2   0  435.76   17.20
   2   2   0  443.06   18.10
   2   2   0  473.85   16.20
  -3  -2   0   98.89    7.00
  -3  -2   0  109.59    6.40
  -3  -2   0   92.59    8.20
   3   2   0  102.59    6.40
   3   2   0   99.69    8.40
   3   2   0  103.89    7.10
  -4  -2   0  141.29    8.90
  -4  -2   0  153.38    9.70
   4   2   0  153.48   11.90
   4   2   0  164.48    9.30
   4   2   0  152.08    9.70
  -5  -2   0   87.99    7.20
  -5  -2   0   64.09    7.20
   5   2   0   62.79    8.80
   5   2   0   53.99    6.40
   5   2   0   47.40    6.30
  -6  -2   0   79.09    8.40
  -6  -2   0   70.89    7.40
   6   2   0   74.19    8.60
   6   2   0   52.79    8.70
   6   2   0   83.79    8.30
  -7  -2   0  219.08   13.80
  -7  -2   0  217.48   14.00
   7   2   0  200.08   13.40
   7   2   0  194.18   17.40
   7   2   0  205.98   13.90
  -8  -2   0    7.50    4.50
  -8  -2   0    1.70    3.50
  -8  -2   0   11.00    5.30
   8   2   0    9.60    5.10
   8   2   0   11.90    5.10
   8   2   0    6.50    6.50
  -9  -2   0   28.50    7.60
  -9  -2   0   24.80    6.00
  -9  -2   0   31.70    6.80
   9   2   0   19.70    9.60
   9   2   0   19.80    6.30
   9   2   0   10.40    5.40
 -10  -2   0  162.78   13.00
 -10  -2   0  150.08   15.00
 -10  -2   0  148.09   14.00
  10   2   0  181.18   15.80
  10   2   0  182.08   22.80
  10   2   0  177.18   14.10
 -11  -2   0   10.50    6.20
 -11  -2   0   16.30    5.60
 -11  -2   0   15.90    8.40
  11   2   0   14.50    7.60
  11   2   0   16.10    9.90
  11   2   0   17.70    6.50
   9  -3   0   42.60    9.50
   9  -3   0   25.60    5.80
   8  -3   0    0.50    4.90
   8  -3   0   -1.10    3.90
  -8   3   0   11.60    4.50
  -8   3   0    3.10    4.10
   7  -3   0   17.10    5.00
   7  -3   0   18.30    5.60
  -7   3   0    8.10    4.00
  -7   3   0   17.50    5.70
   6  -3   0    6.30    4.40
   6  -3   0    1.70    3.60
  -6   3   0    1.30    3.40
  -6   3   0    6.00    3.40
   5  -3   0  166.68   11.40
   5  -3   0  162.18   10.10
  -5   3   0  174.28   11.20
  -5   3   0  150.28    7.70
   4  -3   0   75.79    7.00
   4  -3   0   68.09    6.70
  -4   3   0   66.19    4.90
  -4   3   0   66.39    6.60
   3  -3   0    5.50    3.30
   3  -3   0    2.70    3.60
  -3   3   0    1.80    2.40
  -3   3   0    3.10    1.40
   2  -3   0 1869.11   58.59
   2  -3   0 1864.11   55.69
  -2   3   0 1714.83   58.19
   1  -3   0 1525.05   46.70
   1  -3   0 1538.35   48.00
  -1   3   0 1468.05   47.80
   0  -3   0  224.78   10.50
   0  -3   0  243.58    8.50
  -1  -3   0   10.70    2.80
  -1  -3   0   24.50    4.20
   1   3   0   16.00    3.30
  -2  -3   0  242.88    9.90
  -2  -3   0  262.77   12.60
  -2  -3   0  268.47   12.10
   2   3   0  275.07   12.10
  -3  -3   0  756.62   28.20
  -3  -3   0  717.53   24.80
  -3  -3   0  735.43   26.70
   3   3   0  647.94   24.50
   3   3   0  684.73   27.60
  -4  -3   0  848.12   31.60
  -4  -3   0  865.31   34.00
  -4  -3   0  839.92   30.10
   4   3   0  804.52   31.30
   4   3   0  813.02   33.60
   4   3   0  881.71   30.40
  -5  -3   0  306.07   14.50
  -5  -3   0  306.37   15.60
   5   3   0  301.37   17.90
   5   3   0  282.87   14.40
   5   3   0  294.17   15.30
  -6  -3   0  212.08   12.60
  -6  -3   0  220.28   13.60
   6   3   0  208.28   13.30
   6   3   0  221.28   13.10
   6   3   0  238.18   16.80
  -7  -3   0   -0.10    4.20
  -7  -3   0    2.30    3.60
   7   3   0    1.50    3.80
   7   3   0   -0.60    4.10
   7   3   0   -2.00    5.20
  -8  -3   0  105.29   11.40
  -8  -3   0   99.19   11.10
   8   3   0  108.09   10.70
   8   3   0   75.09   11.40
   8   3   0  125.69   11.60
  -9  -3   0    4.00    5.40
  -9  -3   0    0.00    4.40
  -9  -3   0   -6.80    3.10
   9   3   0   -1.50    3.70
   9   3   0   13.10    8.00
   9   3   0    5.10    4.80
 -10  -3   0   38.60    8.30
 -10  -3   0   41.20    7.80
 -10  -3   0   21.10    7.40
  10   3   0   21.70    6.80
  10   3   0   33.20   11.10
  10   3   0   44.10    9.00
 -11  -3   0   68.19   10.50
 -11  -3   0   64.19   11.10
 -11  -3   0   62.09   10.60
  11   3   0   84.09   15.90
  11   3   0   73.69   11.40
  11   3   0   74.89   11.00
   9  -4   0   16.40    5.30
   9  -4   0    8.10    6.30
  -9   4   0   16.00    6.10
   8  -4   0   -2.40    4.00
   8  -4   0   -2.30    3.60
  -8   4   0    3.70    4.80
   7  -4   0    8.40    4.50
   7  -4   0    7.90    4.80
  -7   4   0    8.10    4.60
   6  -4   0   44.70    7.80
   6  -4   0   36.60    6.10
  -6   4   0   39.20    6.80
   5  -4   0   62.69    8.20
   5  -4   0   55.09    7.00
  -5   4   0   49.40    6.80
   4  -4   0   48.20    6.70
   4  -4   0   41.20    6.00
  -4   4   0   39.10    5.80
   3  -4   0  375.96   16.60
  -3   4   0  391.06   16.50
   2  -4   0   13.00    2.90
   2  -4   0   20.20    2.20
  -2   4   0   27.70    3.90
   1  -4   0  219.88    9.20
   1  -4   0  218.88    8.20
  -1   4   0  196.38    8.80
   0  -4   0  323.57   11.40
   0  -4   0  315.57   14.10
  -1  -4   0 2654.43   85.69
  -1  -4   0 2705.93   85.99
  -2  -4   0 1230.48   40.80
  -2  -4   0 1292.37   44.70
  -2  -4   0 1336.57   44.40
   2   4   0 1282.27   44.30
  -3  -4   0    2.20    2.20
  -3  -4   0    0.40    3.80
  -3  -4   0   -2.80    3.10
   3   4   0   -2.90    2.50
   3   4   0   -2.90    3.20
  -4  -4   0 1124.59   43.60
  -4  -4   0 1191.88   42.00
  -4  -4   0 1158.18   39.50
   4   4   0 1153.78   39.60
   4   4   0 1147.29   41.80
   4   4   0 1143.99   43.30
  -5  -4   0  235.48   15.60
  -5  -4   0  236.08   13.90
  -5  -4   0  213.58   11.60
   5   4   0  208.58   11.80
   5   4   0  217.58   15.30
   5   4   0  209.98   13.20
  -6  -4   0  189.48   11.50
  -6  -4   0  177.88   12.70
   6   4   0  194.08   11.90
   6   4   0  191.88   15.50
   6   4   0  169.98   12.50
  -7  -4   0   24.00    6.40
  -7  -4   0   12.70    4.30
   7   4   0   12.30    5.60
   7   4   0   21.10    5.30
   7   4   0   22.00    7.90
  -8  -4   0   50.39    8.40
  -8  -4   0   31.20    6.50
   8   4   0   56.59   11.30
   8   4   0   40.80    7.50
   8   4   0   51.99    8.10
  -9  -4   0    6.80    5.30
  -9  -4   0   10.80    5.40
   9   4   0   12.00    5.70
   9   4   0   -2.30    3.70
   9   4   0    9.60    7.50
 -10  -4   0   -6.70    3.40
 -10  -4   0   -7.40    4.50
 -10  -4   0   -1.40    4.30
  10   4   0    9.60    8.10
  10   4   0   -1.00    4.40
  10   4   0    3.00    4.80
 -11  -4   0   20.60    7.40
 -11  -4   0   27.00    8.00
 -11  -4   0   17.90    7.80
  11   4   0   19.60    6.90
  11   4   0   18.70   11.00
  11   4   0   26.70    7.90
   9  -5   0   24.10    5.70
   9  -5   0   28.60    9.00
  -9   5   0   29.50    7.80
   8  -5   0   80.69    8.50
   8  -5   0   61.19    9.70
  -8   5   0   73.29   10.60
   7  -5   0   66.09    9.80
   7  -5   0   77.69    8.90
  -7   5   0   65.09    9.40
   6  -5   0    4.30    4.20
   6  -5   0    2.80    3.90
  -6   5   0   -0.40    3.30
   5  -5   0   79.79    9.00
   5  -5   0   82.79    8.80
  -5   5   0   87.49    8.80
   4  -5   0   94.59    8.30
   4  -5   0   93.89    9.50
  -4   5   0   94.69    8.00
   3  -5   0  227.18   11.80
  -3   5   0  210.98   11.20
   2  -5   0   23.90    2.90
   2  -5   0   21.10    3.60
  -2   5   0   24.90    4.00
   1  -5   0   22.50    3.10
   1  -5   0   25.40    5.00
   1  -5   0   24.80    3.00
  -1   5   0   28.90    3.40
   0  -5   0   48.20    3.60
   0  -5   0   42.90    5.70
  -1  -5   0  217.38   12.20
   1   5   0  204.68   11.40
  -2  -5   0 1364.36   47.50
  -2  -5   0 1346.37   43.10
  -2  -5   0 1375.36   48.00
   2   5   0 1336.37   47.10
  -3  -5   0  216.08    9.60
  -3  -5   0  229.78   13.00
  -3  -5   0  211.58   13.40
   3   5   0  199.68   13.00
  -4  -5   0  703.93   29.50
  -4  -5   0  681.93   24.80
  -4  -5   0  646.24   27.70
   4   5   0  668.63   28.90
   4   5   0  660.23   27.80
  -5  -5   0  815.82   30.10
  -5  -5   0  844.12   35.50
  -5  -5   0  807.32   32.80
   5   5   0  804.42   32.70
   5   5   0  792.62   30.10
   5   5   0  812.92   34.80
  -6  -5   0  115.09   11.10
  -6  -5   0  141.59    9.70
  -6  -5   0  136.19   13.60
   6   5   0  133.19   11.30
   6   5   0  133.29   13.10
   6   5   0  131.09    9.80
  -7  -5   0  139.09   10.80
  -7  -5   0  137.69   12.50
   7   5   0  122.49   11.80
   7   5   0  133.99   11.10
   7   5   0  155.08   15.50
  -8  -5   0   28.50    7.30
  -8  -5   0   22.90    5.50
   8   5   0   19.20    7.90
   8   5   0   20.60    6.70
   8   5   0   19.50    6.00
  -9  -5   0   13.80    6.30
  -9  -5   0   20.30    5.80
   9   5   0   13.90    6.40
   9   5   0   14.60    5.70
   9   5   0   24.20    9.40
 -10  -5   0  149.29   13.50
 -10  -5   0  154.38   14.70
  10   5   0  144.79   14.20
  10   5   0  129.99   19.00
  10   5   0  155.88   14.40
 -11  -5   0   98.09   13.50
 -11  -5   0  116.99   14.30
 -11  -5   0  123.69   14.90
  11   5   0   80.59   12.00
  11   5   0  109.09   18.20
  11   5   0  112.09   14.90
   8  -6   0   -2.50    4.50
   8  -6   0   -5.10    3.50
  -8   6   0    5.50    5.20
   7  -6   0    9.80    5.00
   7  -6   0   12.00    4.90
  -7   6   0   11.70    5.40
   6  -6   0   17.20    5.40
   6  -6   0   11.00    5.20
  -6   6   0    8.20    4.70
   5  -6   0   28.80    6.00
   5  -6   0   36.50    7.20
  -5   6   0   40.00    6.40
   4  -6   0   43.10    6.20
   4  -6   0   52.39    8.10
  -4   6   0   46.70    6.60
   3  -6   0  200.58   11.40
  -3   6   0  200.68   11.00
   2  -6   0   12.40    2.60
   2  -6   0   16.20    3.40
  -2   6   0   21.40    3.50
   1  -6   0   44.60    7.10
   1  -6   0   51.79    4.30
   1  -6   0   42.50    4.20
  -1   6   0   44.90    4.20
   0  -6   0  506.05   17.50
   0  -6   0  484.35   21.70
  -1  -6   0   72.79    8.00
  -1  -6   0   60.59    3.80
  -1  -6   0   72.99    7.70
   1   6   0   57.99    6.80
  -2  -6   0   81.39    8.40
  -2  -6   0   73.39    8.50
   2   6   0   80.69    8.20
  -3  -6   0   61.29    9.30
  -3  -6   0   62.19    7.80
  -3  -6   0   53.79    4.50
   3   6   0   59.49    8.10
  -4  -6   0   34.10    5.50
  -4  -6   0   33.50    6.40
  -4  -6   0   26.60    3.90
   4   6   0   36.90    7.40
  -5  -6   0   13.10    6.10
  -5  -6   0   22.80    6.10
  -5  -6   0   18.30    3.70
   5   6   0   19.90    5.10
   5   6   0   20.30    5.70
  -6  -6   0  186.28   11.40
  -6  -6   0  199.78   14.40
  -6  -6   0  184.78   15.80
   6   6   0  207.18   14.50
   6   6   0  197.48   15.80
  -7  -6   0   57.19   11.40
  -7  -6   0   48.00    7.20
  -7  -6   0   36.60    7.70
   7   6   0   53.69    9.60
   7   6   0   32.80    9.00
   7   6   0   61.79    8.20
  -8  -6   0  251.67   15.50
  -8  -6   0  245.08   17.70
   8   6   0  249.97   20.50
   8   6   0  245.18   15.90
   8   6   0  267.77   17.80
  -9  -6   0   15.70    6.90
  -9  -6   0   27.70    6.20
   9   6   0   16.50    5.80
   9   6   0   13.20    8.10
   9   6   0   13.10    5.90
 -10  -6   0   13.40    6.90
 -10  -6   0   11.90    5.40
  10   6   0   10.00    5.50
  10   6   0   21.20    9.70
  10   6   0    6.70    5.30
 -11  -6   0   43.50   10.60
 -11  -6   0   22.40    8.60
 -11  -6   0   28.80    7.80
  11   6   0   43.60    9.30
  11   6   0   36.20   12.40
   7  -7   0    9.40    5.10
   7  -7   0   12.60    5.00
  -7   7   0    5.20    4.70
   6  -7   0   16.70    6.00
   6  -7   0   16.50    5.50
  -6   7   0   16.90    5.50
   5  -7   0  230.28   15.20
   5  -7   0  221.48   14.80
  -5   7   0  245.28   14.40
   4  -7   0   23.70    7.70
   4  -7   0   25.60    5.50
  -4   7   0   24.90    5.00
   3  -7   0   35.00    5.40
  -3   7   0   42.30    5.60
   2  -7   0   32.30    6.30
   2  -7   0   25.70    4.20
   2  -7   0   25.40    3.30
  -2   7   0   24.60    3.90
   1  -7   0  208.58    9.90
   1  -7   0  207.28   13.80
   1  -7   0  212.18    9.60
   0  -7   0   54.89    4.20
   0  -7   0   56.39    7.70
  -1  -7   0  933.11   35.20
  -1  -7   0  904.31   35.40
  -1  -7   0  887.61   29.10
   1   7   0  864.21   34.10
  -2  -7   0  550.14   24.80
  -2  -7   0  572.74   25.80
   2   7   0  566.54   24.40
  -3  -7   0   33.10    6.60
  -3  -7   0   25.60    5.90
  -3  -7   0   30.40    3.50
   3   7   0   28.50    6.10
  -4  -7   0  262.97   17.20
  -4  -7   0  281.67   12.20
  -4  -7   0  249.18   16.10
   4   7   0  302.97   17.30
  -5  -7   0   20.00    6.20
  -5  -7   0   23.10    6.70
  -5  -7   0   19.30    3.90
   5   7   0   22.10    6.70
  -6  -7   0  116.69    8.80
  -6  -7   0  117.19   11.80
  -6  -7   0  110.49   12.90
   6   7   0  122.79   13.00
  -7  -7   0  619.54   25.80
  -7  -7   0  645.54   33.00
  -7  -7   0  610.34   30.00
   7   7   0  575.14   31.50
   7   7   0  581.64   29.20
  -8  -7   0   10.00    4.70
  -8  -7   0   16.40    6.90
   8   7   0    5.90    5.70
   8   7   0    8.60    6.10
  -9  -7   0   -2.00    3.70
  -9  -7   0    2.70    5.20
   9   7   0    3.20    5.20
   9   7   0   -1.70    5.10
 -10  -7   0    5.40    4.60
 -10  -7   0    9.70    5.90
  10   7   0   14.60    8.40
 -11  -7   0   19.20    8.20
 -11  -7   0    3.20    4.60
  11   7   0    6.70    7.50
   7  -8   0    8.40    5.90
   7  -8   0    4.00    4.50
  -7   8   0   10.70    5.70
   6  -8   0   86.99   10.30
   6  -8   0   62.79    9.30
  -6   8   0   94.69    9.90
   5  -8   0  106.09   11.60
   5  -8   0  105.99   10.50
  -5   8   0  108.99   10.00
   4  -8   0    8.10    4.20
  -4   8   0   11.10    4.00
   3  -8   0   37.70    8.20
   3  -8   0   28.00    5.20
  -3   8   0   35.50    5.10
   2  -8   0   22.50    4.20
   2  -8   0   16.60    6.00
   2  -8   0   21.90    3.50
  -2   8   0   16.50    3.60
   1  -8   0   12.10    2.90
   1  -8   0   10.20    3.00
   1  -8   0   24.90    6.60
   0  -8   0   63.49    4.80
   0  -8   0   72.89   10.00
  -1  -8   0   45.30    3.50
  -1  -8   0   31.40    6.70
  -1  -8   0   42.50    7.40
  -2  -8   0   37.40    6.50
  -2  -8   0   32.10    6.40
  -2  -8   0   41.70    3.30
   2   8   0   42.70    7.30
  -3  -8   0   30.20    6.40
  -3  -8   0   17.60    5.30
  -3  -8   0   25.20    3.30
   3   8   0   22.60    5.20
  -4  -8   0   21.50    6.30
  -4  -8   0   18.30    6.10
  -4  -8   0   29.90    3.90
   4   8   0   20.80    5.30
  -5  -8   0   11.20    3.30
  -5  -8   0    4.90    5.30
  -5  -8   0   12.80    6.60
   5   8   0   16.00    6.20
  -6  -8   0  299.77   19.70
  -6  -8   0  304.07   15.00
  -6  -8   0  321.57   21.50
   6   8   0  309.37   20.80
  -7  -8   0  203.58   12.70
  -7  -8   0  210.38   18.50
  -7  -8   0  235.18   17.30
   7   8   0  214.28   18.10
  -8  -8   0  128.79   13.80
  -8  -8   0  130.29   17.90
  -8  -8   0  116.29   10.50
   8   8   0  118.59   17.30
  -9  -8   0    1.40    5.10
  -9  -8   0   -0.60    3.60
   9   8   0    1.70    6.40
 -10  -8   0   70.49   10.00
 -10  -8   0   72.29   12.80
  10   8   0   52.69   13.40
   6  -9   0   25.90    6.40
   6  -9   0   30.40    7.50
  -6   9   0   43.10    7.50
   5  -9   0  286.27   17.20
   5  -9   0  291.67   18.50
  -5   9   0  282.17   16.30
   4  -9   0  148.29   11.40
   4  -9   0  152.08   15.40
  -4   9   0  144.59   10.60
   3  -9   0   17.60    6.70
   3  -9   0   16.40    4.30
  -3   9   0   17.70    4.20
   2  -9   0   98.29    7.60
   2  -9   0   83.59    6.40
   2  -9   0  105.09   13.70
   1  -9   0   99.89    7.00
   1  -9   0   98.59    7.20
   1  -9   0   96.59   11.20
   0  -9   0  119.09    6.70
   0  -9   0  108.19   11.70
  -1  -9   0  359.66   20.50
  -1  -9   0  337.97   13.00
  -1  -9   0  353.26   19.60
  -2  -9   0    1.70    4.40
  -2  -9   0   -6.40    3.30
  -2  -9   0    0.10    1.40
   2   9   0    4.20    4.30
  -3  -9   0  278.07   11.30
  -3  -9   0  278.67   17.90
  -3  -9   0  256.47   18.00
   3   9   0  294.87   17.40
  -4  -9   0   14.10    6.60
  -4  -9   0   18.00    3.30
  -4  -9   0   27.90    6.90
   4   9   0   30.20    7.50
  -5  -9   0    2.50    2.60
  -5  -9   0    0.90    5.30
  -5  -9   0   -1.80    4.50
   5   9   0   -0.70    4.00
  -6  -9   0   15.40    6.20
  -6  -9   0   11.30    6.80
  -6  -9   0   15.00    3.80
   6   9   0   14.50    6.90
  -7  -9   0  151.28   16.40
  -7  -9   0  157.28   10.60
  -7  -9   0  147.29   14.80
   7   9   0  137.19   15.20
  -8  -9   0  121.79   16.80
  -8  -9   0  137.49   10.90
  -8  -9   0  150.18   17.60
   8   9   0  140.69   15.90
  -9  -9   0   14.20    4.70
  -9  -9   0   -0.20    5.90
  -9  -9   0   10.10    6.40
   9   9   0   -6.70    6.20
 -10  -9   0   -6.60    3.40
 -10  -9   0   -0.60    5.60
  10   9   0    7.40    8.70
   5 -10   0   12.90    5.60
   5 -10   0   16.30    7.90
   5 -10   0   14.60    8.10
  -5  10   0   29.00    6.10
   4 -10   0   49.20    7.30
   4 -10   0   37.60   10.20
  -4  10   0   50.39    6.90
   3 -10   0   23.70    5.10
   3 -10   0   15.60    7.40
   2 -10   0  200.68    9.80
   2 -10   0  173.58   10.80
   2 -10   0  184.78   16.10
   1 -10   0   -3.00    4.80
   1 -10   0    2.00    2.30
   1 -10   0    5.70    3.20
   0 -10   0   13.20    4.00
   0 -10   0    6.50    2.40
   0 -10   0    0.50    4.90
   0 -10   0   10.00    5.50
  -1 -10   0  207.08   15.60
  -1 -10   0  223.48    9.30
  -1 -10   0  222.48   16.90
  -2 -10   0  764.62   34.30
  -2 -10   0  721.13   34.60
  -2 -10   0  760.02   25.00
   2  10   0  759.32   33.20
  -3 -10   0  173.78    8.00
  -3 -10   0  189.68   15.40
  -3 -10   0  175.48    7.70
  -3 -10   0  169.78   15.30
   3  10   0  172.78   14.00
  -4 -10   0    9.80    5.40
  -4 -10   0   10.70    2.80
  -4 -10   0   11.30    6.20
   4  10   0    7.80    5.50
  -5 -10   0   -3.90    4.20
  -5 -10   0   -1.90    2.20
  -5 -10   0    0.40    4.60
   5  10   0   -2.20    4.30
  -6 -10   0   -2.90    5.30
  -6 -10   0   -0.10    4.20
  -6 -10   0   -1.30    2.60
   6  10   0    3.20    5.40
  -7 -10   0   70.79   12.60
  -7 -10   0   81.49   14.30
  -7 -10   0   58.49    7.10
   7  10   0   62.69   11.40
  -8 -10   0  311.37   24.60
  -8 -10   0  296.17   22.50
  -8 -10   0  319.67   16.90
   8  10   0  345.57   24.80
  -9 -10   0    0.80    5.90
  -9 -10   0    1.50    3.60
  -9 -10   0    7.30    6.20
   9  10   0   -4.50    6.60
 -10 -10   0   12.60    7.70
 -10 -10   0   -2.40    4.00
  10  10   0    1.10    7.20
   4 -11   0   39.70    6.70
   4 -11   0   41.80   10.80
   3 -11   0   22.60    5.10
   3 -11   0   34.90    8.90
   2 -11   0   18.80    4.40
   2 -11   0   10.10    7.00
   2 -11   0   14.80    4.10
   1 -11   0   12.10    3.30
   1 -11   0    8.40    5.20
   1 -11   0   21.70    8.40
   1 -11   0    8.60    3.90
   0 -11   0   20.00    7.60
   0 -11   0   32.70    3.90
   0 -11   0   51.79    8.80
   0 -11   0   31.60    5.50
  -1 -11   0    6.40    5.30
  -1 -11   0    2.50    1.70
  -1 -11   0    1.30    5.10
  -2 -11   0   79.69   12.90
  -2 -11   0   80.49    4.50
  -2 -11   0   82.59    4.70
  -2 -11   0   62.09    9.60
  -3 -11   0  303.97   11.50
  -3 -11   0  309.87   11.30
  -3 -11   0  286.37   20.30
  -3 -11   0  280.97   20.80
   3  11   0  309.17   19.60
  -4 -11   0   -0.30    1.80
  -4 -11   0   -3.60    4.70
  -4 -11   0   -3.90    3.60
   4  11   0    5.70    5.20
  -5 -11   0   83.29   13.90
  -5 -11   0   82.89   12.70
  -5 -11   0   79.59    6.20
   5  11   0  104.19   14.20
  -6 -11   0   14.40    7.90
  -6 -11   0   33.70    9.70
  -6 -11   0   29.20    4.60
   6  11   0   16.00    7.90
  -7 -11   0   90.29    8.00
  -7 -11   0   76.49   13.20
  -7 -11   0  100.39   15.20
   7  11   0   89.69   12.60
  -8 -11   0    8.00    3.90
  -8 -11   0    9.20    7.90
  -8 -11   0   -1.30    4.40
   8  11   0   -5.60    4.90
  -9 -11   0   90.39   16.90
  -9 -11   0  101.09    9.60
  -9 -11   0   85.99   13.60
   9  11   0   79.49   15.20
   3 -12   0   85.59   13.60
   3 -12   0  133.89   10.20
   3 -12   0  126.29   13.00
   2 -12   0    5.40    3.10
   2 -12   0    7.40    5.50
   2 -12   0   -5.00    5.10
   2 -12   0    2.60    4.00
   2 -12   0    5.70    2.10
   1 -12   0    1.30    2.30
   1 -12   0   -0.30    4.40
   1 -12   0   -6.10    4.50
   1 -12   0    5.80    4.00
   0 -12   0    3.80    2.30
   0 -12   0    6.10    6.40
   0 -12   0    9.30    4.10
   0 -12   0    9.80    6.00
  -1 -12   0   -0.50    1.30
  -1 -12   0    4.70    3.80
  -1 -12   0    3.40    5.40
  -1 -12   0   -5.00    4.80
  -2 -12   0    6.80    5.50
  -2 -12   0    1.60    6.00
  -3 -12   0  235.68   19.60
  -3 -12   0  228.88   18.50
   3  12   0  241.68   17.70
  -4 -12   0   64.79   11.90
  -4 -12   0   58.79    4.10
  -4 -12   0   60.29    3.90
  -4 -12   0   75.39   12.70
   4  12   0   45.60    9.00
  -5 -12   0   -3.80    5.10
  -5 -12   0    5.40    7.20
  -5 -12   0    0.60    1.90
   5  12   0   -4.30    4.70
  -6 -12   0    7.10    5.50
  -6 -12   0    7.50    2.90
  -6 -12   0   10.20    7.10
   6  12   0    8.50    6.40
  -7 -12   0   17.60    8.70
  -7 -12   0    3.80    2.80
  -7 -12   0   11.10    7.80
   7  12   0   14.20    8.40
  -8 -12   0    1.30    6.00
  -8 -12   0    8.70    7.40
  -8 -12   0    1.60    3.00
   8  12   0   -4.80    4.50
  -9 -12   0   26.90   10.90
  -9 -12   0   22.60    5.50
  -9 -12   0   18.60    8.10
   9  12   0   17.20    8.60
   2 -13   0    4.80    5.90
   2 -13   0    1.10    2.50
   2 -13   0    5.10    5.20
   1 -13   0   46.40    6.20
   1 -13   0   30.60   10.00
   1 -13   0   55.09   10.70
   1 -13   0   47.90    5.10
   0 -13   0   35.30    9.50
   0 -13   0   13.80    6.40
   0 -13   0   28.60    5.70
   0 -13   0   30.70    3.40
  -1 -13   0   36.40    9.40
  -1 -13   0   45.00    7.10
  -1 -13   0   46.00    9.30
  -2 -13   0   13.80    6.80
  -2 -13   0    9.60    7.70
  -3 -13   0   66.79   11.90
  -3 -13   0   93.59   12.60
  -4 -13   0   -1.20    6.10
  -4 -13   0    5.10    6.30
   4  13   0    1.60    5.30
  -5 -13   0   -1.40    1.50
  -5 -13   0   -7.00    4.50
  -5 -13   0    0.40    1.50
  -5 -13   0   -0.60    5.80
   5  13   0   -6.20    4.50
  -6 -13   0   23.40    9.00
  -6 -13   0   22.40    3.50
  -6 -13   0    1.10    6.90
   6  13   0   15.50    8.30
  -7 -13   0   88.89    7.00
  -7 -13   0   52.29   11.00
  -7 -13   0   76.39   14.30
   7  13   0  104.09   15.90
  -8 -13   0   30.60    9.10
  -8 -13   0   -0.80    7.80
  -8 -13   0    0.10    3.10
   8  13   0   -1.30    5.30
   0 -14   0   28.10    5.30
   0 -14   0   29.20   10.10
   0 -14   0   15.20    7.40
  -1 -14   0   41.20    9.90
  -1 -14   0   22.40    9.10
  -1 -14   0   36.60    6.60
  -2 -14   0    2.80    5.60
  -2 -14   0    0.30    5.40
  -2 -14   0    2.50    4.20
  -3 -14   0   49.20   12.10
  -3 -14   0   36.70    9.50
  -4 -14   0  114.99   16.10
  -4 -14   0  132.29   17.80
   4  14   0  100.39   13.70
  -5 -14   0    8.70    7.20
  -5 -14   0   11.80    8.30
   5  14   0    7.10    6.40
  -6 -14   0   35.90   10.70
  -6 -14   0   52.99   12.70
  -6 -14   0   53.29    3.90
  -6 -14   0   48.10    3.70
   6  14   0   51.29   10.30
   6  14  -1   10.90    6.70
  -6 -14   1   -0.20    6.40
  -6 -14   1    1.80    6.40
   5  14  -1    0.80    5.20
  -5 -14   1    0.10    6.50
  -5 -14   1   -5.40    5.90
   4  14  -1   11.80    6.70
  -4 -14   1   -1.90    5.70
  -4 -14   1   -5.40    6.90
  -3 -14   1   59.59   12.10
  -3 -14   1   51.89   11.20
  -2 -14   1   45.70   10.80
  -2 -14   1   55.99   11.90
  -1 -14   1   15.20    7.30
  -1 -14   1   23.80    5.90
  -1 -14   1   27.80    8.90
   7  13  -1   23.50   10.10
  -7 -13   1    9.40    7.80
  -7 -13   1   13.00    3.30
  -7 -13   1   13.50    8.30
   6  13  -1   14.10    7.20
  -6 -13   1   19.20    8.50
  -6 -13   1    0.70    6.70
   5  13  -1    6.60    5.40
  -5 -13   1    9.40    7.10
  -5 -13   1    1.30    6.10
   4  13  -1   36.90    9.10
  -4 -13   1   38.50   10.70
  -4 -13   1   43.20    9.70
  -3 -13   1  118.39   17.60
  -3 -13   1  114.49   15.70
  -2 -13   1   12.50    6.90
  -2 -13   1   16.90    9.00
  -1 -13   1   77.29    8.80
  -1 -13   1   86.49   13.70
  -1 -13   1   84.69   15.10
   0 -13   1    0.50    3.60
   0 -13   1   -5.70    4.60
   0 -13   1   -0.30    6.10
   1 -13   1   38.10   10.80
   1 -13   1   13.50    7.20
   1 -13   1   25.90    4.30
   1 -13   1   21.50    3.20
   1 -13   1   30.20    5.20
   8  12  -1    9.90    7.70
  -8 -12   1   22.70    4.90
  -8 -12   1   23.50    8.30
  -8 -12   1   19.40    9.90
   7  12  -1   36.10   10.40
  -7 -12   1   27.50   11.00
  -7 -12   1   36.90   10.60
  -7 -12   1   25.30    4.40
   6  12  -1   26.20    9.70
  -6 -12   1    5.40    6.30
  -6 -12   1   14.60    3.10
  -6 -12   1   26.70    7.90
   5  12  -1    1.60    5.30
  -5 -12   1   -7.80    4.00
  -5 -12   1    2.90    1.80
  -5 -12   1   -3.90    4.90
   4  12  -1  164.68   15.40
  -4 -12   1  150.88   16.10
  -4 -12   1  167.28   17.30
   3  12  -1    9.10    6.00
  -3 -12   1   -5.20    4.50
  -3 -12   1   -5.40    5.20
  -2 -12   1   72.09   12.90
  -2 -12   1  103.19   13.80
  -1 -12   1   62.39   11.00
  -1 -12   1   69.29   11.00
   0 -12   1   17.40    2.40
   0 -12   1   32.70    5.60
   0 -12   1   24.30    8.00
   0 -12   1   26.10    7.50
   1 -12   1    5.50    7.00
   1 -12   1   -0.20    2.10
   1 -12   1    8.30    6.30
   1 -12   1    3.00    2.50
   1 -12   1    2.00    3.30
   2 -12   1   43.40   11.00
   2 -12   1   36.30    4.40
   2 -12   1   40.30    5.30
   3 -12   1    7.90    7.30
   3 -12   1    0.30    3.10
   9  11  -1   -8.90    6.90
  -9 -11   1   -1.30    5.10
  -9 -11   1   -2.70    5.80
  -9 -11   1    2.30    3.60
   8  11  -1   98.89   16.00
  -8 -11   1   88.29    8.70
  -8 -11   1   87.29   15.80
  -8 -11   1   98.29   14.20
   7  11  -1  176.68   17.70
  -7 -11   1  235.88   19.40
  -7 -11   1  190.28   11.40
  -7 -11   1  242.48   20.80
   6  11  -1  125.99   14.70
  -6 -11   1  127.69   14.00
  -6 -11   1  119.49    7.90
  -6 -11   1  109.39   16.10
   5  11  -1    9.70    6.10
  -5 -11   1    5.60    2.30
  -5 -11   1   13.30    6.80
  -5 -11   1    9.50    5.70
   4  11  -1    5.20    5.50
  -4 -11   1    1.50    1.40
  -4 -11   1    0.20    1.40
  -4 -11   1    4.80    6.40
  -4 -11   1   -0.60    5.20
   3  11  -1   48.90    9.60
  -3 -11   1   36.30    8.60
  -3 -11   1   45.00   10.60
  -2 -11   1   13.90    5.90
  -2 -11   1    4.30    6.20
  -1 -11   1  158.58   14.70
  -1 -11   1  152.88   15.50
   0 -11   1   40.60    9.90
   0 -11   1   50.09    6.40
   0 -11   1   46.40    4.00
   0 -11   1   36.20    8.10
   1 -11   1   44.50    9.10
   1 -11   1   42.30    4.80
   1 -11   1   48.10    5.60
   2 -11   1   32.20    4.40
   2 -11   1   28.20    8.30
   2 -11   1   31.40    4.90
   2 -11   1   37.00    3.70
   3 -11   1    8.80    6.30
   3 -11   1    3.00    3.10
   4 -11   1   60.99   13.10
   4 -11   1   37.40    6.40
  10  10  -1   -8.40    6.70
 -10 -10   1   -4.40    5.20
 -10 -10   1   -1.60    4.00
   9  10  -1    9.70    8.10
  -9 -10   1   18.60    5.00
  -9 -10   1   19.40    7.70
  -9 -10   1   11.50    8.70
   8  10  -1   35.00   10.30
  -8 -10   1   27.60    5.60
  -8 -10   1   16.80    7.20
  -8 -10   1   17.30    8.20
   7  10  -1   27.50    8.60
  -7 -10   1   38.70   10.00
  -7 -10   1   42.40    6.00
  -7 -10   1   38.10    8.70
   6  10  -1  131.89   14.50
  -6 -10   1  168.88   15.80
  -6 -10   1  146.09    9.10
  -6 -10   1  142.69   16.30
   5  10  -1  118.89   13.30
  -5 -10   1  122.39   14.40
  -5 -10   1  126.59   13.80
  -5 -10   1  105.99    7.00
   4  10  -1    1.70    4.80
  -4 -10   1   -3.30    4.90
  -4 -10   1   -1.40    4.40
  -4 -10   1    3.70    1.90
   3  10  -1   81.19   11.90
  -3 -10   1   75.99    3.90
  -3 -10   1   78.19    4.00
  -3 -10   1   85.99   13.40
  -3 -10   1   85.09   12.70
   2  10  -1  256.57   17.10
  -2 -10   1  286.47   19.60
  -2 -10   1  250.87   17.90
  -1 -10   1   50.09    9.60
  -1 -10   1   48.40    3.20
  -1 -10   1   39.60    7.70
   0 -10   1  115.59   14.80
   0 -10   1  110.69    6.10
   1 -10   1   43.60    5.40
   1 -10   1   42.40   10.30
   1 -10   1   43.10    4.90
   2 -10   1   31.80    4.00
   2 -10   1   22.90    3.10
   2 -10   1   24.80    4.40
   2 -10   1   36.20    8.90
   3 -10   1    0.40    5.20
   3 -10   1    4.00    3.40
  -4  10  -1   11.10    4.00
   4 -10   1    7.50    3.70
   4 -10   1    4.20    5.90
  -5  10  -1   55.09    7.80
   5 -10   1   46.60    7.80
   5 -10   1   20.10    8.40
   5 -10   1   38.70   10.00
  10   9  -1   93.09   16.80
 -10  -9   1   78.39   13.50
 -10  -9   1   66.69    9.60
   9   9  -1   14.00    8.80
  -9  -9   1   24.00    8.30
  -9  -9   1   12.20    8.20
  -9  -9   1   25.40    5.90
   8   9  -1   42.80   11.50
  -8  -9   1   63.19   13.40
  -8  -9   1   68.79    8.40
  -8  -9   1   32.30    9.20
   7   9  -1    1.00    5.90
  -7  -9   1    0.30    3.00
  -7  -9   1   -1.80    5.30
  -7  -9   1    3.10    5.30
   6   9  -1   20.00    8.00
  -6  -9   1   20.20    7.20
  -6  -9   1   17.20    7.90
  -6  -9   1   29.70    4.90
   5   9  -1  631.84   30.90
  -5  -9   1  617.94   30.80
  -5  -9   1  622.94   23.50
  -5  -9   1  662.43   33.00
   4   9  -1   31.30    7.30
  -4  -9   1   36.80    8.90
  -4  -9   1   17.50    2.90
  -4  -9   1   25.80    7.70
   3   9  -1   40.90    7.30
  -3  -9   1   34.30    3.30
  -3  -9   1   34.40    7.90
  -3  -9   1   33.40    7.10
   2   9  -1   47.30    8.80
  -2  -9   1   30.60    2.40
  -2  -9   1   15.10    5.80
  -2  -9   1   33.30    7.40
  -2  -9   1   36.10    2.60
  -1  -9   1    2.80    4.90
  -1  -9   1    3.30    4.30
  -1  -9   1    0.10    1.20
   0  -9   1   -0.90    4.30
   0  -9   1    2.20    1.70
   1  -9   1  478.95   18.80
   1  -9   1  482.75   25.80
   1  -9   1  504.45   19.00
   2  -9   1   66.49    6.60
   2  -9   1   54.39    5.00
   2  -9   1   62.89    4.40
   2  -9   1   51.89    9.10
  -3   9  -1  481.95   20.50
   3  -9   1  516.75   28.00
   3  -9   1  484.35   21.40
  -4   9  -1  147.59   10.50
   4  -9   1  152.58   11.30
   4  -9   1  144.69   15.40
  -5   9  -1   10.00    4.50
   5  -9   1    7.10    6.40
   5  -9   1    8.70    7.50
   5  -9   1   13.80    5.10
  -6   9  -1    0.30    4.10
   6  -9   1   10.60    6.50
   6  -9   1    4.90    4.10
  10   8  -1    0.70    7.50
 -10  -8   1    8.40    4.60
 -10  -8   1   18.20    7.70
   9   8  -1    1.40    5.70
  -9  -8   1    2.40    3.90
  -9  -8   1   -6.60    4.40
   8   8  -1    2.40    6.50
  -8  -8   1   -0.60    5.40
  -8  -8   1   -2.60    4.90
  -8  -8   1    5.80    3.90
   7   8  -1  367.86   23.80
  -7  -8   1  361.76   24.60
  -7  -8   1  358.36   22.20
  -7  -8   1  354.16   17.50
   6   8  -1   25.50    8.60
  -6  -8   1   14.80    7.30
  -6  -8   1   18.90    7.30
  -6  -8   1   28.30    4.80
   5   8  -1   67.19   10.90
  -5  -8   1   54.59   11.00
  -5  -8   1   63.19    5.80
  -5  -8   1   59.69    9.40
   4   8  -1   -3.90    3.30
  -4  -8   1    2.50    4.20
  -4  -8   1    2.70    2.10
  -4  -8   1    1.40    4.80
   3   8  -1   10.20    5.50
  -3  -8   1   11.40    2.20
  -3  -8   1   11.80    5.70
  -3  -8   1   10.20    6.00
   2   8  -1   -1.30    3.70
  -2  -8   1    8.30    5.30
  -2  -8   1    0.80    3.80
  -2  -8   1    5.70    1.40
  -2  -8   1    2.10    1.30
  -1  -8   1  151.68   12.60
  -1  -8   1  138.89    6.00
   0  -8   1   46.40    8.00
   0  -8   1   49.90    3.90
   1  -8   1  343.17   19.80
   1  -8   1  358.06   14.30
   1  -8   1  343.67   14.30
  -2   8  -1  166.88    9.20
   2  -8   1  167.98    9.70
   2  -8   1  158.98    7.50
   2  -8   1  169.28   14.30
  -3   8  -1    2.50    2.90
   3  -8   1   -1.10    4.50
   3  -8   1   -0.60    2.60
  -4   8  -1  287.97   15.10
   4  -8   1  292.77   15.90
  -5   8  -1   47.20    7.00
   5  -8   1   41.60    7.10
   5  -8   1   48.90    9.50
  -6   8  -1   14.20    5.20
   6  -8   1    5.60    5.90
   6  -8   1   11.40    4.80
  -7   8  -1   21.20    6.40
   7  -8   1   31.70    7.60
   7  -8   1   35.00    7.30
  11   7  -1    7.00    9.10
 -11  -7   1   30.90    9.20
 -11  -7   1   28.20    9.20
 -11  -7   1   24.80    7.30
  10   7  -1   19.20   10.00
 -10  -7   1   33.10    7.40
 -10  -7   1   25.90    8.20
   9   7  -1   22.70    9.60
  -9  -7   1   22.70    7.70
  -9  -7   1   25.00    6.40
   8   7  -1   54.49   11.40
  -8  -7   1   31.00    8.10
  -8  -7   1   60.29   12.80
  -8  -7   1   47.00    7.50
   7   7  -1   21.40    7.90
  -7  -7   1   28.90    7.40
  -7  -7   1   41.50   10.20
  -7  -7   1   29.60    5.70
   6   7  -1  344.67   22.00
  -6  -7   1  343.87   22.50
  -6  -7   1  337.17   16.10
  -6  -7   1  349.17   20.40
   5   7  -1  197.18   15.30
  -5  -7   1  188.68   14.20
  -5  -7   1  180.78   10.00
  -5  -7   1  191.48   15.50
   4   7  -1   27.80    7.00
  -4  -7   1   36.90    6.90
  -4  -7   1   24.80    5.80
  -4  -7   1   41.20    4.30
   3   7  -1  271.87   16.10
  -3  -7   1  271.97   16.90
  -3  -7   1  267.07   10.70
  -3  -7   1  263.17   16.10
   2   7  -1 1584.34   54.59
  -2  -7   1 1462.95   54.29
  -2  -7   1 1529.95   55.69
  -2  -7   1 1503.05   47.50
   1   7  -1   98.99    9.00
  -1  -7   1  106.89   10.10
  -1  -7   1   96.29    4.50
   0  -7   1  576.94   25.70
   0  -7   1  554.94   19.30
  -1   7  -1   53.39    4.30
   1  -7   1   44.30    7.40
   1  -7   1   55.49    4.70
   1  -7   1   54.99    4.60
  -2   7  -1    5.20    2.40
   2  -7   1    4.60    4.60
   2  -7   1    4.00    2.00
   2  -7   1    5.70    2.70
  -3   7  -1   72.29    6.70
   3  -7   1   77.39    7.40
  -4   7  -1   37.10    5.70
   4  -7   1   39.20    9.20
   4  -7   1   19.50    4.80
  -5   7  -1  105.29    9.60
   5  -7   1   92.39    9.60
   5  -7   1   94.69   11.00
  -6   7  -1   22.30    5.60
   6  -7   1   12.50    5.30
   6  -7   1   21.70    6.80
  -7   7  -1  106.79   12.40
   7  -7   1   82.59    9.90
   7  -7   1   73.09   10.20
  11   6  -1   69.49   11.70
  11   6  -1   79.39   17.00
 -11  -6   1   65.09   11.00
 -11  -6   1   57.89    9.50
 -11  -6   1   54.69   10.80
  10   6  -1   11.00    9.50
  10   6  -1   15.50    6.40
 -10  -6   1    8.30    6.20
 -10  -6   1   28.10    7.00
 -10  -6   1   15.70    6.90
   9   6  -1   14.10    8.00
   9   6  -1   23.40    6.80
  -9  -6   1    6.40    6.00
  -9  -6   1   16.80    6.30
   8   6  -1   80.49   11.60
   8   6  -1   61.49    8.70
   8   6  -1   63.99   11.70
  -8  -6   1   76.79    9.70
  -8  -6   1   72.49   10.20
   7   6  -1  233.08   14.40
   7   6  -1  255.07   19.50
  -7  -6   1  228.38   19.40
  -7  -6   1  246.28   14.10
  -7  -6   1  234.88   16.70
   6   6  -1   10.00    3.70
   6   6  -1    7.20    5.50
  -6  -6   1   11.40    3.80
  -6  -6   1   15.70    5.70
  -6  -6   1    7.00    5.70
   5   6  -1  877.71   37.20
  -5  -6   1  862.21   35.60
  -5  -6   1  891.51   31.50
  -5  -6   1  834.32   37.30
   4   6  -1  261.47   16.70
  -4  -6   1  275.57   15.80
  -4  -6   1  279.17   12.20
  -4  -6   1  309.07   18.00
   3   6  -1   72.69    9.90
  -3  -6   1   65.39    8.80
  -3  -6   1   66.09    8.40
  -3  -6   1   63.19    4.50
   2   6  -1  291.17   15.70
  -2  -6   1  287.07   10.50
  -2  -6   1  289.77   15.60
  -2  -6   1  293.97   16.30
   1   6  -1 2576.74   83.89
  -1  -6   1 2506.85   84.39
  -1  -6   1 2514.45   77.69
   0  -6   1   99.09    9.00
   0  -6   1   99.09    5.00
  -1   6  -1  453.85   16.30
   1  -6   1  439.36   16.50
   1  -6   1  430.86   20.80
  -2   6  -1   22.10    3.50
   2  -6   1   18.00    2.30
   2  -6   1   18.00    3.30
  -3   6  -1   55.59    6.00
   3  -6   1   61.09    6.80
  -4   6  -1    7.00    3.50
   4  -6   1    5.60    3.80
   4  -6   1    1.10    6.00
  -5   6  -1  624.34   27.20
   5  -6   1  667.63   27.80
   5  -6   1  653.73   28.00
  -6   6  -1    0.10    3.50
   6  -6   1    2.70    4.80
   6  -6   1    2.20    4.20
  -7   6  -1   19.40    5.70
   7  -6   1   13.10    5.50
   7  -6   1    6.90    5.30
  -8   6  -1   46.70    9.00
   8  -6   1   19.80    7.00
   8  -6   1   55.19    8.00
  11   5  -1   -1.70    7.10
  11   5  -1   16.10    7.70
 -11  -5   1   11.20    5.60
 -11  -5   1    2.90    5.70
 -11  -5   1    3.70    5.60
  10   5  -1   18.40    6.60
  10   5  -1   19.50    9.80
  10   5  -1   15.00    6.50
 -10  -5   1   25.80    7.80
 -10  -5   1   14.10    5.90
 -10  -5   1   12.00    6.40
   9   5  -1    2.40    4.70
   9   5  -1    8.90    4.90
   9   5  -1   -4.80    6.40
  -9  -5   1    0.10    5.00
  -9  -5   1   -1.00    3.40
   8   5  -1   68.99    9.30
   8   5  -1   89.39   11.80
   8   5  -1   84.49   13.60
  -8  -5   1  100.59    9.80
  -8  -5   1   56.79    9.00
   7   5  -1  383.16   19.60
   7   5  -1  423.46   21.60
   7   5  -1  434.86   25.60
  -7  -5   1  399.96   21.50
  -7  -5   1  367.26   18.90
   6   5  -1  383.56   22.20
   6   5  -1  350.96   19.10
   6   5  -1  370.46   17.40
  -6  -5   1  338.87   21.40
  -6  -5   1  353.86   17.00
  -6  -5   1  360.96   19.30
   5   5  -1   20.10    5.30
   5   5  -1   13.30    6.20
   5   5  -1   17.50    4.00
  -5  -5   1   13.60    3.60
  -5  -5   1   16.40    5.60
  -5  -5   1    4.50    3.90
   4   5  -1   36.70    7.40
   4   5  -1   37.80    4.40
  -4  -5   1   29.60    4.00
  -4  -5   1   45.20    7.50
  -4  -5   1   21.40    5.60
   3   5  -1  306.87   16.40
  -3  -5   1  293.47   16.60
  -3  -5   1  302.67   12.10
  -3  -5   1  311.67   16.00
  -2  -5   1 2797.32   91.99
  -2  -5   1 2813.32   87.09
  -2  -5   1 2876.01   93.19
   1   5  -1   53.29    6.30
  -1  -5   1   41.40    2.50
  -1  -5   1   54.09    7.60
   0  -5   1  160.78   10.60
   0  -5   1  164.68    6.70
  -1   5  -1   11.70    2.30
   1  -5   1   13.50    2.60
   1  -5   1    9.20    3.70
  -2   5  -1  221.98   10.40
   2  -5   1  231.58    7.90
   2  -5   1  209.18   10.40
  -3   5  -1  123.09    8.20
   3  -5   1  135.59    8.60
  -4   5  -1    8.60    3.20
   4  -5   1   -2.30    4.50
   4  -5   1   -0.20    2.80
  -5   5  -1  250.27   14.20
   5  -5   1  212.58   13.90
   5  -5   1  234.58   14.20
  -6   5  -1   95.69    9.90
   6  -5   1  100.99    9.90
   6  -5   1   67.59    9.10
  -7   5  -1    3.80    4.40
   7  -5   1    2.20    4.20
   7  -5   1    7.00    4.40
  -8   5  -1   29.50    7.70
   8  -5   1   21.10    6.10
   8  -5   1   24.80    8.10
  -9   5  -1   67.49   10.20
   9  -5   1   71.19   11.80
   9  -5   1   70.69    9.10
  11   4  -1   -4.70    4.10
  11   4  -1  -11.80    4.20
  11   4  -1   -1.50    8.60
 -11  -4   1   10.40    5.40
 -11  -4   1   -6.10    4.90
 -11  -4   1    2.20    6.00
  10   4  -1  101.09   13.10
  10   4  -1   79.89   15.00
  10   4  -1  102.99   12.30
 -10  -4   1   92.99   11.60
 -10  -4   1   89.69   11.10
 -10  -4   1   97.79   12.40
   9   4  -1    2.10    6.50
   9   4  -1    3.80    4.70
   9   4  -1    0.40    4.40
  -9  -4   1    2.70    4.70
  -9  -4   1   -2.10    4.80
  -9  -4   1    2.50    4.40
   8   4  -1    3.60    4.60
   8   4  -1   -0.30    4.90
   8   4  -1    5.70    4.30
  -8  -4   1   -2.90    4.20
  -8  -4   1   -4.40    3.00
   7   4  -1  101.99   10.40
   7   4  -1  117.39   10.10
   7   4  -1  118.39   14.00
  -7  -4   1  100.29   10.80
  -7  -4   1  112.79    9.80
   6   4  -1  264.17   15.40
   6   4  -1  248.18   14.10
   6   4  -1  277.17   18.80
  -6  -4   1  279.37   15.80
  -6  -4   1  266.97   14.10
  -6  -4   1  268.67   18.70
   5   4  -1    2.40    3.30
   5   4  -1   -1.40    4.00
   5   4  -1    4.40    2.80
  -5  -4   1    2.70    2.70
  -5  -4   1   10.10    4.30
  -5  -4   1    8.30    4.80
   4   4  -1    1.50    2.30
   4   4  -1    0.90    3.40
   4   4  -1    5.30    4.20
  -4  -4   1    1.60    4.30
  -4  -4   1    3.40    3.40
  -4  -4   1    1.10    2.30
   3   4  -1    2.60    3.10
   3   4  -1    0.20    1.90
  -3  -4   1   -0.20    1.70
  -3  -4   1    5.50    4.10
  -3  -4   1    7.10    3.50
   2   4  -1   59.49    7.00
  -2  -4   1   51.89    3.40
  -2  -4   1   46.90    5.90
  -2  -4   1   50.09    7.10
   1   4  -1    4.20    2.80
  -1  -4   1   10.20    3.60
   0  -4   1  403.76   13.80
   0  -4   1  426.56   17.40
  -1   4  -1   31.50    3.40
   1  -4   1   33.10    3.40
  -2   4  -1  744.03   27.20
   2  -4   1  820.72   27.60
  -3   4  -1  258.27   12.20
   3  -4   1  242.58   12.20
  -4   4  -1   85.99    7.60
   4  -4   1   97.09    8.20
   4  -4   1  113.49    9.10
  -5   4  -1  348.57   17.10
   5  -4   1  340.37   17.40
   5  -4   1  323.57   16.40
  -6   4  -1  144.19   11.70
   6  -4   1  177.98   12.90
   6  -4   1  151.48   11.40
  -7   4  -1    2.60    3.60
   7  -4   1    2.00    3.90
   7  -4   1    4.80    4.50
  -8   4  -1   66.79   10.60
   8  -4   1   48.10    8.70
   8  -4   1   53.39    8.00
  -9   4  -1   -3.30    4.40
   9  -4   1    5.00    4.80
   9  -4   1    4.20    5.40
  11   3  -1    6.90    5.10
  11   3  -1    1.90    7.30
  11   3  -1    9.00    5.90
 -11  -3   1    6.90    5.10
 -11  -3   1    2.70    6.30
 -11  -3   1   10.90    5.50
  10   3  -1   15.30    9.20
  10   3  -1    4.30    4.70
  10   3  -1   -1.30    4.90
 -10  -3   1    4.20    5.60
 -10  -3   1    4.30    5.30
 -10  -3   1   10.70    5.70
   9   3  -1   74.99   10.30
   9   3  -1   72.19   14.20
   9   3  -1  110.69   12.70
  -9  -3   1  106.89   11.10
  -9  -3   1  109.59   11.20
  -9  -3   1  105.49   12.10
   8   3  -1   93.29   11.00
   8   3  -1   91.49   11.40
   8   3  -1   92.49   14.30
  -8  -3   1   99.89   10.20
  -8  -3   1   94.89    9.90
  -8  -3   1   99.49   10.90
   7   3  -1   62.29   11.50
   7   3  -1   33.90    6.70
   7   3  -1   39.80    6.70
  -7  -3   1   55.89    8.20
  -7  -3   1   50.99    7.70
   6   3  -1  359.26   22.10
   6   3  -1  370.16   18.60
   6   3  -1  380.16   18.90
  -6  -3   1  424.06   19.50
  -6  -3   1  431.36   18.70
   5   3  -1   73.39    7.00
   5   3  -1   65.79    7.40
   5   3  -1   79.99   10.70
  -5  -3   1   72.59    7.90
  -5  -3   1   70.09    6.80
  -5  -3   1   74.09    9.70
   4   3  -1   22.80    6.40
   4   3  -1   16.00    3.30
   4   3  -1   14.20    4.20
  -4  -3   1    8.40    4.40
  -4  -3   1   10.60    3.20
  -4  -3   1    7.30    4.20
   3   3  -1  123.99    6.80
   3   3  -1  122.69    9.50
   3   3  -1  116.89    8.10
  -3  -3   1  108.89    6.50
  -3  -3   1  159.98    9.10
  -3  -3   1  116.19    9.50
   2   3  -1  853.91   33.50
   2   3  -1  943.51   30.60
  -2  -3   1 1001.80   34.40
  -2  -3   1  982.50   33.30
  -2  -3   1  964.90   30.70
  -1  -3   1  551.74   21.20
  -1  -3   1  559.34   17.60
   0   3  -1 2730.03   85.99
   0   3  -1 2699.03   82.99
   0  -3   1 2712.83   83.09
   0  -3   1 2743.33   86.19
  -1   3  -1 1632.14   49.99
   1  -3   1 1540.15   49.99
  -2   3  -1  293.77   11.90
   2  -3   1  261.17   11.70
  -3   3  -1  197.48   10.30
   3  -3   1  214.68   11.50
   3  -3   1  188.98   10.40
  -4   3  -1   19.90    4.20
   4  -3   1   19.70    4.60
   4  -3   1   20.60    4.50
  -5   3  -1  215.78    8.80
  -5   3  -1  229.88   13.20
   5  -3   1  227.18   13.40
   5  -3   1  241.38   12.80
  -6   3  -1  471.75   21.10
  -6   3  -1  402.66   14.80
   6  -3   1  355.96   19.90
   6  -3   1  411.46   19.10
  -7   3  -1  197.48   13.80
  -7   3  -1  176.98    9.00
   7  -3   1  174.88   12.50
   7  -3   1  198.08   14.40
  -8   3  -1  203.88   15.10
  -8   3  -1  205.28   10.10
   8  -3   1  172.88   13.20
   8  -3   1  191.08   15.60
  -9   3  -1    5.10    5.20
  -9   3  -1   -0.10    1.90
   9  -3   1    2.90    4.40
   9  -3   1    2.50    5.00
  11   2  -1    2.10    5.80
  11   2  -1   11.80    5.40
  11   2  -1  -14.00    6.70
 -11  -2   1   -2.40    5.10
 -11  -2   1   -0.20    4.60
 -11  -2   1    1.40    7.20
  10   2  -1   35.40   11.20
  10   2  -1   34.40    7.30
  10   2  -1   32.10    8.10
 -10  -2   1   21.80    6.10
 -10  -2   1   31.10    7.70
 -10  -2   1   24.30    7.40
   9   2  -1  119.19   18.00
   9   2  -1   97.69   11.80
   9   2  -1   92.39   10.40
  -9  -2   1   95.19   11.70
  -9  -2   1  105.09   10.50
  -9  -2   1   83.79   11.40
   8   2  -1   48.00    7.60
   8   2  -1   34.40    9.30
   8   2  -1   43.20    8.40
  -8  -2   1   30.20    6.50
  -8  -2   1   67.09    9.80
  -8  -2   1   44.10    8.00
   7   2  -1   40.80    6.90
   7   2  -1   40.40    9.40
   7   2  -1   33.80    6.70
  -7  -2   1   60.09    8.00
  -7  -2   1   50.29    7.30
  -7  -2   1   40.50    7.00
   6   2  -1   19.70    5.10
   6   2  -1   16.00    6.30
   6   2  -1   11.40    4.00
  -6  -2   1   16.00    4.70
  -6  -2   1   21.80    4.90
   5   2  -1    8.00    4.90
   5   2  -1   11.30    3.90
   5   2  -1    8.80    3.90
  -5  -2   1   10.90    3.80
  -5  -2   1    1.80    2.80
   4   2  -1   42.90    6.70
   4   2  -1   54.89    6.70
   4   2  -1   55.79    5.90
  -4  -2   1   41.70    4.90
  -4  -2   1   51.29    5.90
   3   2  -1 1014.90   37.10
   3   2  -1  965.50   33.80
   3   2  -1 1073.49   35.00
  -3  -2   1  932.31   33.60
  -3  -2   1 1030.40   37.20
  -3  -2   1 1021.70   34.80
   2   2  -1  858.61   28.20
   2   2  -1  903.01   31.00
   2   2  -1  824.62   29.40
  -2  -2   1  875.41   29.60
  -2  -2   1  830.72   28.10
  -2  -2   1  884.91   31.00
   1   2  -1  150.98    5.60
   1   2  -1  147.79    7.80
  -1  -2   1  160.18    8.10
  -1  -2   1  164.88    5.70
   0   2  -1  908.21   29.80
   0   2  -1  828.22   27.50
   0  -2   1  911.91   27.60
   0  -2   1  942.71   30.10
  -1   2  -1   16.90    2.10
   1  -2   1   20.10    2.30
  -2   2  -1  135.69    7.00
   2  -2   1  134.59    7.10
  -3   2  -1   71.29    6.10
  -3   2  -1   68.79    3.40
   3  -2   1   71.89    6.40
  -4   2  -1  926.91   32.70
  -4   2  -1  867.61   28.70
   4  -2   1  902.71   31.90
   4  -2   1  861.41   32.60
  -5   2  -1   20.00    2.90
  -5   2  -1   15.40    4.10
   5  -2   1   22.00    4.60
   5  -2   1   19.90    4.60
  -6   2  -1   34.60    4.00
  -6   2  -1   24.20    5.30
   6  -2   1   21.60    5.10
   6  -2   1   25.60    5.80
  -7   2  -1   51.39    5.70
  -7   2  -1   70.99    9.70
   7  -2   1   90.09   10.80
   7  -2   1   84.39    9.10
  -8   2  -1  148.59   12.90
  -8   2  -1  136.59    8.90
   8  -2   1  150.68   13.70
   8  -2   1  149.49   12.10
  -9   2  -1   12.10    5.80
  -9   2  -1   14.40    4.60
   9  -2   1    8.40    4.60
   9  -2   1    6.40    5.70
 -10   2  -1  128.09   13.50
  10  -2   1  128.09   11.70
  10  -2   1  137.79   21.20
  10  -2   1  102.89   13.50
  11   1  -1   34.30    8.80
  11   1  -1   13.80   12.70
  11   1  -1   28.90    6.80
 -11  -1   1   12.90    8.90
 -11  -1   1   28.00    6.70
  10   1  -1   48.30    8.30
  10   1  -1   43.20   12.80
  10   1  -1   36.70    8.70
 -10  -1   1   47.30    9.50
 -10  -1   1   52.79    9.40
 -10  -1   1   61.19    8.60
   9   1  -1    5.10    4.60
   9   1  -1    7.90    5.70
   9   1  -1    7.70    7.30
  -9  -1   1    9.90    6.20
  -9  -1   1   10.20    4.90
  -9  -1   1   16.00    6.30
   8   1  -1   46.60    7.50
   8   1  -1   57.79    9.20
   8   1  -1   42.30   10.90
  -8  -1   1   57.39    8.70
  -8  -1   1   53.99    7.30
  -8  -1   1   58.89    8.90
   7   1  -1   45.90    7.00
   7   1  -1   42.70    9.80
   7   1  -1   44.10    7.40
  -7  -1   1   46.60    6.90
  -7  -1   1   52.99    7.60
  -7  -1   1   39.80    6.80
   6   1  -1  242.78   13.40
   6   1  -1  238.58   17.70
   6   1  -1  246.68   14.30
  -6  -1   1  257.07   14.30
  -6  -1   1  248.38   13.50
  -6  -1   1  267.87   13.60
   5   1  -1  387.96   17.20
   5   1  -1  402.66   21.30
   5   1  -1  401.66   18.00
  -5  -1   1  397.96   17.20
  -5  -1   1  370.06   17.50
   4   1  -1  176.08   10.10
   4   1  -1  182.98    9.90
   4   1  -1  158.38   12.50
  -4  -1   1  181.98    9.90
  -4  -1   1  172.28    9.80
   3   1  -1    7.90    2.30
   3   1  -1    2.50    2.10
   3   1  -1    8.70    3.60
  -3  -1   1    7.30    2.30
  -3  -1   1    5.10    2.40
   2   1  -1   15.70    3.10
   2   1  -1   15.40    2.50
   2   1  -1   14.00    2.60
  -2  -1   1   14.50    3.20
  -2  -1   1   18.30    2.70
  -2  -1   1   14.40    2.60
   1   1  -1  876.91   29.40
  -1  -1   1  927.01   29.60
  -1  -1   1  858.11   28.70
   0  -1   1  424.96   14.60
  -1   1  -1 1899.61   58.09
   1  -1   1 1841.52   58.09
  -2   1  -1  588.54   21.10
   2  -1   1  603.14   21.20
   2  -1   1  632.84   21.50
  -3   1  -1  106.39    7.80
  -3   1  -1  109.99    7.20
   3  -1   1  125.99    7.40
   3  -1   1  114.19    7.40
  -4   1  -1    1.00    2.90
  -4   1  -1    1.90    4.00
   4  -1   1    0.30    2.60
   4  -1   1    5.60    3.00
  -5   1  -1  254.57   14.00
  -5   1  -1  286.07   11.90
  -5   1  -1  282.97   14.60
   5  -1   1  275.77   13.70
   5  -1   1  262.57   14.40
  -6   1  -1  199.48   10.20
  -6   1  -1  237.08   13.50
  -6   1  -1  206.58   13.70
   6  -1   1  210.38   13.40
   6  -1   1  198.38   12.20
  -7   1  -1   14.50    7.20
  -7   1  -1   11.90    4.80
  -7   1  -1   23.70    4.30
   7  -1   1   14.20    5.30
   7  -1   1   19.70    5.50
  -8   1  -1    6.20    3.40
  -8   1  -1    4.10    4.50
   8  -1   1    4.10    4.70
   8  -1   1    7.60    5.00
  -9   1  -1   -4.00    3.70
  -9   1  -1    4.60    3.30
   9  -1   1   -4.10    3.90
   9  -1   1    2.90    7.30
   9  -1   1   -4.70    3.60
 -10   1  -1   27.80    6.90
 -10   1  -1   24.40    7.60
  10  -1   1   30.70    7.90
  10  -1   1   22.20    6.10
  10  -1   1   13.60    8.40
  10   0  -1  138.09   11.80
  10   0  -1  136.39   19.90
  10   0  -1  117.39   14.20
 -10   0   1  134.89   11.30
 -10   0   1  133.19   15.50
   9   0  -1    5.70    4.50
   9   0  -1    8.40    7.70
   9   0  -1    9.50    5.40
  -9   0   1    1.00    4.40
  -9   0   1    4.80    4.10
  -9   0   1    5.90    6.90
   8   0  -1   10.10    7.00
   8   0  -1    2.20    4.50
   8   0  -1    4.10    3.90
  -8   0   1   12.20    4.40
  -8   0   1    6.70    4.60
  -8   0   1   -2.50    5.30
   7   0  -1   64.39    8.80
   7   0  -1   65.09   11.70
   7   0  -1   78.09    8.40
  -7   0   1   64.89    8.00
  -7   0   1   53.59    7.60
  -7   0   1   70.09    7.50
   6   0  -1   18.70    4.30
   6   0  -1   11.20    4.10
   6   0  -1   15.50    7.10
  -6   0   1   17.10    4.50
  -6   0   1   15.80    4.70
  -6   0   1   13.90    3.60
   5   0  -1  790.12   28.90
   5   0  -1  768.42   34.30
   5   0  -1  797.02   30.70
  -5   0   1  812.42   28.90
  -5   0   1  790.62   28.70
  -5   0   1  768.82   30.10
   4   0  -1 1708.63   54.99
   4   0  -1 1704.23   56.39
  -4   0   1 1602.34   55.89
  -4   0   1 1747.23   54.89
  -4   0   1 1652.23   54.89
   3   0  -1  598.64   22.00
   3   0  -1  578.34   20.90
  -3   0   1  607.24   20.90
  -3   0   1  584.84   21.80
  -3   0   1  607.64   21.20
   2   0  -1 4343.57  132.79
  -2   0   1 4191.58  133.49
  -2   0   1 4365.56  133.19
  -2   0   1 4443.76  132.79
   1   0  -1 8290.17  274.17
  -1   0  -1   -0.20    0.80
   1   0   1    0.50    0.90
   2   0   1 6341.27  193.98
  -3   0  -1   31.20    3.90
  -3   0  -1   30.50    3.70
   3   0   1   18.60    3.20
   3   0   1   37.20    4.10
  -4   0  -1    1.10    3.00
  -4   0  -1   -0.60    2.40
   4   0   1   10.30    3.50
   4   0   1   -1.00    3.00
  -5   0  -1  801.52   29.20
  -5   0  -1  770.32   29.90
   5   0   1  769.72   30.00
   5   0   1  762.02   29.20
  -6   0  -1  106.49    9.90
  -6   0  -1  119.59    9.70
   6   0   1  117.29    9.50
   6   0   1  101.09    9.30
  -7   0  -1    0.20    2.80
  -7   0  -1    7.60    5.60
  -7   0  -1    5.00    3.90
   7   0   1   -0.80    3.60
   7   0   1    2.50    4.00
  -8   0  -1   57.99    9.90
  -8   0  -1   55.69    6.80
  -8   0  -1   42.10    7.60
   8   0   1   58.19    8.60
   8   0   1   63.79   13.70
   8   0   1   38.10    7.50
  -9   0  -1   34.60    7.30
  -9   0  -1   27.30    9.30
  -9   0  -1   36.70    6.20
   9   0   1   34.10    8.10
   9   0   1   22.50    8.30
   9   0   1   48.60    8.40
 -10   0  -1    4.00    4.80
 -10   0  -1    0.10    3.60
  10   0   1   -1.10    5.40
  10   0   1   -1.20    4.00
  10   0   1   12.40    7.80
  10  -1  -1   33.50    8.90
  10  -1  -1   16.60   10.50
  10  -1  -1   14.90    5.30
 -10   1   1   22.90    7.50
 -10   1   1   36.50    6.80
   9  -1  -1    8.70    4.80
   9  -1  -1    0.30    6.20
   9  -1  -1    3.50    4.70
  -9   1   1   -0.10    4.80
  -9   1   1   13.90    4.60
   8  -1  -1   50.79    7.40
   8  -1  -1   29.90    7.20
   8  -1  -1   64.59   14.20
  -8   1   1   49.70    6.80
  -8   1   1   41.80    8.40
   7  -1  -1   39.20    6.20
   7  -1  -1   39.30    7.30
   7  -1  -1   33.70    9.10
  -7   1   1   49.99    6.30
  -7   1   1   41.40    7.50
  -7   1   1   56.89    8.20
   6  -1  -1  281.57   14.00
   6  -1  -1  264.07   15.60
  -6   1   1  284.57   13.30
  -6   1   1  277.67   14.50
  -6   1   1  292.47   15.90
   5  -1  -1  990.20   38.00
   5  -1  -1 1013.30   35.80
  -5   1   1 1054.99   38.00
  -5   1   1 1037.20   35.40
  -5   1   1 1045.90   35.70
   4  -1  -1  598.84   22.30
   4  -1  -1  624.54   24.30
  -4   1   1  612.64   24.00
  -4   1   1  615.44   22.10
  -4   1   1  627.74   22.20
   3  -1  -1  422.36   17.30
   3  -1  -1  444.46   15.90
  -3   1   1  430.06   15.80
  -3   1   1  440.46   15.80
  -3   1   1  443.66   17.40
   2  -1  -1   43.30    3.90
   2  -1  -1   47.70    3.30
   2  -1  -1   42.50    3.20
  -2   1   1   48.90    3.80
  -2   1   1   42.90    3.20
   1  -1  -1   26.10    2.50
   1  -1  -1   23.60    2.00
  -1   1   1   21.80    2.40
  -1   1   1   22.30    2.30
  -1  -1  -1 4324.17  130.79
   1   1   1 4213.18  130.79
  -2  -1  -1 2351.86   71.69
  -2  -1  -1 2158.68   71.09
   2   1   1 2386.46   71.29
   2   1   1 2214.28   72.69
   2   1   1 2250.17   71.59
  -3  -1  -1    6.70    2.70
  -3  -1  -1    4.30    2.50
   3   1   1    8.60    3.00
   3   1   1    7.20    2.90
  -4  -1  -1  304.07   13.60
  -4  -1  -1  274.77   13.30
   4   1   1  275.47   13.40
   4   1   1  277.17   13.50
  -5  -1  -1  585.84   23.20
  -5  -1  -1  560.34   22.80
   5   1   1  558.44   26.70
   5   1   1  551.74   23.30
   5   1   1  547.75   23.00
  -6  -1  -1  531.45   23.10
  -6  -1  -1  517.45   22.60
   6   1   1  539.15   27.40
   6   1   1  516.55   23.30
   6   1   1  509.55   22.60
  -7  -1  -1    7.10    5.00
  -7  -1  -1   11.10    4.20
   7   1   1    9.00    4.60
   7   1   1    3.30    5.10
   7   1   1   13.90    4.80
  -8  -1  -1   27.40    5.60
  -8  -1  -1   33.00    7.10
  -8  -1  -1   30.70    7.70
   8   1   1   38.80    7.90
   8   1   1   44.20    9.60
   8   1   1   40.00    7.10
  -9  -1  -1   -0.50    3.60
  -9  -1  -1    3.40    3.80
  -9  -1  -1   -1.70    6.20
   9   1   1    7.60    4.90
   9   1   1   -3.60    5.70
   9   1   1    3.20    4.80
 -10  -1  -1   36.60    6.90
 -10  -1  -1   22.40    6.50
 -10  -1  -1   27.00    8.80
  10   1   1   20.80    9.50
  10   1   1   38.40    8.10
  10   1   1   22.60    7.90
 -11  -1  -1   30.60   10.60
 -11  -1  -1   10.20    5.10
 -11  -1  -1    6.40    6.10
  11   1   1   29.10    7.20
  11   1   1    9.30    6.10
  11   1   1    9.00   12.00
  10  -2  -1   12.20    6.90
  10  -2  -1   19.00    5.10
  10  -2  -1   38.80   11.70
 -10   2   1   20.50    7.70
   9  -2  -1   -1.80    3.40
   9  -2  -1   -8.20    5.30
   9  -2  -1    0.10    4.60
  -9   2   1   -6.90    3.70
  -9   2   1    0.50    4.40
   8  -2  -1   64.19    9.70
   8  -2  -1   78.19    8.80
  -8   2   1   67.59    9.60
  -8   2   1   73.99    7.80
   7  -2  -1    3.60    3.70
   7  -2  -1   -0.40    3.50
  -7   2   1    1.70    3.20
  -7   2   1   -1.10    3.90
   6  -2  -1   68.99    8.80
   6  -2  -1   72.09    7.10
  -6   2   1   62.99    8.00
  -6   2   1   68.79    6.30
   5  -2  -1    6.90    3.10
   5  -2  -1    3.70    3.40
  -5   2   1    6.70    2.60
  -5   2   1    6.30    3.40
   4  -2  -1  158.18    9.80
   4  -2  -1  139.49    8.00
  -4   2   1  142.89    7.40
  -4   2   1  146.79    9.40
   3  -2  -1  454.75   18.20
   3  -2  -1  464.55   16.60
  -3   2   1  438.06   15.90
  -3   2   1  445.56   18.00
   2  -2  -1 1172.58   36.30
   2  -2  -1 1149.39   36.80
   2  -2  -1 1141.89   38.10
  -2   2   1 1168.28   38.10
  -2   2   1 1114.19   36.40
   1  -2  -1  158.08    7.10
   1  -2  -1  170.18    6.70
  -1   2   1  173.78    7.20
  -1   2   1  154.88    6.20
   0  -2  -1   21.00    2.30
   0  -2  -1   23.60    2.00
   0  -2  -1   22.00    2.50
   0  -2  -1   19.50    2.20
  -1  -2  -1 2859.81   88.99
  -1  -2  -1 2817.92   89.19
   1   2   1 2909.61   89.29
   1   2   1 2888.21   88.99
  -2  -2  -1 1398.56   47.30
  -2  -2  -1 1489.45   46.40
  -2  -2  -1 1467.15   48.10
   2   2   1 1449.85   48.00
   2   2   1 1501.35   46.50
   2   2   1 1414.86   47.50
  -3  -2  -1   23.10    3.70
  -3  -2  -1   26.80    3.90
   3   2   1   19.40    3.40
   3   2   1   24.90    4.30
   3   2   1   17.30    3.80
  -4  -2  -1  561.64   22.00
  -4  -2  -1  580.44   22.80
   4   2   1  559.24   22.10
   4   2   1  589.84   22.80
   4   2   1  544.85   24.80
  -5  -2  -1   42.40    6.50
  -5  -2  -1   37.20    5.20
   5   2   1   40.80    7.50
   5   2   1   37.80    5.30
   5   2   1   33.30    5.40
  -6  -2  -1  146.09   10.90
  -6  -2  -1  151.48   10.50
   6   2   1  147.09   10.70
   6   2   1  155.48   11.10
   6   2   1  149.88   13.70
  -7  -2  -1   -3.10    3.90
  -7  -2  -1    1.60    3.60
   7   2   1   -2.10    4.80
   7   2   1    3.40    3.90
   7   2   1   -1.00    3.90
  -8  -2  -1   13.70    6.10
  -8  -2  -1   18.10    5.50
   8   2   1   20.40    5.90
   8   2   1   27.00    9.30
   8   2   1   20.60    6.00
  -9  -2  -1   62.19    8.90
  -9  -2  -1   70.19    9.90
  -9  -2  -1   72.59   10.10
   9   2   1   56.19    9.50
   9   2   1   82.09   14.70
   9   2   1   62.39    9.70
 -10  -2  -1   49.90    9.90
 -10  -2  -1   54.89    8.00
 -10  -2  -1   26.40    7.00
  10   2   1   38.00   11.70
  10   2   1   40.70    9.50
  10   2   1   55.19    9.50
 -11  -2  -1   17.00    5.80
 -11  -2  -1   12.20    8.00
 -11  -2  -1   15.40    6.10
  11   2   1   18.70    6.30
  11   2   1   11.00    7.30
  11   2   1   17.70   10.30
   9  -3  -1   25.70    7.50
   9  -3  -1   27.60    9.40
   9  -3  -1   22.00    5.30
  -9   3   1   27.10    7.10
   8  -3  -1    3.10    4.70
   8  -3  -1    1.40    3.70
  -8   3   1   10.40    5.00
  -8   3   1   11.30    5.00
   7  -3  -1   21.50    4.70
   7  -3  -1   23.70    6.30
  -7   3   1   24.30    5.00
  -7   3   1   16.40    5.20
   6  -3  -1    4.60    3.80
   6  -3  -1    6.40    4.30
  -6   3   1    2.00    3.70
  -6   3   1    7.90    3.90
   5  -3  -1    4.60    2.90
   5  -3  -1    0.70    2.90
  -5   3   1    1.00    2.90
  -5   3   1   -0.60    2.90
   4  -3  -1   15.80    3.80
   4  -3  -1    8.10    3.50
  -4   3   1   12.50    3.70
  -4   3   1   11.90    3.30
   3  -3  -1   86.79    6.60
   3  -3  -1   99.79    7.40
  -3   3   1   83.09    5.10
  -3   3   1  104.49    7.30
   2  -3  -1  652.73   20.80
   2  -3  -1  648.64   23.00
  -2   3   1  641.94   22.80
  -2   3   1  598.54   20.50
   1  -3  -1   31.50    3.30
   1  -3  -1   27.80    2.70
  -1   3   1   25.60    2.90
   0  -3  -1 1486.95   47.40
   0  -3  -1 1547.95   48.90
  -1  -3  -1  105.09    6.60
  -1  -3  -1  108.59    6.70
   1   3   1  110.99    6.70
   1   3   1  109.79    6.30
  -2  -3  -1 3936.21  121.69
  -2  -3  -1 3882.91  119.49
  -2  -3  -1 3944.21  121.49
   2   3   1 3892.41  121.49
   2   3   1 3718.63  121.29
  -3  -3  -1  328.57   15.60
  -3  -3  -1  310.67   14.40
  -3  -3  -1  350.56   13.30
   3   3   1  304.07   15.20
   3   3   1  295.97   14.30
   3   3   1  302.77   12.90
  -4  -3  -1  166.28   12.30
  -4  -3  -1  157.48    9.40
  -4  -3  -1  163.88   10.70
   4   3   1  155.58   10.50
   4   3   1  150.48   11.70
   4   3   1  173.58    9.60
  -5  -3  -1   16.00    5.00
  -5  -3  -1   11.30    3.80
   5   3   1   10.50    4.40
   5   3   1   18.10    4.40
   5   3   1   10.50    4.50
  -6  -3  -1  368.16   18.30
  -6  -3  -1  385.76   19.40
   6   3   1  416.86   19.10
   6   3   1  398.86   19.50
   6   3   1  415.86   22.90
  -7  -3  -1  241.18   15.60
  -7  -3  -1  256.67   15.30
   7   3   1  260.67   19.30
   7   3   1  257.47   15.40
   7   3   1  264.47   16.00
  -8  -3  -1  517.65   24.90
  -8  -3  -1  514.65   24.20
   8   3   1  463.05   24.10
   8   3   1  477.05   24.40
   8   3   1  515.95   29.80
  -9  -3  -1    4.70    4.60
  -9  -3  -1    4.00    5.20
   9   3   1   10.40    5.70
   9   3   1    3.70    6.90
   9   3   1    7.20    4.90
 -10  -3  -1   39.30    9.20
 -10  -3  -1   42.60    7.50
 -10  -3  -1   45.80    9.10
  10   3   1   51.59   12.90
  10   3   1   27.30    7.90
  10   3   1   45.40    9.10
 -11  -3  -1   10.20    8.00
 -11  -3  -1   18.00    6.20
 -11  -3  -1   29.00    8.00
  11   3   1   19.80    7.60
  11   3   1   23.70    7.70
  11   3   1   23.10   11.30
   9  -4  -1    2.30    5.00
   9  -4  -1   14.20    4.50
  -9   4   1    8.00    5.40
   8  -4  -1    3.20    4.40
  -8   4   1    3.00    4.50
  -8   4   1   -1.10    2.50
   7  -4  -1   -3.00    3.00
   7  -4  -1   -5.20    3.40
  -7   4   1   -0.10    3.60
  -7   4   1    2.20    2.70
   6  -4  -1   45.40    6.30
   6  -4  -1   41.00    7.30
  -6   4   1   43.30    7.10
  -6   4   1   52.79    4.70
   5  -4  -1   38.90    5.30
   5  -4  -1   29.80    6.10
  -5   4   1   31.20    3.30
  -5   4   1   27.10    5.20
   4  -4  -1   12.40    4.00
   4  -4  -1   10.60    3.80
  -4   4   1   10.40    3.50
  -4   4   1    6.10    1.90
   3  -4  -1  694.03   26.00
   3  -4  -1  681.33   22.20
  -3   4   1  705.33   25.70
  -3   4   1  643.14   22.00
   2  -4  -1  172.88    9.20
   2  -4  -1  179.78    7.60
  -2   4   1  172.08    9.00
   1  -4  -1  373.66   13.10
   1  -4  -1  372.56   14.10
  -1   4   1  350.26   13.70
   0  -4  -1 1890.71   61.19
   0  -4  -1 1876.21   58.89
  -1  -4  -1 3512.65  112.19
  -1  -4  -1 3573.74  112.39
   1   4   1 3619.44  111.89
  -2  -4  -1 1615.74   53.69
  -2  -4  -1 1716.43   53.79
   2   4   1 1530.75   53.19
   2   4   1 1529.45   53.19
  -3  -4  -1   68.19    8.00
  -3  -4  -1   42.10    4.50
  -3  -4  -1   57.39    6.70
   3   4   1   46.90    6.00
   3   4   1   50.79    6.60
  -4  -4  -1   22.60    4.10
  -4  -4  -1   15.20    4.60
  -4  -4  -1   14.90    5.30
   4   4   1   19.80    5.60
   4   4   1   24.80    6.10
  -5  -4  -1   65.19    7.40
  -5  -4  -1   47.60    7.00
  -5  -4  -1   57.09    9.30
   5   4   1   46.40    7.80
   5   4   1   48.90    6.40
   5   4   1   58.49    8.30
  -6  -4  -1  402.56   20.30
  -6  -4  -1  382.86   18.60
   6   4   1  469.05   19.90
   6   4   1  398.76   20.20
   6   4   1  392.46   22.70
  -7  -4  -1  444.26   20.60
  -7  -4  -1  418.16   21.70
   7   4   1  400.16   21.40
   7   4   1  421.26   25.00
   7   4   1  405.96   20.60
  -8  -4  -1  161.38   13.50
  -8  -4  -1  132.49   11.70
   8   4   1  130.19   12.00
   8   4   1  139.89   15.70
   8   4   1  127.79   12.40
  -9  -4  -1   52.29    8.90
  -9  -4  -1   48.00    9.70
   9   4   1   43.50    8.70
   9   4   1   51.69   11.90
   9   4   1   40.20    8.40
 -10  -4  -1   46.00    9.60
 -10  -4  -1   38.90    8.30
  10   4   1   53.39   10.60
  10   4   1   32.60    7.80
  10   4   1   68.09   14.20
 -11  -4  -1   15.60    6.10
 -11  -4  -1   18.70    6.70
 -11  -4  -1   -3.90    5.60
  11   4   1   28.50   11.60
  11   4   1    5.60    5.90
  11   4   1   15.60    6.90
   9  -5  -1   86.69   12.60
   9  -5  -1   62.69    7.30
  -9   5   1   49.20   10.40
   8  -5  -1   45.40    8.50
   8  -5  -1   40.50    6.00
  -8   5   1   26.30    7.30
   7  -5  -1    1.30    3.70
   7  -5  -1    7.20    4.90
  -7   5   1   -0.60    3.50
   6  -5  -1  113.29    9.00
   6  -5  -1  106.69   10.80
  -6   5   1  106.59   10.40
   5  -5  -1  278.77   16.10
   5  -5  -1  289.07   14.60
  -5   5   1  298.17   16.00
   4  -5  -1    6.10    4.40
   4  -5  -1    2.70    3.30
  -4   5   1    1.80    2.60
   3  -5  -1   29.70    4.80
   3  -5  -1   39.40    2.90
  -3   5   1   52.29    5.90
   2  -5  -1  248.38   10.30
   2  -5  -1  261.07   12.00
  -2   5   1  246.08   11.50
   1  -5  -1    2.90    2.00
   1  -5  -1    3.10    2.10
  -1   5   1    2.90    2.20
   0  -5  -1   48.40    3.90
   0  -5  -1   52.79    6.00
  -1  -5  -1 1006.20   35.00
  -1  -5  -1  851.51   34.40
   1   5   1 1063.49   34.90
  -2  -5  -1  199.18   11.70
  -2  -5  -1  194.28   11.60
   2   5   1  198.38   11.10
  -3  -5  -1    1.90    3.20
  -3  -5  -1   -0.20    1.80
  -3  -5  -1    0.20    3.70
   3   5   1    2.30    3.50
   3   5   1    0.10    3.20
  -4  -5  -1   25.40    6.30
  -4  -5  -1   26.30    6.00
  -4  -5  -1   24.70    4.00
   4   5   1   26.50    6.20
   4   5   1   23.30    5.20
  -5  -5  -1  145.29    9.60
  -5  -5  -1  171.88   13.40
  -5  -5  -1  159.08   11.90
   5   5   1  166.78   13.00
   5   5   1  140.79   11.30
  -6  -5  -1  100.39   10.30
  -6  -5  -1  100.09   11.90
  -6  -5  -1  100.69    8.40
   6   5   1   99.19    8.70
   6   5   1   97.19   10.00
   6   5   1  103.89   11.70
  -7  -5  -1    1.50    3.30
  -7  -5  -1    0.40    4.10
   7   5   1    4.50    5.60
   7   5   1    1.00    4.20
   7   5   1    3.50    3.80
  -8  -5  -1  244.38   17.00
  -8  -5  -1  239.28   15.40
   8   5   1  243.28   17.00
   8   5   1  217.08   19.40
   8   5   1  264.07   16.40
  -9  -5  -1  153.28   13.00
  -9  -5  -1  205.38   16.00
   9   5   1  157.88   17.90
   9   5   1  159.18   14.40
   9   5   1  178.08   14.40
 -10  -5  -1   92.99   11.90
 -10  -5  -1   88.49   12.60
  10   5   1   71.29   15.30
  10   5   1   69.99   10.60
  10   5   1   95.59   13.60
 -11  -5  -1    0.90    5.40
 -11  -5  -1   13.50    7.40
 -11  -5  -1   -4.20    4.50
  11   5   1   10.00    5.60
  11   5   1   -4.10    6.90
  11   5   1    5.10    5.50
   8  -6  -1  129.59   13.40
   8  -6  -1  159.58   10.90
  -8   6   1  132.09   13.40
   7  -6  -1   -3.50    3.80
   7  -6  -1   -3.40    3.30
  -7   6   1    4.90    4.50
   6  -6  -1    9.80    4.80
   6  -6  -1   17.00    5.80
  -6   6   1   15.30    5.10
   5  -6  -1  445.06   21.90
   5  -6  -1  459.05   20.10
  -5   6   1  453.95   21.50
   4  -6  -1   34.00    6.10
   4  -6  -1   44.90    7.30
  -4   6   1   36.60    5.80
   3  -6  -1    3.70    1.40
   3  -6  -1    2.70    2.80
  -3   6   1   -0.40    2.40
   2  -6  -1   32.40    4.50
   2  -6  -1   32.10    3.90
  -2   6   1   23.00    3.80
   1  -6  -1   81.19    5.90
   1  -6  -1   85.99    5.70
   1  -6  -1   94.79    8.50
  -1   6   1   94.29    5.90
   0  -6  -1  121.19    6.30
   0  -6  -1  105.09    8.80
  -1  -6  -1  121.19    9.40
  -1  -6  -1  112.79    5.70
  -1  -6  -1  103.79    9.00
   1   6   1  121.09    8.80
  -2  -6  -1  532.75   22.90
  -2  -6  -1  530.55   22.90
   2   6   1  513.15   22.10
  -3  -6  -1    0.00    3.20
  -3  -6  -1    8.80    4.40
  -3  -6  -1    5.40    2.20
   3   6   1    4.70    4.00
  -4  -6  -1    6.20    4.60
  -4  -6  -1    0.20    3.30
  -4  -6  -1    4.90    2.60
   4   6   1    4.50    3.90
   4   6   1    5.50    4.50
  -5  -6  -1  140.59   12.70
  -5  -6  -1  143.09    9.40
  -5  -6  -1  144.19   11.90
   5   6   1  136.99   12.30
   5   6   1  157.28   11.90
  -6  -6  -1  150.68   13.70
  -6  -6  -1  143.09   12.70
  -6  -6  -1  158.28   10.30
   6   6   1  142.89   13.50
   6   6   1  135.49   12.00
  -7  -6  -1   76.29   10.10
  -7  -6  -1   89.69    8.90
   7   6   1   98.29   14.00
   7   6   1   66.39   10.60
  -8  -6  -1   18.60    5.50
  -8  -6  -1   -0.70    4.80
   8   6   1   13.90    6.90
   8   6   1    3.50    5.20
  -9  -6  -1    5.60    4.70
  -9  -6  -1   14.90    7.30
   9   6   1   10.10    5.60
   9   6   1    8.50    7.40
 -10  -6  -1   68.59   10.20
 -10  -6  -1   59.69   11.00
  10   6   1   49.90   10.40
  10   6   1   54.89   13.10
 -11  -6  -1    8.70    7.80
 -11  -6  -1    9.30    5.80
  11   6   1    7.00    9.70
  11   6   1    2.40    5.80
   7  -7  -1    3.00    4.60
   7  -7  -1    4.30    4.00
  -7   7   1   13.50    5.00
   6  -7  -1   43.70    7.00
   6  -7  -1   29.10    6.70
  -6   7   1   41.50    7.10
   5  -7  -1    3.10    5.20
   5  -7  -1    2.40    3.70
  -5   7   1    5.90    3.90
   4  -7  -1    4.90    6.10
   4  -7  -1    4.80    3.60
  -4   7   1    2.30    3.30
   3  -7  -1  523.85   21.80
   3  -7  -1  491.35   16.90
  -3   7   1  512.55   21.10
   2  -7  -1   23.20    4.00
   2  -7  -1   30.00    6.40
   2  -7  -1   34.00    4.00
  -2   7   1   33.40    4.70
   1  -7  -1    5.80    2.50
   1  -7  -1    8.70    2.70
   1  -7  -1    9.60    4.40
   0  -7  -1  446.66   20.90
   0  -7  -1  434.66   16.50
  -1  -7  -1  353.06   17.70
  -1  -7  -1  333.37   13.00
  -1  -7  -1  337.07   17.30
   1   7   1  367.86   17.10
  -2  -7  -1  370.46   19.00
  -2  -7  -1  397.76   19.70
   2   7   1  388.46   18.30
  -3  -7  -1   16.70    5.20
  -3  -7  -1   16.00    3.00
  -3  -7  -1   22.70    5.20
   3   7   1   16.40    5.40
  -4  -7  -1  108.99    7.60
  -4  -7  -1  129.59   11.40
  -4  -7  -1  147.89   12.30
   4   7   1  134.29   11.40
  -5  -7  -1  169.48   13.20
  -5  -7  -1  166.78    9.90
  -5  -7  -1  168.18   14.10
   5   7   1  175.48   13.30
   5   7   1  174.58   13.50
  -6  -7  -1   16.10    6.30
  -6  -7  -1   20.00    4.60
  -6  -7  -1   14.00    5.60
   6   7   1   17.60    7.40
   6   7   1   24.10    7.10
  -7  -7  -1  133.99   10.30
  -7  -7  -1  112.69   14.20
  -7  -7  -1   98.89   12.20
   7   7   1  123.49   14.20
   7   7   1  124.29   12.60
  -8  -7  -1   54.59    9.90
  -8  -7  -1   45.50    7.10
   8   7   1   55.49    9.60
   8   7   1   60.69   10.50
  -9  -7  -1   58.49   10.70
  -9  -7  -1   50.09    8.00
   9   7   1   50.09   10.00
   9   7   1   69.79   13.50
 -10  -7  -1   53.69   10.10
 -10  -7  -1   32.70    7.40
  10   7   1   31.90    8.90
  10   7   1   37.10   11.60
 -11  -7  -1   -2.30    4.10
 -11  -7  -1    3.70    5.80
  11   7   1   -2.00    5.70
  11   7   1    2.80    8.70
   7  -8  -1    0.30    3.80
   7  -8  -1   -2.20    4.10
  -7   8   1   -2.40    4.10
   6  -8  -1    4.40    4.50
   6  -8  -1    2.40    4.00
  -6   8   1    2.20    4.10
   5  -8  -1   52.29    8.60
   5  -8  -1   43.00    7.50
  -5   8   1   57.99    7.90
   4  -8  -1  113.49   10.00
  -4   8   1  132.59   10.00
   3  -8  -1   -1.50    2.80
  -3   8   1    1.40    2.80
   2  -8  -1    6.70    3.30
   2  -8  -1    6.70    5.30
   2  -8  -1    5.30    3.00
  -2   8   1    4.30    2.90
   1  -8  -1   48.00    8.50
   1  -8  -1   46.50    5.00
   1  -8  -1   45.20    5.40
   0  -8  -1    2.50    2.70
   0  -8  -1    8.30    4.60
   0  -8  -1    7.70    4.10
   0  -8  -1    2.10    2.00
  -1  -8  -1   27.30    3.20
  -1  -8  -1   17.90    5.20
  -1  -8  -1   24.90    6.00
  -2  -8  -1  357.86   19.50
  -2  -8  -1  382.16   20.20
   2   8   1  395.76   19.20
  -3  -8  -1  385.46   15.20
  -3  -8  -1  380.66   20.40
  -3  -8  -1  388.66   20.90
   3   8   1  376.66   19.60
  -4  -8  -1    5.20    4.20
  -4  -8  -1    6.00    2.80
  -4  -8  -1    7.70    4.90
   4   8   1    6.80    4.30
  -5  -8  -1    4.10    5.40
  -5  -8  -1    7.00    3.10
   5   8   1    4.90    4.90
  -6  -8  -1  442.46   25.30
  -6  -8  -1  406.66   23.10
  -6  -8  -1  387.26   18.50
   6   8   1  415.56   23.70
  -7  -8  -1    5.20    3.60
  -7  -8  -1    3.70    6.00
  -7  -8  -1    1.90    5.00
   7   8   1    3.10    5.50
  -8  -8  -1    5.70    5.60
  -8  -8  -1    3.80    3.70
  -8  -8  -1    0.30    6.10
   8   8   1    6.00    6.00
   8   8   1    4.00    5.60
  -9  -8  -1  118.49   11.40
  -9  -8  -1  118.89   14.80
   9   8   1  109.19   14.90
   9   8   1  126.69   17.00
 -10  -8  -1   23.30    6.60
 -10  -8  -1   47.10   10.70
  10   8   1   26.70   11.30
 -11  -8  -1    5.90    7.00
 -11  -8  -1   -2.30    4.30
  11   8   1    9.70   10.00
   6  -9  -1   23.40    6.30
   6  -9  -1   17.00    6.10
  -6   9   1    7.10    4.70
   5  -9  -1    8.20    6.60
   5  -9  -1    6.80    4.20
  -5   9   1   14.10    5.00
   4  -9  -1  326.67   21.70
   4  -9  -1  322.87   17.40
  -4   9   1  302.87   16.40
   3  -9  -1  442.06   24.80
   3  -9  -1  415.76   19.80
  -3   9   1  441.06   19.20
   2  -9  -1   10.20    3.60
   2  -9  -1    7.10    3.70
   2  -9  -1    7.10    5.80
   1  -9  -1   45.00    5.20
   1  -9  -1   51.39    5.50
   1  -9  -1   40.40    7.30
   0  -9  -1   17.90    6.60
   0  -9  -1   12.40    5.00
   0  -9  -1   12.60    3.00
   0  -9  -1   10.80    3.90
  -1  -9  -1  530.05   24.50
  -1  -9  -1  474.15   18.00
  -1  -9  -1  484.65   24.60
  -2  -9  -1   -0.40    1.60
  -2  -9  -1   -2.80    3.30
  -2  -9  -1    6.80    4.70
   2   9   1   -0.10    3.50
  -3  -9  -1  553.04   27.00
  -3  -9  -1  520.95   19.50
  -3  -9  -1  496.65   25.50
   3   9   1  536.05   24.90
  -4  -9  -1    2.40    2.50
  -4  -9  -1    4.20    5.00
  -4  -9  -1    3.00    4.90
   4   9   1   -1.50    4.10
  -5  -9  -1   73.29    6.70
  -5  -9  -1   87.49   12.70
  -5  -9  -1   61.89    8.80
   5   9   1   81.59   11.60
  -6  -9  -1  122.19    9.20
  -6  -9  -1  134.29   13.40
  -6  -9  -1  118.59   13.80
   6   9   1  123.69   15.50
  -7  -9  -1  622.34   32.30
  -7  -9  -1  694.03   35.10
  -7  -9  -1  612.64   26.60
   7   9   1  675.33   34.20
  -8  -9  -1    1.60    3.30
  -8  -9  -1   -2.70    6.10
  -8  -9  -1   -4.40    4.90
   8   9   1    5.30    6.70
  -9  -9  -1   15.50    5.40
  -9  -9  -1   14.90    6.80
   9   9   1   10.80    7.80
 -10  -9  -1    1.80    5.90
 -10  -9  -1    9.20    4.90
  10   9   1    1.70    7.90
   5 -10  -1   30.70    9.50
   5 -10  -1   33.70    8.20
   5 -10  -1   29.50    6.50
  -5  10   1   26.00    6.00
   4 -10  -1  112.69   15.30
   4 -10  -1  110.59   10.50
  -4  10   1  122.19    9.90
   3 -10  -1  392.46   19.20
   3 -10  -1  402.66   24.70
   2 -10  -1   -1.20    3.70
   2 -10  -1    2.00    5.00
   2 -10  -1    2.10    2.80
   1 -10  -1   35.40    4.80
   1 -10  -1   28.80    4.80
   1 -10  -1   29.80    6.60
   1 -10  -1   24.30    7.10
   0 -10  -1   26.50    4.00
   0 -10  -1   42.10    5.80
   0 -10  -1   37.60    8.30
   0 -10  -1   31.40    7.00
  -1 -10  -1  344.67   19.90
  -1 -10  -1  330.27   13.40
  -1 -10  -1  312.27   20.00
  -2 -10  -1  181.08   15.20
  -2 -10  -1  198.18   15.50
  -2 -10  -1  174.48    8.40
   2  10   1  198.28   14.20
  -3 -10  -1  826.22   35.60
  -3 -10  -1  731.23   26.10
  -3 -10  -1  710.23   33.60
   3  10   1  725.43   32.50
  -4 -10  -1   49.70    5.30
  -4 -10  -1   40.50    8.40
  -4 -10  -1   89.59   13.00
   4  10   1   73.99   10.60
  -5 -10  -1    1.50    2.50
  -5 -10  -1    1.20    5.40
  -5 -10  -1   -1.40    4.60
   5  10   1    1.80    4.30
  -6 -10  -1   20.00    8.00
  -6 -10  -1   19.70    7.70
  -6 -10  -1   21.50    4.60
   6  10   1   18.60    7.00
  -7 -10  -1   90.79    8.60
  -7 -10  -1   85.09   12.00
  -7 -10  -1  112.59   16.20
   7  10   1  106.39   15.00
  -8 -10  -1   18.90    4.90
  -8 -10  -1   32.60    9.40
  -8 -10  -1   35.60    9.30
   8  10   1   25.70    8.90
  -9 -10  -1  142.59   11.70
  -9 -10  -1  107.69   15.00
  -9 -10  -1  122.29   17.20
   9  10   1  155.98   18.00
 -10 -10  -1    4.20    4.30
 -10 -10  -1   -3.50    5.50
  10  10   1   -5.20    7.80
   4 -11  -1   61.49    8.90
   4 -11  -1   61.99    8.40
   4 -11  -1   60.99   12.50
   3 -11  -1   10.10    5.50
   3 -11  -1   15.90    7.20
   3 -11  -1    7.30    3.90
   2 -11  -1   54.79    6.90
   2 -11  -1   57.39    9.30
   2 -11  -1   69.39   11.80
   2 -11  -1   35.60    5.90
   1 -11  -1   -1.10    4.00
   1 -11  -1    3.90    5.10
   1 -11  -1    1.50    2.50
   1 -11  -1    0.30    3.50
   0 -11  -1    2.00    4.70
   0 -11  -1   -2.90    4.30
   0 -11  -1    0.70    2.10
   0 -11  -1    1.40    3.50
  -1 -11  -1  146.89    8.10
  -1 -11  -1  186.28   14.90
  -1 -11  -1  157.38   11.40
  -1 -11  -1  163.28   15.10
  -2 -11  -1   79.99   12.10
  -2 -11  -1   53.59    9.70
  -2 -11  -1   53.19    4.50
  -3 -11  -1   62.39   10.70
  -3 -11  -1   43.20    4.20
  -3 -11  -1   49.00    9.70
  -3 -11  -1   51.09    4.60
   3  11   1   40.20    7.90
  -4 -11  -1    1.00    5.30
  -4 -11  -1    4.00    5.40
  -4 -11  -1   12.00    3.00
   4  11   1   13.80    5.80
  -5 -11  -1   97.79   14.90
  -5 -11  -1   71.59   12.10
  -5 -11  -1   78.59    6.60
   5  11   1   83.09   11.80
  -6 -11  -1   15.20    7.20
  -6 -11  -1    7.00    3.30
  -6 -11  -1   -6.00    4.20
   6  11   1    8.60    6.60
  -7 -11  -1  132.29   17.80
  -7 -11  -1  119.99    9.30
  -7 -11  -1   94.29   14.00
   7  11   1   97.99   14.20
  -8 -11  -1  137.99   17.90
  -8 -11  -1  166.78   17.70
  -8 -11  -1  144.59   10.80
   8  11   1  119.29   16.00
  -9 -11  -1   -2.90    6.40
  -9 -11  -1    2.50    3.80
  -9 -11  -1    7.10    7.40
   9  11   1   -0.60    6.60
   3 -12  -1   27.80    5.50
   3 -12  -1   19.60    6.80
   3 -12  -1   33.10    9.60
   2 -12  -1   72.09    7.20
   2 -12  -1   54.79   11.80
   2 -12  -1   88.79   11.50
   2 -12  -1   82.99    7.80
   1 -12  -1   10.20    6.10
   1 -12  -1    5.70    4.20
   1 -12  -1    8.70    3.20
   1 -12  -1    4.70    5.70
   0 -12  -1   -4.50    4.50
   0 -12  -1   16.80    7.20
   0 -12  -1    4.30    4.00
   0 -12  -1    3.50    2.60
  -1 -12  -1    3.00    5.50
  -1 -12  -1    2.60    2.10
  -1 -12  -1    8.20    4.30
  -1 -12  -1   -2.60    4.80
  -2 -12  -1  152.78   14.90
  -2 -12  -1  127.99   14.80
  -2 -12  -1  135.89    6.90
  -3 -12  -1    1.10    5.70
  -3 -12  -1    1.80    5.50
  -3 -12  -1    4.80    2.00
  -3 -12  -1    9.80    2.40
   3  12   1    6.60    5.40
  -4 -12  -1   27.00    8.50
  -4 -12  -1   30.10    9.10
  -4 -12  -1   25.90    3.50
  -4 -12  -1   34.30    4.10
   4  12   1   41.80    9.40
  -5 -12  -1    2.90    6.10
  -5 -12  -1   11.80    6.50
  -5 -12  -1    1.00    2.30
   5  12   1   -4.30    4.60
  -6 -12  -1    4.30    2.90
  -6 -12  -1   -0.30    5.80
  -6 -12  -1   -2.40    5.00
   6  12   1   13.00    6.80
  -7 -12  -1   16.40    7.30
  -7 -12  -1   22.30    4.60
  -7 -12  -1   39.60   10.10
   7  12   1   25.80    9.50
  -8 -12  -1   97.49    8.90
  -8 -12  -1   90.39   14.50
  -8 -12  -1   87.59   13.60
   8  12   1   98.49   15.70
  -9 -12  -1    5.80    7.10
  -9 -12  -1    1.40    3.20
  -9 -12  -1   -4.50    6.40
   9  12   1   10.50    6.80
   2 -13  -1   43.20    6.00
   2 -13  -1   54.09    9.40
   2 -13  -1   55.19    5.60
   2 -13  -1   56.29    4.50
   2 -13  -1   42.40   10.30
   1 -13  -1   99.59   14.50
   1 -13  -1  134.69    8.80
   1 -13  -1  134.29   10.10
   1 -13  -1  129.29   13.70
   0 -13  -1   25.20    3.80
   0 -13  -1   17.80    6.70
   0 -13  -1   24.30    5.40
   0 -13  -1   26.30    8.60
  -1 -13  -1  139.29   16.00
  -1 -13  -1  130.69   14.20
  -1 -13  -1  144.69    7.30
  -1 -13  -1  159.58   11.70
  -2 -13  -1  233.08   18.60
  -2 -13  -1  202.98   18.60
  -2 -13  -1  212.08    8.60
  -2 -13  -1  195.68    8.70
  -2 -13  -1  227.68   14.90
  -3 -13  -1   26.10    2.90
  -3 -13  -1   31.50    3.00
  -3 -13  -1   21.90    8.70
  -3 -13  -1   34.70    9.50
  -4 -13  -1  119.99    6.40
  -4 -13  -1  114.59    6.00
  -4 -13  -1  117.99   15.70
  -4 -13  -1   99.59   14.60
   4  13   1  106.69   12.80
  -5 -13  -1   71.49   13.40
  -5 -13  -1   83.19    5.70
  -5 -13  -1   86.09    5.90
  -5 -13  -1   58.79   12.00
   5  13   1   78.19   12.20
  -6 -13  -1   63.09    5.80
  -6 -13  -1   49.90   11.60
  -6 -13  -1   87.29   15.70
   6  13   1   53.79   11.30
  -7 -13  -1   29.70    9.80
  -7 -13  -1   18.70    4.00
  -7 -13  -1    8.70    6.60
   7  13   1   25.20    8.10
  -8 -13  -1  194.78   19.90
  -8 -13  -1  182.78   11.70
  -8 -13  -1  196.88   20.30
   8  13   1  198.28   19.40
   0 -14  -1    7.30    6.10
   0 -14  -1   19.40    7.70
   0 -14  -1    4.30    2.20
   0 -14  -1    8.80    4.80
  -1 -14  -1    4.70    6.40
  -1 -14  -1   13.40    6.60
  -1 -14  -1    4.00    4.50
  -2 -14  -1   80.59   12.10
  -2 -14  -1   78.09    9.90
  -2 -14  -1   94.99   15.20
  -3 -14  -1  189.18   19.20
  -3 -14  -1  195.28   18.80
  -4 -14  -1    6.30    7.30
  -4 -14  -1    2.90    5.80
  -5 -14  -1    6.20    1.80
  -5 -14  -1    1.60    6.50
  -5 -14  -1    4.40    7.10
  -5 -14  -1    3.40    1.80
   5  14   1    3.80    6.20
  -6 -14  -1    7.30    2.50
  -6 -14  -1    0.60    6.00
  -6 -14  -1   10.90    8.40
   6  14   1    4.70    6.30
   7  14   1   14.80    7.80
   5  14  -2    3.20    5.60
  -5 -14   2   -5.60    5.80
  -5 -14   2    0.40    6.30
   4  14  -2   19.60    7.90
  -4 -14   2   20.70    8.80
  -4 -14   2   55.59   12.80
  -3 -14   2   17.20    7.80
  -3 -14   2   20.00    8.50
  -2 -14   2   59.19   11.60
  -2 -14   2   60.09   12.30
  -1 -14   2   73.89   13.20
  -1 -14   2   84.39   15.60
  -1 -14   2   81.59    9.60
  -1 -14   2   89.59    9.70
   7  13  -2  145.29   19.70
  -7 -13   2  166.28    8.60
  -7 -13   2  178.08   20.10
  -7 -13   2  187.18   18.80
   6  13  -2   68.59   12.50
  -6 -13   2   82.29   13.20
  -6 -13   2   62.49   12.40
   5  13  -2    1.80    4.80
  -5 -13   2    1.50    6.20
  -5 -13   2   -4.90    5.00
   4  13  -2   76.59   12.10
  -4 -13   2   73.49   13.20
  -4 -13   2   74.79   13.10
  -3 -13   2  177.18   18.60
  -3 -13   2  184.78   17.80
  -2 -13   2    4.70    5.90
  -2 -13   2   -0.30    6.50
  -1 -13   2   66.69   12.50
  -1 -13   2   63.49   12.00
   0 -13   2   10.40    6.30
   0 -13   2   23.80    4.90
   0 -13   2   16.30    4.60
   0 -13   2   19.20    8.80
   1 -13   2    0.70    3.30
   1 -13   2   -3.80    5.00
   1 -13   2    2.70    2.60
   1 -13   2   -6.40    4.80
   8  12  -2   12.30    7.00
  -8 -12   2    9.80    6.80
  -8 -12   2   -0.40    2.90
  -8 -12   2    8.70    7.80
   7  12  -2   41.50    9.40
  -7 -12   2   60.39    5.80
  -7 -12   2   68.29   13.70
  -7 -12   2   47.10    9.00
   6  12  -2   73.29   14.20
  -6 -12   2   55.19   11.80
  -6 -12   2   86.69   16.20
  -6 -12   2   69.39    5.10
   5  12  -2    1.20    5.20
  -5 -12   2   -5.90    4.70
  -5 -12   2   -0.40    5.20
   4  12  -2   30.00    8.30
  -4 -12   2   16.70    7.60
  -4 -12   2   16.50    7.70
   3  12  -2   37.00    7.80
  -3 -12   2   36.10    9.20
  -3 -12   2   37.60    9.50
  -2 -12   2  153.08   16.70
  -2 -12   2  146.99   15.40
  -1 -12   2   24.80    7.80
  -1 -12   2   28.80    8.90
   0 -12   2   32.80    5.30
   0 -12   2    7.00    6.60
   0 -12   2   15.70    7.50
   1 -12   2   32.90    4.70
   1 -12   2   29.90    3.40
   1 -12   2   29.70    4.80
   1 -12   2   30.90    9.60
   2 -12   2   23.00    8.80
   2 -12   2   21.90    3.90
   3 -12   2   42.60    5.50
   3 -12   2   18.80    8.60
   9  11  -2    5.60    9.50
  -9 -11   2    7.20    3.80
  -9 -11   2   20.50    9.70
  -9 -11   2   15.60    8.40
   8  11  -2    4.80    6.70
  -8 -11   2   -3.30    5.20
  -8 -11   2    6.90    6.50
  -8 -11   2    3.90    3.50
   7  11  -2   54.59   11.00
  -7 -11   2   59.19   13.30
  -7 -11   2   79.49    6.90
  -7 -11   2   78.69   14.10
   6  11  -2   48.40   10.40
  -6 -11   2   53.59   10.70
  -6 -11   2   61.39    5.60
  -6 -11   2   58.59   10.40
   5  11  -2  144.99   15.10
  -5 -11   2  147.59    7.00
  -5 -11   2  110.49   13.50
  -5 -11   2  167.88   17.00
   4  11  -2   22.50    6.90
  -4 -11   2   37.40   10.10
  -4 -11   2   31.10    8.60
   3  11  -2   71.59   10.10
  -3 -11   2   64.09    9.70
  -3 -11   2   81.29   13.70
  -2 -11   2   15.20    7.10
  -2 -11   2   19.80    8.20
  -1 -11   2    8.20    6.40
  -1 -11   2   10.60    6.10
   0 -11   2  186.18   17.10
   1 -11   2   46.00    5.50
   1 -11   2   43.50    4.40
   1 -11   2   39.90   10.80
   1 -11   2   50.49    5.60
   2 -11   2   10.10    7.10
   2 -11   2   17.10    3.80
   2 -11   2   13.70    3.20
   3 -11   2   11.20    6.80
   3 -11   2   13.70    4.10
   4 -11   2    9.60    7.30
   4 -11   2    1.80    3.60
  10  10  -2   23.90   12.40
 -10 -10   2   11.30    5.10
 -10 -10   2   26.20    9.00
   9  10  -2    4.80    6.90
  -9 -10   2   -4.20    2.90
  -9 -10   2   -5.70    5.30
  -9 -10   2    0.20    7.30
   8  10  -2  102.99   16.00
  -8 -10   2   76.59   13.70
  -8 -10   2   84.49    8.20
  -8 -10   2   96.39   13.80
   7  10  -2    1.50    5.30
  -7 -10   2    1.30    2.70
  -7 -10   2    4.40    7.10
  -7 -10   2   -1.20    4.60
   6  10  -2   27.50    9.00
  -6 -10   2   22.70    8.20
  -6 -10   2   17.90    8.70
  -6 -10   2   18.70    3.80
   5  10  -2  366.26   22.80
  -5 -10   2  384.36   24.70
  -5 -10   2  339.77   14.10
  -5 -10   2  359.26   22.50
   4  10  -2   52.39   10.30
  -4 -10   2   39.50    7.50
  -4 -10   2   31.70    8.80
  -4 -10   2   37.30    3.10
   3  10  -2   82.59   11.80
  -3 -10   2   54.29    9.90
  -3 -10   2   70.19   10.80
   2  10  -2   95.09   10.70
  -2 -10   2   74.59   12.70
  -2 -10   2   70.59   10.00
  -1 -10   2   -0.30    4.70
   0 -10   2   -0.10    1.30
   0 -10   2    3.80    5.50
   1 -10   2  467.45   18.50
   1 -10   2  470.15   17.80
   1 -10   2  463.95   18.80
   1 -10   2  462.95   26.80
   2 -10   2    3.90    2.00
   2 -10   2    3.40    2.50
   2 -10   2    1.30    2.70
   2 -10   2    4.80    5.90
   3 -10   2   29.10    5.10
   3 -10   2   28.00    8.90
  -4  10  -2   -4.20    2.40
   4 -10   2    2.10    6.10
   4 -10   2   -2.00    3.00
  -5  10  -2   56.99    7.90
   5 -10   2   43.30   11.00
   5 -10   2   47.80    7.60
   5 -10   2   39.30   10.80
  10   9  -2   52.19   13.10
 -10  -9   2   35.90    7.10
 -10  -9   2   30.00    9.00
   9   9  -2   59.39   12.70
  -9  -9   2   70.89   11.60
  -9  -9   2   42.50    7.20
  -9  -9   2   69.39   14.30
   8   9  -2   52.79   11.90
  -8  -9   2   49.80    7.10
  -8  -9   2   46.30   10.90
  -8  -9   2   51.69    9.50
   7   9  -2  226.08   19.70
  -7  -9   2  245.78   20.90
  -7  -9   2  231.18   13.10
  -7  -9   2  244.08   18.70
   6   9  -2  268.77   19.90
  -6  -9   2  235.98   20.00
  -6  -9   2  256.37   12.80
  -6  -9   2  247.18   18.60
   5   9  -2   17.90    7.10
  -5  -9   2   20.70    3.60
  -5  -9   2   21.60    5.90
  -5  -9   2   22.50    6.80
   4   9  -2  133.09   13.00
  -4  -9   2  130.99   14.20
  -4  -9   2  109.29   12.40
  -4  -9   2  128.99    6.40
   3   9  -2  211.48   15.40
  -3  -9   2  219.68   16.00
  -3  -9   2  210.88   16.90
   2   9  -2  548.55   26.60
  -2  -9   2  537.05   27.00
  -2  -9   2  542.85   28.10
  -1  -9   2  276.37   18.70
   0  -9   2  286.47   10.70
   0  -9   2  280.87   19.10
   1  -9   2   92.09    6.60
   1  -9   2   86.89   11.20
   1  -9   2   87.49    6.00
   2  -9   2  106.99   14.40
   2  -9   2   91.69    5.60
   2  -9   2   96.09    5.30
   2  -9   2   93.19    7.20
  -3   9  -2    8.80    3.50
   3  -9   2    4.60    5.80
   3  -9   2    6.90    3.40
  -4   9  -2   47.20    6.80
   4  -9   2   55.29   10.40
   4  -9   2   40.80    6.50
  -5   9  -2  175.98   12.20
   5  -9   2  165.28   12.80
   5  -9   2  145.99   15.90
   5  -9   2  161.38   17.20
  -6   9  -2  226.58   14.40
   6  -9   2  162.38   15.70
   6  -9   2  192.28   14.80
  10   8  -2    5.90    7.80
 -10  -8   2   15.30    7.20
 -10  -8   2   18.10    5.90
 -10  -8   2    4.00    6.90
   9   8  -2   83.89   16.10
  -9  -8   2   72.79   14.10
  -9  -8   2  112.39   14.90
  -9  -8   2   69.59    9.30
   8   8  -2   84.39   14.50
  -8  -8   2   67.39    8.30
  -8  -8   2   65.49   10.70
  -8  -8   2   74.09   13.20
   7   8  -2   -0.50    5.00
  -7  -8   2    3.60    5.90
  -7  -8   2    1.10    2.90
  -7  -8   2    0.20    4.50
   6   8  -2    3.70    5.40
  -6  -8   2   -3.40    4.70
  -6  -8   2   -1.70    3.90
  -6  -8   2    0.10    2.40
   5   8  -2    2.80    4.90
  -5  -8   2   -0.80    4.80
  -5  -8   2    0.20    4.50
  -5  -8   2    1.90    2.30
   4   8  -2  303.67   18.70
  -4  -8   2  288.77   12.00
  -4  -8   2  312.37   18.90
  -4  -8   2  313.17   20.20
   3   8  -2    3.60    4.10
  -3  -8   2   -0.10    1.10
  -3  -8   2    6.40    5.40
  -3  -8   2   -1.70    3.30
   2   8  -2    9.80    4.80
  -2  -8   2   13.00    5.20
  -2  -8   2   15.50    6.30
   1   8  -2  396.86   20.50
  -1  -8   2  381.66   21.40
   0  -8   2  245.48   16.40
   0  -8   2  227.28    9.00
   1  -8   2  129.39   12.20
   1  -8   2  117.89    6.90
  -2   8  -2   21.80    3.70
   2  -8   2   24.80    4.20
   2  -8   2   23.10    2.70
   2  -8   2   20.70    2.80
   2  -8   2   26.70    7.20
  -3   8  -2   16.50    3.90
   3  -8   2   19.70    7.30
   3  -8   2   16.30    4.00
  -4   8  -2   54.99    6.80
   4  -8   2   48.50    9.70
   4  -8   2   53.19    7.30
  -5   8  -2  145.29   11.10
   5  -8   2  132.79   11.30
   5  -8   2  154.18   15.00
  -6   8  -2   48.80    7.70
   6  -8   2   34.50    7.20
   6  -8   2   49.10    9.00
  -7   8  -2  110.39   12.40
   7  -8   2  119.39   12.60
   7  -8   2  105.99   12.70
  10   7  -2   -0.70    4.60
  10   7  -2    4.70    7.20
 -10  -7   2   -3.00    4.10
 -10  -7   2   14.00    6.80
   9   7  -2    6.80    4.70
   9   7  -2   -5.80    5.50
  -9  -7   2    1.30    5.80
  -9  -7   2    8.10    4.40
   8   7  -2    1.80    6.10
   8   7  -2   -0.60    3.50
  -8  -7   2   -3.50    5.60
  -8  -7   2   -1.80    3.00
  -8  -7   2   -0.30    4.30
   7   7  -2   77.19   13.20
  -7  -7   2   84.19   11.80
  -7  -7   2   76.59    8.00
  -7  -7   2   87.49   14.20
   6   7  -2   26.40    7.50
  -6  -7   2   18.60    5.90
  -6  -7   2   15.80    7.70
  -6  -7   2   21.20    4.50
   5   7  -2   53.29    9.10
  -5  -7   2   47.60    9.60
  -5  -7   2   48.30    5.30
  -5  -7   2   55.59    8.70
   4   7  -2   -2.30    3.50
  -4  -7   2    2.40    4.30
  -4  -7   2    1.80    1.90
  -4  -7   2    3.70    5.00
   3   7  -2   62.49    8.50
  -3  -7   2  114.89   14.00
  -3  -7   2   86.49    4.60
  -3  -7   2   75.79    9.50
   2   7  -2   97.69    9.50
  -2  -7   2   90.09    9.50
  -2  -7   2  106.89   10.70
   1   7  -2  369.66   18.70
  -1  -7   2  362.26   19.60
   0  -7   2  411.06   14.30
   0  -7   2  413.26   21.20
  -1   7  -2   29.50    3.30
   1  -7   2   26.90    3.40
   1  -7   2   15.20    5.10
  -2   7  -2  277.17   12.20
   2  -7   2  269.27   10.00
   2  -7   2  274.87   12.70
   2  -7   2  282.27   10.10
   2  -7   2  249.88   17.00
  -3   7  -2  110.89    8.10
   3  -7   2  114.09   12.10
   3  -7   2  122.09    8.80
  -4   7  -2  127.59    9.80
   4  -7   2  146.99   15.10
   4  -7   2  146.09   10.50
  -5   7  -2    0.80    3.40
   5  -7   2    2.90    5.90
   5  -7   2    1.20    3.40
  -6   7  -2  165.78   13.10
   6  -7   2  173.18   14.20
   6  -7   2  162.08   13.30
  -7   7  -2   24.00    6.60
   7  -7   2   25.30    7.20
   7  -7   2   24.00    6.60
  11   6  -2   -4.30    4.70
  11   6  -2   -8.70    8.10
 -11  -6   2   -1.00    5.30
 -11  -6   2    1.00    5.90
 -11  -6   2   -2.80    4.20
  10   6  -2   80.09   15.10
  10   6  -2   78.19   12.10
 -10  -6   2   76.19   11.20
 -10  -6   2   75.39   12.30
 -10  -6   2   70.59   11.20
   9   6  -2    3.90    6.40
   9   6  -2    4.30    4.60
  -9  -6   2   -1.80    5.00
  -9  -6   2   -9.10    3.10
   8   6  -2   75.49   13.80
   8   6  -2   50.09    7.70
  -8  -6   2   62.29    8.50
  -8  -6   2   69.09   10.20
   7   6  -2  594.74   33.00
   7   6  -2  653.83   27.50
  -7  -6   2  644.14   34.10
  -7  -6   2  692.83   30.80
  -7  -6   2  654.33   27.00
   6   6  -2  211.88   12.50
   6   6  -2  231.18   17.60
  -6  -6   2  216.88   12.00
  -6  -6   2  202.48   14.70
  -6  -6   2  214.88   17.30
   5   6  -2   -0.40    4.40
   5   6  -2    3.30    2.80
  -5  -6   2    2.80    4.20
  -5  -6   2    3.30    2.40
  -5  -6   2    3.90    4.20
   4   6  -2    6.40    4.40
  -4  -6   2    6.80    4.20
  -4  -6   2   13.00    2.80
  -4  -6   2   14.20    5.50
   3   6  -2  912.21   36.30
  -3  -6   2  845.72   35.10
  -3  -6   2  979.50   37.70
  -3  -6   2  900.61   29.80
   2   6  -2  282.17   16.20
  -2  -6   2  331.87   17.80
  -2  -6   2  316.67   10.50
   1   6  -2  305.17   16.00
  -1  -6   2  296.57   16.60
   0  -6   2  610.14   26.60
   0  -6   2  630.54   20.40
  -1   6  -2  458.45   16.90
   1  -6   2  479.25   17.40
   1  -6   2  503.15   22.80
  -2   6  -2  247.28   11.30
   2  -6   2  249.88    9.00
   2  -6   2  278.27   16.10
   2  -6   2  263.87   11.90
   2  -6   2  250.87    9.00
  -3   6  -2   19.30    3.90
   3  -6   2   23.90    4.40
  -4   6  -2  327.77   15.80
   4  -6   2  305.87   15.90
   4  -6   2  313.97   18.80
  -5   6  -2   27.30    5.40
   5  -6   2   32.00    6.40
   5  -6   2   35.00    7.60
  -6   6  -2  102.79   11.40
   6  -6   2   91.89   11.00
   6  -6   2   94.69   11.40
  -7   6  -2    8.60    4.80
   7  -6   2   16.40    5.80
   7  -6   2    4.80    5.10
  -8   6  -2   32.70    7.50
   8  -6   2   17.70    6.80
   8  -6   2   30.30    6.80
  11   5  -2   94.89   12.80
  11   5  -2  115.19   19.50
 -11  -5   2   85.79   11.40
 -11  -5   2  125.09   15.10
 -11  -5   2  125.39   15.10
  10   5  -2    4.60    7.50
  10   5  -2   26.50    7.20
 -10  -5   2   19.10    6.90
 -10  -5   2   13.70    5.60
 -10  -5   2   19.80    6.60
   9   5  -2   90.49   10.80
   9   5  -2   85.49   15.10
  -9  -5   2   87.59   10.60
  -9  -5   2   85.19   11.30
  -9  -5   2   85.69   11.40
   8   5  -2   10.50    4.70
   8   5  -2   13.00    8.00
  -8  -5   2   10.10    5.90
  -8  -5   2    4.40    3.90
   7   5  -2   16.50    7.90
   7   5  -2    6.10    3.80
  -7  -5   2   11.80    7.40
  -7  -5   2   12.20    5.60
  -7  -5   2   14.40    4.50
   6   5  -2   61.99   11.10
   6   5  -2   60.79    7.00
  -6  -5   2   66.89    7.00
  -6  -5   2   87.89   12.40
  -6  -5   2   56.19    8.00
   5   5  -2  126.39   12.30
   5   5  -2  128.79    8.50
  -5  -5   2  110.49    7.80
  -5  -5   2  130.49   10.70
  -5  -5   2  108.39   11.90
   4   5  -2   87.49    6.30
   4   5  -2  100.49   10.30
  -4  -5   2   90.79   10.30
  -4  -5   2   99.79    9.10
  -4  -5   2   90.69    6.20
   3   5  -2  204.98   13.30
  -3  -5   2  188.98   12.20
  -3  -5   2  196.78    8.50
  -3  -5   2  183.18   13.30
   2   5  -2   55.19    6.90
  -2  -5   2   65.49    3.40
  -2  -5   2   64.89    8.10
   1   5  -2   18.00    4.10
  -1  -5   2   26.20    6.00
   0  -5   2  874.11   33.30
   0  -5   2  871.01   27.70
  -1   5  -2    8.30    2.00
   1  -5   2    7.80    2.10
   1  -5   2   12.40    4.60
  -2   5  -2   19.80    3.40
   2  -5   2   18.30    3.50
  -3   5  -2   20.10    3.90
   3  -5   2   16.30    3.80
  -4   5  -2   79.99    7.40
   4  -5   2   72.69    7.40
   4  -5   2   87.89    9.80
  -5   5  -2  116.49    9.70
   5  -5   2  106.29    9.80
   5  -5   2  111.29   11.20
  -6   5  -2  162.18   12.40
   6  -5   2  157.48   12.60
   6  -5   2  175.28   13.10
  -7   5  -2   71.39   10.10
   7  -5   2   53.79    8.90
   7  -5   2   57.89    8.70
  -8   5  -2    4.00    4.60
   8  -5   2   -3.10    4.00
   8  -5   2    0.60    4.50
  11   4  -2  120.29   14.70
  11   4  -2  118.99   19.10
 -11  -4   2  130.19   13.30
 -11  -4   2   85.99   12.00
 -11  -4   2  100.79   12.70
  10   4  -2   70.09   14.70
  10   4  -2   74.59   10.80
 -10  -4   2   92.29   11.60
 -10  -4   2   92.29   12.30
 -10  -4   2  103.29   13.00
   9   4  -2   -1.90    3.40
   9   4  -2    2.40    4.50
   9   4  -2    0.50    5.90
  -9  -4   2    1.80    4.40
  -9  -4   2    7.50    5.40
  -9  -4   2    1.40    4.00
   8   4  -2   37.10    9.50
   8   4  -2   35.50    7.20
   8   4  -2   44.10    7.90
  -8  -4   2   18.40    5.50
  -8  -4   2   36.60    7.80
  -8  -4   2   37.40    7.80
   7   4  -2  112.39   15.70
   7   4  -2  104.59    9.70
   7   4  -2  104.59   10.50
  -7  -4   2   99.79   10.50
  -7  -4   2  105.39    9.60
   6   4  -2   10.80    4.60
   6   4  -2   15.00    4.20
   6   4  -2   16.00    6.00
  -6  -4   2   11.00    4.80
  -6  -4   2   13.80    6.00
  -6  -4   2   16.10    4.30
   5   4  -2  200.18   15.00
   5   4  -2  220.08   11.90
  -5  -4   2  221.78   13.30
  -5  -4   2  216.38   11.40
  -5  -4   2  218.58   15.70
   4   4  -2    3.30    3.90
   4   4  -2    3.70    2.40
  -4  -4   2    2.90    2.30
  -4  -4   2    1.40    4.00
  -4  -4   2    2.00    3.30
   3   4  -2   -4.60    3.40
   3   4  -2   -1.30    1.60
  -3  -4   2   -0.30    1.70
  -3  -4   2   -0.50    3.60
  -3  -4   2   -0.30    2.80
   2   4  -2  707.63   27.90
  -2  -4   2  707.03   23.20
  -2  -4   2  732.43   28.60
   1   4  -2   70.29    6.80
  -1  -4   2   57.89    6.80
   0   4  -2 2951.60   93.59
   0   4  -2 2837.12   88.89
   0  -4   2 2980.40   93.99
   0  -4   2 2906.01   89.09
  -1   4  -2  436.16   15.70
   1  -4   2  432.36   15.90
   1  -4   2  475.15   19.60
  -2   4  -2  299.07   12.60
   2  -4   2  307.47   12.90
  -3   4  -2  394.46   16.70
   3  -4   2  403.56   17.00
  -4   4  -2  227.48   12.30
   4  -4   2  237.08   13.60
   4  -4   2  219.28   12.50
  -5   4  -2   49.30    7.00
   5  -4   2   41.40    7.30
   5  -4   2   32.10    5.80
  -6   4  -2  145.09   11.40
   6  -4   2  118.49   11.10
   6  -4   2  145.69   11.40
  -7   4  -2  256.17   16.30
   7  -4   2  229.48   15.00
   7  -4   2  259.87   17.00
  -8   4  -2   26.00    6.80
   8  -4   2   18.50    6.80
   8  -4   2   13.50    5.60
  -9   4  -2   -3.10    4.50
   9  -4   2   -4.30    4.30
   9  -4   2    5.30    4.60
  11   3  -2   46.60   14.50
  11   3  -2   27.20    8.80
 -11  -3   2   33.50    7.80
 -11  -3   2   21.00    7.80
 -11  -3   2   20.00    6.90
  10   3  -2   13.40    8.70
  10   3  -2   11.30    5.20
  10   3  -2   22.10    7.20
 -10  -3   2   21.50    6.60
 -10  -3   2   24.10    6.50
 -10  -3   2   21.40    6.90
   9   3  -2    3.80    4.50
   9   3  -2   23.00    6.50
   9   3  -2   12.40    8.10
  -9  -3   2   10.30    5.60
  -9  -3   2   13.00    5.60
  -9  -3   2    6.00    4.30
   8   3  -2   24.80    6.70
   8   3  -2   14.30    5.30
   8   3  -2   18.90    8.60
  -8  -3   2   25.10    6.20
  -8  -3   2   23.20    6.30
  -8  -3   2   25.40    6.80
   7   3  -2   28.60    6.10
   7   3  -2   16.30    5.40
   7   3  -2   30.40    8.90
  -7  -3   2   23.60    5.40
  -7  -3   2   36.40    6.80
  -7  -3   2   22.60    5.20
   6   3  -2   84.89    8.40
   6   3  -2   72.19   10.00
   6   3  -2   78.49    8.70
  -6  -3   2   96.19    9.00
  -6  -3   2   80.39    7.80
   5   3  -2  279.07   13.90
   5   3  -2  244.38   16.90
   5   3  -2  274.27   14.50
  -5  -3   2  294.87   13.90
  -5  -3   2  308.17   18.40
  -5  -3   2  276.77   14.70
   4   3  -2  264.77   16.10
   4   3  -2  263.87   13.80
   4   3  -2  275.17   12.70
  -4  -3   2  257.87   13.70
  -4  -3   2  267.47   16.20
  -4  -3   2  283.57   12.50
   3   3  -2  283.57   15.00
   3   3  -2  267.97   11.50
  -3  -3   2  278.37   13.40
  -3  -3   2  266.77   11.30
  -3  -3   2  294.67   15.30
   2   3  -2 1408.36   48.40
   2   3  -2 1416.56   44.60
  -2  -3   2 1405.06   44.50
  -2  -3   2 1421.46   47.40
   1   3  -2  616.64   25.60
  -1  -3   2  743.73   21.80
  -1  -3   2  755.42   26.60
   0   3  -2  354.36   15.20
   0   3  -2  373.76   11.90
   0  -3   2  384.56   12.10
   0  -3   2  384.16   15.70
  -1   3  -2 1519.45   48.50
   1  -3   2 1556.54   47.80
   1  -3   2 1545.95   48.60
  -2   3  -2 2361.86   74.69
  -3   3  -2  775.22   28.40
   3  -3   2  806.52   29.70
   3  -3   2  790.12   28.70
  -4   3  -2    6.50    3.00
   4  -3   2    1.10    4.30
   4  -3   2    0.70    2.70
  -5   3  -2  542.95   23.40
   5  -3   2  555.54   23.40
   5  -3   2  545.15   23.80
  -6   3  -2   54.19    8.00
  -6   3  -2   40.00    3.70
   6  -3   2   45.90    7.60
   6  -3   2   55.79    7.80
  -7   3  -2  121.39   11.10
  -7   3  -2  109.89    5.20
  -7   3  -2  108.69    6.10
   7  -3   2  146.39   12.50
   7  -3   2  113.29   10.70
  -8   3  -2   52.09    8.40
   8  -3   2   62.39    8.90
   8  -3   2   48.80    9.00
  -9   3  -2    3.20    4.60
   9  -3   2   -3.70    3.90
   9  -3   2   -0.70    4.90
  11   2  -2   12.90    6.60
  11   2  -2   22.40   12.60
  11   2  -2   20.60    6.40
 -11  -2   2   31.90    7.80
 -11  -2   2    7.10    7.10
 -11  -2   2   21.10    8.10
  10   2  -2   51.99    9.60
  10   2  -2   54.49    8.40
  10   2  -2   29.20   11.50
 -10  -2   2   61.59    9.20
 -10  -2   2   61.19    9.60
 -10  -2   2   50.69    9.20
   9   2  -2   60.29   13.10
   9   2  -2   38.30    8.10
   9   2  -2   45.20    8.30
  -9  -2   2   38.00    8.10
  -9  -2   2   31.10    7.20
  -9  -2   2   41.70    7.70
   8   2  -2   54.59    8.30
   8   2  -2   46.90   11.10
   8   2  -2   56.19    9.40
  -8  -2   2   61.99    8.80
  -8  -2   2   87.99   10.30
  -8  -2   2   62.59    8.50
   7   2  -2    0.60    3.60
   7   2  -2    4.50    5.40
   7   2  -2    1.80    3.80
  -7  -2   2    2.00    4.40
  -7  -2   2    2.60    3.70
  -7  -2   2    1.90    3.50
   6   2  -2   25.40    8.00
   6   2  -2   31.50    5.60
   6   2  -2   25.60    5.10
  -6  -2   2   23.30    5.00
  -6  -2   2   23.50    5.30
  -6  -2   2   16.60    4.20
   5   2  -2   64.59    6.70
   5   2  -2   50.69    6.10
   5   2  -2   62.59    9.80
  -5  -2   2   52.29    6.50
  -5  -2   2   59.59    6.60
   4   2  -2 1114.99   39.60
   4   2  -2 1101.49   43.20
   4   2  -2 1158.08   39.70
  -4  -2   2 1163.78   43.70
  -4  -2   2 1219.18   40.10
  -4  -2   2 1101.29   39.10
   3   2  -2  467.65   17.10
   3   2  -2  418.76   17.50
   3   2  -2  412.46   19.70
  -3  -2   2  446.26   17.70
  -3  -2   2  471.15   16.90
   2   2  -2   87.89    7.10
   2   2  -2  104.39    5.10
  -2  -2   2   92.79    6.20
  -2  -2   2   87.79    7.30
  -2  -2   2   88.29    4.80
   1   2  -2  455.95   14.50
   1   2  -2  430.56   17.20
  -1  -2   2  454.65   17.50
  -1  -2   2  453.85   14.40
   0   2  -2 9999.00  322.37
   0  -2   2 9692.83  321.67
  -1   2  -2  420.86   14.70
   1  -2   2  427.16   13.80
   1  -2   2  436.56   14.90
  -2   2  -2 1827.42   58.19
   2  -2   2 1817.42   58.29
  -3   2  -2  281.27    9.20
  -3   2  -2  267.67    9.20
  -3   2  -2  290.97   12.90
   3  -2   2  274.17   12.80
   3  -2   2  297.47   13.50
  -4   2  -2   13.00    3.60
  -4   2  -2   18.60    2.10
   4  -2   2   20.80    4.30
   4  -2   2   25.90    5.00
  -5   2  -2  527.05   19.00
  -5   2  -2  558.74   23.50
   5  -2   2  587.34   24.00
   5  -2   2  558.14   23.00
  -6   2  -2  452.85   16.60
  -6   2  -2  439.96   21.20
   6  -2   2  445.26   20.70
   6  -2   2  450.45   21.70
  -7   2  -2  154.68    8.20
  -7   2  -2  166.28   12.60
   7  -2   2  150.28   12.70
   7  -2   2  130.69   11.30
  -8   2  -2   30.10    4.30
  -8   2  -2   30.70    7.40
   8  -2   2   34.90    7.70
   8  -2   2   36.20    7.20
  -9   2  -2   16.60    4.10
  -9   2  -2    7.10    5.60
   9  -2   2    5.80    5.40
   9  -2   2   13.10    5.70
 -10   2  -2    1.30    5.10
 -10   2  -2   -1.30    2.50
  10  -2   2    2.70    4.10
  10  -2   2   -6.80    7.30
  10  -2   2   -8.20    4.60
  10   1  -2  106.29   13.50
  10   1  -2  129.79   19.40
  10   1  -2  131.59   11.60
 -10  -1   2  151.28   13.70
 -10  -1   2  111.99   11.70
 -10  -1   2  153.88   14.20
   9   1  -2   95.19   11.90
   9   1  -2   97.29   10.00
   9   1  -2  105.69   17.50
  -9  -1   2  109.09   11.70
  -9  -1   2  123.29   11.00
  -9  -1   2  107.59   12.40
   8   1  -2   99.49    9.60
   8   1  -2  115.49   17.40
   8   1  -2  109.29   11.40
  -8  -1   2  104.29   10.20
  -8  -1   2   94.79    9.70
  -8  -1   2  113.49   11.00
   7   1  -2   15.40    4.90
   7   1  -2    4.30    5.90
   7   1  -2    7.40    4.80
  -7  -1   2   18.20    5.00
  -7  -1   2   11.10    5.00
  -7  -1   2   17.10    4.70
   6   1  -2   35.50    8.60
   6   1  -2   31.90    6.10
   6   1  -2   33.50    5.70
  -6  -1   2   46.70    6.20
  -6  -1   2   39.00    6.30
  -6  -1   2   37.40    5.90
   5   1  -2  123.79    9.20
   5   1  -2  132.69   12.30
   5   1  -2  120.59    8.50
  -5  -1   2  146.59    9.30
  -5  -1   2  123.89    8.60
  -5  -1   2  140.09    9.30
   4   1  -2    7.50    4.60
   4   1  -2   17.50    3.90
   4   1  -2    5.80    3.00
  -4  -1   2   11.00    3.30
  -4  -1   2    8.00    3.00
  -4  -1   2   13.50    3.60
   3   1  -2    5.70    2.30
   3   1  -2    6.00    3.60
   3   1  -2    7.10    2.50
  -3  -1   2    3.90    2.20
  -3  -1   2    6.90    2.70
  -3  -1   2    8.10    4.00
  -3  -1   2    3.50    1.90
   2   1  -2  112.19    7.80
   2   1  -2  124.69    6.10
  -2  -1   2  120.19    6.50
  -2  -1   2  120.19    8.00
  -2  -1   2  123.29    6.30
  -2  -1   2  118.99    6.00
   1   1  -2  830.02   29.10
   1   1  -2  873.71   27.30
  -1  -1   2  857.21   27.30
  -1  -1   2  848.32   29.20
  -1  -1   2  903.31   28.40
   0  -1   2 3365.46  103.79
  -1   1  -2 2236.18   67.99
  -1   1  -2 2160.88   67.09
   1  -1   2 2208.68   67.99
   1  -1   2 2178.38   66.99
  -2   1  -2  115.59    6.40
  -2   1  -2  121.49    4.70
   2  -1   2  136.39    7.40
   2  -1   2  119.29    6.60
  -3   1  -2  118.59    8.70
  -3   1  -2   98.89    7.00
   3  -1   2  129.79    7.90
   3  -1   2  106.59    7.20
  -4   1  -2  393.56   17.30
  -4   1  -2  426.36   18.20
   4  -1   2  377.76   17.30
   4  -1   2  399.26   17.20
  -5   1  -2   48.30    7.10
  -5   1  -2   43.70    6.20
   5  -1   2   33.30    5.70
   5  -1   2   42.40    6.40
  -6   1  -2   17.00    4.80
  -6   1  -2   15.10    6.60
  -6   1  -2   12.60    3.10
   6  -1   2    8.60    4.60
   6  -1   2    7.30    4.30
  -7   1  -2   15.50    3.50
  -7   1  -2   14.10    5.10
   7  -1   2   11.80    4.80
   7  -1   2   19.00    5.50
  -8   1  -2   38.90    7.20
  -8   1  -2   45.10    5.70
   8  -1   2   46.10    8.60
   8  -1   2   45.60    8.00
  -9   1  -2   13.10    5.80
  -9   1  -2   11.80    3.80
   9  -1   2   16.50    6.00
   9  -1   2   12.30    5.90
   9  -1   2   11.20    7.90
 -10   1  -2    7.20    5.20
  10  -1   2   -1.00    4.00
  10  -1   2    0.40    5.80
  10  -1   2   -5.90    7.00
  10   0  -2   13.60    9.30
  10   0  -2   20.40    7.50
  10   0  -2   15.80    5.40
 -10   0   2   24.00    7.40
 -10   0   2   25.60    6.40
 -10   0   2   30.70    8.80
   9   0  -2  185.28   12.80
   9   0  -2  210.58   21.40
   9   0  -2  168.48   15.10
  -9   0   2  193.28   15.00
  -9   0   2  199.38   15.30
  -9   0   2  212.78   13.60
   8   0  -2    4.10    4.30
   8   0  -2    2.10    4.00
   8   0  -2   -4.90    5.10
  -8   0   2   -1.90    3.50
  -8   0   2   -2.90    4.90
  -8   0   2    3.90    3.90
   7   0  -2   20.60    5.00
   7   0  -2   19.20    5.40
   7   0  -2   16.20    6.90
  -7   0   2   15.70    4.50
  -7   0   2   19.80    5.50
  -7   0   2   26.30    5.90
   6   0  -2  417.56   20.40
   6   0  -2  429.56   18.50
   6   0  -2  421.36   24.20
  -6   0   2  407.86   19.90
  -6   0   2  435.46   18.30
  -6   0   2  445.36   18.90
   5   0  -2   -1.20    2.40
   5   0  -2   -2.50    2.60
   5   0  -2   -0.90    3.40
  -5   0   2    1.00    2.20
  -5   0   2   -0.90    2.60
  -5   0   2    1.10    2.50
   4   0  -2   58.49    6.60
   4   0  -2   64.19    5.60
   4   0  -2   63.19    9.00
  -4   0   2   55.69    5.70
  -4   0   2   69.09    6.40
  -4   0   2   60.59    5.60
   3   0  -2    0.30    2.00
   3   0  -2   -2.90    3.00
   3   0  -2    1.10    1.90
  -3   0   2   -0.90    1.70
  -3   0   2   -0.30    1.80
  -3   0   2    0.80    1.80
   2   0  -2  115.69    7.70
   2   0  -2  111.59    5.30
   2   0  -2  117.49    6.20
  -2   0   2  112.29    5.30
  -2   0   2  118.79    6.20
  -2   0   2  120.39    6.20
   1   0  -2   63.99    3.50
   1   0  -2   59.69    3.60
   1   0  -2   52.49    4.10
  -1   0   2   51.29    3.30
  -1   0   2   56.99    4.40
  -1   0   2   58.69    3.60
   0   0  -2    0.80    2.20
  -1   0  -2  708.93   22.10
  -1   0  -2  619.74   21.40
  -1   0  -2  708.33   21.70
   1   0   2  576.94   22.70
   1   0   2  683.93   22.10
  -2   0  -2  443.36   16.10
  -2   0  -2  437.46   16.30
   2   0   2  433.46   16.00
   2   0   2  439.36   16.30
  -3   0  -2  404.36   15.80
  -3   0  -2  352.46   15.30
   3   0   2  380.46   15.50
   3   0   2  396.16   15.70
  -4   0  -2  745.93   27.90
  -4   0  -2  761.42   27.90
   4   0   2  745.83   28.20
   4   0   2  741.83   27.80
  -5   0  -2  248.68   13.90
  -5   0  -2  310.17   14.90
   5   0   2  277.37   14.60
   5   0   2  283.67   14.40
  -6   0  -2   21.50    5.70
  -6   0  -2   28.50    5.70
   6   0   2   20.10    5.40
   6   0   2   27.00    5.60
  -7   0  -2   12.30    6.20
  -7   0  -2    7.10    4.50
   7   0   2   -3.70    3.20
   7   0   2    5.10    4.00
  -8   0  -2  119.19   13.10
  -8   0  -2  111.69   11.30
  -8   0  -2  107.79    8.80
   8   0   2  105.99   11.00
   8   0   2  114.89   11.70
   8   0   2  135.49   18.80
  -9   0  -2   -2.90    3.50
  -9   0  -2    1.20    3.10
  -9   0  -2    0.30    7.60
   9   0   2    7.60    5.20
   9   0   2    4.10    4.90
   9   0   2    1.80    7.80
 -10   0  -2   45.40    8.50
 -10   0  -2   46.40    6.60
  10   0   2   19.90    7.40
  10   0   2   26.30    6.70
  10   0   2   41.50   13.70
  10  -1  -2    7.60    6.20
  10  -1  -2   10.60    8.70
 -10   1   2   -6.00    4.80
 -10   1   2   -0.50    4.60
   9  -1  -2  163.18   11.80
   9  -1  -2  174.08   15.00
   9  -1  -2  116.29   17.40
  -9   1   2  185.88   15.30
  -9   1   2  178.08   12.20
   8  -1  -2  153.08   13.40
   8  -1  -2  142.59   10.30
   8  -1  -2  102.79   14.10
  -8   1   2  162.08   13.00
  -8   1   2  141.49   10.60
   7  -1  -2   21.10    4.90
   7  -1  -2   20.70    6.10
   7  -1  -2   26.10    7.50
  -7   1   2   21.60    5.10
  -7   1   2   20.50    6.40
  -7   1   2   18.80    5.60
   6  -1  -2  421.06   24.60
   6  -1  -2  399.36   17.50
   6  -1  -2  431.16   20.60
  -6   1   2  406.66   17.70
  -6   1   2  403.16   17.70
  -6   1   2  434.26   20.30
   5  -1  -2  233.58   11.40
   5  -1  -2  252.67   13.90
  -5   1   2  251.87   11.90
  -5   1   2  254.37   12.00
  -5   1   2  253.17   13.60
   4  -1  -2   27.80    3.70
   4  -1  -2   32.00    4.70
  -4   1   2   33.20    5.00
  -4   1   2   43.30    4.80
  -4   1   2   39.30    4.50
   3  -1  -2  530.45   18.40
   3  -1  -2  588.44   20.80
  -3   1   2  524.45   20.30
  -3   1   2  515.95   18.20
  -3   1   2  513.25   19.10
   2  -1  -2  705.63   21.70
   2  -1  -2  645.84   23.60
   2  -1  -2  696.43   22.90
  -2   1   2  679.73   22.80
  -2   1   2  670.13   23.60
  -2   1   2  674.03   21.60
   1  -1  -2  236.08    9.10
   1  -1  -2  237.38    8.90
  -1   1   2  233.98    9.10
  -1   1   2  226.68    9.00
   0  -1  -2   -0.60    1.30
  -1  -1  -2  101.79    4.70
   1   1   2  102.39    5.20
  -2  -1  -2  567.34   20.30
  -2  -1  -2  605.44   20.00
   2   1   2  557.54   19.90
   2   1   2  534.95   20.20
  -3  -1  -2   36.40    4.60
  -3  -1  -2   31.90    4.40
   3   1   2   47.80    4.80
  -4  -1  -2   88.99    7.70
  -4  -1  -2   89.79    7.50
   4   1   2   86.99    7.40
   4   1   2   86.89    7.60
  -5  -1  -2  290.07   14.70
  -5  -1  -2  307.87   15.20
   5   1   2  271.17   14.60
   5   1   2  313.97   15.20
  -6  -1  -2  854.91   33.20
  -6  -1  -2  854.61   33.40
   6   1   2  857.31   33.80
   6   1   2  865.91   33.50
  -7  -1  -2   48.50    7.30
  -7  -1  -2   43.90    8.00
   7   1   2   32.20    8.90
   7   1   2   42.50    7.40
   7   1   2   60.49    8.10
  -8  -1  -2  374.46   20.30
  -8  -1  -2  360.36   19.80
   8   1   2  323.57   23.90
   8   1   2  353.56   19.50
   8   1   2  323.17   19.60
  -9  -1  -2  139.09   14.40
  -9  -1  -2  147.49   13.30
  -9  -1  -2  136.19   10.80
   9   1   2  131.79   13.00
   9   1   2  144.39   13.00
   9   1   2  172.88   18.40
 -10  -1  -2   13.30    6.40
 -10  -1  -2    8.40    4.00
 -10  -1  -2    1.10    7.90
  10   1   2    3.40    5.00
  10   1   2    7.70    7.50
  10   1   2    6.30    5.40
 -11  -1  -2   51.79    7.90
 -11  -1  -2   26.70    8.70
 -11  -1  -2   59.79   12.80
  11   1   2   49.00    9.10
  11   1   2   45.60   12.70
  11   1   2   35.60    9.10
  10  -2  -2    0.00    7.30
  10  -2  -2   -0.10    5.20
  10  -2  -2    0.00    3.50
 -10   2   2    2.20    4.70
   9  -2  -2    9.20    8.00
   9  -2  -2    4.50    3.60
   9  -2  -2    2.60    5.00
  -9   2   2   14.10    6.10
  -9   2   2    6.20    5.10
   8  -2  -2   96.59   14.70
   8  -2  -2   82.19    8.10
   8  -2  -2   73.59   10.30
  -8   2   2   78.39   10.10
  -8   2   2   86.59    9.30
   7  -2  -2    3.70    3.30
   7  -2  -2    1.50    3.60
  -7   2   2   -1.70    3.60
  -7   2   2   -5.60    3.50
   6  -2  -2  180.28   10.00
   6  -2  -2  165.58   12.20
  -6   2   2  183.68   10.30
  -6   2   2  149.59   11.90
   5  -2  -2  693.13   25.00
   5  -2  -2  758.92   28.80
  -5   2   2  659.53   27.60
  -5   2   2  678.33   25.10
   4  -2  -2  104.89    8.40
   4  -2  -2  115.69    6.60
  -4   2   2  107.69    7.10
  -4   2   2  116.39    8.40
   3  -2  -2 1324.87   46.10
   3  -2  -2 1436.26   44.60
   3  -2  -2 1399.46   43.70
  -3   2   2 1349.27   46.20
  -3   2   2 1358.46   44.50
   2  -2  -2  655.63   22.10
   2  -2  -2  672.53   21.30
   2  -2  -2  630.34   23.40
  -2   2   2  654.63   22.40
  -2   2   2  683.63   23.50
   1  -2  -2    8.30    2.60
   1  -2  -2    9.60    2.10
  -1   2   2    9.40    2.10
  -1   2   2    8.80    2.10
   0  -2  -2    4.80    1.50
   0  -2  -2    5.00    1.60
   0   2   2    4.80    1.50
   0   2   2    3.80    1.40
  -1  -2  -2  438.66   15.20
  -1  -2  -2  438.16   16.00
   1   2   2  434.66   16.00
   1   2   2  437.66   15.10
  -2  -2  -2   74.29    5.90
  -2  -2  -2   73.69    5.10
   2   2   2   78.49    5.80
   2   2   2   82.29    5.90
  -3  -2  -2   53.79    5.00
  -3  -2  -2   64.09    6.10
   3   2   2   61.09    7.00
   3   2   2   64.29    5.30
   3   2   2   46.00    5.50
  -4  -2  -2  108.09    8.00
  -4  -2  -2  119.99    9.10
   4   2   2  130.89    9.30
   4   2   2  106.99    8.10
   4   2   2  123.79   10.20
  -5  -2  -2   25.80    5.10
  -5  -2  -2   36.00    5.50
   5   2   2   35.50    5.60
   5   2   2   27.00    6.50
   5   2   2   41.20    6.30
  -6  -2  -2    0.50    3.00
  -6  -2  -2    7.50    4.70
   6   2   2    6.20    3.70
   6   2   2    2.90    3.60
   6   2   2    7.60    4.80
  -7  -2  -2  317.37   17.60
  -7  -2  -2  300.37   17.00
   7   2   2  336.57   21.70
   7   2   2  288.77   17.00
   7   2   2  312.67   17.40
  -8  -2  -2   17.00    6.10
  -8  -2  -2   23.40    6.20
   8   2   2   23.10    8.00
   8   2   2   13.90    6.40
   8   2   2   17.60    5.80
  -9  -2  -2   37.60    8.70
  -9  -2  -2   51.49    9.00
   9   2   2   35.80   10.30
   9   2   2   65.79   10.40
   9   2   2   36.60    8.00
 -10  -2  -2   30.00    9.10
 -10  -2  -2   28.60    7.80
 -10  -2  -2   48.10    7.80
  10   2   2   32.70   11.40
  10   2   2   39.10    8.10
  10   2   2   26.60    7.80
 -11  -2  -2    8.60    4.80
 -11  -2  -2    8.50    5.40
 -11  -2  -2    8.10    8.50
  11   2   2   10.50    6.70
  11   2   2    1.50    7.20
  11   2   2    5.00    4.90
   9  -3  -2   18.70    8.50
   9  -3  -2    9.90    5.90
   9  -3  -2   32.10    5.10
  -9   3   2   22.80    7.20
  -9   3   2   30.90    7.60
   8  -3  -2   95.19    8.20
   8  -3  -2   50.79    8.90
  -8   3   2  101.09   12.30
  -8   3   2   86.89    8.60
   7  -3  -2    2.10    4.00
   7  -3  -2    0.50    3.10
  -7   3   2    4.00    4.30
  -7   3   2   -2.50    4.30
   6  -3  -2    2.80    3.80
   6  -3  -2    4.80    3.30
  -6   3   2    0.30    3.90
  -6   3   2   -1.00    3.40
   5  -3  -2  196.68    9.80
   5  -3  -2  178.58   12.20
  -5   3   2  209.08   10.30
  -5   3   2  175.58   11.80
   4  -3  -2  122.49    9.10
   4  -3  -2  124.39    7.10
  -4   3   2  128.09    8.90
  -4   3   2  108.69    7.70
   3  -3  -2  369.26   16.20
   3  -3  -2  367.16   13.90
   3  -3  -2  397.36   14.20
  -3   3   2  369.86   16.00
  -3   3   2  361.86   14.10
   2  -3  -2    0.20    1.90
   2  -3  -2    4.10    2.20
  -2   3   2    0.70    1.90
  -2   3   2    1.50    2.00
   1  -3  -2  377.56   14.30
   1  -3  -2  387.26   13.70
  -1   3   2  382.46   14.30
  -1   3   2  383.76   13.60
   0  -3  -2    7.40    2.00
   0  -3  -2    4.00    1.90
   0  -3  -2    8.90    1.90
   0  -3  -2    7.80    2.20
  -1  -3  -2 2071.09   65.99
  -1  -3  -2 2099.39   65.29
   1   3   2 2103.99   65.09
   1   3   2 1987.70   65.79
  -2  -3  -2 3316.07  105.09
  -2  -3  -2 3268.97  105.19
   2   3   2 3277.07  104.89
   2   3   2 3509.25  105.59
  -3  -3  -2   44.20    4.60
  -3  -3  -2   37.40    5.70
  -3  -3  -2   49.20    6.30
   3   3   2   29.70    4.40
   3   3   2   37.30    6.00
  -4  -3  -2  751.62   28.30
  -4  -3  -2  678.23   26.40
   4   3   2  726.53   28.20
   4   3   2  711.33   26.70
   4   3   2  722.83   29.40
  -5  -3  -2  240.28   13.60
  -5  -3  -2  216.18   12.30
   5   3   2  231.38   12.70
   5   3   2  215.18   15.00
   5   3   2  220.08   13.40
  -6  -3  -2   10.10    4.90
  -6  -3  -2    6.50    3.60
   6   3   2    5.50    3.90
   6   3   2    2.40    3.90
   6   3   2    6.50    5.40
  -7  -3  -2  283.17   16.00
  -7  -3  -2  274.07   16.60
   7   3   2  270.07   19.60
   7   3   2  284.27   16.90
   7   3   2  275.77   16.20
  -8  -3  -2   17.90    6.90
  -8  -3  -2    9.70    4.80
   8   3   2   19.20    6.00
   8   3   2   21.70    8.10
   8   3   2   18.20    6.80
  -9  -3  -2    7.50    5.90
  -9  -3  -2   30.20    7.00
   9   3   2   29.30    7.80
   9   3   2   15.10    7.60
   9   3   2   19.60    6.80
 -10  -3  -2    4.30    5.00
 -10  -3  -2    0.10    5.80
  10   3   2    8.70    5.20
  10   3   2  -10.30    6.10
  10   3   2   -0.40    5.00
 -11  -3  -2   -2.10    4.40
 -11  -3  -2   -6.10    6.40
 -11  -3  -2   17.10    5.80
  11   3   2    9.30    6.30
  11   3   2   15.30    7.60
  11   3   2   17.30    8.90
   9  -4  -2    3.40    3.30
   9  -4  -2   -6.10    3.90
  -9   4   2   14.80    5.90
   8  -4  -2    6.20    3.70
   8  -4  -2   10.60    5.80
  -8   4   2   14.40    6.20
  -8   4   2   16.90    4.30
   7  -4  -2    0.10    3.20
   7  -4  -2   -3.70    3.50
  -7   4   2    0.80    3.40
  -7   4   2   -0.30    3.60
   6  -4  -2  249.18   12.40
   6  -4  -2  267.97   16.30
  -6   4   2  234.48   11.30
  -6   4   2  260.37   15.60
   5  -4  -2   13.00    4.90
   5  -4  -2    1.30    2.70
  -5   4   2    3.00    3.60
  -5   4   2    3.20    2.80
   4  -4  -2  477.85   17.90
   4  -4  -2  487.65   20.80
  -4   4   2  469.95   20.20
  -4   4   2  429.36   16.50
   3  -4  -2   67.49    4.40
   3  -4  -2   64.59    6.40
   3  -4  -2   62.99    6.60
  -3   4   2   68.59    6.50
  -3   4   2   54.79    4.20
   2  -4  -2   75.79    5.50
   2  -4  -2   73.69    6.30
  -2   4   2   74.59    4.70
  -2   4   2   85.09    6.20
   1  -4  -2  223.68    9.90
   1  -4  -2  217.28    9.20
  -1   4   2  224.78    9.80
   0  -4  -2 1036.30   34.80
   0  -4  -2 1016.80   33.50
   0  -4  -2 1053.09   34.90
   0  -4  -2 1009.80   33.90
  -1  -4  -2   26.70    4.10
  -1  -4  -2   26.40    3.90
   1   4   2   19.40    3.50
   1   4   2   27.40    3.30
  -2  -4  -2  723.83   26.50
  -2  -4  -2  691.63   25.80
   2   4   2  701.23   25.70
   2   4   2  683.13   26.20
  -3  -4  -2  274.77   14.00
  -3  -4  -2  274.17   13.70
  -3  -4  -2  244.28   11.40
   3   4   2  268.57   13.80
   3   4   2  252.97   13.40
  -4  -4  -2  238.68   11.70
  -4  -4  -2  222.78   13.80
  -4  -4  -2  217.68   13.20
   4   4   2  225.28   14.10
   4   4   2  227.68   13.30
  -5  -4  -2   17.90    4.90
  -5  -4  -2   25.90    4.80
   5   4   2   19.20    5.90
   5   4   2   17.90    5.20
  -6  -4  -2  382.56   18.20
  -6  -4  -2  373.06   19.60
   6   4   2  373.26   21.60
   6   4   2  384.66   19.70
   6   4   2  384.26   18.50
  -7  -4  -2   -0.80    3.00
  -7  -4  -2    8.50    5.10
   7   4   2   -0.50    3.50
   7   4   2   -1.70    3.80
   7   4   2    6.10    6.00
  -8  -4  -2  796.32   35.20
  -8  -4  -2  841.52   34.40
   8   4   2  811.92   39.70
   8   4   2  807.12   35.40
   8   4   2  829.52   35.10
  -9  -4  -2   -7.00    4.50
  -9  -4  -2   -2.80    3.30
   9   4   2    2.90    5.70
   9   4   2   -4.10    4.30
   9   4   2    3.50    5.30
 -10  -4  -2   87.19   12.20
 -10  -4  -2  100.69   12.50
  10   4   2  119.09   13.20
  10   4   2  119.09   14.50
  10   4   2  137.79   19.30
 -11  -4  -2   36.30    8.50
 -11  -4  -2   25.00    7.70
 -11  -4  -2   57.39   10.80
  11   4   2   39.10    9.00
  11   4   2   55.99   14.20
  11   4   2   40.80    8.60
   9  -5  -2   23.60    7.40
  -9   5   2   43.00    8.80
   8  -5  -2    0.50    4.30
   8  -5  -2    6.50    3.50
  -8   5   2    4.40    4.80
   7  -5  -2   12.50    3.80
   7  -5  -2    6.50    4.80
  -7   5   2    5.10    4.70
  -7   5   2    1.90    1.60
   6  -5  -2   15.40    4.90
   6  -5  -2    7.70    3.80
  -6   5   2    5.60    2.10
  -6   5   2    5.10    4.20
   5  -5  -2    0.20    3.30
   5  -5  -2   -0.40    3.50
  -5   5   2    1.90    1.80
  -5   5   2   -0.20    3.30
   4  -5  -2  399.36   19.20
   4  -5  -2  426.96   17.30
  -4   5   2  418.06   19.00
  -4   5   2  414.96   14.80
   3  -5  -2  303.57   11.80
   3  -5  -2  320.37   15.00
  -3   5   2  317.17   14.70
   2  -5  -2  457.45   17.00
   2  -5  -2  478.65   18.80
  -2   5   2  446.76   18.20
   1  -5  -2   25.60    3.60
   1  -5  -2   21.00    3.30
  -1   5   2   25.90    3.70
   0  -5  -2  357.86   15.30
   0  -5  -2  354.66   15.20
   0  -5  -2  332.67   13.20
   0  -5  -2  336.07   13.80
  -1  -5  -2    4.30    3.00
  -1  -5  -2    3.10    3.70
   1   5   2    2.90    2.90
  -2  -5  -2  343.27   16.70
  -2  -5  -2  388.06   16.90
   2   5   2  358.56   16.70
   2   5   2  366.06   16.00
  -3  -5  -2 1148.89   41.70
  -3  -5  -2 1187.48   38.70
  -3  -5  -2 1132.09   41.70
   3   5   2 1107.99   41.00
   3   5   2 1166.18   41.80
  -4  -5  -2  346.87   14.80
  -4  -5  -2  333.37   17.70
  -4  -5  -2  337.87   17.20
   4   5   2  328.77   17.10
   4   5   2  305.67   17.00
  -5  -5  -2   16.20    5.80
  -5  -5  -2   27.90    6.20
  -5  -5  -2   23.90    4.30
   5   5   2   22.60    6.10
   5   5   2   18.40    5.20
  -6  -5  -2  158.68   12.50
  -6  -5  -2  144.69   10.40
   6   5   2  139.89   13.20
   6   5   2  149.88   12.20
  -7  -5  -2  270.57   17.30
  -7  -5  -2  256.07   15.30
   7   5   2  280.07   17.50
   7   5   2  274.47   19.80
  -8  -5  -2   12.10    6.00
  -8  -5  -2   20.20    5.80
   8   5   2   16.60    7.90
   8   5   2   12.10    6.40
  -9  -5  -2  192.68   16.30
  -9  -5  -2  215.88   15.40
   9   5   2  215.58   19.50
   9   5   2  193.78   16.00
 -10  -5  -2  156.08   14.00
 -10  -5  -2  162.08   15.80
  10   5   2  146.29   20.10
  10   5   2  163.98   15.30
 -11  -5  -2   37.60    9.80
 -11  -5  -2   26.60    8.00
  11   5   2   30.00   12.10
  11   5   2   24.70    7.60
   8  -6  -2   18.30    4.40
   8  -6  -2   12.20    6.10
  -8   6   2   10.60    5.40
   7  -6  -2    8.30    5.50
   7  -6  -2   11.60    4.00
  -7   6   2   19.90    6.40
   6  -6  -2   38.70    5.70
   6  -6  -2   23.40    6.00
  -6   6   2   38.60    7.10
   5  -6  -2   42.00    7.10
   5  -6  -2   48.70    6.60
  -5   6   2   46.20    6.80
   4  -6  -2  364.66   18.30
   4  -6  -2  395.86   17.40
  -4   6   2  369.66   18.00
   3  -6  -2  408.96   18.20
   3  -6  -2  407.66   14.70
  -3   6   2  391.26   17.60
   2  -6  -2  125.99    8.00
   2  -6  -2  124.39    8.30
  -2   6   2  122.89    7.90
   1  -6  -2    2.70    3.20
   1  -6  -2    7.00    2.60
   1  -6  -2    5.70    2.80
   0  -6  -2  322.97   12.40
   0  -6  -2  313.17   14.80
   0  -6  -2  307.27   14.60
   0  -6  -2  249.58   12.40
  -1  -6  -2  310.07   15.40
  -1  -6  -2  306.97   15.10
   1   6   2  311.07   14.50
  -2  -6  -2   -0.90    3.30
  -2  -6  -2   -1.40    3.20
   2   6   2    1.90    3.10
  -3  -6  -2    6.50    4.40
  -3  -6  -2    8.80    4.40
   3   6   2    5.40    3.70
   3   6   2    2.20    3.20
  -4  -6  -2   93.69    9.80
  -4  -6  -2  102.69    7.10
   4   6   2  102.49    9.50
   4   6   2   88.89    9.10
  -5  -6  -2   26.10    4.50
  -5  -6  -2   18.90    6.10
  -5  -6  -2   21.50    5.60
   5   6   2   32.90    7.60
   5   6   2   22.00    5.90
  -6  -6  -2    7.30    3.60
  -6  -6  -2    9.50    5.20
  -6  -6  -2   10.00    5.60
   6   6   2    4.50    5.20
   6   6   2    3.80    4.70
  -7  -6  -2   -3.20    2.90
  -7  -6  -2   -1.10    4.50
   7   6   2   -1.40    4.80
   7   6   2   -7.30    3.40
  -8  -6  -2   14.80    5.50
  -8  -6  -2   26.00    7.60
   8   6   2   17.00    7.60
   8   6   2    7.70    5.60
  -9  -6  -2  222.68   17.40
  -9  -6  -2  226.28   15.50
   9   6   2  215.88   20.00
   9   6   2  196.18   16.50
 -10  -6  -2   32.70    7.30
 -10  -6  -2   40.00    9.50
  10   6   2   43.20   12.60
  10   6   2   45.00    9.80
 -11  -6  -2   24.40    7.60
 -11  -6  -2   29.30    9.50
  11   6   2   22.60    7.60
  11   6   2   14.10    8.60
   7  -7  -2    4.00    5.10
   7  -7  -2    5.40    3.80
  -7   7   2   12.80    5.80
   6  -7  -2   21.80    5.30
   6  -7  -2   35.10    7.70
  -6   7   2   44.10    7.30
   5  -7  -2   23.70    5.80
   5  -7  -2   25.00    5.90
  -5   7   2   28.60    6.10
   4  -7  -2    1.50    3.40
   4  -7  -2    3.10    5.50
  -4   7   2    3.00    3.40
   3  -7  -2   72.79    7.60
   3  -7  -2   78.99    5.10
  -3   7   2   82.69    7.60
   2  -7  -2    3.30    2.70
   2  -7  -2    5.20    3.40
  -2   7   2    2.40    2.40
   1  -7  -2   -2.90    1.80
   1  -7  -2    0.20    3.30
   1  -7  -2    1.20    2.50
   0  -7  -2  178.28   11.70
   0  -7  -2  171.18    8.70
   0  -7  -2  176.58    9.60
   0  -7  -2  169.98   11.10
  -1  -7  -2   64.49    7.70
  -1  -7  -2   70.09    4.90
  -1  -7  -2   74.29    9.10
  -2  -7  -2   87.39    8.70
  -2  -7  -2   79.09    8.50
   2   7   2   83.29    7.90
  -3  -7  -2  123.39   10.60
  -3  -7  -2  115.59   10.50
   3   7   2  124.69    9.80
  -4  -7  -2  185.08   13.40
  -4  -7  -2  208.88   10.60
  -4  -7  -2  182.68   13.80
   4   7   2  195.18   13.50
   4   7   2  226.98   14.60
  -5  -7  -2    0.90    4.10
  -5  -7  -2    4.10    2.90
  -5  -7  -2    3.10    4.30
   5   7   2    3.50    4.20
   5   7   2   13.40    4.80
  -6  -7  -2   24.80    5.00
  -6  -7  -2   31.50    7.50
  -6  -7  -2   23.90    6.90
   6   7   2   18.70    5.60
   6   7   2   24.60    7.50
  -7  -7  -2    5.50    4.00
  -7  -7  -2    0.80    5.40
  -7  -7  -2   -4.10    4.10
   7   7   2    3.30    5.50
   7   7   2   10.30    5.30
  -8  -7  -2   14.80    6.40
  -8  -7  -2   28.70    6.30
   8   7   2   16.40    7.10
   8   7   2   16.80    7.10
  -9  -7  -2   75.49   10.20
  -9  -7  -2   94.49   13.40
   9   7   2   95.69   14.30
   9   7   2   93.89   15.50
 -10  -7  -2   89.49   11.50
 -10  -7  -2   88.59   13.70
  10   7   2  101.79   16.60
  10   7   2   60.09   11.90
 -11  -7  -2   26.20    9.50
 -11  -7  -2   23.60    7.20
  11   7   2   24.80   11.20
  11   7   2   31.10    8.90
   7  -8  -2   29.10    7.40
   7  -8  -2   44.30    6.40
  -7   8   2   34.20    7.80
   6  -8  -2   18.90    6.20
   6  -8  -2   23.30    5.60
  -6   8   2   32.50    6.80
   5  -8  -2   64.79    8.70
   5  -8  -2   75.39    8.80
  -5   8   2   51.79    7.80
   4  -8  -2   30.70    6.30
   4  -8  -2   38.60    8.20
  -4   8   2   31.30    5.80
   3  -8  -2  208.98    9.30
   3  -8  -2  220.98   13.10
  -3   8   2  238.48   12.90
   2  -8  -2  115.39    8.60
   2  -8  -2  107.79   11.20
   2  -8  -2  122.49    8.30
   1  -8  -2  208.38   14.00
   1  -8  -2  202.88   10.50
   1  -8  -2  198.08   12.50
   1  -8  -2  203.28   10.70
   0  -8  -2   69.59    9.10
   0  -8  -2   56.79    5.20
   0  -8  -2   74.39    8.10
   0  -8  -2   67.19    6.40
  -1  -8  -2  181.28    9.30
  -1  -8  -2  246.98   14.30
  -1  -8  -2  247.28   14.50
  -2  -8  -2   24.90    6.50
  -2  -8  -2   29.70    6.80
   2   8   2   30.90    6.10
  -3  -8  -2  341.57   18.90
  -3  -8  -2  325.07   18.60
   3   8   2  340.67   17.80
  -4  -8  -2  143.39    8.60
  -4  -8  -2  123.29   11.90
  -4  -8  -2  145.09   12.20
   4   8   2  133.49   11.20
  -5  -8  -2   16.30    3.90
  -5  -8  -2   13.10    6.10
  -5  -8  -2    9.30    5.60
   5   8   2   15.10    6.20
  -6  -8  -2    2.00    4.90
  -6  -8  -2   -1.80    2.90
  -6  -8  -2    0.00    4.70
   6   8   2    1.90    4.40
   6   8   2    2.70    5.20
  -7  -8  -2  490.85   22.50
  -7  -8  -2  497.95   26.80
  -7  -8  -2  462.55   27.60
   7   8   2  469.75   27.10
   7   8   2  524.25   27.00
  -8  -8  -2  198.28   16.80
  -8  -8  -2  184.68   13.30
   8   8   2  201.68   18.30
   8   8   2  205.58   16.60
  -9  -8  -2    8.80    6.80
  -9  -8  -2   14.70    5.50
   9   8   2   11.40    7.80
   9   8   2   24.40    8.20
 -10  -8  -2   19.10    8.60
 -10  -8  -2   -0.70    4.40
  10   8   2   14.20    9.40
  10   8   2    8.80    5.60
 -11  -8  -2    7.60    7.80
 -11  -8  -2   -9.80    3.50
  11   8   2    5.90    8.00
  11   8   2   -4.50    5.50
   6  -9  -2    1.00    4.20
   6  -9  -2   -1.70    4.10
  -6   9   2   -0.50    4.10
   5  -9  -2   43.00    8.10
   5  -9  -2   33.00    7.00
  -5   9   2   53.49    8.20
   4  -9  -2   62.79    8.80
  -4   9   2   68.99    8.20
   3  -9  -2   21.20    4.90
   3  -9  -2   14.40    2.90
   3  -9  -2   16.30    6.20
  -3   9   2   13.60    4.20
   2  -9  -2   40.40    8.60
   2  -9  -2   32.90    5.40
   2  -9  -2   33.30    5.20
   1  -9  -2   54.19    8.00
   1  -9  -2   55.09    5.90
   1  -9  -2   62.29    6.70
   1  -9  -2   57.59    9.50
   0  -9  -2  211.68   11.50
   0  -9  -2  198.48   14.60
   0  -9  -2  224.58   14.30
   0  -9  -2  190.68   10.20
  -1  -9  -2  317.57   17.90
  -1  -9  -2  296.97   12.80
  -1  -9  -2  299.07   17.90
  -2  -9  -2  127.39   11.50
  -2  -9  -2  109.99   11.10
  -2  -9  -2  126.19    7.00
   2   9   2  121.59   10.30
  -3  -9  -2    3.60    4.80
  -3  -9  -2    5.00    4.80
   3   9   2   -0.30    3.50
  -4  -9  -2    5.00    2.80
  -4  -9  -2    3.00    4.80
  -4  -9  -2   12.50    6.20
   4   9   2    7.90    5.10
  -5  -9  -2    3.70    4.90
  -5  -9  -2    8.00    3.10
  -5  -9  -2    4.90    5.40
   5   9   2    2.60    5.00
  -6  -9  -2  163.58   14.40
  -6  -9  -2  135.39   10.00
  -6  -9  -2  146.89   14.60
   6   9   2  132.09   13.80
  -7  -9  -2   10.90    6.50
  -7  -9  -2    2.10    5.60
  -7  -9  -2   12.90    4.50
   7   9   2   15.60    7.20
  -8  -9  -2   89.99   13.60
  -8  -9  -2   67.29    8.40
  -8  -9  -2   96.79   14.50
   8   9   2   99.19   15.00
  -9  -9  -2   13.90    5.30
  -9  -9  -2   18.00    7.90
   9   9   2    9.50    7.30
 -10  -9  -2    3.00    6.20
 -10  -9  -2    0.90    3.90
  10   9   2    2.80    7.20
   5 -10  -2   89.89   14.30
   5 -10  -2   90.09    9.30
   5 -10  -2   73.09   10.00
   5 -10  -2   79.99   10.00
  -5  10   2   82.79   10.00
   4 -10  -2   12.50    7.20
   4 -10  -2   24.60    6.10
   4 -10  -2   48.50    7.90
   3 -10  -2    4.70    3.60
   3 -10  -2   13.70    6.70
   3 -10  -2    5.70    4.30
   3 -10  -2    0.40    1.90
   2 -10  -2   70.19    7.20
   2 -10  -2   55.39    6.60
   2 -10  -2   37.90    8.20
   2 -10  -2   54.59    8.30
   1 -10  -2  311.97   18.10
   1 -10  -2  325.97   15.00
   1 -10  -2  318.07   14.90
   1 -10  -2  300.77   19.60
   0 -10  -2   40.00    5.80
   0 -10  -2   29.10    7.90
   0 -10  -2   29.10    4.40
   0 -10  -2   31.90    6.90
  -1 -10  -2  310.17   13.30
  -1 -10  -2  308.87   18.80
  -1 -10  -2  307.07   15.90
  -1 -10  -2  317.27   19.60
  -2 -10  -2  767.32   33.90
  -2 -10  -2  736.53   25.90
  -2 -10  -2  709.23   32.80
  -3 -10  -2   87.39   12.60
  -3 -10  -2   78.59   10.20
   3  10   2   96.29   10.30
  -4 -10  -2  104.79   14.10
  -4 -10  -2   79.89   11.60
  -4 -10  -2   93.99    7.10
   4  10   2   95.69   11.00
  -5 -10  -2   52.59    8.30
  -5 -10  -2   67.79    6.70
  -5 -10  -2  100.79   14.50
   5  10   2   74.99   11.80
  -6 -10  -2   11.50    6.80
  -6 -10  -2   21.40    4.80
  -6 -10  -2   11.20    6.00
   6  10   2   27.40    7.80
  -7 -10  -2   82.19   13.20
  -7 -10  -2   63.89    8.10
  -7 -10  -2   54.99   10.50
   7  10   2   64.39   11.90
  -8 -10  -2  290.07   16.30
  -8 -10  -2  257.97   20.70
  -8 -10  -2  268.07   22.10
   8  10   2  282.27   21.90
  -9 -10  -2   14.20    5.00
  -9 -10  -2    9.90    6.60
   9  10   2   -0.70    6.70
 -10 -10  -2   26.80    6.90
 -10 -10  -2   14.30    7.70
  10  10   2   25.70   10.20
   4 -11  -2   -2.20    3.70
   4 -11  -2    2.90    3.50
   4 -11  -2   -3.70    5.10
   3 -11  -2   46.00    6.80
   3 -11  -2   47.40   10.40
   3 -11  -2   53.19    8.80
   2 -11  -2   60.49    9.60
   2 -11  -2   59.59    7.20
   2 -11  -2   63.29   11.80
   2 -11  -2   56.89    7.20
   1 -11  -2    6.40    5.70
   1 -11  -2   16.50    5.70
   1 -11  -2   17.60    4.00
   1 -11  -2   24.20    5.40
   0 -11  -2   24.20    5.30
   0 -11  -2   25.60    7.50
   0 -11  -2   17.60    3.80
   0 -11  -2    5.50    5.40
  -1 -11  -2   -0.70    3.80
  -1 -11  -2    3.30    2.40
  -1 -11  -2    6.00    5.80
  -1 -11  -2   -4.50    3.20
  -2 -11  -2   60.69    5.30
  -2 -11  -2   65.39   10.90
  -2 -11  -2   82.29   11.50
  -3 -11  -2  254.37   18.40
  -3 -11  -2  262.47   18.30
  -3 -11  -2  229.88   10.90
   3  11   2  242.88   16.40
  -4 -11  -2   41.20    5.10
  -4 -11  -2   33.90    9.30
  -4 -11  -2   41.30    8.20
   4  11   2   59.79   10.20
  -5 -11  -2    2.90    2.90
  -5 -11  -2   20.80    8.20
  -5 -11  -2    0.70    4.50
   5  11   2    7.80    5.60
  -6 -11  -2   12.50    4.00
  -6 -11  -2   10.30    6.20
  -6 -11  -2    7.80    6.60
   6  11   2   20.40    7.30
  -7 -11  -2   20.30    5.10
  -7 -11  -2   25.90    9.60
  -7 -11  -2   13.10    7.00
   7  11   2   11.90    7.60
  -8 -11  -2  107.19   14.70
  -8 -11  -2  114.99   10.20
  -8 -11  -2  116.99   16.30
   8  11   2  126.39   17.00
  -9 -11  -2   77.79    9.50
  -9 -11  -2   79.19   14.10
  -9 -11  -2  106.59   16.60
   9  11   2   98.89   16.30
   3 -12  -2  147.69   11.20
   3 -12  -2  119.79   16.20
   3 -12  -2  154.48   13.00
   2 -12  -2   63.99    9.70
   2 -12  -2   62.29    7.40
   2 -12  -2   62.79   11.70
   2 -12  -2   62.89    7.30
   1 -12  -2   30.60    7.30
   1 -12  -2   29.10    5.80
   1 -12  -2   28.80    5.00
   1 -12  -2   24.70    8.30
   0 -12  -2   48.00    9.40
   0 -12  -2   43.90    5.30
   0 -12  -2   41.50    6.50
   0 -12  -2   45.30    9.80
  -1 -12  -2   38.90    9.70
  -1 -12  -2   33.20    7.80
  -1 -12  -2   22.60    5.60
  -1 -12  -2   18.70    3.60
  -2 -12  -2    8.70    6.70
  -2 -12  -2   15.00    6.90
  -2 -12  -2   12.80    2.90
  -2 -12  -2   14.20    5.20
  -3 -12  -2   69.19    5.30
  -3 -12  -2   47.80   10.20
  -3 -12  -2   55.79   10.10
  -3 -12  -2   62.39    5.60
  -4 -12  -2   31.90    4.30
  -4 -12  -2   52.89   10.40
  -4 -12  -2   27.50    8.20
  -4 -12  -2   41.80    4.90
   4  12   2   46.20    9.20
  -5 -12  -2   -1.30    2.30
  -5 -12  -2   -2.80    5.00
  -5 -12  -2   -2.70    5.40
   5  12   2   -6.80    4.00
  -6 -12  -2   30.20    4.90
  -6 -12  -2   21.00    8.20
  -6 -12  -2    9.60    7.10
   6  12   2   20.40    7.20
  -7 -12  -2    4.10    3.40
  -7 -12  -2    1.90    5.50
  -7 -12  -2   -1.00    5.60
   7  12   2    2.20    5.90
  -8 -12  -2    1.90    5.80
  -8 -12  -2   -2.40    5.10
  -8 -12  -2    3.80    3.30
   8  12   2    7.60    5.20
  -9 -12  -2   29.90    9.20
  -9 -12  -2   29.70   10.80
  -9 -12  -2   51.39    7.50
   9  12   2   37.40   10.80
   2 -13  -2   24.40    5.20
   2 -13  -2   35.40    5.80
   2 -13  -2   37.40    9.80
   2 -13  -2   27.20    7.70
   1 -13  -2   -0.60    4.40
   1 -13  -2    0.60    2.60
   1 -13  -2    1.50    4.50
   1 -13  -2    1.10    5.40
   0 -13  -2    4.40    5.40
   0 -13  -2   -1.00    5.60
   0 -13  -2    0.70    2.40
   0 -13  -2    1.10    4.10
  -1 -13  -2   -4.20    3.70
  -1 -13  -2    0.70    4.90
  -1 -13  -2   -4.20    2.00
  -1 -13  -2    5.30    5.50
  -2 -13  -2   35.80    8.20
  -2 -13  -2   36.70    4.20
  -2 -13  -2   35.60    9.90
  -2 -13  -2   29.20    6.60
  -3 -13  -2  320.17   22.10
  -3 -13  -2  312.87   22.70
  -3 -13  -2  287.17   12.70
  -3 -13  -2  305.87   12.60
  -4 -13  -2  164.48    9.00
  -4 -13  -2  189.28   17.70
  -4 -13  -2  172.88    8.80
  -4 -13  -2  183.98   17.80
   4  13   2  176.28   15.20
  -5 -13  -2    7.70    6.90
  -5 -13  -2    5.40    2.90
  -5 -13  -2    8.70    6.60
   5  13   2   14.60    6.70
  -6 -13  -2   -3.90    5.50
  -6 -13  -2    2.30    2.70
  -6 -13  -2    3.70    6.40
   6  13   2   -1.00    5.60
  -7 -13  -2   17.00    4.60
  -7 -13  -2   21.80    8.40
  -7 -13  -2   25.70    9.30
   7  13   2   24.70    9.20
  -8 -13  -2   15.20    4.30
  -8 -13  -2   29.30   11.20
  -8 -13  -2   22.20    9.50
   8  13   2   17.50    8.50
   0 -14  -2  133.89    8.30
   0 -14  -2  139.89   15.50
   0 -14  -2  157.28   12.00
   0 -14  -2  115.89   15.70
  -1 -14  -2    7.60    4.60
  -1 -14  -2    4.50    6.60
  -1 -14  -2   -2.60    4.40
  -1 -14  -2    3.10    2.20
  -2 -14  -2   36.40    9.90
  -2 -14  -2   39.80    3.80
  -2 -14  -2   54.69   10.30
  -2 -14  -2   41.90    7.80
  -3 -14  -2  100.79   15.30
  -3 -14  -2   89.29    5.50
  -3 -14  -2   83.99   14.80
  -3 -14  -2   80.89   10.30
  -3 -14  -2   86.29    5.30
  -4 -14  -2  181.18   17.30
  -4 -14  -2  154.78   17.10
  -4 -14  -2  147.89    7.70
  -4 -14  -2  149.09    7.60
  -5 -14  -2   45.00    4.60
  -5 -14  -2   45.50    4.90
  -5 -14  -2   37.10   10.40
  -5 -14  -2   43.10   11.90
   5  14   2   59.09   10.50
  -6 -14  -2   13.10    7.30
  -6 -14  -2   25.20    9.20
  -6 -14  -2   26.30    4.10
   6  14   2   21.20    8.70
  -7 -14  -2  120.99   18.70
  -7 -14  -2   93.49   15.10
  -7 -14  -2  113.19    8.30
   7  14   2  125.19   16.50
   5  14  -3    0.40    5.00
  -5 -14   3  -10.20    5.40
  -5 -14   3  -10.50    6.10
   4  14  -3   66.49   12.30
  -4 -14   3   85.99   14.40
  -4 -14   3   67.89   14.60
  -3 -14   3   43.40   10.20
  -3 -14   3   32.70   10.20
  -2 -14   3    9.80    7.60
  -2 -14   3    6.00    4.70
  -2 -14   3    6.70    7.00
   7  13  -3   25.10   10.70
  -7 -13   3   14.40    9.20
  -7 -13   3   21.10    2.80
  -7 -13   3   12.20    7.40
   6  13  -3   12.40    7.50
  -6 -13   3   15.10    7.60
  -6 -13   3   17.10    8.30
   5  13  -3   29.30    8.30
  -5 -13   3   49.99   12.20
  -5 -13   3   46.00   10.30
   4  13  -3   11.20    6.20
  -4 -13   3   -4.10    4.80
  -4 -13   3    2.00    6.50
  -3 -13   3   54.39   11.60
  -3 -13   3   43.70   10.50
  -2 -13   3   56.09   11.10
  -2 -13   3   57.49   11.80
  -1 -13   3   11.80    7.80
  -1 -13   3   18.80    8.20
  -1 -13   3   31.20    6.30
   0 -13   3   -1.30    3.30
   0 -13   3    1.60    3.30
   0 -13   3    7.10    7.60
   0 -13   3    7.10    6.40
   1 -13   3  176.98    9.80
   1 -13   3  167.38    9.90
   1 -13   3  178.88   17.40
   1 -13   3  188.48   20.00
   8  12  -3    0.90    7.40
  -8 -12   3    6.40    8.00
  -8 -12   3    7.10    3.30
  -8 -12   3    4.40    7.20
   7  12  -3   77.89   14.50
  -7 -12   3   83.29   14.10
  -7 -12   3   62.09   13.70
  -7 -12   3   76.09    6.10
   6  12  -3   35.00   10.20
  -6 -12   3   15.40    9.30
  -6 -12   3   24.00    2.70
  -6 -12   3   25.10    8.40
   5  12  -3   36.10    9.10
  -5 -12   3   28.90    9.30
  -5 -12   3   36.00   10.10
   4  12  -3    0.40    4.70
  -4 -12   3   -6.20    5.00
  -4 -12   3    8.50    7.20
   3  12  -3    1.90    5.10
  -3 -12   3    0.00    5.50
  -3 -12   3   -0.30    5.20
  -2 -12   3   40.40   10.00
  -2 -12   3   21.70    8.00
  -1 -12   3   42.40   10.60
  -1 -12   3   27.50    5.80
  -1 -12   3   30.10    7.80
   0 -12   3   74.79    7.50
   0 -12   3   66.69   12.60
   1 -12   3    4.10    3.10
   1 -12   3    6.50    2.90
   1 -12   3    4.90    6.10
   2 -12   3    4.00    7.50
   3 -12   3   -1.70    2.50
   3 -12   3   -1.90    6.90
   9  11  -3    3.20    6.20
  -9 -11   3    3.80    3.40
  -9 -11   3    3.50    6.40
  -9 -11   3   -2.20    6.00
   8  11  -3    0.20    5.80
  -8 -11   3    3.20    7.30
  -8 -11   3   -2.10    5.20
  -8 -11   3    1.00    2.90
   7  11  -3    3.70    5.50
  -7 -11   3    3.00    7.30
  -7 -11   3    3.70    6.20
  -7 -11   3    5.50    2.70
   6  11  -3   17.10    7.20
  -6 -11   3   15.20    3.00
  -6 -11   3    0.80    7.00
  -6 -11   3   16.20    7.90
   5  11  -3    6.00    5.50
  -5 -11   3   12.50    8.40
  -5 -11   3   16.00    6.70
   4  11  -3   41.00   10.00
  -4 -11   3   29.30    8.60
  -4 -11   3   33.10    8.60
   3  11  -3   58.39    9.40
  -3 -11   3   80.09   12.10
  -3 -11   3   77.39   13.90
  -2 -11   3  176.48   16.10
  -2 -11   3  171.98   17.10
  -1 -11   3  150.78   15.70
  -1 -11   3  123.79   14.00
   0 -11   3   69.29    7.40
   0 -11   3   77.29   12.30
   1 -11   3   13.50    3.90
   1 -11   3   30.40    4.50
   1 -11   3   30.40    9.20
   2 -11   3    7.00    7.20
   2 -11   3   10.80    3.20
   3 -11   3    3.60    6.70
   3 -11   3    7.60    3.40
   4 -11   3   33.50   10.40
   4 -11   3   17.00    5.00
   9  10  -3   11.40    8.20
  -9 -10   3    5.40    7.30
  -9 -10   3    5.50    4.20
  -9 -10   3   -1.00    6.20
   8  10  -3   -3.30    6.10
  -8 -10   3    4.80    3.20
  -8 -10   3   -4.80    5.80
  -8 -10   3    4.60    5.30
   7  10  -3  192.68   18.10
  -7 -10   3  177.08   16.50
  -7 -10   3  174.28   10.70
  -7 -10   3  182.38   19.00
   6  10  -3   49.80   10.30
  -6 -10   3   64.49   11.60
  -6 -10   3   43.30   10.70
  -6 -10   3   53.39    5.40
   5  10  -3  258.67   19.20
  -5 -10   3  215.78   19.60
  -5 -10   3  255.97   19.20
  -5 -10   3  257.77   10.50
   4  10  -3    6.10    5.60
  -4 -10   3    3.20    6.50
  -4 -10   3   10.00    6.40
   3  10  -3   16.50    6.00
  -3 -10   3    7.90    5.80
  -3 -10   3    9.80    6.90
   2  10  -3    1.60    4.40
  -2 -10   3    6.10    5.50
  -2 -10   3   -1.80    4.80
  -1 -10   3  422.56   25.20
   0 -10   3  274.77   14.10
   0 -10   3  299.77   20.90
   1 -10   3   75.19    6.40
   1 -10   3   80.09    6.60
   1 -10   3   97.79   14.00
   1 -10   3   80.49    5.20
   2 -10   3   -1.60    2.00
   2 -10   3   -0.10    1.80
   2 -10   3    4.50    5.10
   2 -10   3    2.80    2.50
  -3  10  -3   12.40    3.40
   3 -10   3    1.70    3.00
   3 -10   3   17.50    8.70
  -4  10  -3    0.70    2.90
   4 -10   3   -3.50    5.70
   4 -10   3    2.20    3.10
  -5  10  -3    1.50    3.30
   5 -10   3   -9.60    5.00
   5 -10   3    4.00    4.00
   5 -10   3  -10.10    6.90
  10   9  -3   12.70    9.20
 -10  -9   3   33.40    9.40
 -10  -9   3   28.40    6.90
 -10  -9   3   22.20    7.80
   9   9  -3   31.90   10.70
  -9  -9   3   13.20    9.00
  -9  -9   3   29.00    8.80
  -9  -9   3   21.60    5.70
   8   9  -3   14.80    8.40
  -8  -9   3   31.60    8.30
  -8  -9   3   18.50    9.20
  -8  -9   3   15.20    4.60
   7   9  -3  157.28   16.80
  -7  -9   3  137.39    9.70
  -7  -9   3  141.69   14.70
  -7  -9   3  153.48   20.40
   6   9  -3  440.96   26.00
  -6  -9   3  394.96   17.30
  -6  -9   3  431.66   24.80
  -6  -9   3  407.36   26.70
   5   9  -3  160.08   14.70
  -5  -9   3  152.68   14.50
  -5  -9   3  149.09    8.00
  -5  -9   3  134.69   15.10
   4   9  -3    3.60    5.70
  -4  -9   3   15.00    2.20
  -4  -9   3   16.10    7.10
  -4  -9   3   13.90    6.90
   3   9  -3  290.67   18.60
  -3  -9   3  290.77   18.90
  -3  -9   3  256.87   19.50
   2   9  -3  685.43   32.20
  -2  -9   3  744.13   34.60
  -2  -9   3  738.93   33.40
  -1  -9   3   42.10    8.50
   0  -9   3  182.08   15.80
   1  -9   3   65.79   10.60
   1  -9   3   69.29    5.90
   1  -9   3   65.49    4.80
   2  -9   3   89.79    6.90
   2  -9   3   89.19    5.10
   2  -9   3   67.89   10.30
  -3   9  -3   22.40    4.10
   3  -9   3   16.30    4.20
   3  -9   3   10.00    6.40
  -4   9  -3   81.79    7.80
   4  -9   3   71.89   12.50
   4  -9   3   77.49    8.20
  -5   9  -3   75.09    8.60
   5  -9   3  100.89   13.80
   5  -9   3   62.49   12.60
   5  -9   3   83.49    9.00
  -6   9  -3    0.70    4.30
   6  -9   3   -4.60    6.10
   6  -9   3    5.90    7.30
   6  -9   3   11.20    4.90
  10   8  -3   18.40   10.00
 -10  -8   3    9.20    4.90
 -10  -8   3   -1.60    5.60
 -10  -8   3    4.50    5.80
   9   8  -3    2.20    6.90
  -9  -8   3   -6.10    4.00
  -9  -8   3    1.00    5.90
  -9  -8   3    5.60    7.50
  -9  -8   3   -1.70    3.20
   8   8  -3   -9.60    5.40
  -8  -8   3   -0.70    4.70
  -8  -8   3   -2.60    5.60
  -8  -8   3   -2.50    2.90
   7   8  -3   97.49   13.50
  -7  -8   3   82.49   12.40
  -7  -8   3  110.79    8.90
  -7  -8   3  122.49   13.20
   6   8  -3  148.29   15.40
  -6  -8   3  135.79    9.10
  -6  -8   3  164.28   14.60
  -6  -8   3  156.38   16.20
   5   8  -3 1090.59   46.00
  -5  -8   3 1060.49   37.10
  -5  -8   3 1076.19   47.40
  -5  -8   3 1148.19   45.30
   4   8  -3  177.38   15.00
  -4  -8   3  199.88   15.30
  -4  -8   3  207.58    8.70
  -4  -8   3  200.98   16.80
   3   8  -3   20.50    6.10
  -3  -8   3   20.90    5.90
  -3  -8   3   16.00    5.60
   2   8  -3    6.80    4.60
  -2  -8   3    3.30    4.70
   1   8  -3  366.46   20.10
  -1  -8   3  381.36   21.60
   0  -8   3   29.20    6.30
   1  -8   3  717.03   25.50
   1  -8   3  698.23   32.60
   1  -8   3  712.83   24.50
  -2   8  -3   -1.60    1.70
   2  -8   3   -1.90    1.60
   2  -8   3    1.90    2.40
   2  -8   3   -3.30    4.10
   2  -8   3    1.10    1.70
  -3   8  -3  105.69    7.80
   3  -8   3  120.09   13.70
   3  -8   3  105.29    8.30
  -4   8  -3   81.39    7.80
   4  -8   3   83.89   12.30
   4  -8   3   97.89    8.80
  -5   8  -3   20.90    5.20
   5  -8   3   21.30    5.50
   5  -8   3   37.50    9.30
  -6   8  -3   13.30    5.20
   6  -8   3   13.30    7.20
  -7   8  -3  181.68   14.20
   7  -8   3  158.18   14.60
   7  -8   3  164.58   14.30
  10   7  -3   12.60    6.00
  10   7  -3   12.50    8.70
 -10  -7   3   19.60    7.20
 -10  -7   3   16.40    6.20
 -10  -7   3    6.60    6.30
   9   7  -3    6.30    4.80
   9   7  -3    8.80    8.70
  -9  -7   3    7.70    6.40
  -9  -7   3    4.70    3.90
  -9  -7   3   16.00    6.60
   8   7  -3   13.80    7.60
   8   7  -3   22.50    5.90
  -8  -7   3   13.10    7.30
  -8  -7   3   11.80    4.70
  -8  -7   3    3.90    5.20
   7   7  -3    0.20    3.40
   7   7  -3   12.30    7.40
  -7  -7   3    0.50    5.60
  -7  -7   3    8.00    3.60
  -7  -7   3    4.80    5.50
   6   7  -3  324.87   15.50
   6   7  -3  337.67   21.60
  -6  -7   3  268.97   20.90
  -6  -7   3  312.27   14.90
  -6  -7   3  313.37   19.60
   5   7  -3   44.40    8.70
  -5  -7   3   38.80    7.00
  -5  -7   3   49.90    5.10
  -5  -7   3   50.69   10.30
   4   7  -3  233.98   16.20
  -4  -7   3  223.98   10.00
  -4  -7   3  244.48   17.30
  -4  -7   3  250.97   15.90
   3   7  -3   91.79   11.60
  -3  -7   3   84.09   11.90
  -3  -7   3   69.59    3.80
  -3  -7   3   65.89    8.60
   2   7  -3   33.40    6.90
  -2  -7   3   12.10    5.50
   1   7  -3   34.80    6.90
  -1  -7   3   37.70    7.60
   0  -7   3    2.70    4.10
   0  -7   3    1.20    1.10
  -1   7  -3  641.54   22.20
   1  -7   3  630.94   29.20
   1  -7   3  690.93   23.40
   1  -7   3  645.84   22.70
  -2   7  -3  558.74   20.70
   2  -7   3  594.44   27.70
   2  -7   3  545.75   18.60
   2  -7   3  558.34   18.50
   2  -7   3  551.14   21.20
  -3   7  -3   34.30    4.90
   3  -7   3   35.20    8.40
   3  -7   3   24.80    4.70
  -4   7  -3   53.09    6.50
   4  -7   3   57.99   10.50
   4  -7   3   39.80    6.20
  -5   7  -3   -0.90    2.80
   5  -7   3    4.50    6.60
   5  -7   3   -6.10    2.90
  -6   7  -3   -1.40    3.30
   6  -7   3   -7.30    3.10
   6  -7   3    8.80    6.10
  -7   7  -3   44.30    7.90
   7  -7   3   38.60    7.90
   7  -7   3   40.30    8.20
  11   6  -3   25.60    7.40
  11   6  -3   30.60   18.00
 -11  -6   3   23.10    8.00
 -11  -6   3   35.10    8.60
 -11  -6   3   37.00    9.60
  10   6  -3    1.20    4.50
  10   6  -3    4.80    6.80
 -10  -6   3    1.80    4.50
 -10  -6   3    3.30    5.60
 -10  -6   3    1.30    5.50
   9   6  -3   45.70   12.00
   9   6  -3   54.09    8.70
  -9  -6   3   43.30    8.80
  -9  -6   3   67.29    9.60
  -9  -6   3   47.20    9.70
   8   6  -3   19.50    9.50
   8   6  -3   14.60    5.50
  -8  -6   3   12.70    6.10
  -8  -6   3   38.80    7.00
  -8  -6   3   47.40   11.40
   7   6  -3    1.60    5.60
   7   6  -3   -1.30    3.00
  -7  -6   3   -0.60    4.60
  -7  -6   3    1.00    3.10
  -7  -6   3   -0.30    5.20
   6   6  -3   63.19   10.00
   6   6  -3   86.39    7.80
  -6  -6   3   75.69    7.10
  -6  -6   3   62.79   10.20
  -6  -6   3   74.79    9.30
   5   6  -3  542.75   21.20
   5   6  -3  493.55   26.40
  -5  -6   3  538.15   20.80
  -5  -6   3  553.74   28.10
  -5  -6   3  524.15   25.00
   4   6  -3  334.47   19.20
  -4  -6   3  325.67   13.10
  -4  -6   3  314.57   17.70
  -4  -6   3  307.27   19.30
   3   6  -3   41.60    8.40
  -3  -6   3   32.60    3.00
  -3  -6   3   34.40    6.70
  -3  -6   3   35.90    6.80
   2   6  -3    1.40    3.10
  -2  -6   3   -0.80    3.80
   1   6  -3   41.40    6.80
  -1  -6   3   41.00    6.90
   0  -6   3  207.58   13.70
   0  -6   3  213.68    7.60
  -1   6  -3  200.28    8.50
   1  -6   3  188.38   13.30
   1  -6   3  216.48    9.30
   1  -6   3  211.18    9.00
  -2   6  -3  419.86   16.10
   2  -6   3  411.96   13.70
   2  -6   3  410.96   21.10
   2  -6   3  385.46   16.20
   2  -6   3  402.56   13.60
  -3   6  -3  121.19    8.00
   3  -6   3  113.79    8.20
  -4   6  -3  211.38   12.30
   4  -6   3  224.78   13.10
   4  -6   3  229.78   16.90
  -5   6  -3  191.68   12.70
   5  -6   3  194.18   15.20
   5  -6   3  205.68   13.40
  -6   6  -3   18.80    5.30
   6  -6   3   13.10    6.50
   6  -6   3   11.00    4.80
  -7   6  -3   22.90    6.40
   7  -6   3   11.00    5.20
   7  -6   3   10.70    5.90
  -8   6  -3  224.88   16.40
   8  -6   3  208.38   15.60
   8  -6   3  205.08   16.70
  11   5  -3    9.50    6.20
  11   5  -3    2.90    9.50
 -11  -5   3    7.40    6.70
 -11  -5   3    6.00    6.10
 -11  -5   3   16.20    6.10
  10   5  -3  190.58   21.60
  10   5  -3  188.88   15.70
 -10  -5   3  201.98   16.10
 -10  -5   3  181.28   15.10
 -10  -5   3  195.88   16.30
   9   5  -3  111.59   11.50
   9   5  -3  116.09   17.30
  -9  -5   3  108.29   13.40
  -9  -5   3   98.69   12.30
  -9  -5   3   96.29   10.40
   8   5  -3   44.00   10.50
   8   5  -3   23.20    6.10
  -8  -5   3   39.30    8.50
  -8  -5   3   36.80    7.50
  -8  -5   3   25.70    6.40
   7   5  -3   -5.30    4.80
   7   5  -3    3.00    3.70
  -7  -5   3   -4.40    5.00
  -7  -5   3   -3.80    2.60
  -7  -5   3   -0.30    4.50
   6   5  -3   12.30    6.20
   6   5  -3   15.80    4.40
  -6  -5   3   16.00    5.30
  -6  -5   3   14.70    4.00
  -6  -5   3   23.60    7.50
   5   5  -3  375.06   16.40
   5   5  -3  376.56   21.50
  -5  -5   3  372.16   19.10
  -5  -5   3  366.26   16.00
  -5  -5   3  355.16   21.40
   4   5  -3  323.07   18.30
   4   5  -3  327.37   13.50
  -4  -5   3  317.77   18.90
  -4  -5   3  306.87   13.10
  -4  -5   3  298.87   16.60
   3   5  -3   12.30    5.20
   3   5  -3    8.00    2.20
  -3  -5   3    9.30    4.20
  -3  -5   3    6.30    2.00
  -3  -5   3    9.10    4.50
   2   5  -3  265.47   14.90
  -2  -5   3  274.67   15.60
  -2  -5   3  255.07    8.90
   1   5  -3  460.55   20.40
  -1  -5   3  443.76   20.90
   0  -5   3  110.29    9.60
  -1   5  -3  515.75   17.70
   1  -5   3  500.95   17.90
   1  -5   3  528.05   23.00
   1  -5   3  495.55   17.90
  -2   5  -3    9.50    2.70
   2  -5   3    7.20    1.70
   2  -5   3    9.50    2.60
  -3   5  -3   34.60    4.80
   3  -5   3   31.20    4.80
  -4   5  -3   57.69    6.90
   4  -5   3   59.69    6.90
   4  -5   3   50.09    8.50
  -5   5  -3  246.58   14.20
   5  -5   3  236.48   15.70
   5  -5   3  243.88   14.60
  -6   5  -3   99.79    9.90
   6  -5   3   97.19   11.60
   6  -5   3  104.29   10.30
  -7   5  -3   93.39   11.10
   7  -5   3   87.09   10.70
   7  -5   3   65.19    9.40
  -8   5  -3    9.40    5.30
   8  -5   3    4.90    4.90
   8  -5   3    6.70    5.30
  11   4  -3   -1.60    6.80
  11   4  -3   -0.80    4.90
 -11  -4   3    5.40    6.30
 -11  -4   3    2.10    5.00
 -11  -4   3    0.80    5.90
  10   4  -3   26.70    7.40
  10   4  -3   17.30    9.60
 -10  -4   3   24.30    7.50
 -10  -4   3   26.60    7.50
 -10  -4   3   21.00    6.80
   9   4  -3   12.50    5.20
   9   4  -3    2.10    6.90
  -9  -4   3    5.80    5.90
  -9  -4   3    0.00    3.70
  -9  -4   3    6.10    5.10
   8   4  -3   35.50    9.60
   8   4  -3   12.10    5.60
  -8  -4   3    9.10    4.30
  -8  -4   3   19.30    6.00
  -8  -4   3   13.40    5.40
   7   4  -3    0.10    3.20
   7   4  -3   -7.70    4.20
  -7  -4   3   -5.10    3.00
  -7  -4   3   -3.50    3.80
  -7  -4   3   -0.80    3.20
   6   4  -3   30.00    7.20
   6   4  -3   39.60    6.20
  -6  -4   3   31.10    6.60
  -6  -4   3   32.20    5.50
  -6  -4   3   34.70    8.00
   5   4  -3  187.48   10.60
   5   4  -3  164.28   14.10
  -5  -4   3  177.88   12.10
  -5  -4   3  168.68   14.20
  -5  -4   3  197.38   10.50
   4   4  -3  107.69    7.10
   4   4  -3  131.69   11.30
  -4  -4   3  118.09    9.30
  -4  -4   3   97.29    6.80
  -4  -4   3  108.69   10.90
   3   4  -3  544.85   19.00
   3   4  -3  503.45   23.30
  -3  -4   3  528.75   24.10
  -3  -4   3  526.25   18.80
  -3  -4   3  524.95   22.20
   2   4  -3    3.50    3.40
   2   4  -3    2.70    1.30
  -2  -4   3    1.30    1.20
  -2  -4   3    1.10    3.00
   1   4  -3  984.60   36.50
  -1  -4   3 1029.80   37.20
   0   4  -3  294.67    9.60
   0   4  -3  295.77   14.40
   0  -4   3  288.17   14.80
   0  -4   3  309.57   12.20
  -1   4  -3   30.00    3.00
   1  -4   3   31.20    3.20
   1  -4   3   34.30    6.20
   1  -4   3   32.40    3.30
  -2   4  -3   65.89    5.10
   2  -4   3   73.49    5.50
  -3   4  -3  487.25   19.20
   3  -4   3  473.85   19.40
  -4   4  -3   34.90    5.40
   4  -4   3   52.99    7.60
   4  -4   3   50.69    6.70
  -5   4  -3  353.26   17.40
   5  -4   3  353.66   18.40
   5  -4   3  339.87   17.80
  -6   4  -3   18.00    5.00
   6  -4   3   17.50    6.30
   6  -4   3   14.50    5.40
  -7   4  -3   24.60    6.10
   7  -4   3   23.50    6.20
   7  -4   3   22.70    6.60
  -8   4  -3    1.30    4.40
   8  -4   3   -1.70    4.50
   8  -4   3    7.20    5.10
  -9   4  -3    3.80    5.00
   9  -4   3    7.00    5.40
   9  -4   3    3.70    5.30
  11   3  -3   70.89   11.00
  11   3  -3   77.69   15.00
 -11  -3   3   71.69   11.50
 -11  -3   3   59.39   10.30
 -11  -3   3   74.59   10.80
  10   3  -3   78.59   15.30
  10   3  -3  132.09   13.10
 -10  -3   3  115.49   12.90
 -10  -3   3   96.59   12.20
 -10  -3   3   75.99   11.30
   9   3  -3   19.70    9.00
   9   3  -3   24.60    6.80
  -9  -3   3   25.50    6.60
  -9  -3   3   35.50    7.30
  -9  -3   3   29.60    7.20
   8   3  -3    3.80    4.60
   8   3  -3   11.00    5.20
   8   3  -3   17.50    7.80
  -8  -3   3    5.30    4.60
  -8  -3   3    4.40    4.40
  -8  -3   3   11.10    5.00
   7   3  -3    7.70    4.30
   7   3  -3   11.50    7.00
   7   3  -3   12.50    4.90
  -7  -3   3    5.70    3.70
  -7  -3   3    6.40    4.80
  -7  -3   3    5.20    4.20
   6   3  -3  250.97   18.10
   6   3  -3  260.47   14.10
  -6  -3   3  230.08   13.40
  -6  -3   3  239.28   14.40
  -6  -3   3  264.27   14.70
   5   3  -3  237.28   16.70
   5   3  -3  259.97   13.30
  -5  -3   3  249.18   13.70
  -5  -3   3  259.37   17.20
  -5  -3   3  262.47   13.00
   4   3  -3  203.08   14.00
   4   3  -3  186.58   10.30
  -4  -3   3  207.08   10.30
  -4  -3   3  192.58   13.90
  -4  -3   3  207.28   11.80
   3   3  -3  174.78    8.50
   3   3  -3  165.18   11.70
  -3  -3   3  189.68   10.50
  -3  -3   3  155.08   11.80
  -3  -3   3  167.68    8.20
   2   3  -3  130.09    9.20
   2   3  -3  130.69    5.90
  -2  -3   3  133.79    9.50
  -2  -3   3  130.69    5.80
   1   3  -3  250.77   12.40
   1   3  -3  250.37    8.30
  -1  -3   3  260.47   12.80
   0   3  -3 2957.70   93.79
   0   3  -3 2819.02   89.59
   0  -3   3 2947.71   91.49
   0  -3   3 3063.99   94.29
  -1   3  -3    1.40    1.40
   1  -3   3    1.40    1.50
   1  -3   3    2.00    1.40
   1  -3   3   -4.50    2.20
  -2   3  -3  941.71   36.60
   2  -3   3 1292.97   37.70
  -3   3  -3  336.77   14.80
   3  -3   3  334.97   16.80
   3  -3   3  361.86   15.30
  -4   3  -3  244.58   12.70
   4  -3   3  256.27   13.30
   4  -3   3  239.08   14.10
  -5   3  -3   58.59    7.00
   5  -3   3   46.70    6.60
   5  -3   3   66.99    8.50
  -6   3  -3  315.67   17.00
   6  -3   3  296.97   16.70
   6  -3   3  300.17   17.10
  -7   3  -3   24.60    6.20
   7  -3   3   26.30    6.70
   7  -3   3   14.70    6.30
  -8   3  -3   89.49   11.20
   8  -3   3   86.59   10.80
   8  -3   3  101.19   12.40
  -9   3  -3   -0.50    3.90
   9  -3   3   -4.80    3.70
   9  -3   3    5.80    5.30
  11   2  -3   20.90    7.80
 -11  -2   3   22.00    7.70
 -11  -2   3   15.00    7.40
 -11  -2   3   22.50    7.10
  10   2  -3   12.00    9.30
  10   2  -3   -0.40    4.20
 -10  -2   3   -5.60    3.70
 -10  -2   3    6.50    4.70
 -10  -2   3   -1.60    5.50
   9   2  -3  110.29   16.90
   9   2  -3  130.89   11.40
   9   2  -3  130.49   12.90
  -9  -2   3  135.49   12.30
  -9  -2   3  113.09   11.40
  -9  -2   3  117.89   11.60
   8   2  -3   11.60    5.10
   8   2  -3   10.10    4.70
   8   2  -3   -2.00    5.50
  -8  -2   3    8.30    5.00
  -8  -2   3    9.30    4.80
  -8  -2   3    9.50    5.10
   7   2  -3    5.70    5.60
   7   2  -3    1.20    3.70
   7   2  -3    9.10    4.60
  -7  -2   3    5.70    3.90
  -7  -2   3    4.10    3.80
  -7  -2   3    4.80    4.30
   6   2  -3  132.79    9.60
   6   2  -3  121.79   13.10
   6   2  -3  125.29   10.00
  -6  -2   3  151.98   10.40
  -6  -2   3  134.59    9.90
  -6  -2   3  134.09   10.20
   5   2  -3  767.22   33.70
   5   2  -3  789.42   29.60
   5   2  -3  712.03   28.70
  -5  -2   3  774.72   29.90
  -5  -2   3  800.72   29.50
  -5  -2   3  762.92   29.20
   4   2  -3  250.77   15.80
   4   2  -3  252.57   12.40
  -4  -2   3  288.27   13.20
  -4  -2   3  223.58   12.70
  -4  -2   3  263.67   15.90
  -4  -2   3  260.17   12.30
   3   2  -3 1360.76   44.30
   3   2  -3 1338.67   47.90
  -3  -2   3 1338.27   44.10
  -3  -2   3 1389.96   48.20
  -3  -2   3 1240.78   45.20
  -3  -2   3 1395.46   45.30
   2   2  -3   43.70    6.20
   2   2  -3   45.60    3.50
  -2  -2   3   37.00    5.40
  -2  -2   3   55.99    5.00
  -2  -2   3   42.00    3.40
   1   2  -3 1738.73   53.49
   1   2  -3 1722.23   56.69
  -1  -2   3 1781.82   53.39
  -1  -2   3 1672.53   55.29
  -1  -2   3 1757.22   57.09
   0   2  -3    5.00    2.10
   0  -2   3    9.70    2.10
   0  -2   3    6.30    3.20
  -1   2  -3  633.04   20.70
  -1   2  -3  653.53   21.30
   1  -2   3  616.74   20.80
   1  -2   3  650.13   21.30
  -2   2  -3    2.00    1.00
  -2   2  -3    4.70    2.30
   2  -2   3    1.90    2.00
  -3   2  -3  412.16   17.60
  -3   2  -3  445.26   14.50
   3  -2   3  480.85   18.30
   3  -2   3  452.55   18.90
  -4   2  -3  181.98   10.80
  -4   2  -3  188.38    7.20
   4  -2   3  210.38   11.90
   4  -2   3  193.68   11.20
  -5   2  -3  538.35   22.60
  -5   2  -3  510.15   17.80
  -5   2  -3  522.35   17.70
   5  -2   3  533.05   22.80
   5  -2   3  516.15   22.50
  -6   2  -3   72.79    8.30
  -6   2  -3   61.39    4.60
  -6   2  -3   65.49    4.60
   6  -2   3   84.59    9.90
   6  -2   3   65.89    8.00
  -7   2  -3  525.05   24.90
  -7   2  -3  526.25   18.80
  -7   2  -3  505.65   18.90
   7  -2   3  537.45   25.60
   7  -2   3  510.45   24.20
  -8   2  -3   35.60    7.50
  -8   2  -3   26.60    4.00
  -8   2  -3   38.00    4.30
   8  -2   3   27.40    7.10
   8  -2   3   34.40    7.30
  -9   2  -3    5.80    3.10
  -9   2  -3    3.80    4.80
  -9   2  -3    5.00    2.60
   9  -2   3    5.60    5.60
   9  -2   3   -3.70    4.00
 -10   2  -3    8.30    5.60
  10  -2   3    0.50    4.50
  10  -2   3   -4.00    5.30
  10   1  -3   -2.70    4.50
  10   1  -3    0.50    3.70
  10   1  -3   12.90    8.90
 -10  -1   3    4.70    6.20
 -10  -1   3    6.10    4.90
 -10  -1   3    0.50    4.40
   9   1  -3  104.39    9.90
   9   1  -3   94.79   11.80
   9   1  -3  124.89   18.70
  -9  -1   3  102.39   11.00
  -9  -1   3  109.99   11.70
  -9  -1   3  115.89   10.90
   8   1  -3   41.00    6.60
   8   1  -3   43.30    7.90
   8   1  -3   29.90    9.00
  -8  -1   3   21.30    6.30
  -8  -1   3   39.40    7.20
  -8  -1   3   35.50    6.80
   7   1  -3    7.30    4.50
   7   1  -3   -1.10    5.20
   7   1  -3    7.30    3.90
  -7  -1   3    2.00    3.80
  -7  -1   3    3.40    3.90
  -7  -1   3   -3.10    3.60
   6   1  -3   93.29    8.70
   6   1  -3   81.19   11.80
   6   1  -3   89.49    7.70
  -6  -1   3   82.29    8.00
  -6  -1   3   89.29    7.90
  -6  -1   3   78.39    8.00
   5   1  -3    7.40    3.30
   5   1  -3    2.40    3.90
   5   1  -3    3.90    2.70
  -5  -1   3    5.60    3.40
  -5  -1   3    9.40    3.30
  -5  -1   3   13.00    3.60
   4   1  -3  875.31   32.00
   4   1  -3  932.21   36.10
   4   1  -3  915.91   31.10
  -4  -1   3  886.91   31.20
  -4  -1   3  893.51   31.90
  -4  -1   3  817.92   31.60
   3   1  -3  100.59    8.90
   3   1  -3  116.19    6.90
  -3  -1   3  103.59    6.50
  -3  -1   3  100.69    8.80
  -3  -1   3   94.69    6.30
  -3  -1   3   93.99    6.80
   2   1  -3 1946.21   65.99
   2   1  -3 2070.99   63.69
  -2  -1   3 1974.10   66.09
  -2  -1   3 1914.71   63.39
  -2  -1   3 2089.19   63.89
  -2  -1   3 2104.19   64.59
   1   1  -3  935.11   30.20
   1   1  -3  971.50   31.40
   1   1  -3  904.51   32.00
  -1  -1   3  988.20   31.40
  -1  -1   3  944.71   30.10
  -1  -1   3  947.71   32.30
   0   1  -3    4.80    1.80
   0   1  -3    0.70    1.50
   0  -1   3    3.40    2.00
   0  -1   3    1.90    1.50
  -1   1  -3 1463.05   44.50
  -1   1  -3 1456.05   44.10
   1  -1   3 1306.37   43.80
  -2   1  -3 1067.99   36.00
  -2   1  -3 1078.29   34.20
   2  -1   3 1108.89   37.00
   2  -1   3 1110.29   36.10
  -3   1  -3  216.28    8.40
  -3   1  -3  238.48   11.10
   3  -1   3  211.98   10.70
   3  -1   3  219.38   11.40
  -4   1  -3   58.89    6.30
  -4   1  -3   54.69    7.30
   4  -1   3   47.30    6.30
   4  -1   3   48.50    6.20
  -5   1  -3   42.70    7.90
  -5   1  -3   19.30    4.30
   5  -1   3   34.00    5.60
   5  -1   3   36.30    6.30
  -6   1  -3   72.89    9.80
  -6   1  -3   75.79    8.20
   6  -1   3   68.59    8.10
   6  -1   3   68.29    8.10
  -7   1  -3  145.19    8.70
  -7   1  -3  184.78   13.00
   7  -1   3  134.79   11.80
   7  -1   3  155.98   12.60
  -8   1  -3   99.79    7.50
  -8   1  -3  112.89   11.10
   8  -1   3   98.19   11.20
   8  -1   3   84.59   11.20
  -9   1  -3    3.80    4.40
  -9   1  -3   -3.40    2.40
   9  -1   3    1.90    5.00
   9  -1   3    7.10    5.50
 -10   1  -3   -1.20    4.90
 -10   1  -3   16.20    4.10
  10  -1   3    7.50    6.30
  10  -1   3   10.90    5.30
  10  -1   3   12.80    9.10
  10   0  -3  157.68   11.60
  10   0  -3  143.79   14.90
  10   0  -3  165.48   21.50
 -10   0   3  148.99   14.50
 -10   0   3  147.09   12.70
 -10   0   3  162.38   14.90
   9   0  -3    0.30    3.30
   9   0  -3    3.00    7.60
   9   0  -3   -2.10    4.20
  -9   0   3    5.70    4.90
  -9   0   3    3.40    4.60
  -9   0   3   -1.70    5.80
   8   0  -3  108.59   16.40
   8   0  -3  107.29    9.10
   8   0  -3  107.29   11.50
  -8   0   3  114.19   11.20
  -8   0   3  112.29   10.50
  -8   0   3  110.59   10.00
   7   0  -3  191.48   11.60
   7   0  -3  199.28   14.20
   7   0  -3  179.78   17.10
  -7   0   3  201.88   12.60
  -7   0   3  194.78   11.80
  -7   0   3  195.88   13.70
   6   0  -3   49.20    6.10
   6   0  -3   37.60    7.90
   6   0  -3   34.10    6.00
  -6   0   3   41.60    5.40
  -6   0   3   50.19    6.60
  -6   0   3   44.30    6.50
   5   0  -3   16.50    6.20
   5   0  -3   14.00    3.40
   5   0  -3   14.90    4.10
  -5   0   3   19.70    4.50
  -5   0   3   16.70    3.80
  -5   0   3   20.10    4.20
   4   0  -3  110.69   10.60
   4   0  -3   97.69    7.90
   4   0  -3  103.59    6.50
  -4   0   3   99.19    7.60
  -4   0   3  104.79    7.50
  -4   0   3  103.99    6.60
   3   0  -3   54.99    4.40
  -3   0   3   69.19    4.70
   2   0  -3   60.09    6.10
   2   0  -3   56.79    4.60
   2   0  -3   60.99    4.50
  -2   0   3   54.39    3.70
  -2   0   3   60.69    6.10
  -2   0   3   54.49    4.30
  -2   0   3   54.29    4.50
   1   0  -3 3473.95  112.39
   1   0  -3 3833.32  111.99
  -1   0   3 3593.54  112.49
  -1   0   3 3636.34  111.79
  -1   0   3 3585.54  111.29
   0   0  -3  636.44   21.30
   0   0  -3  609.14   21.00
   0   0   3  651.23   21.10
   0   0   3  655.43   21.30
  -1   0  -3    3.10    1.40
  -1   0  -3    2.40    2.20
   1   0   3    1.10    2.10
   1   0   3    0.10    1.20
  -2   0  -3  322.37   13.30
  -2   0  -3  317.27   12.70
  -2   0  -3  325.07   11.60
   2   0   3  335.47   12.90
   2   0   3  325.77   13.40
  -3   0  -3  355.06   14.90
  -3   0  -3  358.16   15.50
   3   0   3  354.26   14.90
   3   0   3  372.46   15.50
  -4   0  -3  168.38   10.70
  -4   0  -3  158.58    9.80
   4   0   3  161.18   10.10
   4   0   3  139.19    9.40
  -5   0  -3  462.35   19.90
  -5   0  -3  427.46   19.80
   5   0   3  426.36   19.70
   5   0   3  459.25   20.00
  -6   0  -3  204.08   13.60
  -6   0  -3  208.68   12.80
   6   0   3  209.18   13.30
   6   0   3  202.88   13.00
  -7   0  -3    2.70    6.30
  -7   0  -3   -2.00    3.30
   7   0   3    1.90    3.90
   7   0   3    6.20    4.80
  -8   0  -3   17.20    4.20
  -8   0  -3    3.20    7.70
  -8   0  -3   17.70    5.90
   8   0   3   10.70    5.40
   8   0   3   21.60    6.20
  -9   0  -3    0.10    7.80
  -9   0  -3    2.10    3.20
  -9   0  -3   10.50    5.70
   9   0   3    8.60    5.80
   9   0   3   -0.60    6.30
   9   0   3   12.40    5.50
 -10   0  -3   58.69    7.50
 -10   0  -3   39.30    8.40
  10   0   3   56.99   14.00
  10   0   3   65.49   11.70
  10   0   3   73.19   10.20
  10  -1  -3  462.35   27.70
  10  -1  -3  486.15   34.70
  10  -1  -3  518.65   22.00
 -10   1   3  470.65   26.80
 -10   1   3  485.95   24.10
   9  -1  -3    7.40    3.90
   9  -1  -3    2.10    7.20
   9  -1  -3   15.80    6.80
  -9   1   3    8.60    5.40
  -9   1   3    3.60    5.00
   8  -1  -3  145.69   17.10
   8  -1  -3  139.29   13.30
   8  -1  -3  159.08   10.30
  -8   1   3  153.78   13.30
  -8   1   3  159.08   11.60
   7  -1  -3   91.19    7.80
   7  -1  -3   72.39    9.20
   7  -1  -3   94.29   14.50
  -7   1   3   79.29    9.70
  -7   1   3   85.19    8.60
  -7   1   3   91.09    8.70
   6  -1  -3   32.60    4.80
   6  -1  -3   35.40    8.30
   6  -1  -3   30.40    6.00
  -6   1   3   39.30    6.60
  -6   1   3   27.80    5.10
  -6   1   3   39.80    5.50
   5  -1  -3  354.26   17.00
   5  -1  -3  335.67   20.10
   5  -1  -3  315.57   13.70
  -5   1   3  330.87   13.80
  -5   1   3  349.17   15.20
  -5   1   3  317.87   16.20
   4  -1  -3  159.18    7.50
   4  -1  -3  148.99    9.70
  -4   1   3  146.49    8.70
  -4   1   3  145.19    9.40
  -4   1   3  140.09    7.30
   3  -1  -3  178.28    9.00
   3  -1  -3  171.38    9.50
   3  -1  -3  183.08    7.20
  -3   1   3  174.58    9.40
  -3   1   3  170.48    7.10
  -3   1   3  148.49    8.40
   2  -1  -3  554.24   19.90
   2  -1  -3  581.14   20.50
  -2   1   3  568.14   20.40
  -2   1   3  559.04   20.00
   1  -1  -3  245.38   10.00
   1  -1  -3  268.27   10.40
   1  -1  -3  258.27   10.70
  -1   1   3  242.78    9.90
  -1   1   3  267.67   10.50
   0  -1  -3  144.59    6.60
   0  -1  -3  149.49    5.30
   0  -1  -3  148.69    6.00
   0   1   3  144.49    6.00
  -1  -1  -3    1.40    1.60
  -1  -1  -3    3.40    1.40
   1   1   3    2.50    1.60
   1   1   3    1.50    1.30
  -2  -1  -3 4365.06  137.69
  -2  -1  -3 4557.44  138.39
   2   1   3 4459.55  138.29
  -3  -1  -3    4.10    2.30
  -3  -1  -3    0.90    2.20
   3   1   3    2.20    2.90
   3   1   3    1.50    2.20
  -4  -1  -3   82.99    7.90
  -4  -1  -3   82.59    7.20
   4   1   3   76.09    6.90
   4   1   3   74.39    7.60
  -5  -1  -3  326.27   16.10
  -5  -1  -3  341.27   16.70
   5   1   3  361.56   16.70
   5   1   3  334.97   16.60
  -6  -1  -3    7.50    3.90
  -6  -1  -3    7.90    4.50
   6   1   3    9.30    4.30
   6   1   3    5.00    3.50
  -7  -1  -3  158.18   13.40
  -7  -1  -3  169.58   12.30
   7   1   3  172.38   12.90
   7   1   3  151.38   12.30
  -8  -1  -3   64.79    9.10
  -8  -1  -3   90.09   12.00
   8   1   3   99.59   11.20
   8   1   3   79.09   10.40
   8   1   3   67.09   11.40
  -9  -1  -3  124.99   12.70
  -9  -1  -3  118.99   13.80
  -9  -1  -3  101.79    9.40
   9   1   3  132.69   12.60
   9   1   3  119.39   12.70
   9   1   3  125.49   19.00
 -10  -1  -3   22.70    7.40
 -10  -1  -3   22.80   10.10
 -10  -1  -3   21.10    5.20
  10   1   3   11.20    8.80
  10   1   3   29.10    8.20
  10   1   3   22.40    7.00
 -11  -1  -3   19.00    7.90
 -11  -1  -3   37.60   11.80
 -11  -1  -3   53.79    8.20
  11   1   3   57.79   14.60
  11   1   3   44.90    9.90
  11   1   3   23.70    7.70
  10  -2  -3   16.30    7.70
  10  -2  -3    0.70    8.80
  10  -2  -3   16.70    4.10
 -10   2   3   11.60    6.10
   9  -2  -3   26.30    7.70
   9  -2  -3   32.10   11.80
   9  -2  -3   20.50    4.70
  -9   2   3   23.40    7.30
  -9   2   3   29.50    7.40
   8  -2  -3    0.70    6.80
   8  -2  -3    2.80    4.60
   8  -2  -3    0.90    3.20
  -8   2   3    0.00    3.90
  -8   2   3    9.90    5.50
   7  -2  -3    7.10    6.00
   7  -2  -3    1.30    4.40
   7  -2  -3    5.70    3.20
  -7   2   3    2.10    4.50
  -7   2   3    1.20    4.00
   6  -2  -3   32.90    4.70
   6  -2  -3   34.70    6.70
  -6   2   3   49.60    7.10
  -6   2   3   52.09    6.60
   5  -2  -3  591.04   24.60
   5  -2  -3  554.54   20.40
  -5   2   3  549.25   23.90
  -5   2   3  562.74   21.90
   4  -2  -3  679.73   23.10
   4  -2  -3  676.33   26.80
  -4   2   3  692.23   25.00
  -4   2   3  699.43   26.70
   3  -2  -3 1437.56   48.30
   3  -2  -3 1449.85   46.60
  -3   2   3 1437.36   48.00
  -3   2   3 1381.66   46.70
   2  -2  -3  199.48    8.90
  -2   2   3  203.38    9.60
  -2   2   3  207.28    9.60
   1  -2  -3  599.24   20.40
   1  -2  -3  576.04   20.30
  -1   2   3  589.24   20.30
  -1   2   3  563.54   20.00
   0  -2  -3   17.60    2.20
   0  -2  -3   18.90    2.40
   0   2   3   18.20    2.30
   0   2   3   15.30    2.20
  -1  -2  -3  537.15   18.50
  -1  -2  -3  524.15   18.90
  -1  -2  -3  546.35   17.60
   1   2   3  514.35   19.00
   1   2   3  531.35   17.50
  -2  -2  -3   81.29    6.00
   2   2   3   81.09    5.80
   2   2   3   75.19    5.90
  -3  -2  -3 1562.84   50.39
   3   2   3 1558.84   51.39
   3   2   3 1471.05   51.79
  -4  -2  -3    2.60    2.90
  -4  -2  -3   -1.90    3.20
   4   2   3    0.30    2.90
   4   2   3    2.20    4.20
   4   2   3    3.90    3.70
  -5  -2  -3    3.40    3.20
  -5  -2  -3    7.40    4.30
   5   2   3    8.30    3.70
   5   2   3    6.90    3.80
   5   2   3    7.00    4.90
  -6  -2  -3  246.08   14.20
  -6  -2  -3  243.78   14.90
   6   2   3  245.58   17.50
   6   2   3  288.07   15.20
   6   2   3  263.87   15.40
  -7  -2  -3   42.50    7.10
  -7  -2  -3   48.50    8.30
   7   2   3   58.09    8.30
   7   2   3   50.09    8.10
   7   2   3   41.80    9.70
  -8  -2  -3   61.79    9.80
  -8  -2  -3   58.29    8.70
   8   2   3   57.49    9.10
   8   2   3   85.99   14.00
   8   2   3   62.99    9.00
  -9  -2  -3   58.69    9.70
  -9  -2  -3   70.39   11.30
   9   2   3   60.09    9.60
   9   2   3   46.80    8.60
   9   2   3   52.19   12.30
 -10  -2  -3    6.50    7.90
 -10  -2  -3   11.00    5.80
 -10  -2  -3   22.20    5.80
  10   2   3   21.20    8.90
  10   2   3   28.70    7.30
  10   2   3   23.50    7.70
 -11  -2  -3   -1.50    8.00
 -11  -2  -3    3.70    5.10
 -11  -2  -3    3.40    4.40
  11   2   3   -6.00    4.70
  11   2   3   12.20    8.30
  11   2   3   -2.50    5.80
   9  -3  -3   -8.40    5.20
   9  -3  -3   -4.90    3.80
  -9   3   3    1.70    5.40
  -9   3   3    9.50    5.20
   8  -3  -3   44.70    5.60
   8  -3  -3   50.59   12.80
   8  -3  -3   34.50    8.40
  -8   3   3   49.30    8.80
  -8   3   3   39.30    7.30
   7  -3  -3   48.20    5.70
   7  -3  -3   36.20    7.70
  -7   3   3   49.80    7.10
  -7   3   3   47.80    8.30
   6  -3  -3   17.30    5.20
   6  -3  -3   20.10    3.80
  -6   3   3   17.60    5.30
  -6   3   3   17.40    5.30
   5  -3  -3   57.99    5.10
   5  -3  -3   52.59    7.20
  -5   3   3   63.09    7.80
  -5   3   3   67.99    7.40
   4  -3  -3  330.47   12.80
   4  -3  -3  364.26   16.60
  -4   3   3  349.87   16.20
  -4   3   3  326.37   14.70
   3  -3  -3  102.29    5.30
   3  -3  -3  110.99    8.00
   3  -3  -3  103.29    6.20
  -3   3   3   94.29    7.30
  -3   3   3   98.69    7.60
   2  -3  -3    5.50    2.70
   2  -3  -3    7.80    2.60
  -2   3   3   12.00    3.30
  -2   3   3    4.70    2.40
   1  -3  -3   18.60    2.70
   1  -3  -3   25.60    2.90
   1  -3  -3   20.80    3.60
  -1   3   3   25.40    3.20
  -1   3   3   22.00    3.10
   0  -3  -3 1388.46   44.00
   0  -3  -3 1402.96   44.20
   0   3   3 1351.66   44.00
   0   3   3 1346.07   44.10
  -1  -3  -3 1841.22   57.89
  -1  -3  -3 1789.82   58.29
  -1  -3  -3 1754.02   56.99
   1   3   3 1842.82   58.49
   1   3   3 1851.41   56.89
  -2  -3  -3  224.18   10.50
  -2  -3  -3  249.97   11.40
   2   3   3  223.58   10.30
   2   3   3  224.98   11.20
  -3  -3  -3  341.27   14.50
  -3  -3  -3  343.47   15.80
  -3  -3  -3  360.46   16.20
   3   3   3  372.36   16.10
   3   3   3  331.97   15.70
  -4  -3  -3   44.50    6.80
  -4  -3  -3   31.10    4.50
   4   3   3   29.80    5.00
   4   3   3   35.70    6.60
  -5  -3  -3   32.40    6.20
  -5  -3  -3   46.70    6.20
   5   3   3   20.60    6.10
   5   3   3   26.60    5.20
   5   3   3   28.30    5.00
  -6  -3  -3   22.20    6.00
  -6  -3  -3    7.30    3.40
   6   3   3    9.10    3.90
   6   3   3   17.60    5.50
   6   3   3    4.20    4.70
  -7  -3  -3   11.30    4.30
  -7  -3  -3    3.20    4.90
   7   3   3    2.70    4.00
   7   3   3    7.50    4.70
   7   3   3    0.20    4.70
  -8  -3  -3   -1.90    4.70
  -8  -3  -3    2.10    3.60
   8   3   3    0.00    4.20
   8   3   3   15.00    5.50
   8   3   3   -0.40    5.70
  -9  -3  -3   41.00    7.70
  -9  -3  -3   51.69   10.00
   9   3   3   40.60    8.90
   9   3   3   51.59   12.70
   9   3   3   39.90    8.50
 -10  -3  -3   19.10    8.30
 -10  -3  -3    4.30    4.80
  10   3   3   -0.10    5.40
  10   3   3    0.50    5.90
  10   3   3    9.30    6.10
 -11  -3  -3   -6.70    7.50
 -11  -3  -3    1.90    4.90
 -11  -3  -3    2.00    4.30
  11   3   3    1.10    5.00
  11   3   3    0.10    5.10
  11   3   3    4.70    8.00
   9  -4  -3   54.79   14.20
   9  -4  -3   35.70    8.20
  -9   4   3   31.10    7.60
   8  -4  -3   27.00    7.90
  -8   4   3   30.10    7.20
  -8   4   3   39.30    5.90
   7  -4  -3   58.89    5.90
   7  -4  -3   59.69    9.80
  -7   4   3   66.29    7.00
  -7   4   3   56.69    8.90
   6  -4  -3   15.50    5.00
   6  -4  -3   12.00    3.40
  -6   4   3   14.30    4.60
  -6   4   3    5.90    4.30
   5  -4  -3  157.78   11.60
   5  -4  -3  156.68    8.20
  -5   4   3  139.99   11.10
  -5   4   3  168.48    9.30
   4  -4  -3   39.20    4.30
   4  -4  -3   37.30    5.80
   4  -4  -3   40.60    4.20
  -4   4   3   36.20    5.40
  -4   4   3   36.50    4.30
   3  -4  -3  169.68   10.30
   3  -4  -3  178.18    8.40
   3  -4  -3  178.28    8.40
  -3   4   3  170.48   10.10
  -3   4   3  174.98    8.40
   2  -4  -3   91.99    6.70
   2  -4  -3  103.99    7.20
  -2   4   3  100.69    7.00
  -2   4   3   95.39    5.80
   1  -4  -3  752.42   25.30
   1  -4  -3  756.22   25.30
  -1   4   3  702.83   25.10
  -1   4   3  738.03   25.70
   0  -4  -3   61.49    4.50
   0  -4  -3   55.49    4.60
   0  -4  -3   51.69    4.70
   0  -4  -3   67.39    5.20
  -1  -4  -3    9.00    3.20
  -1  -4  -3    8.90    2.80
   1   4   3   10.10    2.50
   1   4   3    5.50    2.40
  -2  -4  -3   89.09    7.20
  -2  -4  -3   88.09    6.60
   2   4   3   78.99    6.90
   2   4   3   82.79    6.30
  -3  -4  -3 1040.30   38.10
  -3  -4  -3 1076.19   38.00
   3   4   3 1031.30   38.10
   3   4   3 1073.39   37.60
  -4  -4  -3  442.46   20.80
  -4  -4  -3  451.55   20.30
  -4  -4  -3  421.46   18.10
   4   4   3  438.56   20.30
   4   4   3  442.96   20.60
  -5  -4  -3  271.97   13.80
  -5  -4  -3  253.47   15.20
   5   4   3  274.57   16.30
   5   4   3  280.57   15.70
  -6  -4  -3  499.35   21.90
  -6  -4  -3  490.35   23.40
   6   4   3  485.15   23.30
   6   4   3  461.25   24.70
  -7  -4  -3  621.14   26.60
  -7  -4  -3  582.64   27.60
   7   4   3  604.94   30.70
   7   4   3  590.64   27.90
  -8  -4  -3  163.78   13.20
  -8  -4  -3  179.58   14.80
   8   4   3  200.38   17.90
   8   4   3  179.08   13.80
   8   4   3  175.58   14.40
  -9  -4  -3   90.39   12.60
  -9  -4  -3   82.29   10.90
   9   4   3   91.19   14.70
   9   4   3   91.29   11.70
   9   4   3   63.99   10.10
 -10  -4  -3  116.59   13.40
 -10  -4  -3   88.69   12.40
  10   4   3  104.99   17.10
  10   4   3   92.59   12.30
 -11  -4  -3    4.60    6.10
 -11  -4  -3    0.70    7.00
  11   4   3    1.60    8.40
  11   4   3    4.40    5.60
   8  -5  -3    6.90    4.80
  -8   5   3   -0.80    4.70
   7  -5  -3   15.50    5.80
  -7   5   3   15.10    3.30
  -7   5   3   13.50    5.40
   6  -5  -3   75.59   10.10
   6  -5  -3   63.19    6.10
  -6   5   3   73.79    9.00
  -6   5   3   62.49    5.70
   5  -5  -3   55.29    8.20
   5  -5  -3   60.69    5.70
  -5   5   3   61.99    5.30
  -5   5   3   56.89    7.70
   4  -5  -3   68.29    7.80
   4  -5  -3   65.29    6.10
   4  -5  -3   74.49    5.20
  -4   5   3   77.59    8.60
  -4   5   3   66.19    5.10
   3  -5  -3    1.80    2.20
   3  -5  -3   -0.90    2.60
  -3   5   3   -4.30    2.20
  -3   5   3   -1.60    1.80
   2  -5  -3   12.50    3.10
   2  -5  -3   17.30    3.90
  -2   5   3    9.40    2.90
  -2   5   3   15.90    3.00
   1  -5  -3   62.79    5.60
   1  -5  -3   62.79    5.50
   1  -5  -3   62.29    5.60
   0  -5  -3   55.59    5.80
   0  -5  -3   55.19    4.60
   0  -5  -3   57.29    5.70
   0  -5  -3   54.49    5.30
  -1  -5  -3  509.55   19.80
  -1  -5  -3  511.65   20.60
   1   5   3  494.65   19.20
  -2  -5  -3 1446.26   50.49
  -2  -5  -3 1497.45   49.70
   2   5   3 1514.15   49.20
   2   5   3 1412.36   50.29
  -3  -5  -3  295.47   15.60
  -3  -5  -3  339.47   16.40
   3   5   3  318.77   15.50
   3   5   3  329.07   16.40
  -4  -5  -3  156.78    9.60
  -4  -5  -3  180.18   12.30
  -4  -5  -3  177.58   12.10
   4   5   3  179.48   12.10
   4   5   3  169.58   11.80
  -5  -5  -3    0.10    3.10
  -5  -5  -3   -1.20    3.80
  -5  -5  -3   -2.20    2.60
   5   5   3   -2.20    3.70
   5   5   3   -2.30    3.10
  -6  -5  -3   43.90    6.10
  -6  -5  -3   41.50    8.20
   6   5   3   40.70    8.30
   6   5   3   48.80    7.60
  -7  -5  -3  266.87   16.00
  -7  -5  -3  295.97   18.20
   7   5   3  306.57   18.50
   7   5   3  279.47   19.60
  -8  -5  -3  714.43   31.10
  -8  -5  -3  712.03   32.90
   8   5   3  693.63   32.80
   8   5   3  755.42   36.90
  -9  -5  -3   31.60    8.00
  -9  -5  -3   29.40    6.80
   9   5   3   26.10    7.70
   9   5   3   22.00    8.40
 -10  -5  -3   28.70    7.30
 -10  -5  -3   11.90    7.70
  10   5   3   17.30    8.90
  10   5   3   15.80    7.10
 -11  -5  -3   15.70    6.40
 -11  -5  -3   17.50    7.50
  11   5   3   14.60    8.00
  11   5   3   11.10    9.40
   8  -6  -3  102.69   13.50
  -8   6   3   78.89   10.50
   7  -6  -3    7.50    5.10
  -7   6   3   -6.10    3.20
   6  -6  -3    8.40    5.00
  -6   6   3    5.30    4.30
   5  -6  -3  214.18   11.30
   5  -6  -3  232.68   14.80
  -5   6   3  226.38   14.10
   4  -6  -3   63.29    4.80
   4  -6  -3   65.39    7.60
   4  -6  -3   70.19    7.60
  -4   6   3   55.39    6.90
   3  -6  -3  289.87   14.60
   3  -6  -3  281.67   11.70
  -3   6   3  270.07   14.00
   2  -6  -3  152.98    9.30
   2  -6  -3  138.59    9.00
  -2   6   3  145.99    9.00
   1  -6  -3  158.78    9.20
   1  -6  -3  147.29    8.30
   1  -6  -3  154.58    8.70
   1  -6  -3  149.99   10.10
   0  -6  -3   44.30    5.00
   0  -6  -3   26.20    4.70
   0  -6  -3   39.20    5.80
   0  -6  -3   24.80    3.50
  -1  -6  -3  147.69   10.20
  -1  -6  -3  176.48   10.30
   1   6   3  151.38    9.20
  -2  -6  -3   24.90    4.80
  -2  -6  -3    8.60    4.10
   2   6   3   26.60    5.30
   2   6   3   25.40    4.70
  -3  -6  -3   78.39    8.30
  -3  -6  -3   81.19    8.60
   3   6   3   78.39    7.90
   3   6   3   78.39    8.40
  -4  -6  -3  146.89   11.60
  -4  -6  -3  181.28   12.50
  -4  -6  -3  177.28    9.80
   4   6   3  174.88   12.00
   4   6   3  164.78   12.00
  -5  -6  -3  269.37   17.10
  -5  -6  -3  294.57   14.40
  -5  -6  -3  289.77   17.00
   5   6   3  263.67   16.70
   5   6   3  290.57   17.00
  -6  -6  -3  227.18   15.60
  -6  -6  -3  236.78   17.00
  -6  -6  -3  210.88   13.00
   6   6   3  249.68   16.10
   6   6   3  233.28   16.20
  -7  -6  -3  209.78   15.60
  -7  -6  -3  187.28   13.00
   7   6   3  183.58   16.10
   7   6   3  177.88   14.80
  -8  -6  -3  280.37   17.20
  -8  -6  -3  280.67   19.20
   8   6   3  285.77   21.30
   8   6   3  318.97   20.00
  -9  -6  -3   92.09   11.30
  -9  -6  -3   73.79   11.50
   9   6   3   75.59   14.40
   9   6   3   59.79   10.40
 -10  -6  -3  -10.10    5.10
 -10  -6  -3    5.00    4.80
  10   6   3   -1.70    4.70
  10   6   3   -2.80    6.40
 -11  -6  -3   88.09   12.50
 -11  -6  -3   73.99   12.10
  11   6   3  110.19   18.60
  11   6   3   65.89   11.30
   7  -7  -3    6.30    5.60
  -7   7   3    7.40    5.20
   6  -7  -3   18.40    4.30
   6  -7  -3    7.70    4.90
  -6   7   3   23.80    5.90
   5  -7  -3   64.89    9.30
  -5   7   3   67.29    8.90
   4  -7  -3   19.30    2.90
   4  -7  -3   10.50    4.40
   4  -7  -3   15.00    5.40
  -4   7   3   14.10    4.70
   3  -7  -3    4.40    2.70
   3  -7  -3    4.40    3.60
  -3   7   3    1.70    3.00
   2  -7  -3  324.27   14.80
   2  -7  -3  345.27   15.80
  -2   7   3  333.97   15.10
   1  -7  -3   11.00    3.40
   1  -7  -3    4.90    3.60
   1  -7  -3    8.20    3.00
   1  -7  -3    9.40    3.70
   0  -7  -3  170.68    9.60
   0  -7  -3  167.28   10.80
   0  -7  -3  166.68    8.80
   0  -7  -3  185.48   11.40
  -1  -7  -3  159.68    9.80
  -1  -7  -3  166.98    8.30
  -1  -7  -3  172.98   11.10
  -1  -7  -3  161.88   11.00
  -2  -7  -3   74.09    7.80
  -2  -7  -3   72.89    8.10
   2   7   3   63.39    6.80
  -3  -7  -3  419.26   20.20
  -3  -7  -3  391.76   19.40
   3   7   3  370.66   19.50
   3   7   3  409.86   18.80
  -4  -7  -3   58.09    8.50
  -4  -7  -3   63.19    6.10
  -4  -7  -3   67.19    8.90
   4   7   3   61.49    9.10
   4   7   3   63.69    9.00
  -5  -7  -3  183.68   14.10
  -5  -7  -3  177.58   13.70
  -5  -7  -3  178.68   10.80
   5   7   3  178.88   13.40
   5   7   3  175.68   13.40
  -6  -7  -3   28.20    7.30
  -6  -7  -3   17.30    6.90
  -6  -7  -3   31.30    5.60
   6   7   3   41.00    8.70
   6   7   3   17.10    5.40
  -7  -7  -3   25.20    5.40
  -7  -7  -3   20.30    7.10
   7   7   3   11.10    6.80
   7   7   3   32.10    8.20
  -8  -7  -3  161.88   15.00
  -8  -7  -3  171.08   12.90
   8   7   3  175.88   15.30
   8   7   3  173.18   16.90
  -9  -7  -3    0.70    4.00
  -9  -7  -3    0.10    5.30
   9   7   3   -0.90    5.00
   9   7   3    1.50    6.00
 -10  -7  -3  145.59   16.00
 -10  -7  -3  133.39   13.30
  10   7   3  166.28   19.10
  10   7   3  150.18   15.40
 -11  -7  -3    2.00    5.40
 -11  -7  -3    3.00    6.90
  11   7   3  -10.90    7.90
  11   7   3    5.10    6.30
   7  -8  -3   36.30    7.90
  -7   8   3   30.30    8.00
   6  -8  -3   24.50    6.60
   6  -8  -3   34.00    5.50
  -6   8   3   21.80    6.10
   5  -8  -3    4.90    4.50
   5  -8  -3   -1.70    4.10
  -5   8   3    2.00    3.70
   4  -8  -3   71.19    8.70
   4  -8  -3   65.89    4.30
   4  -8  -3   69.59    8.90
  -4   8   3   60.89    8.10
   3  -8  -3  161.58    8.90
   3  -8  -3  189.98   11.90
  -3   8   3  166.88   11.00
   2  -8  -3   26.50    5.30
   2  -8  -3   33.60    5.20
   2  -8  -3   24.00    5.40
   2  -8  -3   30.20    7.10
   1  -8  -3  199.88   12.00
   1  -8  -3  144.99   12.10
   1  -8  -3  182.98   10.30
   1  -8  -3  189.78   10.30
   0  -8  -3    5.00    3.50
   0  -8  -3    2.20    2.30
   0  -8  -3    1.70    2.90
   0  -8  -3    1.30    3.40
  -1  -8  -3  369.36   18.70
  -1  -8  -3  379.16   19.00
  -1  -8  -3  385.56   15.20
  -1  -8  -3  362.26   16.80
  -2  -8  -3   36.10    7.10
  -2  -8  -3   34.30    7.00
   2   8   3   39.00    5.90
  -3  -8  -3  105.59   10.40
  -3  -8  -3  107.39   10.10
   3   8   3  111.49    9.60
  -4  -8  -3   55.19    6.20
  -4  -8  -3   73.39   10.10
  -4  -8  -3   64.69    9.60
   4   8   3   58.59    8.00
  -5  -8  -3  343.57   20.10
  -5  -8  -3  342.77   16.20
  -5  -8  -3  335.87   20.20
   5   8   3  340.17   19.60
   5   8   3  363.66   20.40
  -6  -8  -3  143.59   10.50
  -6  -8  -3  185.58   15.10
  -6  -8  -3  128.09   13.70
   6   8   3  161.88   13.90
   6   8   3  160.18   14.10
  -7  -8  -3   -3.80    4.00
  -7  -8  -3   -2.40    3.20
  -7  -8  -3    5.80    6.00
   7   8   3   -3.70    4.30
   7   8   3    9.30    5.20
  -8  -8  -3   57.69   10.70
  -8  -8  -3   72.09    9.00
   8   8   3   82.69   12.50
   8   8   3   85.79   13.30
  -9  -8  -3  198.98   17.20
  -9  -8  -3  168.88   13.80
   9   8   3  172.08   17.70
   9   8   3  154.18   15.70
 -10  -8  -3    5.80    5.20
 -10  -8  -3    0.00    6.10
  10   8   3    7.30    8.00
  10   8   3   14.50    8.20
 -11  -8  -3   11.20    6.10
 -11  -8  -3    5.50    6.20
  11   8   3   33.60   10.70
  11   8   3   26.90    8.10
   6  -9  -3   30.10    5.00
   6  -9  -3   22.80    6.40
   6  -9  -3   24.70    5.20
  -6   9   3   32.00    7.40
   5  -9  -3   -2.40    2.90
   5  -9  -3   -2.10    4.70
   5  -9  -3   -5.50    3.70
  -5   9   3    9.30    4.20
   4  -9  -3   20.50    5.60
   4  -9  -3   18.10    5.10
  -4   9   3   19.00    5.10
   3  -9  -3  133.39   13.30
   3  -9  -3  116.69    7.40
   3  -9  -3  111.29    9.70
   3  -9  -3  115.09    9.80
   2  -9  -3  156.88   13.50
   2  -9  -3  158.18   10.70
   2  -9  -3  157.98   11.40
   2  -9  -3  148.09   10.40
   1  -9  -3    7.60    3.10
   1  -9  -3   10.60    4.70
   1  -9  -3   10.40    5.00
   1  -9  -3   15.20    4.30
   0  -9  -3    4.80    3.50
   0  -9  -3   10.30    4.90
   0  -9  -3    7.80    4.50
   0  -9  -3    4.10    2.70
  -1  -9  -3    5.50    4.20
  -1  -9  -3    1.70    4.00
  -1  -9  -3    3.60    3.50
  -1  -9  -3    2.00    2.10
  -2  -9  -3   48.10    8.00
  -2  -9  -3   54.29    5.00
  -2  -9  -3   44.80    7.80
   2   9   3   73.19    9.10
  -3  -9  -3   -1.70    3.50
  -3  -9  -3   -3.50    3.40
   3   9   3   -0.20    3.40
  -4  -9  -3   49.00    9.40
  -4  -9  -3   80.59   11.80
  -4  -9  -3   43.80    5.60
   4   9   3   56.59    9.30
  -5  -9  -3   33.20    5.30
  -5  -9  -3   32.40    7.90
  -5  -9  -3   30.80    7.60
   5   9   3   24.70    6.90
  -6  -9  -3   20.60    7.40
  -6  -9  -3   21.00    4.90
  -6  -9  -3   14.10    6.40
   6   9   3   12.30    6.60
   6   9   3   28.70    7.90
  -7  -9  -3    4.60    4.00
  -7  -9  -3    8.40    6.20
  -7  -9  -3   10.70    6.10
   7   9   3   13.10    5.80
   7   9   3   19.10    7.40
  -8  -9  -3   23.80    8.80
  -8  -9  -3   36.40    7.00
  -8  -9  -3   12.60    7.30
   8   9   3   12.80    7.60
   8   9   3   11.60    6.40
  -9  -9  -3  116.59   11.40
  -9  -9  -3  129.49   14.50
   9   9   3   93.09   15.20
   9   9   3   97.69   13.70
 -10  -9  -3   20.60    6.20
 -10  -9  -3   40.70    9.80
  10   9   3   24.80    8.30
  10   9   3   23.60   10.90
   5 -10  -3   -7.50    4.60
   5 -10  -3    2.00    3.40
   5 -10  -3   11.50    4.80
  -5  10   3    2.10    3.90
   4 -10  -3   23.30    5.50
   4 -10  -3   13.20    6.70
   4 -10  -3   20.90    5.50
   3 -10  -3  230.28   14.70
   3 -10  -3  282.37   15.80
   3 -10  -3  252.97   11.20
   3 -10  -3  249.58   18.90
   2 -10  -3  131.29   11.30
   2 -10  -3  133.29   10.80
   2 -10  -3  136.99   10.00
   2 -10  -3  132.59   13.60
   1 -10  -3  138.09   10.00
   1 -10  -3  135.19   11.50
   1 -10  -3  124.09   12.60
   1 -10  -3  139.19    9.40
   0 -10  -3    7.60    4.00
   0 -10  -3   11.10    5.20
   0 -10  -3   17.70    5.90
   0 -10  -3   19.20    3.90
  -1 -10  -3  270.97   12.60
  -1 -10  -3  241.08   16.60
  -1 -10  -3  299.37   18.10
  -1 -10  -3  270.17   14.90
  -2 -10  -3  140.09   12.70
  -2 -10  -3  146.09    8.30
  -2 -10  -3  138.29   13.10
  -3 -10  -3  205.68   15.30
  -3 -10  -3  176.88   14.90
   3  10   3  177.58   13.30
  -4 -10  -3  123.79   12.50
  -4 -10  -3  119.79    8.40
  -4 -10  -3  100.99   12.00
   4  10   3  103.99   11.20
  -5 -10  -3   80.09    7.60
  -5 -10  -3   88.89   11.90
  -5 -10  -3   69.09   10.90
   5  10   3   99.39   11.10
  -6 -10  -3   69.59   11.30
  -6 -10  -3   67.59   11.00
  -6 -10  -3   74.99    8.00
   6  10   3   75.19   11.00
  -7 -10  -3   73.89    8.80
  -7 -10  -3   82.89   13.50
  -7 -10  -3   71.19   12.30
   7  10   3   94.99   13.50
  -8 -10  -3    3.00    5.80
  -8 -10  -3    5.50    4.30
  -8 -10  -3   -7.90    4.70
   8  10   3    3.10    6.20
  -9 -10  -3    4.90    4.70
  -9 -10  -3    3.20    6.10
   9  10   3    2.20    6.00
 -10 -10  -3   -4.60    3.90
 -10 -10  -3   -0.20    5.90
  10  10   3   19.40    9.20
   4 -11  -3    3.30    4.50
   4 -11  -3    5.70    6.90
   4 -11  -3    2.20    4.20
   3 -11  -3   56.49    4.70
   3 -11  -3   41.10    6.60
   3 -11  -3   38.40    7.20
   3 -11  -3   61.39   11.30
   2 -11  -3   40.60    8.80
   2 -11  -3   34.90    6.00
   2 -11  -3   52.29    8.80
   2 -11  -3   32.60    6.90
   1 -11  -3  168.48   13.40
   1 -11  -3  137.99    9.90
   1 -11  -3  167.08   11.10
   1 -11  -3  142.99   14.40
   0 -11  -3   82.89    7.20
   0 -11  -3  109.69   12.30
   0 -11  -3   86.49   10.90
   0 -11  -3  106.69    9.30
  -1 -11  -3   21.80    4.00
  -1 -11  -3   11.50    4.70
  -1 -11  -3   13.80    5.80
  -1 -11  -3   18.70    6.90
  -2 -11  -3    4.40    4.90
  -2 -11  -3    4.60    2.50
  -2 -11  -3   13.40    5.00
  -2 -11  -3    2.50    4.50
  -3 -11  -3  122.39   14.80
  -3 -11  -3   88.09    6.60
  -3 -11  -3   93.59   12.90
   3  11   3   96.09   10.50
  -4 -11  -3   46.90   10.00
  -4 -11  -3   87.49   12.90
  -4 -11  -3   59.29    6.30
   4  11   3   93.39   12.10
  -5 -11  -3  293.17   21.00
  -5 -11  -3  332.87   22.20
  -5 -11  -3  343.37   15.80
   5  11   3  305.47   19.80
  -6 -11  -3    3.30    5.80
  -6 -11  -3    2.30    3.10
  -6 -11  -3   -0.50    4.50
   6  11   3    2.40    5.40
  -7 -11  -3    4.90    6.30
  -7 -11  -3   11.40    4.30
  -7 -11  -3   12.30    7.70
   7  11   3    3.00    6.10
  -8 -11  -3   78.59   13.10
  -8 -11  -3   65.79   13.20
  -8 -11  -3   69.89    8.80
   8  11   3   76.19   13.50
  -9 -11  -3   28.60   10.00
  -9 -11  -3   41.20   10.20
  -9 -11  -3   27.40    6.40
   9  11   3   32.40   10.60
 -10 -11  -3   57.09   11.30
 -10 -11  -3   42.30    8.10
  10  11   3   27.50   11.30
   3 -12  -3   27.00    8.50
   3 -12  -3   36.30    7.80
   3 -12  -3   41.40    6.90
   2 -12  -3    1.20    4.30
   2 -12  -3   13.10    5.70
   2 -12  -3   23.10    8.30
   2 -12  -3   12.80    4.10
   1 -12  -3   21.90    4.60
   1 -12  -3   13.80    5.40
   1 -12  -3   12.70    7.30
   1 -12  -3   16.70    6.40
   0 -12  -3    6.30    4.50
   0 -12  -3    2.40    2.70
   0 -12  -3    5.00    5.10
   0 -12  -3    4.30    5.70
  -1 -12  -3   14.40    6.20
  -1 -12  -3    0.80    5.20
  -1 -12  -3    8.00    4.80
  -1 -12  -3    4.00    2.80
  -2 -12  -3   -2.10    2.10
  -2 -12  -3    4.90    5.40
  -2 -12  -3   -0.50    4.50
  -2 -12  -3    2.60    4.20
  -3 -12  -3    4.80    5.90
  -3 -12  -3   20.90    7.20
  -3 -12  -3    8.80    3.00
  -4 -12  -3    2.10    2.60
  -4 -12  -3   -1.10    5.10
  -4 -12  -3    3.00    5.80
   4  12   3    6.20    5.20
  -5 -12  -3   14.50    8.00
  -5 -12  -3    9.60    7.10
  -5 -12  -3    6.80    3.30
   5  12   3   11.10    6.20
  -6 -12  -3    4.50    6.30
  -6 -12  -3   -2.00    5.30
  -6 -12  -3    1.00    3.10
   6  12   3    1.30    5.00
  -7 -12  -3    4.50    6.10
  -7 -12  -3    1.40    3.30
  -7 -12  -3    2.90    6.10
   7  12   3    6.50    6.60
  -8 -12  -3  131.19   16.70
  -8 -12  -3  117.09   16.30
  -8 -12  -3  132.19   10.90
   8  12   3  142.39   16.00
  -9 -12  -3   39.50   10.80
  -9 -12  -3   39.20    7.00
  -9 -12  -3   38.40    9.80
   9  12   3   42.50   10.40
   2 -13  -3   62.19    9.60
   2 -13  -3   46.90    7.00
   2 -13  -3   54.49   11.90
   2 -13  -3   47.10    6.70
   1 -13  -3   68.09    8.30
   1 -13  -3   43.70    9.60
   1 -13  -3   57.79    9.90
   1 -13  -3   64.99    7.00
   0 -13  -3    3.30    2.90
   0 -13  -3    2.00    4.70
   0 -13  -3    0.10    5.80
   0 -13  -3    3.80    4.50
  -1 -13  -3   23.40    5.80
  -1 -13  -3   18.10    3.80
  -1 -13  -3   17.60    7.80
  -1 -13  -3   11.10    6.30
  -2 -13  -3  115.89    7.80
  -2 -13  -3  129.29   14.50
  -2 -13  -3  116.69   11.50
  -2 -13  -3  121.29   15.30
  -3 -13  -3    6.70    5.20
  -3 -13  -3    8.50    2.90
  -3 -13  -3    0.70    5.90
  -3 -13  -3   10.60    7.40
  -4 -13  -3   72.79    6.20
  -4 -13  -3   68.29    6.30
  -4 -13  -3   62.89   12.30
  -4 -13  -3   65.49   12.40
   4  13   3   72.89   10.50
  -5 -13  -3   19.60    8.90
  -5 -13  -3   25.90    4.60
  -5 -13  -3   27.80   10.00
   5  13   3   33.90    8.40
  -6 -13  -3   -0.10    2.80
  -6 -13  -3   -0.50    5.50
  -6 -13  -3   -4.40    5.30
   6  13   3   -4.40    4.30
  -7 -13  -3   21.00    5.00
  -7 -13  -3   23.20    8.70
  -7 -13  -3   11.80    7.80
   7  13   3   44.80   10.60
  -8 -13  -3   89.39    8.60
  -8 -13  -3   96.89   15.10
  -8 -13  -3   76.69   14.80
   8  13   3   65.99   12.30
   0 -14  -3   30.00    4.60
   0 -14  -3   26.60    6.70
   0 -14  -3   24.50    8.40
   0 -14  -3   27.30    8.00
  -1 -14  -3    3.10    6.90
  -1 -14  -3   14.00    6.70
  -1 -14  -3    9.10    3.20
  -1 -14  -3    7.40    4.90
  -2 -14  -3  107.79    7.30
  -2 -14  -3  107.99   13.80
  -2 -14  -3  117.09   11.80
  -2 -14  -3  123.79   14.60
  -3 -14  -3  374.66   25.60
  -3 -14  -3  401.26   22.00
  -3 -14  -3  381.56   15.60
  -3 -14  -3  383.76   16.00
  -3 -14  -3  353.26   24.40
  -4 -14  -3    2.10    2.40
  -4 -14  -3   -1.00    2.50
  -4 -14  -3    0.00    5.60
  -4 -14  -3    2.70    6.20
  -5 -14  -3   80.89   13.30
  -5 -14  -3   75.09    6.40
  -5 -14  -3   75.79    6.70
  -5 -14  -3   95.49   14.70
   5  14   3   76.39   12.20
  -6 -14  -3    4.00    3.00
  -6 -14  -3    7.70    6.60
  -6 -14  -3   -6.00    5.20
   6  14   3   -3.00    5.20
  -7 -14  -3   21.10    9.00
  -7 -14  -3   17.70    4.50
  -7 -14  -3   23.50    9.30
   7  14   3   21.40    8.40
  -3 -15  -3  144.19    7.30
  -3 -15  -3   91.59   13.10
  -3 -15  -3  138.99   13.50
  -3 -15  -3  161.68   17.60
  -3 -15  -3  132.49    7.30
  -4 -15  -3   32.40    3.90
  -4 -15  -3   31.90    3.80
  -4 -15  -3   29.90   10.20
  -4 -15  -3   26.20    7.50
  -4 -15  -3   21.80    8.40
   4  14  -4   69.99   12.40
  -4 -14   4   72.29   14.40
  -4 -14   4  100.99   12.90
  -4 -14   4  113.69   18.50
  -3 -14   4   37.50    9.90
  -3 -14   4   50.79   12.80
  -3 -14   4   69.09   10.10
   6  13  -4   18.10    8.70
  -6 -13   4    3.90    7.30
  -6 -13   4   11.50    7.70
   5  13  -4   14.70    8.50
  -5 -13   4   15.00    8.60
  -5 -13   4   13.20    7.40
   4  13  -4   16.80    7.80
  -4 -13   4   30.70   10.20
  -4 -13   4   39.90   11.00
  -4 -13   4   33.40    7.90
  -3 -13   4   60.29   11.80
  -3 -13   4   92.39   16.40
  -3 -13   4   86.69   11.10
  -2 -13   4   -5.20    5.40
  -2 -13   4   -5.40    3.50
  -2 -13   4   10.70    6.90
  -1 -13   4   25.20    5.80
  -1 -13   4   13.90    8.40
  -1 -13   4   18.90    8.40
   0 -13   4  180.98   17.70
   0 -13   4  180.68   11.30
   0 -13   4  147.69   17.80
   0 -13   4  165.28   11.10
   1 -13   4   45.00    5.40
   1 -13   4   49.50   12.40
   1 -13   4   48.00    5.30
   8  12  -4   -3.50    5.90
  -8 -12   4    7.80    5.70
  -8 -12   4   -9.00    6.00
  -8 -12   4    3.30    2.70
  -8 -12   4   -2.90    5.30
   7  12  -4  140.29   16.70
  -7 -12   4  164.18   19.10
  -7 -12   4  149.39    7.70
  -7 -12   4   96.39   16.20
   6  12  -4   81.99   12.70
  -6 -12   4  130.69   17.60
  -6 -12   4   86.39   16.30
   5  12  -4   60.29   11.00
  -5 -12   4   80.29   15.60
  -5 -12   4   48.90    9.80
   4  12  -4  108.79   15.80
  -4 -12   4   72.49   11.30
  -4 -12   4  107.79   16.70
   3  12  -4   14.20    6.50
  -3 -12   4   10.60    7.30
  -3 -12   4   22.40    9.00
  -2 -12   4    4.00    4.00
  -2 -12   4   -0.30    4.90
  -2 -12   4   -3.20    5.30
  -1 -12   4   -0.80    5.80
  -1 -12   4    8.20    7.30
  -1 -12   4    5.30    4.00
   0 -12   4   53.49    7.00
   0 -12   4   62.59   13.00
   1 -12   4   77.09   12.90
   1 -12   4   75.49    6.70
   1 -12   4   77.49    6.60
   2 -12   4   -5.70    6.70
   9  11  -4   -4.20    6.40
  -9 -11   4   11.50    7.80
  -9 -11   4    2.00    3.10
  -9 -11   4    6.90    8.60
   8  11  -4   11.10    7.00
  -8 -11   4   16.80    6.90
  -8 -11   4   13.80    9.30
  -8 -11   4    9.50    7.00
  -8 -11   4   13.60    3.90
   7  11  -4    7.20    6.40
  -7 -11   4    3.00    6.10
  -7 -11   4    0.00    2.30
  -7 -11   4    1.80    6.50
   6  11  -4   28.80    8.60
  -6 -11   4   24.10    3.10
  -6 -11   4   11.20    6.60
  -6 -11   4   23.50   10.00
   5  11  -4  175.38   16.50
  -5 -11   4  152.38   17.60
  -5 -11   4  152.48   16.10
   4  11  -4  270.27   19.70
  -4 -11   4  258.07   21.50
  -4 -11   4  242.78   19.80
   3  11  -4  236.38   18.40
  -3 -11   4  246.18   20.70
  -3 -11   4  262.37   19.60
  -2 -11   4  177.98   17.90
  -2 -11   4  183.28   16.50
  -1 -11   4   55.69   11.10
  -1 -11   4   64.19    8.00
   0 -11   4   10.60    4.00
   0 -11   4   16.90    8.00
   1 -11   4   34.80    9.10
   1 -11   4   36.20    5.00
   1 -11   4   36.60    5.00
   2 -11   4    3.20    6.50
   3 -11   4    7.10    7.40
   4 -11   4   69.49   12.40
   4 -11   4  114.49    9.10
   9  10  -4    0.40    7.90
  -9 -10   4   -0.60    3.40
  -9 -10   4   14.20    7.60
  -9 -10   4   -3.00    6.20
  -9 -10   4    7.80    7.80
   8  10  -4   24.20   10.40
  -8 -10   4   12.30    6.60
  -8 -10   4   35.50    5.70
  -8 -10   4   29.80   10.60
   7  10  -4   -0.30    6.00
  -7 -10   4    3.40    6.60
  -7 -10   4    0.00    2.50
  -7 -10   4   -3.90    4.80
   6  10  -4    2.50    5.20
  -6 -10   4    2.90    5.30
  -6 -10   4    4.90    2.40
  -6 -10   4   18.80    8.80
   5  10  -4   31.00    7.60
  -5 -10   4   19.60    7.30
  -5 -10   4   23.10    8.00
  -5 -10   4   18.80    2.50
   4  10  -4   16.10    6.70
  -4 -10   4   16.60    7.70
  -4 -10   4    4.90    6.00
   3  10  -4    3.50    5.10
  -3 -10   4    1.30    5.00
  -3 -10   4    2.80    5.90
   2  10  -4    3.30    4.40
  -2 -10   4   -0.70    5.40
  -1 -10   4   14.10    7.90
  -1 -10   4   10.90    4.30
   0 -10   4   68.39   10.70
   0 -10   4   83.09    7.50
   1 -10   4  194.48   17.70
   1 -10   4  179.98   10.00
   2 -10   4   38.40    3.60
   2 -10   4   32.40    3.60
   2 -10   4   34.30    9.40
  -3  10  -4   -0.50    2.00
   3 -10   4    2.60    2.70
   3 -10   4   -6.00    4.60
  -4  10  -4   34.30    5.10
   4 -10   4   25.20    5.40
   4 -10   4   18.40    8.90
  -5  10  -4   25.00    5.20
   5 -10   4   19.70    5.40
   5 -10   4    2.80    7.20
   5 -10   4   19.00   10.20
  10   9  -4    5.20    9.30
 -10  -9   4  -13.80    4.90
 -10  -9   4   -4.90    6.10
 -10  -9   4    3.30    4.10
   9   9  -4   -0.20    6.90
  -9  -9   4    6.80    8.60
  -9  -9   4   -3.70    5.70
  -9  -9   4    6.30    4.00
  -9  -9   4    5.30    6.40
   8   9  -4   33.80   10.40
  -8  -9   4   23.80    5.20
  -8  -9   4   41.60    9.20
  -8  -9   4   33.70   10.00
  -8  -9   4   31.20    8.10
   7   9  -4   -1.50    5.70
  -7  -9   4   17.10    6.80
  -7  -9   4   10.50    3.60
  -7  -9   4    3.30    6.70
   6   9  -4   72.49   12.40
  -6  -9   4   88.09    6.80
  -6  -9   4  101.19   16.20
  -6  -9   4   89.09   12.50
   5   9  -4  563.64   29.80
  -5  -9   4  541.55   19.80
  -5  -9   4  569.44   29.20
  -5  -9   4  524.05   30.60
   4   9  -4  177.38   15.50
  -4  -9   4  153.98   14.40
  -4  -9   4  192.38   17.00
   3   9  -4  374.46   22.60
  -3  -9   4  449.86   25.80
  -3  -9   4  422.66   23.70
   2   9  -4   27.90    7.30
  -2  -9   4   24.80    7.30
  -1  -9   4   30.30    8.00
   0  -9   4   74.09   12.50
   0  -9   4   66.99    6.80
   1  -9   4  209.68   17.40
   1  -9   4  227.28   10.90
  -2   9  -4   71.79    5.30
   2  -9   4   60.19    5.70
   2  -9   4   58.39    4.80
   2  -9   4   44.90   10.30
   2  -9   4   68.59    4.40
  -3   9  -4   20.40    3.80
   3  -9   4   21.10    4.50
   3  -9   4    9.50    7.10
  -4   9  -4   36.10    5.40
   4  -9   4   22.30    4.90
   4  -9   4   29.90    9.60
  -5   9  -4   51.09    6.90
   5  -9   4   46.30    7.40
   5  -9   4   48.90   10.80
   5  -9   4   53.89   11.10
  -6   9  -4   90.29    9.70
   6  -9   4  101.09   13.30
   6  -9   4  109.79   16.10
   6  -9   4  114.89   11.30
  10   8  -4   99.69   17.00
 -10  -8   4  109.99   15.10
 -10  -8   4  119.29   11.80
 -10  -8   4   93.29   13.80
   9   8  -4  141.19   19.80
  -9  -8   4  111.49   17.90
  -9  -8   4  102.69   13.90
  -9  -8   4  106.09   10.30
  -9  -8   4   97.79   13.70
   8   8  -4   24.30    9.20
  -8  -8   4    2.80    7.40
  -8  -8   4   12.20    4.50
  -8  -8   4   13.40    6.80
  -8  -8   4   19.10    7.30
   7   8  -4   90.39   13.40
  -7  -8   4  112.99   12.70
  -7  -8   4   98.19    8.40
  -7  -8   4   89.49   13.60
   6   8  -4  179.58   16.90
  -6  -8   4  149.69   14.20
  -6  -8   4  167.38   17.20
  -6  -8   4  171.48    9.90
   5   8  -4    5.50    5.80
  -5  -8   4    2.70    4.90
  -5  -8   4   15.00    3.00
  -5  -8   4    5.30    6.30
  -4  -8   4  523.35   26.80
  -4  -8   4  534.65   18.40
  -4  -8   4  542.95   29.00
   3   8  -4  176.48   14.20
  -3  -8   4  153.18   13.60
  -3  -8   4  172.78   15.40
   2   8  -4    1.20    3.90
  -2  -8   4   -5.00    3.90
   1   8  -4   61.59    8.50
  -1  -8   4   82.99   11.10
   0  -8   4  260.47   12.70
   0  -8   4  239.18   17.30
   1  -8   4  157.98    8.60
   1  -8   4  162.58   14.40
  -2   8  -4    1.80    2.00
   2  -8   4   -2.20    4.70
   2  -8   4    0.40    2.10
   2  -8   4   -1.10    2.10
   2  -8   4    0.80    1.60
  -3   8  -4   27.60    4.60
   3  -8   4   23.40    6.70
   3  -8   4   22.00    4.20
  -4   8  -4   24.60    4.90
   4  -8   4   24.50    5.00
   4  -8   4   12.60    7.20
  -5   8  -4   78.09    8.80
   5  -8   4   98.69   13.80
   5  -8   4   70.59   12.10
   5  -8   4   69.39    8.70
  -6   8  -4  118.79   10.80
   6  -8   4  133.49   14.60
   6  -8   4   93.69   10.90
  10   7  -4   93.89   16.80
  10   7  -4   60.09    9.90
 -10  -7   4   90.79   13.00
 -10  -7   4   73.79   10.40
 -10  -7   4   62.49   11.60
   9   7  -4  174.58   14.00
   9   7  -4  226.88   21.80
  -9  -7   4  164.98   16.10
  -9  -7   4  167.18   13.10
  -9  -7   4  185.08   16.70
   8   7  -4   26.40    6.00
   8   7  -4   38.30   11.00
  -8  -7   4   34.00    7.90
  -8  -7   4   32.80    8.10
  -8  -7   4   38.40    6.60
  -8  -7   4   30.00    9.80
   7   7  -4  105.39   15.60
   7   7  -4  102.99    9.30
  -7  -7   4  116.59   17.10
  -7  -7   4  107.29   11.90
  -7  -7   4   97.19    8.80
   6   7  -4   22.90    4.70
   6   7  -4    9.90    6.90
  -6  -7   4   19.10    6.80
  -6  -7   4   27.00    4.50
  -6  -7   4   18.40    7.20
   5   7  -4   68.59   11.50
  -5  -7   4   57.49    9.50
  -5  -7   4   63.99    5.70
  -5  -7   4   75.19   12.40
   4   7  -4  245.08   17.00
  -4  -7   4  268.67   18.40
  -4  -7   4  254.77   16.40
  -4  -7   4  244.88   10.40
   3   7  -4  147.49   12.50
  -3  -7   4  132.19    5.40
  -3  -7   4  164.98   13.80
  -3  -7   4  147.59   12.20
   2   7  -4  752.72   32.30
  -2  -7   4  774.72   34.10
   1   7  -4  439.66   21.40
  -1  -7   4  386.16   21.70
   0  -7   4  344.37   14.90
   0  -7   4  318.07   19.10
  -1   7  -4  305.37   11.50
   1  -7   4  312.87   18.60
   1  -7   4  320.97   13.10
   1  -7   4  304.87   12.00
  -2   7  -4   79.79    5.80
   2  -7   4  106.89   13.50
   2  -7   4   76.49    5.00
   2  -7   4   76.69    6.00
  -3   7  -4   47.30    5.50
   3  -7   4   48.00    6.00
   3  -7   4   40.00    7.90
  -4   7  -4   12.70    3.80
   4  -7   4   14.70    9.20
   4  -7   4    8.00    3.70
  -5   7  -4   50.49    7.10
   5  -7   4   31.50    8.70
   5  -7   4   44.00    7.10
  -6   7  -4  158.08   12.10
   6  -7   4  151.18   12.40
   6  -7   4  144.09   14.60
  -7   7  -4    1.40    4.00
   7  -7   4    1.70    4.30
   7  -7   4    8.10    6.10
  10   6  -4   17.10    6.60
  10   6  -4   15.40    9.70
 -10  -6   4    5.00    6.10
 -10  -6   4   17.20    6.50
 -10  -6   4    3.40    4.70
   9   6  -4  108.39   11.50
   9   6  -4  112.49   17.40
  -9  -6   4  108.39   10.90
  -9  -6   4  103.79   12.90
  -9  -6   4  131.09   13.30
   8   6  -4   68.69    8.80
   8   6  -4   89.79   14.30
  -8  -6   4   85.09   11.70
  -8  -6   4   62.19    9.60
  -8  -6   4   76.89    9.40
  -8  -6   4   69.19   12.60
   7   6  -4   33.70    6.40
   7   6  -4   36.00   10.00
  -7  -6   4   38.50    7.80
  -7  -6   4   36.00    9.30
  -7  -6   4   42.10    6.50
  -7  -6   4   45.10    8.20
   6   6  -4   22.70    4.80
   6   6  -4   15.90    7.30
  -6  -6   4   18.20    8.30
  -6  -6   4   24.00    4.60
  -6  -6   4   18.20    6.70
   5   6  -4  392.46   16.40
   5   6  -4  388.46   22.40
  -5  -6   4  353.36   15.70
  -5  -6   4  347.87   22.30
  -5  -6   4  388.46   20.40
   4   6  -4   95.49   10.70
   4   6  -4   82.79    5.90
  -4  -6   4   78.69    5.50
  -4  -6   4   87.59    9.50
  -4  -6   4   95.99   11.10
  -3  -6   4  835.32   34.00
  -3  -6   4  829.32   35.80
  -3  -6   4  838.02   27.20
   2   6  -4    4.70    3.90
  -2  -6   4    1.50    4.10
   1   6  -4   43.80    7.70
  -1  -6   4   34.10    6.90
   0  -6   4  517.75   24.30
   0  -6   4  520.65   20.00
  -1   6  -4   97.79    5.10
   1  -6   4  101.69    5.50
   1  -6   4  106.39   10.30
   1  -6   4   92.19    5.90
  -2   6  -4   89.79    6.10
   2  -6   4   99.99   10.60
   2  -6   4   90.49    5.20
   2  -6   4   92.49    6.40
  -3   6  -4   -1.00    2.20
   3  -6   4   -0.70    2.40
  -4   6  -4   -0.40    2.60
   4  -6   4    0.10    3.10
   4  -6   4   -2.60    6.50
  -5   6  -4   26.50    5.40
   5  -6   4   37.50    6.60
   5  -6   4   28.10    8.40
  -6   6  -4  273.87   16.20
   6  -6   4  264.87   17.70
   6  -6   4  235.58   15.50
  -7   6  -4  243.48   16.10
   7  -6   4  218.18   16.10
   7  -6   4  222.38   16.60
  -8   6  -4   -0.50    4.30
   8  -6   4   -9.20    4.50
   8  -6   4    2.00    4.90
  10   5  -4    7.60    7.40
  10   5  -4    9.90    5.40
 -10  -5   4   10.50    6.40
 -10  -5   4    0.30    5.50
 -10  -5   4    2.50    4.50
   9   5  -4  236.88   22.20
   9   5  -4  230.58   16.70
  -9  -5   4  250.67   17.80
  -9  -5   4  276.27   18.10
  -9  -5   4  236.38   16.10
   8   5  -4   44.30    7.80
   8   5  -4   52.59   11.60
  -8  -5   4   53.39    9.40
  -8  -5   4   49.40    7.60
  -8  -5   4   61.29    9.50
   7   5  -4   60.59   10.50
   7   5  -4   53.19    7.40
  -7  -5   4   54.89    7.30
  -7  -5   4   53.69    8.70
  -7  -5   4   69.69   13.00
  -7  -5   4   57.69    9.00
   6   5  -4  270.37   19.40
   6   5  -4  279.07   14.70
  -6  -5   4  267.27   19.80
  -6  -5   4  283.97   16.70
  -6  -5   4  287.27   14.30
  -6  -5   4  263.77   16.40
   5   5  -4  143.79   13.30
   5   5  -4  164.18    9.60
  -5  -5   4  159.48    9.20
  -5  -5   4  127.19   13.20
  -5  -5   4  144.39   11.50
   4   5  -4   18.40    3.30
   4   5  -4   21.00    6.90
  -4  -5   4   18.40    5.20
  -4  -5   4   18.70    3.20
  -4  -5   4   18.40    6.70
   3   5  -4  831.02   33.10
   3   5  -4  812.22   26.50
  -3  -5   4  771.72   33.30
  -3  -5   4  754.92   26.10
  -3  -5   4  764.92   31.30
   2   5  -4   10.60    3.80
  -2  -5   4   14.60    1.50
  -2  -5   4   11.30    5.20
   1   5  -4  498.05   22.50
  -1  -5   4  510.95   20.20
  -1  -5   4  526.05   23.40
   0  -5   4   -1.50    1.80
   0  -5   4   -1.90    3.40
  -1   5  -4  560.24   19.30
   1  -5   4  557.64   24.90
   1  -5   4  572.24   19.90
   1  -5   4  572.34   19.60
  -2   5  -4  130.39    7.40
   2  -5   4  140.29    6.20
   2  -5   4  138.19   11.30
   2  -5   4  147.99    7.80
  -3   5  -4   49.99    5.40
   3  -5   4   57.39    5.90
  -4   5  -4   63.09    6.70
   4  -5   4   56.29    9.40
   4  -5   4   58.79    7.00
  -5   5  -4    6.70    3.80
   5  -5   4    4.10    3.90
   5  -5   4    0.30    5.70
  -6   5  -4    1.30    3.90
   6  -5   4    4.50    5.90
   6  -5   4   10.60    5.10
  -7   5  -4  175.18   13.70
   7  -5   4  165.68   13.90
   7  -5   4  197.08   14.70
  -8   5  -4   11.80    6.00
   8  -5   4    5.90    5.30
   8  -5   4    8.30    5.60
  11   4  -4   21.70    7.40
 -11  -4   4   12.60    6.10
 -11  -4   4   28.00    8.10
 -11  -4   4   27.20    8.10
  10   4  -4   42.10   12.40
  10   4  -4   32.80    7.70
 -10  -4   4   16.10    6.90
 -10  -4   4   16.00    6.70
 -10  -4   4   34.30    7.20
   9   4  -4   36.60    7.80
   9   4  -4   34.40   10.70
  -9  -4   4   36.10    7.60
  -9  -4   4   28.20    7.90
  -9  -4   4   38.30    7.80
   8   4  -4  127.29   17.80
   8   4  -4  102.99   10.70
  -8  -4   4  123.29   11.80
  -8  -4   4  118.49   11.90
  -8  -4   4  116.19   10.90
   7   4  -4  115.39   10.30
   7   4  -4  128.19   14.80
  -7  -4   4  108.09    9.80
  -7  -4   4  121.99   11.40
  -7  -4   4  149.09   12.10
   6   4  -4    4.70    3.20
   6   4  -4    3.60    4.90
  -6  -4   4    9.10    6.40
  -6  -4   4    3.00    3.10
  -6  -4   4    6.80    4.00
  -6  -4   4    7.70    4.50
   5   4  -4  232.58   16.70
   5   4  -4  225.08   12.10
  -5  -4   4  237.68   17.00
  -5  -4   4  228.48   12.00
  -5  -4   4  235.38   14.00
  -5  -4   4  262.57   14.50
   4   4  -4  190.08   14.10
   4   4  -4  227.58   10.70
  -4  -4   4  205.38   12.60
  -4  -4   4  198.08   10.00
  -4  -4   4  207.18   14.70
   3   4  -4  627.94   21.20
   3   4  -4  565.74   26.00
  -3  -4   4  587.04   20.80
  -3  -4   4  582.74   24.50
  -3  -4   4  592.34   26.50
   2   4  -4   -0.40    3.40
   2   4  -4    2.40    1.40
  -2  -4   4    2.20    2.70
  -2  -4   4    3.00    1.40
  -2  -4   4    0.80    3.30
   1   4  -4  172.98   10.90
  -1  -4   4  164.98   11.40
  -1  -4   4  167.58    9.40
   0   4  -4  212.08   11.90
   0   4  -4  198.48    7.10
   0  -4   4  224.88    9.90
   0  -4   4  212.68   12.60
  -1   4  -4    0.20    1.40
   1  -4   4    1.30    3.30
   1  -4   4   -0.10    1.90
  -2   4  -4  193.18    9.30
   2  -4   4  203.68    9.70
   2  -4   4  211.18    7.70
  -3   4  -4 1200.08   41.90
   3  -4   4 1255.77   42.20
  -4   4  -4   35.30    5.20
   4  -4   4   34.90    5.50
   4  -4   4   45.30    8.10
  -5   4  -4  174.78   11.60
   5  -4   4  182.88   13.50
   5  -4   4  185.98   12.20
  -6   4  -4  169.18   12.40
   6  -4   4  178.08   12.80
   6  -4   4  176.68   13.90
  -7   4  -4   12.20    5.10
   7  -4   4   12.20    5.50
   7  -4   4   27.20    7.40
  -8   4  -4  118.59   13.50
   8  -4   4  113.79   13.30
   8  -4   4  100.79   11.30
  -9   4  -4    4.00    4.80
   9  -4   4    2.00    5.40
   9  -4   4   -3.70    4.90
  10   3  -4   68.89   10.40
  10   3  -4   57.99   14.00
 -10  -3   4   77.99   11.10
 -10  -3   4   80.39   10.80
 -10  -3   4   77.19   10.80
   9   3  -4   13.90    8.80
   9   3  -4   23.60    6.50
  -9  -3   4   19.80    6.10
  -9  -3   4   13.60    6.10
  -9  -3   4   20.80    6.60
   8   3  -4   59.49   12.10
   8   3  -4   43.20    7.40
  -8  -3   4   42.70    7.50
  -8  -3   4   43.20    8.20
  -8  -3   4   61.89    8.60
   7   3  -4   15.90    8.10
   7   3  -4    0.80    3.50
  -7  -3   4    3.90    3.80
  -7  -3   4    6.50    4.50
  -7  -3   4   -0.10    3.90
   6   3  -4   57.89    7.60
   6   3  -4   47.80   10.20
  -6  -3   4   52.39    7.10
  -6  -3   4   56.49    7.30
  -6  -3   4   43.30    8.20
  -6  -3   4   47.90    6.90
   5   3  -4   26.60    4.70
   5   3  -4   29.70    7.50
  -5  -3   4   28.80    5.50
  -5  -3   4   38.20    8.00
  -5  -3   4   36.60    5.30
  -5  -3   4   43.10    6.70
   4   3  -4    2.80    4.40
   4   3  -4    7.10    2.70
  -4  -3   4    3.90    3.20
  -4  -3   4   11.40    3.20
  -4  -3   4    5.00    4.00
  -4  -3   4    5.40    3.40
   3   3  -4  116.19   10.20
   3   3  -4  128.39    7.00
  -3  -3   4  130.09   11.00
  -3  -3   4  110.69    8.70
  -3  -3   4  121.09    8.90
  -3  -3   4  109.29    6.60
   2   3  -4   74.69    4.40
   2   3  -4   89.39    8.10
  -2  -3   4   70.89    4.20
  -2  -3   4   83.59    6.80
  -2  -3   4   81.39    8.00
   1   3  -4  614.94   20.10
   1   3  -4  637.14   24.70
  -1  -3   4  646.74   25.20
  -1  -3   4  634.44   23.00
   0   3  -4   65.19    3.30
   0  -3   4   74.99    5.10
   0  -3   4   83.09    7.10
  -1   3  -4   40.00    3.40
   1  -3   4   38.70    3.60
  -2   3  -4  528.85   20.20
   2  -3   4  574.34   18.20
   2  -3   4  581.34   20.60
  -3   3  -4    7.40    2.70
   3  -3   4    5.50    5.10
   3  -3   4   10.60    3.20
  -4   3  -4    2.70    2.70
   4  -3   4    4.70    3.20
   4  -3   4    2.80    5.10
  -5   3  -4   57.49    7.30
   5  -3   4   52.09    7.90
   5  -3   4   66.99    7.90
  -6   3  -4  100.29    9.50
   6  -3   4  102.99    9.90
   6  -3   4   78.29   10.20
  -7   3  -4  139.49   11.80
   7  -3   4  122.69   11.80
   7  -3   4  118.59   11.70
  -8   3  -4   26.60    6.70
   8  -3   4   17.90    6.50
   8  -3   4   30.60    7.50
  -9   3  -4   12.70    5.80
   9  -3   4   14.90    6.00
   9  -3   4    3.40    5.20
  10   2  -4  120.59   15.00
  10   2  -4  103.29   17.50
 -10  -2   4  118.19   12.80
 -10  -2   4  106.59   13.60
 -10  -2   4  131.69   12.00
   9   2  -4   70.79   10.20
   9   2  -4   55.39   12.30
  -9  -2   4   56.69    8.90
  -9  -2   4   64.49    9.00
  -9  -2   4   61.69    9.70
   8   2  -4   24.30    6.00
   8   2  -4   14.20    8.30
  -8  -2   4   18.10    5.70
  -8  -2   4   28.10    6.70
  -8  -2   4   31.00    6.50
   7   2  -4  102.89   14.80
   7   2  -4   86.19   10.30
  -7  -2   4   91.49    9.30
  -7  -2   4  112.29   10.20
  -7  -2   4  106.59   10.20
   6   2  -4   83.39   12.70
   6   2  -4   66.19    8.20
  -6  -2   4   78.59    7.80
  -6  -2   4   60.09    7.60
  -6  -2   4   74.29    8.00
   5   2  -4   37.10    6.80
   5   2  -4   45.90    6.30
  -5  -2   4   54.79    7.10
  -5  -2   4   55.49    6.60
  -5  -2   4   53.79    6.50
  -5  -2   4   50.29    9.10
   4   2  -4 2215.38   76.59
   4   2  -4 2210.78   71.79
  -4  -2   4 2250.67   76.79
  -4  -2   4 2134.59   71.89
  -4  -2   4 2265.77   72.99
  -4  -2   4 2169.38   71.49
   3   2  -4   10.60    4.70
   3   2  -4    9.80    2.80
  -3  -2   4    9.00    2.50
  -3  -2   4    5.50    3.10
  -3  -2   4    8.60    4.20
  -3  -2   4    7.80    3.40
   2   2  -4 1268.57   39.50
   2   2  -4 1212.98   42.90
  -2  -2   4 1265.97   39.30
  -2  -2   4 1072.89   42.40
  -2  -2   4 1269.97   41.40
   1   2  -4   63.79    5.80
   1   2  -4   62.89    5.00
   1   2  -4   50.69    3.20
  -1  -2   4   74.19    6.30
  -1  -2   4   66.59    5.10
   0   2  -4   53.39    5.10
   0   2  -4   65.29    4.40
   0  -2   4   49.10    4.40
   0  -2   4   64.99    5.90
  -1   2  -4  868.51   28.60
  -1   2  -4  859.61   28.40
   1  -2   4  860.01   30.90
   1  -2   4  907.01   28.60
  -2   2  -4 4014.60  119.69
  -2   2  -4 3723.53  117.49
   2  -2   4 3928.31  119.69
   2  -2   4 3724.43  117.39
  -3   2  -4  215.38    8.20
  -3   2  -4  213.38   10.80
   3  -2   4  221.98   12.70
   3  -2   4  215.08   11.00
  -4   2  -4   69.79    4.10
  -4   2  -4   74.39    6.90
   4  -2   4   71.99    7.10
   4  -2   4   78.99    8.40
  -5   2  -4   56.49    6.80
  -5   2  -4   51.69    3.80
   5  -2   4   55.69    7.40
   5  -2   4   56.89    7.50
  -6   2  -4    0.60    3.30
  -6   2  -4    5.70    2.00
  -6   2  -4    6.10    2.20
   6  -2   4    6.90    4.30
   6  -2   4   11.00    5.20
  -7   2  -4   52.39    4.40
  -7   2  -4   56.89    8.20
  -7   2  -4   45.50    4.40
   7  -2   4   64.69    9.00
   7  -2   4   42.80    7.90
  -8   2  -4  259.87   11.20
  -8   2  -4  276.67   17.60
  -8   2  -4  263.57   11.30
   8  -2   4  297.87   18.70
   8  -2   4  288.67   17.80
  -9   2  -4  106.79    7.20
  -9   2  -4  139.09   13.30
  -9   2  -4  119.79    6.80
   9  -2   4  108.39   13.80
   9  -2   4  127.49   12.60
 -10   2  -4   -2.60    3.90
  10  -2   4    5.10    5.00
  10  -2   4   -0.90    5.10
  10   1  -4   99.69   17.80
  10   1  -4   81.39   12.70
 -10  -1   4   88.09   10.90
 -10  -1   4   86.79   10.40
 -10  -1   4   53.39    9.50
   9   1  -4    3.20    7.00
   9   1  -4   -2.30    3.60
  -9  -1   4   -3.70    3.60
  -9  -1   4   -1.20    3.90
  -9  -1   4    7.10    5.30
   8   1  -4    0.10    5.70
   8   1  -4    5.30    4.60
  -8  -1   4    4.40    4.20
  -8  -1   4    6.90    4.30
  -8  -1   4   14.90    5.30
   7   1  -4   12.80    4.50
   7   1  -4    7.00    5.90
   7   1  -4   10.80    5.00
  -7  -1   4   10.80    4.40
  -7  -1   4   10.20    4.50
  -7  -1   4    5.20    4.10
   6   1  -4   41.20    6.60
   6   1  -4   26.50    6.90
  -6  -1   4   56.19    7.60
  -6  -1   4   56.59    7.50
  -6  -1   4   64.19    6.80
   5   1  -4   23.90    4.70
   5   1  -4   24.30    6.50
  -5  -1   4   20.80    4.20
  -5  -1   4   23.30    4.30
  -5  -1   4   21.40    4.60
   4   1  -4 3073.09   99.69
   4   1  -4 3031.80  103.59
  -4  -1   4 3117.09   98.49
  -4  -1   4 3187.58  100.09
  -4  -1   4 3179.88   99.59
   3   1  -4  636.24   22.70
   3   1  -4  626.74   25.90
  -3  -1   4  601.24   23.20
  -3  -1   4  617.94   22.40
  -3  -1   4  624.84   22.20
  -3  -1   4  549.45   25.20
   2   1  -4   43.70    5.00
   2   1  -4   33.10    3.60
  -2  -1   4   43.80    6.00
  -2  -1   4   32.60    3.40
  -2  -1   4   36.80    4.50
   1   1  -4   19.50    2.30
   1   1  -4   21.70    3.20
   1   1  -4   16.60    2.80
  -1  -1   4   17.80    3.40
  -1  -1   4   21.10    3.40
  -1  -1   4   19.60    2.20
   0   1  -4 1401.26   44.80
   0   1  -4 1399.16   45.40
   0  -1   4 1369.96   45.60
   0  -1   4 1424.96   44.90
  -1   1  -4 2289.87   71.09
   1  -1   4 2274.07   70.99
  -2   1  -4 1701.93   54.09
  -2   1  -4 1680.03   52.59
   2  -1   4 1645.64   52.29
   2  -1   4 1685.33   55.29
  -3   1  -4  442.26   15.60
  -3   1  -4  435.06   18.00
   3  -1   4  477.45   18.40
   3  -1   4  456.25   19.10
  -4   1  -4   35.00    5.30
  -4   1  -4   47.70    3.90
   4  -1   4   42.40    6.80
   4  -1   4   46.50    5.70
  -5   1  -4   50.09    6.30
  -5   1  -4   46.70    4.20
   5  -1   4   46.70    6.10
   5  -1   4   42.20    6.50
  -6   1  -4   83.89    8.70
  -6   1  -4   92.49    6.10
   6  -1   4   85.29    9.00
   6  -1   4   84.19    9.40
  -7   1  -4   92.09    9.90
  -7   1  -4   94.69    6.80
   7  -1   4   93.39   10.70
   7  -1   4  113.09   10.80
  -8   1  -4   31.50    4.70
  -8   1  -4   26.10    4.30
  -8   1  -4   32.90    7.50
   8  -1   4   38.40    8.10
   8  -1   4   35.60    8.00
  -9   1  -4   71.29    6.80
  -9   1  -4   63.59    9.60
  -9   1  -4   81.59    6.80
   9  -1   4   96.59   11.50
   9  -1   4   76.99   11.90
 -10   1  -4    0.90    5.10
 -10   1  -4    0.90    2.90
  10  -1   4   13.90    8.20
  10  -1   4   -4.10    5.10
  10  -1   4    7.40    5.70
  10   0  -4   95.19   13.30
  10   0  -4  116.29   18.60
 -10   0   4  111.79   14.00
 -10   0   4  105.69   11.90
   9   0  -4   22.50    9.90
   9   0  -4   17.70    7.20
  -9   0   4   16.00    6.60
  -9   0   4   24.20    6.90
  -9   0   4   18.10    6.20
   8   0  -4  144.59   13.20
   8   0  -4  160.18   20.60
   8   0  -4  147.29   10.40
  -8   0   4  159.38   11.30
  -8   0   4  151.38   12.00
  -8   0   4  131.79   12.60
   7   0  -4    6.00    6.10
   7   0  -4   10.80    3.80
   7   0  -4    5.90    4.80
  -7   0   4    7.10    4.00
  -7   0   4    6.40    4.20
  -7   0   4    5.80    4.20
   6   0  -4    6.50    3.20
   6   0  -4    7.80    5.90
   6   0  -4   10.20    4.20
  -6   0   4    5.60    3.50
  -6   0   4    6.20    3.70
  -6   0   4    1.90    3.10
   5   0  -4  346.87   14.60
   5   0  -4  335.17   16.70
   5   0  -4  351.66   20.50
  -5   0   4  347.47   14.60
  -5   0   4  359.56   16.90
  -5   0   4  348.07   16.20
   4   0  -4   10.10    5.00
   4   0  -4   16.40    4.00
  -4   0   4   12.40    3.30
  -4   0   4   17.90    4.10
  -4   0   4   19.20    3.40
   3   0  -4  120.79    7.60
   3   0  -4  102.69    7.50
   3   0  -4   98.29    9.40
  -3   0   4  117.49    7.70
  -3   0   4  107.19    6.20
  -3   0   4  112.09    7.20
   2   0  -4 1629.94   52.39
   2   0  -4 1599.04   51.89
   2   0  -4 1607.74   53.89
  -2   0   4 1667.83   54.09
  -2   0   4 1546.05   51.69
   1   0  -4  830.12   27.20
   1   0  -4  782.02   27.40
   1   0  -4  805.72   26.30
  -1   0   4  785.32   27.20
  -1   0   4  797.62   27.60
  -1   0   4  782.62   26.20
   0   0  -4  698.63   23.30
   0   0  -4  702.03   22.60
   0   0   4  662.23   22.70
   0   0   4  638.24   23.10
  -1   0  -4 1729.43   53.39
   1   0   4 1649.83   54.19
   1   0   4 1693.83   53.09
  -2   0  -4  267.27   11.70
  -2   0  -4  209.28    9.80
  -2   0  -4  225.48    9.10
   2   0   4  220.88    9.00
  -3   0  -4  454.35   18.80
  -3   0  -4  489.85   19.90
  -3   0  -4  475.35   17.10
   3   0   4  492.85   19.10
   3   0   4  511.05   19.90
  -4   0  -4   13.50    5.40
  -4   0  -4   30.40    5.10
   4   0   4   18.90    4.50
   4   0   4   23.90    4.60
  -5   0  -4    3.20    3.00
  -5   0  -4    0.80    4.90
   5   0   4   -1.10    3.40
   5   0   4   -0.40    3.00
  -6   0  -4   -2.50    4.90
  -6   0  -4    1.50    3.20
   6   0   4    2.80    3.80
   6   0   4   -6.20    3.00
  -7   0  -4   70.39    8.80
  -7   0  -4   85.09   11.10
   7   0   4   79.89    9.60
   7   0   4   83.79    9.70
  -8   0  -4  146.49   12.70
  -8   0  -4  149.69   16.20
   8   0   4  158.88   13.40
   8   0   4  184.88   14.40
  -9   0  -4   26.60   10.10
  -9   0  -4   38.70    5.80
  -9   0  -4   28.10    7.50
   9   0   4   11.70    6.20
   9   0   4   34.20    7.80
   9   0   4   17.40    8.90
 -10   0  -4   -1.10    3.00
 -10   0  -4   -0.50    3.00
 -10   0  -4   -3.70    3.80
  10   0   4    0.20    5.40
  10   0   4   -7.00    4.20
  10   0   4   -3.50    6.60
  10  -1  -4   52.49    9.80
  10  -1  -4   37.20   12.40
 -10   1   4   55.99    9.90
 -10   1   4   58.39    9.70
   9  -1  -4   93.59   12.80
   9  -1  -4   64.39   13.70
  -9   1   4   77.59   10.60
  -9   1   4   93.09   10.60
   8  -1  -4  208.08   11.60
   8  -1  -4  212.48   15.80
   8  -1  -4  189.18   19.40
  -8   1   4  231.28   15.70
  -8   1   4  217.28   14.10
   7  -1  -4   26.00    6.10
   7  -1  -4   27.50    4.70
   7  -1  -4   16.00    7.70
  -7   1   4   20.90    5.50
  -7   1   4   19.90    5.20
  -7   1   4   28.80    5.80
   6  -1  -4  157.88   14.70
   6  -1  -4  177.98   12.30
   6  -1  -4  151.38    8.60
  -6   1   4  160.28   10.60
  -6   1   4  135.89   11.10
  -6   1   4  148.19    9.00
   5  -1  -4  181.38    8.70
   5  -1  -4  195.28   11.90
   5  -1  -4  164.48   14.00
  -5   1   4  167.08    8.70
  -5   1   4  175.58   11.30
  -5   1   4  189.58   10.70
   4  -1  -4  411.46   21.40
   4  -1  -4  428.86   15.30
   4  -1  -4  455.35   18.80
  -4   1   4  440.66   18.60
  -4   1   4  420.86   15.20
  -4   1   4  398.46   17.40
   3  -1  -4  144.59   10.50
   3  -1  -4   84.69    6.90
   3  -1  -4  131.59    8.20
  -3   1   4  115.19    7.90
  -3   1   4  110.49    7.60
   2  -1  -4  131.69    7.40
   2  -1  -4  140.89    8.90
   2  -1  -4  126.69    7.40
  -2   1   4  148.49    7.60
  -2   1   4  143.59    8.10
   1  -1  -4  813.52   26.80
   1  -1  -4  802.12   27.30
   1  -1  -4  814.12   27.20
  -1   1   4  801.92   27.30
  -1   1   4  794.82   25.30
  -1   1   4  754.72   26.50
   0   1   4 7198.08  218.48
  -1  -1  -4   23.70    2.80
  -1  -1  -4   28.00    3.90
   1   1   4   17.80    2.40
   1   1   4   19.10    3.10
  -2  -1  -4   -1.50    2.40
  -2  -1  -4    1.40    1.60
   2   1   4    0.40    2.00
  -3  -1  -4    1.80    3.50
  -3  -1  -4    1.50    2.20
   3   1   4   -1.40    2.40
  -4  -1  -4   13.80    4.00
  -4  -1  -4   10.20    4.70
   4   1   4   12.00    4.30
   4   1   4    6.20    3.10
  -5  -1  -4   47.90    6.80
  -5  -1  -4   72.89    7.20
   5   1   4   57.49    6.80
   5   1   4   59.19    7.30
  -6  -1  -4  238.18   14.80
  -6  -1  -4  225.08   13.60
   6   1   4  228.88   13.90
   6   1   4  223.98   14.20
  -7  -1  -4  239.88   15.00
  -7  -1  -4  250.07   16.40
   7   1   4  215.28   14.90
   7   1   4  218.88   15.00
  -8  -1  -4  186.08   14.10
  -8  -1  -4  168.98   15.30
   8   1   4  179.48   14.60
   8   1   4  189.98   18.30
   8   1   4  178.58   14.50
  -9  -1  -4   -0.20    7.20
  -9  -1  -4   -0.70    3.90
   9   1   4    3.70    5.00
   9   1   4    1.80    6.10
   9   1   4   -0.70    4.70
 -10  -1  -4   58.39    8.00
 -10  -1  -4   53.59   12.10
 -10  -1  -4   38.70    8.80
  10   1   4   42.50    9.20
  10   1   4   47.40    9.40
  10   1   4   54.79   13.60
  11   1   4    9.20    6.30
  11   1   4   20.50    6.70
  11   1   4    6.60    8.60
  10  -2  -4   40.20   11.90
  10  -2  -4   31.60    8.50
 -10   2   4   40.70   10.10
   9  -2  -4   91.19   16.60
   9  -2  -4   75.19   11.70
  -9   2   4   95.09   11.00
  -9   2   4   75.79   11.50
   8  -2  -4  145.49   13.40
   8  -2  -4  128.99   18.00
   8  -2  -4  124.69    8.30
  -8   2   4  134.39   12.40
  -8   2   4  126.19   12.30
   7  -2  -4    0.50    5.90
   7  -2  -4   13.70    5.30
   7  -2  -4    2.30    2.60
  -7   2   4    2.10    3.80
  -7   2   4    3.60    4.80
   6  -2  -4  178.58   13.00
   6  -2  -4  187.68   16.50
   6  -2  -4  179.18    9.00
  -6   2   4  168.58   11.70
  -6   2   4  193.28   13.10
   5  -2  -4   -0.60    2.90
  -5   2   4    6.30    4.10
  -5   2   4    0.90    3.00
   4  -2  -4    5.00    2.80
   4  -2  -4    1.10    2.60
  -4   2   4    0.70    2.60
  -4   2   4   -1.80    3.20
   3  -2  -4  134.69    7.90
   3  -2  -4  131.29    8.70
  -3   2   4  142.79    8.80
  -3   2   4  127.99    8.90
   2  -2  -4  858.91   29.50
   2  -2  -4  840.92   28.60
  -2   2   4  817.52   29.00
  -2   2   4  823.62   29.00
   1  -2  -4  189.58    9.20
   1  -2  -4  183.68    8.50
  -1   2   4  192.28    9.00
   0  -2  -4  548.05   19.20
   0  -2  -4  532.05   18.50
   0   2   4  552.94   18.60
   0   2   4  535.05   19.10
  -1  -2  -4  613.94   21.50
  -1  -2  -4  611.04   21.80
   1   2   4  607.74   21.60
   1   2   4  644.14   22.00
  -2  -2  -4    2.70    2.10
  -2  -2  -4   -0.80    2.00
   2   2   4   -0.40    2.20
  -3  -2  -4  118.69    8.50
   3   2   4  119.99    8.40
  -4  -2  -4  732.03   28.20
  -4  -2  -4  810.22   29.60
   4   2   4  733.73   29.20
  -5  -2  -4    2.30    3.20
  -5  -2  -4    6.50    4.30
   5   2   4    2.90    3.30
   5   2   4   -1.50    3.20
  -6  -2  -4   -3.20    3.60
  -6  -2  -4   -2.10    2.70
   6   2   4   -1.60    3.20
   6   2   4    1.00    3.60
   6   2   4    5.00    5.60
  -7  -2  -4  133.79   12.10
  -7  -2  -4  132.49   11.00
   7   2   4  124.49   11.80
   7   2   4  132.99   11.50
   7   2   4  118.29   13.70
  -8  -2  -4  584.64   28.10
  -8  -2  -4  591.34   27.50
   8   2   4  601.04   28.10
   8   2   4  559.64   32.00
   8   2   4  580.44   28.00
  -9  -2  -4   33.20    9.00
  -9  -2  -4   26.60    7.00
   9   2   4   47.10    9.60
   9   2   4   40.90    8.20
   9   2   4   20.00    9.60
 -10  -2  -4   60.99   11.50
 -10  -2  -4   82.99   12.00
  10   2   4   57.39    9.90
  10   2   4   89.39   14.00
  10   2   4   48.90    9.20
 -11  -2  -4   24.30    6.40
 -11  -2  -4   22.10   10.10
 -11  -2  -4    7.80    5.60
  11   2   4   10.10    6.00
  11   2   4   21.30   11.70
   9  -3  -4   -6.60    3.90
   9  -3  -4    6.10    7.50
  -9   3   4   -5.50    4.20
  -9   3   4    4.00    6.30
   8  -3  -4   37.20    8.00
   8  -3  -4   66.29   14.50
  -8   3   4   52.19    8.60
  -8   3   4   43.90    7.90
   7  -3  -4   12.70    8.10
   7  -3  -4   17.00    6.20
  -7   3   4    5.80    4.50
  -7   3   4   18.70    6.00
   6  -3  -4  140.49   12.10
  -6   3   4  159.18   11.50
  -6   3   4  153.58   12.00
   5  -3  -4   11.80    4.50
  -5   3   4   20.20    5.40
  -5   3   4   23.90    5.50
   4  -3  -4   33.60    5.40
   4  -3  -4   41.60    4.90
  -4   3   4   30.60    5.10
  -4   3   4   38.60    5.70
   3  -3  -4  135.99    9.10
   3  -3  -4  125.49    7.50
  -3   3   4  120.39    8.70
  -3   3   4  130.49    8.60
   2  -3  -4  832.92   28.40
   2  -3  -4  823.82   29.30
  -2   3   4  807.02   28.90
  -2   3   4  807.12   28.10
   1  -3  -4  210.98    8.40
   1  -3  -4  225.58   10.00
   1  -3  -4  243.88   11.00
  -1   3   4  196.28    9.60
  -1   3   4  231.38    9.90
   0  -3  -4  279.07   10.80
   0  -3  -4  264.07   11.10
   0   3   4  262.37   10.70
   0   3   4  250.97   10.90
  -1  -3  -4 1966.40   62.59
  -1  -3  -4 1928.91   62.09
  -1  -3  -4 1945.31   60.49
   1   3   4 1873.41   60.19
   1   3   4 2029.50   62.69
  -2  -3  -4 1274.27   42.80
  -2  -3  -4 1269.87   41.50
   2   3   4 1265.77   42.90
   2   3   4 1228.38   41.20
  -3  -3  -4  448.36   18.80
   3   3   4  421.66   18.20
   3   3   4  427.06   18.70
  -4  -3  -4   11.80    3.70
  -4  -3  -4    9.90    3.90
   4   3   4   12.10    4.80
   4   3   4    7.90    4.10
  -5  -3  -4   49.50    6.30
  -5  -3  -4   45.20    6.40
   5   3   4   51.19    8.10
   5   3   4   55.69    7.90
  -6  -3  -4    0.80    4.20
  -6  -3  -4    4.40    3.50
   6   3   4   11.10    4.80
   6   3   4    7.00    5.30
  -7  -3  -4   37.50    8.10
  -7  -3  -4   45.00    7.50
   7   3   4   44.60    7.30
   7   3   4   43.30    7.20
   7   3   4   51.29   10.40
  -8  -3  -4    1.40    3.90
  -8  -3  -4   -1.90    5.30
   8   3   4    3.40    4.70
   8   3   4    0.70    3.80
   8   3   4    6.20    6.30
  -9  -3  -4   91.39   11.40
  -9  -3  -4   89.39   12.70
   9   3   4   94.69   12.00
   9   3   4   88.89   15.60
   9   3   4   88.59   11.80
 -10  -3  -4   33.40    9.40
 -10  -3  -4   35.90    8.30
  10   3   4   52.19   10.20
  10   3   4   41.50   11.80
 -11  -3  -4   -2.20    8.00
 -11  -3  -4   11.40    4.70
 -11  -3  -4    0.00    4.90
  11   3   4   14.60    8.00
  11   3   4    3.70    8.20
   9  -4  -4   -9.90    7.30
   9  -4  -4   -3.40    4.70
  -9   4   4    3.90    4.70
   8  -4  -4   96.89   15.00
  -8   4   4  118.49   12.80
  -8   4   4  126.29   10.50
   7  -4  -4   25.30    7.10
  -7   4   4   13.90    5.30
  -7   4   4   22.90    6.50
   6  -4  -4    2.20    4.30
  -6   4   4   -4.00    3.40
  -6   4   4    1.30    4.20
   5  -4  -4   60.79    8.30
  -5   4   4   69.79    6.90
  -5   4   4   63.59    8.20
   4  -4  -4   18.90    3.50
   4  -4  -4   15.80    4.80
  -4   4   4   16.80    3.90
  -4   4   4   18.20    4.40
   3  -4  -4  740.33   28.30
   3  -4  -4  735.83   26.00
  -3   4   4  727.93   25.80
  -3   4   4  737.43   27.80
   2  -4  -4    0.60    2.40
   2  -4  -4    6.80    3.50
   2  -4  -4    4.20    1.80
  -2   4   4    4.50    2.50
  -2   4   4    1.80    2.60
   1  -4  -4  240.38   11.00
   1  -4  -4  249.78   10.10
   1  -4  -4  243.38   11.10
  -1   4   4  220.78   10.40
   0  -4  -4  432.16   15.90
   0  -4  -4  429.36   16.20
   0  -4  -4  420.26   16.20
   0  -4  -4  396.96   15.40
   0   4   4  440.16   16.30
   0   4   4  400.86   15.90
  -1  -4  -4 1216.58   39.90
  -1  -4  -4 1182.28   41.30
  -1  -4  -4 1289.47   41.10
   1   4   4 1235.28   39.50
   1   4   4 1221.28   41.50
  -2  -4  -4  314.67   14.90
  -2  -4  -4  330.17   13.70
   2   4   4  330.77   15.10
   2   4   4  322.77   13.30
  -3  -4  -4  178.48   10.70
   3   4   4  192.38   10.80
   3   4   4  194.18   11.60
  -4  -4  -4   10.10    4.50
  -4  -4  -4    5.50    3.10
   4   4   4    7.40    4.10
   4   4   4   12.10    4.50
  -5  -4  -4  156.28   11.70
  -5  -4  -4  149.79   10.20
   5   4   4  159.28   11.70
   5   4   4  150.68   12.00
  -6  -4  -4   13.40    4.50
  -6  -4  -4    6.60    4.60
   6   4   4    9.10    4.50
   6   4   4   19.50    6.90
  -7  -4  -4   13.50    5.60
  -7  -4  -4   16.00    5.40
   7   4   4    5.80    5.20
   7   4   4    3.10    5.30
  -8  -4  -4   28.10    6.20
  -8  -4  -4   12.60    7.20
   8   4   4   15.50    7.60
   8   4   4   23.30    6.70
  -9  -4  -4    5.80    4.40
  -9  -4  -4    0.60    5.00
   9   4   4   -2.10    3.80
   9   4   4   -2.20    5.30
 -10  -4  -4   21.50    9.20
 -10  -4  -4   48.30    8.90
  10   4   4   16.30    6.70
  10   4   4   46.30   12.40
 -11  -4  -4   -1.00    7.40
 -11  -4  -4   -3.90    4.80
  11   4   4   -4.30    5.80
  11   4   4   -5.60    4.60
   8  -5  -4   48.20    9.40
  -8   5   4   68.69    9.90
   7  -5  -4   58.09    9.70
  -7   5   4   49.10    8.60
  -7   5   4   69.69    6.70
   6  -5  -4   17.90    5.70
  -6   5   4   25.10    4.30
  -6   5   4   20.90    5.40
   5  -5  -4   -3.00    3.60
  -5   5   4   -0.50    3.20
  -5   5   4    4.60    3.10
   4  -5  -4  203.78   12.80
   4  -5  -4  177.68    9.60
  -4   5   4  230.38   10.20
  -4   5   4  188.78   12.20
   3  -5  -4   10.60    3.10
   3  -5  -4    5.40    3.30
  -3   5   4    7.50    2.80
  -3   5   4   10.60    3.30
   2  -5  -4  179.88    8.90
   2  -5  -4  184.98   10.60
   2  -5  -4  195.28   10.40
  -2   5   4  197.48    9.40
  -2   5   4  219.88   10.90
   1  -5  -4  174.68    9.40
   1  -5  -4  184.58    9.10
   1  -5  -4  182.08    9.50
  -1   5   4  172.68    9.00
   0  -5  -4   67.09    5.50
   0  -5  -4   72.99    6.10
   0  -5  -4   58.19    6.10
   0  -5  -4   67.19    5.70
  -1  -5  -4  273.37   12.80
  -1  -5  -4  240.98   11.70
  -1  -5  -4  229.58   11.10
   1   5   4  238.38   12.20
   1   5   4  235.18   10.60
  -2  -5  -4  111.49    7.80
  -2  -5  -4  122.69    9.00
   2   5   4  104.49    7.10
   2   5   4   98.89    8.70
  -3  -5  -4   19.20    4.80
  -3  -5  -4   18.30    4.40
   3   5   4   21.50    5.20
   3   5   4   18.00    4.40
  -4  -5  -4  222.68   11.70
  -4  -5  -4  212.58   13.40
  -4  -5  -4  208.78   13.00
   4   5   4  213.98   13.00
   4   5   4  213.48   13.30
  -5  -5  -4  148.89   10.10
  -5  -5  -4  171.48   12.40
   5   5   4  167.38   12.60
   5   5   4  159.78   12.10
  -6  -5  -4   66.99    9.20
  -6  -5  -4   85.19    9.20
   6   5   4   61.69    9.30
   6   5   4   46.40    8.90
  -7  -5  -4    3.10    4.00
  -7  -5  -4    3.60    5.00
   7   5   4    4.90    5.10
   7   5   4    2.40    5.50
  -8  -5  -4  221.88   16.80
  -8  -5  -4  249.78   15.70
   8   5   4  209.38   18.20
   8   5   4  212.08   16.60
  -9  -5  -4   55.49   10.40
  -9  -5  -4   31.80    7.40
   9   5   4   54.89   12.00
   9   5   4   56.79   10.60
 -10  -5  -4    6.10    5.30
 -10  -5  -4    0.60    6.10
  10   5   4   -1.60    6.50
  10   5   4    5.60    5.30
 -11  -5  -4   -1.50    5.40
 -11  -5  -4   -2.90    6.70
  11   5   4    7.10    7.60
  11   5   4    5.60    6.10
  -8   6   4    3.70    4.80
   7  -6  -4    0.30    4.40
  -7   6   4   -4.10    4.00
  -7   6   4    0.60    2.10
   6  -6  -4    9.10    5.40
  -6   6   4    3.80    4.50
  -6   6   4    5.30    2.60
   5  -6  -4   38.20    7.20
  -5   6   4   33.00    4.20
  -5   6   4   38.40    6.60
   4  -6  -4   38.50    4.60
   4  -6  -4   50.79    7.50
   4  -6  -4   49.80    5.40
  -4   6   4   42.00    4.60
  -4   6   4   51.09    7.30
   3  -6  -4   21.80    4.90
   3  -6  -4   36.70    4.70
   3  -6  -4   34.60    4.40
  -3   6   4   30.90    4.10
  -3   6   4   29.70    5.10
   2  -6  -4  305.17   15.20
   2  -6  -4  385.26   16.60
   2  -6  -4  370.76   15.10
  -2   6   4  371.16   15.90
   1  -6  -4  205.18   10.70
   1  -6  -4  183.98   10.30
   1  -6  -4  222.08   10.60
   0  -6  -4  445.86   18.20
   0  -6  -4  462.45   19.00
   0  -6  -4  457.95   19.10
   0  -6  -4  472.65   18.00
  -1  -6  -4   65.59    6.60
  -1  -6  -4   56.69    6.50
  -1  -6  -4   57.19    6.30
  -2  -6  -4    4.30    3.30
  -2  -6  -4    3.40    3.70
   2   6   4    7.50    3.80
   2   6   4    3.00    2.70
  -3  -6  -4 2536.15   82.99
  -3  -6  -4 2506.25   83.89
   3   6   4 2510.65   82.19
   3   6   4 2515.75   84.19
  -4  -6  -4   62.29    7.60
  -4  -6  -4   72.79    8.40
  -4  -6  -4   62.29    6.40
   4   6   4   65.79    8.40
   4   6   4   70.79    8.60
  -5  -6  -4    1.50    3.90
  -5  -6  -4   -3.60    3.50
  -5  -6  -4    0.60    2.90
   5   6   4   -2.20    3.10
   5   6   4   -1.10    3.50
  -6  -6  -4  205.78   14.70
  -6  -6  -4  162.68   11.60
   6   6   4  192.58   14.20
   6   6   4  192.88   14.70
  -7  -6  -4    2.50    5.20
  -7  -6  -4   -0.10    3.70
   7   6   4   -0.90    4.30
   7   6   4    1.40    4.90
  -8  -6  -4    0.00    3.80
  -8  -6  -4    9.00    6.50
   8   6   4    4.50    6.60
   8   6   4    4.90    5.10
  -9  -6  -4  386.46   21.70
  -9  -6  -4  414.16   24.30
   9   6   4  377.96   26.30
   9   6   4  385.96   23.70
 -10  -6  -4  325.77   20.10
 -10  -6  -4  333.17   22.60
  10   6   4  295.17   21.10
  10   6   4  237.58   23.00
 -11  -6  -4   32.70    7.60
 -11  -6  -4   46.60   10.60
  11   6   4   48.30   10.30
  11   6   4   40.20   11.60
   7  -7  -4   33.90    7.70
  -7   7   4   45.30    8.10
   6  -7  -4  122.29   12.20
  -6   7   4  128.59   11.90
   5  -7  -4    0.00    4.10
  -5   7   4    4.90    4.00
   4  -7  -4    1.70    4.10
   4  -7  -4    1.00    3.20
   4  -7  -4    2.10    2.10
   4  -7  -4    5.40    2.90
  -4   7   4    1.90    3.30
   3  -7  -4  280.07   13.30
   3  -7  -4  304.67   13.20
   3  -7  -4  279.67   15.40
  -3   7   4  301.67   15.30
   2  -7  -4    2.20    2.70
   2  -7  -4    1.90    3.00
   2  -7  -4    3.90    4.30
   1  -7  -4   93.99    7.70
   1  -7  -4   90.69    7.10
   1  -7  -4  102.79    7.70
   1  -7  -4   74.99    7.90
   0  -7  -4  190.28   10.30
   0  -7  -4  193.98    9.80
   0  -7  -4  174.98   10.90
   0  -7  -4  179.38   11.10
  -1  -7  -4   12.50    2.80
  -1  -7  -4    7.20    3.40
  -1  -7  -4    7.20    3.80
  -1  -7  -4    6.80    3.60
  -2  -7  -4 1034.30   39.60
  -2  -7  -4 1069.09   38.70
   2   7   4 1063.09   37.70
  -3  -7  -4  290.27   15.70
  -3  -7  -4  295.97   16.50
   3   7   4  313.17   16.70
   3   7   4  289.47   15.00
  -4  -7  -4  300.27   17.10
  -4  -7  -4  273.97   16.10
   4   7   4  277.97   16.70
   4   7   4  277.17   15.60
  -5  -7  -4   -0.30    2.60
  -5  -7  -4    3.90    4.20
  -5  -7  -4    6.10    4.50
   5   7   4    0.30    3.60
   5   7   4    4.00    4.30
  -6  -7  -4   46.80    9.10
  -6  -7  -4   44.40    8.10
  -6  -7  -4   40.60    6.60
   6   7   4   29.90    7.00
   6   7   4   51.99    9.30
  -7  -7  -4    8.40    4.00
  -7  -7  -4    9.00    6.00
   7   7   4    2.10    5.10
   7   7   4   -3.10    3.70
  -8  -7  -4   12.70    6.70
  -8  -7  -4   15.90    5.50
   8   7   4   15.90    7.40
   8   7   4   22.10    7.60
  -9  -7  -4  205.98   17.60
  -9  -7  -4  211.28   15.50
   9   7   4  199.28   17.30
   9   7   4  219.08   19.80
 -10  -7  -4  154.28   16.10
 -10  -7  -4  129.59   13.10
  10   7   4  133.09   18.50
  10   7   4  147.89   15.40
 -11  -7  -4   36.50    7.80
 -11  -7  -4   21.60    8.50
  11   7   4   35.00   10.70
  11   7   4   42.80    9.70
   7  -8  -4    2.60    4.80
  -7   8   4   -4.00    4.00
   6  -8  -4   57.99    9.50
  -6   8   4   84.29   10.60
   5  -8  -4   -2.80    3.40
   5  -8  -4    0.30    3.90
  -5   8   4    2.70    4.10
   4  -8  -4    1.60    2.10
   4  -8  -4    8.20    5.50
   4  -8  -4    1.70    3.20
   4  -8  -4    2.20    3.80
  -4   8   4    1.30    3.60
   3  -8  -4  158.78   11.40
   3  -8  -4  170.28    9.60
   3  -8  -4  173.68   10.60
  -3   8   4  151.58   10.80
   2  -8  -4  322.47   15.50
   2  -8  -4  278.97   17.10
   2  -8  -4  286.07   15.00
   2  -8  -4  331.67   15.80
   1  -8  -4  200.18   11.10
   1  -8  -4  184.28   12.80
   1  -8  -4  204.28   12.20
   1  -8  -4  195.78   11.10
   0  -8  -4    4.70    3.80
   0  -8  -4    7.30    3.60
   0  -8  -4    3.30    3.60
   0  -8  -4    4.20    2.60
  -1  -8  -4   25.90    5.70
  -1  -8  -4   26.30    5.90
  -1  -8  -4   20.70    4.90
  -1  -8  -4   20.90    3.60
  -2  -8  -4  477.35   22.60
  -2  -8  -4  487.55   21.80
   2   8   4  463.25   20.60
  -3  -8  -4  144.19   11.90
  -3  -8  -4  157.98   11.70
   3   8   4  138.19   10.40
  -4  -8  -4  957.90   39.50
  -4  -8  -4  977.30   39.10
   4   8   4  989.00   38.00
   4   8   4  985.70   39.70
  -5  -8  -4    1.90    4.60
  -5  -8  -4    0.80    2.90
  -5  -8  -4    2.90    4.50
   5   8   4    5.80    4.90
   5   8   4    9.80    4.80
  -6  -8  -4    6.80    5.20
  -6  -8  -4    8.20    4.10
  -6  -8  -4    7.00    5.90
   6   8   4   13.30    5.60
   6   8   4   13.60    5.80
  -7  -8  -4   22.10    7.70
  -7  -8  -4   12.60    6.20
  -7  -8  -4   24.40    5.30
   7   8   4   18.40    6.20
   7   8   4   17.80    7.50
  -8  -8  -4  244.78   19.20
  -8  -8  -4  267.97   16.50
   8   8   4  229.28   19.20
   8   8   4  282.67   19.80
  -9  -8  -4   49.30   10.00
  -9  -8  -4   29.00    7.00
   9   8   4   45.90   10.40
   9   8   4   49.50   11.00
 -10  -8  -4   93.99   11.40
 -10  -8  -4   94.39   14.10
  10   8   4   91.79   13.40
  10   8   4  102.69   16.50
 -11  -8  -4    9.50    5.30
 -11  -8  -4    2.70    7.00
  11   8   4    3.80    9.50
  11   8   4   22.00    8.10
   6  -9  -4   -1.20    4.20
  -6   9   4   -6.80    3.80
   5  -9  -4   52.79    8.80
   5  -9  -4   26.70    4.90
   5  -9  -4   38.50    6.10
  -5   9   4   31.50    6.50
   4  -9  -4  101.79   11.50
   4  -9  -4   90.89    5.90
   4  -9  -4  115.79   10.70
   4  -9  -4  102.89    8.70
  -4   9   4  108.99    9.80
   3  -9  -4   28.90    4.70
   3  -9  -4   28.90    5.60
   3  -9  -4   21.80    6.60
   3  -9  -4   27.10    5.50
   2  -9  -4  137.79   10.00
   2  -9  -4  128.89   12.20
   2  -9  -4  129.49   11.00
   2  -9  -4  130.69   10.30
   1  -9  -4   63.49    7.20
   1  -9  -4   68.59    7.00
   1  -9  -4   53.69    7.90
   1  -9  -4   60.39    9.00
   0  -9  -4   31.50    7.00
   0  -9  -4   39.90    7.30
   0  -9  -4   37.10    5.00
   0  -9  -4   33.40    5.60
  -1  -9  -4   70.19    8.80
  -1  -9  -4   84.49    9.20
  -1  -9  -4   73.69    6.20
  -1  -9  -4   77.89    7.90
  -2  -9  -4   -1.10    3.80
  -2  -9  -4    2.70    3.90
  -2  -9  -4   -1.10    3.30
   2   9   4    1.90    3.20
  -3  -9  -4   38.50    8.00
  -3  -9  -4   65.09    9.20
   3   9   4   45.40    7.30
  -4  -9  -4   61.69    9.10
  -4  -9  -4   85.09   11.50
   4   9   4   79.19    9.00
  -5  -9  -4   38.10    5.70
  -5  -9  -4   26.00    7.50
  -5  -9  -4   32.40    7.70
   5   9   4   31.80    7.50
   5   9   4   29.30    6.80
  -6  -9  -4  153.28   11.00
  -6  -9  -4  137.99   14.00
  -6  -9  -4  155.08   14.80
   6   9   4  172.88   14.40
   6   9   4  117.09   13.10
  -7  -9  -4   51.19    7.50
  -7  -9  -4   60.79   10.10
  -7  -9  -4   63.69   10.90
   7   9   4   59.39   10.00
   7   9   4   55.99   10.90
  -8  -9  -4   96.89   14.20
  -8  -9  -4  101.09   11.30
   8   9   4  111.49   16.50
   8   9   4  101.99   14.50
  -9  -9  -4   -2.50    3.90
  -9  -9  -4   12.70    7.40
   9   9   4    8.30    7.80
 -10  -9  -4    3.50    4.70
 -10  -9  -4    9.80    7.10
  10   9   4   -3.00    7.10
  10   9   4   10.00    7.20
   5 -10  -4    8.30    4.90
   5 -10  -4   -1.80    3.90
   5 -10  -4   -1.10    2.80
  -5  10   4    0.70    3.90
   4 -10  -4   48.70    7.70
   4 -10  -4   45.70    3.70
   4 -10  -4   54.19    7.40
   4 -10  -4   45.40    9.20
   4 -10  -4   47.30    8.90
   3 -10  -4  199.98   13.20
   3 -10  -4  185.08   15.90
   3 -10  -4  193.38   12.80
   3 -10  -4  185.58   10.30
   2 -10  -4   -3.10    4.90
   2 -10  -4    4.20    5.10
   2 -10  -4   -6.30    2.80
   2 -10  -4    2.40    3.30
   1 -10  -4  225.68   12.80
   1 -10  -4  204.38   15.60
   1 -10  -4  254.77   13.50
   1 -10  -4  253.67   15.20
   0 -10  -4  315.57   16.10
   0 -10  -4  331.77   19.30
   0 -10  -4  352.46   15.50
   0 -10  -4  305.97   18.00
  -1 -10  -4   37.30    5.00
  -1 -10  -4   38.20    6.40
  -1 -10  -4   46.70    8.50
  -1 -10  -4   46.10    8.00
  -2 -10  -4  135.89   12.20
  -2 -10  -4  119.19   12.00
  -2 -10  -4  116.29    7.90
  -2 -10  -4  117.69   10.30
  -3 -10  -4   41.90    8.60
  -3 -10  -4   37.60    7.80
   3  10   4   44.60    7.20
  -4 -10  -4   43.80    8.10
  -4 -10  -4   64.79   10.50
   4  10   4   56.69    9.00
  -5 -10  -4  112.39    8.90
  -5 -10  -4   92.59   13.40
  -5 -10  -4  100.09   12.90
   5  10   4  117.49   11.60
  -6 -10  -4   22.50    7.70
  -6 -10  -4   21.20    5.10
  -6 -10  -4   10.30    6.30
   6  10   4   11.20    5.60
  -7 -10  -4   13.80    7.30
  -7 -10  -4   26.40    5.80
  -7 -10  -4   22.50    8.20
   7  10   4   35.00    9.10
   7  10   4   34.20    8.70
  -8 -10  -4    6.80    6.40
  -8 -10  -4    5.50    7.00
  -8 -10  -4    0.20    4.00
   8  10   4   20.60    7.60
   8  10   4    3.80    5.90
  -9 -10  -4   13.20    7.20
  -9 -10  -4   10.30    5.80
   9  10   4   14.90    7.40
   9  10   4   13.60    7.90
 -10 -10  -4    2.00    3.70
 -10 -10  -4   -4.10    4.90
  10  10   4   -4.50    5.40
  10  10   4    2.40    7.80
   4 -11  -4   20.40    8.20
   4 -11  -4    9.00    6.10
   4 -11  -4    2.10    4.10
   4 -11  -4   12.60    5.00
   3 -11  -4   71.69    9.10
   3 -11  -4   63.49    6.30
   3 -11  -4   64.39    8.90
   3 -11  -4   64.19   10.90
   2 -11  -4    0.90    4.50
   2 -11  -4    7.70    3.90
   2 -11  -4   -0.70    4.00
   2 -11  -4  -11.00    4.70
   1 -11  -4  166.88   11.00
   1 -11  -4  175.08   14.90
   1 -11  -4  160.18   11.60
   1 -11  -4  172.48   13.30
   0 -11  -4   72.79   10.10
   0 -11  -4   94.49    9.30
   0 -11  -4   73.79   10.30
   0 -11  -4   78.49    7.30
  -1 -11  -4  106.59    9.80
  -1 -11  -4   87.69   12.10
  -1 -11  -4  100.09    7.80
  -1 -11  -4  101.99   11.40
  -2 -11  -4   17.90    6.30
  -2 -11  -4   24.20    4.40
  -2 -11  -4   29.40    7.00
  -2 -11  -4   16.70    5.80
  -3 -11  -4  153.28   13.90
  -3 -11  -4  147.99   13.90
   3  11   4  124.99   11.50
  -4 -11  -4  275.17   19.70
  -4 -11  -4  298.87   19.70
   4  11   4  312.27   18.40
  -5 -11  -4  299.27   20.70
  -5 -11  -4  310.47   21.10
  -5 -11  -4  299.27   15.20
   5  11   4  292.37   18.70
  -6 -11  -4   -0.20    3.00
  -6 -11  -4    6.70    5.90
  -6 -11  -4   -5.10    4.70
   6  11   4    0.20    4.60
  -7 -11  -4    6.30    6.30
  -7 -11  -4    3.30    5.60
  -7 -11  -4   10.30    4.40
   7  11   4   16.40    7.10
  -8 -11  -4  199.18   18.50
  -8 -11  -4  199.78   18.90
  -8 -11  -4  193.78   14.00
   8  11   4  255.77   19.80
  -9 -11  -4   -8.30    4.90
  -9 -11  -4    6.20    4.90
   9  11   4    0.90    6.20
 -10 -11  -4   -4.40    4.00
 -10 -11  -4  -11.10    5.00
  10  11   4    5.00    8.20
   3 -12  -4    6.60    2.80
   3 -12  -4   11.70    4.70
   3 -12  -4   10.20    5.80
   3 -12  -4   14.90    5.20
   2 -12  -4    5.90    4.70
   2 -12  -4    0.90    4.90
   2 -12  -4    2.10    3.70
   2 -12  -4    0.80    5.40
   1 -12  -4   -2.90    5.00
   1 -12  -4    1.80    5.10
   1 -12  -4    1.00    2.80
   1 -12  -4    3.20    4.50
   0 -12  -4  214.58   13.70
   0 -12  -4  201.88   16.90
   0 -12  -4  189.68   11.60
   0 -12  -4  206.08   15.70
  -1 -12  -4   -1.40    4.60
  -1 -12  -4    2.80    4.10
  -1 -12  -4    4.20    3.00
  -1 -12  -4    2.50    4.70
  -2 -12  -4   16.10    6.20
  -2 -12  -4    0.00    4.00
  -2 -12  -4   15.00    6.00
  -2 -12  -4   12.80    3.50
  -3 -12  -4   61.69   10.70
  -3 -12  -4   58.69   10.70
  -3 -12  -4   55.59    5.90
  -3 -12  -4   49.80    8.30
  -4 -12  -4    7.10    6.00
  -4 -12  -4   25.50    8.30
  -4 -12  -4   -0.60    2.80
   4  12   4    7.40    5.50
  -5 -12  -4   14.50    4.10
  -5 -12  -4   -2.50    5.30
  -5 -12  -4   10.90    6.10
   5  12   4   19.80    6.80
  -6 -12  -4  193.08   17.60
  -6 -12  -4  190.58   17.30
  -6 -12  -4  182.98   11.90
   6  12   4  164.18   15.40
  -7 -12  -4   38.80    6.30
  -7 -12  -4   19.10    8.60
  -7 -12  -4   35.60    8.90
   7  12   4   30.20    7.90
  -8 -12  -4   -1.10    5.60
  -8 -12  -4    2.60    6.80
  -8 -12  -4   -0.30    4.00
   8  12   4    7.60    6.40
  -9 -12  -4  149.49   12.80
  -9 -12  -4  136.39   17.50
  -9 -12  -4  156.28   18.60
   9  12   4  146.79   17.30
   2 -13  -4    0.70    5.20
   2 -13  -4    8.70    3.90
   2 -13  -4    6.10    5.10
   2 -13  -4    5.30    6.00
   1 -13  -4   -0.10    2.80
   1 -13  -4    1.00    5.40
   1 -13  -4   16.50    6.00
   1 -13  -4    2.60    5.40
   0 -13  -4   -0.40    4.90
   0 -13  -4    0.60    2.70
   0 -13  -4    1.80    4.80
   0 -13  -4    0.10    5.10
  -1 -13  -4   35.40    9.10
  -1 -13  -4   29.90    8.20
  -1 -13  -4   32.10    6.80
  -1 -13  -4   25.50    4.70
  -2 -13  -4   13.00    3.40
  -2 -13  -4    6.20    5.50
  -2 -13  -4    4.00    4.70
  -2 -13  -4   16.60    7.20
  -3 -13  -4  119.29   14.00
  -3 -13  -4   89.79   12.90
  -3 -13  -4  112.29   11.90
  -3 -13  -4  118.69    7.90
  -4 -13  -4  102.09    7.70
  -4 -13  -4  119.09   13.80
  -4 -13  -4  101.29    8.30
  -4 -13  -4  103.59   15.00
   4  13   4   96.99   11.90
  -5 -13  -4    1.10    6.00
  -5 -13  -4    6.50    3.10
  -5 -13  -4    4.30    5.90
   5  13   4    9.00    5.30
  -6 -13  -4   16.60    8.20
  -6 -13  -4    8.30    3.80
  -6 -13  -4   21.80    8.00
   6  13   4   19.10    7.30
  -7 -13  -4   15.60    4.90
  -7 -13  -4    7.30    7.20
  -7 -13  -4   10.30    7.40
   7  13   4    4.20    6.40
  -8 -13  -4    0.80    6.40
  -8 -13  -4    6.30    7.50
  -8 -13  -4    1.40    3.30
   8  13   4    1.90    6.40
   0 -14  -4   27.10    9.40
   0 -14  -4   36.10    5.60
   0 -14  -4   29.60    7.20
   0 -14  -4   44.90    8.80
  -1 -14  -4   55.19    6.20
  -1 -14  -4   48.90   10.00
  -1 -14  -4   49.60   11.00
  -1 -14  -4   39.90    7.60
  -2 -14  -4   78.39   13.50
  -2 -14  -4   72.89    6.70
  -2 -14  -4   59.49   11.30
  -2 -14  -4   67.79    9.40
  -3 -14  -4   84.39   13.40
  -3 -14  -4   78.69    6.70
  -3 -14  -4  105.79   12.10
  -3 -14  -4   57.59   11.40
  -4 -14  -4   28.50    4.50
  -4 -14  -4   33.10    5.00
  -4 -14  -4   25.60    9.70
  -4 -14  -4   30.80    7.60
  -4 -14  -4   15.70    7.10
  -5 -14  -4   96.69    7.50
  -5 -14  -4  103.49    8.10
  -5 -14  -4   77.29   13.30
  -5 -14  -4  110.59   16.40
   5  14   4   96.19   12.60
  -6 -14  -4   13.30    7.20
  -6 -14  -4   20.10    4.30
  -6 -14  -4   12.40    8.00
   6  14   4   14.00    6.80
  -7 -14  -4    1.20    3.20
  -7 -14  -4    0.90    6.50
  -7 -14  -4    3.00    6.90
   7  14   4   -3.70    6.00
  -3 -15  -4    1.60    2.50
  -3 -15  -4   -2.60    5.90
  -3 -15  -4   -1.80    2.50
  -3 -15  -4    1.70    4.80
  -3 -15  -4    9.10    7.00
  -4 -15  -4  223.88   11.30
  -4 -15  -4  211.98   11.30
  -4 -15  -4  219.18   19.90
  -4 -15  -4  221.48   17.50
  -4 -15  -4  233.68   20.30
   6  13  -5    8.60    6.80
  -6 -13   5    0.80    6.10
  -6 -13   5   16.80    6.60
  -6 -13   5    2.60    6.00
   5  13  -5   58.19   13.10
  -5 -13   5   41.90   12.20
  -5 -13   5   53.89   11.60
  -5 -13   5   61.59   10.20
   4  13  -5    3.00    5.30
  -4 -13   5   14.40    6.50
  -4 -13   5   21.80    8.80
  -4 -13   5   -1.60    5.70
  -3 -13   5    0.20    5.90
  -3 -13   5    0.40    4.30
  -3 -13   5    9.80    7.10
  -2 -13   5    4.80    7.10
  -2 -13   5    9.20    6.50
  -2 -13   5   10.40    4.70
  -1 -13   5    0.80    6.20
  -1 -13   5   -3.30    5.80
  -1 -13   5    2.80    3.70
   0 -13   5    9.40    3.80
   0 -13   5   -1.60    6.80
   7  12  -5   10.50    7.40
  -7 -12   5    2.20    6.80
  -7 -12   5   11.20    6.20
  -7 -12   5   24.70   10.80
  -7 -12   5    8.30    2.10
   6  12  -5   54.89   11.70
  -6 -12   5   49.30   11.00
  -6 -12   5   43.90   10.50
  -6 -12   5   67.19   11.20
   5  12  -5   27.10    8.70
  -5 -12   5   34.70   11.20
  -5 -12   5   37.50    8.30
  -5 -12   5   13.00    6.40
   4  12  -5  147.19   15.80
  -4 -12   5  159.08   17.30
  -4 -12   5  157.58   13.70
  -4 -12   5  143.59   19.40
   3  12  -5   13.70    6.30
  -3 -12   5   20.00    8.70
  -3 -12   5   39.60   11.60
  -3 -12   5   24.60    6.40
  -2 -12   5    4.50    4.20
  -2 -12   5    8.40    7.60
  -2 -12   5   15.10    8.20
  -1 -12   5   32.00    9.90
  -1 -12   5   42.10    7.10
   0 -12   5   41.70    6.20
   0 -12   5   27.30    9.60
   1 -12   5  138.29   19.60
   1 -12   5  165.48    9.70
   1 -12   5  173.78    9.50
   2 -12   5   37.80   11.70
   8  11  -5   25.60    9.60
  -8 -11   5    6.70    8.10
  -8 -11   5   36.10   11.30
  -8 -11   5    6.90    6.70
  -8 -11   5   10.60    3.70
   7  11  -5   29.00    9.50
  -7 -11   5   10.40    6.20
  -7 -11   5    3.80    6.50
  -7 -11   5   11.30    3.00
  -7 -11   5    7.50    7.40
   6  11  -5  199.98   18.90
  -6 -11   5  213.18   18.70
  -6 -11   5  193.88    8.00
  -6 -11   5  178.08   19.90
  -6 -11   5  200.88   16.60
   5  11  -5   -6.10    4.80
  -5 -11   5   -8.20    4.10
  -5 -11   5    9.50    8.40
  -5 -11   5   -6.30    3.70
   4  11  -5   36.30    9.20
  -4 -11   5   40.80    9.40
  -4 -11   5   22.40    9.40
  -4 -11   5   48.60    8.50
   3  11  -5   78.29   12.10
  -3 -11   5   63.09   11.30
  -3 -11   5  108.59   13.90
  -3 -11   5  105.09   10.80
  -2 -11   5   13.70    5.30
  -2 -11   5   26.00    7.70
  -2 -11   5   20.40    9.10
  -1 -11   5   10.80    6.40
  -1 -11   5   17.70    4.80
   0 -11   5  109.89   16.00
   0 -11   5  102.59    8.80
   1 -11   5    1.50    3.00
   1 -11   5    0.30    5.00
   2 -11   5   17.60    7.80
   3 -11   5   22.40    9.70
   9  10  -5    7.80    8.70
  -9 -10   5   16.10    5.00
  -9 -10   5    8.60    7.40
  -9 -10   5    5.90    6.50
  -9 -10   5   19.30   10.10
   8  10  -5    3.50    6.40
  -8 -10   5    6.90    6.50
  -8 -10   5   -1.30    4.90
  -8 -10   5   -5.30    4.90
  -8 -10   5    0.10    2.90
   7  10  -5    3.70    6.00
  -7 -10   5    9.40    8.00
  -7 -10   5    0.70    5.10
  -7 -10   5    0.30    2.50
  -7 -10   5    0.90    5.60
   6  10  -5   77.89   14.00
  -6 -10   5   65.29   10.00
  -6 -10   5   59.49   10.60
  -6 -10   5   64.79   13.40
  -6 -10   5   73.69    5.50
   5  10  -5   77.69   12.00
  -5 -10   5   68.59   11.10
  -5 -10   5   75.09   14.40
   4  10  -5   33.20    8.20
  -4 -10   5   30.10    8.90
  -4 -10   5   25.70    6.70
  -4 -10   5   22.20    7.30
   3  10  -5  149.29   14.40
  -3 -10   5  155.58   15.30
  -3 -10   5  166.08   17.00
  -3 -10   5  158.18   12.70
   2  10  -5  241.48   17.60
  -2 -10   5  219.48   19.00
  -2 -10   5  247.58   15.20
  -1 -10   5    0.80    5.50
  -1 -10   5   -4.10    2.70
   0 -10   5  268.17   14.10
   0 -10   5  270.17   20.80
   1 -10   5  159.38    9.40
   1 -10   5  147.79   16.10
   2 -10   5    0.10    2.70
   2 -10   5    2.50    6.60
   2 -10   5    0.60    1.70
  -3  10  -5   48.10    5.00
   3 -10   5   42.00   10.80
  -4  10  -5   23.90    4.50
   4 -10   5   11.90    7.20
   9   9  -5   50.59   12.80
  -9  -9   5   38.20   12.10
  -9  -9   5   51.29    7.40
  -9  -9   5   52.89   10.40
  -9  -9   5   60.79   11.50
   8   9  -5   26.70   10.40
  -8  -9   5   14.30    8.60
  -8  -9   5   26.30    5.00
  -8  -9   5   25.30    7.70
  -8  -9   5   41.50    9.00
   7   9  -5    0.30    5.70
  -7  -9   5    2.10    2.80
  -7  -9   5   10.90    7.80
  -7  -9   5    1.60    4.80
  -7  -9   5   -4.80    3.80
   6   9  -5    9.20    6.70
  -6  -9   5    5.00    4.90
  -6  -9   5    7.20    2.80
  -6  -9   5    3.50    5.70
  -6  -9   5    8.20    7.90
   5   9  -5  154.18   15.40
  -5  -9   5  142.09   14.70
  -5  -9   5  154.98    7.50
  -5  -9   5  174.18   17.10
   4   9  -5   -0.40    4.50
  -4  -9   5    2.50    5.20
  -4  -9   5   -3.10    4.40
   3   9  -5  251.77   17.90
  -3  -9   5  250.37   19.50
  -3  -9   5  248.78   15.30
  -3  -9   5  235.48   17.80
   2   9  -5   -0.10    4.00
  -2  -9   5    4.30    5.00
  -2  -9   5    6.60    4.10
  -1  -9   5  190.68   12.00
  -1  -9   5  181.68   16.50
   0  -9   5   26.70    8.70
   0  -9   5   30.00    5.00
   1  -9   5   -1.80    4.60
   1  -9   5    5.00    3.00
  -2   9  -5    5.90    2.20
   2  -9   5    2.20    1.80
   2  -9   5    5.50    6.10
   2  -9   5    0.20    2.80
  -3   9  -5   72.89    6.20
   3  -9   5   64.09   12.30
  -4   9  -5    5.40    3.10
   4  -9   5   12.80    4.40
   4  -9   5   14.20    8.10
  -5   9  -5   -1.00    3.20
   5  -9   5    4.60    6.70
   5  -9   5   12.10    8.80
   5  -9   5    3.90    3.60
  10   8  -5   39.10   11.40
  10   8  -5   24.70    6.80
 -10  -8   5   25.80    6.50
 -10  -8   5   15.00    6.70
 -10  -8   5   39.70    9.70
   9   8  -5   19.10    9.80
   9   8  -5   18.20    6.10
  -9  -8   5   19.20    5.50
  -9  -8   5   24.60   10.40
  -9  -8   5    2.70    5.30
  -9  -8   5    9.10    6.10
   8   8  -5   21.40    5.70
   8   8  -5   41.60   11.50
  -8  -8   5   40.00    8.70
  -8  -8   5   43.80    9.80
  -8  -8   5   40.10   11.30
  -8  -8   5   39.20    6.50
   7   8  -5   47.00   10.30
  -7  -8   5   48.50    6.40
  -7  -8   5   55.19   12.70
  -7  -8   5   61.49   10.00
  -7  -8   5   49.50    9.70
   6   8  -5   52.69   11.30
  -6  -8   5   52.99    8.60
  -6  -8   5   49.99    5.70
  -6  -8   5   36.90   10.20
  -6  -8   5   50.99    9.80
   5   8  -5  908.41   40.90
  -5  -8   5  879.11   39.30
  -5  -8   5  906.91   30.80
  -5  -8   5  881.41   42.20
   4   8  -5    1.70    4.40
  -4  -8   5    4.20    1.60
  -4  -8   5    8.10    5.70
  -4  -8   5    6.40    5.80
   3   8  -5   36.60    7.20
  -3  -8   5   45.00    9.00
   2   8  -5    3.70    4.60
  -2  -8   5    0.90    3.40
  -2  -8   5    1.40    5.00
   1   8  -5  131.39   12.20
  -1  -8   5  131.59   13.30
  -1  -8   5  128.89    9.60
   0  -8   5    2.50    2.80
   0  -8   5   -0.90    4.20
   1  -8   5  271.97   18.90
   1  -8   5  260.17   12.10
  -2   8  -5    5.70    2.30
   2  -8   5   13.30    3.20
   2  -8   5    2.20    5.30
  -3   8  -5    0.50    2.30
   3  -8   5    3.40    5.30
   3  -8   5    6.10    3.10
  -4   8  -5   10.30    3.90
   4  -8   5   -0.40    9.60
   4  -8   5   15.30    4.30
   4  -8   5   16.10    7.90
  -5   8  -5   57.89    7.70
   5  -8   5   42.00    7.00
   5  -8   5   43.60   10.00
   5  -8   5   51.59   11.00
  -6   8  -5   -2.40    3.60
   6  -8   5   12.60    7.70
   6  -8   5    1.90    6.90
   6  -8   5    0.10    3.80
  10   7  -5   84.59   11.30
  10   7  -5   72.29   16.50
 -10  -7   5   82.89   10.50
 -10  -7   5   84.39   12.30
 -10  -7   5   96.49   13.80
   9   7  -5   23.20    6.20
   9   7  -5   27.40   10.20
  -9  -7   5   11.20    6.10
  -9  -7   5   19.10    9.20
  -9  -7   5   26.40    8.00
  -9  -7   5   19.40    5.60
   8   7  -5    9.20    7.50
   8   7  -5    2.90    3.80
  -8  -7   5    0.40    3.40
  -8  -7   5    0.50    5.00
  -8  -7   5   -1.20    4.30
  -8  -7   5    1.10    6.30
   7   7  -5   12.10    6.90
   7   7  -5    4.50    3.80
  -7  -7   5    7.50    7.10
  -7  -7   5    2.10    4.70
  -7  -7   5    7.30    3.70
  -7  -7   5    4.50    5.40
   6   7  -5   51.59    6.20
   6   7  -5   39.70    9.00
  -6  -7   5   33.70    8.60
  -6  -7   5   70.49   10.50
  -6  -7   5   49.50    5.90
  -6  -7   5   40.60    8.20
   5   7  -5  460.05   18.50
   5   7  -5  460.65   25.80
  -5  -7   5  458.35   18.00
  -5  -7   5  468.05   23.20
  -5  -7   5  485.25   27.50
  -5  -7   5  416.96   23.70
   4   7  -5  194.18   15.20
  -4  -7   5  200.08    8.70
  -4  -7   5  182.28   14.50
  -4  -7   5  230.18   17.20
   3   7  -5  102.89   11.20
  -3  -7   5  100.79    9.30
  -3  -7   5  121.69   12.50
   2   7  -5   21.20    5.50
  -2  -7   5   39.30    8.50
  -2  -7   5   30.50    6.00
   1   7  -5   97.69   10.10
  -1  -7   5  104.39    8.20
  -1  -7   5   90.89   10.50
   0  -7   5   64.79    9.40
   0  -7   5   75.39    6.50
  -1   7  -5  863.11   28.10
   1  -7   5  867.41   37.30
   1  -7   5  865.41   30.00
  -2   7  -5  199.78    9.50
   2  -7   5  203.18    9.00
   2  -7   5  195.48   15.50
  -3   7  -5    3.50    2.70
   3  -7   5    2.20    3.00
   3  -7   5    8.20    6.00
  -4   7  -5    1.80    3.00
   4  -7   5    6.50    3.60
   4  -7   5    7.10    8.30
   4  -7   5   -5.20    4.30
  -5   7  -5  213.18   13.40
   5  -7   5  224.88   18.30
   5  -7   5  218.18   13.90
  -6   7  -5    7.40    4.40
   6  -7   5    9.70    5.00
   6  -7   5   -2.30    6.30
  -7   7  -5   69.19    9.60
   7  -7   5   86.89   12.30
   7  -7   5   82.49   10.70
  10   6  -5   54.29   14.10
  10   6  -5   53.09    9.50
 -10  -6   5   61.19   11.30
 -10  -6   5   71.29   11.00
 -10  -6   5   44.10    8.70
   9   6  -5    2.90    4.50
   9   6  -5   -1.20    6.80
  -9  -6   5    4.50    4.10
  -9  -6   5   -3.50    4.90
  -9  -6   5   -2.00    4.50
   8   6  -5   15.40    5.60
   8   6  -5   12.00    7.80
  -8  -6   5   10.10    5.70
  -8  -6   5   22.80    5.40
  -8  -6   5   16.20    6.40
  -8  -6   5   24.40    9.10
   7   6  -5    0.40    3.00
   7   6  -5   -0.90    5.10
  -7  -6   5    4.20    4.70
  -7  -6   5    2.50    3.50
  -7  -6   5    9.80    5.50
  -7  -6   5    7.50    6.70
   6   6  -5  251.67   13.70
   6   6  -5  275.37   20.10
  -6  -6   5  251.97   16.30
  -6  -6   5  266.07   20.30
  -6  -6   5  248.38   13.30
  -6  -6   5  269.47   17.30
   5   6  -5   65.59    6.00
   5   6  -5   40.50    8.10
  -5  -6   5   45.10    7.50
  -5  -6   5   52.79    9.20
  -5  -6   5   58.19    5.70
  -5  -6   5   62.89    9.00
   4   6  -5  498.05   18.70
   4   6  -5  492.25   25.40
  -4  -6   5  527.15   23.40
  -4  -6   5  457.95   23.60
  -4  -6   5  519.25   18.60
  -4  -6   5  515.05   26.70
   3   6  -5  101.99   10.30
  -3  -6   5  124.39   12.00
  -3  -6   5  107.79    9.10
  -3  -6   5  107.89    5.10
   2   6  -5    4.20    3.80
  -2  -6   5   12.70    3.80
  -2  -6   5   19.00    6.10
   1   6  -5    5.60    3.20
  -1  -6   5    8.80    4.70
  -1  -6   5    4.20    3.10
   0  -6   5   93.39   11.70
   0  -6   5   63.99    5.90
  -1   6  -5  274.27    9.90
   1  -6   5  223.78   10.90
   1  -6   5  263.37   16.20
  -2   6  -5  519.35   19.30
   2  -6   5  514.05   25.60
   2  -6   5  526.35   18.10
  -3   6  -5  283.67   13.40
   3  -6   5  281.07   18.40
   3  -6   5  307.27   14.20
  -4   6  -5   -2.60    2.30
   4  -6   5    2.20    3.10
   4  -6   5    9.10    7.50
  -5   6  -5  205.88   13.10
   5  -6   5  219.78   16.90
   5  -6   5  227.68   14.00
  -6   6  -5   17.20    5.40
   6  -6   5    6.40    6.30
   6  -6   5    8.30    4.70
  -7   6  -5   10.20    5.00
   7  -6   5   23.40    8.10
   7  -6   5   28.80    7.00
  -8   6  -5   66.19   10.30
   8  -6   5   31.00    8.20
   8  -6   5   21.30    7.20
  10   5  -5  240.48   23.20
  10   5  -5  176.08   15.60
 -10  -5   5  188.98   15.70
 -10  -5   5  151.58   14.00
 -10  -5   5  155.18   16.20
   9   5  -5  115.69   12.10
   9   5  -5  124.99   18.50
  -9  -5   5  105.49   12.70
  -9  -5   5  117.79   14.10
  -9  -5   5  133.59   12.20
   8   5  -5   74.79    9.40
   8   5  -5   65.19   12.30
  -8  -5   5   72.69    8.80
  -8  -5   5   62.39    9.70
  -8  -5   5   92.59   11.80
   7   5  -5    9.40    7.30
   7   5  -5    3.50    3.50
  -7  -5   5    1.20    4.90
  -7  -5   5   -4.40    3.70
  -7  -5   5    0.90    3.10
  -7  -5   5    2.60    4.40
   6   5  -5   18.10    6.80
   6   5  -5   33.60    5.70
  -6  -5   5   17.00    6.90
  -6  -5   5   28.90    6.40
  -6  -5   5   51.59    8.80
  -6  -5   5   32.50    5.40
   5   5  -5  686.83   33.10
   5   5  -5  761.22   27.30
  -5  -5   5  735.43   34.10
  -5  -5   5  717.73   30.40
  -5  -5   5  681.03   30.00
  -5  -5   5  704.63   26.60
   4   5  -5 1289.17   41.20
   4   5  -5 1215.28   47.80
  -4  -5   5 1165.78   45.10
  -4  -5   5 1209.88   40.60
  -4  -5   5 1245.78   48.90
  -4  -5   5 1188.28   44.80
   3   5  -5   59.99    8.90
   3   5  -5   55.19    4.20
  -3  -5   5   53.09    4.00
  -3  -5   5   81.89   11.00
  -3  -5   5   57.19    6.80
   2   5  -5  329.97   17.50
   2   5  -5  317.27   10.80
  -2  -5   5  323.87   15.50
  -2  -5   5  326.67   18.20
  -1  -5   5   57.29    7.80
  -1  -5   5   74.49    6.40
   0  -5   5  221.88   14.10
   0  -5   5  224.68   10.70
  -1   5  -5    9.30    2.00
   1  -5   5    7.90    2.60
   1  -5   5    7.40    4.10
  -2   5  -5  875.31   31.20
   2  -5   5  916.01   29.90
   2  -5   5  962.90   37.30
  -3   5  -5  300.87   13.80
   3  -5   5  304.97   14.20
  -4   5  -5   40.90    5.90
   4  -5   5   47.90    9.30
   4  -5   5   44.70    6.30
  -5   5  -5   93.79    8.80
   5  -5   5  101.89   12.20
   5  -5   5   88.19    9.20
  -6   5  -5   46.30    7.30
   6  -5   5   46.20    7.80
   6  -5   5   58.69    9.90
  -7   5  -5   41.50    8.00
   7  -5   5   19.80    6.50
   7  -5   5   26.50    7.90
  -8   5  -5   83.29   10.90
   8  -5   5  111.19   13.20
   8  -5   5   95.99   12.10
  10   4  -5   59.19   14.60
  10   4  -5   55.49    9.70
 -10  -4   5   56.79    9.10
 -10  -4   5   39.80    7.70
 -10  -4   5   45.90    9.10
   9   4  -5    7.10    7.50
   9   4  -5    2.00    4.10
  -9  -4   5    2.70    4.20
  -9  -4   5    1.90    4.70
  -9  -4   5   -2.40    4.50
   8   4  -5  108.99   15.20
   8   4  -5   87.09   10.70
  -8  -4   5  119.09   11.50
  -8  -4   5  111.19   11.50
  -8  -4   5  103.39   10.40
   7   4  -5   13.50    4.90
   7   4  -5   32.30    9.40
  -7  -4   5   23.80    8.00
  -7  -4   5   22.60    6.10
  -7  -4   5   19.40    5.40
  -7  -4   5   14.80    5.30
   6   4  -5   -1.00    4.40
   6   4  -5    1.80    2.90
  -6  -4   5    5.30    4.00
  -6  -4   5   -1.10    3.30
  -6  -4   5    1.10    5.00
  -6  -4   5    4.60    3.40
   5   4  -5  104.79   11.40
   5   4  -5  103.19    7.90
  -5  -4   5  110.79    9.80
  -5  -4   5   93.59    7.50
  -5  -4   5  114.89   12.30
  -5  -4   5   87.89    9.00
   4   4  -5  187.68   14.20
   4   4  -5  183.68    9.80
  -4  -4   5  191.98   14.60
  -4  -4   5  197.08    9.70
  -4  -4   5  186.28   12.00
  -4  -4   5  187.08   12.10
   3   4  -5  101.19   10.10
   3   4  -5  101.99    6.10
  -3  -4   5   94.89   10.20
  -3  -4   5  108.99    6.00
  -3  -4   5  101.69    8.50
   2   4  -5   32.20    5.80
   2   4  -5   47.90    3.30
  -2  -4   5   39.40    5.40
  -2  -4   5   57.69    9.20
  -2  -4   5   44.40    3.10
   1   4  -5 1040.30   38.10
   1   4  -5 1017.10   31.60
  -1  -4   5 1018.30   38.70
  -1  -4   5 1020.20   35.70
   0   4  -5    5.90    3.10
   0   4  -5    0.90    1.00
   0  -4   5    2.30    2.20
   0  -4   5    5.80    4.00
  -1   4  -5 1484.85   48.30
   1  -4   5 1512.05   49.00
   1  -4   5 1582.14   53.99
  -2   4  -5   39.10    4.20
   2  -4   5   37.50    4.00
   2  -4   5   30.10    5.20
  -3   4  -5  643.44   24.00
   3  -4   5  623.14   24.20
  -4   4  -5   -3.20    2.00
   4  -4   5   -3.20    4.90
   4  -4   5    1.70    2.70
  -5   4  -5   19.10    4.90
   5  -4   5   15.10    4.60
   5  -4   5    7.60    6.30
  -6   4  -5    4.30    3.80
   6  -4   5    2.70    4.20
   6  -4   5    6.00    5.60
  -7   4  -5  279.07   17.10
   7  -4   5  281.87   17.70
   7  -4   5  261.57   17.60
  -8   4  -5    5.60    4.90
   8  -4   5    5.60    5.40
   8  -4   5   10.80    6.00
  -9   4  -5   46.10    8.30
   9  -4   5   53.69    9.50
   9  -4   5   40.10    8.50
  10   3  -5   89.89   16.40
  10   3  -5   84.49   11.80
 -10  -3   5   90.09   10.70
 -10  -3   5  102.69   13.00
 -10  -3   5   80.69   11.10
   9   3  -5   -3.70    3.80
   9   3  -5    3.00    7.60
  -9  -3   5   -1.50    4.30
  -9  -3   5    3.20    5.40
  -9  -3   5    4.80    5.20
   8   3  -5   16.70    5.70
   8   3  -5   27.60   10.10
  -8  -3   5   13.60    5.60
  -8  -3   5   17.30    5.90
  -8  -3   5   15.30    5.50
   7   3  -5   72.19   13.60
   7   3  -5   72.29    8.80
  -7  -3   5   73.19    9.20
  -7  -3   5   76.89    9.20
  -7  -3   5   77.69    8.80
   6   3  -5   65.29   10.70
   6   3  -5   53.99    7.40
  -6  -3   5   55.29    7.60
  -6  -3   5   37.30    6.00
  -6  -3   5   62.39    8.70
  -6  -3   5   54.29   10.60
   5   3  -5    4.20    3.00
   5   3  -5    5.60    5.00
  -5  -3   5    2.60    2.60
  -5  -3   5   -1.20    2.90
  -5  -3   5    0.60    3.30
  -5  -3   5    5.80    4.90
   4   3  -5   53.99    8.10
   4   3  -5   53.29    5.60
  -4  -3   5   55.79    6.60
  -4  -3   5   63.79   10.00
  -4  -3   5   50.19    5.40
  -4  -3   5   49.80    6.30
   3   3  -5   71.59    5.60
   3   3  -5   82.49   10.10
  -3  -3   5   84.19    9.50
  -3  -3   5   87.49    7.70
  -3  -3   5   78.29    5.60
   2   3  -5  473.75   21.20
   2   3  -5  464.35   16.70
  -2  -3   5  464.35   16.40
  -2  -3   5  465.05   19.30
  -2  -3   5  508.55   22.00
   1   3  -5   -1.40    0.90
   1   3  -5   -1.70    2.60
  -1  -3   5   -3.00    2.80
  -1  -3   5   -0.80    2.10
   0   3  -5  266.37   13.70
   0  -3   5  288.67   12.00
   0  -3   5  274.27   14.20
  -1   3  -5  550.54   19.30
  -1   3  -5  572.14   19.80
   1  -3   5  558.84   23.10
   1  -3   5  553.64   19.90
  -2   3  -5   49.99    4.90
  -2   3  -5   61.09    3.90
   2  -3   5   53.09    3.90
  -3   3  -5    0.40    1.00
  -3   3  -5    0.20    2.30
   3  -3   5   -0.40    2.50
   3  -3   5   -2.90    4.70
  -4   3  -5  182.88   10.80
   4  -3   5  204.98   11.50
   4  -3   5  183.48   13.00
  -5   3  -5  222.98   13.30
   5  -3   5  246.18   14.00
   5  -3   5  222.58   14.90
  -6   3  -5  134.19   11.00
   6  -3   5  156.98   12.10
   6  -3   5  161.38   13.10
  -7   3  -5  342.27   19.30
   7  -3   5  340.57   20.00
   7  -3   5  362.96   20.10
  -8   3  -5   -3.60    3.70
   8  -3   5   -2.50    4.40
   8  -3   5    1.90    4.40
  -9   3  -5   16.30    6.40
   9  -3   5    0.00    4.70
   9  -3   5   20.30    6.60
  10   2  -5   12.00    9.80
  10   2  -5    2.50    4.90
 -10  -2   5    8.40    5.70
 -10  -2   5   -6.80    4.10
 -10  -2   5    5.80    5.90
   9   2  -5  159.88   20.90
   9   2  -5  153.28   13.60
  -9  -2   5  130.69   12.80
  -9  -2   5  148.49   13.20
  -9  -2   5  138.39   11.80
   8   2  -5  420.36   22.50
   8   2  -5  424.86   27.90
  -8  -2   5  407.16   21.90
  -8  -2   5  416.66   20.50
  -8  -2   5  444.26   22.40
   7   2  -5    1.60    4.30
   7   2  -5   -6.40    4.10
  -7  -2   5    2.20    3.90
  -7  -2   5    2.40    3.60
  -7  -2   5    5.80    4.30
   6   2  -5   22.70    7.60
   6   2  -5   19.40    5.10
  -6  -2   5   12.90    4.40
  -6  -2   5   15.30    4.40
  -6  -2   5    9.30    4.30
   5   2  -5  355.16   16.50
   5   2  -5  342.57   20.50
  -5  -2   5  338.87   17.00
  -5  -2   5  360.36   20.90
  -5  -2   5  314.87   15.70
  -5  -2   5  345.17   16.10
   4   2  -5  152.58   12.50
   4   2  -5  153.58    9.20
  -4  -2   5  159.18   12.60
  -4  -2   5  141.09    9.20
  -4  -2   5  141.59    9.90
  -4  -2   5  139.59    8.70
   3   2  -5    8.10    2.60
   3   2  -5   14.90    5.20
  -3  -2   5    9.60    2.90
  -3  -2   5    8.70    3.60
  -3  -2   5    8.90    4.50
  -3  -2   5    7.70    3.50
   2   2  -5  168.58   10.50
   2   2  -5  159.28    7.50
  -2  -2   5  151.28    7.30
  -2  -2   5  179.58   11.20
  -2  -2   5  154.98    9.20
   1   2  -5   87.79    6.30
   1   2  -5   88.99    4.50
  -1  -2   5   90.79    7.50
  -1  -2   5   85.29    6.10
   0   2  -5   45.50    5.10
   0   2  -5   43.70    4.20
   0  -2   5   36.30    4.80
   0  -2   5   42.20    4.40
  -1   2  -5  181.18    8.00
  -1   2  -5  186.08    8.20
   1  -2   5  188.58   10.40
   1  -2   5  179.48    8.70
  -2   2  -5  851.01   28.00
  -2   2  -5  782.92   26.30
   2  -2   5  776.42   26.10
  -3   2  -5   88.69    5.30
  -3   2  -5   84.09    6.70
   3  -2   5   85.39    6.90
   3  -2   5   89.39    9.30
  -4   2  -5  246.48    9.90
  -4   2  -5  240.78   12.70
   4  -2   5  238.68   14.20
   4  -2   5  248.68   13.20
  -5   2  -5  163.48    7.20
  -5   2  -5  142.19   10.30
   5  -2   5  163.88   12.30
   5  -2   5  172.18   11.30
  -6   2  -5   29.30    3.50
  -6   2  -5   24.00    5.80
   6  -2   5   32.30    7.30
   6  -2   5   38.20    7.10
  -7   2  -5  257.07   11.00
  -7   2  -5  285.77   16.80
  -7   2  -5  287.57   11.10
   7  -2   5  279.67   17.40
   7  -2   5  276.77   17.40
  -8   2  -5   -0.60    2.40
  -8   2  -5   -5.00    3.10
  -8   2  -5   -1.00    1.80
   8  -2   5    0.70    4.80
   8  -2   5    3.50    4.80
  -9   2  -5    8.50    2.80
  -9   2  -5    7.30    5.30
   9  -2   5    7.20    5.60
   9  -2   5    5.90    5.30
 -10   2  -5    3.30    4.80
  10  -2   5   -6.80    5.40
  10  -2   5   -7.20    5.10
  10   1  -5  127.39   19.30
  10   1  -5  140.89   14.50
 -10  -1   5  143.39   14.00
 -10  -1   5  131.59   13.40
 -10  -1   5  105.69   11.60
   9   1  -5   29.60    7.10
   9   1  -5   40.80   11.90
  -9  -1   5   35.10    7.20
  -9  -1   5   48.20    9.30
  -9  -1   5   31.50    7.70
   8   1  -5  167.88   13.80
   8   1  -5  190.18   18.20
  -8  -1   5  174.38   13.50
  -8  -1   5  161.78   11.50
  -8  -1   5  164.68   12.90
   7   1  -5   17.60    5.10
   7   1  -5   12.40    7.10
  -7  -1   5    9.50    4.80
  -7  -1   5   11.10    4.80
  -7  -1   5   19.60    5.00
   6   1  -5   -0.80    3.20
   6   1  -5   -1.90    5.00
  -6  -1   5   -1.50    3.00
  -6  -1   5    5.60    3.50
  -6  -1   5   -4.70    2.50
   5   1  -5  412.96   18.60
   5   1  -5  414.86   22.40
  -5  -1   5  358.06   16.70
  -5  -1   5  412.36   18.70
  -5  -1   5  411.06   18.30
   4   1  -5    9.30    4.90
   4   1  -5    7.80    3.40
  -4  -1   5    8.90    3.00
  -4  -1   5    6.70    3.50
  -4  -1   5    9.60    4.60
  -4  -1   5   13.30    3.60
   3   1  -5 1440.26   48.70
   3   1  -5 1517.85   52.49
  -3  -1   5 1487.75   52.39
  -3  -1   5 1443.46   49.60
  -3  -1   5 1482.65   48.30
  -3  -1   5 1436.26   48.50
   2   1  -5 2377.96   75.29
   2   1  -5 2403.16   76.69
   2   1  -5 2375.36   77.99
  -2  -1   5 2498.05   78.59
  -2  -1   5 2207.48   74.79
  -2  -1   5 2462.05   76.69
   1   1  -5  311.37   13.30
   1   1  -5  313.87   11.90
   1   1  -5  311.77   13.80
  -1  -1   5  353.16   13.60
  -1  -1   5  319.47   14.20
   0   1  -5    2.60    2.30
   0   1  -5    2.40    2.10
   0  -1   5    3.40    2.90
   0  -1   5   -1.80    2.90
  -1   1  -5 1044.10   34.30
   1  -1   5 1034.60   34.30
   1  -1   5 1050.19   35.50
  -2   1  -5  160.68    8.00
  -2   1  -5  144.99    7.80
   2  -1   5  140.19    9.70
   2  -1   5  143.79    6.70
  -3   1  -5  112.59    7.50
  -3   1  -5   99.59    5.80
   3  -1   5   98.79    9.00
  -4   1  -5    7.20    2.40
  -4   1  -5    8.20    3.20
   4  -1   5   11.40    3.70
   4  -1   5    7.00    4.30
  -5   1  -5   74.49    5.20
  -5   1  -5   79.59    7.60
   5  -1   5   82.89    9.00
   5  -1   5   64.09    7.50
  -6   1  -5   12.50    3.00
  -6   1  -5   22.70    5.20
   6  -1   5   16.30    5.20
   6  -1   5   17.50    5.00
  -7   1  -5  306.37   13.10
  -7   1  -5  293.37   17.40
   7  -1   5  315.97   18.30
   7  -1   5  287.37   17.90
  -8   1  -5   27.10    6.60
  -8   1  -5   31.30    4.60
  -8   1  -5   23.70    4.30
   8  -1   5   28.50    7.40
   8  -1   5   38.00    8.40
  -9   1  -5   11.50    3.30
  -9   1  -5   13.30    3.70
  -9   1  -5   17.00    6.20
   9  -1   5    1.70    5.50
   9  -1   5    3.10    5.10
 -10   1  -5   -0.20    3.00
 -10   1  -5    1.60    4.50
  10  -1   5    2.90    5.50
  10  -1   5    1.90    5.20
  10   0  -5   13.80    6.50
  10   0  -5   11.80    8.50
 -10   0   5    9.80    6.00
 -10   0   5   15.70    6.40
   9   0  -5    4.90    8.60
   9   0  -5    9.60    5.50
  -9   0   5   11.10    5.50
  -9   0   5    1.30    5.30
  -9   0   5   11.60    5.70
   8   0  -5   48.80    8.50
   8   0  -5   49.90   12.60
  -8   0   5   59.49    7.20
  -8   0   5   45.40    8.00
  -8   0   5   57.49    9.00
   7   0  -5    3.30    5.80
   7   0  -5    1.00    4.10
  -7   0   5   11.30    4.70
  -7   0   5   13.00    5.10
  -7   0   5   15.90    4.40
   6   0  -5   46.10    7.70
   6   0  -5   39.30    8.50
  -6   0   5   36.90    6.30
  -6   0   5   38.70    5.10
  -6   0   5   45.80    6.90
   5   0  -5    9.60    3.60
   5   0  -5   11.60    6.40
  -5   0   5    8.90    3.00
  -5   0   5    4.10    3.60
  -5   0   5    9.50    3.50
   4   0  -5   93.19    7.60
   4   0  -5   86.19    9.80
  -4   0   5   82.59    6.00
  -4   0   5   81.59    7.20
  -4   0   5   80.29    7.50
   3   0  -5  136.79   10.60
   3   0  -5  127.69    8.30
   3   0  -5  128.79    8.60
  -3   0   5  137.09    8.30
  -3   0   5  131.09    6.90
  -3   0   5  134.09    8.80
   2   0  -5   58.49    4.80
   2   0  -5   55.59    6.30
   2   0  -5   36.60    4.40
  -2   0   5   62.79    4.80
  -2   0   5   60.49    5.70
  -2   0   5   59.49    6.50
   1   0  -5  122.99    6.20
   1   0  -5  126.69    7.30
   1   0  -5  128.19    7.30
  -1   0   5  126.99    8.10
  -1   0   5  122.09    7.50
   0   0  -5  420.16   15.80
   0   0  -5  385.56   14.60
   0   0   5  385.56   15.90
   0   0   5  393.36   14.90
  -1   0  -5 1224.08   39.50
   1   0   5 1199.08   38.80
   1   0   5 1199.58   40.20
   1   0   5 1176.38   39.00
  -2   0  -5 2205.38   80.09
  -2   0  -5 2669.73   78.19
   2   0   5 2506.85   80.19
   2   0   5 2607.34   78.19
  -3   0  -5  244.78   11.80
  -3   0  -5  234.48   10.10
  -3   0  -5  216.48   12.90
   3   0   5  261.77   13.10
  -4   0  -5   11.90    3.80
  -4   0  -5   11.50    5.50
  -4   0  -5    9.80    2.90
   4   0   5   18.20    5.10
  -5   0  -5    4.80    2.50
  -5   0  -5   14.90    6.40
  -5   0  -5    7.10    3.60
   5   0   5    5.00    3.60
   5   0   5   13.50    4.30
  -6   0  -5   32.60    5.80
  -6   0  -5   30.60    4.40
  -6   0  -5   22.90    7.70
   6   0   5   36.70    6.40
   6   0   5   16.60    5.40
  -7   0  -5    5.40    7.30
  -7   0  -5    3.80    3.90
  -7   0  -5    0.20    2.70
   7   0   5    5.10    4.60
   7   0   5    2.80    3.90
  -8   0  -5   70.09    9.80
  -8   0  -5   56.99   11.70
  -8   0  -5   63.19    6.80
   8   0   5   67.69   10.00
   8   0   5   51.19    9.00
  -9   0  -5   -1.10    3.10
  -9   0  -5    4.60    3.20
  -9   0  -5    5.30    4.30
   9   0   5    1.10    5.00
   9   0   5    7.30    5.60
 -10   0  -5    9.20    3.70
 -10   0  -5    8.80    5.60
 -10   0  -5   -0.40    3.40
  10   0   5   -4.70    5.10
  10   0   5    5.80    5.30
  10   0   5   14.10    9.70
  10  -1  -5   50.69   12.50
  10  -1  -5   51.39   10.30
 -10   1   5   47.10   10.10
 -10   1   5   37.20    8.40
   9  -1  -5    2.20    4.60
   9  -1  -5   10.80    8.10
  -9   1   5    0.70    5.90
  -9   1   5    5.60    5.00
   8  -1  -5   30.50    7.00
   8  -1  -5   30.90   10.20
  -8   1   5   18.10    6.70
  -8   1   5   36.10    7.50
   7  -1  -5   56.29    8.80
   7  -1  -5   44.50   10.30
  -7   1   5   59.79    6.50
  -7   1   5   54.09    8.20
  -7   1   5   38.80    7.00
   6  -1  -5   62.19   10.30
   6  -1  -5   81.49    9.50
  -6   1   5   74.09    6.60
  -6   1   5   78.09    8.40
  -6   1   5   83.39    9.40
   5  -1  -5    3.10    4.90
   5  -1  -5   -0.80    2.80
  -5   1   5    5.70    3.30
  -5   1   5    9.10    2.60
  -5   1   5    5.70    3.60
   4  -1  -5  323.97   18.60
   4  -1  -5  317.67   15.20
   4  -1  -5  346.17   16.10
  -4   1   5  333.37   15.70
  -4   1   5  341.17   15.50
   3  -1  -5  609.24   23.30
   3  -1  -5  604.64   25.60
   3  -1  -5  617.94   23.00
  -3   1   5  588.74   22.90
  -3   1   5  574.44   22.90
   2  -1  -5   36.20    4.20
   2  -1  -5   40.50    4.90
   2  -1  -5   34.40    5.70
  -2   1   5   31.50    3.90
  -2   1   5   34.40    5.10
   1  -1  -5  932.11   31.50
   1  -1  -5  911.81   32.10
   1  -1  -5  956.00   32.00
  -1   1   5  926.21   31.90
  -1   1   5  944.31   30.40
  -1   1   5  997.00   32.60
   0  -1  -5  899.71   29.60
   0  -1  -5  857.71   28.70
   0  -1  -5  855.71   27.40
   0   1   5  786.82   28.80
   0   1   5  851.71   27.60
   0   1   5  867.71   28.50
  -1  -1  -5   49.40    5.10
  -1  -1  -5   44.70    4.70
   1   1   5   45.10    4.30
   1   1   5   46.30    4.90
  -2  -1  -5  409.86   15.00
  -2  -1  -5  395.46   16.40
   2   1   5  381.16   14.90
  -3  -1  -5  126.99    7.20
  -3  -1  -5  120.79    7.80
  -3  -1  -5  128.29    9.10
   3   1   5  125.49    9.00
  -4  -1  -5  205.28   11.50
  -4  -1  -5  204.18   12.70
   4   1   5  205.88   12.30
  -5  -1  -5   57.39    8.00
  -5  -1  -5   67.89    7.20
   5   1   5   74.89    9.00
  -6  -1  -5   36.40    6.10
  -6  -1  -5   39.90    7.30
   6   1   5   53.39    7.20
   6   1   5   39.60    7.30
  -7  -1  -5  188.58   15.50
  -7  -1  -5  168.58   12.90
   7   1   5  198.88   14.50
   7   1   5  217.68   14.50
  -8  -1  -5  197.48   14.40
  -8  -1  -5  211.38   17.20
   8   1   5  201.28   15.40
   8   1   5  210.98   15.80
  -9  -1  -5   81.29   11.10
  -9  -1  -5   63.99   12.00
   9   1   5   40.20    9.80
   9   1   5   65.59   10.50
   9   1   5   55.49    9.30
 -10  -1  -5  210.38   13.00
 -10  -1  -5  181.78   19.80
 -10  -1  -5  200.78   16.10
 -10  -1  -5  181.78   12.40
  10   1   5  194.08   21.10
  10   1   5  192.78   16.30
   9  -2  -5   58.59   13.80
   9  -2  -5   51.09    9.90
  -9   2   5   44.80    9.00
  -9   2   5   59.59    9.70
   8  -2  -5    4.40    5.00
   8  -2  -5   -3.70    6.20
  -8   2   5    4.90    6.50
  -8   2   5    3.20    5.00
   7  -2  -5    9.70    7.50
   7  -2  -5   11.20    5.20
  -7   2   5    8.00    4.80
  -7   2   5   17.30    6.40
   6  -2  -5  261.17   19.50
   6  -2  -5  270.67   16.30
  -6   2   5  250.27   15.50
  -6   2   5  263.37   15.10
   5  -2  -5  266.77   15.30
   5  -2  -5  291.57   18.80
  -5   2   5  296.97   15.00
  -5   2   5  280.47   15.30
   4  -2  -5  715.83   27.60
   4  -2  -5  667.53   25.80
   4  -2  -5  717.83   30.70
  -4   2   5  682.83   26.90
  -4   2   5  654.83   26.40
   3  -2  -5  968.60   33.90
   3  -2  -5  982.40   34.90
   3  -2  -5  992.90   37.40
  -3   2   5  961.70   34.30
  -3   2   5  947.01   34.40
   2  -2  -5  280.77   12.50
   2  -2  -5  285.57   12.40
   2  -2  -5  245.58   13.40
  -2   2   5  272.97   12.30
  -2   2   5  274.07   13.20
   1  -2  -5  754.92   27.40
   1  -2  -5  855.71   27.20
   1  -2  -5  786.32   27.10
   1  -2  -5  786.12   25.10
  -1   2   5  718.93   24.90
   0  -2  -5  495.45   17.20
   0  -2  -5  472.35   18.20
   0   2   5  482.35   17.20
   0   2   5  484.85   17.90
  -1  -2  -5  154.58    8.30
  -1  -2  -5  165.18    8.30
   1   2   5  152.18    7.90
   1   2   5  163.88    8.30
  -2  -2  -5  164.28    8.30
  -2  -2  -5  164.88    9.30
   2   2   5  161.08    9.20
  -3  -2  -5 1754.02   60.39
  -3  -2  -5 1917.11   62.49
   3   2   5 1962.70   62.69
  -4  -2  -5    1.30    2.70
  -4  -2  -5   -0.30    3.80
   4   2   5   -1.90    3.20
  -5  -2  -5   16.70    4.30
  -5  -2  -5   15.10    4.90
   5   2   5   16.20    4.40
  -6  -2  -5   38.80    6.60
  -6  -2  -5   32.00    6.20
   6   2   5   45.20    7.90
  -7  -2  -5  187.78   13.30
  -7  -2  -5  214.68   15.30
   7   2   5  198.58   16.90
   7   2   5  191.48   14.40
  -8  -2  -5  148.99   12.40
  -8  -2  -5  123.09   14.00
   8   2   5  146.89   15.80
   8   2   5  131.09   13.10
  -9  -2  -5  451.95   24.30
  -9  -2  -5  474.05   26.20
   9   2   5  420.36   24.50
   9   2   5  457.45   29.50
 -10  -2  -5   40.30   10.80
 -10  -2  -5   55.09   10.00
  10   2   5   49.30   12.20
  10   2   5   45.00    9.90
 -11  -2  -5   -0.70    3.80
 -11  -2  -5    5.90    9.80
 -11  -2  -5    9.30    5.90
  11   2   5   10.00    6.60
  11   2   5   19.80   11.20
   9  -3  -5    4.30    8.60
   9  -3  -5   27.70    7.50
  -9   3   5   48.90    9.80
  -9   3   5   37.70    8.70
   8  -3  -5   34.30   11.20
   8  -3  -5   36.30    7.50
  -8   3   5   35.80    7.60
  -8   3   5   34.00    8.00
   7  -3  -5   39.70    9.20
   7  -3  -5   36.80    7.50
  -7   3   5   48.20    8.10
  -7   3   5   54.49    8.70
   6  -3  -5    2.60    3.90
   6  -3  -5    0.10    5.40
  -6   3   5   -2.60    3.40
  -6   3   5   -0.60    5.10
   5  -3  -5    6.80    3.80
  -5   3   5    9.20    5.10
  -5   3   5   13.90    4.30
   4  -3  -5   57.39    7.00
   4  -3  -5   57.89    5.80
  -4   3   5   59.69    7.20
  -4   3   5   53.19    7.10
   3  -3  -5  307.17   13.60
   3  -3  -5  312.17   14.90
  -3   3   5  304.97   14.50
  -3   3   5  310.87   14.70
   2  -3  -5  108.29    7.70
   2  -3  -5  117.19    8.00
  -2   3   5  109.19    7.70
  -2   3   5  108.69    7.60
   1  -3  -5  324.47   11.10
   1  -3  -5  312.07   13.10
   1  -3  -5  303.57   14.00
  -1   3   5  301.77   11.10
  -1   3   5  298.67   13.00
   0  -3  -5  504.95   17.90
   0  -3  -5  479.25   18.50
   0   3   5  500.85   18.00
   0   3   5  505.85   18.60
  -1  -3  -5  587.54   21.30
  -1  -3  -5  592.54   21.60
   1   3   5  591.14   21.70
   1   3   5  566.44   21.30
  -2  -3  -5 1371.66   49.10
  -2  -3  -5 1575.04   48.70
   2   3   5 1467.35   47.30
   2   3   5 1466.85   49.50
  -3  -3  -5  236.78   11.90
  -3  -3  -5  267.77   13.50
   3   3   5  255.17   12.70
  -4  -3  -5  888.01   33.50
  -4  -3  -5  962.10   35.20
   4   3   5  946.81   35.30
   4   3   5  918.31   35.20
  -5  -3  -5   74.19    8.40
  -5  -3  -5   85.19    7.80
   5   3   5   85.09    8.70
   5   3   5   86.69    9.40
  -6  -3  -5    3.50    3.40
  -6  -3  -5    2.30    4.40
   6   3   5    6.60    5.70
   6   3   5    5.90    4.60
  -7  -3  -5    6.30    4.00
  -7  -3  -5   -1.50    4.50
   7   3   5    2.20    5.40
   7   3   5   -1.30    4.50
  -8  -3  -5  228.28   15.80
  -8  -3  -5  222.18   16.80
   8   3   5  265.77   17.50
   8   3   5  255.47   20.20
  -9  -3  -5  218.38   15.70
  -9  -3  -5  199.78   17.00
   9   3   5  187.38   19.30
   9   3   5  202.68   16.60
 -10  -3  -5   50.19    9.00
 -10  -3  -5   34.90   10.50
  10   3   5   40.30    8.80
  10   3   5   65.39   14.20
 -11  -3  -5   30.50   10.90
 -11  -3  -5    3.70    5.20
  11   3   5    7.50    6.30
  11   3   5    5.90    9.30
   9  -4  -5   53.79   10.90
   9  -4  -5   36.20   11.70
  -9   4   5   57.39    9.50
   8  -4  -5   96.29   12.20
   8  -4  -5  102.09   15.00
  -8   4   5  102.29   10.70
  -8   4   5   81.09   10.80
   7  -4  -5   12.20    5.50
  -7   4   5   36.00    7.50
  -7   4   5   28.50    6.70
   6  -4  -5  393.76   20.60
  -6   4   5  339.27   19.10
  -6   4   5  349.87   17.30
   5  -4  -5  152.38   11.50
  -5   4   5  127.79   10.60
  -5   4   5  130.59   10.10
   4  -4  -5   74.99    6.40
   4  -4  -5   73.49    7.90
  -4   4   5   77.79    7.50
  -4   4   5   83.19    7.90
   3  -4  -5  213.68   10.70
   3  -4  -5  209.68   12.00
  -3   4   5  205.48   11.60
  -3   4   5  218.48   10.90
   2  -4  -5  158.88    9.40
   2  -4  -5  162.38    9.80
  -2   4   5  145.59    9.10
  -2   4   5  142.69    8.50
   1  -4  -5    1.50    2.10
   1  -4  -5    5.90    3.70
   1  -4  -5   -1.90    2.00
  -1   4   5    2.70    2.60
   0  -4  -5  209.78    8.60
   0  -4  -5  179.88    9.90
   0  -4  -5  211.38    9.70
   0  -4  -5  206.88    9.70
   0   4   5  203.08   10.00
   0   4   5  206.58    9.70
  -1  -4  -5   56.99    5.80
  -1  -4  -5   66.89    6.10
  -1  -4  -5   64.39    4.30
   1   4   5   77.19    6.40
  -2  -4  -5    3.10    3.40
  -2  -4  -5    1.30    2.30
  -2  -4  -5    3.10    2.60
   2   4   5    4.10    2.20
   2   4   5   -0.90    2.50
  -3  -4  -5   31.90    5.20
   3   4   5   42.00    5.50
   3   4   5   34.90    5.70
  -4  -4  -5  168.28   11.70
  -4  -4  -5  168.58   10.30
   4   4   5  168.38   11.10
   4   4   5  159.48   11.50
  -5  -4  -5    4.50    3.10
  -5  -4  -5    1.60    3.90
   5   4   5   -2.90    3.10
   5   4   5    4.10    4.60
  -6  -4  -5   90.19    9.90
  -6  -4  -5   78.59    8.50
   6   4   5  101.69   10.20
   6   4   5  113.39   11.40
  -7  -4  -5    5.70    5.40
  -7  -4  -5   -2.90    3.20
   7   4   5   -4.70    3.30
   7   4   5    2.20    4.90
  -8  -4  -5   19.50    6.10
  -8  -4  -5   17.10    7.30
   8   4   5   11.90    6.50
   8   4   5    4.80    5.30
  -9  -4  -5    5.40    5.00
  -9  -4  -5   10.50    7.20
   9   4   5   18.30    7.20
   9   4   5    9.20    5.60
 -10  -4  -5   48.10    8.80
 -10  -4  -5   39.80   11.00
  10   4   5   54.79   13.40
  10   4   5   27.40    8.70
 -11  -4  -5    2.00    5.10
 -11  -4  -5    3.10    7.70
  11   4   5   28.90    8.40
  11   4   5    7.80    9.20
   8  -5  -5  171.88   15.50
   8  -5  -5  173.48   22.50
  -8   5   5  159.78   14.40
   7  -5  -5  102.29   12.00
  -7   5   5  111.99   11.50
  -7   5   5   98.89    8.70
   6  -5  -5    8.10    4.60
  -6   5   5    4.60    4.30
  -6   5   5   13.50    4.40
   5  -5  -5  112.89   10.50
  -5   5   5  115.09    8.50
  -5   5   5  126.89   10.70
   4  -5  -5   29.40    4.40
   4  -5  -5   39.60    6.90
  -4   5   5   38.40    6.10
  -4   5   5   27.20    4.60
   3  -5  -5   41.80    5.10
   3  -5  -5   43.40    6.50
  -3   5   5   38.00    4.80
  -3   5   5   35.00    5.50
   2  -5  -5 1807.92   59.69
   2  -5  -5 1769.12   58.39
   2  -5  -5 1779.12   56.39
  -2   5   5 1767.42   58.99
  -2   5   5 1767.62   57.89
   1  -5  -5  281.27   12.00
   1  -5  -5  274.77   12.90
   1  -5  -5  286.67   13.30
  -1   5   5  273.67   12.50
   0  -5  -5   22.30    4.10
   0  -5  -5   25.10    3.90
   0  -5  -5   24.60    4.40
   0  -5  -5   24.40    3.90
  -1  -5  -5    8.70    3.20
  -1  -5  -5    4.70    3.50
  -1  -5  -5    7.00    2.90
   1   5   5    5.70    3.20
  -2  -5  -5   -1.10    2.60
  -2  -5  -5   -0.20    3.30
  -2  -5  -5    0.40    2.80
   2   5   5    2.00    2.40
   2   5   5    2.00    3.40
  -3  -5  -5  159.58   11.40
  -3  -5  -5  165.98   10.30
   3   5   5  177.28   10.00
   3   5   5  176.88   11.80
  -4  -5  -5    3.10    3.80
  -4  -5  -5    0.00    2.60
  -4  -5  -5    3.30    3.90
   4   5   5   -1.00    3.40
   4   5   5   -0.70    3.20
  -5  -5  -5    9.00    3.90
  -5  -5  -5    6.90    4.50
   5   5   5   15.90    5.80
   5   5   5    7.40    4.40
  -6  -5  -5   55.19    7.70
  -6  -5  -5   52.09    8.20
   6   5   5   47.00    8.30
   6   5   5   44.60    8.80
  -7  -5  -5    6.70    4.10
  -7  -5  -5   15.00    5.50
   7   5   5   13.80    6.30
   7   5   5   13.40    6.10
  -8  -5  -5   63.39   10.10
  -8  -5  -5   99.99   11.50
   8   5   5   57.69   11.90
   8   5   5   60.49   10.30
  -9  -5  -5    3.90    6.40
  -9  -5  -5    9.90    5.60
   9   5   5   15.10    6.60
   9   5   5   14.80    7.80
 -10  -5  -5   27.30    7.30
 -10  -5  -5   24.90    9.20
  10   5   5   21.10    8.40
  10   5   5   30.60   10.60
 -11  -5  -5   27.40    8.00
 -11  -5  -5   11.30    7.50
  11   5   5    2.10    8.70
  11   5   5    9.90    6.60
   8  -6  -5   22.50    6.80
  -8   6   5   14.20    5.90
   7  -6  -5  126.49   13.00
  -7   6   5  131.09    8.10
  -7   6   5  125.69   12.40
   6  -6  -5  122.09   12.10
  -6   6   5  127.49    8.20
  -6   6   5  121.79   11.60
   5  -6  -5   72.89    9.20
  -5   6   5  105.29    9.80
  -5   6   5   87.99    7.00
   4  -6  -5   69.39    8.70
   4  -6  -5   68.19    6.10
  -4   6   5   64.89    7.80
  -4   6   5   64.09    6.20
   3  -6  -5   29.90    3.80
   3  -6  -5   27.30    5.20
   3  -6  -5   37.20    5.10
  -3   6   5   33.50    4.60
  -3   6   5   29.90    5.30
   2  -6  -5    8.70    4.30
   2  -6  -5    4.80    3.00
   2  -6  -5   11.20    2.90
  -2   6   5    7.00    3.10
  -2   6   5    3.10    2.40
   1  -6  -5 1044.50   37.00
   1  -6  -5 1109.29   37.00
   1  -6  -5 1055.69   37.50
   0  -6  -5  363.26   16.00
   0  -6  -5  365.36   15.50
   0  -6  -5  380.66   16.30
   0  -6  -5  367.06   15.70
  -1  -6  -5  252.37   12.40
  -1  -6  -5  236.08   12.70
  -1  -6  -5  244.28   11.60
   1   6   5  209.08   12.10
  -2  -6  -5  461.25   19.50
  -2  -6  -5  462.75   18.80
  -2  -6  -5  459.65   20.40
   2   6   5  445.56   20.30
   2   6   5  459.35   18.10
  -3  -6  -5   44.90    6.40
  -3  -6  -5   45.60    7.00
   3   6   5   40.50    6.10
   3   6   5   48.80    6.10
  -4  -6  -5  118.39    9.80
  -4  -6  -5  108.19   10.10
   4   6   5  100.69    8.90
   4   6   5  108.29   10.20
  -5  -6  -5  573.54   26.60
  -5  -6  -5  554.44   26.30
  -5  -6  -5  578.84   23.90
   5   6   5  593.54   26.10
   5   6   5  578.34   26.70
  -6  -6  -5   34.60    6.80
  -6  -6  -5   55.49    7.70
   6   6   5   58.19    9.30
   6   6   5   35.90    7.00
  -7  -6  -5   14.20    5.10
  -7  -6  -5   27.00    7.60
   7   6   5   17.40    6.60
   7   6   5   28.50    7.60
  -8  -6  -5  620.44   29.10
  -8  -6  -5  669.83   31.90
   8   6   5  640.34   31.70
   8   6   5  637.74   33.50
  -9  -6  -5   97.29   13.30
  -9  -6  -5  111.49   11.70
   9   6   5  100.39   13.50
   9   6   5  113.39   15.00
 -10  -6  -5    1.10    6.30
 -10  -6  -5   -1.90    4.30
  10   6   5    5.80    7.90
  10   6   5    1.70    5.70
 -11  -6  -5   22.70    9.00
 -11  -6  -5   48.50    9.60
  11   6   5   23.30   11.80
  11   6   5   22.50    8.40
   7  -7  -5    8.90    5.20
  -7   7   5   -2.40    4.60
   6  -7  -5    0.80    4.60
  -6   7   5    3.50    4.60
   5  -7  -5   31.30    6.80
  -5   7   5   50.79    7.90
   4  -7  -5   -2.20    2.20
   4  -7  -5    2.10    3.80
  -4   7   5   -1.80    3.20
   3  -7  -5   27.90    5.70
   3  -7  -5   35.40    5.20
   3  -7  -5   40.10    4.90
  -3   7   5   26.30    5.30
   2  -7  -5    3.70    4.60
   2  -7  -5    9.40    3.70
   2  -7  -5    3.30    2.90
   1  -7  -5  508.25   20.70
   1  -7  -5  463.95   21.40
   1  -7  -5  545.75   21.20
   1  -7  -5  510.35   20.40
   0  -7  -5    9.30    3.50
   0  -7  -5    9.10    4.00
   0  -7  -5   10.70    4.10
   0  -7  -5    7.90    2.90
  -1  -7  -5   19.30    4.50
  -1  -7  -5   22.30    5.10
  -1  -7  -5   14.00    4.00
  -2  -7  -5   53.99    6.80
  -2  -7  -5   65.29    8.50
  -2  -7  -5   48.80    6.50
   2   7   5   61.09    8.40
   2   7   5   53.59    5.80
  -3  -7  -5  463.55   21.60
  -3  -7  -5  432.36   19.90
   3   7   5  433.76   19.20
  -4  -7  -5  114.29   10.00
  -4  -7  -5  116.69   11.10
   4   7   5  115.99    9.60
   4   7   5  121.99   11.00
  -5  -7  -5  945.31   39.20
  -5  -7  -5  999.60   39.00
  -5  -7  -5  969.40   35.90
   5   7   5  937.61   39.20
   5   7   5  947.11   37.90
  -6  -7  -5   28.80    7.30
  -6  -7  -5   40.00    6.30
   6   7   5   23.20    6.60
   6   7   5   34.50    7.40
  -7  -7  -5   26.90    7.90
  -7  -7  -5   14.90    5.10
   7   7   5   13.90    5.90
   7   7   5   10.80    6.20
  -8  -7  -5  464.45   26.20
  -8  -7  -5  475.65   23.60
   8   7   5  473.15   26.40
   8   7   5  435.96   26.60
  -9  -7  -5  100.19   14.00
  -9  -7  -5   62.79    9.20
   9   7   5   87.69   13.90
   9   7   5   78.29   13.90
 -10  -7  -5   11.30    7.40
 -10  -7  -5   37.60    8.00
  10   7   5   24.70    8.80
  10   7   5   46.30   12.20
 -11  -7  -5   64.89   12.80
 -11  -7  -5   44.20    9.10
  11   7   5   33.60    9.60
  11   7   5   34.70   11.30
   7  -8  -5  127.69   13.80
  -7   8   5  130.69   13.30
   6  -8  -5   -0.60    4.00
  -6   8   5   -0.40    4.30
   5  -8  -5    3.70    4.70
  -5   8   5    2.10    3.90
   4  -8  -5    0.00    4.20
   4  -8  -5    1.00    2.60
   4  -8  -5    0.10    3.40
   4  -8  -5    2.70    2.40
  -4   8   5   -5.60    2.90
   3  -8  -5  587.24   23.00
   3  -8  -5  602.04   23.00
   3  -8  -5  568.64   25.50
   2  -8  -5    2.30    5.00
   2  -8  -5    7.90    3.60
   2  -8  -5   -1.70    3.00
   1  -8  -5  417.56   18.70
   1  -8  -5  414.26   20.20
   1  -8  -5  425.46   19.20
   1  -8  -5  456.15   18.80
   0  -8  -5   97.79    8.80
   0  -8  -5   89.99    8.50
   0  -8  -5   99.29    7.30
   0  -8  -5   94.09    8.30
  -1  -8  -5  421.36   20.80
  -1  -8  -5  463.15   19.90
  -1  -8  -5  473.85   18.60
  -1  -8  -5  468.85   20.70
  -2  -8  -5    6.20    4.50
  -2  -8  -5    2.60    3.60
  -2  -8  -5    4.80    3.50
   2   8   5    1.60    2.90
  -3  -8  -5  717.63   31.00
  -3  -8  -5  701.83   29.50
   3   8   5  758.02   31.40
   3   8   5  734.63   28.70
  -4  -8  -5   89.69    9.50
  -4  -8  -5   84.09   10.70
   4   8   5   93.19   10.20
   4   8   5   81.79    8.70
  -5  -8  -5   80.99    8.10
  -5  -8  -5   84.59   10.00
  -5  -8  -5   91.99   12.00
   5   8   5   88.79   12.40
   5   8   5   90.59   10.00
  -6  -8  -5   15.20    6.70
  -6  -8  -5   13.50    4.60
  -6  -8  -5    8.50    5.80
   6   8   5   22.50    6.60
   6   8   5   14.20    5.30
  -7  -8  -5   77.29    9.10
  -7  -8  -5   54.89    9.90
   7   8   5   93.69   13.70
   7   8   5   88.99   13.60
  -8  -8  -5   43.70    9.40
  -8  -8  -5   32.40    7.40
   8   8   5   39.60    9.90
   8   8   5   33.40    8.60
  -9  -8  -5   -2.90    5.20
  -9  -8  -5   -4.80    3.70
   9   8   5   -4.00    5.10
   9   8   5    1.90    5.20
 -10  -8  -5   10.80    7.00
 -10  -8  -5    3.40    4.60
  10   8   5    3.50    5.10
  10   8   5   -1.60    6.90
 -11  -8  -5   -1.40    6.30
 -11  -8  -5    2.90    4.50
  11   8   5   12.40    5.80
  11   8   5   30.10   11.40
   6  -9  -5    6.50    5.00
  -6   9   5   11.70    5.20
   5  -9  -5   13.90    5.30
  -5   9   5   20.60    6.00
   4  -9  -5    6.20    3.20
   4  -9  -5    5.70    5.20
   4  -9  -5    4.30    2.60
   4  -9  -5    2.20    3.60
   3  -9  -5  177.58   12.70
   3  -9  -5  193.88   11.50
   3  -9  -5  187.38   11.00
   2  -9  -5  151.08   10.80
   2  -9  -5  166.88   12.40
   2  -9  -5  131.39   12.20
   2  -9  -5  152.98   10.70
   1  -9  -5  458.35   23.00
   1  -9  -5  509.75   21.40
   1  -9  -5  484.95   20.80
   1  -9  -5  487.95   21.90
   0  -9  -5  182.68   12.90
   0  -9  -5  186.78   12.80
   0  -9  -5  193.98   12.00
   0  -9  -5  184.98   10.70
  -1  -9  -5   60.29    7.50
  -1  -9  -5   56.39    7.90
  -1  -9  -5   45.10    5.50
  -1  -9  -5   41.90    6.80
  -2  -9  -5    0.40    3.50
  -2  -9  -5   -3.80    3.30
  -2  -9  -5    1.60    3.60
  -3  -9  -5   41.60    7.30
  -3  -9  -5   55.89    9.50
   3   9   5   43.60    7.30
  -4  -9  -5   -0.10    4.00
  -4  -9  -5    2.50    4.40
   4   9   5    3.60    4.90
   4   9   5   -3.50    3.10
  -5  -9  -5  259.47   14.60
  -5  -9  -5  259.07   17.30
  -5  -9  -5  292.27   19.00
   5   9   5  261.07   16.40
   5   9   5  284.07   18.50
  -6  -9  -5   27.30    7.40
  -6  -9  -5   13.30    7.10
  -6  -9  -5   13.80    4.60
   6   9   5    2.50    4.80
   6   9   5    6.80    5.30
  -7  -9  -5   40.50    9.80
  -7  -9  -5   41.40    7.00
  -7  -9  -5   41.30    9.40
   7   9   5   52.19   10.00
   7   9   5   42.70    8.70
  -8  -9  -5    2.20    5.50
  -8  -9  -5   -3.60    3.70
   8   9   5    4.80    6.30
   8   9   5    3.40    5.20
  -9  -9  -5  155.48   13.40
  -9  -9  -5  107.29   14.70
   9   9   5  141.59   15.50
   9   9   5  147.49   16.60
 -10  -9  -5  141.29   13.60
 -10  -9  -5  181.28   17.80
  10   9   5  185.18   19.90
  10   9   5  132.89   16.40
   5 -10  -5    0.30    4.40
   4 -10  -5   19.80    7.70
   4 -10  -5   14.60    3.10
   4 -10  -5    5.30    4.70
   4 -10  -5   21.00    4.90
   4 -10  -5   25.90    7.10
   3 -10  -5   -4.10    3.60
   3 -10  -5    3.60    3.70
   3 -10  -5    8.10    4.10
   3 -10  -5    5.80    4.00
   2 -10  -5    9.90    5.20
   2 -10  -5    1.00    3.10
   2 -10  -5    3.50    3.90
   2 -10  -5   -4.00    5.10
   1 -10  -5   27.10    6.20
   1 -10  -5   30.60    6.30
   1 -10  -5   35.40    7.40
   1 -10  -5   30.20    5.30
   0 -10  -5   24.40    5.80
   0 -10  -5   31.00    5.20
   0 -10  -5   33.00    7.00
   0 -10  -5   24.70    6.10
  -1 -10  -5   46.70    7.70
  -1 -10  -5   50.69    5.90
  -1 -10  -5   45.60    6.80
  -1 -10  -5   60.79    8.70
  -2 -10  -5   98.09    7.60
  -2 -10  -5  117.69   10.50
  -2 -10  -5   96.89   10.30
  -2 -10  -5  104.89   10.90
  -3 -10  -5  218.38   15.00
  -3 -10  -5  202.28   13.80
  -3 -10  -5  191.58   15.10
   3  10   5  194.18   13.10
  -4 -10  -5  237.78   17.40
  -4 -10  -5  256.87   17.00
   4  10   5  246.48   15.40
  -5 -10  -5  116.19   13.90
  -5 -10  -5   89.49   12.10
  -5 -10  -5   88.19    8.60
   5  10   5   93.99   10.60
  -6 -10  -5   11.40    4.80
  -6 -10  -5   11.00    6.20
  -6 -10  -5   12.80    7.00
   6  10   5   13.00    6.10
   6  10   5    2.30    5.40
  -7 -10  -5    8.60    5.90
  -7 -10  -5    7.90    4.40
  -7 -10  -5   -4.80    4.60
   7  10   5   -1.30    5.20
   7  10   5    6.00    5.20
  -8 -10  -5   20.70    8.00
  -8 -10  -5   19.10    5.90
   8  10   5   28.90    9.50
   8  10   5   29.00    8.70
  -9 -10  -5   50.89   10.50
  -9 -10  -5   22.40    6.60
   9  10   5   41.70    9.80
   9  10   5   33.20    9.20
 -10 -10  -5  181.28   14.80
 -10 -10  -5  171.58   18.30
  10  10   5  210.58   20.30
  10  10   5  158.98   17.60
   4 -11  -5    7.50    4.60
   4 -11  -5    7.80    6.80
   4 -11  -5   12.70    6.10
   4 -11  -5    1.60    3.70
   3 -11  -5   21.40    5.40
   3 -11  -5   20.60    7.00
   3 -11  -5   24.30    5.80
   3 -11  -5   29.50    5.00
   2 -11  -5   84.19   12.10
   2 -11  -5   65.29    8.40
   2 -11  -5   80.49    9.40
   2 -11  -5   72.69    9.20
   1 -11  -5  130.99   11.40
   1 -11  -5  136.19   13.10
   1 -11  -5   98.29   10.70
   1 -11  -5  110.39    9.30
   0 -11  -5  112.99   10.50
   0 -11  -5  109.29   11.80
   0 -11  -5  103.89    8.70
   0 -11  -5  113.59   11.30
  -1 -11  -5   21.90    4.40
  -1 -11  -5   23.00    5.80
  -1 -11  -5   21.60    6.70
  -1 -11  -5   19.30    6.40
  -2 -11  -5   87.19   11.60
  -2 -11  -5   96.29    7.60
  -2 -11  -5  101.89   11.20
  -2 -11  -5   94.49   10.40
  -3 -11  -5  188.88   15.60
  -3 -11  -5  219.98   14.70
  -3 -11  -5  200.18   15.60
   3  11   5  189.68   13.60
  -4 -11  -5  497.65   27.20
  -4 -11  -5  488.55   26.10
   4  11   5  534.95   24.90
  -5 -11  -5    5.20    3.60
  -5 -11  -5    1.90    5.60
  -5 -11  -5    3.50    5.10
   5  11   5   10.90    5.00
  -6 -11  -5   54.79   11.20
  -6 -11  -5   59.59    7.70
  -6 -11  -5   40.70    9.50
   6  11   5   50.39    9.90
  -7 -11  -5   13.00    7.50
  -7 -11  -5   17.60    5.10
  -7 -11  -5   12.50    7.20
   7  11   5   24.70    8.10
  -8 -11  -5   22.20    8.40
  -8 -11  -5   40.70    7.50
  -8 -11  -5   42.70   10.40
   8  11   5   43.30   10.90
  -9 -11  -5    1.30    4.20
  -9 -11  -5   -1.10    5.50
   9  11   5   -2.50    5.60
   9  11   5    3.60    6.10
 -10 -11  -5   71.49   10.10
 -10 -11  -5   61.79   12.50
  10  11   5   80.59   14.60
  10  11   5   81.29   15.50
   3 -12  -5  111.59   15.30
   3 -12  -5  112.19   11.00
   3 -12  -5  117.59    8.10
   3 -12  -5  114.19   10.70
   2 -12  -5  338.27   22.20
   2 -12  -5  324.17   18.70
   2 -12  -5  311.67   17.50
   2 -12  -5  333.17   17.90
   1 -12  -5  308.07   16.40
   1 -12  -5  318.47   18.90
   1 -12  -5  329.57   17.50
   1 -12  -5  275.97   19.90
   0 -12  -5   10.10    6.00
   0 -12  -5    6.40    4.60
   0 -12  -5    9.60    3.80
   0 -12  -5    7.50    5.40
  -1 -12  -5   -3.70    4.50
  -1 -12  -5    5.20    3.20
  -1 -12  -5    5.80    5.60
  -1 -12  -5    2.50    4.40
  -2 -12  -5    9.00    3.40
  -2 -12  -5    4.30    5.60
  -2 -12  -5   10.00    5.20
  -2 -12  -5    6.30    5.30
  -3 -12  -5   40.00    5.50
  -3 -12  -5   27.80    7.90
  -3 -12  -5   24.40    8.00
  -3 -12  -5   39.80    8.10
  -4 -12  -5   68.09   11.10
  -4 -12  -5   72.59   10.80
  -4 -12  -5   68.59    9.80
   4  12   5   76.19   10.60
  -5 -12  -5  566.34   24.30
  -5 -12  -5  578.84   30.60
  -5 -12  -5  568.64   30.80
   5  12   5  583.14   28.10
  -6 -12  -5    5.00    6.00
  -6 -12  -5   -3.70    5.00
  -6 -12  -5    1.50    3.30
   6  12   5   -1.30    4.40
  -7 -12  -5   -2.40    5.00
  -7 -12  -5   -1.10    3.30
  -7 -12  -5    6.70    7.00
   7  12   5    4.60    5.50
  -8 -12  -5    7.60    7.50
  -8 -12  -5   22.00    8.60
  -8 -12  -5    8.50    5.00
   8  12   5   16.90    7.50
  -9 -12  -5   68.79    9.80
  -9 -12  -5   75.69   13.00
   9  12   5   64.99   13.60
   2 -13  -5    4.00    5.30
   2 -13  -5   -6.80    4.80
   2 -13  -5   -3.00    3.20
   2 -13  -5    2.30    4.50
   1 -13  -5   -1.00    4.20
   1 -13  -5    6.10    6.00
   1 -13  -5    0.50    3.00
   1 -13  -5   -4.90    4.50
   0 -13  -5  106.09   12.00
   0 -13  -5   88.39    8.40
   0 -13  -5   88.69   12.60
   0 -13  -5  113.49   11.50
  -1 -13  -5   -0.30    4.60
  -1 -13  -5    5.60    5.10
  -1 -13  -5   -3.30    2.20
  -1 -13  -5   -4.90    4.20
  -2 -13  -5   41.70    7.80
  -2 -13  -5   37.80    8.40
  -2 -13  -5   55.19    6.60
  -2 -13  -5   43.80    8.80
  -3 -13  -5   78.59   10.60
  -3 -13  -5   81.49   12.00
  -3 -13  -5   93.59   13.20
  -3 -13  -5   84.09    7.30
  -4 -13  -5   -0.90    2.60
  -4 -13  -5   -4.20    4.30
  -4 -13  -5   -1.90    5.30
  -4 -13  -5    0.30    4.50
   4  13   5   -5.80    3.40
  -5 -13  -5   35.50    9.80
  -5 -13  -5   36.30    9.60
  -5 -13  -5   37.20    6.00
   5  13   5   49.10    9.20
  -6 -13  -5   -7.10    4.70
  -6 -13  -5   -1.40    3.00
  -6 -13  -5    8.80    6.80
   6  13   5    4.50    5.50
  -7 -13  -5    5.50    3.60
  -7 -13  -5   -0.80    6.00
  -7 -13  -5    1.50    6.10
   7  13   5    0.30    5.30
  -8 -13  -5   53.19    8.00
  -8 -13  -5   62.69   12.10
  -8 -13  -5   68.19   13.60
   8  13   5   62.59   12.40
   0 -14  -5   24.20    7.20
   0 -14  -5   25.70    5.30
   0 -14  -5   35.30    7.30
   0 -14  -5   15.70    6.90
  -1 -14  -5    5.50    5.30
  -1 -14  -5   -4.60    4.80
  -1 -14  -5    2.50    5.00
  -1 -14  -5    1.60    2.90
  -2 -14  -5   12.00    5.60
  -2 -14  -5   13.40    7.20
  -2 -14  -5   13.00    3.70
  -2 -14  -5    2.50    6.20
  -3 -14  -5    5.90    6.50
  -3 -14  -5    9.10    5.70
  -3 -14  -5    5.90    3.00
  -3 -14  -5   12.20    6.60
  -4 -14  -5    0.40    5.50
  -4 -14  -5    0.20    2.50
  -4 -14  -5    4.70    5.80
  -4 -14  -5    3.00    3.10
  -4 -14  -5   -0.50    5.00
  -5 -14  -5   17.70    7.30
  -5 -14  -5    0.30    5.50
  -5 -14  -5    7.30    3.60
  -5 -14  -5    5.10    5.80
   5  14   5   12.40    5.70
  -6 -14  -5    3.10    6.50
  -6 -14  -5   12.50    4.00
  -6 -14  -5   11.80    8.10
   6  14   5    5.70    5.70
  -7 -14  -5   -5.80    2.80
  -7 -14  -5   -8.00    6.20
  -7 -14  -5   -2.40    6.20
   7  14   5    1.20    5.60
  -3 -15  -5   19.50    4.20
  -3 -15  -5   25.60    8.10
  -3 -15  -5   19.30    8.20
  -3 -15  -5   24.60    7.00
  -4 -15  -5    1.30    2.70
  -4 -15  -5   -6.20    5.30
  -4 -15  -5    4.10    5.80
  -4 -15  -5   -1.10    5.30
  -4 -15  -5   -4.30    2.60
   5  13  -6   12.60    7.20
  -5 -13   6   13.70    6.30
  -5 -13   6   10.60    8.00
  -5 -13   6    8.10    8.50
   4  13  -6   -2.10    5.10
  -4 -13   6   -1.10    6.80
  -4 -13   6    7.10    6.30
  -4 -13   6    3.60    5.30
  -3 -13   6    4.00    4.00
  -3 -13   6   -3.50    6.00
  -3 -13   6   -7.90    5.40
  -2 -13   6    0.40    3.60
  -2 -13   6   -5.70    5.50
  -2 -13   6   -6.60    5.80
  -1 -13   6    0.70    3.70
  -1 -13   6    8.40    6.80
  -1 -13   6   -4.30    6.20
   7  12  -6    5.40    7.00
  -7 -12   6    4.20    8.10
  -7 -12   6   -6.20    5.00
  -7 -12   6    5.50    6.70
   6  12  -6   53.09   10.90
  -6 -12   6   42.50    9.60
  -6 -12   6   29.10    9.60
  -6 -12   6   52.99   13.40
   5  12  -6   33.10    9.90
  -5 -12   6   25.80    8.60
  -5 -12   6    2.50    6.80
  -5 -12   6    9.40    6.00
   4  12  -6   66.79   12.00
  -4 -12   6   53.19   11.10
  -4 -12   6   82.29   14.30
  -4 -12   6   68.89   10.40
   3  12  -6  149.99   15.60
  -3 -12   6  166.98   18.70
  -3 -12   6  131.39   17.00
  -3 -12   6  139.79   12.90
  -2 -12   6   12.10    8.20
  -2 -12   6   22.40    5.70
  -2 -12   6   37.90   10.40
  -1 -12   6    8.60    7.00
  -1 -12   6   14.10    4.70
   0 -12   6  150.18   19.30
   0 -12   6  154.28   10.80
   1 -12   6   20.50    4.80
   1 -12   6   15.90    3.80
   1 -12   6   14.70    8.70
   2 -12   6   -5.00    7.10
   8  11  -6    4.60    5.60
  -8 -11   6   -9.60    4.60
  -8 -11   6    9.40    6.70
  -8 -11   6    4.90    2.70
  -8 -11   6   -8.40    6.80
   7  11  -6    3.60    5.70
  -7 -11   6    4.20    7.60
  -7 -11   6   -4.70    4.80
  -7 -11   6    3.70    2.20
  -7 -11   6    1.40    5.50
   6  11  -6   37.90   10.80
  -6 -11   6   24.10    9.10
  -6 -11   6   15.20    9.80
  -6 -11   6   27.00    8.00
   5  11  -6  414.56   26.60
  -5 -11   6  384.46   23.00
  -5 -11   6  414.96   26.80
  -5 -11   6  381.86   28.10
   4  11  -6   75.89   13.30
  -4 -11   6   69.39   13.00
  -4 -11   6   65.19   12.00
  -4 -11   6   67.79   10.60
   3  11  -6  395.76   25.30
  -3 -11   6  429.36   22.50
  -3 -11   6  403.36   28.00
  -3 -11   6  430.56   26.60
  -2 -11   6   25.80    9.30
  -2 -11   6   18.70    5.30
  -1 -11   6    8.80    4.40
  -1 -11   6   19.30    8.60
   0 -11   6   74.69   13.60
   0 -11   6   97.29    8.70
   1 -11   6  179.88   10.50
   1 -11   6  161.48   18.30
   2 -11   6   46.40   12.10
   3 -11   6   12.00    8.50
   9  10  -6   31.80   11.50
  -9 -10   6   42.90   13.30
  -9 -10   6   60.09   13.30
  -9 -10   6   45.00   10.90
  -9 -10   6   47.80    6.90
   8  10  -6   40.60   10.10
  -8 -10   6   74.69   12.30
  -8 -10   6   42.30   10.60
  -8 -10   6   45.20   12.60
  -8 -10   6   50.89    6.60
   7  10  -6    0.50    4.30
  -7 -10   6    0.80    2.40
  -7 -10   6    6.70    7.70
  -7 -10   6   10.00    6.20
  -7 -10   6    1.80    4.40
   6  10  -6   15.70    8.20
  -6 -10   6   18.70    3.00
  -6 -10   6   -4.00    5.20
  -6 -10   6   10.30    6.20
  -6 -10   6   17.40    7.30
   5  10  -6   10.80    7.40
  -5 -10   6   14.90    9.10
  -5 -10   6    8.90    6.50
  -5 -10   6   16.00    6.20
   4  10  -6  677.33   33.40
  -4 -10   6  658.63   33.40
  -4 -10   6  632.24   35.40
  -4 -10   6  596.54   29.50
   3  10  -6   10.60    5.10
  -3 -10   6   15.40    7.10
  -3 -10   6   25.20    6.40
  -3 -10   6   34.30    9.60
   2  10  -6    7.60    5.60
  -2 -10   6    8.10    4.40
  -2 -10   6   14.10    8.00
  -1 -10   6  188.98   12.60
  -1 -10   6  208.48   18.40
   0 -10   6   46.50   10.40
   0 -10   6   45.50    6.30
   1 -10   6  117.09    8.50
   1 -10   6  133.69   15.70
   2 -10   6  104.29    6.60
   2 -10   6   86.09   14.30
   2 -10   6   97.29    5.20
  -3  10  -6   62.29    5.50
   3 -10   6   66.49   12.80
   4 -10   6   12.30    7.70
   4 -10   6   12.90   10.70
   9   9  -6   -1.90    7.20
  -9  -9   6    9.70    8.20
  -9  -9   6    1.40    5.80
  -9  -9   6   10.50    6.10
  -9  -9   6    8.40    4.40
   8   9  -6   -1.00    7.00
  -8  -9   6   15.10    7.70
  -8  -9   6    4.20    3.10
  -8  -9   6    1.90    6.20
  -8  -9   6    5.70    5.80
   7   9  -6   36.20    9.90
  -7  -9   6   43.30    9.80
  -7  -9   6   20.90    7.20
  -7  -9   6   42.50    5.70
  -7  -9   6   43.50   11.80
   6   9  -6    5.00    5.80
  -6  -9   6   10.50    3.00
  -6  -9   6   11.00    5.80
  -6  -9   6    7.50    6.90
  -6  -9   6   16.50    7.00
   5   9  -6   51.39   12.30
  -5  -9   6   33.50    9.10
  -5  -9   6   43.00    3.70
  -5  -9   6   34.60    9.50
  -5  -9   6   41.70    8.70
   4   9  -6    6.30    6.30
  -4  -9   6   12.10    6.70
  -4  -9   6   16.60    5.70
  -4  -9   6   15.20    7.20
   3   9  -6   29.20    7.50
  -3  -9   6   37.20    6.90
  -3  -9   6   56.09   11.90
   2   9  -6    2.50    5.00
  -2  -9   6    7.30    5.60
  -2  -9   6    6.80    4.20
  -1  -9   6  129.19   16.10
  -1  -9   6  127.49    9.90
   0  -9   6   -1.50    2.70
   0  -9   6    4.40    5.50
   1  -9   6   -0.30    2.90
   1  -9   6    7.20    6.70
  -2   9  -6  193.48    8.40
   2  -9   6  174.68    9.10
   2  -9   6  188.68   17.40
  -3   9  -6   60.09    5.50
   3  -9   6   61.69   11.80
  -4   9  -6   54.09    6.40
   4  -9   6   29.90   12.50
   4  -9   6   73.59   13.90
  -5   9  -6   20.90    4.90
   5  -9   6   24.10   10.40
   5  -9   6   14.60    7.40
  10   8  -6    0.00   11.60
  10   8  -6   -4.10    4.10
 -10  -8   6  -14.30    5.80
 -10  -8   6    2.90    4.30
 -10  -8   6    0.30    5.80
   9   8  -6   35.40    7.20
   9   8  -6   48.60   12.40
  -9  -8   6   23.20    7.90
  -9  -8   6   30.60    6.40
  -9  -8   6   24.50    8.10
  -9  -8   6   26.10   10.60
   8   8  -6   -2.80    6.20
   8   8  -6    1.00    3.70
  -8  -8   6    0.50    6.40
  -8  -8   6    3.00    3.60
  -8  -8   6    5.90    5.60
  -8  -8   6   10.20    6.60
   7   8  -6    2.80    3.10
   7   8  -6    0.80    6.20
  -7  -8   6    1.60    6.00
  -7  -8   6    2.50    2.80
  -7  -8   6   10.50    6.20
   6   8  -6  163.38   16.20
  -6  -8   6  155.08    9.40
  -6  -8   6  185.88   18.40
  -6  -8   6  161.98   14.90
  -6  -8   6  184.08   14.90
   5   8  -6   41.60    8.10
  -5  -8   6   45.40    4.40
  -5  -8   6   25.80    7.50
  -5  -8   6   33.60    7.90
  -5  -8   6   38.10    7.40
   4   8  -6    2.00    5.60
  -4  -8   6   18.90    6.90
  -4  -8   6    8.80    5.50
  -4  -8   6    5.40    4.50
   3   8  -6   98.79   11.80
  -3  -8   6   91.39   12.90
  -3  -8   6  116.59   10.60
   2   8  -6   39.00    8.40
  -2  -8   6   37.40    6.10
  -2  -8   6   41.20    9.80
   1   8  -6  278.27   18.10
  -1  -8   6  298.07   15.10
  -1  -8   6  262.57   19.30
   0  -8   6  703.73   33.90
   0  -8   6  705.03   27.10
   1  -8   6   11.40    6.70
   1  -8   6   19.70    4.10
  -2   8  -6   60.29    4.70
   2  -8   6   59.19   10.20
   2  -8   6   58.49    6.00
  -3   8  -6   18.90    3.70
   3  -8   6   22.20    8.40
  -4   8  -6    4.00    3.00
   4  -8   6    5.30    6.20
   4  -8   6  -10.30    8.80
  -5   8  -6   26.70    5.40
   5  -8   6   25.00   10.60
   5  -8   6   19.90    8.90
  -6   8  -6  138.29   11.20
   6  -8   6  145.59   17.20
   6  -8   6  142.09   17.20
  10   7  -6   62.19    9.80
  10   7  -6   48.90   13.80
 -10  -7   6   54.59    9.00
 -10  -7   6   41.70   10.60
 -10  -7   6   38.10    9.30
   9   7  -6   85.39   10.20
   9   7  -6   98.09   17.40
  -9  -7   6   88.29   10.20
  -9  -7   6   66.19   13.90
  -9  -7   6   80.69   11.80
  -9  -7   6   99.69   13.30
   8   7  -6    2.90    3.70
   8   7  -6    4.00    7.90
  -8  -7   6    4.50    5.90
  -8  -7   6    1.40    3.40
  -8  -7   6    0.50    5.50
  -8  -7   6    9.90    5.80
   7   7  -6   64.69    7.70
   7   7  -6   68.49   13.60
  -7  -7   6   78.89   11.90
  -7  -7   6   66.19   10.60
  -7  -7   6   57.29    7.20
  -7  -7   6   42.70    9.30
   6   7  -6   94.89    7.90
   6   7  -6  105.89   15.60
  -6  -7   6  106.09   11.40
  -6  -7   6   77.09   13.10
  -6  -7   6   90.49    7.50
  -6  -7   6   89.49   12.20
   5   7  -6   60.49   11.10
   5   7  -6   54.39    5.60
  -5  -7   6   49.60    9.40
  -5  -7   6   49.00    5.20
  -5  -7   6   36.60    7.20
  -5  -7   6   63.79   10.90
   4   7  -6  513.05   27.00
  -4  -7   6  526.15   28.70
  -4  -7   6  534.75   18.60
  -4  -7   6  529.05   26.40
  -4  -7   6  535.85   25.00
   3   7  -6  322.77   19.80
  -3  -7   6  341.57   17.70
  -3  -7   6  312.27   20.70
   2   7  -6    3.10    4.20
  -2  -7   6    6.20    5.20
  -2  -7   6    5.50    3.80
   1   7  -6   82.29   11.30
  -1  -7   6   66.39    7.10
  -1  -7   6   75.09   11.20
   0  -7   6  541.05   27.50
   0  -7   6  560.94   22.10
  -1   7  -6  357.16   12.70
   1  -7   6  354.46   15.10
   1  -7   6  387.16   22.00
  -2   7  -6  225.48   10.10
   2  -7   6  219.18   10.30
   2  -7   6  228.48   17.10
  -3   7  -6   57.99    5.70
   3  -7   6   38.10    8.90
  -4   7  -6    7.60    3.50
   4  -7   6   12.50    9.20
   4  -7   6   11.50    6.40
  -5   7  -6   78.69    8.40
   5  -7   6   89.39    9.10
   5  -7   6   84.59   13.00
   5  -7   6   81.59   12.90
  -6   7  -6    0.70    3.40
   6  -7   6   -2.10    3.50
   6  -7   6    1.10    6.90
  -7   7  -6   22.90    6.30
   7  -7   6   18.30    7.80
   7  -7   6   21.50    6.10
  10   6  -6   48.00    9.00
  10   6  -6   27.90   12.60
 -10  -6   6   47.40   10.40
 -10  -6   6   41.90    9.20
 -10  -6   6   41.40    8.00
   9   6  -6  205.18   21.70
   9   6  -6  208.88   15.40
  -9  -6   6  192.28   16.70
  -9  -6   6  177.58   13.90
  -9  -6   6  205.78   16.80
   8   6  -6  165.68   18.00
   8   6  -6  125.09   11.50
  -8  -6   6  157.88   14.30
  -8  -6   6  143.39   11.50
  -8  -6   6  161.18   14.30
  -8  -6   6  156.58   18.10
   7   6  -6   21.20    5.30
   7   6  -6   16.00    8.00
  -7  -6   6   11.60    5.20
  -7  -6   6   14.70    6.30
  -7  -6   6   14.20    6.90
  -7  -6   6   24.20    5.10
   6   6  -6   45.50   10.40
   6   6  -6   40.10    6.10
  -6  -6   6   57.89    9.70
  -6  -6   6   64.19   12.90
  -6  -6   6   56.39    6.40
  -6  -6   6   45.80    8.40
   5   6  -6  313.77   20.30
   5   6  -6  273.77   13.30
  -5  -6   6  279.17   17.50
  -5  -6   6  261.97   12.80
  -5  -6   6  257.57   16.50
  -5  -6   6  305.17   21.00
   4   6  -6   97.69    6.30
   4   6  -6  108.09   13.60
  -4  -6   6   96.39    9.60
  -4  -6   6   95.79    5.90
  -4  -6   6  106.39   10.60
  -4  -6   6  104.89   12.10
   3   6  -6    2.90    4.10
   3   6  -6    1.60    1.40
  -3  -6   6    0.00    3.30
  -3  -6   6    0.10    4.40
   2   6  -6   15.50    5.80
  -2  -6   6   16.00    5.30
  -2  -6   6   29.00    5.50
   1   6  -6   33.90    6.70
  -1  -6   6   26.50    4.50
  -1  -6   6   26.90    6.60
   0  -6   6  649.54   25.10
   0  -6   6  705.03   30.70
  -1   6  -6  159.78    7.00
   1  -6   6  174.28   13.30
   1  -6   6  164.28    8.80
  -2   6  -6  376.96   15.40
   2  -6   6  412.86   22.20
   2  -6   6  406.36   15.30
  -3   6  -6   70.49    6.30
   3  -6   6   61.39    9.50
  -4   6  -6   13.40    3.90
   4  -6   6   24.90    5.10
   4  -6   6   20.70    8.40
  -5   6  -6   -3.20    2.40
   5  -6   6   -1.70    3.10
   5  -6   6    1.70    7.00
  -6   6  -6   98.49    9.80
   6  -6   6   85.29   12.80
   6  -6   6   99.49   10.40
  -7   6  -6  250.47   16.30
   7  -6   6  231.88   18.20
   7  -6   6  231.98   16.50
  -8   6  -6    2.40    4.10
   8  -6   6    3.60    5.90
  10   5  -6   30.50    7.60
  10   5  -6   35.20   13.00
 -10  -5   6   52.39    9.40
 -10  -5   6   26.80    8.60
 -10  -5   6   33.90    7.50
   9   5  -6   84.49   15.10
   9   5  -6   83.59   11.20
  -9  -5   6   80.59   12.00
  -9  -5   6   90.09   10.90
  -9  -5   6  107.39   11.70
   8   5  -6   24.90    9.20
   8   5  -6   26.90    6.00
  -8  -5   6   13.20    5.90
  -8  -5   6   25.40    7.20
  -8  -5   6   11.10    4.70
   7   5  -6  605.34   32.90
   7   5  -6  575.64   25.50
  -7  -5   6  597.34   27.70
  -7  -5   6  554.14   27.60
  -7  -5   6  568.94   24.90
  -7  -5   6  565.94   32.50
   6   5  -6   42.60    6.40
   6   5  -6   48.70   11.00
  -6  -5   6   48.90    7.80
  -6  -5   6   40.80    5.70
  -6  -5   6   41.90    9.40
  -6  -5   6   42.30    7.60
   5   5  -6  157.08   14.10
   5   5  -6  139.79    9.30
  -5  -5   6  152.48    9.20
  -5  -5   6  161.08   14.90
  -5  -5   6  153.98   12.00
  -5  -5   6  157.68   12.30
   4   5  -6   21.50    6.60
   4   5  -6   33.40    4.30
  -4  -5   6   30.20    6.00
  -4  -5   6   36.30    4.20
  -4  -5   6   38.60    8.90
  -4  -5   6   30.10    6.40
   3   5  -6 1035.30   41.40
   3   5  -6 1081.59   34.50
  -3  -5   6 1022.10   42.40
  -3  -5   6 1024.20   38.60
  -3  -5   6 1035.40   34.00
   2   5  -6    5.50    3.60
   2   5  -6    9.80    1.60
  -2  -5   6    7.90    4.80
  -2  -5   6    3.00    3.10
   1   5  -6   80.29    8.50
  -1  -5   6   62.49    8.60
  -1  -5   6   69.79    6.70
   0   5  -6   62.69    2.90
   0   5  -6   70.59    7.90
   0  -5   6   71.69    6.10
   0  -5   6   57.19    7.00
  -1   5  -6  448.76   16.40
   1  -5   6  485.75   22.60
   1  -5   6  475.75   18.00
  -2   5  -6  160.18    8.20
   2  -5   6  163.18    8.40
   2  -5   6  165.48   12.60
  -3   5  -6  786.22   29.50
   3  -5   6  849.52   35.40
  -4   5  -6  135.39    9.40
   4  -5   6  140.49   14.50
   4  -5   6  111.79    9.30
  -5   5  -6   50.39    6.90
   5  -5   6   62.49   10.90
   5  -5   6   51.59    7.60
  -6   5  -6  169.98   12.40
   6  -5   6  173.28   15.20
   6  -5   6  160.88   12.80
  -7   5  -6  176.48   13.60
   7  -5   6  193.38   14.80
   7  -5   6  182.08   15.90
  -8   5  -6   17.30    5.80
   8  -5   6   -1.20    4.40
   8  -5   6    4.00    6.00
  10   4  -6    5.50    5.40
  10   4  -6   -3.90    8.40
 -10  -4   6   -3.60    5.00
 -10  -4   6    6.40    5.70
 -10  -4   6   11.80    5.30
   9   4  -6    9.10    5.60
   9   4  -6   12.80    9.00
  -9  -4   6   20.30    7.00
  -9  -4   6   10.30    5.70
  -9  -4   6   26.00    6.40
   8   4  -6  100.39   16.00
   8   4  -6  108.19   10.70
  -8  -4   6  102.99   11.80
  -8  -4   6   87.49    9.60
  -8  -4   6  101.59   11.00
   7   4  -6    5.50    6.30
   7   4  -6    4.20    4.20
  -7  -4   6    6.60    3.80
  -7  -4   6   12.40    5.30
  -7  -4   6    7.10    5.60
  -7  -4   6    5.40    6.40
   6   4  -6    0.10    4.30
   6   4  -6    0.50    2.80
  -6  -4   6   -6.20    3.80
  -6  -4   6   -1.50    2.80
  -6  -4   6   -5.50    3.20
  -6  -4   6    5.20    4.30
   5   4  -6   72.39   11.00
   5   4  -6   59.59    6.40
  -5  -4   6   65.69   11.00
  -5  -4   6   55.19    7.50
  -5  -4   6   66.59    8.50
  -5  -4   6   67.19    6.40
   4   4  -6   33.90    4.70
  -4  -4   6   28.20    5.70
  -4  -4   6   30.00    6.30
  -4  -4   6   26.10    3.80
  -4  -4   6   24.00    6.10
   3   4  -6  157.68    7.80
   3   4  -6  161.98   12.40
  -3  -4   6  144.59    7.40
  -3  -4   6  148.19   10.30
  -3  -4   6  153.18   12.70
   2   4  -6  517.65   18.20
   2   4  -6  502.15   23.50
  -2  -4   6  554.04   22.10
  -2  -4   6  556.34   25.00
   1   4  -6   15.30    4.90
   1   4  -6   21.20    2.10
  -1  -4   6   31.30    5.00
  -1  -4   6   26.40    6.00
   0   4  -6   25.40    4.50
   0   4  -6   38.60    2.80
   0  -4   6   40.70    5.20
   0  -4   6   42.90    7.10
  -1   4  -6 1032.40   34.20
   1  -4   6 1045.90   39.60
   1  -4   6 1057.49   35.30
  -2   4  -6  787.02   27.80
   2  -4   6  778.32   26.70
   2  -4   6  827.02   32.60
  -3   4  -6    5.80    2.60
  -4   4  -6  506.65   21.80
   4  -4   6  540.65   25.30
   4  -4   6  522.75   22.10
  -5   4  -6   16.80    4.30
   5  -4   6   12.60    6.10
   5  -4   6   23.70    5.30
  -6   4  -6   56.79    7.90
   6  -4   6   74.49    9.60
   6  -4   6   60.39    9.60
  -7   4  -6  141.39   12.20
   7  -4   6  137.09   13.70
   7  -4   6  154.58   13.20
  -8   4  -6   19.70    6.30
   8  -4   6   36.40    7.80
   8  -4   6   16.40    6.60
  -9   4  -6    7.70    5.20
   9  -4   6   -3.40    4.90
   9  -4   6    5.90    5.40
  10   3  -6   42.80    9.60
 -10  -3   6   27.30    7.60
 -10  -3   6   38.40    8.10
 -10  -3   6   22.10    6.60
   9   3  -6   14.80    5.90
   9   3  -6   11.30    8.90
  -9  -3   6   12.60    5.90
  -9  -3   6    1.90    3.80
  -9  -3   6   15.20    5.80
   8   3  -6    0.60    5.80
   8   3  -6    1.60    4.20
  -8  -3   6    6.00    4.90
  -8  -3   6    5.90    4.90
  -8  -3   6    4.80    4.50
   7   3  -6  249.18   20.60
   7   3  -6  277.47   16.30
  -7  -3   6  258.77   16.60
  -7  -3   6  275.67   15.80
  -7  -3   6  287.07   16.40
   6   3  -6   62.89    7.40
   6   3  -6   47.30    9.70
  -6  -3   6   69.49    9.50
  -6  -3   6   41.90    6.10
  -6  -3   6   62.29    8.00
  -6  -3   6   54.69    9.60
   5   3  -6   59.49    6.90
   5   3  -6   64.49   10.20
  -5  -3   6   74.49    8.10
  -5  -3   6   68.09    8.00
  -5  -3   6   68.19    7.30
  -5  -3   6   67.79   10.00
   4   3  -6  189.68   13.80
   4   3  -6  171.08    9.80
  -4  -3   6  173.98   11.50
  -4  -3   6  162.48   10.90
  -4  -3   6  189.18    9.80
  -4  -3   6  176.98   13.90
   3   3  -6  261.67   15.60
  -3  -3   6  271.77   14.00
  -3  -3   6  283.67   16.80
  -3  -3   6  268.17   11.60
   2   3  -6    1.60    1.80
   2   3  -6   -0.80    3.30
  -2  -3   6   -0.70    2.70
  -2  -3   6    0.20    3.80
  -2  -3   6    1.80    1.70
   1   3  -6   24.60    5.40
   1   3  -6   23.10    2.40
  -1  -3   6   31.00    4.80
  -1  -3   6   13.80    4.30
   0   3  -6  465.05   18.30
   0   3  -6  454.05   20.10
   0  -3   6  472.55   18.20
   0  -3   6  479.95   20.80
  -1   3  -6    8.00    2.40
  -1   3  -6    6.00    2.20
   1  -3   6    6.70    3.60
   1  -3   6    4.20    3.10
  -2   3  -6  504.65   18.70
  -2   3  -6  496.05   17.60
   2  -3   6  476.95   17.40
   2  -3   6  508.15   22.10
  -3   3  -6 2067.29   64.39
  -3   3  -6 2051.19   67.59
   3  -3   6 2089.59   71.09
  -4   3  -6   -0.20    2.50
  -4   3  -6    2.00    1.00
   4  -3   6   -3.10    4.20
   4  -3   6   -1.40    2.40
  -5   3  -6  167.28   11.20
   5  -3   6  156.38   13.20
   5  -3   6  158.58   11.40
  -6   3  -6    2.40    3.50
   6  -3   6    4.20    5.70
   6  -3   6    5.60    4.10
  -7   3  -6   49.80    7.90
   7  -3   6   49.10    8.60
   7  -3   6   55.69    9.00
  -8   3  -6   41.80    8.20
   8  -3   6   23.90    7.30
   8  -3   6   26.40    6.80
  -9   3  -6  129.69   13.30
   9  -3   6  118.79   14.50
   9  -3   6  127.19   13.40
  10   2  -6  139.19   20.80
  10   2  -6  137.19   13.70
 -10  -2   6  138.39   12.10
 -10  -2   6  111.69   13.10
 -10  -2   6  131.49   13.40
   9   2  -6   62.39   13.00
   9   2  -6   67.39   10.00
  -9  -2   6   86.39   11.20
  -9  -2   6   91.69   11.40
  -9  -2   6   90.99   10.10
   8   2  -6  293.97   18.40
   8   2  -6  288.07   23.50
  -8  -2   6  303.27   16.50
  -8  -2   6  312.37   18.70
  -8  -2   6  293.87   17.80
   7   2  -6   96.79   14.80
   7   2  -6   69.59    9.00
  -7  -2   6   84.49    8.90
  -7  -2   6  109.69   11.90
  -7  -2   6   98.29    9.70
   6   2  -6  135.29   14.40
   6   2  -6  164.58   11.30
  -6  -2   6  143.99   10.60
  -6  -2   6  139.99   10.20
  -6  -2   6  126.49   10.90
   5   2  -6   93.99    7.90
   5   2  -6   94.49   11.10
  -5  -2   6   71.29   10.00
  -5  -2   6   92.09    8.00
  -5  -2   6   66.59    7.00
  -5  -2   6   83.49    8.50
   4   2  -6   11.70    3.30
   4   2  -6   13.20    5.00
  -4  -2   6   21.10    4.60
  -4  -2   6   17.90    3.90
  -4  -2   6   14.90    4.00
  -4  -2   6   12.00    5.10
   3   2  -6    7.40    4.20
   3   2  -6    7.50    2.90
  -3  -2   6    7.80    4.90
  -3  -2   6   12.80    4.00
  -3  -2   6    9.80    2.90
   2   2  -6    5.90    2.20
   2   2  -6    7.00    3.50
   2   2  -6    4.20    2.90
  -2  -2   6   13.80    4.30
  -2  -2   6    7.80    3.60
  -2  -2   6    8.30    2.40
   1   2  -6  165.28    7.40
   1   2  -6  180.18    9.60
   1   2  -6  173.28   10.30
  -1  -2   6  183.78   11.00
  -1  -2   6  168.18    9.50
   0   2  -6    6.10    2.60
   0   2  -6    9.40    2.70
   0  -2   6    5.20    3.10
  -1   2  -6   41.60    4.40
   1  -2   6   25.50    4.30
   1  -2   6   27.10    4.50
  -2   2  -6  303.17   11.90
  -2   2  -6  294.87   12.80
   2  -2   6  297.87   11.70
  -3   2  -6   26.00    3.40
  -3   2  -6   17.80    3.60
   3  -2   6   27.60    6.60
  -4   2  -6   26.80    4.60
  -4   2  -6   27.40    3.80
   4  -2   6   29.80    6.50
  -5   2  -6   12.60    4.00
  -5   2  -6    5.80    3.10
   5  -2   6    8.40    5.20
   5  -2   6    7.90    4.10
  -6   2  -6   -2.40    3.00
  -6   2  -6    3.90    2.90
   6  -2   6    1.90    4.50
   6  -2   6    4.20    4.50
  -7   2  -6   75.99    5.70
  -7   2  -6  101.39   11.60
  -7   2  -6   57.29    4.50
   7  -2   6   61.59    9.10
   7  -2   6   72.79    9.90
  -8   2  -6  141.39    7.50
  -8   2  -6  152.78   13.00
  -8   2  -6  139.09    6.70
   8  -2   6  142.29   13.90
   8  -2   6  137.39   13.40
  -9   2  -6   43.50    8.10
   9  -2   6   32.30    8.00
   9  -2   6   43.30    8.90
  10   1  -6   38.50   12.90
  10   1  -6   25.50    7.40
 -10  -1   6   35.20    8.60
 -10  -1   6   46.00    9.30
 -10  -1   6   64.69    8.40
   9   1  -6   81.09   11.70
   9   1  -6   46.30   12.40
  -9  -1   6   62.19    8.10
  -9  -1   6   60.19    9.40
  -9  -1   6   59.79    9.60
   8   1  -6   63.29   12.60
   8   1  -6   69.89    9.50
  -8  -1   6   79.99    8.40
  -8  -1   6   68.29   10.10
  -8  -1   6   79.59   10.30
   7   1  -6  202.08   14.50
   7   1  -6  237.28   19.10
  -7  -1   6  193.18   13.70
  -7  -1   6  216.08   12.30
  -7  -1   6  204.28   14.30
   6   1  -6  394.36   24.00
   6   1  -6  413.46   20.10
  -6  -1   6  382.16   19.50
  -6  -1   6  401.46   19.30
  -6  -1   6  411.96   17.80
   5   1  -6    6.40    3.50
   5   1  -6    0.30    4.40
  -5  -1   6    2.80    2.80
  -5  -1   6    0.60    2.80
  -5  -1   6    4.70    3.30
   4   1  -6  290.37   14.00
   4   1  -6  276.57   17.10
  -4  -1   6  307.57   13.90
  -4  -1   6  265.27   12.80
  -4  -1   6  283.67   14.60
  -4  -1   6  277.47   17.00
   3   1  -6 1733.53   57.19
   3   1  -6 1784.02   58.79
   3   1  -6 1761.22   60.69
  -3  -1   6 1701.23   56.69
  -3  -1   6 1729.13   58.29
  -3  -1   6 1715.73   60.79
   2   1  -6  233.88   12.20
   2   1  -6  239.78   13.20
   2   1  -6  258.47   11.00
  -2  -1   6  265.37   13.90
  -2  -1   6  248.98   12.50
  -2  -1   6  255.07   10.90
   1   1  -6   82.19    6.40
   1   1  -6   80.69    4.90
  -1  -1   6   89.89    6.90
  -1  -1   6   76.69    6.80
   0   1  -6    9.70    3.10
   0   1  -6    5.50    2.30
   0  -1   6   10.60    3.40
   0  -1   6    6.00    3.40
  -1   1  -6  599.94   21.10
   1  -1   6  562.04   21.80
   1  -1   6  579.84   21.10
  -2   1  -6  216.28    9.90
  -2   1  -6  198.18    9.80
   2  -1   6  194.48    8.90
   2  -1   6  187.38   11.90
  -3   1  -6   59.49    5.80
  -3   1  -6   53.69    5.20
   3  -1   6   46.10    6.30
  -4   1  -6    2.10    2.50
  -4   1  -6   -1.10    2.60
   4  -1   6    1.90    4.30
  -5   1  -6  283.97   11.90
  -5   1  -6  297.57   15.30
   5  -1   6  276.27   16.20
  -6   1  -6    4.30    3.70
  -6   1  -6   18.60    3.60
   6  -1   6   12.80    5.00
   6  -1   6   11.20    5.20
  -7   1  -6   37.00    7.00
  -7   1  -6   32.90    4.60
   7  -1   6   33.10    7.90
   7  -1   6   23.00    6.10
  -8   1  -6   24.80    6.40
  -8   1  -6   26.10    4.30
   8  -1   6   10.10    5.50
   8  -1   6   11.20    6.10
  -9   1  -6  207.38   10.70
  -9   1  -6  185.58   15.60
  -9   1  -6  225.68   11.20
   9  -1   6  235.18   17.70
   9  -1   6  209.88   16.80
 -10   1  -6   87.39   12.70
 -10   1  -6   64.59    6.90
  10  -1   6   87.39   12.40
  10   0  -6   18.00    7.30
  10   0  -6    0.00    7.40
 -10   0   6   -8.40    5.70
 -10   0   6   -0.50    4.60
   9   0  -6   38.90    8.10
   9   0  -6   39.90   11.20
  -9   0   6   30.30    7.10
  -9   0   6   30.00    6.20
  -9   0   6   35.80    8.00
   8   0  -6    3.30    7.00
   8   0  -6    3.30    3.90
  -8   0   6    0.20    4.10
  -8   0   6   -1.90    3.80
  -8   0   6    0.10    4.50
   7   0  -6    6.60    4.80
   7   0  -6    1.80    6.20
  -7   0   6    3.10    3.50
  -7   0   6   -0.70    4.20
  -7   0   6    1.60    3.50
   6   0  -6   94.49   13.80
   6   0  -6   95.19   10.40
  -6   0   6   78.49    6.70
  -6   0   6   79.59    9.10
  -6   0   6   76.49    9.30
   5   0  -6    3.10    3.20
   5   0  -6    7.80    5.20
  -5   0   6    4.20    3.40
  -5   0   6   -5.20    2.30
  -5   0   6    4.30    2.60
   4   0  -6  327.97   15.20
   4   0  -6  288.57   17.50
  -4   0   6  296.47   14.40
  -4   0   6  309.47   12.60
  -4   0   6  285.67   14.80
   3   0  -6  177.28   12.30
   3   0  -6  179.08    9.90
   3   0  -6  173.98   10.30
  -3   0   6  164.98   10.30
  -3   0   6  178.18   12.20
  -3   0   6  163.88    8.20
  -3   0   6  168.78    9.60
   2   0  -6   -0.30    2.20
   2   0  -6    2.80    2.40
   2   0  -6    1.00    3.10
  -2   0   6    1.00    2.00
  -2   0   6   -3.50    2.90
  -2   0   6    0.80    3.20
   1   0  -6   68.59    4.70
   1   0  -6   62.59    5.50
  -1   0   6   66.29    5.90
  -1   0   6   46.80    5.50
   0   0  -6 1238.78   41.20
   0   0  -6 1267.37   42.00
   0   0   6 1330.97   42.50
   0   0   6 1217.38   41.50
  -1   0  -6  248.98   11.60
   1   0   6  239.88   10.60
   1   0   6  238.98   10.50
   1   0   6  242.68   12.00
  -2   0  -6   -3.40    2.60
   2   0   6    8.00    3.80
   2   0   6   -0.50    2.10
  -3   0  -6  476.55   19.40
  -3   0  -6  486.45   18.00
  -3   0  -6  499.75   21.80
   3   0   6  483.05   20.80
  -4   0  -6 1429.36   48.70
  -4   0  -6 1433.16   50.39
  -4   0  -6 1398.06   45.90
   4   0   6 1367.16   49.60
  -5   0  -6  175.58   14.70
  -5   0  -6  193.78   11.90
  -5   0  -6  193.48    9.50
   5   0   6  171.38   12.50
  -6   0  -6   49.60    5.40
  -6   0  -6   53.49    7.80
  -6   0  -6   61.59   10.90
   6   0   6   65.59    8.70
  -7   0  -6   41.50    5.50
  -7   0  -6   43.10   10.40
  -7   0  -6   34.70    6.90
   7   0   6   42.50    7.40
   7   0   6   35.30    7.70
  -8   0  -6   15.20    5.40
  -8   0  -6   22.60    9.70
  -8   0  -6   17.70    4.20
   8   0   6   25.20    7.10
  -9   0  -6    0.00    3.30
  -9   0  -6    6.60    5.00
   9   0   6    9.10    5.50
 -10   0  -6    1.20    3.30
 -10   0  -6    6.60    5.40
  10   0   6   -2.50    4.70
  10   0   6   -2.10    7.10
  10  -1  -6   75.39   11.60
  10  -1  -6  132.29   19.60
 -10   1   6   91.69   13.10
 -10   1   6  124.29   15.00
   9  -1  -6   75.09   14.40
   9  -1  -6   53.49    9.30
  -9   1   6   54.59    9.30
  -9   1   6   69.59   10.20
   8  -1  -6    0.40    4.30
   8  -1  -6    1.30    6.30
  -8   1   6    0.40    5.50
  -8   1   6    1.00    4.10
   7  -1  -6   69.79   13.10
   7  -1  -6   53.69    8.60
  -7   1   6   55.59    8.70
  -7   1   6   53.79    8.60
   6  -1  -6   27.70    6.00
   6  -1  -6   17.50    7.40
  -6   1   6   14.60    5.60
  -6   1   6   19.40    5.10
   5  -1  -6  416.26   19.80
   5  -1  -6  409.86   23.20
  -5   1   6  432.86   19.70
  -5   1   6  431.06   19.50
   4  -1  -6  172.28   10.60
   4  -1  -6  177.48   13.30
   4  -1  -6  163.28   10.60
  -4   1   6  163.48   10.30
  -4   1   6  165.48   11.20
   3  -1  -6   -1.90    2.40
   3  -1  -6    2.10    2.80
   3  -1  -6   -1.00    3.40
  -3   1   6   -0.90    2.30
  -3   1   6    0.90    3.80
   2  -1  -6  369.76   15.20
   2  -1  -6  358.66   15.50
  -2   1   6  358.66   14.90
  -2   1   6  350.26   16.30
   1  -1  -6  898.91   31.50
   1  -1  -6 1012.90   31.60
  -1   1   6  924.21   32.60
  -1   1   6  894.31   31.70
  -1   1   6  898.21   30.50
   0  -1  -6 1802.52   56.39
   0  -1  -6 1826.72   54.49
   0   1   6 1722.03   54.69
   0   1   6 1677.33   55.39
   0   1   6 1625.94   55.89
  -1  -1  -6  205.58   10.10
  -1  -1  -6  220.88   10.60
   1   1   6  200.78   10.00
   1   1   6  212.68    8.40
   1   1   6  169.48    9.20
  -2  -1  -6  996.20   34.70
  -2  -1  -6  971.50   33.10
   2   1   6 1018.90   33.20
   2   1   6  944.21   34.60
  -3  -1  -6  138.69    8.80
  -3  -1  -6  125.69    7.80
  -3  -1  -6  159.08   10.60
   3   1   6  162.88   10.20
  -4  -1  -6    6.20    3.00
  -4  -1  -6   11.30    3.70
  -4  -1  -6    1.00    4.20
   4   1   6    3.80    3.20
  -5  -1  -6    2.30    2.60
  -5  -1  -6    7.50    5.20
  -5  -1  -6   -2.10    2.70
   5   1   6   -2.40    3.10
  -6  -1  -6  214.18   15.50
  -6  -1  -6  234.68   14.40
  -6  -1  -6  239.78   12.10
   6   1   6  247.88   15.40
  -7  -1  -6   44.20    9.00
  -7  -1  -6   52.79    8.30
  -7  -1  -6   63.69    7.00
   7   1   6   43.60    8.10
  -8  -1  -6   35.70   10.20
  -8  -1  -6   39.50    6.10
  -8  -1  -6   43.70    8.40
   8   1   6   41.10    8.60
  -9  -1  -6   -4.50    3.10
  -9  -1  -6    2.10    9.30
  -9  -1  -6   -5.00    3.70
   9   1   6   -2.10    5.00
   9   1   6    1.30    6.30
 -10  -1  -6   -3.30    4.50
 -10  -1  -6    4.00    9.80
 -10  -1  -6   -4.60    3.60
  10   1   6    1.00    5.30
  10   1   6   -6.20    5.90
   9  -2  -6   -9.80    6.30
   9  -2  -6    5.40    5.00
  -9   2   6   -6.30    6.40
  -9   2   6   -4.20    3.90
   8  -2  -6  470.45   25.50
   8  -2  -6  471.95   30.50
  -8   2   6  449.56   23.50
  -8   2   6  461.35   24.60
   7  -2  -6   76.69   10.40
   7  -2  -6   76.89   12.80
  -7   2   6   76.29   10.10
  -7   2   6   69.79    9.30
   6  -2  -6  122.49   11.60
   6  -2  -6  128.69   14.40
  -6   2   6  142.09   12.30
  -6   2   6  139.69   11.20
   5  -2  -6  162.48   14.00
   5  -2  -6  148.39   11.20
  -5   2   6  144.39   11.80
  -5   2   6  154.98   10.80
   4  -2  -6  163.98   10.90
   4  -2  -6  174.38   10.40
   4  -2  -6  176.58   13.20
  -4   2   6  178.98   11.90
  -4   2   6  176.18   10.80
   3  -2  -6    0.20    2.80
   3  -2  -6   -0.30    3.40
   3  -2  -6   -1.20    2.50
  -3   2   6   -4.90    3.70
  -3   2   6   -3.30    2.40
   2  -2  -6 1300.37   43.10
   2  -2  -6 1309.87   42.80
   2  -2  -6 1141.09   43.50
  -2   2   6 1255.47   42.70
  -2   2   6 1293.07   43.60
   1  -2  -6  325.37   13.40
   1  -2  -6  314.17   13.20
   1  -2  -6  366.26   14.80
  -1   2   6  296.47   14.00
  -1   2   6  298.87   11.50
   0  -2  -6   87.09    6.00
   0  -2  -6   96.29    7.80
   0   2   6  101.49    5.90
  -1  -2  -6   87.29    6.50
  -1  -2  -6   85.39    6.40
   1   2   6   84.29    6.20
   1   2   6   91.29    6.40
  -2  -2  -6 1469.15   48.50
   2   2   6 1411.56   48.40
   2   2   6 1432.16   47.40
  -3  -2  -6   11.80    4.20
  -3  -2  -6   -0.80    2.50
  -4  -2  -6  341.37   17.10
  -4  -2  -6  344.97   15.00
  -4  -2  -6  361.96   16.10
   4   2   6  315.97   16.70
  -5  -2  -6   21.70    5.60
  -5  -2  -6   23.90    4.40
  -5  -2  -6   31.90    5.60
   5   2   6   25.10    5.70
  -6  -2  -6   19.40    4.80
  -6  -2  -6   17.60    5.40
   6   2   6   40.80    7.80
  -7  -2  -6   30.60    7.90
  -7  -2  -6   30.70    6.30
   7   2   6   34.70    8.00
  -8  -2  -6  247.78   18.30
  -8  -2  -6  191.98   14.80
   8   2   6  230.28   19.40
   8   2   6  196.98   16.20
  -9  -2  -6   63.59    9.40
  -9  -2  -6   65.99   12.40
   9   2   6   56.99   11.90
   9   2   6   57.89   10.60
 -10  -2  -6  155.48   17.50
 -10  -2  -6  184.38   15.60
 -10  -2  -6  173.78   12.60
  10   2   6  163.68   19.50
  10   2   6  150.88   15.10
 -11  -2  -6   11.30   10.50
 -11  -2  -6    6.30    6.60
 -11  -2  -6   12.80    4.90
  11   2   6    6.90    7.10
  11   2   6    2.40    8.30
   9  -3  -6    9.60    7.50
   9  -3  -6    7.20    6.00
  -9   3   6    3.60    7.70
  -9   3   6    8.00    5.10
   8  -3  -6   62.99   13.20
   8  -3  -6   59.99    9.90
  -8   3   6   70.59   10.20
  -8   3   6   49.60    8.60
   7  -3  -6   49.30   11.10
   7  -3  -6   52.69    8.70
  -7   3   6   55.69    8.90
  -7   3   6   50.69    8.80
   6  -3  -6   92.09   13.70
   6  -3  -6   77.59   10.40
  -6   3   6   95.59   10.50
  -6   3   6   92.39   10.00
   5  -3  -6  194.98   13.30
   5  -3  -6  214.68   12.20
   5  -3  -6  222.28   16.80
  -5   3   6  224.28   13.60
  -5   3   6  189.98   13.40
   4  -3  -6  105.09    8.80
   4  -3  -6  113.39    8.00
  -4   3   6   90.19    9.80
  -4   3   6   99.19    8.60
   3  -3  -6  233.28   12.60
   3  -3  -6  224.28   11.60
  -3   3   6  235.58   12.30
  -3   3   6  217.28   13.00
   2  -3  -6  599.24   23.40
   2  -3  -6  610.14   23.20
  -2   3   6  591.74   23.00
  -2   3   6  618.34   23.20
   1  -3  -6  673.83   24.10
   1  -3  -6  666.73   24.90
   1  -3  -6  653.43   21.70
  -1   3   6  635.34   23.90
  -1   3   6  649.83   21.90
   0  -3  -6  928.41   32.20
   0  -3  -6  915.31   30.90
   0   3   6  918.61   31.10
   0   3   6  922.01   31.90
  -1  -3  -6   31.40    4.30
  -1  -3  -6   21.00    3.70
   1   3   6   18.50    3.40
   1   3   6   17.60    3.40
  -2  -3  -6  726.83   26.80
  -2  -3  -6  701.43   25.70
   2   3   6  704.43   24.00
   2   3   6  698.23   26.60
  -3  -3  -6  132.39    9.90
  -3  -3  -6  139.89    8.70
   3   3   6  116.69    8.30
   3   3   6  114.49    9.20
  -4  -3  -6  371.56   17.70
  -4  -3  -6  329.27   15.40
  -4  -3  -6  346.77   16.10
   4   3   6  314.77   16.60
   4   3   6  357.16   17.50
  -5  -3  -6  695.13   27.70
  -5  -3  -6  683.73   29.00
   5   3   6  680.83   29.60
   5   3   6  692.33   29.20
  -6  -3  -6  129.89   11.70
  -6  -3  -6  155.58   11.10
   6   3   6  144.09   11.90
   6   3   6  132.29   12.50
  -7  -3  -6   23.70    6.00
  -7  -3  -6   31.70    7.50
   7   3   6   19.70    6.30
   7   3   6   24.50    7.40
  -8  -3  -6  431.26   24.40
  -8  -3  -6  454.25   23.30
   8   3   6  477.55   25.20
   8   3   6  451.95   27.20
  -9  -3  -6   35.60    7.60
  -9  -3  -6   26.60    9.10
   9   3   6   33.10    7.70
   9   3   6   27.80    9.70
 -10  -3  -6  129.59   13.50
 -10  -3  -6  127.59   15.50
  10   3   6  123.69   15.10
  10   3   6  159.48   21.50
 -11  -3  -6   25.40   11.00
 -11  -3  -6   37.40    7.30
 -11  -3  -6   11.80    6.80
  11   3   6   22.70    7.80
  11   3   6    7.10   10.80
   9  -4  -6   10.50    6.60
   9  -4  -6    7.30    8.80
  -9   4   6   26.90    8.00
   8  -4  -6  194.88   19.90
   8  -4  -6  179.08   15.70
  -8   4   6  162.58   13.60
  -8   4   6  186.18   15.40
   7  -4  -6   -4.30    4.10
   7  -4  -6    8.80    7.40
  -7   4   6   -4.00    3.70
  -7   4   6    6.70    6.10
   6  -4  -6   37.20    7.60
  -6   4   6   40.80    7.50
  -6   4   6   32.30    7.00
   5  -4  -6    4.90    3.30
   5  -4  -6    6.40    4.30
  -5   4   6   -0.70    3.80
  -5   4   6    3.20    4.90
   4  -4  -6   52.19    7.10
   4  -4  -6   56.49    6.10
  -4   4   6   69.69    7.30
  -4   4   6   56.69    7.10
   3  -4  -6  455.25   20.30
   3  -4  -6  464.75   19.10
  -3   4   6  478.05   20.10
  -3   4   6  469.25   19.10
   2  -4  -6  139.79   10.00
   2  -4  -6  135.19    9.00
  -2   4   6  140.09    8.80
  -2   4   6  149.59    9.00
   1  -4  -6  268.47   10.50
   1  -4  -6  270.07   14.00
   1  -4  -6  252.27   12.30
  -1   4   6  261.77   12.40
   0  -4  -6  305.77   13.60
   0  -4  -6  291.17   12.60
   0   4   6  301.77   12.80
   0   4   6  297.47   13.40
  -1  -4  -6   77.59    7.00
  -1  -4  -6   75.99    6.80
   1   4   6   77.19    6.90
   1   4   6   79.79    6.50
  -2  -4  -6  773.82   29.30
  -2  -4  -6  777.32   28.50
   2   4   6  824.12   29.70
   2   4   6  763.92   26.20
  -3  -4  -6  946.81   34.10
  -3  -4  -6  939.91   35.30
   3   4   6  926.21   33.30
   3   4   6  983.30   35.90
  -4  -4  -6    1.80    3.90
   4   4   6    8.80    4.80
   4   4   6    1.70    3.30
  -5  -4  -6   60.29    7.30
  -5  -4  -6   47.70    7.60
   5   4   6   53.29    7.70
   5   4   6   73.19    9.30
  -6  -4  -6   12.00    5.40
  -6  -4  -6   16.60    5.00
   6   4   6   15.00    5.40
   6   4   6   17.40    6.30
  -7  -4  -6   61.19    9.70
  -7  -4  -6   50.79    7.60
   7   4   6   66.69    9.50
   7   4   6   84.59   12.80
  -8  -4  -6  231.88   17.50
  -8  -4  -6  259.87   16.60
   8   4   6  244.58   17.60
   8   4   6  220.08   19.20
  -9  -4  -6  289.77   20.10
  -9  -4  -6  285.97   18.50
   9   4   6  303.37   23.50
   9   4   6  281.47   20.00
 -10  -4  -6   90.69   13.80
 -10  -4  -6   66.09   10.00
  10   4   6   96.49   14.30
  10   4   6   77.59   14.10
 -11  -4  -6   -1.80    7.50
 -11  -4  -6    6.70    6.10
  11   4   6   -0.70    9.20
  11   4   6   -0.70    4.80
   8  -5  -6   22.60    7.40
   8  -5  -6   19.50    9.70
  -8   5   6   34.90    8.20
  -8   5   6   18.60    6.20
   7  -5  -6  334.57   20.90
  -7   5   6  347.37   20.00
  -7   5   6  323.27   16.10
   6  -5  -6  196.68   15.00
  -6   5   6  201.58   14.10
  -6   5   6  180.88   11.60
   5  -5  -6   -4.00    2.90
   5  -5  -6    0.90    2.90
  -5   5   6   -0.30    3.60
  -5   5   6   -1.00    3.60
   4  -5  -6  382.86   17.00
   4  -5  -6  414.26   19.80
  -4   5   6  376.16   18.70
  -4   5   6  392.56   17.00
   3  -5  -6  528.55   22.50
   3  -5  -6  507.45   20.60
  -3   5   6  522.75   22.10
  -3   5   6  512.95   20.50
   2  -5  -6   64.99    7.10
   2  -5  -6   51.19    6.20
  -2   5   6   63.29    6.50
  -2   5   6   57.19    6.00
   1  -5  -6  341.07   13.50
   1  -5  -6  331.97   14.90
   1  -5  -6  318.07   15.50
  -1   5   6  333.27   14.60
   0  -5  -6   28.70    3.70
   0  -5  -6   26.20    4.90
   0  -5  -6   21.10    3.70
   0  -5  -6   36.20    5.10
   0   5   6   30.20    4.20
   0   5   6   21.10    4.00
  -1  -5  -6    4.60    2.40
  -1  -5  -6    3.20    3.00
  -1  -5  -6    0.30    2.90
   1   5   6    1.70    3.10
  -2  -5  -6  231.38   12.30
  -2  -5  -6  243.58   10.80
  -2  -5  -6  233.48   13.00
   2   5   6  249.58   13.50
   2   5   6  228.28   10.10
  -3  -5  -6   88.79    7.10
  -3  -5  -6   73.59    7.50
  -3  -5  -6   77.29    8.40
   3   5   6   73.99    8.40
   3   5   6   76.59    6.60
  -4  -5  -6  149.79   11.40
   4   5   6  148.89   11.30
   4   5   6  141.39   10.10
  -5  -5  -6  496.55   21.40
  -5  -5  -6  488.75   23.40
   5   5   6  478.25   23.20
   5   5   6  469.55   22.60
  -6  -5  -6   18.40    5.70
  -6  -5  -6   11.60    4.20
   6   5   6   26.50    6.70
   6   5   6   22.70    6.70
  -7  -5  -6  308.77   17.50
  -7  -5  -6  303.07   19.40
   7   5   6  295.87   19.90
   7   5   6  319.77   19.80
  -8  -5  -6    8.70    6.40
  -8  -5  -6    6.20    4.40
   8   5   6   -2.40    5.00
   8   5   6    6.00    5.60
  -9  -5  -6   26.50    7.60
  -9  -5  -6   41.10    8.20
   9   5   6   64.69   10.90
   9   5   6   40.10    9.40
 -10  -5  -6    9.70    5.90
 -10  -5  -6   -3.40    5.90
  10   5   6   -1.10    7.00
  10   5   6    7.90    7.00
 -11  -5  -6   18.00    7.10
 -11  -5  -6   22.30    9.40
  11   5   6   10.60    7.30
  11   5   6    8.50    9.50
   8  -6  -6   81.09   15.10
   8  -6  -6  134.99   13.70
  -8   6   6  124.49   13.20
   7  -6  -6   14.70    6.10
  -7   6   6   30.90    4.80
  -7   6   6   34.40    7.30
   6  -6  -6  121.39   12.30
  -6   6   6  107.29   10.90
  -6   6   6  101.69    8.30
   5  -6  -6  196.88   14.10
   5  -6  -6  181.98   10.80
  -5   6   6  192.18   13.50
  -5   6   6  199.28   11.00
   4  -6  -6  266.27   16.00
   4  -6  -6  276.57   13.60
  -4   6   6  287.67   13.60
  -4   6   6  296.67   15.90
   3  -6  -6  339.67   15.50
   3  -6  -6  333.87   17.00
  -3   6   6  335.57   16.60
  -3   6   6  340.17   15.10
   2  -6  -6  456.15   19.80
   2  -6  -6  427.76   16.70
   2  -6  -6  448.76   19.30
  -2   6   6  455.85   18.40
   1  -6  -6    7.70    4.40
   1  -6  -6    7.60    3.00
   1  -6  -6    6.20    2.70
  -1   6   6    3.40    2.70
   0  -6  -6   80.39    7.70
   0  -6  -6   85.79    7.00
   0  -6  -6   84.99    6.30
   0  -6  -6   81.29    6.70
  -1  -6  -6   -2.20    2.80
  -1  -6  -6   -0.70    2.70
  -1  -6  -6    1.00    2.40
   1   6   6   -1.80    2.60
  -2  -6  -6   52.69    6.80
  -2  -6  -6   45.30    5.20
  -2  -6  -6   53.69    8.00
   2   6   6   42.40    4.60
   2   6   6   46.90    6.40
  -3  -6  -6  144.69    9.20
  -3  -6  -6  149.29   10.00
  -3  -6  -6  160.08   11.20
   3   6   6  134.89   10.70
   3   6   6  109.59    8.20
  -4  -6  -6 1748.72   60.09
  -4  -6  -6 1755.82   61.79
   4   6   6 1730.83   59.49
   4   6   6 1733.13   61.89
  -5  -6  -6   28.20    5.20
  -5  -6  -6   36.30    7.20
   5   6   6   30.90    7.20
   5   6   6   27.90    6.20
  -6  -6  -6    9.20    5.20
  -6  -6  -6   14.10    4.50
   6   6   6    8.00    5.30
   6   6   6   12.40    5.20
  -7  -6  -6  112.79   11.70
  -7  -6  -6   97.49   13.60
   7   6   6   89.29   12.20
   7   6   6   89.69   12.50
  -8  -6  -6   86.59   12.00
  -8  -6  -6  102.49   11.80
   8   6   6  118.39   15.60
   8   6   6  118.69   15.20
  -9  -6  -6   -8.40    4.50
  -9  -6  -6   -1.90    4.20
   9   6   6    1.50    5.20
   9   6   6    0.60    6.10
 -10  -6  -6  312.27   22.30
 -10  -6  -6  303.57   19.90
  10   6   6  294.17   24.70
  10   6   6  301.47   21.90
 -11  -6  -6   12.70    7.90
 -11  -6  -6   24.60    7.50
  11   6   6   18.80    7.50
  11   6   6    4.90    8.30
   7  -7  -6   36.50    8.40
  -7   7   6   67.99    9.90
   6  -7  -6   -3.80    3.70
  -6   7   6    7.30    5.10
  -6   7   6   -2.40    2.30
   5  -7  -6   -1.90    3.60
   5  -7  -6    6.40    3.20
  -5   7   6   -5.80    3.40
  -5   7   6    5.40    3.10
   4  -7  -6  230.68   12.10
   4  -7  -6  254.27   15.40
  -4   7   6  225.48   14.30
  -4   7   6  234.88   12.10
   3  -7  -6   11.40    4.30
   3  -7  -6   20.90    5.00
  -3   7   6   18.60    4.00
  -3   7   6   23.00    5.00
   2  -7  -6    1.00    4.50
   2  -7  -6    1.20    2.70
   2  -7  -6    0.40    3.10
   1  -7  -6   -0.40    2.70
   1  -7  -6   -0.20    2.30
   1  -7  -6    1.80    2.80
   1  -7  -6   -1.40    3.80
   0  -7  -6   19.10    4.30
   0  -7  -6   22.50    4.80
   0  -7  -6   26.50    5.10
   0  -7  -6   16.70    3.70
  -1  -7  -6  549.45   22.40
  -1  -7  -6  540.25   21.60
  -1  -7  -6  540.15   22.90
  -2  -7  -6   26.50    5.60
  -2  -7  -6   30.00    5.40
  -2  -7  -6   29.70    5.00
   2   7   6   26.30    5.30
   2   7   6   32.70    4.70
  -3  -7  -6  313.67   16.50
  -3  -7  -6  331.67   17.90
  -3  -7  -6  365.66   16.60
   3   7   6  341.87   18.10
   3   7   6  315.37   15.10
  -4  -7  -6  404.96   19.10
  -4  -7  -6  376.86   20.30
   4   7   6  375.26   20.20
   4   7   6  378.36   18.10
  -5  -7  -6   72.29   10.10
  -5  -7  -6   68.09    9.30
  -5  -7  -6   57.29    7.30
   5   7   6   61.09    8.80
   5   7   6   58.29    8.40
  -6  -7  -6    1.00    3.40
  -6  -7  -6    6.20    5.10
   6   7   6    9.40    5.80
   6   7   6    5.00    4.80
  -7  -7  -6   51.29   10.10
  -7  -7  -6   64.49    8.70
   7   7   6   57.09   10.50
   7   7   6   75.29   11.40
  -8  -7  -6   -1.20    4.00
  -8  -7  -6    4.20    5.80
   8   7   6    5.70    6.00
   8   7   6    3.40    5.60
  -9  -7  -6  212.98   16.20
  -9  -7  -6  209.78   18.00
   9   7   6  252.17   20.50
   9   7   6  226.08   18.50
 -10  -7  -6  244.28   20.60
 -10  -7  -6  269.97   18.60
  10   7   6  253.07   22.80
  10   7   6  267.97   20.30
 -11  -7  -6   23.90    6.80
 -11  -7  -6   34.50   10.30
  11   7   6   20.80   10.00
  11   7   6   28.60    8.50
   7  -8  -6   16.10    6.60
  -7   8   6   16.90    6.20
   6  -8  -6   11.70    5.60
  -6   8   6   13.40    6.00
   5  -8  -6  142.89   12.60
   5  -8  -6  126.19    8.40
  -5   8   6  132.79   11.80
   4  -8  -6   46.50    5.80
   4  -8  -6   50.59    8.00
  -4   8   6   39.10    6.90
   3  -8  -6  100.79    9.70
   3  -8  -6   95.49    8.70
   3  -8  -6   90.59    7.00
   2  -8  -6  192.18   13.40
   2  -8  -6  211.88   12.80
   2  -8  -6  190.68   11.10
   1  -8  -6   -2.40    2.50
   1  -8  -6    0.90    3.20
   1  -8  -6    2.30    3.20
   1  -8  -6   -1.90    4.10
   0  -8  -6  466.45   20.50
   0  -8  -6  432.56   20.20
   0  -8  -6  467.85   20.10
   0  -8  -6  464.95   19.30
  -1  -8  -6  118.39    9.90
  -1  -8  -6  142.79    9.70
  -1  -8  -6  129.39    8.40
  -1  -8  -6  111.59    9.40
  -2  -8  -6   23.20    5.20
  -2  -8  -6   26.90    5.40
  -2  -8  -6   23.60    5.70
   2   8   6   30.70    6.50
  -3  -8  -6  158.18   12.40
  -3  -8  -6  153.58   10.80
  -3  -8  -6  144.69   11.10
   3   8   6  145.09   11.80
   3   8   6  135.99    9.50
  -4  -8  -6  140.89   11.40
  -4  -8  -6  168.88   13.50
   4   8   6  169.38   13.00
   4   8   6  160.18   11.00
  -5  -8  -6    9.40    5.00
  -5  -8  -6   14.90    4.60
  -5  -8  -6    8.60    5.60
   5   8   6    5.10    5.20
   5   8   6   10.50    5.30
  -6  -8  -6    1.10    4.80
  -6  -8  -6   -1.50    4.60
  -6  -8  -6    2.40    3.90
   6   8   6    3.50    4.90
   6   8   6    0.10    4.60
  -7  -8  -6  159.68   15.40
  -7  -8  -6  152.58   12.20
   7   8   6  172.78   15.70
   7   8   6  178.18   15.10
  -8  -8  -6   -1.10    5.60
  -8  -8  -6   -0.30    3.50
   8   8   6   -2.50    4.90
   8   8   6    1.80    5.10
  -9  -8  -6   74.99   10.00
  -9  -8  -6   83.19   12.90
   9   8   6  104.09   15.60
   9   8   6   65.49   12.10
 -10  -8  -6  178.68   15.30
 -10  -8  -6  195.88   18.00
  10   8   6  170.28   17.40
  10   8   6  183.18   18.90
 -11  -8  -6   24.40    7.60
 -11  -8  -6   13.60    8.30
  11   8   6   42.10   11.50
  11   8   6   26.70   11.30
   6  -9  -6   -6.90    4.00
  -6   9   6    7.20    5.00
   5  -9  -6  130.39   12.70
  -5   9   6  119.59   11.80
   4  -9  -6    8.90    3.30
   4  -9  -6   -2.20    3.30
   3  -9  -6    1.80    3.70
   3  -9  -6    1.50    4.00
   3  -9  -6   -0.80    2.80
   2  -9  -6  293.17   17.50
   2  -9  -6  302.27   16.10
   2  -9  -6  297.27   15.10
   2  -9  -6  298.57   16.80
   1  -9  -6  504.95   23.70
   1  -9  -6  511.15   22.30
   1  -9  -6  496.05   22.30
   1  -9  -6  520.05   22.30
   0  -9  -6  242.78   14.90
   0  -9  -6  274.37   14.90
   0  -9  -6  271.97   13.90
   0  -9  -6  290.77   15.90
  -1  -9  -6    2.10    3.70
  -1  -9  -6   -1.10    2.30
  -1  -9  -6    5.40    4.10
  -1  -9  -6   -0.60    3.50
  -2  -9  -6   27.40    6.50
  -2  -9  -6   15.60    5.00
  -2  -9  -6   25.10    5.50
  -3  -9  -6   20.20    6.00
  -3  -9  -6   22.80    6.00
  -3  -9  -6   14.70    5.30
[truncated: 584,248 more chars]
