# Supplementary material for: An Unsymmetrical, Cyclic Diborene Based on a Chelating CAAC Ligand and its Small‐Molecule Activation and Rearrangement Chemistry
Source: Angew Chem Int Ed Engl. 2021 Dec 3;61(3):e202113947. doi: 10.1002/anie.202113947 (PMC9299934; doi:10.1002/anie.202113947)
Supplement: Supplementary file 1 — Supporting Information [file ANIE-61-0-s002.zip › 8.cif]

data_test_a

# 1. Submission Details


_publ_contact_author_name         'Prof. Dr. Holger Braunschweig'
_publ_contact_author_address
;
Institut f\"ur Anorganische Chemie
Universit\"at W\"urzburg
Am Hubland
97074 W\"urzburg, Germany
;
_publ_contact_author_email        H.Braunschweig@uni-wuerzburg.de
_publ_contact_author_fax          +49-931-31-84623
_publ_contact_author_phone        +49-931-31-85260

_publ_requested_journal           ?
_publ_section_title               ?
_publ_section_abstract            ?

loop_
_publ_author_name
'Nachname, Vorname'
;  Institut fuer Anorganische Chemie
   Universitaet Wuerzburg
   Am Hubland
   D-97074 Wuerzburg, Germany
;

_audit_creation_method            'CIF-fill 1.2x (K.Radacki, 2005-21)'
_shelx_SHELXL_version_number      '2018/3'
_chemical_name_systematic         ?
_chemical_name_common             ?
_chemical_melting_point           ?
_chemical_formula_moiety          'C58 H78 B2 N2, 1.5(C6 H6)'
_chemical_formula_sum             'C67 H87 B2 N2'
_chemical_formula_weight          942.00

loop_
 _atom_type_symbol
 _atom_type_description
 _atom_type_scat_dispersion_real
 _atom_type_scat_dispersion_imag
 _atom_type_scat_source
 'C'  'C'   0.0033   0.0016
 'International Tables Vol C Tables 4.2.6.8 and 6.1.1.4'
 'H'  'H'   0.0000   0.0000
'International Tables Vol C Tables 4.2.6.8 and 6.1.1.4'
 'B'  'B'   0.0013   0.0007
 'International Tables Vol C Tables 4.2.6.8 and 6.1.1.4'
 'N'  'N'   0.0061   0.0033
 'International Tables Vol C Tables 4.2.6.8 and 6.1.1.4'
 
_space_group_crystal_system       triclinic
_space_group_IT_number            2
_space_group_name_H-M_alt         'P -1'
_space_group_name_Hall            '-P 1'

_shelx_space_group_comment
;
The symmetry employed for this shelxl refinement is uniquely defined
by the following loop, which should always be used as a source of
symmetry information in preference to the above space-group names.
They are only intended as comments.
;
 
loop_
 _space_group_symop_operation_xyz
 'x, y, z'
 '-x, -y, -z'
 
_cell_length_a                    11.9416(10)
_cell_length_b                    16.6268(14)
_cell_length_c                    17.3846(15)
_cell_angle_alpha                 61.967(3)
_cell_angle_beta                  86.652(3)
_cell_angle_gamma                 70.581(3)
_cell_volume                      2853.5(4)
_cell_formula_units_Z             2
_cell_measurement_temperature     100(2)
_cell_measurement_reflns_used     9944
_cell_measurement_theta_min       2.38
_cell_measurement_theta_max       26.81
 

_exptl_special_details
;
The crystal was immersed in a film of perfluoropolyether oil, mounted on a 
polyimide loop and transferred to stream of cold nitrogen (Oxford Cryostream 800).
;
_exptl_crystal_description        PLATE
_exptl_crystal_colour             colourless
_exptl_crystal_density_meas       ?
_exptl_crystal_density_method     ?
_exptl_crystal_density_diffrn     1.096          
_exptl_crystal_F_000              1026
_exptl_transmission_factor_min    ?
_exptl_transmission_factor_max    ?
_exptl_crystal_size_max           0.411
_exptl_crystal_size_mid           0.198
_exptl_crystal_size_min           0.082
_exptl_absorpt_coefficient_mu     0.061
_shelx_estimated_absorpt_T_min    0.975
_shelx_estimated_absorpt_T_max    0.995
_exptl_absorpt_correction_type    multi-scan
_exptl_absorpt_correction_T_min   0.6434
_exptl_absorpt_correction_T_max   0.7454
_exptl_absorpt_process_details    'SadAbs 2016/2 (Bruker AXS)'
_exptl_absorpt_special_details    ?
loop_
 _exptl_crystal_face_index_h
 _exptl_crystal_face_index_k
 _exptl_crystal_face_index_l
 _exptl_crystal_face_perp_dist
   -1.00    1.00    1.00    0.1350
   -1.00    1.00   -1.00    0.1270
   -1.00    0.00   -1.00    0.0880
    1.00    1.00    0.00    0.1140
   -1.00   -1.00    0.00    0.1560
    0.00    0.00   -1.00    0.0410
    0.00    0.00    1.00    0.0220
   -1.00   -1.00   -1.00    0.1590
    1.00    0.00    0.00    0.0900
   -1.00    0.00    0.00    0.0990
   -1.00   -1.00    1.00    0.1190
    0.00    1.00    1.00    0.1440
    0.00   -1.00   -1.00    0.1620
    1.00    0.00   -1.00    0.0890
   -1.00    0.00    1.00    0.0790
    0.00    1.00    0.00    0.1550
    0.00   -1.00    0.00    0.1700

_diffrn_ambient_environment       N~2~
_diffrn_ambient_temperature       100(2)
_diffrn_radiation_wavelength      0.71073
_diffrn_radiation_type            MoK\a
_diffrn_radiation_monochromator   'multi-layer mirror'
_diffrn_source                    'micro-focus sealed X-ray tube'
_diffrn_source_type               'Incoatec ImS 2.0'
_diffrn_measurement_device        'four-circle diffractometer'
_diffrn_measurement_device_type   'Bruker D8-Quest'
_diffrn_measurement_method        '\f and \w scans'
_diffrn_detector                  CPA
_diffrn_detector_type             'Photon II'
_diffrn_detector_area_resol_mean  7.5
_diffrn_reflns_number             58379
_diffrn_reflns_av_unetI/netI      0.0525
_diffrn_reflns_av_R_equivalents   0.0845
_diffrn_reflns_limit_h_min        -15
_diffrn_reflns_limit_h_max        14
_diffrn_reflns_limit_k_min        -21
_diffrn_reflns_limit_k_max        20
_diffrn_reflns_limit_l_min        -22
_diffrn_reflns_limit_l_max        22
_diffrn_reflns_theta_min          1.908
_diffrn_reflns_theta_max          26.847
_diffrn_reflns_theta_full         26.000
_diffrn_measured_fraction_theta_max   0.992
_diffrn_measured_fraction_theta_full  0.999
_diffrn_reflns_Laue_measured_fraction_max    0.992
_diffrn_reflns_Laue_measured_fraction_full   0.999
_diffrn_reflns_point_group_measured_fraction_max   0.992
_diffrn_reflns_point_group_measured_fraction_full  0.999
_reflns_number_total              12161
_reflns_number_gt                 8495
_reflns_threshold_expression      'I > 2\s(I)'
_reflns_Friedel_coverage          0.000
_reflns_Friedel_fraction_max      .
_reflns_Friedel_fraction_full     .
 
_reflns_special_details
;
 Reflections were merged by SHELXL according to the crystal
 class for the calculation of statistics and refinement.
 
 _reflns_Friedel_fraction is defined as the number of unique
 Friedel pairs measured divided by the number that would be
 possible theoretically, ignoring centric projections and
 systematic absences.
;
 
_computing_data_collection        'BIS 6.2.14 / APEX3 ver. 2019.1 (Bruker AXS)'
_computing_cell_refinement        'Saint+ ver. V8.40A (Bruker AXS)'
_computing_data_reduction         'Saint+ ver. V8.40A (Bruker AXS)'
_computing_structure_solution     'SHELXT (Sheldrick, 2014)'
_computing_structure_refinement   'SHELXL-2018/3 (Sheldrick, 2018)'
_computing_molecular_graphics     'ShelXLe (Huebschle et all, 2011)'
_computing_publication_material   'SHELXL-2018/3 (Sheldrick, 2018)'

_refine_special_details
;
Refinement of F^2^ against ALL reflections. The weighted R-factor wR and 
goodness of fit S are based on F^2^, conventional R-factors R are based on F, 
with F set to zero for negative F^2^. The threshold expression of F^2^ > 
2sigma(F^2^) is used only for calculating R-factors(gt) etc. and is not 
relevant to the choice of reflections for refinement. R-factors based on F^2^ 
are statistically about twice as large as those based on F, and R-factors 
based on ALL data will be even larger. The similarity restraint on 
displacement amplitudes (SIMU) were employed to atomic displacement 
parameters of disordered benzene fragments. The bond distances of atoms were 
restrainted to be similar by means of the similar restraint (SAME).
;
_refine_ls_structure_factor_coef  Fsqd
_refine_ls_matrix_type            full
_refine_ls_weighting_scheme       calc
_refine_ls_weighting_details
'w=1/[\s^2^(Fo^2^)+(0.0710P)^2^+0.8624P] where P=(Fo^2^+2Fc^2^)/3'
_atom_sites_solution_primary      dual
_atom_sites_solution_secondary    difmap
_atom_sites_solution_hydrogens    mixed
_refine_ls_hydrogen_treatment     mixed
_refine_ls_extinction_method      none
_refine_ls_extinction_coef        .
_refine_ls_number_reflns          12161
_refine_ls_number_parameters      658
_refine_ls_number_restraints      18
_refine_ls_R_factor_all           0.0829
_refine_ls_R_factor_gt            0.0536
_refine_ls_wR_factor_ref          0.1519
_refine_ls_wR_factor_gt           0.1360
_refine_ls_goodness_of_fit_ref    1.039
_refine_ls_restrained_S_all       1.042
_refine_ls_shift/su_max           0.001
_refine_ls_shift/su_mean          0.000
 
loop_
 _atom_site_label
 _atom_site_type_symbol
 _atom_site_fract_x
 _atom_site_fract_y
 _atom_site_fract_z
 _atom_site_U_iso_or_equiv
 _atom_site_adp_type
 _atom_site_occupancy
 _atom_site_site_symmetry_order  
 _atom_site_calc_flag
 _atom_site_refinement_flags_posn
 _atom_site_refinement_flags_adp
 _atom_site_refinement_flags_occupancy
 _atom_site_disorder_assembly
 _atom_site_disorder_group
B1_1 B 0.55527(17) 1.18611(13) 0.75405(12) 0.0184(4) Uani 1 1 d . . . . .
C2_1 C 0.50366(14) 1.13127(12) 0.72259(11) 0.0184(3) Uani 1 1 d . . . . .
B2_1 B 0.55173(18) 1.01604(14) 0.78427(13) 0.0216(4) Uani 1 1 d . . . . .
H2_1 H 0.6237(16) 0.9847(13) 0.8365(12) 0.021(5) Uiso 1 1 d . . . . .
C4_1 C 0.59113(14) 1.07369(11) 0.68031(11) 0.0187(3) Uani 1 1 d . . . . .
H4_1 H 0.553374 1.068879 0.633498 0.022 Uiso 1 1 calc R U . . .
C5_1 C 0.47734(16) 0.95186(12) 0.79511(11) 0.0229(4) Uani 1 1 d . . . . .
C6_1 C 0.42750(16) 0.89453(12) 0.81183(11) 0.0238(4) Uani 1 1 d . . . . .
C1_2 C 0.70784(15) 1.07421(12) 0.67188(11) 0.0195(3) Uani 1 1 d . . . . .
C2_2 C 0.77315(15) 1.10074(12) 0.72412(11) 0.0209(4) Uani 1 1 d . . . . .
C3_2 C 0.86855(16) 1.12907(14) 0.66407(13) 0.0255(4) Uani 1 1 d . . . . .
H3A_2 H 0.838602 1.199545 0.622292 0.031 Uiso 1 1 calc R U . . .
H3AB_2 H 0.942100 1.113690 0.699400 0.031 Uiso 1 1 calc R U . . .
C4_2 C 0.89497(15) 1.07041(13) 0.61428(12) 0.0249(4) Uani 1 1 d . . . . .
N5_2 N 0.77723(12) 1.05385(10) 0.61551(10) 0.0206(3) Uani 1 1 d . . . . .
C6_2 C 0.74846(14) 1.01564(13) 0.56195(12) 0.0208(4) Uani 1 1 d . . . . .
C7_2 C 0.77827(15) 0.91427(13) 0.59829(12) 0.0232(4) Uani 1 1 d . . . . .
C8_2 C 0.76006(16) 0.87891(14) 0.54307(13) 0.0267(4) Uani 1 1 d . . . . .
H8_2 H 0.780369 0.810875 0.565993 0.032 Uiso 1 1 calc R U . . .
C9_2 C 0.71339(16) 0.94015(14) 0.45617(13) 0.0286(4) Uani 1 1 d . . . . .
H9_2 H 0.704543 0.914272 0.419369 0.034 Uiso 1 1 calc R U . . .
C10_2 C 0.67972(16) 1.03917(14) 0.42319(12) 0.0260(4) Uani 1 1 d . . . . .
H10_2 H 0.645347 1.081074 0.363821 0.031 Uiso 1 1 calc R U . . .
C11_2 C 0.69491(15) 1.07965(13) 0.47501(12) 0.0225(4) Uani 1 1 d . . . . .
C12_2 C 0.68695(15) 1.18325(12) 0.73905(11) 0.0210(4) Uani 1 1 d . . . . .
H12A_2 H 0.683404 1.245617 0.687639 0.025 Uiso 1 1 calc R U . . .
H12B_2 H 0.722776 1.180398 0.790609 0.025 Uiso 1 1 calc R U . . .
C13_2 C 0.83374(16) 1.01295(13) 0.81431(12) 0.0271(4) Uani 1 1 d . . . . .
H13A_2 H 0.898900 1.023888 0.835238 0.041 Uiso 1 1 calc R U . . .
H13B_2 H 0.865955 0.953933 0.808402 0.041 Uiso 1 1 calc R U . . .
H13C_2 H 0.774758 1.005384 0.856440 0.041 Uiso 1 1 calc R U . . .
C14_2 C 0.99931(16) 0.97423(15) 0.65860(14) 0.0326(4) Uani 1 1 d . . . . .
H14A_2 H 1.003926 0.937211 0.627521 0.049 Uiso 1 1 calc R U . . .
H14B_2 H 0.986940 0.936687 0.719732 0.049 Uiso 1 1 calc R U . . .
H14C_2 H 1.074008 0.987089 0.656976 0.049 Uiso 1 1 calc R U . . .
C15_2 C 0.91904(17) 1.12908(15) 0.52125(13) 0.0320(4) Uani 1 1 d . . . . .
H15A_2 H 0.922213 1.094285 0.488233 0.048 Uiso 1 1 calc R U . . .
H15B_2 H 0.995614 1.138381 0.522544 0.048 Uiso 1 1 calc R U . . .
H15C_2 H 0.854840 1.192479 0.492835 0.048 Uiso 1 1 calc R U . . .
C16_2 C 0.81807(16) 0.84249(13) 0.69492(12) 0.0265(4) Uani 1 1 d . . . . .
H16_2 H 0.829280 0.878398 0.724914 0.032 Uiso 1 1 calc R U . . .
C17_2 C 0.72002(18) 0.79995(14) 0.73555(14) 0.0330(4) Uani 1 1 d . . . . .
H17A_2 H 0.743025 0.757459 0.798824 0.049 Uiso 1 1 calc R U . . .
H17B_2 H 0.709760 0.762376 0.708494 0.049 Uiso 1 1 calc R U . . .
H17C_2 H 0.644644 0.852857 0.725272 0.049 Uiso 1 1 calc R U . . .
C18_2 C 0.93663(18) 0.75934(15) 0.71128(15) 0.0372(5) Uani 1 1 d . . . . .
H18A_2 H 0.959214 0.716689 0.774577 0.056 Uiso 1 1 calc R U . . .
H18B_2 H 0.999389 0.786495 0.685746 0.056 Uiso 1 1 calc R U . . .
H18C_2 H 0.926707 0.721934 0.683936 0.056 Uiso 1 1 calc R U . . .
C19_2 C 0.64181(16) 1.18990(13) 0.43565(12) 0.0247(4) Uani 1 1 d . . . . .
H19_2 H 0.659049 1.207865 0.479937 0.030 Uiso 1 1 calc R U . . .
C20_2 C 0.50570(16) 1.22250(14) 0.41620(13) 0.0296(4) Uani 1 1 d . . . . .
H20A_2 H 0.469950 1.292066 0.397530 0.044 Uiso 1 1 calc R U . . .
H20B_2 H 0.473090 1.186007 0.469289 0.044 Uiso 1 1 calc R U . . .
H20C_2 H 0.487168 1.210244 0.369368 0.044 Uiso 1 1 calc R U . . .
C21_2 C 0.69227(19) 1.24416(15) 0.35125(13) 0.0334(4) Uani 1 1 d . . . . .
H21A_2 H 0.659330 1.314017 0.331749 0.050 Uiso 1 1 calc R U . . .
H21B_2 H 0.670210 1.231657 0.305537 0.050 Uiso 1 1 calc R U . . .
H21C_2 H 0.779574 1.221534 0.362450 0.050 Uiso 1 1 calc R U . . .
C1_3 C 0.47371(15) 1.25312(11) 0.79311(11) 0.0185(3) Uani 1 1 d . . . . .
H1_3 H 0.391388 1.284260 0.761009 0.022 Uiso 1 1 calc R U . . .
C2_3 C 0.46395(17) 1.19344(12) 0.89350(11) 0.0238(4) Uani 1 1 d . . . . .
C3_3 C 0.44562(17) 1.26852(12) 0.92525(12) 0.0242(4) Uani 1 1 d . . . . .
H3A_3 H 0.359635 1.307268 0.916884 0.029 Uiso 1 1 calc R U . . .
H3AB_3 H 0.475078 1.235405 0.988396 0.029 Uiso 1 1 calc R U . . .
C4_3 C 0.51606(16) 1.33461(12) 0.87097(11) 0.0229(4) Uani 1 1 d . . . . .
N5_3 N 0.51489(13) 1.33255(10) 0.78548(9) 0.0191(3) Uani 1 1 d . . . . .
C6_3 C 0.48084(15) 1.42146(12) 0.70376(11) 0.0195(3) Uani 1 1 d . . . . .
C7_3 C 0.57118(16) 1.45729(12) 0.65920(11) 0.0217(4) Uani 1 1 d . . . . .
C8_3 C 0.54108(17) 1.53906(12) 0.57666(12) 0.0245(4) Uani 1 1 d . . . . .
H8_3 H 0.602101 1.562525 0.547261 0.029 Uiso 1 1 calc R U . . .
C9_3 C 0.42536(17) 1.58668(13) 0.53665(12) 0.0265(4) Uani 1 1 d . . . . .
H9_3 H 0.407140 1.640463 0.479129 0.032 Uiso 1 1 calc R U . . .
C10_3 C 0.33563(16) 1.55523(12) 0.58128(12) 0.0246(4) Uani 1 1 d . . . . .
H10_3 H 0.255381 1.589040 0.554111 0.030 Uiso 1 1 calc R U . . .
C11_3 C 0.35989(15) 1.47524(12) 0.66504(11) 0.0210(4) Uani 1 1 d . . . . .
C12_3 C 0.57486(19) 1.10342(13) 0.94421(12) 0.0309(4) Uani 1 1 d . . . . .
H12A_3 H 0.569916 1.077925 1.007367 0.046 Uiso 1 1 calc R U . . .
H12B_3 H 0.646754 1.121138 0.929760 0.046 Uiso 1 1 calc R U . . .
H12C_3 H 0.578824 1.053637 0.927911 0.046 Uiso 1 1 calc R U . . .
C13_3 C 0.35515(19) 1.16035(14) 0.90704(13) 0.0322(4) Uani 1 1 d . . . . .
H13A_3 H 0.344794 1.130789 0.969549 0.048 Uiso 1 1 calc R U . . .
H13B_3 H 0.367973 1.112615 0.886484 0.048 Uiso 1 1 calc R U . . .
H13C_3 H 0.283341 1.216541 0.873723 0.048 Uiso 1 1 calc R U . . .
C14_3 C 0.64486(17) 1.29539(14) 0.91412(12) 0.0278(4) Uani 1 1 d . . . . .
H14A_3 H 0.681720 1.345222 0.884527 0.042 Uiso 1 1 calc R U . . .
H14B_3 H 0.691021 1.237414 0.909115 0.042 Uiso 1 1 calc R U . . .
H14C_3 H 0.643970 1.278513 0.976220 0.042 Uiso 1 1 calc R U . . .
C15_3 C 0.45635(18) 1.43603(13) 0.86191(12) 0.0283(4) Uani 1 1 d . . . . .
H15A_3 H 0.495824 1.479731 0.820872 0.042 Uiso 1 1 calc R U . . .
H15B_3 H 0.463303 1.432544 0.919380 0.042 Uiso 1 1 calc R U . . .
H15C_3 H 0.371687 1.460770 0.839687 0.042 Uiso 1 1 calc R U . . .
C16_3 C 0.70053(16) 1.41260(13) 0.69991(12) 0.0247(4) Uani 1 1 d . . . . .
H16_3 H 0.710770 1.349173 0.753556 0.030 Uiso 1 1 calc R U . . .
C17_3 C 0.79023(17) 1.39342(14) 0.63835(13) 0.0308(4) Uani 1 1 d . . . . .
H17A_3 H 0.870711 1.357158 0.670511 0.046 Uiso 1 1 calc R U . . .
H17B_3 H 0.788833 1.455433 0.588835 0.046 Uiso 1 1 calc R U . . .
H17C_3 H 0.768429 1.355420 0.616393 0.046 Uiso 1 1 calc R U . . .
C18_3 C 0.73069(18) 1.47874(14) 0.72796(14) 0.0324(4) Uani 1 1 d . . . . .
H18A_3 H 0.813120 1.447611 0.756538 0.049 Uiso 1 1 calc R U . . .
H18B_3 H 0.675900 1.489637 0.769083 0.049 Uiso 1 1 calc R U . . .
H18C_3 H 0.722260 1.541108 0.676124 0.049 Uiso 1 1 calc R U . . .
C19_3 C 0.25226(15) 1.45548(12) 0.71163(12) 0.0235(4) Uani 1 1 d . . . . .
H19_3 H 0.282065 1.402479 0.773275 0.028 Uiso 1 1 calc R U . . .
C20_3 C 0.18151(17) 1.42262(14) 0.66825(13) 0.0300(4) Uani 1 1 d . . . . .
H20A_3 H 0.113634 1.410922 0.700630 0.045 Uiso 1 1 calc R U . . .
H20B_3 H 0.233624 1.362592 0.668925 0.045 Uiso 1 1 calc R U . . .
H20C_3 H 0.152046 1.473345 0.607452 0.045 Uiso 1 1 calc R U . . .
C21_3 C 0.16779(17) 1.54661(13) 0.71508(13) 0.0289(4) Uani 1 1 d . . . . .
H21A_3 H 0.103853 1.530686 0.750624 0.043 Uiso 1 1 calc R U . . .
H21B_3 H 0.132816 1.598072 0.655445 0.043 Uiso 1 1 calc R U . . .
H21C_3 H 0.213013 1.568968 0.741346 0.043 Uiso 1 1 calc R U . . .
C1_4 C 0.38012(15) 1.18126(12) 0.67291(11) 0.0191(3) Uani 1 1 d . . . . .
C2_4 C 0.36416(15) 1.25279(12) 0.58558(12) 0.0224(4) Uani 1 1 d . . . . .
H2_4 H 0.430865 1.269554 0.559698 0.027 Uiso 1 1 calc R U . . .
C3_4 C 0.25365(16) 1.30011(13) 0.53549(12) 0.0247(4) Uani 1 1 d . . . . .
H3_4 H 0.246454 1.347434 0.475745 0.030 Uiso 1 1 calc R U . . .
C4_4 C 0.15319(16) 1.27945(13) 0.57123(13) 0.0256(4) Uani 1 1 d . . . . .
C5_4 C 0.16773(16) 1.20945(13) 0.65857(12) 0.0252(4) Uani 1 1 d . . . . .
H5_4 H 0.100170 1.194621 0.684725 0.030 Uiso 1 1 calc R U . . .
C6_4 C 0.27936(15) 1.16029(12) 0.70893(12) 0.0221(4) Uani 1 1 d . . . . .
H6_4 H 0.286769 1.112064 0.768335 0.027 Uiso 1 1 calc R U . . .
C7_4 C 0.03347(17) 1.33203(16) 0.51630(15) 0.0374(5) Uani 1 1 d . . . . .
H7A_4 H -0.019286 1.294343 0.543107 0.056 Uiso 1 1 calc R U . . .
H7B_4 H 0.043830 1.339931 0.457103 0.056 Uiso 1 1 calc R U . . .
H7C_4 H -0.002107 1.396052 0.512905 0.056 Uiso 1 1 calc R U . . .
C1_5 C 0.37304(16) 0.82186(13) 0.83657(11) 0.0233(4) Uani 1 1 d . . . . .
C2_5 C 0.24946(17) 0.84491(14) 0.83543(12) 0.0293(4) Uani 1 1 d . . . . .
H2_5 H 0.199292 0.910587 0.814936 0.035 Uiso 1 1 calc R U . . .
C3_5 C 0.19895(18) 0.77309(15) 0.86387(13) 0.0327(4) Uani 1 1 d . . . . .
H3_5 H 0.114603 0.790274 0.862846 0.039 Uiso 1 1 calc R U . . .
C4_5 C 0.26958(18) 0.67662(15) 0.89376(13) 0.0309(4) Uani 1 1 d . . . . .
C5_5 C 0.39272(18) 0.65381(14) 0.89334(13) 0.0292(4) Uani 1 1 d . . . . .
H5_5 H 0.442366 0.588210 0.912725 0.035 Uiso 1 1 calc R U . . .
C6_5 C 0.44451(17) 0.72491(13) 0.86520(12) 0.0268(4) Uani 1 1 d . . . . .
H6_5 H 0.528783 0.707654 0.865391 0.032 Uiso 1 1 calc R U . . .
C7_5 C 0.2137(2) 0.59899(17) 0.92572(17) 0.0462(6) Uani 1 1 d . . . . .
H7A_5 H 0.259603 0.543169 0.980491 0.069 Uiso 1 1 calc R U . . .
H7B_5 H 0.214073 0.578430 0.881283 0.069 Uiso 1 1 calc R U . . .
H7C_5 H 0.131170 0.624919 0.936145 0.069 Uiso 1 1 calc R U . . .
C1_6 C 0.1434(3) 0.3603(2) 1.01003(18) 0.0596(7) Uani 1 1 d D . . . .
H1_6 H 0.194840 0.373802 1.038388 0.071 Uiso 1 1 calc R U . . .
C2_6 C 0.0602(3) 0.4361(2) 0.94036(17) 0.0588(7) Uani 1 1 d D . . . .
H2_6 H 0.055234 0.501123 0.920694 0.071 Uiso 1 1 calc R U . . .
C3_6 C -0.0142(3) 0.4171(2) 0.90025(18) 0.0610(7) Uani 1 1 d D . . . .
H3_6 H -0.071333 0.468983 0.852397 0.073 Uiso 1 1 calc R U . . .
C4_6 C -0.0069(3) 0.3221(2) 0.92898(19) 0.0645(8) Uani 1 1 d D . . . .
H4_6 H -0.058989 0.308850 0.900864 0.077 Uiso 1 1 calc R U . . .
C5_6 C 0.0762(2) 0.2469(2) 0.99846(17) 0.0553(7) Uani 1 1 d D . . . .
H5_6 H 0.080845 0.181853 1.018680 0.066 Uiso 1 1 calc R U . . .
C6_6 C 0.1524(2) 0.2664(2) 1.03850(17) 0.0514(6) Uani 1 1 d D . . . .
H6_6 H 0.210825 0.214713 1.085628 0.062 Uiso 1 1 calc R U . . .
C1_7 C 0.8895(5) 1.0042(4) 1.0553(4) 0.0602(9) Uiso 0.5 1 d D U P A -1
H1_7 H 0.815702 1.021550 1.077394 0.072 Uiso 0.5 1 calc R U P A -1
C2_7 C 0.9262(5) 1.0771(5) 0.9976(4) 0.0559(8) Uiso 0.5 1 d D U P A -1
H2_7 H 0.881601 1.142527 0.983086 0.067 Uiso 0.5 1 calc R U P A -1
C3_7 C 1.0314(5) 1.0552(4) 0.9591(4) 0.0568(8) Uiso 0.5 1 d D U P A -1
H3_7 H 1.058384 1.105528 0.918289 0.068 Uiso 0.5 1 calc R U P A -1
C4_7 C 1.0945(5) 0.9598(4) 0.9813(4) 0.0545(8) Uiso 0.5 1 d D U P A -1
H4_7 H 1.164224 0.942880 0.955059 0.065 Uiso 0.5 1 calc R U P A -1
C5_7 C 1.0535(5) 0.8902(4) 1.0424(4) 0.0601(9) Uiso 0.5 1 d D U P A -1
H5_7 H 1.098315 0.824527 1.058058 0.072 Uiso 0.5 1 calc R U P A -1
C6_7 C 0.9500(5) 0.9078(4) 1.0843(4) 0.0628(9) Uiso 0.5 1 d D U P A -1
H6_7 H 0.925235 0.857740 1.128107 0.075 Uiso 0.5 1 calc R U P A -1
 
loop_
 _atom_site_aniso_label
 _atom_site_aniso_U_11
 _atom_site_aniso_U_22
 _atom_site_aniso_U_33
 _atom_site_aniso_U_23
 _atom_site_aniso_U_13
 _atom_site_aniso_U_12
B1_1 0.0229(9) 0.0146(8) 0.0143(9) -0.0051(7) 0.0006(7) -0.0049(7)
C2_1 0.0178(8) 0.0198(8) 0.0206(8) -0.0125(7) 0.0033(6) -0.0058(6)
B2_1 0.0228(10) 0.0197(9) 0.0229(10) -0.0126(8) 0.0029(8) -0.0044(7)
C4_1 0.0192(8) 0.0196(8) 0.0208(8) -0.0130(7) 0.0013(6) -0.0057(6)
C5_1 0.0280(9) 0.0199(8) 0.0200(9) -0.0112(7) 0.0044(7) -0.0052(7)
C6_1 0.0303(9) 0.0223(9) 0.0201(9) -0.0116(7) 0.0040(7) -0.0084(7)
C1_2 0.0211(8) 0.0180(8) 0.0210(8) -0.0114(7) 0.0008(7) -0.0054(6)
C2_2 0.0184(8) 0.0252(9) 0.0253(9) -0.0170(7) 0.0011(7) -0.0072(7)
C3_2 0.0206(8) 0.0336(10) 0.0342(10) -0.0245(9) 0.0055(7) -0.0112(7)
C4_2 0.0177(8) 0.0341(10) 0.0351(10) -0.0251(9) 0.0050(7) -0.0109(7)
N5_2 0.0173(7) 0.0257(7) 0.0269(8) -0.0188(6) 0.0036(6) -0.0078(6)
C6_2 0.0166(8) 0.0288(9) 0.0280(9) -0.0217(8) 0.0065(7) -0.0091(7)
C7_2 0.0190(8) 0.0268(9) 0.0307(10) -0.0203(8) 0.0046(7) -0.0063(7)
C8_2 0.0259(9) 0.0272(9) 0.0366(10) -0.0233(8) 0.0061(8) -0.0087(7)
C9_2 0.0287(10) 0.0376(11) 0.0344(11) -0.0284(9) 0.0065(8) -0.0126(8)
C10_2 0.0265(9) 0.0346(10) 0.0255(9) -0.0208(8) 0.0057(7) -0.0113(8)
C11_2 0.0194(8) 0.0286(9) 0.0277(9) -0.0188(8) 0.0071(7) -0.0106(7)
C12_2 0.0234(9) 0.0217(8) 0.0228(9) -0.0148(7) 0.0010(7) -0.0071(7)
C13_2 0.0228(9) 0.0287(9) 0.0315(10) -0.0186(8) -0.0039(7) -0.0034(7)
C14_2 0.0185(9) 0.0447(12) 0.0473(12) -0.0341(10) 0.0053(8) -0.0080(8)
C15_2 0.0263(10) 0.0470(12) 0.0414(11) -0.0319(10) 0.0144(8) -0.0199(9)
C16_2 0.0253(9) 0.0252(9) 0.0322(10) -0.0186(8) 0.0001(8) -0.0044(7)
C17_2 0.0366(11) 0.0302(10) 0.0360(11) -0.0189(9) 0.0049(9) -0.0114(8)
C18_2 0.0300(10) 0.0329(11) 0.0464(13) -0.0227(10) -0.0017(9) -0.0016(8)
C19_2 0.0284(9) 0.0272(9) 0.0259(9) -0.0173(8) 0.0043(7) -0.0116(7)
C20_2 0.0279(10) 0.0305(10) 0.0318(10) -0.0184(8) -0.0006(8) -0.0061(8)
C21_2 0.0436(12) 0.0359(11) 0.0267(10) -0.0163(9) 0.0073(9) -0.0193(9)
C1_3 0.0228(8) 0.0150(8) 0.0184(8) -0.0085(7) 0.0026(6) -0.0067(6)
C2_3 0.0334(10) 0.0198(8) 0.0194(9) -0.0104(7) 0.0052(7) -0.0092(7)
C3_3 0.0316(10) 0.0222(9) 0.0200(9) -0.0129(7) 0.0051(7) -0.0071(7)
C4_3 0.0303(9) 0.0210(8) 0.0183(8) -0.0118(7) 0.0025(7) -0.0064(7)
N5_3 0.0268(7) 0.0159(7) 0.0172(7) -0.0100(6) 0.0018(6) -0.0071(6)
C6_3 0.0259(9) 0.0164(8) 0.0185(8) -0.0109(7) 0.0018(7) -0.0058(7)
C7_3 0.0270(9) 0.0188(8) 0.0221(9) -0.0126(7) 0.0038(7) -0.0070(7)
C8_3 0.0313(10) 0.0205(8) 0.0239(9) -0.0111(7) 0.0052(7) -0.0111(7)
C9_3 0.0366(10) 0.0189(8) 0.0209(9) -0.0087(7) 0.0021(7) -0.0070(7)
C10_3 0.0264(9) 0.0209(9) 0.0240(9) -0.0114(7) -0.0016(7) -0.0034(7)
C11_3 0.0256(9) 0.0177(8) 0.0215(9) -0.0122(7) 0.0026(7) -0.0054(7)
C12_3 0.0458(12) 0.0209(9) 0.0193(9) -0.0086(7) 0.0015(8) -0.0047(8)
C13_3 0.0468(12) 0.0324(10) 0.0258(10) -0.0159(8) 0.0138(9) -0.0219(9)
C14_3 0.0351(10) 0.0280(9) 0.0208(9) -0.0127(8) -0.0014(8) -0.0092(8)
C15_3 0.0395(11) 0.0234(9) 0.0263(10) -0.0168(8) 0.0034(8) -0.0083(8)
C16_3 0.0262(9) 0.0210(8) 0.0265(9) -0.0102(7) 0.0021(7) -0.0093(7)
C17_3 0.0267(10) 0.0276(10) 0.0378(11) -0.0152(9) 0.0072(8) -0.0103(8)
C18_3 0.0340(10) 0.0293(10) 0.0357(11) -0.0145(9) -0.0022(8) -0.0133(8)
C19_3 0.0239(9) 0.0200(8) 0.0249(9) -0.0114(7) 0.0032(7) -0.0048(7)
C20_3 0.0269(10) 0.0263(9) 0.0383(11) -0.0180(9) 0.0006(8) -0.0063(8)
C21_3 0.0276(9) 0.0256(9) 0.0335(10) -0.0168(8) 0.0061(8) -0.0056(8)
C1_4 0.0197(8) 0.0189(8) 0.0237(9) -0.0145(7) 0.0030(7) -0.0062(6)
C2_4 0.0211(8) 0.0218(8) 0.0258(9) -0.0123(7) 0.0052(7) -0.0083(7)
C3_4 0.0267(9) 0.0219(9) 0.0241(9) -0.0111(7) 0.0007(7) -0.0063(7)
C4_4 0.0218(9) 0.0235(9) 0.0348(10) -0.0185(8) -0.0002(7) -0.0041(7)
C5_4 0.0208(9) 0.0266(9) 0.0343(10) -0.0187(8) 0.0072(7) -0.0098(7)
C6_4 0.0230(9) 0.0222(8) 0.0234(9) -0.0124(7) 0.0055(7) -0.0086(7)
C7_4 0.0234(10) 0.0394(11) 0.0447(12) -0.0189(10) -0.0030(9) -0.0060(8)
C1_5 0.0326(10) 0.0248(9) 0.0177(8) -0.0118(7) 0.0044(7) -0.0141(7)
C2_5 0.0300(10) 0.0289(10) 0.0280(10) -0.0134(8) 0.0000(8) -0.0086(8)
C3_5 0.0304(10) 0.0415(11) 0.0339(11) -0.0210(9) 0.0047(8) -0.0172(9)
C4_5 0.0418(11) 0.0381(11) 0.0289(10) -0.0222(9) 0.0111(8) -0.0246(9)
C5_5 0.0380(11) 0.0264(9) 0.0303(10) -0.0181(8) 0.0088(8) -0.0133(8)
C6_5 0.0303(10) 0.0290(9) 0.0279(10) -0.0179(8) 0.0086(8) -0.0125(8)
C7_5 0.0546(14) 0.0493(13) 0.0597(15) -0.0357(12) 0.0237(12) -0.0353(12)
C1_6 0.0676(18) 0.079(2) 0.0519(16) -0.0337(15) 0.0101(13) -0.0454(16)
C2_6 0.0772(19) 0.0666(17) 0.0474(15) -0.0243(14) 0.0149(14) -0.0479(16)
C3_6 0.0680(18) 0.0622(17) 0.0505(16) -0.0177(13) 0.0012(13) -0.0329(14)
C4_6 0.076(2) 0.0636(18) 0.0626(18) -0.0311(15) -0.0058(15) -0.0307(15)
C5_6 0.0633(17) 0.0575(16) 0.0518(15) -0.0319(13) 0.0052(13) -0.0198(13)
C6_6 0.0507(15) 0.0662(17) 0.0463(14) -0.0339(13) 0.0096(11) -0.0208(13)
 
_geom_special_details
;
 All esds (except the esd in the dihedral angle between two l.s. planes)
 are estimated using the full covariance matrix.  The cell esds are taken
 into account individually in the estimation of esds in distances, angles
 and torsion angles; correlations between esds in cell parameters are only
 used when they are defined by crystal symmetry.  An approximate (isotropic)
 treatment of cell esds is used for estimating esds involving l.s. planes.
;
 
loop_
 _geom_bond_atom_site_label_1
 _geom_bond_atom_site_label_2
 _geom_bond_distance
 _geom_bond_site_symmetry_2
 _geom_bond_publ_flag
B1_1 C2_1 1.547(3) . ?
B1_1 C12_2 1.567(3) . ?
B1_1 C1_3 1.601(2) . ?
C2_1 C1_4 1.507(2) . ?
C2_1 C4_1 1.567(2) . ?
C2_1 B2_1 1.600(2) . ?
B2_1 C5_1 1.545(3) . ?
B2_1 C4_1 1.726(3) . ?
B2_1 H2_1 1.088(19) . ?
C4_1 C1_2 1.395(2) . ?
C4_1 H4_1 1.0000 . ?
C5_1 C6_1 1.202(3) . ?
C6_1 C1_5 1.438(2) . ?
C1_2 N5_2 1.339(2) . ?
C1_2 C2_2 1.522(2) . ?
C2_2 C3_2 1.538(2) . ?
C2_2 C12_2 1.541(2) . ?
C2_2 C13_2 1.546(2) . ?
C3_2 C4_2 1.535(2) . ?
C3_2 H3A_2 0.9900 . ?
C3_2 H3AB_2 0.9900 . ?
C4_2 C15_2 1.516(3) . ?
C4_2 N5_2 1.517(2) . ?
C4_2 C14_2 1.527(3) . ?
N5_2 C6_2 1.458(2) . ?
C6_2 C11_2 1.405(3) . ?
C6_2 C7_2 1.412(2) . ?
C7_2 C8_2 1.398(3) . ?
C7_2 C16_2 1.518(3) . ?
C8_2 C9_2 1.380(3) . ?
C8_2 H8_2 0.9500 . ?
C9_2 C10_2 1.378(3) . ?
C9_2 H9_2 0.9500 . ?
C10_2 C11_2 1.403(2) . ?
C10_2 H10_2 0.9500 . ?
C11_2 C19_2 1.526(2) . ?
C12_2 H12A_2 0.9900 . ?
C12_2 H12B_2 0.9900 . ?
C13_2 H13A_2 0.9800 . ?
C13_2 H13B_2 0.9800 . ?
C13_2 H13C_2 0.9800 . ?
C14_2 H14A_2 0.9800 . ?
C14_2 H14B_2 0.9800 . ?
C14_2 H14C_2 0.9800 . ?
C15_2 H15A_2 0.9800 . ?
C15_2 H15B_2 0.9800 . ?
C15_2 H15C_2 0.9800 . ?
C16_2 C17_2 1.534(3) . ?
C16_2 C18_2 1.540(3) . ?
C16_2 H16_2 1.0000 . ?
C17_2 H17A_2 0.9800 . ?
C17_2 H17B_2 0.9800 . ?
C17_2 H17C_2 0.9800 . ?
C18_2 H18A_2 0.9800 . ?
C18_2 H18B_2 0.9800 . ?
C18_2 H18C_2 0.9800 . ?
C19_2 C21_2 1.531(3) . ?
C19_2 C20_2 1.535(2) . ?
C19_2 H19_2 1.0000 . ?
C20_2 H20A_2 0.9800 . ?
C20_2 H20B_2 0.9800 . ?
C20_2 H20C_2 0.9800 . ?
C21_2 H21A_2 0.9800 . ?
C21_2 H21B_2 0.9800 . ?
C21_2 H21C_2 0.9800 . ?
C1_3 N5_3 1.504(2) . ?
C1_3 C2_3 1.572(2) . ?
C1_3 H1_3 1.0000 . ?
C2_3 C12_3 1.533(2) . ?
C2_3 C3_3 1.537(2) . ?
C2_3 C13_3 1.538(3) . ?
C3_3 C4_3 1.534(2) . ?
C3_3 H3A_3 0.9900 . ?
C3_3 H3AB_3 0.9900 . ?
C4_3 N5_3 1.504(2) . ?
C4_3 C15_3 1.530(2) . ?
C4_3 C14_3 1.537(2) . ?
N5_3 C6_3 1.436(2) . ?
C6_3 C7_3 1.419(2) . ?
C6_3 C11_3 1.424(2) . ?
C7_3 C8_3 1.392(2) . ?
C7_3 C16_3 1.520(2) . ?
C8_3 C9_3 1.374(3) . ?
C8_3 H8_3 0.9500 . ?
C9_3 C10_3 1.385(3) . ?
C9_3 H9_3 0.9500 . ?
C10_3 C11_3 1.395(2) . ?
C10_3 H10_3 0.9500 . ?
C11_3 C19_3 1.525(2) . ?
C12_3 H12A_3 0.9800 . ?
C12_3 H12B_3 0.9800 . ?
C12_3 H12C_3 0.9800 . ?
C13_3 H13A_3 0.9800 . ?
C13_3 H13B_3 0.9800 . ?
C13_3 H13C_3 0.9800 . ?
C14_3 H14A_3 0.9800 . ?
C14_3 H14B_3 0.9800 . ?
C14_3 H14C_3 0.9800 . ?
C15_3 H15A_3 0.9800 . ?
C15_3 H15B_3 0.9800 . ?
C15_3 H15C_3 0.9800 . ?
C16_3 C17_3 1.534(3) . ?
C16_3 C18_3 1.538(3) . ?
C16_3 H16_3 1.0000 . ?
C17_3 H17A_3 0.9800 . ?
C17_3 H17B_3 0.9800 . ?
C17_3 H17C_3 0.9800 . ?
C18_3 H18A_3 0.9800 . ?
C18_3 H18B_3 0.9800 . ?
C18_3 H18C_3 0.9800 . ?
C19_3 C20_3 1.533(3) . ?
C19_3 C21_3 1.542(2) . ?
C19_3 H19_3 1.0000 . ?
C20_3 H20A_3 0.9800 . ?
C20_3 H20B_3 0.9800 . ?
C20_3 H20C_3 0.9800 . ?
C21_3 H21A_3 0.9800 . ?
C21_3 H21B_3 0.9800 . ?
C21_3 H21C_3 0.9800 . ?
C1_4 C2_4 1.393(2) . ?
C1_4 C6_4 1.395(2) . ?
C2_4 C3_4 1.385(2) . ?
C2_4 H2_4 0.9500 . ?
C3_4 C4_4 1.389(3) . ?
C3_4 H3_4 0.9500 . ?
C4_4 C5_4 1.388(3) . ?
C4_4 C7_4 1.505(3) . ?
C5_4 C6_4 1.397(2) . ?
C5_4 H5_4 0.9500 . ?
C6_4 H6_4 0.9500 . ?
C7_4 H7A_4 0.9800 . ?
C7_4 H7B_4 0.9800 . ?
C7_4 H7C_4 0.9800 . ?
C1_5 C2_5 1.395(3) . ?
C1_5 C6_5 1.398(3) . ?
C2_5 C3_5 1.387(3) . ?
C2_5 H2_5 0.9500 . ?
C3_5 C4_5 1.387(3) . ?
C3_5 H3_5 0.9500 . ?
C4_5 C5_5 1.392(3) . ?
C4_5 C7_5 1.508(3) . ?
C5_5 C6_5 1.388(3) . ?
C5_5 H5_5 0.9500 . ?
C6_5 H6_5 0.9500 . ?
C7_5 H7A_5 0.9800 . ?
C7_5 H7B_5 0.9800 . ?
C7_5 H7C_5 0.9800 . ?
C1_6 C6_6 1.365(4) . ?
C1_6 C2_6 1.384(4) . ?
C1_6 H1_6 0.9500 . ?
C2_6 C3_6 1.356(4) . ?
C2_6 H2_6 0.9500 . ?
C3_6 C4_6 1.387(4) . ?
C3_6 H3_6 0.9500 . ?
C4_6 C5_6 1.379(4) . ?
C4_6 H4_6 0.9500 . ?
C5_6 C6_6 1.378(4) . ?
C5_6 H5_6 0.9500 . ?
C6_6 H6_6 0.9500 . ?
C1_7 C2_7 1.352(8) . ?
C1_7 C6_7 1.363(8) . ?
C1_7 H1_7 0.9500 . ?
C2_7 C3_7 1.408(8) . ?
C2_7 H2_7 0.9500 . ?
C3_7 C4_7 1.377(8) . ?
C3_7 H3_7 0.9500 . ?
C4_7 C5_7 1.366(8) . ?
C4_7 H4_7 0.9500 . ?
C5_7 C6_7 1.414(8) . ?
C5_7 H5_7 0.9500 . ?
C6_7 H6_7 0.9500 . ?
 
loop_
 _geom_angle_atom_site_label_1
 _geom_angle_atom_site_label_2
 _geom_angle_atom_site_label_3
 _geom_angle
 _geom_angle_site_symmetry_1
 _geom_angle_site_symmetry_3
 _geom_angle_publ_flag
C2_1 B1_1 C12_2 118.77(15) . . ?
C2_1 B1_1 C1_3 121.42(15) . . ?
C12_2 B1_1 C1_3 119.56(15) . . ?
C1_4 C2_1 B1_1 119.14(14) . . ?
C1_4 C2_1 C4_1 110.62(14) . . ?
B1_1 C2_1 C4_1 116.07(14) . . ?
C1_4 C2_1 B2_1 119.62(14) . . ?
B1_1 C2_1 B2_1 113.86(14) . . ?
C4_1 C2_1 B2_1 66.05(11) . . ?
C5_1 B2_1 C2_1 122.89(16) . . ?
C5_1 B2_1 C4_1 115.34(15) . . ?
C2_1 B2_1 C4_1 56.05(10) . . ?
C5_1 B2_1 H2_1 115.6(10) . . ?
C2_1 B2_1 H2_1 118.2(10) . . ?
C4_1 B2_1 H2_1 113.8(10) . . ?
C1_2 C4_1 C2_1 120.48(14) . . ?
C1_2 C4_1 B2_1 118.52(14) . . ?
C2_1 C4_1 B2_1 57.90(10) . . ?
C1_2 C4_1 H4_1 115.8 . . ?
C2_1 C4_1 H4_1 115.8 . . ?
B2_1 C4_1 H4_1 115.8 . . ?
C6_1 C5_1 B2_1 172.88(19) . . ?
C5_1 C6_1 C1_5 176.5(2) . . ?
N5_2 C1_2 C4_1 125.07(15) . . ?
N5_2 C1_2 C2_2 110.34(14) . . ?
C4_1 C1_2 C2_2 124.57(15) . . ?
C1_2 C2_2 C3_2 100.71(14) . . ?
C1_2 C2_2 C12_2 110.98(13) . . ?
C3_2 C2_2 C12_2 114.29(14) . . ?
C1_2 C2_2 C13_2 112.06(14) . . ?
C3_2 C2_2 C13_2 110.07(14) . . ?
C12_2 C2_2 C13_2 108.63(14) . . ?
C4_2 C3_2 C2_2 107.08(14) . . ?
C4_2 C3_2 H3A_2 110.3 . . ?
C2_2 C3_2 H3A_2 110.3 . . ?
C4_2 C3_2 H3AB_2 110.3 . . ?
C2_2 C3_2 H3AB_2 110.3 . . ?
H3A_2 C3_2 H3AB_2 108.6 . . ?
C15_2 C4_2 N5_2 111.34(15) . . ?
C15_2 C4_2 C14_2 108.44(16) . . ?
N5_2 C4_2 C14_2 111.24(15) . . ?
C15_2 C4_2 C3_2 111.38(15) . . ?
N5_2 C4_2 C3_2 100.07(13) . . ?
C14_2 C4_2 C3_2 114.25(15) . . ?
C1_2 N5_2 C6_2 125.08(14) . . ?
C1_2 N5_2 C4_2 113.36(14) . . ?
C6_2 N5_2 C4_2 121.52(13) . . ?
C11_2 C6_2 C7_2 121.41(16) . . ?
C11_2 C6_2 N5_2 119.68(15) . . ?
C7_2 C6_2 N5_2 118.88(15) . . ?
C8_2 C7_2 C6_2 117.69(16) . . ?
C8_2 C7_2 C16_2 117.95(16) . . ?
C6_2 C7_2 C16_2 124.12(16) . . ?
C9_2 C8_2 C7_2 121.80(17) . . ?
C9_2 C8_2 H8_2 119.1 . . ?
C7_2 C8_2 H8_2 119.1 . . ?
C10_2 C9_2 C8_2 119.48(17) . . ?
C10_2 C9_2 H9_2 120.3 . . ?
C8_2 C9_2 H9_2 120.3 . . ?
C9_2 C10_2 C11_2 121.71(17) . . ?
C9_2 C10_2 H10_2 119.1 . . ?
C11_2 C10_2 H10_2 119.1 . . ?
C10_2 C11_2 C6_2 117.73(16) . . ?
C10_2 C11_2 C19_2 117.55(16) . . ?
C6_2 C11_2 C19_2 124.47(16) . . ?
C2_2 C12_2 B1_1 118.51(14) . . ?
C2_2 C12_2 H12A_2 107.7 . . ?
B1_1 C12_2 H12A_2 107.7 . . ?
C2_2 C12_2 H12B_2 107.7 . . ?
B1_1 C12_2 H12B_2 107.7 . . ?
H12A_2 C12_2 H12B_2 107.1 . . ?
C2_2 C13_2 H13A_2 109.5 . . ?
C2_2 C13_2 H13B_2 109.5 . . ?
H13A_2 C13_2 H13B_2 109.5 . . ?
C2_2 C13_2 H13C_2 109.5 . . ?
H13A_2 C13_2 H13C_2 109.5 . . ?
H13B_2 C13_2 H13C_2 109.5 . . ?
C4_2 C14_2 H14A_2 109.5 . . ?
C4_2 C14_2 H14B_2 109.5 . . ?
H14A_2 C14_2 H14B_2 109.5 . . ?
C4_2 C14_2 H14C_2 109.5 . . ?
H14A_2 C14_2 H14C_2 109.5 . . ?
H14B_2 C14_2 H14C_2 109.5 . . ?
C4_2 C15_2 H15A_2 109.5 . . ?
C4_2 C15_2 H15B_2 109.5 . . ?
H15A_2 C15_2 H15B_2 109.5 . . ?
C4_2 C15_2 H15C_2 109.5 . . ?
H15A_2 C15_2 H15C_2 109.5 . . ?
H15B_2 C15_2 H15C_2 109.5 . . ?
C7_2 C16_2 C17_2 109.49(15) . . ?
C7_2 C16_2 C18_2 113.07(16) . . ?
C17_2 C16_2 C18_2 109.48(16) . . ?
C7_2 C16_2 H16_2 108.2 . . ?
C17_2 C16_2 H16_2 108.2 . . ?
C18_2 C16_2 H16_2 108.2 . . ?
C16_2 C17_2 H17A_2 109.5 . . ?
C16_2 C17_2 H17B_2 109.5 . . ?
H17A_2 C17_2 H17B_2 109.5 . . ?
C16_2 C17_2 H17C_2 109.5 . . ?
H17A_2 C17_2 H17C_2 109.5 . . ?
H17B_2 C17_2 H17C_2 109.5 . . ?
C16_2 C18_2 H18A_2 109.5 . . ?
C16_2 C18_2 H18B_2 109.5 . . ?
H18A_2 C18_2 H18B_2 109.5 . . ?
C16_2 C18_2 H18C_2 109.5 . . ?
H18A_2 C18_2 H18C_2 109.5 . . ?
H18B_2 C18_2 H18C_2 109.5 . . ?
C11_2 C19_2 C21_2 113.42(15) . . ?
C11_2 C19_2 C20_2 109.00(14) . . ?
C21_2 C19_2 C20_2 108.95(15) . . ?
C11_2 C19_2 H19_2 108.5 . . ?
C21_2 C19_2 H19_2 108.5 . . ?
C20_2 C19_2 H19_2 108.5 . . ?
C19_2 C20_2 H20A_2 109.5 . . ?
C19_2 C20_2 H20B_2 109.5 . . ?
H20A_2 C20_2 H20B_2 109.5 . . ?
C19_2 C20_2 H20C_2 109.5 . . ?
H20A_2 C20_2 H20C_2 109.5 . . ?
H20B_2 C20_2 H20C_2 109.5 . . ?
C19_2 C21_2 H21A_2 109.5 . . ?
C19_2 C21_2 H21B_2 109.5 . . ?
H21A_2 C21_2 H21B_2 109.5 . . ?
C19_2 C21_2 H21C_2 109.5 . . ?
H21A_2 C21_2 H21C_2 109.5 . . ?
H21B_2 C21_2 H21C_2 109.5 . . ?
N5_3 C1_3 C2_3 105.12(13) . . ?
N5_3 C1_3 B1_1 115.48(14) . . ?
C2_3 C1_3 B1_1 112.54(13) . . ?
N5_3 C1_3 H1_3 107.8 . . ?
C2_3 C1_3 H1_3 107.8 . . ?
B1_1 C1_3 H1_3 107.8 . . ?
C12_3 C2_3 C3_3 111.22(15) . . ?
C12_3 C2_3 C13_3 107.98(15) . . ?
C3_3 C2_3 C13_3 110.34(15) . . ?
C12_3 C2_3 C1_3 114.02(15) . . ?
C3_3 C2_3 C1_3 102.29(13) . . ?
C13_3 C2_3 C1_3 110.93(15) . . ?
C4_3 C3_3 C2_3 107.44(14) . . ?
C4_3 C3_3 H3A_3 110.2 . . ?
C2_3 C3_3 H3A_3 110.2 . . ?
C4_3 C3_3 H3AB_3 110.2 . . ?
C2_3 C3_3 H3AB_3 110.2 . . ?
H3A_3 C3_3 H3AB_3 108.5 . . ?
N5_3 C4_3 C15_3 113.75(14) . . ?
N5_3 C4_3 C3_3 102.88(14) . . ?
C15_3 C4_3 C3_3 110.33(15) . . ?
N5_3 C4_3 C14_3 110.76(14) . . ?
C15_3 C4_3 C14_3 107.32(15) . . ?
C3_3 C4_3 C14_3 111.86(14) . . ?
C6_3 N5_3 C4_3 120.35(13) . . ?
C6_3 N5_3 C1_3 117.34(13) . . ?
C4_3 N5_3 C1_3 111.51(13) . . ?
C7_3 C6_3 C11_3 118.37(15) . . ?
C7_3 C6_3 N5_3 118.89(15) . . ?
C11_3 C6_3 N5_3 122.73(15) . . ?
C8_3 C7_3 C6_3 119.70(16) . . ?
C8_3 C7_3 C16_3 117.75(16) . . ?
C6_3 C7_3 C16_3 122.48(15) . . ?
C9_3 C8_3 C7_3 121.66(17) . . ?
C9_3 C8_3 H8_3 119.2 . . ?
C7_3 C8_3 H8_3 119.2 . . ?
C8_3 C9_3 C10_3 119.12(16) . . ?
C8_3 C9_3 H9_3 120.4 . . ?
C10_3 C9_3 H9_3 120.4 . . ?
C9_3 C10_3 C11_3 121.78(17) . . ?
C9_3 C10_3 H10_3 119.1 . . ?
C11_3 C10_3 H10_3 119.1 . . ?
C10_3 C11_3 C6_3 119.05(16) . . ?
C10_3 C11_3 C19_3 116.65(15) . . ?
C6_3 C11_3 C19_3 124.17(15) . . ?
C2_3 C12_3 H12A_3 109.5 . . ?
C2_3 C12_3 H12B_3 109.5 . . ?
H12A_3 C12_3 H12B_3 109.5 . . ?
C2_3 C12_3 H12C_3 109.5 . . ?
H12A_3 C12_3 H12C_3 109.5 . . ?
H12B_3 C12_3 H12C_3 109.5 . . ?
C2_3 C13_3 H13A_3 109.5 . . ?
C2_3 C13_3 H13B_3 109.5 . . ?
H13A_3 C13_3 H13B_3 109.5 . . ?
C2_3 C13_3 H13C_3 109.5 . . ?
H13A_3 C13_3 H13C_3 109.5 . . ?
H13B_3 C13_3 H13C_3 109.5 . . ?
C4_3 C14_3 H14A_3 109.5 . . ?
C4_3 C14_3 H14B_3 109.5 . . ?
H14A_3 C14_3 H14B_3 109.5 . . ?
C4_3 C14_3 H14C_3 109.5 . . ?
H14A_3 C14_3 H14C_3 109.5 . . ?
H14B_3 C14_3 H14C_3 109.5 . . ?
C4_3 C15_3 H15A_3 109.5 . . ?
C4_3 C15_3 H15B_3 109.5 . . ?
H15A_3 C15_3 H15B_3 109.5 . . ?
C4_3 C15_3 H15C_3 109.5 . . ?
H15A_3 C15_3 H15C_3 109.5 . . ?
H15B_3 C15_3 H15C_3 109.5 . . ?
C7_3 C16_3 C17_3 113.27(15) . . ?
C7_3 C16_3 C18_3 110.40(15) . . ?
C17_3 C16_3 C18_3 108.57(16) . . ?
C7_3 C16_3 H16_3 108.2 . . ?
C17_3 C16_3 H16_3 108.2 . . ?
C18_3 C16_3 H16_3 108.2 . . ?
C16_3 C17_3 H17A_3 109.5 . . ?
C16_3 C17_3 H17B_3 109.5 . . ?
H17A_3 C17_3 H17B_3 109.5 . . ?
C16_3 C17_3 H17C_3 109.5 . . ?
H17A_3 C17_3 H17C_3 109.5 . . ?
H17B_3 C17_3 H17C_3 109.5 . . ?
C16_3 C18_3 H18A_3 109.5 . . ?
C16_3 C18_3 H18B_3 109.5 . . ?
H18A_3 C18_3 H18B_3 109.5 . . ?
C16_3 C18_3 H18C_3 109.5 . . ?
H18A_3 C18_3 H18C_3 109.5 . . ?
H18B_3 C18_3 H18C_3 109.5 . . ?
C11_3 C19_3 C20_3 112.79(15) . . ?
C11_3 C19_3 C21_3 110.55(14) . . ?
C20_3 C19_3 C21_3 109.11(15) . . ?
C11_3 C19_3 H19_3 108.1 . . ?
C20_3 C19_3 H19_3 108.1 . . ?
C21_3 C19_3 H19_3 108.1 . . ?
C19_3 C20_3 H20A_3 109.5 . . ?
C19_3 C20_3 H20B_3 109.5 . . ?
H20A_3 C20_3 H20B_3 109.5 . . ?
C19_3 C20_3 H20C_3 109.5 . . ?
H20A_3 C20_3 H20C_3 109.5 . . ?
H20B_3 C20_3 H20C_3 109.5 . . ?
C19_3 C21_3 H21A_3 109.5 . . ?
C19_3 C21_3 H21B_3 109.5 . . ?
H21A_3 C21_3 H21B_3 109.5 . . ?
C19_3 C21_3 H21C_3 109.5 . . ?
H21A_3 C21_3 H21C_3 109.5 . . ?
H21B_3 C21_3 H21C_3 109.5 . . ?
C2_4 C1_4 C6_4 117.28(16) . . ?
C2_4 C1_4 C2_1 118.72(15) . . ?
C6_4 C1_4 C2_1 124.00(15) . . ?
C3_4 C2_4 C1_4 121.77(16) . . ?
C3_4 C2_4 H2_4 119.1 . . ?
C1_4 C2_4 H2_4 119.1 . . ?
C2_4 C3_4 C4_4 121.04(17) . . ?
C2_4 C3_4 H3_4 119.5 . . ?
C4_4 C3_4 H3_4 119.5 . . ?
C5_4 C4_4 C3_4 117.64(16) . . ?
C5_4 C4_4 C7_4 121.87(17) . . ?
C3_4 C4_4 C7_4 120.49(17) . . ?
C4_4 C5_4 C6_4 121.55(17) . . ?
C4_4 C5_4 H5_4 119.2 . . ?
C6_4 C5_4 H5_4 119.2 . . ?
C1_4 C6_4 C5_4 120.70(16) . . ?
C1_4 C6_4 H6_4 119.6 . . ?
C5_4 C6_4 H6_4 119.6 . . ?
C4_4 C7_4 H7A_4 109.5 . . ?
C4_4 C7_4 H7B_4 109.5 . . ?
H7A_4 C7_4 H7B_4 109.5 . . ?
C4_4 C7_4 H7C_4 109.5 . . ?
H7A_4 C7_4 H7C_4 109.5 . . ?
H7B_4 C7_4 H7C_4 109.5 . . ?
C2_5 C1_5 C6_5 118.38(17) . . ?
C2_5 C1_5 C6_1 121.57(17) . . ?
C6_5 C1_5 C6_1 120.02(17) . . ?
C3_5 C2_5 C1_5 120.78(18) . . ?
C3_5 C2_5 H2_5 119.6 . . ?
C1_5 C2_5 H2_5 119.6 . . ?
C4_5 C3_5 C2_5 121.06(19) . . ?
C4_5 C3_5 H3_5 119.5 . . ?
C2_5 C3_5 H3_5 119.5 . . ?
C3_5 C4_5 C5_5 118.18(18) . . ?
C3_5 C4_5 C7_5 120.56(19) . . ?
C5_5 C4_5 C7_5 121.26(19) . . ?
C6_5 C5_5 C4_5 121.37(18) . . ?
C6_5 C5_5 H5_5 119.3 . . ?
C4_5 C5_5 H5_5 119.3 . . ?
C5_5 C6_5 C1_5 120.20(18) . . ?
C5_5 C6_5 H6_5 119.9 . . ?
C1_5 C6_5 H6_5 119.9 . . ?
C4_5 C7_5 H7A_5 109.5 . . ?
C4_5 C7_5 H7B_5 109.5 . . ?
H7A_5 C7_5 H7B_5 109.5 . . ?
C4_5 C7_5 H7C_5 109.5 . . ?
H7A_5 C7_5 H7C_5 109.5 . . ?
H7B_5 C7_5 H7C_5 109.5 . . ?
C6_6 C1_6 C2_6 120.8(3) . . ?
C6_6 C1_6 H1_6 119.6 . . ?
C2_6 C1_6 H1_6 119.6 . . ?
C3_6 C2_6 C1_6 119.8(3) . . ?
C3_6 C2_6 H2_6 120.1 . . ?
C1_6 C2_6 H2_6 120.1 . . ?
C2_6 C3_6 C4_6 120.1(3) . . ?
C2_6 C3_6 H3_6 119.9 . . ?
C4_6 C3_6 H3_6 119.9 . . ?
C5_6 C4_6 C3_6 119.8(3) . . ?
C5_6 C4_6 H4_6 120.1 . . ?
C3_6 C4_6 H4_6 120.1 . . ?
C6_6 C5_6 C4_6 119.9(3) . . ?
C6_6 C5_6 H5_6 120.0 . . ?
C4_6 C5_6 H5_6 120.0 . . ?
C1_6 C6_6 C5_6 119.6(3) . . ?
C1_6 C6_6 H6_6 120.2 . . ?
C5_6 C6_6 H6_6 120.2 . . ?
C2_7 C1_7 C6_7 125.1(6) . . ?
C2_7 C1_7 H1_7 117.4 . . ?
C6_7 C1_7 H1_7 117.4 . . ?
C1_7 C2_7 C3_7 119.3(6) . . ?
C1_7 C2_7 H2_7 120.3 . . ?
C3_7 C2_7 H2_7 120.3 . . ?
C4_7 C3_7 C2_7 119.1(5) . . ?
C4_7 C3_7 H3_7 120.4 . . ?
C2_7 C3_7 H3_7 120.4 . . ?
C5_7 C4_7 C3_7 117.9(6) . . ?
C5_7 C4_7 H4_7 121.1 . . ?
C3_7 C4_7 H4_7 121.1 . . ?
C4_7 C5_7 C6_7 125.4(6) . . ?
C4_7 C5_7 H5_7 117.3 . . ?
C6_7 C5_7 H5_7 117.3 . . ?
C1_7 C6_7 C5_7 112.9(6) . . ?
C1_7 C6_7 H6_7 123.5 . . ?
C5_7 C6_7 H6_7 123.5 . . ?
 
_refine_diff_density_max    0.472
_refine_diff_density_min   -0.399
_refine_diff_density_rms    0.048

_shelx_res_file
;
TITL test_a.res in P-1
    test_a.res
    created by SHELXL-2018/3 at 12:00:01 on 25-Sep-2021
REM Old TITL test in P-1
REM SHELXT solution in P-1
REM R1 0.165,  Rweak 0.012,  Alpha 0.054,  Orientation as input
REM Formula found by SHELXT:  C69 N2
CELL  0.71073  11.9416  16.6268  17.3846   61.967   86.652   70.581
ZERR   2.000   0.0010   0.0014   0.0015    0.003    0.003    0.003
LATT  1
SFAC C H B N
UNIT 134 174 4 4
TEMP -173.150
SIZE 0.082 0.198 0.411
L.S. 10
BOND $H
LIST 4
acta 52
FMAP 2
PLAN 20
WGHT    0.071000    0.862400
FVAR       0.60337
RESI 1 MAIN
B1    3    0.555269    1.186113    0.754045    11.00000    0.02285    0.01458 =
         0.01428   -0.00513    0.00064   -0.00490
C2    1    0.503658    1.131270    0.722586    11.00000    0.01783    0.01980 =
         0.02060   -0.01251    0.00326   -0.00581
B2    3    0.551733    1.016044    0.784274    11.00000    0.02283    0.01974 =
         0.02287   -0.01263    0.00287   -0.00444
H2    2    0.623719    0.984691    0.836535    11.00000    0.02057
C4    1    0.591126    1.073693    0.680310    11.00000    0.01922    0.01957 =
         0.02077   -0.01297    0.00133   -0.00566
AFIX  13
H4    2    0.553374    1.068879    0.633498    11.00000   -1.20000
AFIX   0
C5    1    0.477336    0.951856    0.795108    11.00000    0.02797    0.01988 =
         0.02003   -0.01124    0.00445   -0.00519
C6    1    0.427497    0.894527    0.811834    11.00000    0.03027    0.02225 =
         0.02010   -0.01163    0.00400   -0.00842
RESI 0
RESI 2 CAAC
C1    1    0.707844    1.074214    0.671882    11.00000    0.02113    0.01801 =
         0.02097   -0.01135    0.00082   -0.00538
C2    1    0.773145    1.100736    0.724122    11.00000    0.01837    0.02520 =
         0.02530   -0.01703    0.00110   -0.00720
C3    1    0.868552    1.129072    0.664065    11.00000    0.02065    0.03357 =
         0.03421   -0.02452    0.00547   -0.01116
AFIX  23
H3A   2    0.838602    1.199545    0.622292    11.00000   -1.20000
H3AB  2    0.942100    1.113690    0.699400    11.00000   -1.20000
AFIX   0
C4    1    0.894972    1.070408    0.614285    11.00000    0.01772    0.03409 =
         0.03513   -0.02505    0.00498   -0.01086
N5    4    0.777226    1.053853    0.615508    11.00000    0.01727    0.02575 =
         0.02693   -0.01884    0.00355   -0.00779
C6    1    0.748460    1.015637    0.561952    11.00000    0.01658    0.02881 =
         0.02803   -0.02165    0.00651   -0.00914
C7    1    0.778266    0.914271    0.598292    11.00000    0.01901    0.02682 =
         0.03068   -0.02027    0.00463   -0.00635
C8    1    0.760063    0.878913    0.543075    11.00000    0.02587    0.02725 =
         0.03663   -0.02335    0.00611   -0.00870
AFIX  43
H8    2    0.780369    0.810875    0.565993    11.00000   -1.20000
AFIX   0
C9    1    0.713392    0.940153    0.456167    11.00000    0.02871    0.03762 =
         0.03439   -0.02839    0.00653   -0.01258
AFIX  43
H9    2    0.704543    0.914272    0.419369    11.00000   -1.20000
AFIX   0
C10   1    0.679725    1.039166    0.423187    11.00000    0.02645    0.03462 =
         0.02554   -0.02085    0.00566   -0.01133
AFIX  43
H10   2    0.645347    1.081074    0.363821    11.00000   -1.20000
AFIX   0
C11   1    0.694906    1.079653    0.475009    11.00000    0.01945    0.02858 =
         0.02770   -0.01878    0.00709   -0.01062
C12   1    0.686946    1.183245    0.739052    11.00000    0.02338    0.02173 =
         0.02282   -0.01482    0.00097   -0.00711
AFIX  23
H12A  2    0.683404    1.245617    0.687639    11.00000   -1.20000
H12B  2    0.722776    1.180398    0.790609    11.00000   -1.20000
AFIX   0
C13   1    0.833738    1.012946    0.814309    11.00000    0.02284    0.02869 =
         0.03151   -0.01859   -0.00393   -0.00342
AFIX 137
H13A  2    0.898900    1.023888    0.835238    11.00000   -1.50000
H13B  2    0.865955    0.953933    0.808402    11.00000   -1.50000
H13C  2    0.774758    1.005384    0.856440    11.00000   -1.50000
AFIX   0
C14   1    0.999307    0.974235    0.658597    11.00000    0.01851    0.04473 =
         0.04733   -0.03408    0.00528   -0.00799
AFIX 137
H14A  2    1.003926    0.937211    0.627521    11.00000   -1.50000
H14B  2    0.986940    0.936687    0.719732    11.00000   -1.50000
H14C  2    1.074008    0.987089    0.656976    11.00000   -1.50000
AFIX   0
C15   1    0.919038    1.129076    0.521247    11.00000    0.02632    0.04703 =
         0.04138   -0.03187    0.01436   -0.01995
AFIX 137
H15A  2    0.922213    1.094285    0.488233    11.00000   -1.50000
H15B  2    0.995614    1.138381    0.522544    11.00000   -1.50000
H15C  2    0.854840    1.192479    0.492835    11.00000   -1.50000
AFIX   0
C16   1    0.818071    0.842492    0.694924    11.00000    0.02534    0.02520 =
         0.03218   -0.01860    0.00010   -0.00445
AFIX  13
H16   2    0.829280    0.878398    0.724914    11.00000   -1.20000
AFIX   0
C17   1    0.720017    0.799953    0.735549    11.00000    0.03656    0.03023 =
         0.03598   -0.01892    0.00494   -0.01143
AFIX 137
H17A  2    0.743025    0.757459    0.798824    11.00000   -1.50000
H17B  2    0.709760    0.762376    0.708494    11.00000   -1.50000
H17C  2    0.644644    0.852857    0.725272    11.00000   -1.50000
AFIX   0
C18   1    0.936627    0.759341    0.711284    11.00000    0.03002    0.03295 =
         0.04642   -0.02268   -0.00168   -0.00157
AFIX 137
H18A  2    0.959214    0.716689    0.774577    11.00000   -1.50000
H18B  2    0.999389    0.786495    0.685746    11.00000   -1.50000
H18C  2    0.926707    0.721934    0.683936    11.00000   -1.50000
AFIX   0
C19   1    0.641806    1.189903    0.435647    11.00000    0.02840    0.02723 =
         0.02587   -0.01730    0.00431   -0.01158
AFIX  13
H19   2    0.659049    1.207865    0.479937    11.00000   -1.20000
AFIX   0
C20   1    0.505703    1.222501    0.416201    11.00000    0.02794    0.03055 =
         0.03180   -0.01840   -0.00056   -0.00606
AFIX 137
H20A  2    0.469950    1.292066    0.397530    11.00000   -1.50000
H20B  2    0.473090    1.186007    0.469289    11.00000   -1.50000
H20C  2    0.487168    1.210244    0.369368    11.00000   -1.50000
AFIX   0
C21   1    0.692270    1.244159    0.351254    11.00000    0.04361    0.03593 =
         0.02669   -0.01632    0.00730   -0.01933
AFIX 137
H21A  2    0.659330    1.314017    0.331749    11.00000   -1.50000
H21B  2    0.670210    1.231657    0.305537    11.00000   -1.50000
H21C  2    0.779574    1.221534    0.362450    11.00000   -1.50000
AFIX   0
RESI 0
RESI 3 CAAC
C1    1    0.473714    1.253122    0.793108    11.00000    0.02283    0.01503 =
         0.01837   -0.00848    0.00261   -0.00672
AFIX  13
H1    2    0.391388    1.284260    0.761009    11.00000   -1.20000
AFIX   0
C2    1    0.463949    1.193439    0.893503    11.00000    0.03338    0.01977 =
         0.01935   -0.01043    0.00519   -0.00918
C3    1    0.445625    1.268522    0.925252    11.00000    0.03160    0.02225 =
         0.02003   -0.01286    0.00509   -0.00706
AFIX  23
H3A   2    0.359635    1.307268    0.916884    11.00000   -1.20000
H3AB  2    0.475078    1.235405    0.988396    11.00000   -1.20000
AFIX   0
C4    1    0.516059    1.334606    0.870972    11.00000    0.03029    0.02096 =
         0.01835   -0.01177    0.00248   -0.00643
N5    4    0.514894    1.332553    0.785478    11.00000    0.02679    0.01587 =
         0.01719   -0.00996    0.00183   -0.00714
C6    1    0.480837    1.421462    0.703756    11.00000    0.02587    0.01639 =
         0.01848   -0.01092    0.00184   -0.00578
C7    1    0.571185    1.457287    0.659200    11.00000    0.02699    0.01876 =
         0.02209   -0.01265    0.00384   -0.00702
C8    1    0.541081    1.539060    0.576659    11.00000    0.03127    0.02046 =
         0.02387   -0.01108    0.00523   -0.01109
AFIX  43
H8    2    0.602101    1.562525    0.547261    11.00000   -1.20000
AFIX   0
C9    1    0.425361    1.586675    0.536649    11.00000    0.03657    0.01885 =
         0.02093   -0.00871    0.00209   -0.00702
AFIX  43
H9    2    0.407140    1.640463    0.479129    11.00000   -1.20000
AFIX   0
C10   1    0.335630    1.555227    0.581276    11.00000    0.02638    0.02087 =
         0.02399   -0.01140   -0.00155   -0.00335
AFIX  43
H10   2    0.255381    1.589040    0.554111    11.00000   -1.20000
AFIX   0
C11   1    0.359891    1.475242    0.665037    11.00000    0.02561    0.01767 =
         0.02153   -0.01221    0.00261   -0.00541
C12   1    0.574861    1.103418    0.944207    11.00000    0.04575    0.02088 =
         0.01932   -0.00865    0.00146   -0.00469
AFIX 137
H12A  2    0.569916    1.077925    1.007367    11.00000   -1.50000
H12B  2    0.646754    1.121138    0.929760    11.00000   -1.50000
H12C  2    0.578824    1.053637    0.927911    11.00000   -1.50000
AFIX   0
C13   1    0.355151    1.160346    0.907042    11.00000    0.04677    0.03244 =
         0.02576   -0.01594    0.01376   -0.02190
AFIX 137
H13A  2    0.344794    1.130789    0.969549    11.00000   -1.50000
H13B  2    0.367973    1.112615    0.886484    11.00000   -1.50000
H13C  2    0.283341    1.216541    0.873723    11.00000   -1.50000
AFIX   0
C14   1    0.644858    1.295387    0.914116    11.00000    0.03506    0.02801 =
         0.02077   -0.01271   -0.00142   -0.00917
AFIX 137
H14A  2    0.681720    1.345222    0.884527    11.00000   -1.50000
H14B  2    0.691021    1.237414    0.909115    11.00000   -1.50000
H14C  2    0.643970    1.278513    0.976220    11.00000   -1.50000
AFIX   0
C15   1    0.456353    1.436027    0.861914    11.00000    0.03950    0.02342 =
         0.02625   -0.01682    0.00339   -0.00830
AFIX 137
H15A  2    0.495824    1.479731    0.820872    11.00000   -1.50000
H15B  2    0.463303    1.432544    0.919380    11.00000   -1.50000
H15C  2    0.371687    1.460770    0.839687    11.00000   -1.50000
AFIX   0
C16   1    0.700532    1.412600    0.699909    11.00000    0.02617    0.02099 =
         0.02655   -0.01020    0.00215   -0.00934
AFIX  13
H16   2    0.710770    1.349173    0.753556    11.00000   -1.20000
AFIX   0
C17   1    0.790227    1.393420    0.638353    11.00000    0.02672    0.02765 =
         0.03776   -0.01515    0.00720   -0.01032
AFIX 137
H17A  2    0.870711    1.357158    0.670511    11.00000   -1.50000
H17B  2    0.788833    1.455433    0.588835    11.00000   -1.50000
H17C  2    0.768429    1.355420    0.616393    11.00000   -1.50000
AFIX   0
C18   1    0.730687    1.478735    0.727957    11.00000    0.03400    0.02928 =
         0.03570   -0.01454   -0.00223   -0.01333
AFIX 137
H18A  2    0.813120    1.447611    0.756538    11.00000   -1.50000
H18B  2    0.675900    1.489637    0.769083    11.00000   -1.50000
H18C  2    0.722260    1.541108    0.676124    11.00000   -1.50000
AFIX   0
C19   1    0.252265    1.455482    0.711631    11.00000    0.02392    0.02003 =
         0.02487   -0.01140    0.00321   -0.00478
AFIX  13
H19   2    0.282065    1.402479    0.773275    11.00000   -1.20000
AFIX   0
C20   1    0.181512    1.422622    0.668247    11.00000    0.02686    0.02628 =
         0.03826   -0.01795    0.00063   -0.00633
AFIX 137
H20A  2    0.113634    1.410922    0.700630    11.00000   -1.50000
H20B  2    0.233624    1.362592    0.668925    11.00000   -1.50000
H20C  2    0.152046    1.473345    0.607452    11.00000   -1.50000
AFIX   0
C21   1    0.167786    1.546608    0.715075    11.00000    0.02758    0.02560 =
         0.03352   -0.01678    0.00615   -0.00556
AFIX 137
H21A  2    0.103853    1.530686    0.750624    11.00000   -1.50000
H21B  2    0.132816    1.598072    0.655445    11.00000   -1.50000
H21C  2    0.213013    1.568968    0.741346    11.00000   -1.50000
AFIX   0
RESI 0
RESI 4 TOL
C1    1    0.380120    1.181256    0.672913    11.00000    0.01971    0.01887 =
         0.02372   -0.01451    0.00301   -0.00622
C2    1    0.364161    1.252789    0.585578    11.00000    0.02105    0.02182 =
         0.02583   -0.01225    0.00516   -0.00835
AFIX  43
H2    2    0.430865    1.269554    0.559698    11.00000   -1.20000
AFIX   0
C3    1    0.253654    1.300107    0.535486    11.00000    0.02665    0.02191 =
         0.02412   -0.01108    0.00067   -0.00629
AFIX  43
H3    2    0.246454    1.347434    0.475745    11.00000   -1.20000
AFIX   0
C4    1    0.153193    1.279447    0.571230    11.00000    0.02183    0.02348 =
         0.03480   -0.01850   -0.00016   -0.00411
C5    1    0.167731    1.209451    0.658570    11.00000    0.02077    0.02660 =
         0.03426   -0.01874    0.00722   -0.00975
AFIX  43
H5    2    0.100170    1.194621    0.684725    11.00000   -1.20000
AFIX   0
C6    1    0.279360    1.160290    0.708928    11.00000    0.02298    0.02217 =
         0.02344   -0.01240    0.00550   -0.00864
AFIX  43
H6    2    0.286769    1.112064    0.768335    11.00000   -1.20000
AFIX   0
C7    1    0.033472    1.332026    0.516298    11.00000    0.02345    0.03938 =
         0.04472   -0.01890   -0.00304   -0.00596
AFIX 137
H7A   2   -0.019286    1.294343    0.543107    11.00000   -1.50000
H7B   2    0.043830    1.339931    0.457103    11.00000   -1.50000
H7C   2   -0.002107    1.396052    0.512905    11.00000   -1.50000
AFIX   0
RESI 0
RESI 5 TOL
C1    1    0.373038    0.821857    0.836566    11.00000    0.03263    0.02483 =
         0.01767   -0.01176    0.00443   -0.01407
C2    1    0.249460    0.844911    0.835431    11.00000    0.02996    0.02886 =
         0.02796   -0.01338    0.00001   -0.00857
AFIX  43
H2    2    0.199292    0.910587    0.814936    11.00000   -1.20000
AFIX   0
C3    1    0.198952    0.773093    0.863867    11.00000    0.03042    0.04152 =
         0.03391   -0.02099    0.00469   -0.01723
AFIX  43
H3    2    0.114603    0.790274    0.862846    11.00000   -1.20000
AFIX   0
C4    1    0.269581    0.676615    0.893763    11.00000    0.04178    0.03806 =
         0.02893   -0.02220    0.01115   -0.02457
C5    1    0.392722    0.653807    0.893345    11.00000    0.03803    0.02636 =
         0.03032   -0.01805    0.00881   -0.01335
AFIX  43
H5    2    0.442366    0.588210    0.912725    11.00000   -1.20000
AFIX   0
C6    1    0.444514    0.724911    0.865200    11.00000    0.03028    0.02904 =
         0.02786   -0.01792    0.00865   -0.01253
AFIX  43
H6    2    0.528783    0.707654    0.865391    11.00000   -1.20000
AFIX   0
C7    1    0.213715    0.598986    0.925719    11.00000    0.05460    0.04926 =
         0.05965   -0.03567    0.02374   -0.03525
AFIX 137
H7A   2    0.259603    0.543169    0.980491    11.00000   -1.50000
H7B   2    0.214073    0.578430    0.881283    11.00000   -1.50000
H7C   2    0.131170    0.624919    0.936145    11.00000   -1.50000
AFIX   0
RESI 0
SIMU 0.001 C1_7 > C6_7
SAME_BEN C1 > C6
RESI 6 BEN
C1    1    0.143380    0.360291    1.010026    11.00000    0.06757    0.07897 =
         0.05194   -0.03369    0.01010   -0.04535
AFIX  43
H1    2    0.194840    0.373802    1.038388    11.00000   -1.20000
AFIX   0
C2    1    0.060216    0.436066    0.940357    11.00000    0.07725    0.06663 =
         0.04740   -0.02432    0.01492   -0.04791
AFIX  43
H2    2    0.055234    0.501123    0.920694    11.00000   -1.20000
AFIX   0
C3    1   -0.014154    0.417110    0.900250    11.00000    0.06801    0.06224 =
         0.05047   -0.01768    0.00116   -0.03288
AFIX  43
H3    2   -0.071333    0.468983    0.852397    11.00000   -1.20000
AFIX   0
C4    1   -0.006880    0.322095    0.928983    11.00000    0.07601    0.06363 =
         0.06259   -0.03108   -0.00581   -0.03070
AFIX  43
H4    2   -0.058989    0.308850    0.900864    11.00000   -1.20000
AFIX   0
C5    1    0.076179    0.246944    0.998456    11.00000    0.06333    0.05753 =
         0.05176   -0.03193    0.00521   -0.01976
AFIX  43
H5    2    0.080845    0.181853    1.018680    11.00000   -1.20000
AFIX   0
C6    1    0.152388    0.266352    1.038504    11.00000    0.05068    0.06616 =
         0.04634   -0.03393    0.00963   -0.02079
AFIX  43
H6    2    0.210825    0.214713    1.085628    11.00000   -1.20000
RESI 0
AFIX   0
RESI 7 BEN
PART -1 10.5
C1    1    0.889492    1.004234    1.055306    10.50000    0.06024
AFIX  43
H1    2    0.815702    1.021550    1.077394    10.50000   -1.20000
AFIX   0
C2    1    0.926243    1.077145    0.997555    10.50000    0.05586
AFIX  43
H2    2    0.881601    1.142527    0.983086    10.50000   -1.20000
AFIX   0
C3    1    1.031361    1.055185    0.959072    10.50000    0.05675
AFIX  43
H3    2    1.058384    1.105528    0.918289    10.50000   -1.20000
AFIX   0
C4    1    1.094450    0.959778    0.981342    10.50000    0.05452
AFIX  43
H4    2    1.164224    0.942880    0.955059    10.50000   -1.20000
AFIX   0
C5    1    1.053513    0.890220    1.042422    10.50000    0.06005
AFIX  43
H5    2    1.098315    0.824527    1.058058    10.50000   -1.20000
AFIX   0
C6    1    0.950014    0.907840    1.084316    10.50000    0.06283
AFIX  43
H6    2    0.925235    0.857740    1.128107    10.50000   -1.20000
RESI 0
REM #####
REM #####
REM #####
PART -1
PART 0
REM #####
AFIX   0
HKLF 4


REM  test_a.res in P-1
REM wR2 = 0.151860, GooF = S = 1.03935, Restrained GooF = 1.04244 for all data
REM R1 = 0.053641 for 8495 Fo > 4sig(Fo) and 0.082921 for all 12161 data
REM 658 parameters refined using 18 restraints

END

WGHT      0.0710      0.8624

REM Highest difference peak  0.472,  deepest hole -0.399,  1-sigma level  0.048
Q1    1   0.8815  0.9678  1.0933  11.00000  0.05    0.47
Q2    1   1.0172  1.0124  0.9812  11.00000  0.05    0.44
Q3    1   0.9606  0.8032  1.1633  11.00000  0.05    0.40
Q4    1   1.0536  0.8577  1.0885  11.00000  0.05    0.37
Q5    1   0.0883  0.4347  1.0607  11.00000  0.05    0.36
Q6    1   0.9585  0.8570  1.1265  11.00000  0.05    0.35
Q7    1   1.0262  1.1672  0.9138  11.00000  0.05    0.27
Q8    1   0.5048  0.9905  0.7941  11.00000  0.05    0.26
Q9    1   0.5208  1.2204  0.7776  11.00000  0.05    0.25
Q10   1   0.6461  1.2378  0.6842  11.00000  0.05    0.25
Q11   1   1.0413  1.0813  0.9470  11.00000  0.05    0.25
Q12   1  -0.0435  0.5036  0.9342  11.00000  0.05    0.25
Q13   1   0.7628  0.9640  0.5813  11.00000  0.05    0.24
Q14   1   0.9505  0.7454  1.1555  11.00000  0.05    0.24
Q15   1  -0.0198  0.4932  0.9507  11.00000  0.05    0.23
Q16   1   0.7982  1.0580  0.7686  11.00000  0.05    0.22
Q17   1   0.4100  0.8489  0.8332  11.00000  0.05    0.22
Q18   1   0.7430  1.0802  0.7068  11.00000  0.05    0.22
Q19   1   0.5161  1.1502  0.7468  11.00000  0.05    0.22
Q20   1   0.4754  1.2215  0.8442  11.00000  0.05    0.22
;
_shelx_res_checksum   81870

_shelx_hkl_file
;
  -2   0   0  125.29    5.50
  -2   0   0  132.49    4.70
  -2   0   0  128.79   11.50
   2   0   0  125.99    5.50
   2   0   0  142.59    4.40
   2   0   0  129.19   11.50
  -3   0   0  289.97    9.60
  -3   0   0  336.47   11.60
  -3   0   0  334.27   21.10
  -3   0   0  319.17   10.70
   3   0   0  298.37   10.70
   3   0   0  301.87    9.10
   3   0   0  329.27   21.00
  -4   0   0 1690.23   50.69
  -4   0   0 1747.53   47.90
  -4   0   0 1724.93   46.50
  -4   0   0 1800.72   66.69
   4   0   0 1771.12   45.90
   4   0   0 1742.93   66.39
   4   0   0 1760.32   48.00
  -5   0   0   94.19    8.30
  -5   0   0  107.49    7.60
  -5   0   0   99.49    6.70
  -5   0   0   80.19   15.90
   5   0   0   97.99    7.70
   5   0   0   79.69   16.30
   5   0   0   85.59    4.50
  -6   0   0   21.60    4.00
  -6   0   0   32.30   11.80
  -6   0   0   23.40    5.50
  -6   0   0   26.30    4.90
   6   0   0   27.70    2.80
   6   0   0   29.50   11.40
   6   0   0   19.30    4.60
  -7   0   0   -3.60    7.30
  -7   0   0    5.70    4.10
  -7   0   0    0.10    3.40
  -7   0   0    4.70    3.40
   7   0   0    3.80    1.90
   7   0   0    5.80    7.00
   7   0   0    1.10    3.80
  -8   0   0    8.70    4.60
  -8   0   0  -15.10    8.00
  -8   0   0    3.60    3.50
  -8   0   0    0.40    3.80
   8   0   0   -5.40    8.50
   8   0   0    3.00    4.90
  -9   0   0    4.10    4.40
  -9   0   0    6.20    4.10
  -9   0   0    6.60    5.00
  -9   0   0  -11.10   11.20
   9   0   0    7.20    6.10
   9   0   0   13.00   10.10
 -10   0   0   24.20    6.20
 -10   0   0   25.60   17.30
 -10   0   0   29.90    7.90
  10   0   0   24.50   11.30
  10   0   0   15.50   14.00
 -11   0   0   43.70    7.60
 -11   0   0   39.20    8.70
  11   0   0   67.19   23.80
  11   0   0   31.20    8.40
 -12   0   0    6.20    5.50
 -12   0   0    5.30    5.00
  12   0   0    3.40    7.50
 -13   0   0   19.80    6.50
 -13   0   0   11.10    7.40
  13   0   0    7.30    8.70
 -14   0   0    6.00    5.40
 -14   0   0   31.40    7.50
  14   0   0   20.00   10.30
  13  -1   0   39.90   10.20
 -13   1   0   -4.00   27.40
 -13   1   0   37.70    8.20
 -13   1   0   45.60    9.70
  12  -1   0   -3.70    7.50
 -12   1   0   -4.30    4.50
 -12   1   0   -5.20    4.40
  11  -1   0   81.99   10.50
 -11   1   0   60.59    8.40
 -11   1   0   69.59    8.90
  10  -1   0   39.20    7.90
  10  -1   0   52.79   18.30
 -10   1   0   40.60    8.60
 -10   1   0   42.50    7.50
 -10   1   0   20.80   18.40
   9  -1   0  308.77   35.50
  -9   1   0  312.07   16.50
  -9   1   0  320.37   37.90
  -9   1   0  319.97   15.50
   8  -1   0   93.49   22.00
   8  -1   0  116.59   10.00
  -8   1   0   93.89    9.60
  -8   1   0  104.29    9.00
  -8   1   0  103.39   22.70
   7  -1   0   14.40    9.40
   7  -1   0   21.50    4.80
  -7   1   0   22.70    4.90
  -7   1   0    7.30   11.00
  -7   1   0   20.10    5.00
   6  -1   0   75.49   17.60
   6  -1   0   61.89    6.80
  -6   1   0   62.89    7.10
  -6   1   0   82.39    8.00
  -6   1   0   50.69   19.70
   5  -1   0   27.40    5.20
   5  -1   0   26.90    2.90
   5  -1   0   22.30   10.70
  -5   1   0   24.50   12.30
  -5   1   0   37.30    6.00
  -5   1   0   31.40    5.00
   4  -1   0   51.99    5.90
   4  -1   0   43.40   12.00
   4  -1   0   34.10    3.50
  -4   1   0   54.09    5.60
  -4   1   0   27.40   11.00
  -4   1   0   42.70    3.00
  -4   1   0   36.80    4.60
   3  -1   0  163.28   17.10
   3  -1   0  149.69    5.80
   3  -1   0  163.08    7.40
  -3   1   0  153.48    7.60
  -3   1   0  167.68    7.20
  -3   1   0  162.98    5.40
  -3   1   0  159.18   17.10
   2  -1   0  725.83   33.80
   2  -1   0  682.83   19.80
   2  -1   0  649.34   18.70
  -2   1   0  690.43   20.20
  -2   1   0  703.13   19.80
  -2   1   0  727.33   34.00
  -2   1   0  691.53   18.60
   1  -1   0   -0.80    2.50
   1  -1   0    0.70    0.90
  -1   1   0    0.60    1.10
  -1   1   0    3.50    3.20
  -1   1   0   -0.80    1.10
  -1  -1   0  732.53   20.20
  -2  -1   0 3373.16   87.49
  -3  -1   0  133.29    6.50
  -3  -1   0  146.39    5.20
  -3  -1   0  153.28   11.60
   3   1   0  160.18   12.10
   3   1   0  134.69    6.80
   3   1   0  145.29    5.10
  -4  -1   0    0.00    2.60
  -4  -1   0   -1.10    1.50
  -4  -1   0   -3.30    3.30
   4   1   0   -1.10    4.20
   4   1   0   -1.70    1.20
  -5  -1   0  182.28    9.50
  -5  -1   0  174.18   17.90
  -5  -1   0  172.98    7.80
   5   1   0  195.48    7.00
   5   1   0  179.78   18.00
   5   1   0  189.18   10.20
  -6  -1   0  277.27   12.10
  -6  -1   0  267.27   23.30
  -6  -1   0  260.57   13.00
  -6  -1   0  256.07   10.50
   6   1   0  255.87   12.70
   6   1   0  248.38    9.00
   6   1   0  263.47   23.40
  -7  -1   0   22.60   11.60
  -7  -1   0   23.40    4.80
  -7  -1   0   20.40    5.20
  -7  -1   0   27.40    4.40
   7   1   0   25.80    5.80
   7   1   0   41.80   12.40
  -8  -1   0   64.79    7.50
  -8  -1   0   66.49    7.60
  -8  -1   0   54.39    5.90
  -8  -1   0   87.19   18.00
   8   1   0   59.29   15.30
   8   1   0   56.19    7.60
   8   1   0   60.89    4.70
  -9  -1   0   83.09   19.30
  -9  -1   0   62.69    7.60
  -9  -1   0   67.39    6.70
  -9  -1   0   66.89    8.40
   9   1   0   68.19   17.30
   9   1   0   83.99    9.50
   9   1   0   68.59    5.40
 -10  -1   0  549.35   42.90
 -10  -1   0  540.55   22.10
 -10  -1   0  595.64   24.20
 -10  -1   0  551.14   19.80
  10   1   0  601.54   24.30
  10   1   0  545.95   17.80
  10   1   0  490.75   39.90
 -11  -1   0    3.40   16.60
 -11  -1   0   -2.30    4.60
 -11  -1   0    7.00    4.60
 -11  -1   0    3.80    5.00
  11   1   0   -6.00    6.60
 -12  -1   0    8.20    5.30
 -12  -1   0   -1.30    4.70
  12   1   0    4.70    7.80
 -13  -1   0   41.50    8.50
 -13  -1   0   30.60    7.50
  13   1   0   18.70    9.50
 -14  -1   0   -1.40    5.10
 -14  -1   0    1.30    4.90
  14   1   0   14.00   10.00
  13  -2   0    6.60   10.10
 -13   2   0    0.30    4.80
 -13   2   0    8.90    6.20
  12  -2   0   40.60    9.40
 -12   2   0   48.80    8.40
 -12   2   0   51.99    8.40
  11  -2   0    4.50    6.60
 -11   2   0   -1.20    4.50
 -11   2   0   -1.80    4.10
  10  -2   0    6.90    6.20
  10  -2   0    4.00   13.30
 -10   2   0   -1.90   19.90
 -10   2   0    1.50    4.40
 -10   2   0    3.50    5.30
   9  -2   0  121.49   11.50
   9  -2   0  118.49   27.70
  -9   2   0  132.89   13.60
  -9   2   0  114.39   10.50
  -9   2   0  115.89   27.30
   8  -2   0   -3.90    4.80
   8  -2   0   17.10   12.60
  -8   2   0   -2.80    3.80
  -8   2   0   -1.10    3.40
   7  -2   0   99.59   23.30
   7  -2   0  113.09    9.50
  -7   2   0  110.09    9.20
  -7   2   0   71.29   20.80
  -7   2   0  103.49    6.50
  -7   2   0  123.49    9.00
   6  -2   0   24.50   15.00
   6  -2   0   10.90    4.40
  -6   2   0    5.60    4.10
  -6   2   0   13.10    4.20
  -6   2   0   15.00    2.60
  -6   2   0   27.50   14.20
   5  -2   0   -8.30    5.80
   5  -2   0   -0.90    3.70
  -5   2   0   -2.70    3.20
  -5   2   0   -0.50    2.10
  -5   2   0    7.00   10.10
  -5   2   0    2.60    3.60
   4  -2   0   74.99    5.50
   4  -2   0   92.69    7.40
   4  -2   0   65.79   16.10
  -4   2   0   77.59    4.80
  -4   2   0   86.09    7.40
  -4   2   0   80.69   18.90
  -4   2   0   91.79    7.00
   3  -2   0 1028.70   27.10
   3  -2   0  926.11   27.00
   3  -2   0  968.10   28.60
   3  -2   0 1049.70   50.59
  -3   2   0  985.70   30.50
  -3   2   0  980.20   27.00
  -3   2   0 1009.10   28.70
  -3   2   0  987.60   50.69
   2  -2   0  855.61   24.90
   2  -2   0  881.51   25.20
   2  -2   0  859.81   23.70
   2  -2   0  894.01   42.80
  -2   2   0  891.61   25.00
  -2   2   0  909.51   44.20
  -2   2   0  865.31   25.00
  -2   2   0  834.32   23.80
   1  -2   0  231.88    8.20
   1  -2   0  249.58    8.40
   1  -2   0  244.88    7.60
   1  -2   0  241.58   19.10
  -1   2   0  241.08    8.30
  -1   2   0  256.37   20.00
  -1   2   0  241.08    8.10
  -1   2   0  231.08    7.80
   0  -2   0    9.70    1.60
   0  -2   0    6.20    1.50
   0  -2   0    6.30    3.70
   0   2   0    7.60    1.80
  -1  -2   0  750.12   21.40
  -1  -2   0  785.42   21.50
   1   2   0  837.02   30.00
  -2  -2   0    4.90    1.60
  -2  -2   0    4.80    1.60
  -2  -2   0    4.90    0.90
   2   2   0    4.40    1.70
   2   2   0    4.70    1.60
   2   2   0    8.60    4.20
  -3  -2   0 1479.65   38.40
  -3  -2   0 1421.66   38.20
  -3  -2   0 1404.06   39.30
   3   2   0 1462.25   38.50
   3   2   0 1445.96   38.20
  -4  -2   0  276.87   10.90
  -4  -2   0  301.67    9.40
  -4  -2   0  287.27    9.20
   4   2   0  304.07    9.60
  -5  -2   0  294.67    9.70
  -5  -2   0  262.97   11.80
   5   2   0  269.77    9.50
   5   2   0  264.37   12.60
  -6  -2   0  966.60   40.60
  -6  -2   0  961.20   28.80
  -6  -2   0  886.01   26.50
   6   2   0  939.21   42.40
   6   2   0  910.61   29.20
   6   2   0  906.11   28.20
  -7  -2   0   81.29    9.60
  -7  -2   0   75.09    7.70
  -7  -2   0   71.69    8.30
  -7  -2   0   66.49   12.90
   7   2   0   78.59    9.10
   7   2   0   76.79    5.10
   7   2   0   68.99   16.40
  -8  -2   0  111.89   16.80
  -8  -2   0  115.19    9.10
  -8  -2   0  113.69    7.90
  -8  -2   0  102.69    9.60
   8   2   0  111.99    6.30
   8   2   0  111.49   10.70
  -9  -2   0  209.98   11.30
  -9  -2   0  198.78   12.10
  -9  -2   0  220.28   13.40
   9   2   0  218.88   14.40
   9   2   0  190.58   22.30
   9   2   0  202.18    9.10
 -10  -2   0  145.69   11.20
 -10  -2   0  139.79   10.30
 -10  -2   0  163.18   23.60
 -10  -2   0  135.09   12.10
  10   2   0  130.59   13.90
  10   2   0  128.59    7.80
  10   2   0  132.29   20.20
 -11  -2   0   70.49    9.60
 -11  -2   0   43.20   15.40
 -11  -2   0   62.89    7.50
 -11  -2   0   70.79    9.60
  11   2   0   62.69   10.10
  11   2   0   52.69   14.90
  11   2   0   60.99    6.60
 -12  -2   0   -6.50    4.70
 -12  -2   0    0.10    4.80
 -12  -2   0   -0.60    4.80
  12   2   0    4.20    8.30
 -13  -2   0    7.20    5.30
 -13  -2   0    4.90    4.70
  13   2   0    3.70    9.30
 -14  -2   0   -1.90    4.80
 -14  -2   0    3.10    5.40
  13  -3   0    1.30    7.60
 -13   3   0    1.70    5.10
 -13   3   0    7.50    6.40
  12  -3   0   38.30    9.00
 -12   3   0   34.40    7.50
 -12   3   0   44.90    8.80
  11  -3   0   16.70    7.20
 -11   3   0    2.90    5.50
 -11   3   0    2.20    5.50
  10  -3   0   -2.40    5.70
  10  -3   0  -33.90   21.00
 -10   3   0   -3.70    4.10
 -10   3   0    1.10    5.10
   9  -3   0  109.59   28.00
   9  -3   0  142.09   12.40
  -9   3   0  122.79   30.80
  -9   3   0  127.29   11.10
  -9   3   0  123.69   10.90
   8  -3   0    4.40    5.60
   8  -3   0    2.00   10.90
  -8   3   0  -12.20   14.10
  -8   3   0    3.70    4.30
  -8   3   0    5.90    3.00
  -8   3   0   -0.10    4.00
   7  -3   0  109.99   10.00
   7  -3   0   84.09   23.30
  -7   3   0   80.99   22.80
  -7   3   0  100.99    8.90
  -7   3   0   84.59    8.60
  -7   3   0   94.99    6.30
   6  -3   0  122.29    9.50
   6  -3   0  165.08   25.60
  -6   3   0  122.29    9.10
  -6   3   0  121.39    6.70
  -6   3   0  145.69   28.50
  -6   3   0  129.09    9.00
   5  -3   0   47.50    5.30
   5  -3   0   52.19    6.20
   5  -3   0   46.40   15.40
  -5   3   0   52.49    4.90
  -5   3   0   57.99    6.70
  -5   3   0   45.50   17.00
  -5   3   0   46.50    5.60
   4  -3   0  556.14   19.50
   4  -3   0  568.44   42.10
   4  -3   0  525.85   17.20
  -4   3   0  590.84   19.50
  -4   3   0  572.34   19.60
  -4   3   0  558.64   43.90
   3  -3   0 1060.59   55.49
   3  -3   0  967.10   29.80
   3  -3   0  977.10   27.60
   3  -3   0 1020.10   29.60
  -3   3   0  958.70   27.80
  -3   3   0 1025.70   56.29
  -3   3   0 1012.20   29.40
  -3   3   0  978.10   29.40
   2  -3   0  215.38    7.40
   2  -3   0  196.68   10.10
   2  -3   0  199.88   21.30
   2  -3   0  192.18    8.50
  -2   3   0  213.18    7.80
  -2   3   0  203.48    8.50
  -2   3   0  217.48    8.50
  -2   3   0  224.18   23.20
   1  -3   0  712.83   21.30
   1  -3   0  731.03   20.90
   1  -3   0  740.03   21.60
   1  -3   0  768.42   40.10
  -1   3   0  783.42   21.60
  -1   3   0  773.62   41.20
  -1   3   0  743.73   21.10
  -1   3   0  709.53   21.10
   0  -3   0  711.93   20.50
   0  -3   0  734.43   20.80
   0  -3   0  714.23   35.60
   0  -3   0  749.33   20.00
   0   3   0  733.53   19.80
   0   3   0  678.03   20.60
   0   3   0  772.82   37.50
   1   3   0 7891.11  219.48
  -2  -3   0 1058.59   29.70
  -2  -3   0 1057.19   29.70
  -2  -3   0 1122.39   40.70
   2   3   0 1067.99   29.90
   2   3   0 1090.59   29.90
   2   3   0 1122.79   39.90
  -3  -3   0  638.44   18.40
  -3  -3   0  629.34   18.40
   3   3   0  623.54   18.60
   3   3   0  645.44   18.50
   3   3   0  656.43   25.10
  -4  -3   0   38.40    4.60
  -4  -3   0   37.90    3.40
  -4  -3   0   40.60    3.70
   4   3   0   41.70    3.70
   4   3   0   41.70    3.70
  -5  -3   0  441.96   15.80
  -5  -3   0  416.96   13.50
  -5  -3   0  415.76   13.30
   5   3   0  420.26   13.90
  -6  -3   0   29.40    4.60
  -6  -3   0   29.40    5.70
   6   3   0   40.30    4.30
  -7  -3   0   41.80    6.10
  -7  -3   0   44.60    5.10
   7   3   0   42.20    4.80
  -8  -3   0  101.99    9.70
  -8  -3   0  117.79    7.40
  -8  -3   0  110.99    9.00
   8   3   0  115.39    6.70
  -9  -3   0   19.60    4.50
  -9  -3   0   21.70    5.70
  -9  -3   0   23.70    6.00
   9   3   0   24.80    4.20
 -10  -3   0  102.39   10.30
 -10  -3   0  106.09   11.20
 -10  -3   0  102.19    9.60
  10   3   0  105.99    7.80
 -11  -3   0  142.39   11.60
 -11  -3   0  110.09   11.70
 -11  -3   0  127.19   10.80
  11   3   0  103.59    8.30
 -12  -3   0    8.70    5.50
 -12  -3   0   -2.00    5.00
 -12  -3   0    6.90    5.30
 -13  -3   0   12.90    5.70
 -13  -3   0    2.30    5.10
 -13  -3   0   10.40    5.90
 -14  -3   0    2.80    5.50
 -14  -3   0    8.20    5.30
  12  -4   0   -0.80    7.60
 -12   4   0   13.60    5.60
  11  -4   0   18.40    7.50
 -11   4   0   11.70    6.00
 -11   4   0   17.80    5.80
  10  -4   0    0.70    6.10
 -10   4   0   -0.60    4.20
 -10   4   0    1.50    3.20
 -10   4   0    1.40    4.70
   9  -4   0    4.50   13.60
   9  -4   0   -3.00    5.30
  -9   4   0  -10.90   17.50
  -9   4   0   -6.30    4.00
  -9   4   0    0.80    4.50
   8  -4   0   21.60   15.90
   8  -4   0   12.30    6.50
  -8   4   0   26.60    6.40
  -8   4   0   11.90   16.20
  -8   4   0   21.90    4.10
  -8   4   0   23.30    5.80
   7  -4   0    6.50    5.30
   7  -4   0   -9.10    9.10
  -7   4   0   11.30   16.80
  -7   4   0    5.80    4.20
  -7   4   0   12.10    3.40
  -7   4   0    4.50    4.10
   6  -4   0  350.66   15.90
   6  -4   0  314.77   37.90
  -6   4   0  369.16   13.30
  -6   4   0  323.67   40.70
  -6   4   0  367.16   15.90
  -6   4   0  365.26   15.60
   5  -4   0  342.47   14.80
   5  -4   0  389.76   38.30
  -5   4   0  283.27   44.60
  -5   4   0  319.37   12.40
  -5   4   0  362.16   14.60
  -5   4   0  342.27   14.60
   4  -4   0    5.50    3.80
   4  -4   0    4.20    9.30
   4  -4   0    1.90    2.30
  -4   4   0    0.70    3.20
  -4   4   0    6.40   10.30
  -4   4   0    2.20    2.70
  -4   4   0   -1.20    2.80
   3  -4   0  251.07   11.80
   3  -4   0  262.77   29.40
   3  -4   0  257.17   12.30
  -3   4   0  246.38   11.00
  -3   4   0  293.97   33.10
  -3   4   0  252.97   10.30
  -3   4   0  277.37   11.60
   2  -4   0  422.76   15.30
   2  -4   0  438.76   34.70
   2  -4   0  437.76   13.80
   2  -4   0  434.16   15.30
  -2   4   0  446.26   36.30
  -2   4   0  431.16   14.40
  -2   4   0  468.05   15.30
  -2   4   0  440.36   16.00
   1  -4   0  682.73   20.20
   1  -4   0  669.13   20.50
   1  -4   0  689.43   21.10
   1  -4   0  682.43   41.80
  -1   4   0  699.23   21.10
  -1   4   0  750.52   44.40
  -1   4   0  711.93   20.30
   0  -4   0   14.20    3.00
   0  -4   0   17.70    7.40
   0  -4   0   22.40    2.60
   0  -4   0   19.10    2.60
   0   4   0   19.60    8.50
   0   4   0   28.10    2.90
   0   4   0   17.10    2.80
  -1  -4   0  107.29    4.10
  -1  -4   0  100.99    5.40
   1   4   0  102.89    5.80
   1   4   0  100.09    4.00
  -2  -4   0   60.29    4.10
  -2  -4   0   57.69    3.30
  -2  -4   0   61.09    4.60
   2   4   0   70.99   12.10
   2   4   0   59.39    4.70
   2   4   0   66.09   11.50
  -3  -4   0  633.94   30.00
  -3  -4   0  640.74   19.10
  -3  -4   0  648.54   19.00
   3   4   0  644.74   19.20
   3   4   0  672.03   29.40
   3   4   0  594.94   20.50
  -4  -4   0  212.88    8.40
  -4  -4   0  204.58    9.10
   4   4   0  209.98    8.50
   4   4   0  214.18    8.80
  -5  -4   0   63.59    5.50
  -5  -4   0   60.89    5.10
  -5  -4   0   93.89    9.10
   5   4   0   62.79    5.70
   5   4   0   59.69    5.50
  -6  -4   0    1.30    2.40
  -6  -4   0    5.80    5.20
  -6  -4   0   -2.50    2.30
   6   4   0   -0.20    2.60
  -7  -4   0   39.30    6.00
  -7  -4   0   41.70    4.60
  -7  -4   0   43.10    4.70
   7   4   0   39.40    4.60
  -8  -4   0  331.57   14.70
  -8  -4   0  301.37   12.00
   8   4   0  292.17   12.10
  -9  -4   0    2.70    4.60
  -9  -4   0   -1.10    4.50
  -9  -4   0   -2.00    3.20
   9   4   0    5.30    3.30
 -10  -4   0  862.11   30.60
 -10  -4   0  913.01   28.60
 -10  -4   0  897.41   31.80
  10   4   0  872.91   27.90
 -11  -4   0  472.55   22.10
 -11  -4   0  479.75   20.70
 -11  -4   0  445.46   18.70
 -12  -4   0    1.60    5.10
 -12  -4   0   -1.40    4.90
 -12  -4   0    3.10    5.40
 -13  -4   0   78.89    8.90
 -13  -4   0   76.69   10.10
 -13  -4   0   99.29   11.30
 -14  -4   0   41.80    9.10
 -14  -4   0   43.70    8.20
 -14  -4   0   48.10    7.90
  12  -5   0   20.80    8.30
 -12   5   0   53.09   12.60
 -12   5   0   27.20    6.50
  11  -5   0   36.30    8.50
 -11   5   0   34.20    8.00
 -11   5   0   40.80    7.70
  10  -5   0   27.60    8.10
 -10   5   0   34.30    7.00
 -10   5   0   26.10    6.50
   9  -5   0   77.59   23.60
   9  -5   0  120.79   12.80
  -9   5   0  116.69    8.80
  -9   5   0  116.09   10.80
   8  -5   0   70.89    9.30
   8  -5   0   64.39   24.80
  -8   5   0   82.99    7.80
  -8   5   0   70.69   29.70
  -8   5   0   86.39   10.60
   7  -5   0   -8.30   12.90
   7  -5   0    8.50    5.50
  -7   5   0    3.70    4.40
  -7   5   0    4.80    3.50
  -7   5   0   -9.70   18.00
  -7   5   0    1.60    4.60
   6  -5   0  137.79   10.80
   6  -5   0  141.39   29.40
  -6   5   0  149.19   33.50
  -6   5   0  148.29    8.70
  -6   5   0  149.29   10.20
  -6   5   0  145.89   10.20
   5  -5   0  141.29   29.10
   5  -5   0  148.19    8.90
   5  -5   0  172.08   10.60
  -5   5   0  151.38    9.70
  -5   5   0  151.08    8.40
  -5   5   0  118.79   31.20
  -5   5   0  148.49    9.50
   4  -5   0   11.40    2.70
   4  -5   0    8.30    4.00
   4  -5   0   -5.30    7.40
  -4   5   0    7.80    3.70
  -4   5   0   13.90    3.40
  -4   5   0    8.70    3.30
  -4   5   0   18.60   13.00
   3  -5   0  103.49    8.00
   3  -5   0  116.59    9.10
   3  -5   0  124.09    6.60
   3  -5   0  101.89   22.20
  -3   5   0  123.79    7.80
  -3   5   0  121.79    8.20
  -3   5   0  107.89   26.20
  -3   5   0  108.49    7.40
   2  -5   0   31.70    4.90
   2  -5   0   16.30    4.40
   2  -5   0   21.10    3.20
   2  -5   0   15.80   11.80
  -2   5   0   17.90    3.60
  -2   5   0   17.10    3.60
  -2   5   0   18.50   14.20
  -2   5   0   17.90    3.90
   1  -5   0  140.69   21.00
   1  -5   0  130.59    6.80
   1  -5   0  137.49    7.70
   1  -5   0  121.19   11.00
  -1   5   0  146.29   23.10
  -1   5   0  135.79    6.80
   0  -5   0    5.00    2.50
   0  -5   0    7.00    2.20
   0  -5   0    2.00    5.60
   0  -5   0    7.40    2.50
   0   5   0    8.90    2.70
   0   5   0    5.70    2.00
   0   5   0    5.70    7.70
  -1  -5   0  206.28    7.10
   1   5   0  207.68    6.80
   1   5   0  203.88    9.00
  -2  -5   0  212.78    8.80
  -2  -5   0  214.18    6.90
   2   5   0  217.58    9.10
   2   5   0  218.28   21.00
  -3  -5   0 1500.55   41.20
  -3  -5   0 1447.66   41.20
   3   5   0 1509.45   58.09
   3   5   0 1551.54   58.09
   3   5   0 1437.96   41.40
  -4  -5   0    2.20    2.30
  -4  -5   0    0.90    2.50
  -4  -5   0    4.10    5.80
   4   5   0   -2.10    2.70
   4   5   0   -1.30    7.00
  -5  -5   0   55.59    5.40
  -5  -5   0   52.59    6.00
   5   5   0   59.99    6.10
   5   5   0   56.99    6.40
  -6  -5   0  554.54   15.60
  -6  -5   0  533.85   20.10
  -6  -5   0  555.04   17.60
  -6  -5   0  538.45   17.40
   6   5   0  503.85   17.50
   6   5   0  551.54   18.40
  -7  -5   0   -1.80    5.00
  -7  -5   0   -0.50    2.20
  -7  -5   0   -2.00    2.00
  -7  -5   0   -4.80    2.10
   7   5   0   -1.00    2.80
  -8  -5   0    0.30    2.50
  -8  -5   0    3.60    4.90
  -8  -5   0    2.00    2.40
   8   5   0    5.40    3.30
  -9  -5   0  316.07   13.00
  -9  -5   0  317.77   15.70
   9   5   0  308.47   13.40
 -10  -5   0  487.85   20.90
 -10  -5   0  486.55   20.50
 -10  -5   0  456.75   17.80
 -11  -5   0   91.39    9.50
 -11  -5   0  114.89   11.40
 -11  -5   0   95.49   10.80
 -12  -5   0    1.10    4.90
 -12  -5   0    9.00    5.70
 -12  -5   0   10.50    5.80
 -13  -5   0   48.40    8.70
 -13  -5   0   33.10    7.20
 -13  -5   0   44.70    8.90
 -14  -5   0    6.90    6.00
 -14  -5   0    7.20    5.60
 -14  -5   0    4.00    5.80
 -15  -5   0    0.10    5.70
 -15  -5   0    0.50    5.10
 -15  -5   0    6.40    4.40
 -11   6   0   34.10    7.30
 -11   6   0   17.30    4.70
 -11   6   0   22.20   11.00
  10  -6   0   35.50    8.70
 -10   6   0   53.49    6.50
 -10   6   0   28.20    6.90
 -10   6   0   43.80    8.20
   9  -6   0   85.39   10.90
  -9   6   0   85.19   10.00
  -9   6   0   92.39   10.30
  -9   6   0   82.79    8.50
   8  -6   0  623.14   59.89
   8  -6   0  642.34   26.80
  -8   6   0  668.33   26.10
  -8   6   0  739.33   75.99
  -8   6   0  641.94   25.80
  -8   6   0  674.33   23.20
   7  -6   0   34.40   15.40
  -7   6   0   20.00   20.90
   6  -6   0   27.20    6.50
   6  -6   0   25.60    4.90
   6  -6   0   30.40   16.10
  -6   6   0   26.80    5.20
  -6   6   0   24.10    4.60
  -6   6   0   12.30    4.90
  -6   6   0   59.19   25.00
   5  -6   0    6.90    4.50
   5  -6   0    9.60   10.70
   5  -6   0   11.50    3.40
  -5   6   0   14.80    3.80
  -5   6   0   37.60   18.80
  -5   6   0   17.40    4.70
   4  -6   0   -4.60    9.70
   4  -6   0   23.30    3.60
   4  -6   0   22.40    5.10
  -4   6   0   23.80    4.20
  -4   6   0   20.60    4.70
  -4   6   0   20.70   14.40
  -4   6   0   19.20    4.60
   3  -6   0  306.27   14.20
   3  -6   0  348.27   14.80
   3  -6   0  339.37   36.30
   3  -6   0  337.67   12.40
  -3   6   0  304.97   38.30
  -3   6   0  344.77   14.30
  -3   6   0  350.36   13.50
  -3   6   0  339.77   13.60
   2  -6   0   22.60    4.50
   2  -6   0   19.90   12.10
   2  -6   0   13.90    4.30
   2  -6   0   19.00    3.40
  -2   6   0   13.10    3.70
  -2   6   0   28.10   14.90
  -2   6   0   15.70    3.60
  -2   6   0   13.80    3.90
   1  -6   0  444.86   15.40
   1  -6   0  424.16   14.90
   1  -6   0  451.95   38.30
   1  -6   0  423.06   16.10
  -1   6   0  438.76   41.50
  -1   6   0  426.86   16.00
  -1   6   0  424.46   15.90
   0  -6   0  644.14   20.80
   0  -6   0  659.23   21.70
   0  -6   0  681.53   20.30
   0  -6   0  726.13   46.10
   0   6   0  632.94   21.50
   0   6   0  702.63   50.99
   0   6   0  690.63   19.70
  -1  -6   0  289.87    9.90
  -1  -6   0  302.17   11.60
  -1  -6   0  298.67   11.50
   1   6   0  304.07   12.40
   1   6   0  284.97   29.40
   1   6   0  290.87    9.50
   1   6   0  287.47   28.90
  -2  -6   0  123.09    5.10
  -2  -6   0  108.29    6.80
  -2  -6   0  115.19    7.20
   2   6   0  119.19    5.40
   2   6   0  104.79    7.60
   2   6   0  129.39   19.70
  -3  -6   0   28.20    3.60
  -3  -6   0   28.20    2.90
  -3  -6   0   25.30    3.80
   3   6   0   23.90   10.40
   3   6   0   26.90    4.00
   3   6   0   38.40   12.90
  -4  -6   0  237.98   10.10
  -4  -6   0  210.58   10.20
   4   6   0  252.67   23.30
   4   6   0  245.58   21.80
   4   6   0  215.58   10.70
  -5  -6   0   12.60    3.50
  -5  -6   0    6.30    3.10
   5   6   0   17.00    9.90
   5   6   0   11.80    3.70
  -6  -6   0  278.97   11.10
  -6  -6   0  269.67   11.10
   6   6   0  268.67   11.40
  -7  -6   0    4.60    2.70
  -7  -6   0    7.60    5.60
  -7  -6   0    4.40    2.50
   7   6   0    5.40    2.90
  -8  -6   0  184.88    8.00
  -8  -6   0  215.48    9.80
  -8  -6   0  209.68    9.30
  -8  -6   0  205.78   13.10
  -9  -6   0   40.40    5.00
  -9  -6   0   49.70    7.60
  -9  -6   0   48.40    4.70
  -9  -6   0   55.89    5.30
 -10  -6   0   79.69    6.60
 -10  -6   0   80.29    9.50
 -10  -6   0   79.59    7.90
 -11  -6   0  258.87   13.10
 -11  -6   0  261.17   15.50
 -11  -6   0  249.88   10.90
 -11  -6   0  271.47   15.70
 -12  -6   0    2.20    4.80
 -12  -6   0    4.50    5.20
 -12  -6   0   -1.00    5.30
 -12  -6   0    0.60    3.40
 -13  -6   0    6.30    3.80
 -13  -6   0   10.40    6.40
 -13  -6   0    7.30    5.70
 -13  -6   0    2.30    5.20
 -14  -6   0   13.30    6.00
 -14  -6   0   17.70    4.70
 -14  -6   0   13.50    6.80
 -14  -6   0   21.20    7.00
 -15  -6   0   -0.60    5.40
 -15  -6   0    9.30    6.10
 -15  -6   0    5.50    4.00
 -15  -6   0    8.40    6.10
 -11   7   0   85.19   12.20
 -11   7   0   85.69   11.80
 -11   7   0   76.59    8.70
  10  -7   0   34.30    8.60
 -10   7   0   33.30    7.80
 -10   7   0   42.50    6.50
 -10   7   0   52.69    9.00
   9  -7   0    0.10    6.60
  -9   7   0    9.90    4.50
  -9   7   0    9.10    5.50
  -9   7   0    8.60    5.20
   8  -7   0   39.60    8.00
  -8   7   0   83.09   37.80
  -8   7   0   44.80    7.60
  -8   7   0   38.00    7.10
  -8   7   0   51.89    6.80
   7  -7   0   24.80   15.40
   7  -7   0    0.80    5.50
  -7   7   0   -2.10    4.20
  -7   7   0  -18.40   35.20
  -7   7   0    5.70    4.30
  -7   7   0   -5.20    3.60
   6  -7   0   27.60    5.40
   6  -7   0   14.50   16.50
   6  -7   0   27.40    9.00
  -6   7   0   46.70   26.90
  -6   7   0   21.70    5.90
  -6   7   0   33.50    6.50
  -6   7   0   35.00    5.60
   5  -7   0   67.79   25.30
   5  -7   0   69.79    8.30
   5  -7   0   65.89    6.80
  -5   7   0   77.39    7.90
  -5   7   0   55.69   26.90
  -5   7   0   71.79    8.40
  -5   7   0   77.19    7.90
   4  -7   0    6.30    2.80
   4  -7   0    6.00    4.40
   4  -7   0   -6.40   10.70
  -4   7   0   -2.10   14.20
  -4   7   0    7.80    3.60
  -4   7   0   10.70    4.30
  -4   7   0    2.10    3.40
   3  -7   0  144.69   10.00
   3  -7   0  115.09   26.40
   3  -7   0  154.38    8.00
   3  -7   0  126.79    9.50
  -3   7   0  135.89    8.90
  -3   7   0  146.79   34.40
  -3   7   0  146.49    9.30
  -3   7   0  134.29    8.50
   2  -7   0   20.00    4.30
   2  -7   0   14.30    4.00
   2  -7   0   20.00   12.60
   2  -7   0   20.40    3.90
  -2   7   0   16.10   11.70
  -2   7   0   14.40    3.80
  -2   7   0   25.10    4.00
   1  -7   0    7.10    3.90
   1  -7   0   17.90    4.20
   1  -7   0   17.40   12.80
   1  -7   0   11.20    3.20
  -1   7   0   15.90    4.30
  -1   7   0    8.30    3.00
  -1   7   0    3.10   10.70
   0  -7   0   74.49    6.00
   0  -7   0   63.39    6.30
   0  -7   0   61.49    7.10
   0   7   0   65.39    7.30
   0   7   0   48.70   18.80
   0   7   0   68.99    5.20
  -1  -7   0   43.50    4.50
  -1  -7   0   40.90    5.00
  -1  -7   0   42.90    5.00
   1   7   0   51.19   16.40
   1   7   0   40.50   15.90
   1   7   0   34.50    5.50
   1   7   0   40.70    4.10
  -2  -7   0   51.59    5.50
  -2  -7   0   56.49    6.10
  -2  -7   0   63.19    4.50
   2   7   0   62.69   16.70
   2   7   0   50.29    5.80
   2   7   0   54.29    4.80
  -3  -7   0   25.50    2.90
  -3  -7   0   24.40    3.80
  -3  -7   0   30.50    4.50
   3   7   0   25.30    4.50
   3   7   0   30.80   12.70
   3   7   0   24.40   12.70
  -4  -7   0    0.40    3.20
  -4  -7   0    1.70    2.70
  -4  -7   0   -1.40    2.80
   4   7   0    4.10    3.60
   4   7   0   -1.60    8.80
   4   7   0    5.90    8.20
  -5  -7   0    7.40    3.40
  -5  -7   0   13.30    3.70
   5   7   0    8.20    3.80
   5   7   0    7.50    9.20
   5   7   0   10.70    8.00
  -6  -7   0   16.00    3.70
  -6  -7   0   10.20    3.60
   6   7   0    6.70    3.30
   6   7   0   21.10    7.70
   6   7   0   16.90   17.90
  -7  -7   0   33.20    4.20
  -7  -7   0   30.50    4.30
   7   7   0   27.60    4.40
  -8  -7   0   54.09    6.00
  -8  -7   0   54.79    8.00
  -8  -7   0   56.99    5.40
   8   7   0   53.59    5.60
  -9  -7   0  237.08   10.60
  -9  -7   0  241.68   11.30
  -9  -7   0  219.88   14.80
 -10  -7   0  622.64   20.80
 -10  -7   0  668.73   22.70
 -10  -7   0  669.03   25.60
 -11  -7   0    0.50    5.10
 -11  -7   0    2.00    6.50
 -11  -7   0   -1.90    3.70
 -11  -7   0    7.70    3.40
 -12  -7   0   35.30    7.70
 -12  -7   0   34.30   11.50
 -12  -7   0   23.10    4.20
 -12  -7   0   17.30    5.70
 -13  -7   0   33.00    6.70
 -13  -7   0   44.90    8.50
 -13  -7   0   48.30    5.60
 -13  -7   0   52.69    8.80
 -14  -7   0   11.60    4.00
 -14  -7   0    3.40    6.10
 -14  -7   0    2.00    5.30
 -14  -7   0   13.00    6.50
 -15  -7   0    0.60    5.20
 -15  -7   0    0.90    5.90
 -15  -7   0    0.60    5.50
 -15  -7   0   -3.00    5.50
  10  -8   0   48.00    9.50
 -10   8   0   55.49    7.40
 -10   8   0   45.00    9.90
   9  -8   0   15.30    8.00
  -9   8   0   -8.40   29.40
  -9   8   0   15.10    5.10
  -9   8   0   13.50    5.30
  -9   8   0   22.10    6.70
   8  -8   0   37.50    8.80
  -8   8   0   43.30    7.20
  -8   8   0   62.69    7.50
  -8   8   0   55.39    8.50
   7  -8   0   -3.90    5.30
  -7   8   0    5.30    4.50
  -7   8   0   10.30    5.40
  -7   8   0   52.79   29.40
  -7   8   0    8.60    4.80
   6  -8   0   79.39   10.30
  -6   8   0   60.19    7.40
  -6   8   0  135.99   39.90
  -6   8   0   63.79    7.90
  -6   8   0   50.79    7.70
   5  -8   0    2.70    3.40
   5  -8   0    1.50   13.30
   5  -8   0    8.30    8.50
  -5   8   0    7.70    4.30
  -5   8   0    3.40    4.20
  -5   8   0   11.10    5.10
  -5   8   0   28.70   25.40
   4  -8   0  108.99    7.60
   4  -8   0  109.89   10.00
   4  -8   0   99.69   27.80
  -4   8   0  115.19    9.40
  -4   8   0   88.09    8.90
  -4   8   0  110.49    8.70
  -4   8   0   63.79   26.80
   3  -8   0   19.60    5.00
   3  -8   0   23.40    5.10
   3  -8   0   14.70    3.60
   3  -8   0   10.10   12.30
  -3   8   0   27.20   18.30
  -3   8   0   18.90    4.60
  -3   8   0   16.40    3.90
  -3   8   0   23.10    5.00
   2  -8   0   11.10   11.70
   2  -8   0    1.10    3.50
   2  -8   0    4.00    2.60
   2  -8   0    2.30    3.80
  -2   8   0    0.10    2.70
  -2   8   0  -12.30   11.40
  -2   8   0   -3.70    3.00
   1  -8   0  378.06   14.20
   1  -8   0  383.96   15.80
   1  -8   0  367.86   14.50
  -1   8   0  355.56   15.40
  -1   8   0  340.07   41.40
  -1   8   0  382.96   13.50
   0  -8   0  821.72   27.20
   0  -8   0  839.72   26.20
   0  -8   0  845.42   25.50
   0   8   0  839.92   27.50
   0   8   0  811.92   60.69
   0   8   0  840.92   24.40
  -1  -8   0  217.18   11.00
  -1  -8   0  208.58   10.20
  -1  -8   0  209.28   10.20
  -1  -8   0  207.78    8.90
   1   8   0  198.28   11.00
   1   8   0  206.58   30.30
   1   8   0  226.88   29.70
   1   8   0  206.98    8.10
  -2  -8   0   52.49    5.50
  -2  -8   0   52.89    6.10
  -2  -8   0   58.89    4.80
   2   8   0   49.60    6.10
   2   8   0   54.99   17.90
   2   8   0   58.99    4.90
  -3  -8   0  648.54   18.50
  -3  -8   0  642.94   21.30
  -3  -8   0  641.44   21.40
   3   8   0  600.44   44.20
  -4  -8   0    8.30    3.20
  -4  -8   0   12.30    3.60
  -4  -8   0   10.30    2.50
   4   8   0    0.30    9.90
   4   8   0    4.50    9.00
   4   8   0    6.80    3.80
  -5  -8   0   75.59    6.50
  -5  -8   0   82.29    6.90
   5   8   0   89.59    7.90
   5   8   0   67.39   16.40
   5   8   0   87.29   22.20
  -6  -8   0    2.30    2.90
  -6  -8   0   -2.30    2.20
   6   8   0   -2.60    8.80
   6   8   0    3.10    3.40
   6   8   0   20.50    9.40
  -7  -8   0   38.50    4.90
  -7  -8   0   42.90    5.30
   7   8   0   24.30   11.10
   7   8   0   34.80    5.10
  -8  -8   0   61.59    6.60
  -8  -8   0   80.49    6.80
   8   8   0   68.19    7.60
  -9  -8   0   74.89    7.40
  -9  -8   0   86.29   10.30
  -9  -8   0   85.39    7.20
 -10  -8   0    8.50    7.40
 -10  -8   0   17.70    5.00
 -10  -8   0   13.50    3.60
 -11  -8   0   90.59   11.70
 -11  -8   0   93.89    8.70
 -12  -8   0   12.80    5.20
 -12  -8   0   14.10    6.10
 -12  -8   0    2.50    6.60
 -13  -8   0    5.40    6.80
 -13  -8   0    0.60    5.40
 -14  -8   0  170.18   13.70
 -14  -8   0  167.98   14.50
 -14  -8   0  138.49   13.00
 -15  -8   0    5.50    5.00
 -15  -8   0    0.00    5.80
 -15  -8   0    3.00    6.20
   9  -9   0   19.00    8.40
  -9   9   0   18.20    6.40
  -9   9   0   16.60    6.30
  -9   9   0   19.70    5.70
   8  -9   0    4.40    6.90
  -8   9   0    5.60    5.00
  -8   9   0    3.20    4.40
  -8   9   0   -2.80    3.60
   7  -9   0    6.00    6.70
  -7   9   0  -32.80   26.40
  -7   9   0   -7.60    3.90
  -7   9   0    6.70    4.70
  -7   9   0    0.60    3.80
   6  -9   0   23.80    7.10
  -6   9   0    9.50    4.40
  -6   9   0   23.60    6.30
  -6   9   0   -8.10   29.30
  -6   9   0   18.60    5.70
   5  -9   0    8.10    3.80
   5  -9   0   10.50    5.40
  -5   9   0  -16.40   20.50
  -5   9   0   11.50    5.00
  -5   9   0    9.20    4.30
  -5   9   0   11.10    5.00
   4  -9   0  218.08   11.00
   4  -9   0  201.78   15.50
  -4   9   0  218.38   11.80
  -4   9   0  217.28   48.10
  -4   9   0  210.08   12.70
  -4   9   0  204.98   13.10
   3  -9   0    5.50    4.50
   3  -9   0    4.90    3.10
   3  -9   0    2.80    4.70
  -3   9   0    2.60    4.10
  -3   9   0    4.30    3.40
   2  -9   0    0.10    3.60
   2  -9   0    1.70    2.90
   2  -9   0   -1.50    3.60
  -2   9   0   -1.60    3.00
  -2   9   0    7.50   16.20
  -2   9   0   -2.80    3.70
   1  -9   0   24.20    4.20
   1  -9   0   23.60    4.80
   1  -9   0   27.90    5.60
  -1   9   0   23.00    4.90
  -1   9   0   21.20   15.00
  -1   9   0   23.00    4.00
   0  -9   0  103.09    7.70
   0  -9   0  111.49    8.80
   0  -9   0  120.79    7.60
   0  -9   0  105.59    7.70
   0   9   0   92.19   25.80
   0   9   0  116.69    6.60
   0   9   0  117.29    9.30
   0   9   0   74.79   24.50
  -1  -9   0   33.80    5.60
  -1  -9   0   30.30    4.60
  -1  -9   0   30.60    4.50
  -1  -9   0   35.60    4.30
   1   9   0   34.00    3.60
   1   9   0   34.80   15.30
   1   9   0   30.00    5.10
  -2  -9   0  949.71   29.70
  -2  -9   0 1026.60   32.10
  -2  -9   0 1066.19   32.20
   2   9   0 1046.20   29.10
   2   9   0 1154.88   70.19
   2   9   0 1075.89   66.19
   2   9   0 1072.59   33.50
  -3  -9   0  605.44   18.40
  -3  -9   0  587.84   21.00
  -3  -9   0  632.44   21.30
   3   9   0  633.44   22.50
   3   9   0  630.94   72.69
  -4  -9   0   52.79    4.20
  -4  -9   0   61.79    6.80
  -4  -9   0   53.79    6.10
   4   9   0   70.79   16.90
   4   9   0   77.29   18.30
  -5  -9   0   25.40    4.90
  -5  -9   0   22.60    3.50
  -5  -9   0   23.60    4.30
   5   9   0   27.70   13.50
   5   9   0   19.30    4.50
   5   9   0   28.90   12.80
  -6  -9   0   27.80    4.60
  -6  -9   0   25.30    3.80
  -6  -9   0   19.80    3.80
   6   9   0   22.30   13.00
   6   9   0   32.00   14.30
   6   9   0   20.70    4.80
  -7  -9   0   18.40    4.10
  -7  -9   0   17.60    4.40
   7   9   0   -2.20    9.90
   7   9   0    6.00   10.00
   7   9   0   12.80    4.30
  -8  -9   0    3.30    3.30
  -8  -9   0    0.50    3.40
   8   9   0    4.70    4.00
  -9  -9   0   36.90    8.80
  -9  -9   0   31.60    4.90
  -9  -9   0   35.10    5.10
   9   9   0   34.60    5.70
 -10  -9   0   53.99    6.80
 -10  -9   0   43.40    9.40
 -10  -9   0   48.40    5.70
 -11  -9   0   33.10    5.70
 -11  -9   0   32.00    8.70
 -11  -9   0   33.20    4.80
 -12  -9   0   58.59    6.50
 -12  -9   0   58.39    9.80
 -12  -9   0   45.20    6.80
 -12  -9   0   50.69    8.50
 -13  -9   0   24.60    6.40
 -13  -9   0   32.10    7.40
 -13  -9   0   15.60    7.80
 -14  -9   0   41.30    8.30
 -14  -9   0   48.80    8.40
 -14  -9   0   58.79   10.10
   9 -10   0   -3.00    6.30
  -9  10   0    6.20    5.20
  -9  10   0    1.60    4.20
  -9  10   0   13.50    6.30
  -8  10   0    2.10    4.60
  -8  10   0    2.50    4.90
  -8  10   0    2.80    4.40
   7 -10   0   12.40    7.20
  -7  10   0   10.50    5.70
  -7  10   0   10.20    5.30
  -7  10   0   10.30    5.10
   6 -10   0    2.80    3.20
   6 -10   0    6.20    6.00
  -6  10   0    2.00    4.70
  -6  10   0    6.70    4.80
  -6  10   0   23.70   28.10
  -6  10   0    5.40    4.90
  -6  10   0  -24.40   20.20
   5 -10   0  113.19    8.00
   5 -10   0   98.09   11.50
   5 -10   0  116.69    9.40
  -5  10   0  126.59   36.90
  -5  10   0  116.39   41.80
   4 -10   0   10.90    3.90
   4 -10   0   14.70    4.20
   4 -10   0   14.20    5.60
  -4  10   0   -0.60    4.70
  -4  10   0    8.70    4.30
  -4  10   0    5.80   22.60
   3 -10   0   -1.90    4.50
   3 -10   0   -1.30    3.00
   3 -10   0    1.60    3.50
   3 -10   0   -6.30    4.30
  -3  10   0    4.40    4.00
  -3  10   0   10.10    5.00
  -3  10   0   30.60   22.70
   2 -10   0   38.50    7.00
   2 -10   0   44.80    5.60
   2 -10   0   44.20    5.80
   2 -10   0   42.30    6.80
  -2  10   0   27.60   19.10
  -2  10   0   35.10   23.00
  -2  10   0   49.50    5.80
  -2  10   0   49.10    7.10
   1 -10   0   10.90    3.80
   1 -10   0   12.90    3.70
   1 -10   0   17.60    4.60
   1 -10   0    7.10    4.40
  -1  10   0   13.10   17.90
  -1  10   0    8.50    3.40
  -1  10   0  -15.90   12.70
  -1  10   0    4.90    4.40
   0 -10   0   50.29    5.80
   0 -10   0   60.19    8.00
   0 -10   0   55.29    5.80
   0 -10   0   52.79    6.30
   0  10   0   47.50   19.90
   0  10   0   56.69    6.90
   0  10   0   66.69   23.90
   0  10   0   55.79    5.40
  -1 -10   0   90.89    6.50
  -1 -10   0   91.49    7.50
  -1 -10   0   80.59    8.40
  -1 -10   0   78.49    7.40
   1  10   0   90.29    5.70
   1  10   0   95.99   39.80
   1  10   0   83.99   22.70
   1  10   0   83.39    8.70
  -2 -10   0   48.90    5.80
  -2 -10   0   49.99    5.20
  -2 -10   0   49.90    5.90
   2  10   0   31.90   17.10
   2  10   0   42.10    6.40
   2  10   0   51.89    5.00
   2  10   0   47.70   18.20
  -3 -10   0   -2.70    2.50
  -3 -10   0    2.50    3.10
  -3 -10   0   -0.70    2.10
   3  10   0    9.40   13.50
   3  10   0    4.80    4.20
  -4 -10   0   27.20    4.80
  -4 -10   0   31.30    3.90
  -4 -10   0   34.50    5.10
   4  10   0   38.40   15.10
   4  10   0   22.40    4.90
   4  10   0   15.80   13.30
  -5 -10   0  102.39    5.60
  -5 -10   0   93.69    8.10
  -5 -10   0   90.89    7.60
   5  10   0   88.79   20.90
   5  10   0  113.79    9.50
   5  10   0  122.79   24.30
  -6 -10   0  102.49    8.40
  -6 -10   0  112.19    8.20
  -6 -10   0  115.49    6.70
   6  10   0  102.39    9.50
   6  10   0   97.59   21.70
   6  10   0   75.89   19.70
  -7 -10   0   41.30    5.60
  -7 -10   0   44.30    5.00
  -7 -10   0   65.09    7.20
   7  10   0   56.49   15.90
   7  10   0   20.50   15.30
   7  10   0   40.40    6.10
  -8 -10   0    7.40    3.60
  -8 -10   0    5.50    3.80
   8  10   0   32.40   12.70
   8  10   0    3.00    3.90
   8  10   0   13.40   11.60
  -9 -10   0  229.58   12.00
  -9 -10   0  209.58   11.40
   9  10   0  216.18   12.70
 -10 -10   0   -0.80    7.80
 -10 -10   0    3.90    3.60
 -10 -10   0    8.60    4.60
 -11 -10   0    3.20    7.90
 -11 -10   0   -6.70    3.80
 -11 -10   0    4.00    3.50
 -12 -10   0   11.20    7.60
 -12 -10   0   20.10    6.40
 -12 -10   0   15.90    4.90
 -12 -10   0   16.60    3.90
 -13 -10   0    5.20    5.10
 -13 -10   0    0.50    4.50
 -13 -10   0   -3.10    6.80
 -14 -10   0    0.90    6.60
 -14 -10   0    7.10    5.10
 -14 -10   0   -2.90    4.60
   8 -11   0    9.10    8.00
  -8  11   0    5.60    5.30
  -8  11   0   10.70    5.60
   7 -11   0    1.70    2.80
   7 -11   0   12.10   11.40
  -7  11   0   -2.80    4.00
  -7  11   0   16.60   34.40
  -7  11   0    3.50    5.10
   6 -11   0   80.89    6.90
   6 -11   0   76.59   10.70
  -6  11   0   59.79   35.30
  -6  11   0   85.89    9.30
  -6  11   0   93.09   44.50
  -6  11   0  103.49   11.10
   5 -11   0   14.20    4.70
   5 -11   0    9.80    6.20
   5 -11   0   14.60    4.30
  -5  11   0   13.60    4.90
  -5  11   0   29.40   25.90
  -5  11   0   28.80   35.60
  -5  11   0    5.40    4.90
   4 -11   0   58.79    9.30
   4 -11   0   75.39    7.30
   4 -11   0   76.49    8.20
  -4  11   0   40.80   33.50
  -4  11   0   62.49    8.50
  -4  11   0   30.90   26.10
  -4  11   0   70.19    8.10
   3 -11   0   23.70    4.80
   3 -11   0   13.90    6.30
   3 -11   0   13.60    4.60
  -3  11   0   23.90    5.10
  -3  11   0   16.40   22.40
  -3  11   0   19.50    5.90
   2 -11   0   53.59    8.70
   2 -11   0   37.90    5.40
   2 -11   0   47.40    6.10
   2 -11   0   45.50    7.30
  -2  11   0   66.59   29.60
  -2  11   0   50.79    6.30
  -2  11   0   30.50   22.40
   1 -11   0  147.19   20.30
   1 -11   0  199.48   11.00
   1 -11   0  170.38   11.00
   1 -11   0  190.88   10.70
  -1  11   0  186.38   44.40
  -1  11   0  162.58   12.50
  -1  11   0  193.58    9.80
  -1  11   0  162.28   37.50
   0 -11   0   86.49   10.10
   0 -11   0   66.59    7.40
   0 -11   0   55.99    6.60
   0 -11   0   62.29    6.60
   0  11   0   39.50   21.60
   0  11   0   63.99    7.70
   0  11   0   66.59    6.40
   0  11   0   59.29   25.70
  -1 -11   0   81.09    9.00
  -1 -11   0   68.69    6.80
  -1 -11   0   76.59    7.70
  -1 -11   0   71.19    7.40
   1  11   0   77.29   27.70
   1  11   0   70.39   24.10
   1  11   0   69.69    5.80
   1  11   0   56.09    7.50
  -2 -11   0   11.20    4.40
  -2 -11   0    4.00    4.30
  -2 -11   0   10.50    3.30
  -2 -11   0    4.30    3.60
   2  11   0  -16.70   14.30
   2  11   0    7.20    3.20
   2  11   0    7.50   14.60
   2  11   0    9.00    4.90
  -3 -11   0  120.49    6.90
  -3 -11   0  126.49    9.30
  -3 -11   0  124.59    8.90
   3  11   0  128.79   29.30
   3  11   0  146.99   11.20
  -4 -11   0  532.75   20.00
  -4 -11   0  525.45   19.90
  -4 -11   0  527.25   16.50
   4  11   0  539.25   47.50
   4  11   0  489.15   53.79
   4  11   0  538.35   21.80
  -5 -11   0  214.18   11.80
  -5 -11   0  216.28    8.50
  -5 -11   0  202.58   11.40
   5  11   0  207.88   35.60
   5  11   0  222.88   32.00
   5  11   0  218.08   13.40
  -6 -11   0    1.60    3.10
  -6 -11   0    5.20    2.60
  -6 -11   0    9.30    3.90
   6  11   0   -5.60   13.50
   6  11   0   17.60   13.80
   6  11   0    3.10    4.30
  -7 -11   0  312.37   12.10
  -7 -11   0  324.17   14.60
  -7 -11   0  324.67   14.80
   7  11   0  308.17   34.70
   7  11   0  276.37   35.20
   7  11   0  319.67   16.00
  -8 -11   0  130.29    9.50
  -8 -11   0  117.59    8.30
  -8 -11   0  114.09    9.30
   8  11   0  113.59   21.40
   8  11   0  124.09   11.00
   8  11   0  106.09   22.60
  -9 -11   0   21.70    5.10
  -9 -11   0   30.10    5.80
   9  11   0   32.00    6.20
 -10 -11   0  388.26   16.80
 -10 -11   0  411.46   17.90
  10  11   0  451.25   18.80
 -11 -11   0    0.20    8.20
 -11 -11   0   -1.80    3.20
 -11 -11   0    4.40    3.70
 -12 -11   0    1.00    3.90
 -12 -11   0    4.00    3.30
 -12 -11   0    2.00    8.30
 -13 -11   0   -1.40    4.10
 -13 -11   0    3.40    4.50
 -13 -11   0   -3.00    7.30
 -13 -11   0    2.90    3.00
 -14 -11   0   38.90    9.70
 -14 -11   0   33.10    6.90
 -14 -11   0   32.30    7.10
   7 -12   0    8.50    3.00
   7 -12   0    9.90    7.80
  -7  12   0    1.60    5.00
  -7  12   0    2.20    4.50
   6 -12   0    6.40    3.40
   6 -12   0    2.40   12.20
  -6  12   0   16.10    5.20
  -6  12   0    5.20    5.60
  -6  12   0   41.10   31.90
   5 -12   0   10.30    6.40
   5 -12   0    3.90    4.50
   5 -12   0    8.90    3.80
  -5  12   0    3.70    4.40
  -5  12   0   -2.20    4.60
  -5  12   0  -41.20   25.10
  -5  12   0   32.40   35.70
   4 -12   0   -3.00    5.20
   4 -12   0    1.20    3.60
   4 -12   0   -2.40    3.20
  -4  12   0   -2.80   33.10
  -4  12   0    0.10    3.80
  -4  12   0   29.30   25.10
  -4  12   0    2.40    5.00
   3 -12   0   -0.20    5.10
   3 -12   0    0.00    3.40
   3 -12   0   -0.20    3.50
  -3  12   0    1.30    4.10
  -3  12   0    3.40    4.90
  -3  12   0   38.60   23.00
   2 -12   0  112.69    8.80
   2 -12   0  104.09   10.70
   2 -12   0  121.29   12.20
   2 -12   0   93.79    8.90
  -2  12   0  101.19   11.40
  -2  12   0   47.30   26.20
  -2  12   0  114.59   41.00
  -2  12   0  116.89    8.70
   1 -12   0    6.30    4.10
   1 -12   0   -3.40    3.90
   1 -12   0    9.90    4.40
   1 -12   0    7.20    5.50
  -1  12   0   10.20    5.60
  -1  12   0  -41.50   25.20
  -1  12   0  -15.60   16.20
  -1  12   0    5.90    3.70
   0 -12   0   92.29   10.50
   0 -12   0  100.79    8.80
   0 -12   0   94.79    9.30
   0 -12   0  101.19    8.90
   0  12   0   96.19   33.70
   0  12   0   67.69   24.60
   0  12   0  111.59   11.40
   0  12   0  100.99    7.30
  -1 -12   0   38.20    5.90
  -1 -12   0   35.50    5.50
  -1 -12   0   34.40    5.60
  -1 -12   0   51.09    8.90
   1  12   0   42.00    8.00
   1  12   0   37.50   24.70
   1  12   0   38.00   21.60
   1  12   0   33.90    4.50
  -2 -12   0   52.59    6.50
  -2 -12   0   47.40    7.60
  -2 -12   0   49.10    6.30
  -2 -12   0   54.49    5.80
   2  12   0   53.89    6.20
   2  12   0   59.49   13.50
   2  12   0   47.80   23.40
  -3 -12   0  226.78    9.90
  -3 -12   0  229.58   12.60
  -3 -12   0  224.78   12.30
   3  12   0  184.38   35.40
   3  12   0  228.38   14.60
   3  12   0  172.68   38.30
  -4 -12   0   55.99    5.40
  -4 -12   0   55.99    6.80
  -4 -12   0   52.29    6.50
   4  12   0   33.30   18.50
   4  12   0   60.39    8.30
  -5 -12   0   53.39    6.50
  -5 -12   0   67.79    5.40
  -5 -12   0   53.69    6.70
   5  12   0   63.99   22.30
   5  12   0   54.59    8.20
   5  12   0   29.20   18.80
  -6 -12   0   14.60    4.70
  -6 -12   0   12.90    3.00
  -6 -12   0   13.40    4.10
   6  12   0   26.00   17.70
   6  12   0   14.40    6.10
   6  12   0   29.70   20.40
  -7 -12   0    1.70    3.60
  -7 -12   0   -0.20    2.70
  -7 -12   0   -3.40    3.60
   7  12   0    0.00    4.70
   7  12   0  -18.40   14.30
  -8 -12   0    5.60    3.80
  -8 -12   0    3.10    3.70
  -8 -12   0   -1.20    3.70
   8  12   0    2.50    4.60
   8  12   0   -7.40   14.20
  -9 -12   0   42.70    5.80
  -9 -12   0   38.90    5.90
  -9 -12   0   41.20    6.30
   9  12   0   27.40   16.30
   9  12   0   42.30    7.10
 -10 -12   0  135.49   10.60
 -10 -12   0  143.49   10.20
  10  12   0  161.78   12.40
 -11 -12   0   57.19   11.10
 -11 -12   0   96.49    9.30
 -11 -12   0   87.39    8.30
 -12 -12   0    3.50    8.60
 -12 -12   0   -1.50    3.20
 -12 -12   0   -4.10    4.30
 -13 -12   0   -3.10    2.80
 -13 -12   0    3.10    7.90
 -13 -12   0   -5.60    4.40
 -14 -12   0   11.40    3.70
 -14 -12   0    7.90    5.40
 -14 -12   0   16.90    6.40
 -14 -12   0    1.60    8.10
   6 -13   0    8.20    3.50
   6 -13   0   12.50    7.90
  -6  13   0   18.00    5.40
  -6  13   0   13.50    6.20
   5 -13   0   44.50   11.40
   5 -13   0   65.89    7.00
   5 -13   0   53.09    7.50
  -5  13   0  102.79   51.39
  -5  13   0   51.19   33.20
  -5  13   0   60.79    8.10
  -5  13   0   62.59    9.50
   4 -13   0   32.20    8.20
   4 -13   0   35.50    5.40
   4 -13   0   33.00    6.00
  -4  13   0   31.80    6.20
  -4  13   0    3.80   47.80
  -4  13   0   28.90    7.30
  -4  13   0  -18.50   23.50
   3 -13   0  106.89    8.90
   3 -13   0  120.19   13.60
   3 -13   0  120.59    9.90
  -3  13   0  104.49   11.10
  -3  13   0   70.09   48.20
  -3  13   0  106.79   35.90
  -3  13   0  129.69   12.80
   2 -13   0  155.68   10.30
   2 -13   0  144.09   10.60
   2 -13   0  114.19   12.90
  -2  13   0  103.29   46.20
  -2  13   0  167.68   13.90
  -2  13   0  145.79    9.80
  -2  13   0  162.38   42.30
   1 -13   0    9.90    4.20
   1 -13   0    3.30    5.00
   1 -13   0    2.20    4.60
   1 -13   0    7.60    4.20
  -1  13   0  -38.00   17.10
  -1  13   0    5.40    5.30
  -1  13   0    7.80    4.00
  -1  13   0  -30.80   30.40
   0 -13   0   29.20    5.40
   0 -13   0   24.90    5.20
   0 -13   0   22.90    6.70
   0 -13   0   31.40    6.00
   0  13   0    1.90   27.60
   0  13   0   32.40    4.90
   0  13   0    9.50   22.50
   0  13   0   17.40    7.10
  -1 -13   0  287.27   13.30
  -1 -13   0  274.37   14.00
  -1 -13   0  277.47   13.90
  -1 -13   0  249.08   15.70
   1  13   0  280.77   45.30
   1  13   0  256.97   54.89
   1  13   0  266.07   16.80
   1  13   0  276.27   11.40
  -2 -13   0  261.47   15.90
  -2 -13   0  307.07   14.90
  -2 -13   0  285.97   14.50
  -2 -13   0  299.87   12.90
   2  13   0  309.77   17.70
   2  13   0  287.47   45.30
   2  13   0  301.37   11.90
   2  13   0  325.87   55.79
  -3 -13   0   26.10    4.30
  -3 -13   0   22.90    5.20
  -3 -13   0   28.70    5.60
  -3 -13   0   18.60    6.40
   3  13   0   25.00   24.50
   3  13   0   11.00    5.70
   3  13   0    6.80   16.20
  -4 -13   0    9.90    3.20
   4  13   0   15.20   18.20
   4  13   0   14.50    6.40
  -5 -13   0  136.69   10.20
  -5 -13   0  118.19   16.90
  -5 -13   0  124.59    7.10
   5  13   0  103.99   28.60
   5  13   0  157.28   12.90
   5  13   0  125.29   31.90
  -6 -13   0  269.27   16.60
  -6 -13   0  272.67   14.10
  -6 -13   0  289.27   10.70
   6  13   0  310.17   17.10
   6  13   0  268.17   38.30
   6  13   0  256.27   47.70
  -7 -13   0    0.60    3.80
  -7 -13   0   -3.80    3.20
  -7 -13   0   -3.40    2.50
   7  13   0    3.20   15.70
   7  13   0  -10.60   14.70
   7  13   0    1.70    5.20
  -8 -13   0  101.99    9.70
  -8 -13   0  114.29    7.40
  -8 -13   0  106.99    9.40
   8  13   0   99.79   11.30
   8  13   0  122.39   25.80
   8  13   0   86.59   24.80
  -9 -13   0   24.30    4.70
  -9 -13   0   25.60    5.50
  -9 -13   0   22.10    5.10
   9  13   0   23.80    6.20
   9  13   0   70.39   21.50
 -10 -13   0   14.10    4.80
 -10 -13   0   23.40    5.20
 -10 -13   0   19.30    5.70
  10  13   0   19.90    6.10
 -11 -13   0    1.70    3.80
 -11 -13   0    1.30    4.80
 -11 -13   0    3.00    3.80
 -11 -13   0   -2.60    8.40
  11  13   0   -1.30    4.70
 -12 -13   0   -4.00    3.50
 -12 -13   0   -3.70    3.20
 -12 -13   0    9.20    9.20
 -13 -13   0   43.20    5.70
 -13 -13   0   22.70   10.60
 -13 -13   0   55.79    8.30
 -13 -13   0   38.10    7.70
   5 -14   0    1.30    4.10
   5 -14   0    3.20    3.30
   5 -14   0   -1.10    6.40
  -5  14   0   15.30    7.50
  -5  14   0   -0.20    3.90
   4 -14   0   -4.30    3.10
   4 -14   0   -0.40    4.00
   4 -14   0   -5.60    5.60
  -4  14   0   48.10   47.90
  -4  14   0   12.70    4.50
  -4  14   0  -50.09   30.30
  -4  14   0    3.60    5.40
   3 -14   0   32.00    6.00
   3 -14   0    7.30    6.10
  -3  14   0   22.20    7.00
  -3  14   0  -26.70   40.70
  -3  14   0   39.20    6.20
   2 -14   0    9.30    4.40
   2 -14   0    4.10    6.20
   2 -14   0    1.80    4.60
  -2  14   0   38.80   27.40
  -2  14   0   28.70    7.40
  -2  14   0   10.90    4.30
  -2  14   0   -2.30   38.90
   1 -14   0   36.30    6.80
   1 -14   0   22.60    5.30
   1 -14   0   40.50    6.60
   1 -14   0   27.90    8.50
  -1  14   0   36.10    5.30
  -1  14   0   90.39   43.40
  -1  14   0   31.10   26.40
  -1  14   0   28.60    7.60
   0 -14   0   48.40    8.80
   0 -14   0   56.49    7.60
   0 -14   0   37.70    6.10
   0 -14   0   41.00    6.60
   0  14   0   59.69    6.70
   0  14   0   64.79   40.10
   0  14   0   32.60    7.80
  -1 -14   0   47.40    6.70
  -1 -14   0   32.80    7.50
  -1 -14   0   46.40    6.60
  -1 -14   0   45.10    6.40
   1  14   0   49.80    9.00
   1  14   0   22.10   21.30
   1  14   0   79.39   35.90
   1  14   0   47.20    5.50
  -2 -14   0    7.90    5.30
  -2 -14   0    7.10    3.90
  -2 -14   0    6.80    3.70
  -2 -14   0    7.90    4.50
   2  14   0   -7.90   19.00
   2  14   0   11.00    5.80
   2  14   0   -4.30   24.60
   2  14   0    7.40    3.70
  -3 -14   0   80.69   11.10
  -3 -14   0   56.59    7.50
  -3 -14   0   53.39    6.90
  -3 -14   0   69.19    6.90
   3  14   0   26.30   29.50
   3  14   0   51.19    8.50
  -4 -14   0   31.40    4.50
  -4 -14   0   25.60    5.30
  -4 -14   0   30.20    6.20
   4  14   0  -12.60   21.30
   4  14   0   39.10    7.40
   4  14   0   21.00   19.10
  -5 -14   0  123.69   10.30
  -5 -14   0   93.79    9.10
   5  14   0  109.39   12.10
   5  14   0   78.89   26.60
   5  14   0  100.99   34.40
  -6 -14   0    1.00    2.70
  -6 -14   0    8.20    4.20
  -6 -14   0    7.80    4.30
   6  14   0   17.80   23.50
   6  14   0   37.50   19.60
   6  14   0    8.00    6.20
  -7 -14   0  102.39    9.80
  -7 -14   0   86.29    8.90
  -7 -14   0   89.89    6.20
   7  14   0   81.09    9.90
   7  14   0  121.59   34.70
  -8 -14   0   10.50    4.40
  -8 -14   0   10.30    3.40
  -8 -14   0    3.50    4.20
   8  14   0   12.40    6.10
   8  14   0  -15.70   19.90
  -9 -14   0   46.50    5.10
  -9 -14   0   62.09    8.20
  -9 -14   0   51.39    7.00
   9  14   0   43.70    8.00
   9  14   0   52.59   23.40
 -10 -14   0   20.70    4.60
 -10 -14   0   16.00    5.60
 -10 -14   0   16.90    5.00
  10  14   0   19.00    6.10
 -11 -14   0   41.30    6.30
 -11 -14   0   43.00    7.20
 -11 -14   0   39.70    6.20
  11  14   0   39.70    7.80
 -12 -14   0   26.00   10.60
 -12 -14   0   34.70    6.40
 -12 -14   0   38.80    6.00
 -12 -14   0   39.50    6.60
 -13 -14   0   -2.10    4.20
 -13 -14   0   -4.80    3.00
 -13 -14   0   -1.10    4.50
 -13 -14   0    6.80    9.40
   4 -15   0    5.50    4.40
   4 -15   0   -3.50    2.90
   4 -15   0   -4.00    5.60
  -4  15   0   -0.10    3.60
  -4  15   0    2.50    5.20
   3 -15   0   29.70    5.40
   3 -15   0   31.00    5.90
   3 -15   0   41.20    9.20
  -3  15   0   75.09   38.90
  -3  15   0   44.70    6.50
  -3  15   0   38.20    9.20
   2 -15   0   56.39    7.80
   2 -15   0   49.60    6.70
  -2  15   0   -7.00   29.50
  -2  15   0  185.88   65.19
  -2  15   0   57.59    9.20
  -2  15   0   51.99    7.10
   1 -15   0   15.10    6.80
   1 -15   0   13.20    4.70
   1 -15   0   12.50    5.00
  -1  15   0  -28.90   43.10
  -1  15   0   15.40    6.60
  -1  15   0  -20.60   29.70
   0 -15   0   94.29    9.00
   0 -15   0   90.59    9.40
   0 -15   0  101.29    9.50
   0 -15   0   74.99   10.40
   0  15   0   97.89    7.90
   0  15   0   66.69   32.20
   0  15   0  114.59   47.90
   0  15   0   95.59   11.80
  -1 -15   0   28.50    5.50
  -1 -15   0   25.10    7.40
  -1 -15   0   31.60    5.90
  -1 -15   0   19.70    5.30
   1  15   0   29.50    5.00
   1  15   0   26.20    7.60
   1  15   0   -5.20   26.30
   1  15   0   92.59   40.20
  -2 -15   0   -0.40    3.70
  -2 -15   0    3.40    5.50
  -2 -15   0   -0.60    3.50
  -2 -15   0   -0.90    3.30
   2  15   0  -15.00   31.80
   2  15   0  -13.10   19.30
   2  15   0   -0.40    3.50
   2  15   0    0.10    5.60
  -3 -15   0   44.10    6.70
  -3 -15   0   36.70    5.30
  -3 -15   0   61.19   10.30
  -3 -15   0   29.30    5.90
   3  15   0   77.19   28.90
   3  15   0   17.00   60.49
   3  15   0   41.20    8.60
  -4 -15   0   42.70    5.30
  -4 -15   0   44.60    6.70
  -4 -15   0   37.90    6.50
  -4 -15   0   41.50    8.50
   4  15   0    7.80   22.00
   4  15   0   27.50   32.90
   4  15   0   45.60    8.60
  -5 -15   0   38.30    6.10
  -5 -15   0   34.60    4.50
  -5 -15   0   35.50    6.20
   5  15   0   29.00    7.70
   5  15   0   28.40   27.30
  -6 -15   0   12.80    4.50
  -6 -15   0    6.10    4.10
   6  15   0   12.90    6.30
   6  15   0    4.90   25.60
  -7 -15   0    9.60    4.30
  -7 -15   0   16.70    5.30
   7  15   0   11.30    6.50
   7  15   0   50.79   29.40
  -8 -15   0   37.50    7.00
  -8 -15   0   41.20    6.60
   8  15   0   47.90   27.70
   8  15   0   30.10    7.20
  -9 -15   0   -0.20    3.80
  -9 -15   0    5.40    4.50
  -9 -15   0    2.50    2.80
   9  15   0   -3.10   23.70
   9  15   0   -2.60    4.80
 -10 -15   0    1.10    3.90
 -10 -15   0    3.00    3.90
 -10 -15   0    4.50    3.40
  10  15   0   -3.70    4.70
 -11 -15   0    7.20    4.40
 -11 -15   0    2.80    4.00
 -11 -15   0   11.90    4.50
  11  15   0   21.30    6.90
 -12 -15   0   21.60    5.00
 -12 -15   0   16.10    5.40
  12  15   0   10.30    6.10
   2 -16   0    2.20    3.70
   2 -16   0    3.30    6.40
  -2  16   0  -14.20   64.79
  -2  16   0    5.10    6.70
  -2  16   0    4.70    3.70
  -2  16   0   35.70   40.20
   1 -16   0   10.70    7.20
   1 -16   0    3.90    3.80
   1 -16   0   12.60    4.80
  -1  16   0   39.30   31.90
  -1  16   0  -74.39   56.09
  -1  16   0    6.60    8.60
  -1  16   0    3.40    4.80
   0 -16   0   -4.50    3.30
   0 -16   0   -1.70    3.60
   0 -16   0    0.40   11.50
   0  16   0   -5.30   49.30
   0  16   0    0.10    3.60
   0  16   0  -11.60   29.70
   0  16   0   -4.70    4.70
  -1 -16   0    0.90    3.60
  -1 -16   0    8.50    6.10
  -1 -16   0   -1.20    4.10
  -1 -16   0   11.00    4.50
   1  16   0    2.20    6.00
   1  16   0   74.89   46.20
   1  16   0    7.00    4.10
  -2 -16   0   46.20    7.10
  -2 -16   0   37.90    6.40
  -2 -16   0   23.70    7.70
  -2 -16   0   54.79    6.80
   2  16   0   65.09   46.30
   2  16   0   47.00    9.20
   2  16   0   41.60    5.40
  -3 -16   0   14.40    4.30
  -3 -16   0   14.50    5.30
  -3 -16   0   10.30    6.40
  -3 -16   0   17.80    5.30
   3  16   0  -28.70   37.30
   3  16   0   19.00    7.10
  -4 -16   0   13.00    6.70
  -4 -16   0    4.30    4.00
  -4 -16   0   11.90    3.90
  -4 -16   0    1.80    3.70
   4  16   0    2.00    5.60
  -5 -16   0   87.89    9.10
  -5 -16   0   85.89    9.40
   5  16   0   80.49   11.10
  -6 -16   0    1.60    3.60
  -6 -16   0    1.00    3.70
   6  16   0   -9.60   28.30
   6  16   0    2.60    6.30
  -7 -16   0   27.40    5.70
  -7 -16   0   28.70    6.10
   7  16   0   14.20    7.10
  -8 -16   0    6.70    4.40
  -8 -16   0    0.50    4.00
   8  16   0   -1.70   28.30
   8  16   0   -1.20    5.20
  -9 -16   0   -3.30    3.30
  -9 -16   0    3.40    3.80
   9  16   0   -0.80   31.30
   9  16   0   -5.70    4.90
 -10 -16   0   34.70    6.40
 -10 -16   0   30.90    6.90
  10  16   0   36.40    7.90
  10  16   0  -18.20   31.40
 -11 -16   0   -3.40    3.60
 -11 -16   0    0.80    3.30
 -11 -16   0    3.70    4.70
  11  16   0   -5.50    5.10
   0 -17   0   10.00    4.60
   0 -17   0    6.80    7.20
   0 -17   0   28.00    6.00
   0  17   0   21.20    8.40
   0  17   0   11.60    4.50
  -1 -17   0    2.60    5.90
  -1 -17   0    0.70    4.00
  -1 -17   0   13.20    7.70
   1  17   0    3.60    3.90
   1  17   0    7.90    7.50
  -2 -17   0    1.10    5.60
  -2 -17   0    0.20    3.50
  -2 -17   0   -0.60    3.60
  -2 -17   0    0.50    4.00
   2  17   0   -2.70    3.60
   2  17   0    1.30    6.10
  -3 -17   0    0.20    3.90
  -3 -17   0   -0.90   11.40
  -3 -17   0    0.90    3.60
   3  17   0  100.39   73.09
   3  17   0   14.30   10.30
  -4 -17   0   18.80    7.60
  -4 -17   0   20.60    5.40
  -4 -17   0   26.40    5.70
   4  17   0   12.00    8.70
   4  17   0   -1.70   49.99
  -5 -17   0   19.20    6.80
  -5 -17   0   33.00    6.30
  -5 -17   0   18.20    5.20
   5  17   0   30.60    8.40
  -6 -17   0   79.39    9.10
  -6 -17   0   70.59    8.30
   6  17   0   81.49   11.50
   6  17   0   72.89   52.49
  -7 -17   0   36.50    6.60
  -7 -17   0   27.80    6.60
   7  17   0   21.20    7.90
  -8 -17   0  135.29   11.50
   8  17   0  182.98   16.20
  -9 -17   0    7.40    4.20
  -9 -17   0   11.50    5.30
   9  17   0    1.60    6.20
 -10 -17   0   16.00    5.10
 -10 -17   0    7.70    5.10
  10  17   0   14.00    6.80
  -2 -18   0    7.60    4.60
  -2 -18   0    3.60    3.90
  -2 -18   0    0.30    6.20
   2  18   0   -0.60    5.70
  -3 -18   0    6.30    4.00
  -3 -18   0    0.30    3.80
  -3 -18   0    8.50    7.20
   3  18   0   -5.50    4.90
  -4 -18   0   -1.70    5.70
  -4 -18   0    2.50    4.40
  -4 -18   0   -2.90    5.90
   4  18   0    8.20    6.60
  -5 -18   0    9.90    6.80
  -5 -18   0    3.60    5.30
   5  18   0    5.00    6.40
  -6 -18   0   11.20    4.90
  -6 -18   0    7.70    4.40
  -6 -18   0   -2.60    5.70
   6  18   0    7.70    6.70
  -7 -18   0   16.30    5.90
  -7 -18   0   20.70    5.50
   7  18   0   -0.70    6.80
  -8 -18   0   -5.50    3.30
  -8 -18   0   -3.30    3.30
   8  18   0   -7.80    6.00
   6  18  -1   47.30    9.90
  -6 -18   1   55.79   11.10
  -6 -18   1   43.00    7.10
  -6 -18   1   51.79    8.00
   5  18  -1   -0.40    6.30
  -5 -18   1    0.40    4.00
  -5 -18   1   -1.30    5.90
  -5 -18   1    0.90    4.10
   4  18  -1   31.30   11.00
  -4 -18   1   23.50    6.20
  -4 -18   1   21.40    5.00
  -4 -18   1   23.80    6.20
  -4 -18   1   17.60    8.30
  -9 -17   1   11.30    4.60
  -9 -17   1   -1.00    3.40
  -8 -17   1    8.80    4.30
  -8 -17   1   -0.70    3.30
  -7 -17   1   14.40    4.70
  -7 -17   1    5.70    7.10
   6  17  -1   12.40    8.50
  -6 -17   1    6.20    4.20
  -6 -17   1    2.90    4.10
   5  17  -1   11.20    6.80
  -5 -17   1    6.40    4.30
  -5 -17   1    9.30    6.30
  -5 -17   1    3.90    3.80
   4  17  -1    1.60    6.30
  -4 -17   1    0.50    3.20
  -4 -17   1   -0.70    3.60
  -4 -17   1    2.30    5.80
  -4 -17   1   -1.70    4.10
   3  17  -1   16.80    8.20
  -3 -17   1   25.00    5.40
  -3 -17   1   34.60    9.60
  -3 -17   1    6.30    6.80
  -3 -17   1   19.30    4.80
   2  17  -1   49.10    6.20
   2  17  -1   37.00    9.90
  -2 -17   1   34.20    6.00
  -2 -17   1   49.20    9.50
  -2 -17   1   37.50    7.20
  -2 -17   1   32.20    6.20
   1  17  -1   53.69   10.00
   1  17  -1   60.29    6.90
  -1 -17   1   54.29    8.10
  -1 -17   1   58.69    7.60
  -1 -17   1   50.29   10.10
  -1 -17   1   51.19   10.60
   0  17  -1  174.88   19.90
   0  17  -1  166.88   11.60
  11  16  -1    5.90    5.70
 -11 -16   1   -0.30    3.60
 -11 -16   1   -3.80    2.90
 -11 -16   1   -0.30    3.80
  10  16  -1   50.19   45.50
   9  16  -1  -50.99   34.70
   9  16  -1   12.10    6.60
  -9 -16   1    6.00    4.10
  -9 -16   1    4.00    2.90
  -9 -16   1    3.50    5.00
   8  16  -1    8.70    6.40
   8  16  -1   14.80   36.30
  -8 -16   1   -0.10    2.70
  -8 -16   1    2.00    3.80
  -8 -16   1    3.70    4.20
   7  16  -1    8.10    6.80
   7  16  -1  -28.50   37.60
  -7 -16   1   -0.50    3.80
  -7 -16   1   13.90    5.20
   6  16  -1    8.40   39.80
   6  16  -1    4.60    6.00
  -6 -16   1    5.30    3.10
  -6 -16   1    6.10    4.30
  -6 -16   1    3.00    3.80
   5  16  -1    3.00    6.10
  -5 -16   1    7.10    4.40
  -5 -16   1    3.00    3.80
  -5 -16   1    1.50    3.20
   4  16  -1   24.50    7.70
   4  16  -1  -85.09   39.00
  -4 -16   1   16.60    4.40
  -4 -16   1   21.60    5.80
  -4 -16   1    7.80    6.30
  -4 -16   1   11.30    4.90
   3  16  -1    1.90   41.20
   3  16  -1   -8.30    4.70
  -3 -16   1   -2.50    3.30
  -3 -16   1    8.00    4.60
  -3 -16   1    0.10    3.60
  -3 -16   1   -3.00    5.20
   2  16  -1    5.20    6.60
   2  16  -1    2.10    4.00
   2  16  -1   52.39   49.90
  -2 -16   1   -1.30    3.20
  -2 -16   1    1.80    4.00
  -2 -16   1    2.70    3.70
  -2 -16   1   -3.30    5.50
   1  16  -1  -45.90   50.99
   1  16  -1   12.40    4.70
  -1 -16   1   19.00    4.90
  -1 -16   1   21.40    5.60
  -1 -16   1   26.10    6.10
   0  16  -1   38.70    6.10
   0  16  -1   43.10   64.09
   0  16  -1   33.50    9.00
   0 -16   1   26.50    5.60
   0 -16   1   44.50    9.80
   0 -16   1   35.30    6.20
   0 -16   1   25.50    6.50
  -1  16  -1   54.59    6.90
  -1  16  -1  145.69   77.49
  -1  16  -1   62.09   11.00
   1 -16   1   50.59    6.90
   1 -16   1   61.79   11.90
   1 -16   1   41.90    7.70
  -2  16  -1   65.99   11.10
  12  15  -1    5.20    5.40
 -12 -15   1    6.90    5.50
 -12 -15   1    3.20    3.70
 -12 -15   1    6.10    4.70
  11  15  -1   -4.30    4.60
 -11 -15   1    6.10    3.80
 -11 -15   1    7.10    4.00
  10  15  -1   20.10   30.20
  10  15  -1   14.90    6.40
 -10 -15   1    6.70    4.00
 -10 -15   1    8.60    5.00
 -10 -15   1    7.70    4.10
   9  15  -1    8.30    5.70
   9  15  -1    7.00   31.00
  -9 -15   1   19.80    3.80
  -9 -15   1   17.50    5.50
  -9 -15   1   19.90    5.00
   8  15  -1    4.60    5.90
  -8 -15   1   -2.70    3.20
  -8 -15   1   -0.50    4.00
  -8 -15   1    0.40    2.80
   7  15  -1    8.60    6.20
  -7 -15   1   17.40    5.40
  -7 -15   1    9.60    3.40
  -7 -15   1   16.60    4.90
   6  15  -1   58.19   33.30
   6  15  -1   38.10    8.70
  -6 -15   1   28.00    4.30
  -6 -15   1   49.10    7.40
  -6 -15   1   37.90    6.30
   5  15  -1   24.20    8.10
  -5 -15   1    8.00    3.40
  -5 -15   1   10.90    4.70
  -5 -15   1    9.70    4.20
   4  15  -1   37.20    8.00
   4  15  -1   -3.00   36.20
  -4 -15   1   28.70    5.70
  -4 -15   1   29.60    4.80
  -4 -15   1   44.10    9.00
  -4 -15   1   20.60    5.00
   3  15  -1   26.90   22.70
   3  15  -1   43.50   34.90
   3  15  -1    6.80    5.60
  -3 -15   1    4.10    4.00
  -3 -15   1    3.90    3.60
  -3 -15   1   10.10    6.20
  -3 -15   1    6.20    3.90
   2  15  -1   11.30    4.40
   2  15  -1    8.80    5.80
   2  15  -1   33.70   38.60
   2  15  -1   44.60   30.50
  -2 -15   1    9.00    4.50
  -2 -15   1   10.00    6.30
  -2 -15   1   12.20    4.40
  -2 -15   1    5.10    4.20
   1  15  -1   20.30    5.10
   1  15  -1   15.20    6.50
   1  15  -1   14.40   45.10
  -1 -15   1   25.10    7.40
  -1 -15   1   15.90    5.20
  -1 -15   1   29.50    5.80
  -1 -15   1   16.60    4.50
   0  15  -1   56.59    9.40
   0  15  -1   67.79    7.70
   0 -15   1   58.49    8.20
   0 -15   1   54.09    7.10
   0 -15   1   62.59    7.60
   0 -15   1   60.89   10.60
  -1  15  -1   77.49   35.20
  -1  15  -1   51.19    7.90
  -1  15  -1   48.80    9.00
   1 -15   1   54.99   11.00
   1 -15   1   64.49    7.40
   1 -15   1   63.59    9.10
   1 -15   1   50.79    6.90
  -2  15  -1  -39.80   36.30
  -2  15  -1   -2.10    3.60
  -2  15  -1   15.70   50.79
   2 -15   1    3.60    4.30
   2 -15   1    0.50    3.10
   2 -15   1   -5.80    5.80
  -3  15  -1   13.30    7.00
  -3  15  -1  -14.50   67.29
  -3  15  -1   18.20    5.50
   3 -15   1   19.40    9.50
   3 -15   1   19.80    4.50
   3 -15   1    8.00    7.20
  12  14  -1   -0.70    4.70
 -12 -14   1    8.00    5.00
 -12 -14   1   -3.70    9.50
 -12 -14   1    0.60    3.20
 -12 -14   1    4.60    5.00
  11  14  -1   -5.30    4.50
 -11 -14   1    3.00    3.70
 -11 -14   1    6.40    4.70
 -11 -14   1   -0.20    4.20
  10  14  -1    6.40    5.30
  10  14  -1   -7.60   22.70
 -10 -14   1   10.00    4.30
 -10 -14   1    5.20    3.90
 -10 -14   1    3.90    4.10
   9  14  -1  -29.10   20.10
   9  14  -1   -0.20    4.50
  -9 -14   1   -0.50    4.20
  -9 -14   1    1.20    3.30
  -9 -14   1    4.10    3.80
   8  14  -1  -22.60   24.50
   8  14  -1    2.10    5.10
  -8 -14   1   -0.90    3.70
  -8 -14   1   -3.30    3.50
  -8 -14   1    1.00    3.00
   7  14  -1  181.38   43.70
   7  14  -1  303.07   17.90
  -7 -14   1  282.17   14.70
  -7 -14   1  271.67   11.20
  -7 -14   1  281.97   14.70
   6  14  -1  123.19   12.90
   6  14  -1  188.88   42.30
  -6 -14   1  132.49    7.80
  -6 -14   1  123.29   10.00
  -6 -14   1  117.39   10.20
   5  14  -1   21.80   20.90
   5  14  -1    8.20    6.30
  -5 -14   1    4.10    4.20
  -5 -14   1    4.50    3.80
  -5 -14   1    3.40    3.00
   4  14  -1  -10.40    4.00
   4  14  -1    8.10   20.70
   4  14  -1   19.80   25.20
  -4 -14   1    3.30    3.30
  -4 -14   1   -2.20    3.20
  -4 -14   1    0.00    3.70
   3  14  -1    2.90    5.00
   3  14  -1  -22.60   18.90
  -3 -14   1    2.30    5.50
  -3 -14   1    0.40    3.30
  -3 -14   1   -0.40    3.40
  -3 -14   1   -3.20    3.40
   2  14  -1   58.49   33.00
   2  14  -1    2.50    4.90
   2  14  -1    0.20    3.60
  -2 -14   1    3.60    3.70
  -2 -14   1    4.30    5.10
  -2 -14   1    2.40    3.90
  -2 -14   1    3.20    3.80
   1  14  -1  -34.50   20.00
   1  14  -1    5.60    5.80
   1  14  -1  -27.70   29.80
   1  14  -1    4.00    4.00
  -1 -14   1    7.30    6.10
  -1 -14   1    4.70    3.90
  -1 -14   1    5.80    4.00
  -1 -14   1   11.70    4.80
   0  14  -1   39.60    8.10
   0  14  -1   22.20   41.40
   0  14  -1   40.10    5.60
   0 -14   1   47.80    6.60
   0 -14   1   46.00    7.30
   0 -14   1   29.60    7.80
   0 -14   1   32.40    5.80
  -1  14  -1   12.10    6.20
  -1  14  -1  -20.90   23.80
  -1  14  -1    8.00    4.00
  -1  14  -1  -20.40   40.30
   1 -14   1    4.50    6.30
   1 -14   1    8.60    4.40
   1 -14   1    9.80    4.10
   1 -14   1   13.70    5.50
  -2  14  -1   18.40   25.90
  -2  14  -1   54.89   42.90
  -2  14  -1   19.80    6.70
  -2  14  -1   26.90    5.80
   2 -14   1   21.80    5.20
   2 -14   1   14.70    6.30
   2 -14   1   14.00    6.80
   2 -14   1   22.30    4.80
  -3  14  -1    1.20    3.60
  -3  14  -1   58.29   46.00
  -3  14  -1    2.80    5.50
   3 -14   1   -0.10    4.10
   3 -14   1    4.90    4.30
  -4  14  -1  -11.10    4.90
  -4  14  -1    0.20   32.30
  -4  14  -1    7.50    4.40
   4 -14   1   -7.10    3.50
   4 -14   1    5.30    6.40
 -13 -13   1   14.40   10.10
 -13 -13   1   21.20    6.80
 -13 -13   1   25.90    6.20
 -12 -13   1   29.50    7.00
 -12 -13   1   10.00    9.80
 -12 -13   1   25.30    6.70
  11  13  -1    6.40    5.30
 -11 -13   1   -6.70    4.50
 -11 -13   1    5.00    4.00
  10  13  -1   29.30   20.30
  10  13  -1   -4.10    4.10
 -10 -13   1    1.70    5.70
 -10 -13   1   -2.60    3.50
 -10 -13   1    2.10    4.50
   9  13  -1    1.10    4.50
   9  13  -1    0.50   20.30
  -9 -13   1   -3.00    3.60
  -9 -13   1   -0.10    3.40
  -9 -13   1   -5.30    3.50
   8  13  -1   11.30    5.70
  -8 -13   1    7.60    4.60
  -8 -13   1    5.20    4.20
  -8 -13   1    9.50    3.70
   7  13  -1    8.40   20.10
   7  13  -1   13.10   19.30
   7  13  -1    1.70    5.00
  -7 -13   1    3.80    4.00
  -7 -13   1    0.20    3.50
  -7 -13   1   -3.30    2.70
   6  13  -1   13.90    5.80
   6  13  -1    2.40   14.80
   6  13  -1   45.30   23.60
  -6 -13   1   20.10    3.80
  -6 -13   1   26.60    5.60
  -6 -13   1   23.60    5.10
   5  13  -1   82.69    9.80
   5  13  -1   60.89   25.90
   5  13  -1   40.20   22.10
  -5 -13   1  100.39    9.20
  -5 -13   1   94.99    6.80
  -5 -13   1   90.89    8.70
   4  13  -1  376.76   48.70
   4  13  -1  474.25   21.80
   4  13  -1  534.15   59.29
  -4 -13   1  408.66   15.60
  -4 -13   1  415.76   18.10
  -4 -13   1  466.75   18.80
   3  13  -1  662.93   70.09
   3  13  -1  603.64   61.39
   3  13  -1  639.84   26.50
  -3 -13   1  608.14   20.90
  -3 -13   1  617.64   24.10
  -3 -13   1  614.34   23.20
  -3 -13   1  603.94   25.20
   2  13  -1   99.49   32.60
   2  13  -1   92.29   33.70
   2  13  -1  114.69    8.30
   2  13  -1  110.99   12.10
  -2 -13   1   97.29   11.00
  -2 -13   1  106.59    8.40
  -2 -13   1  129.79   14.70
  -2 -13   1  128.19    9.80
   1  13  -1  306.67   55.39
   1  13  -1  249.78   16.50
   1  13  -1  258.07   11.70
   1  13  -1  264.77   48.50
  -1 -13   1  273.27   13.40
  -1 -13   1  207.08   14.90
  -1 -13   1  255.67   13.40
  -1 -13   1  270.47   13.90
   0  13  -1  186.78   14.60
   0  13  -1  194.18   10.10
   0  13  -1  219.88   49.70
   0  13  -1  175.08   41.20
   0 -13   1  163.08   10.90
   0 -13   1  200.08   12.30
   0 -13   1  171.08   11.60
   0 -13   1  169.78   13.60
  -1  13  -1  173.98   10.20
  -1  13  -1  135.79   38.10
  -1  13  -1  220.88   57.89
  -1  13  -1  142.39   13.50
   1 -13   1  174.08   11.30
   1 -13   1  163.88   13.50
   1 -13   1  150.28   11.70
   1 -13   1  160.28   10.30
  -2  13  -1   -1.30   20.50
  -2  13  -1  -19.40   35.20
  -2  13  -1    6.90    5.20
  -2  13  -1    4.90    4.20
   2 -13   1    7.00    3.70
   2 -13   1    7.20    6.00
   2 -13   1    3.30    3.80
  -3  13  -1  221.58   59.79
  -3  13  -1  103.29   11.50
  -3  13  -1  180.18   44.50
  -3  13  -1  128.89    9.90
   3 -13   1  111.49   13.20
   3 -13   1  121.99    8.70
   3 -13   1  126.59   10.40
  -4  13  -1   -1.70    3.70
  -4  13  -1  -67.59   42.80
  -4  13  -1   67.29   32.30
  -4  13  -1    6.50    5.50
   4 -13   1    2.80    3.10
   4 -13   1    3.60    6.00
   4 -13   1    3.10    4.30
  -5  13  -1   -0.40   31.90
  -5  13  -1    6.90    6.00
  -5  13  -1   20.80    5.60
   5 -13   1   32.30    8.90
   5 -13   1   27.40    4.40
  -6  13  -1    6.90    5.10
  -6  13  -1    5.70    5.40
   6 -13   1   20.00    3.90
   6 -13   1   29.60    9.00
 -14 -12   1  170.08   13.00
 -13 -12   1    8.40    3.60
 -13 -12   1   10.00    9.10
 -13 -12   1    9.10    5.30
 -12 -12   1   -0.60    3.90
 -12 -12   1    7.20    8.90
 -12 -12   1    4.30    3.40
  11  12  -1    9.00    5.00
 -11 -12   1    7.10    3.90
 -11 -12   1    5.40    4.10
 -11 -12   1   -4.60    8.40
  10  12  -1   35.80   17.80
  10  12  -1   18.00    6.00
 -10 -12   1   21.00    5.90
 -10 -12   1   24.70    5.60
 -10 -12   1   26.90    5.10
   9  12  -1   84.39   24.80
   9  12  -1   57.29   26.90
   9  12  -1  102.99   11.10
  -9 -12   1  107.29    9.20
  -9 -12   1  113.09    9.30
  -9 -12   1  117.49    9.70
   8  12  -1  248.68   34.90
   8  12  -1  178.38   33.20
   8  12  -1  212.98   14.30
  -8 -12   1  228.38   12.70
  -8 -12   1  232.48   10.80
  -8 -12   1  225.18   12.40
   7  12  -1    8.30   16.80
   7  12  -1    7.70    4.90
   7  12  -1   20.20   18.00
  -7 -12   1    0.90    3.80
  -7 -12   1    0.00    3.40
  -7 -12   1    0.70    2.80
   6  12  -1    1.70    5.00
   6  12  -1    3.50   14.70
  -6 -12   1    0.90    2.80
  -6 -12   1   -0.20    3.70
  -6 -12   1    2.20    3.50
   5  12  -1    5.00   15.60
   5  12  -1   10.80   16.20
   5  12  -1    8.20    6.70
  -5 -12   1   17.90    3.50
  -5 -12   1   13.30    4.40
  -5 -12   1   16.70    4.80
   4  12  -1   31.40   18.40
  -4 -12   1   20.10    5.20
  -4 -12   1   18.60    4.90
  -4 -12   1   22.10    4.00
   3  12  -1   61.99    8.50
   3  12  -1   51.39   23.50
   3  12  -1   81.49   30.00
  -3 -12   1   58.59    6.20
  -3 -12   1   68.79    7.60
  -3 -12   1   71.89    8.00
   2  12  -1    1.90    3.70
   2  12  -1   14.50   17.10
   2  12  -1   25.10   19.60
   2  12  -1    4.40    4.80
  -2 -12   1   12.10    4.40
  -2 -12   1    4.00    4.30
  -2 -12   1    9.30    5.20
  -2 -12   1    6.90    3.60
   1  12  -1   28.80   24.50
   1  12  -1    8.00    4.90
   1  12  -1    5.20    3.50
   1  12  -1  -17.80   15.70
  -1 -12   1    3.90    4.80
  -1 -12   1    6.70    3.80
  -1 -12   1    2.60    3.90
  -1 -12   1    3.60    3.90
   0  12  -1   21.00    4.20
   0  12  -1   19.40    6.20
   0  12  -1   16.90   21.40
   0  12  -1  -24.70   23.70
   0 -12   1   15.80    6.00
   0 -12   1   16.30    5.00
   0 -12   1   17.00    5.00
   0 -12   1   19.00    4.80
  -1  12  -1   30.00   22.20
  -1  12  -1   33.80   30.80
  -1  12  -1    8.00    5.50
  -1  12  -1    8.90    4.00
   1 -12   1   10.80    4.30
   1 -12   1   -1.70    3.20
   1 -12   1    7.20    5.40
   1 -12   1   11.50    5.00
  -2  12  -1   46.90    6.30
  -2  12  -1    9.70   24.40
  -2  12  -1   43.40   34.30
  -2  12  -1   50.89    8.30
   2 -12   1   43.40    7.60
   2 -12   1   47.00    6.60
   2 -12   1   46.40    6.20
   2 -12   1   50.99    8.90
  -3  12  -1   39.20   37.70
  -3  12  -1    0.40    4.70
  -3  12  -1   20.20   23.00
  -3  12  -1    2.90    4.20
   3 -12   1    1.80    5.50
   3 -12   1    3.70    6.00
   3 -12   1   -0.20    3.60
   3 -12   1    2.30    3.20
  -4  12  -1    5.70    5.50
  -4  12  -1    0.60    3.80
  -4  12  -1    1.30   35.20
  -4  12  -1   -6.30   28.30
   4 -12   1   -9.60    4.70
   4 -12   1    8.40    4.70
   4 -12   1   11.70    3.90
  -5  12  -1    2.90   36.00
  -5  12  -1    2.00    5.20
  -5  12  -1   -3.00   34.20
   5 -12   1    8.40    6.50
   5 -12   1    2.40    2.90
  -6  12  -1   -0.90    5.20
  -6  12  -1   -0.90    3.50
   6 -12   1   -4.50    6.00
   6 -12   1    0.10    2.70
  -7  12  -1    6.60    5.50
  -7  12  -1    7.20    5.00
   7 -12   1   -4.50    6.50
 -14 -11   1   21.50    6.60
 -14 -11   1   27.80    9.40
 -13 -11   1    3.00    5.30
 -13 -11   1   -1.20    7.60
 -13 -11   1    2.10    2.90
 -12 -11   1   -0.30    3.10
 -12 -11   1   -0.80    3.90
 -12 -11   1  -10.10    7.60
  11  11  -1   82.69    8.60
 -11 -11   1   81.19    7.80
 -11 -11   1   80.29    9.00
 -11 -11   1   55.09   11.10
  10  11  -1  190.18   12.90
 -10 -11   1  180.88   10.70
 -10 -11   1  176.78   11.60
   9  11  -1  126.39   10.90
   9  11  -1  110.99   24.30
  -9 -11   1  111.99    9.40
  -9 -11   1   97.09    8.90
  -9 -11   1  117.49    9.00
   8  11  -1   36.60    6.40
   8  11  -1   28.20   16.90
   8  11  -1   46.20   17.50
  -8 -11   1   37.20    5.30
  -8 -11   1   39.10    5.80
  -8 -11   1   49.00    8.30
   7  11  -1   89.79   23.10
   7  11  -1  148.99   11.70
   7  11  -1  129.39   27.50
  -7 -11   1  128.19    9.50
  -7 -11   1  129.49    8.10
  -7 -11   1  130.69    9.40
   6  11  -1   93.19   10.30
   6  11  -1   89.79   25.30
   6  11  -1   44.40   18.90
  -6 -11   1   91.79    6.50
  -6 -11   1   90.99    8.10
  -6 -11   1  107.29    8.60
   5  11  -1   20.70   15.70
   5  11  -1   34.70    6.50
   5  11  -1   35.10   17.20
  -5 -11   1   31.80    5.20
  -5 -11   1   33.80    5.30
  -5 -11   1   32.40    4.00
   4  11  -1   30.30   16.50
   4  11  -1    1.00    4.10
  -4 -11   1   -1.40    2.60
  -4 -11   1    2.20    3.50
  -4 -11   1   -0.10    3.20
   3  11  -1   -7.40   13.20
   3  11  -1   27.30    6.40
   3  11  -1   49.10   20.80
  -3 -11   1   29.00    4.30
  -3 -11   1   46.70    5.90
  -3 -11   1   33.20    5.30
   2  11  -1  275.67   11.20
   2  11  -1  316.37   82.69
   2  11  -1  237.08   37.80
  -2 -11   1  276.87   13.10
  -2 -11   1  250.87   14.40
  -2 -11   1  267.27   11.60
  -2 -11   1  280.67   13.10
   1  11  -1   12.30    5.40
   1  11  -1    4.70   17.10
   1  11  -1   10.30   17.90
   1  11  -1   10.20    3.50
  -1 -11   1   13.90    4.40
  -1 -11   1    8.50    3.70
  -1 -11   1   18.70    4.60
  -1 -11   1    4.20    4.60
   0  11  -1   23.40    4.30
   0  11  -1   11.30    6.40
   0  11  -1    8.00   20.80
   0  11  -1    8.80   19.50
   0 -11   1   15.30    4.70
   0 -11   1   20.50    5.10
   0 -11   1   17.00    4.20
  -1  11  -1  155.68   12.80
  -1  11  -1  232.88   49.30
  -1  11  -1  169.18    9.40
  -1  11  -1  100.29   33.00
   1 -11   1  148.89   11.00
   1 -11   1  136.09   11.90
   1 -11   1  166.48   10.50
   1 -11   1  166.58    9.80
  -2  11  -1  235.68   11.50
  -2  11  -1  149.19   66.79
  -2  11  -1  221.08   50.89
  -2  11  -1  208.38   14.60
   2 -11   1  218.38   11.20
   2 -11   1  202.88   14.10
   2 -11   1  218.98   13.40
  -3  11  -1   14.50    6.20
  -3  11  -1   41.40   29.10
  -3  11  -1   25.70   20.20
  -3  11  -1   10.60    4.60
   3 -11   1   12.70    4.30
   3 -11   1    9.30    5.40
   3 -11   1    5.60    5.60
   3 -11   1   10.20    3.90
  -4  11  -1   78.19    9.40
  -4  11  -1  135.29   46.00
  -4  11  -1   60.19   31.00
  -4  11  -1   74.69    9.50
   4 -11   1   66.49    7.60
   4 -11   1   78.79   10.80
   4 -11   1   82.89    7.20
  -5  11  -1  104.09   47.60
  -5  11  -1   66.29    9.10
  -5  11  -1  100.29    9.50
  -5  11  -1   99.89   35.70
   5 -11   1   95.19    7.00
   5 -11   1   99.69   10.30
   5 -11   1   78.29   10.90
  -6  11  -1   12.10   29.10
  -6  11  -1   21.50    6.50
  -6  11  -1   13.90    5.40
   6 -11   1   34.50    4.40
   6 -11   1   31.10    8.70
  -7  11  -1   -3.70    4.00
  -7  11  -1   -0.50    4.50
   7 -11   1   -2.70    6.30
 -14 -10   1   15.60    6.70
 -14 -10   1   12.20    5.80
 -14 -10   1    0.60    7.40
 -13 -10   1    2.50    4.70
 -13 -10   1  -11.40    6.50
 -13 -10   1   11.10    5.70
 -13 -10   1    0.00    2.60
 -12 -10   1    4.90    4.50
 -12 -10   1   -1.50    7.60
 -12 -10   1    0.50    3.00
 -11 -10   1   78.89    7.50
 -11 -10   1   86.39   11.90
 -11 -10   1   69.39    7.80
  10  10  -1   32.60    6.20
 -10 -10   1   38.80    9.60
 -10 -10   1   42.90    5.50
 -10 -10   1   48.70    7.40
   9  10  -1  111.39   23.10
   9  10  -1  146.79   10.90
  -9 -10   1  152.18    9.50
  -9 -10   1  160.48   11.00
   8  10  -1   -3.10   13.20
   8  10  -1   16.70    4.90
   8  10  -1   26.30   14.00
  -8 -10   1   16.20    4.20
  -8 -10   1   26.10    5.20
   7  10  -1  181.78   11.60
   7  10  -1  126.69   24.60
   7  10  -1  139.19   26.30
  -7 -10   1  134.79    8.60
  -7 -10   1  143.99    9.50
  -7 -10   1  162.28    9.70
   6  10  -1  129.59   25.10
   6  10  -1  119.49   27.20
   6  10  -1  156.48   11.10
  -6 -10   1  141.79    9.40
  -6 -10   1  144.79    7.80
  -6 -10   1  149.29    9.30
   5  10  -1   64.29    7.30
   5  10  -1   86.29   22.60
   5  10  -1   75.69   20.80
  -5 -10   1   65.99    5.30
  -5 -10   1   73.09    7.40
  -5 -10   1   76.39    7.00
   4  10  -1   11.10    4.60
   4  10  -1   -2.60   13.30
  -4 -10   1    8.50    3.30
  -4 -10   1   13.00    3.90
  -4 -10   1    6.30    2.70
   3  10  -1   99.69   24.80
   3  10  -1  115.89   10.00
   3  10  -1  107.79   31.00
  -3 -10   1  110.89    6.60
  -3 -10   1  114.19    8.10
  -3 -10   1  110.69    8.40
   2  10  -1  194.38    8.80
   2  10  -1  159.68   34.00
   2  10  -1  196.88   12.20
   2  10  -1  202.78   35.60
  -2 -10   1  187.18   10.30
  -2 -10   1  177.78    8.80
  -2 -10   1  177.48   10.10
   1  10  -1   70.89    8.00
   1  10  -1   75.29   23.90
   1  10  -1   82.99   28.70
   1  10  -1   79.59    6.10
  -1 -10   1   77.59    7.10
  -1 -10   1   64.49    6.70
  -1 -10   1   79.09    6.70
  -1 -10   1   72.29    8.40
   0  10  -1   25.90    5.80
   0  10  -1   35.00   20.50
   0  10  -1   21.30    3.90
   0  10  -1   21.90   16.50
   0 -10   1   19.10    4.60
   0 -10   1   20.80    4.60
   0 -10   1   19.60    5.60
   0 -10   1   24.90    4.80
  -1  10  -1  219.58   43.40
  -1  10  -1  184.88   12.50
  -1  10  -1  182.48   37.80
  -1  10  -1  209.28   10.10
   1 -10   1  205.18   11.00
   1 -10   1  201.08   11.60
   1 -10   1  177.78   12.30
   1 -10   1  195.58   10.50
  -2  10  -1    9.00    4.90
  -2  10  -1   15.60    4.60
  -2  10  -1    1.40   19.50
  -2  10  -1    5.90   17.00
   2 -10   1   11.90    3.80
   2 -10   1    9.20    4.50
   2 -10   1   12.30    4.00
  -3  10  -1  744.93   70.89
  -3  10  -1  758.02   30.60
  -3  10  -1  799.42   25.40
   3 -10   1  742.73   25.20
   3 -10   1  784.52   24.40
   3 -10   1  666.33   27.60
   3 -10   1  634.84   26.60
  -4  10  -1   96.99   36.60
  -4  10  -1   60.29   27.00
  -4  10  -1   64.09    7.50
  -4  10  -1   79.39    9.20
   4 -10   1   52.89   11.10
   4 -10   1   55.99    6.30
   4 -10   1   60.19    6.90
   4 -10   1   59.29    8.50
  -5  10  -1    2.70    4.50
  -5  10  -1   -4.80   27.00
  -5  10  -1    8.90   23.90
  -5  10  -1   -1.20    3.70
   5 -10   1    6.50    3.30
   5 -10   1   11.90    6.00
   5 -10   1    5.20    5.30
  -6  10  -1    4.90    4.80
  -6  10  -1    8.20    5.10
  -6  10  -1   -4.60   25.00
  -6  10  -1  -20.90   28.90
   6 -10   1    7.90    6.40
   6 -10   1    3.30    2.70
  -7  10  -1   37.80   33.00
  -7  10  -1    1.50    4.30
  -7  10  -1    7.90    5.40
   7 -10   1    4.90    6.50
  -8  10  -1   37.40    6.90
  -8  10  -1   37.30    7.40
   8 -10   1   39.10   10.20
 -14  -9   1    7.20    7.10
 -14  -9   1    7.70    6.50
 -14  -9   1    5.20    5.30
 -13  -9   1   -1.30    5.20
 -13  -9   1   10.70    5.80
 -13  -9   1   24.30    8.50
 -12  -9   1   15.40    5.40
 -12  -9   1   19.40    8.20
 -11  -9   1   13.00    3.60
 -11  -9   1   10.80    5.20
 -11  -9   1    8.70    8.30
  10   9  -1  119.79    9.50
 -10  -9   1  128.29    8.30
 -10  -9   1  118.09   13.40
 -10  -9   1  128.99    9.80
   9   9  -1   42.00    6.10
  -9  -9   1   46.00    6.50
  -9  -9   1   27.20    8.50
  -9  -9   1   43.50    5.30
   8   9  -1  357.56   15.80
   8   9  -1  334.87   29.50
   8   9  -1  330.27   29.70
  -8  -9   1  346.97   14.90
  -8  -9   1  358.76   14.30
   7   9  -1  111.89    9.30
   7   9  -1  108.99   20.40
   7   9  -1   60.29   17.30
  -7  -9   1  117.79    8.10
  -7  -9   1  102.59    7.90
   6   9  -1   11.90    4.40
   6   9  -1    4.10   10.50
   6   9  -1   14.40   14.20
  -6  -9   1   12.60    3.50
  -6  -9   1   16.00    3.70
  -6  -9   1   12.20    3.30
   5   9  -1   24.20   14.20
   5   9  -1   38.70    5.90
   5   9  -1   30.80   14.60
  -5  -9   1   54.49    6.40
  -5  -9   1   31.70    4.60
  -5  -9   1   36.50    3.90
   4   9  -1    5.10   10.70
   4   9  -1  -11.30    8.40
   4   9  -1    1.40    3.30
  -4  -9   1    2.00    2.80
  -4  -9   1   -1.40    2.00
  -4  -9   1   -1.60    2.40
   3   9  -1  230.68   12.40
   3   9  -1  235.98   31.00
  -3  -9   1  219.68   10.70
  -3  -9   1  226.28   11.10
  -3  -9   1  230.28    9.00
   2   9  -1  270.97   35.40
   2   9  -1  295.27   14.10
   2   9  -1  260.07   34.30
   2   9  -1  276.57   10.70
  -2  -9   1  289.77   12.60
  -2  -9   1  278.97   10.90
  -2  -9   1  295.27   12.50
   1   9  -1    8.10   11.90
   1   9  -1   -1.00    3.40
   1   9  -1    3.10    2.50
   1   9  -1   -4.40   10.30
  -1  -9   1   -1.40    2.50
  -1  -9   1    0.90    2.50
  -1  -9   1    1.70    2.90
  -1  -9   1    3.80    3.60
   0   9  -1  109.69    6.80
   0   9  -1  141.49   35.90
   0   9  -1  111.89    9.10
   0   9  -1  116.79   27.10
   0  -9   1  111.69    7.70
   0  -9   1  113.19    7.80
   0  -9   1  100.29    8.80
   0  -9   1  106.09    7.40
  -1   9  -1  105.69   30.60
  -1   9  -1  106.19    9.20
  -1   9  -1  109.99    7.20
  -1   9  -1   65.19   24.50
   1  -9   1   95.09    7.50
   1  -9   1  122.29    9.60
   1  -9   1  102.39    7.30
   1  -9   1  112.59    8.40
  -2   9  -1  106.79   29.90
  -2   9  -1  127.89    8.50
  -2   9  -1  127.59   10.00
  -2   9  -1  114.69   29.60
   2  -9   1  129.89   10.10
   2  -9   1  102.79    9.70
   2  -9   1  113.79    7.70
   2  -9   1  110.09    8.10
  -3   9  -1   63.19    7.20
  -3   9  -1   56.19    6.50
  -3   9  -1   31.10   25.10
  -3   9  -1   38.70   23.80
   3  -9   1   60.49    6.30
   3  -9   1   63.59    6.90
   3  -9   1   59.59    7.90
   3  -9   1   62.59    8.90
  -4   9  -1  -30.90   15.80
  -4   9  -1    1.80    4.30
  -4   9  -1    9.70   24.60
  -4   9  -1    1.00    3.50
   4  -9   1    1.00    3.00
   4  -9   1    0.80    4.60
   4  -9   1   -3.70    4.80
   4  -9   1   -0.80    3.20
  -5   9  -1   18.40   21.40
  -5   9  -1   -1.70    4.00
  -5   9  -1  -17.20   23.20
  -5   9  -1    1.70    4.00
   5  -9   1   -1.60    4.00
   5  -9   1    4.60    5.50
   5  -9   1    4.20    3.00
  -6   9  -1   31.30    6.80
  -6   9  -1   21.80   27.00
  -6   9  -1   35.30   32.80
  -6   9  -1   23.80   10.30
  -6   9  -1   44.50    7.80
   6  -9   1   36.90    8.20
   6  -9   1   37.60    4.50
  -7   9  -1   24.20    6.70
  -7   9  -1   39.30    6.90
  -7   9  -1   74.19   30.40
  -7   9  -1   40.20    6.90
   7  -9   1   39.20    8.50
  -8   9  -1   22.80    6.30
  -8   9  -1   31.20    6.50
  -8   9  -1   24.10    6.80
  -8   9  -1  -41.40   27.20
   8  -9   1   32.30    9.10
  -9   9  -1   75.69    9.00
  -9   9  -1   61.39    9.50
  -9   9  -1   62.39    9.50
   9  -9   1   42.50    9.10
 -14  -8   1   11.60    6.50
 -14  -8   1   10.20    6.60
 -14  -8   1   14.00    6.70
 -13  -8   1   -4.20    4.80
 -13  -8   1   15.30    7.60
 -13  -8   1   -1.30    5.00
 -12  -8   1   14.90    7.80
 -11  -8   1   75.09   10.40
 -11  -8   1   65.19    6.30
 -11  -8   1   68.09    7.60
 -10  -8   1  139.79    9.90
 -10  -8   1  135.59    8.20
 -10  -8   1  160.68   14.70
   9   8  -1  179.48   10.60
  -9  -8   1  189.48    9.60
  -9  -8   1  184.88   10.60
  -9  -8   1  192.28   15.40
   8   8  -1    3.20    3.40
  -8  -8   1    1.10    2.80
  -8  -8   1   -2.10    2.70
   7   8  -1   30.70    5.20
   7   8  -1   25.80   12.10
  -7  -8   1   25.30    4.10
  -7  -8   1   29.50    4.20
   6   8  -1    2.30    3.30
   6   8  -1    5.00   10.90
  -6  -8   1    7.30    3.40
  -6  -8   1    0.00    2.60
   5   8  -1  105.79    8.40
   5   8  -1  105.29   20.50
   5   8  -1  101.19   19.50
  -5  -8   1   96.69    6.50
  -5  -8   1  101.09    7.10
  -5  -8   1   99.19    7.30
   4   8  -1    7.60    3.80
   4   8  -1    5.00    8.80
  -4  -8   1    4.20    2.40
  -4  -8   1    4.40    3.00
  -4  -8   1   -1.40    2.60
   3   8  -1   60.39   17.30
   3   8  -1   72.29    7.70
  -3  -8   1   74.19    5.00
  -3  -8   1   78.49    6.80
  -3  -8   1   79.99    6.50
   2   8  -1  115.09   25.00
   2   8  -1  115.39   24.90
   2   8  -1  123.29    9.10
  -2  -8   1  117.59    6.50
  -2  -8   1  121.29    7.70
  -2  -8   1  129.89    8.00
   1   8  -1    1.00    2.30
   1   8  -1    1.40    3.30
   1   8  -1    2.80   11.90
  -1  -8   1    3.30    2.50
  -1  -8   1    3.10    2.70
  -1  -8   1    4.70    2.90
   0   8  -1   82.09   25.10
   0   8  -1   88.19    6.00
   0   8  -1   76.99   22.20
   0  -8   1   95.29    6.80
   0  -8   1   84.59    7.70
   0  -8   1   94.99    6.70
   0  -8   1   85.29    6.60
  -1   8  -1   59.29   19.80
  -1   8  -1   66.09    7.50
  -1   8  -1   57.69   23.10
  -1   8  -1   64.29    5.70
   1  -8   1   62.69    5.80
   1  -8   1   56.59    6.30
   1  -8   1   62.59    6.00
   1  -8   1   62.29    7.30
  -2   8  -1  265.47   38.40
  -2   8  -1  274.37   11.80
  -2   8  -1  262.07   13.10
  -2   8  -1  325.17   43.10
   2  -8   1  257.07   13.00
   2  -8   1  279.47   11.90
   2  -8   1  272.07   11.30
   2  -8   1  257.47   13.40
  -3   8  -1    3.60    3.60
  -3   8  -1    5.50   15.50
  -3   8  -1    3.90    3.30
  -3   8  -1  -16.90   14.30
   3  -8   1   -1.10    4.20
   3  -8   1    2.50    3.00
   3  -8   1   -1.00    2.60
   3  -8   1   -3.50    3.70
  -4   8  -1    0.90   15.50
  -4   8  -1    0.30    3.40
  -4   8  -1  -23.30   15.70
  -4   8  -1    9.20    4.40
   4  -8   1    1.70    4.70
   4  -8   1    0.50    2.80
   4  -8   1    3.60    4.50
   4  -8   1   -0.30    3.10
  -5   8  -1  117.89   10.20
  -5   8  -1  109.59   37.00
  -5   8  -1   88.99   32.20
  -5   8  -1  108.99   10.20
  -5   8  -1  130.69   10.00
   5  -8   1  135.39    7.60
   5  -8   1  123.09    9.60
   5  -8   1  124.29   11.40
  -6   8  -1   33.50   28.00
  -6   8  -1   16.00    5.80
  -6   8  -1    6.40    4.90
  -6   8  -1   11.30    4.80
  -6   8  -1  -29.20   19.00
   6  -8   1    8.00    5.60
  -7   8  -1   15.00    5.60
  -7   8  -1   24.10   25.90
  -7   8  -1   38.70   29.40
  -7   8  -1   23.40    5.70
  -7   8  -1   22.90    6.10
   7  -8   1   28.80    7.50
  -8   8  -1   14.40    5.80
  -8   8  -1   10.30    5.00
  -8   8  -1   15.50    8.00
   8  -8   1    9.60    6.80
  -9   8  -1   10.80    5.70
  -9   8  -1   14.90    5.40
  -9   8  -1   11.30    5.00
   9  -8   1   15.50    7.20
 -10   8  -1   99.39   10.00
 -10   8  -1   94.49   11.00
 -15  -7   1   48.20    5.80
 -15  -7   1   44.20    9.60
 -15  -7   1   42.90    8.60
 -15  -7   1   31.70    8.30
 -14  -7   1   12.40    7.20
 -14  -7   1   14.60    4.30
 -14  -7   1   27.90    8.20
 -14  -7   1   15.70    6.90
 -13  -7   1   17.90    4.10
 -13  -7   1   13.10    6.90
 -13  -7   1    9.20    5.70
 -13  -7   1   27.10   11.90
 -12  -7   1   71.69    6.60
 -12  -7   1   58.79    9.30
 -12  -7   1   62.09    9.90
 -12  -7   1   52.39    7.60
 -11  -7   1   74.79    8.30
 -11  -7   1   90.19   11.80
 -10  -7   1   18.10    3.50
 -10  -7   1   19.80    5.10
 -10  -7   1   14.40    7.20
   9   7  -1   16.50    5.10
  -9  -7   1    7.30    7.00
  -9  -7   1   15.40    3.50
  -9  -7   1   17.10    4.70
   8   7  -1  162.48    9.30
   8   7  -1  160.48   10.60
  -8  -7   1  162.48    9.20
  -8  -7   1  181.88   13.60
  -8  -7   1  169.78    8.60
   7   7  -1   -1.60    2.70
   7   7  -1   -0.60    8.70
   7   7  -1    3.40    3.90
  -7  -7   1    1.80    2.60
  -7  -7   1   -0.30    2.70
   6   7  -1  148.99    9.50
   6   7  -1  135.89    8.70
   6   7  -1  127.09   21.10
  -6  -7   1  131.89    7.80
  -6  -7   1  140.29   19.50
  -6  -7   1  138.19    8.00
   5   7  -1  148.29    9.20
   5   7  -1  160.48   23.20
  -5  -7   1  151.08    8.20
  -5  -7   1  156.88    8.40
   4   7  -1   15.00    4.10
   4   7  -1   16.80   11.40
  -4  -7   1   20.50    3.80
  -4  -7   1   10.10    3.30
  -4  -7   1   16.30    3.60
   3   7  -1  483.35   17.60
   3   7  -1  464.65   37.10
  -3  -7   1  503.65   15.10
  -3  -7   1  441.76   16.40
  -3  -7   1  465.05   16.60
   2   7  -1  126.19   24.60
   2   7  -1   93.89    6.00
   2   7  -1   93.29   23.60
   2   7  -1   82.39    7.90
  -2  -7   1   94.69    7.10
  -2  -7   1   92.79    6.90
   1   7  -1    0.80   10.10
   1   7  -1    9.50   10.80
   1   7  -1    9.20    2.70
   1   7  -1    9.10    3.80
  -1  -7   1   10.40    3.30
  -1  -7   1   16.40    3.30
  -1  -7   1   11.80    3.40
   0   7  -1    5.30   11.20
   0   7  -1    5.80    3.70
   0   7  -1    6.40    2.70
   0   7  -1    0.30    9.00
   0  -7   1    2.20    3.00
   0  -7   1    3.70    3.00
   0  -7   1    5.40    3.00
   0  -7   1    6.60    4.10
  -1   7  -1  106.79    6.70
  -1   7  -1  107.39    8.20
  -1   7  -1   92.59   24.20
  -1   7  -1   93.39   24.80
   1  -7   1  107.79    6.80
   1  -7   1  103.99    6.80
   1  -7   1  105.59    7.50
   1  -7   1   93.59    7.80
  -2   7  -1  127.49   30.50
  -2   7  -1  120.39   30.30
  -2   7  -1  125.49    7.60
   2  -7   1  125.89    7.50
   2  -7   1  128.89    8.90
   2  -7   1  111.59    6.90
   2  -7   1  126.39    8.90
  -3   7  -1   -1.80    2.90
  -3   7  -1   24.80   14.30
  -3   7  -1    2.70    3.30
   3  -7   1    0.80    2.40
   3  -7   1   -3.30    3.30
   3  -7   1    0.60    3.60
   3  -7   1    1.50    2.50
  -4   7  -1   24.60    5.10
  -4   7  -1   25.80    5.20
  -4   7  -1   29.70   20.50
  -4   7  -1   25.60    5.10
   4  -7   1   20.90    4.20
   4  -7   1   28.10    5.80
   4  -7   1   15.70    4.90
  -5   7  -1   27.90    5.10
  -5   7  -1   35.20    5.70
  -5   7  -1   11.20   18.40
  -5   7  -1   43.90    7.10
   5  -7   1   33.70    6.60
   5  -7   1   44.10    4.50
  -6   7  -1  106.49   10.00
  -6   7  -1  126.39   10.00
  -6   7  -1  105.89    9.40
  -6   7  -1  113.19   39.10
   6  -7   1  132.79   11.90
  -7   7  -1   60.29    9.10
  -7   7  -1   49.60    7.70
  -7   7  -1   33.90   24.70
  -7   7  -1   44.40   31.30
  -7   7  -1   40.00    6.40
   7  -7   1   41.40    8.40
  -8   7  -1   -1.90   22.00
  -8   7  -1    5.30    5.10
  -8   7  -1   -3.90    3.80
  -8   7  -1   -2.70    4.10
   8  -7   1    3.20    6.20
  -9   7  -1   -4.50    3.50
  -9   7  -1   -0.10    3.80
  -9   7  -1    2.40    4.80
   9  -7   1   -1.40    6.40
 -10   7  -1   80.69   10.50
 -10   7  -1  117.59   10.30
 -10   7  -1  122.09   11.40
  10  -7   1   82.29   11.30
 -15  -6   1    0.40    6.20
 -15  -6   1    4.20    5.10
 -15  -6   1   11.40    6.60
 -15  -6   1    6.40    5.90
 -14  -6   1   12.20    7.30
 -14  -6   1    7.60    5.80
 -14  -6   1    6.30    6.50
 -14  -6   1   23.00    4.80
 -13  -6   1    3.50    3.60
 -13  -6   1    1.50    5.40
 -13  -6   1    3.60    5.70
 -13  -6   1   -1.80    5.40
 -12  -6   1   -1.20    5.40
 -12  -6   1    3.60    6.00
 -12  -6   1    0.70    4.90
 -12  -6   1   -0.20    3.20
  11   6  -1   10.70    4.80
 -11  -6   1    9.30    3.40
 -11  -6   1    7.60    4.80
 -11  -6   1    6.80    9.60
  10   6  -1   -1.80    4.10
 -10  -6   1    2.80    2.80
 -10  -6   1    2.50    3.80
 -10  -6   1    6.50    6.50
   9   6  -1  200.08   11.40
  -9  -6   1  162.08   10.10
  -9  -6   1  223.38   13.70
  -9  -6   1  206.78   10.70
   8   6  -1  301.17   13.60
   8   6  -1  301.87   11.90
  -8  -6   1  285.57   11.30
  -8  -6   1  313.37   12.80
  -8  -6   1  313.77   15.90
   7   6  -1  559.74   31.80
   7   6  -1  591.64   20.20
   7   6  -1  573.74   18.90
  -7  -6   1  544.35   18.90
  -7  -6   1  559.44   18.10
  -7  -6   1  557.34   22.10
   6   6  -1   41.80    4.90
   6   6  -1   49.20    5.40
   6   6  -1   34.70   12.10
  -6  -6   1   51.69    5.40
  -6  -6   1   57.59   13.20
  -6  -6   1   55.49    5.40
   5   6  -1  381.16   14.40
   5   6  -1  418.96   30.30
   5   6  -1  372.16   14.80
  -5  -6   1  357.46   28.80
  -5  -6   1  367.26   13.50
  -5  -6   1  361.56   13.70
   4   6  -1  266.87   26.40
   4   6  -1  279.47   12.10
   4   6  -1  285.17   12.40
  -4  -6   1  266.47   11.30
  -4  -6   1  267.77   26.40
  -4  -6   1  275.47   11.20
  -4  -6   1  272.97   11.30
   3   6  -1 1112.59   54.29
   3   6  -1 1059.09   31.50
  -3  -6   1 1064.89   30.80
  -3  -6   1 1025.90   30.70
  -3  -6   1 1016.60   29.00
   2   6  -1   16.90    3.90
   2   6  -1   24.70    3.30
   2   6  -1   24.80   12.90
  -2  -6   1   25.00    3.10
  -2  -6   1   26.20    4.10
  -2  -6   1   28.20    4.10
   1   6  -1 1389.86   70.39
   1   6  -1 1395.46   37.70
   1   6  -1 1372.66   40.10
   1   6  -1 1410.36   69.79
  -1  -6   1 1395.76   38.40
  -1  -6   1 1368.86   39.20
  -1  -6   1 1414.36   39.40
   0   6  -1  814.42   53.49
   0   6  -1  802.22   24.90
   0   6  -1  802.72   54.89
   0  -6   1  821.12   24.70
   0  -6   1  846.22   24.60
   0  -6   1  823.92   24.80
   0  -6   1  814.62   25.80
  -1   6  -1    3.70   10.40
  -1   6  -1    1.30   10.30
  -1   6  -1    6.60    3.50
  -1   6  -1    7.70    3.10
   1  -6   1    7.50    2.90
   1  -6   1    4.80    3.10
   1  -6   1   10.60    3.70
   1  -6   1   10.40    3.90
  -2   6  -1  304.67   37.60
  -2   6  -1  314.27   12.30
   2  -6   1  330.97   13.50
   2  -6   1  302.87   13.40
   2  -6   1  306.47   12.00
  -3   6  -1   26.70    4.30
  -3   6  -1   26.60    4.50
  -3   6  -1   17.80   15.20
  -3   6  -1   24.40    4.60
   3  -6   1   24.80    3.50
   3  -6   1   14.70    4.40
   3  -6   1   24.80    5.00
  -4   6  -1  249.58   11.90
  -4   6  -1  261.87   50.89
  -4   6  -1  256.17   12.50
  -4   6  -1  256.47   11.80
   4  -6   1  271.97   11.20
   4  -6   1  217.48   12.40
   4  -6   1  248.88   13.40
  -5   6  -1   64.29    7.10
  -5   6  -1   40.30   21.10
  -5   6  -1   72.69    7.80
  -5   6  -1   52.69    6.70
   5  -6   1   67.29    8.60
   5  -6   1   55.29    7.30
  -6   6  -1  405.66   16.20
  -6   6  -1  402.46   17.80
  -6   6  -1  356.46   60.29
  -6   6  -1  392.06   17.50
   6  -6   1  396.86   18.40
  -7   6  -1  573.74   20.90
  -7   6  -1  594.34   67.39
  -7   6  -1  570.14   24.10
  -7   6  -1  503.25   30.00
   7  -6   1  585.84   23.90
  -8   6  -1  241.28   14.50
  -8   6  -1  262.47   50.39
  -8   6  -1  205.68   47.30
  -8   6  -1  229.08   12.40
  -8   6  -1  224.38   14.30
   8  -6   1  210.08   14.90
  -9   6  -1  -34.40   19.40
  -9   6  -1   -1.20    3.80
  -9   6  -1    0.80    4.50
  -9   6  -1   -4.20    4.00
   9  -6   1   -9.20    5.40
 -10   6  -1  206.58   12.20
 -10   6  -1  211.28   14.60
 -10   6  -1  208.08   14.40
  10  -6   1  204.98   16.20
 -11   6  -1   14.20    4.80
 -11   6  -1   20.30    6.60
 -11   6  -1    9.70    5.20
  11  -6   1   15.20    9.70
 -15  -5   1   -1.70    5.60
 -15  -5   1    3.40    6.40
 -14  -5   1   41.40    8.10
 -14  -5   1   32.20    8.10
 -14  -5   1   36.30    7.80
 -13  -5   1    0.40    5.70
 -13  -5   1   27.20    7.40
 -13  -5   1    6.40    5.70
 -12  -5   1    9.00    5.40
 -12  -5   1   21.10    7.20
 -12  -5   1   20.40    6.40
  11   5  -1  242.48   13.10
 -11  -5   1  267.17   16.40
 -11  -5   1  261.77   14.00
 -11  -5   1  247.18   15.60
  10   5  -1   26.10    5.10
 -10  -5   1   24.40    6.70
 -10  -5   1   37.30    6.50
   9   5  -1    0.50    3.20
  -9  -5   1   -1.90    5.30
  -9  -5   1    6.60    3.80
   8   5  -1   50.59    5.50
  -8  -5   1   40.30    3.80
  -8  -5   1   37.80    4.90
  -8  -5   1   44.20    7.10
   7   5  -1   14.20    3.50
   7   5  -1   19.80    3.90
  -7  -5   1   19.80    6.10
  -7  -5   1   16.50    3.40
  -7  -5   1   17.90    3.00
   6   5  -1   37.70    4.60
   6   5  -1   31.70    4.00
  -6  -5   1   25.60   10.00
  -6  -5   1   35.00    4.40
  -6  -5   1   31.10    3.70
   5   5  -1 1783.12   63.69
   5   5  -1 1718.73   48.10
   5   5  -1 1803.62   49.00
  -5  -5   1 1719.93   48.00
  -5  -5   1 1759.22   47.60
  -5  -5   1 1651.33   64.69
   4   5  -1  190.28    9.20
   4   5  -1  178.58    9.00
   4   5  -1  184.98   21.90
  -4  -5   1  192.58    8.80
  -4  -5   1  169.28   19.60
  -4  -5   1  194.08    8.50
   3   5  -1  137.59    7.70
   3   5  -1  138.89    7.70
   3   5  -1  141.59   18.50
  -3  -5   1  142.89    6.40
  -3  -5   1  124.59    6.70
  -3  -5   1  143.09   17.90
   2   5  -1   39.10   11.80
   2   5  -1   40.80    4.10
   2   5  -1   39.10    4.10
  -2  -5   1   37.00    3.80
  -2  -5   1   32.60    3.30
  -2  -5   1   43.60    4.30
   1   5  -1    0.10    2.30
   1   5  -1   -5.80    5.20
   1   5  -1   -4.90    6.40
   1   5  -1    0.20    1.90
  -1  -5   1    6.00    2.30
  -1  -5   1    1.70    2.00
   0   5  -1    8.10   10.00
   0   5  -1    8.20    3.20
   0   5  -1   16.40    2.60
   0   5  -1    0.60    8.40
   0  -5   1   11.70    2.70
   0  -5   1   10.80    2.80
   0  -5   1   16.60    3.50
   0  -5   1    9.30    2.80
  -1   5  -1 1795.72   82.49
  -1   5  -1 1729.63   48.80
  -1   5  -1 1756.12   83.49
  -1   5  -1 1757.42   49.60
   1  -5   1 1801.82   48.70
   1  -5   1 1768.42   48.10
   1  -5   1 1720.13   49.20
   1  -5   1 1742.23   47.80
  -2   5  -1    4.30   11.30
  -2   5  -1   -1.10    3.00
  -2   5  -1    0.10    3.00
  -2   5  -1   -0.10    2.70
   2  -5   1    0.80    3.20
   2  -5   1    2.00    3.50
   2  -5   1    0.30    2.60
  -3   5  -1   12.20    3.70
  -3   5  -1   12.80    3.90
  -3   5  -1    8.70    3.30
  -3   5  -1    2.00   11.40
   3  -5   1   41.30   15.50
   3  -5   1   12.50    4.40
   3  -5   1   13.50    3.00
   3  -5   1   12.20    4.00
  -4   5  -1   65.99    6.80
  -4   5  -1   57.59   21.20
  -4   5  -1   62.79    6.10
  -4   5  -1   68.79    6.70
   4  -5   1   57.99    6.80
   4  -5   1   68.69    7.90
   4  -5   1   66.19    6.10
   4  -5   1   68.19   20.70
  -5   5  -1   38.30    4.80
  -5   5  -1   34.40    5.70
  -5   5  -1   30.30   18.60
  -5   5  -1   38.10    6.30
   5  -5   1   62.79   19.40
   5  -5   1   33.90    6.40
   5  -5   1   43.00    6.40
  -6   5  -1  168.98   10.80
  -6   5  -1  169.18    9.60
  -6   5  -1  198.88   11.50
  -6   5  -1  157.08   38.00
   6  -5   1  181.48   12.00
  -7   5  -1   40.00    5.40
  -7   5  -1   38.70    6.20
  -7   5  -1   39.60   26.30
  -7   5  -1   48.90    7.60
   7  -5   1   37.70    7.40
  -8   5  -1    7.20    5.00
  -8   5  -1    7.30    4.00
  -8   5  -1   -3.80    4.90
  -8   5  -1   14.20   21.40
   8  -5   1    6.40    5.80
  -9   5  -1   14.20    5.70
  -9   5  -1   27.90    6.60
  -9   5  -1   22.00    5.00
   9  -5   1    9.60    6.50
 -10   5  -1   45.80    8.00
 -10   5  -1   47.70    8.30
 -10   5  -1   60.09    6.80
  10  -5   1   50.29    9.30
 -11   5  -1   -2.00    3.30
 -11   5  -1    2.40    5.60
 -11   5  -1    0.60    4.50
  11  -5   1    7.00    7.40
 -12   5  -1   69.49   10.30
 -12   5  -1   77.09   16.40
 -14  -4   1   46.30    9.20
 -14  -4   1   34.30    8.00
 -14  -4   1   56.59    8.60
 -13  -4   1   11.20    6.00
 -13  -4   1    9.40    6.00
 -13  -4   1   10.40    5.70
  12   4  -1    8.00    4.60
 -12  -4   1    5.30    5.70
 -12  -4   1   10.30    6.30
 -12  -4   1   10.80    6.10
  11   4  -1   83.99    8.30
 -11  -4   1   96.89   11.20
 -11  -4   1   95.49   10.70
 -11  -4   1   87.69   12.30
  10   4  -1    4.70    3.70
 -10  -4   1    6.10    4.70
 -10  -4   1   11.30    5.90
   9   4  -1  103.79    7.50
  -9  -4   1   99.49   10.00
  -9  -4   1   94.99    8.10
   8   4  -1   12.50    3.40
  -8  -4   1   10.20    5.20
  -8  -4   1   12.00    3.60
   7   4  -1    3.60    2.90
  -7  -4   1    3.50    2.70
  -7  -4   1    1.40    4.80
   6   4  -1   97.09    6.80
   6   4  -1   92.49    6.00
  -6  -4   1  102.29    9.90
  -6  -4   1   96.29    5.70
  -6  -4   1   96.69    6.40
   5   4  -1  161.68    8.10
   5   4  -1  175.68    8.70
   5   4  -1  172.58   17.60
  -5  -4   1  188.38    8.30
  -5  -4   1  176.98    7.70
  -5  -4   1  195.08   18.10
   4   4  -1  451.25   25.70
   4   4  -1  416.96   14.00
   4   4  -1  390.46   13.60
  -4  -4   1  397.66   13.40
  -4  -4   1  384.26   24.10
  -4  -4   1  413.26   13.20
   3   4  -1   72.19   12.40
   3   4  -1   37.60    4.40
   3   4  -1   46.00    4.30
  -3  -4   1   42.90   10.50
  -3  -4   1   39.80    4.00
   2   4  -1   96.59    5.70
   2   4  -1   92.29   14.10
   2   4  -1   98.39    5.80
  -2  -4   1  108.49    5.40
  -2  -4   1   93.59   14.10
  -2  -4   1  108.19    5.40
  -2  -4   1  117.19    4.90
   1   4  -1   63.39    3.60
   1   4  -1   44.60   11.20
  -1  -4   1   66.49    3.50
  -1  -4   1   53.69    4.10
  -1  -4   1   44.50    3.80
   0   4  -1   12.30    7.50
   0   4  -1   11.00    8.20
   0   4  -1    8.80    2.30
   0   4  -1   13.70    2.30
   0  -4   1   14.50    2.50
   0  -4   1   10.60    2.20
   0  -4   1   11.70    2.30
  -1   4  -1   12.60    2.70
  -1   4  -1   17.00    3.00
  -1   4  -1   13.70    8.90
   1  -4   1    9.90    3.00
  -2   4  -1  755.82   50.29
  -2   4  -1  816.42   23.70
  -2   4  -1  787.42   24.10
  -2   4  -1  769.42   23.30
   2  -4   1  769.02   22.80
   2  -4   1  820.52   48.20
   2  -4   1  790.32   24.20
   2  -4   1  721.83   24.00
  -3   4  -1  404.86   15.00
  -3   4  -1  393.66   13.90
  -3   4  -1  400.46   14.70
  -3   4  -1  457.55   41.20
   3  -4   1  393.16   13.50
   3  -4   1  353.76   14.80
   3  -4   1  386.56   15.60
   3  -4   1  396.66   35.00
  -4   4  -1   10.10    3.00
  -4   4  -1   17.60   13.40
  -4   4  -1   17.20    4.00
  -4   4  -1   10.50    3.70
   4  -4   1   11.70    4.30
   4  -4   1   10.60    4.00
   4  -4   1   10.90   10.20
  -5   4  -1  347.37   12.80
  -5   4  -1  358.56   14.70
  -5   4  -1  356.26   39.70
  -5   4  -1  350.86   14.50
   5  -4   1  295.27   14.30
  -6   4  -1   17.80    4.70
  -6   4  -1   10.60    5.00
  -6   4  -1   20.40    3.70
  -6   4  -1   16.20   15.70
   6  -4   1   11.30    4.70
   6  -4   1   18.30   11.30
  -7   4  -1  117.59   31.30
  -7   4  -1   75.69    8.60
  -7   4  -1   76.89    8.60
  -7   4  -1   79.49    6.90
   7  -4   1   77.89   22.00
   7  -4   1   88.39    9.70
  -8   4  -1  231.58   11.00
  -8   4  -1  232.28   13.50
   8  -4   1  226.48   18.40
  -9   4  -1   -1.80   19.60
  -9   4  -1   16.10    4.30
  -9   4  -1   10.70    5.20
  -9   4  -1   13.40    5.50
   9  -4   1   24.70    6.90
 -10   4  -1    6.20    5.10
 -10   4  -1   10.00    5.80
 -10   4  -1   37.90   30.00
 -10   4  -1   18.60    4.40
  10  -4   1   10.20    7.00
 -11   4  -1  199.78   14.40
 -11   4  -1  194.78   13.80
 -12   4  -1  109.09   11.50
 -12   4  -1  137.29   13.00
 -14  -3   1    3.80    5.50
 -14  -3   1    5.30    5.90
 -14  -3   1    1.10    5.50
 -13  -3   1   39.60    7.40
 -13  -3   1   55.09    9.20
 -13  -3   1   47.80    8.30
  12   3  -1   22.50    5.00
 -12  -3   1   25.00    6.80
 -12  -3   1   12.30    6.00
 -12  -3   1   21.30    7.30
  11   3  -1   89.09    7.60
 -11  -3   1   91.69   10.50
 -11  -3   1  113.49   16.50
 -11  -3   1   64.19    9.40
  10   3  -1  264.47   11.90
 -10  -3   1  248.98   15.50
 -10  -3   1  257.47   14.70
 -10  -3   1  271.97   14.10
   9   3  -1  216.98   10.10
  -9  -3   1  200.58   11.30
  -9  -3   1  211.68   12.70
   8   3  -1    2.20    2.60
  -8  -3   1    8.10    4.80
  -8  -3   1    4.50    3.50
   7   3  -1   -3.00    2.20
  -7  -3   1   -2.20    4.40
  -7  -3   1    2.60    7.60
  -7  -3   1    0.60    2.80
   6   3  -1 1202.68   34.80
   6   3  -1 1271.17   50.79
  -6  -3   1 1240.88   36.80
  -6  -3   1 1212.28   34.90
   5   3  -1  151.98    7.60
   5   3  -1  168.48   15.90
   5   3  -1  168.98    7.00
  -5  -3   1  209.28   10.80
  -5  -3   1  161.38   16.60
  -5  -3   1  150.88    7.50
  -5  -3   1  162.18    6.70
   4   3  -1 3295.57   89.09
   4   3  -1 3494.75  101.79
   4   3  -1 3422.96   89.79
  -4  -3   1 3348.17   88.79
  -4  -3   1 3465.45  102.49
  -4  -3   1 3460.55   89.49
   3   3  -1  510.35   15.80
   3   3  -1  554.34   26.30
   3   3  -1  516.35   16.20
  -3  -3   1  536.95   15.60
  -3  -3   1  545.75   15.90
  -3  -3   1  524.85   25.90
   2   3  -1  383.76   22.90
   2   3  -1  349.27   11.50
   2   3  -1  350.16   11.60
  -2  -3   1  365.76   11.30
  -2  -3   1  358.66   11.40
  -2  -3   1  365.16   22.50
   1   3  -1  375.66   12.20
   1   3  -1  406.96   12.30
   1   3  -1  333.67   36.10
   1   3  -1  380.16   11.40
  -1  -3   1  406.96   12.10
  -1  -3   1  397.06   11.40
  -1  -3   1  360.26   24.70
  -1  -3   1  400.46   12.10
   0   3  -1  594.74   33.90
   0   3  -1  585.04   16.90
   0   3  -1  556.94   16.20
   0   3  -1  560.44   32.30
   0  -3   1  554.04   16.40
   0  -3   1  571.44   16.60
   0  -3   1  574.44   16.40
  -1   3  -1  213.18   21.90
  -1   3  -1  215.08    8.10
  -1   3  -1  221.88    8.10
   1  -3   1  209.88    8.40
   1  -3   1  223.78    8.30
   1  -3   1  215.28    7.80
  -2   3  -1  380.46   13.00
  -2   3  -1  436.96   33.10
  -2   3  -1  351.96   14.20
   2  -3   1  377.76   13.20
   2  -3   1  386.26   12.20
   2  -3   1  368.26   29.10
   2  -3   1  388.06   13.50
  -3   3  -1  322.57   32.20
  -3   3  -1  291.07   10.80
  -3   3  -1  307.47   12.00
  -3   3  -1  311.87   12.10
   3  -3   1  312.77   29.20
   3  -3   1  294.17   10.90
   3  -3   1  301.47   12.80
   3  -3   1  298.57   12.10
  -4   3  -1  142.09    8.50
  -4   3  -1  117.69   24.90
  -4   3  -1  140.79    7.10
  -4   3  -1  138.99    8.60
   4  -3   1  119.79   22.50
   4  -3   1  131.69    9.90
   4  -3   1  141.29    9.10
  -5   3  -1   -0.10    3.40
  -5   3  -1    2.20   10.90
  -5   3  -1    6.20    3.60
  -5   3  -1    6.70    2.80
   5  -3   1    0.90    7.70
   5  -3   1    3.20    3.90
  -6   3  -1  108.49    6.60
  -6   3  -1  120.89    8.70
  -6   3  -1  119.29    8.80
  -6   3  -1  118.09   27.10
   6  -3   1  118.19    9.20
   6  -3   1  129.49   26.10
  -7   3  -1   -0.30    2.60
  -7   3  -1    2.00    3.90
  -7   3  -1    1.30    3.90
  -7   3  -1    5.40   13.40
   7  -3   1   -1.60   10.40
   7  -3   1    1.00    4.50
  -8   3  -1   99.19   27.20
  -8   3  -1  103.29    9.70
  -8   3  -1  100.39    7.10
  -8   3  -1   97.99    9.50
   8  -3   1   63.59   19.70
   8  -3   1   98.69   10.70
  -9   3  -1   86.89    9.70
  -9   3  -1   83.19    6.90
  -9   3  -1   82.79   26.70
  -9   3  -1   65.19    8.40
   9  -3   1   65.19    8.70
 -10   3  -1   29.80    6.60
 -10   3  -1   15.90    5.90
 -10   3  -1   18.50    4.10
  10  -3   1   18.00    7.00
 -11   3  -1   22.20    6.30
 -11   3  -1   34.10    7.60
  11  -3   1   19.10    7.40
 -12   3  -1    8.90    5.90
 -12   3  -1   16.60    6.70
  12  -3   1   18.80    7.50
 -14  -2   1   12.90    6.40
 -14  -2   1   15.20    6.30
 -13  -2   1   97.49   12.30
 -13  -2   1  101.59   11.30
 -13  -2   1  121.29   11.10
  12   2  -1   37.00    5.40
  12   2  -1   27.40    9.60
 -12  -2   1   26.80    6.70
 -12  -2   1   32.90    7.00
 -12  -2   1   32.90    8.30
  11   2  -1    7.30    3.60
  11   2  -1    4.00    8.10
 -11  -2   1   18.10    6.50
 -11  -2   1    5.00    6.10
 -11  -2   1    5.00   11.80
 -11  -2   1   12.10    5.60
  10   2  -1   14.60    3.90
  10   2  -1    9.60    7.80
  10   2  -1   -3.80    8.90
 -10  -2   1   11.60    5.20
 -10  -2   1   21.20   12.70
 -10  -2   1   13.20    5.80
 -10  -2   1   17.20    6.30
   9   2  -1  291.37   11.70
   9   2  -1  307.17   17.10
   9   2  -1  232.48   27.00
  -9  -2   1  306.17   15.10
  -9  -2   1  284.67   15.70
  -9  -2   1  339.27   14.60
  -9  -2   1  316.37   27.00
   8   2  -1  148.29   21.00
   8   2  -1  169.68   12.60
   8   2  -1  157.38    7.80
  -8  -2   1  165.28    9.70
  -8  -2   1  162.68   10.70
  -8  -2   1  191.68   20.10
   7   2  -1  623.74   19.50
   7   2  -1  644.44   23.30
  -7  -2   1  641.44   22.20
  -7  -2   1  641.14   20.60
  -7  -2   1  627.64   34.40
   6   2  -1  214.08   20.10
   6   2  -1  200.98   12.40
   6   2  -1  197.78    8.20
  -6  -2   1  187.68   10.80
  -6  -2   1  177.68    9.00
  -6  -2   1  196.68   18.60
   5   2  -1  269.47    9.90
   5   2  -1  262.67   20.30
  -5  -2   1  289.17   10.30
  -5  -2   1  271.27   12.10
   4   2  -1 1037.70   40.40
   4   2  -1 1021.70   29.00
  -4  -2   1 1050.09   30.50
  -4  -2   1 1060.99   29.10
  -4  -2   1 1071.59   39.20
   3   2  -1  274.17    9.10
   3   2  -1  271.07    8.70
   3   2  -1  275.77   16.50
  -3  -2   1  271.17    8.50
  -3  -2   1  300.07    9.10
  -3  -2   1  261.77   16.60
   2   2  -1  119.79    4.90
   2   2  -1  116.49   21.30
   2   2  -1  102.89    4.70
  -2  -2   1  113.89    4.70
  -2  -2   1  120.29   12.10
  -2  -2   1  109.09    4.60
   1   2  -1 1617.54   53.29
   1   2  -1 1408.96   40.90
   1   2  -1 1590.44   40.70
   1   2  -1 1537.25   41.00
  -1  -2   1 1582.64   40.90
  -1  -2   1 1546.15   53.49
  -1  -2   1 1608.24   41.00
  -1  -2   1 1517.55   40.50
   0   2  -1  670.73   31.70
   0   2  -1  624.74   17.40
   0   2  -1  626.34   17.70
   0  -2   1  613.14   17.50
   0  -2   1  625.64   17.60
   0  -2   1  644.34   17.50
   0  -2   1  650.03   31.90
  -1   2  -1   24.80    2.80
  -1   2  -1   23.60    2.80
  -1   2  -1   21.50    8.00
  -1   2  -1   20.80    2.60
   1  -2   1   22.00    2.10
   1  -2   1   16.90    2.30
   1  -2   1   18.80    2.00
   1  -2   1   18.50    2.60
  -2   2  -1  987.30   27.50
  -2   2  -1 1020.20   48.40
  -2   2  -1  983.10   26.60
  -2   2  -1  962.90   27.40
   2  -2   1  882.31   27.30
   2  -2   1 1020.70   46.10
   2  -2   1  912.81   27.70
   2  -2   1  991.40   26.70
  -3   2  -1   17.50    2.40
  -3   2  -1   14.30    3.70
  -3   2  -1   23.00    9.50
  -3   2  -1   10.80    2.90
   3  -2   1   11.20    8.30
   3  -2   1   11.70    3.10
   3  -2   1    8.70    3.20
  -4   2  -1 2102.19   56.89
  -4   2  -1 2048.10   55.99
  -4   2  -1 2032.80   57.19
  -4   2  -1 2130.79   89.59
   4  -2   1 2047.00   57.79
   4  -2   1 2063.59   56.89
   4  -2   1 1989.80   83.89
  -5   2  -1    4.70    3.90
  -5   2  -1    6.30    2.40
  -5   2  -1   11.90    4.40
  -5   2  -1   -0.90    8.90
   5  -2   1    6.20    4.00
   5  -2   1    1.20    6.70
  -6   2  -1  222.58   11.80
  -6   2  -1  215.38   29.40
  -6   2  -1  233.98   11.50
  -6   2  -1  233.88    8.90
   6  -2   1  190.78   26.10
   6  -2   1  248.08   12.20
  -7   2  -1    6.40    4.10
  -7   2  -1    3.40   10.90
  -7   2  -1   -1.80    2.10
  -7   2  -1   -0.20    4.00
   7  -2   1   -4.90    8.50
   7  -2   1   -1.90    3.90
  -8   2  -1   -4.70    3.50
  -8   2  -1   -5.20   13.60
  -8   2  -1    0.90    4.00
  -8   2  -1   -0.30    2.50
   8  -2   1   -1.90    9.30
   8  -2   1   -3.00    4.60
  -9   2  -1    4.80    4.80
  -9   2  -1   18.20   17.80
  -9   2  -1   10.00    6.50
  -9   2  -1    9.20    3.20
   9  -2   1    8.50    5.90
 -10   2  -1   15.20    5.40
 -10   2  -1   11.70    5.70
  10  -2   1    7.80    6.10
 -11   2  -1   36.10    7.30
 -11   2  -1   30.40    7.90
 -11   2  -1    4.20   20.60
  11  -2   1   24.80    7.70
 -12   2  -1   -2.80    5.20
 -12   2  -1   14.70   23.70
 -12   2  -1   -0.20    5.00
  12  -2   1    0.70    7.10
 -13   2  -1    8.10    5.50
 -13   2  -1   10.90    6.30
  13  -2   1    3.40    9.40
  14   1  -1   -7.60   15.50
 -14  -1   1   -3.00    4.50
 -14  -1   1   -2.50    6.80
  13   1  -1   21.60    9.70
 -13  -1   1   28.90    7.10
 -13  -1   1   16.90    6.70
  12   1  -1   32.90    4.80
  12   1  -1   27.70    9.20
 -12  -1   1   16.70    6.20
 -12  -1   1   43.30    6.80
 -12  -1   1   33.50    7.20
  11   1  -1   -2.30    2.80
  11   1  -1    9.70    7.60
 -11  -1   1    1.00    5.00
 -11  -1   1    5.10    5.30
 -11  -1   1   -5.10    4.20
 -11  -1   1   12.80   14.80
  10   1  -1  106.49    6.90
  10   1  -1  104.39   11.20
  10   1  -1   80.09   19.50
 -10  -1   1   91.19    9.90
 -10  -1   1   87.99   20.90
 -10  -1   1  103.09   11.10
 -10  -1   1  109.99   10.30
   9   1  -1   48.50    8.20
   9   1  -1   66.89    5.40
   9   1  -1   49.30   17.30
  -9  -1   1   65.09    8.70
  -9  -1   1   79.79   18.30
  -9  -1   1   61.99    7.70
  -9  -1   1   61.89    7.10
   8   1  -1   86.89    5.50
   8   1  -1   92.79   19.10
   8   1  -1   69.39    8.20
  -8  -1   1   94.79    9.50
  -8  -1   1   79.99    8.00
  -8  -1   1   79.59    8.30
  -8  -1   1   76.99   17.60
   7   1  -1   77.49    5.20
   7   1  -1  113.99   20.60
   7   1  -1   89.89    9.50
  -7  -1   1   76.09    7.50
  -7  -1   1   86.59    8.00
  -7  -1   1   93.99   17.80
   6   1  -1   80.69    9.30
   6   1  -1  105.09   16.70
   6   1  -1   83.79    5.30
  -6  -1   1   79.69    7.50
  -6  -1   1   83.49    8.10
  -6  -1   1   97.79   16.60
   5   1  -1  997.60   28.60
   5   1  -1 1002.70   46.90
   5   1  -1 1026.80   31.10
  -5  -1   1 1043.10   44.70
  -5  -1   1 1043.90   30.90
  -5  -1   1 1065.09   29.50
   4   1  -1 3687.23   99.99
   4   1  -1 3828.42  116.09
   4   1  -1 3705.63   98.39
  -4  -1   1 3936.51  113.79
  -4  -1   1 3847.01   99.99
  -4  -1   1 3743.73   98.79
   3   1  -1  359.06   10.50
   3   1  -1  343.77   19.30
   3   1  -1  358.16   12.10
  -3  -1   1  328.87   11.60
  -3  -1   1  330.57   10.60
  -3  -1   1  325.27   18.20
   2   1  -1  486.35   13.00
   2   1  -1  416.76   19.70
  -2  -1   1  428.06   14.00
  -2  -1   1  449.56   12.30
  -2  -1   1  475.15   13.10
   1   1  -1 3679.13  102.19
  -1  -1   1 3628.54  102.29
   0   1  -1 3910.51  110.49
   0  -1   1 3858.01  111.09
  -1   1  -1 1695.73   57.69
  -1   1  -1 1680.53   44.50
  -1   1  -1 1633.84   44.60
  -1   1  -1 1658.83   44.20
  -1   1  -1 1771.12   58.79
   1  -1   1 1739.43   44.40
   1  -1   1 1671.73   44.70
   1  -1   1 1699.13   44.50
   1  -1   1 1666.43   43.60
  -2   1  -1  126.49   14.20
  -2   1  -1  111.29    5.40
  -2   1  -1  119.29    4.80
  -2   1  -1  107.29    5.50
   2  -1   1  128.09   13.90
   2  -1   1  110.09    5.50
   2  -1   1  116.19    6.00
  -3   1  -1  359.96   12.20
  -3   1  -1  370.26   11.10
  -3   1  -1  368.56   12.80
  -3   1  -1  390.56   27.50
   3  -1   1  359.06   12.30
   3  -1   1  375.36   25.40
   3  -1   1  349.17   13.00
  -4   1  -1   68.49   15.50
  -4   1  -1   73.19    6.10
  -4   1  -1   62.69    6.30
  -4   1  -1   63.59    4.30
   4  -1   1   65.69    7.40
   4  -1   1   87.29   16.50
   4  -1   1   67.59    6.20
  -5   1  -1  273.47   28.80
  -5   1  -1  260.57   12.30
  -5   1  -1  257.37   11.50
  -5   1  -1  264.67    9.10
   5  -1   1  246.88   11.90
   5  -1   1  258.17   25.80
  -6   1  -1  835.72   27.90
  -6   1  -1  843.32   53.09
  -6   1  -1  876.31   27.10
   6  -1   1  843.72   27.30
   6  -1   1  817.12   50.89
  -7   1  -1   67.19    7.70
  -7   1  -1   58.59    4.40
  -7   1  -1   42.40   15.40
  -7   1  -1   67.09    7.30
   7  -1   1   52.09   16.20
   7  -1   1   46.00    6.30
  -8   1  -1  257.47   14.10
  -8   1  -1  258.87   33.20
  -8   1  -1  276.77   13.60
  -8   1  -1  276.97    9.80
   8  -1   1  219.38   28.90
  -9   1  -1   65.19    8.90
  -9   1  -1   73.59    8.60
  -9   1  -1   78.69   24.80
   9  -1   1   44.80    7.20
   9  -1   1   53.89   17.30
 -10   1  -1   14.90    5.60
 -10   1  -1   49.10    7.90
 -10   1  -1   37.70   21.00
  10  -1   1   26.60    6.80
 -11   1  -1   73.29    9.60
 -11   1  -1   52.39    7.70
  11  -1   1   63.79    9.60
 -12   1  -1   -4.70    4.30
 -12   1  -1    3.90    5.00
 -12   1  -1    7.10   18.90
  12  -1   1   -0.20    7.10
 -13   1  -1  142.69   12.60
 -13   1  -1  100.59   16.70
  13  -1   1  172.68   17.10
  14   0  -1   -7.60    8.40
 -14   0   1   -4.40    4.30
 -14   0   1   -8.10    3.80
  13   0  -1   15.10    9.20
 -13   0   1   26.60    6.70
 -13   0   1   32.80    8.10
  12   0  -1   41.40    9.50
 -12   0   1   38.90    7.60
 -12   0   1   39.70    7.80
  11   0  -1   64.29   20.80
  11   0  -1   56.39    9.60
 -11   0   1   43.20    7.60
 -11   0   1   44.20    8.60
  10   0  -1   29.00   17.60
  10   0  -1   54.89    5.40
  10   0  -1   55.99   11.20
 -10   0   1   65.09   11.00
 -10   0   1   64.09    7.10
 -10   0   1   69.69   21.40
 -10   0   1   61.69    8.40
   9   0  -1  171.38   13.60
   9   0  -1  119.49   24.00
   9   0  -1  155.98    7.40
  -9   0   1  150.68   10.10
  -9   0   1  159.38   12.20
  -9   0   1  159.98   11.30
  -9   0   1  127.89   25.90
   8   0  -1    3.70    5.30
   8   0  -1   18.00   10.90
   8   0  -1    1.20    2.10
  -8   0   1   -2.80    9.20
  -8   0   1    4.60    4.10
  -8   0   1    8.60    4.40
  -8   0   1    4.10    4.00
   7   0  -1   -4.60    4.40
   7   0  -1    4.80    2.20
   7   0  -1   13.40   10.00
  -7   0   1   10.90    4.00
  -7   0   1   23.90   10.90
  -7   0   1    8.80    4.20
  -7   0   1    5.30    4.50
   6   0  -1   85.59   17.90
   6   0  -1   93.39    6.40
   6   0  -1   89.89    8.70
  -6   0   1  104.59   19.50
  -6   0   1  107.19    8.30
  -6   0   1  107.89    8.00
   5   0  -1  477.45   14.90
   5   0  -1  498.35   34.20
   5   0  -1  496.25   17.70
  -5   0   1  502.75   16.50
  -5   0   1  473.65   17.20
  -5   0   1  518.65   33.30
   4   0  -1   61.39   12.60
   4   0  -1   55.99    5.80
   4   0  -1   45.50    3.60
  -4   0   1   62.09   12.10
  -4   0   1   53.19    6.00
  -4   0   1   58.29    5.10
   3   0  -1 1146.79   30.60
   3   0  -1 1087.09   31.70
   3   0  -1 1155.98   46.10
  -3   0   1 1142.79   31.20
  -3   0   1 1144.29   44.90
  -3   0   1 1155.08   31.80
   2   0  -1 9977.20  265.57
  -2   0   1 9794.22  269.87
   1   0  -1   34.10    4.70
  -1   0   1   22.90    1.80
  -1   0  -1  110.49    4.20
  -1   0  -1  136.99    4.50
   1   0   1  122.79    4.80
  -2   0  -1 1284.97   35.50
  -2   0  -1 1296.47   35.00
  -2   0  -1 1390.26   47.70
   2   0   1 1276.47   35.60
   2   0   1 1347.67   45.40
   2   0   1 1292.77   35.00
  -3   0  -1   -3.50    1.90
  -3   0  -1    1.10    4.90
  -3   0  -1   -3.80    1.80
   3   0   1    5.60    4.90
   3   0   1   -1.60    2.30
   3   0   1   -2.80    2.00
  -4   0  -1  441.16   28.70
  -4   0  -1  427.96   14.40
  -4   0  -1  429.46   15.30
   4   0   1  428.06   27.10
   4   0   1  441.06   14.80
  -5   0  -1  137.89    8.40
  -5   0  -1  137.69   19.40
  -5   0  -1  134.39    9.00
   5   0   1  135.99   18.10
  -6   0  -1   17.70    4.30
  -6   0  -1   17.60    2.80
  -6   0  -1   19.10   10.80
  -6   0  -1   17.90    4.80
   6   0   1   19.60    4.60
   6   0   1   21.10    9.50
  -7   0  -1    1.20    1.80
  -7   0  -1    2.50    3.50
  -7   0  -1   -1.10    3.50
  -7   0  -1   -1.80    7.80
   7   0   1    4.40    4.00
   7   0   1   -1.50    6.20
  -8   0  -1   46.50    6.50
  -8   0  -1   42.70   14.60
  -8   0  -1   60.69    6.30
  -8   0  -1   52.99    7.00
   8   0   1   38.40    6.60
   8   0   1   32.60   13.20
  -9   0  -1  101.29   22.40
  -9   0  -1   99.49   10.20
  -9   0  -1   83.59    9.10
   9   0   1   99.29   11.30
   9   0   1   89.79   19.50
 -10   0  -1  274.77   14.80
 -10   0  -1  217.58   34.80
 -10   0  -1  279.07   15.80
 -11   0  -1    9.60    6.30
 -11   0  -1   16.70    5.60
  11   0   1   11.10    7.50
 -12   0  -1   -5.40   23.40
 -12   0  -1   -4.40    4.40
 -12   0  -1   -2.10    4.30
  12   0   1  -12.20    6.90
 -13   0  -1   14.60    6.70
 -13   0  -1   20.50   24.60
 -13   0  -1    0.10    4.80
  13   0   1    6.40    8.30
 -14   0  -1    7.90    4.80
 -14   0  -1   -9.50    3.90
  14   0   1    1.40    9.50
  13  -1  -1   14.40    8.80
 -13   1   1    7.30    5.00
 -13   1   1   12.80    5.90
  12  -1  -1   23.80    9.00
 -12   1   1   22.40    6.60
 -12   1   1   26.60    8.40
  11  -1  -1   19.00    8.30
 -11   1   1   13.30    6.40
 -11   1   1    4.40    4.70
  10  -1  -1    9.30   12.10
  10  -1  -1    4.20    2.60
  10  -1  -1   -0.80    6.60
 -10   1   1   -8.50    4.30
 -10   1   1    8.40    5.20
 -10   1   1  -13.70   14.70
   9  -1  -1   53.79    8.30
   9  -1  -1   59.79   18.00
   9  -1  -1   55.69    4.80
  -9   1   1   55.29   18.90
  -9   1   1   62.39    8.10
  -9   1   1   45.90    7.50
   8  -1  -1  134.69   10.50
   8  -1  -1  133.09    6.40
   8  -1  -1  109.49   25.50
  -8   1   1  142.39   10.90
  -8   1   1  133.99    9.90
  -8   1   1  125.29   27.00
   7  -1  -1   23.60    5.10
   7  -1  -1    7.90    9.40
   7  -1  -1   35.80    3.90
  -7   1   1   26.90    5.20
  -7   1   1   14.80   11.60
  -7   1   1   31.30    4.70
  -7   1   1   35.80    5.60
   6  -1  -1    5.90    2.40
   6  -1  -1    2.60    3.90
   6  -1  -1    1.50    8.10
  -6   1   1    9.70    4.60
  -6   1   1    2.40    3.70
  -6   1   1    0.30    3.40
   5  -1  -1  250.97   11.70
   5  -1  -1  234.68    8.90
   5  -1  -1  223.18   25.60
  -5   1   1  242.28   11.30
  -5   1   1  242.08   12.50
  -5   1   1  249.48   10.40
  -5   1   1  237.18   25.60
   4  -1  -1  564.64   17.30
   4  -1  -1  595.74   19.20
   4  -1  -1  600.54   37.40
  -4   1   1  611.34   18.20
  -4   1   1  584.44   18.90
  -4   1   1  592.54   36.10
   3  -1  -1   10.70    2.90
   3  -1  -1   11.20    2.40
   3  -1  -1    5.60    6.30
  -3   1   1    4.80    2.30
  -3   1   1   12.10    3.00
  -3   1   1   10.40    6.80
   2  -1  -1 5970.80  168.18
   2  -1  -1 5730.53  149.59
  -2   1   1 5848.21  168.48
  -2   1   1 5696.93  149.49
  -2   1   1 5722.83  149.09
   1  -1  -1  521.05   14.30
   1  -1  -1  528.95   24.00
  -1   1   1  477.25   14.30
  -1   1   1  506.35   23.30
  -2  -1  -1  281.57    8.60
  -2  -1  -1  288.37    7.90
  -2  -1  -1  279.67    9.10
   2   1   1  262.37    8.60
   2   1   1  279.27    9.20
  -3  -1  -1 1614.54   44.00
  -3  -1  -1 1648.14   42.10
  -3  -1  -1 1612.14   43.40
   3   1   1 1726.43   52.29
   3   1   1 1658.63   42.20
   3   1   1 1461.45   43.20
  -4  -1  -1   22.70    3.40
  -4  -1  -1   30.70    7.80
  -4  -1  -1   23.10    3.90
  -4  -1  -1   25.90    2.50
   4   1   1   14.20    3.00
   4   1   1   26.90    2.30
   4   1   1   19.80    6.60
  -5  -1  -1  104.99    7.50
  -5  -1  -1   70.59   13.10
  -5  -1  -1   83.89    5.10
  -5  -1  -1  107.79    8.00
   5   1   1   89.19   14.40
   5   1   1   75.99    4.30
  -6  -1  -1  351.06   12.30
  -6  -1  -1  364.36   14.20
  -6  -1  -1  379.26   15.40
  -6  -1  -1  344.17   27.20
   6   1   1  361.36   11.30
   6   1   1  393.76   15.10
   6   1   1  348.97   26.20
  -7  -1  -1   13.30    4.20
  -7  -1  -1   10.20    4.30
  -7  -1  -1   13.10    3.30
  -7  -1  -1   11.40    8.20
   7   1   1    5.50    4.40
   7   1   1    7.00    2.20
   7   1   1   11.80    7.60
  -8  -1  -1   79.49    8.70
  -8  -1  -1   76.99    7.90
  -8  -1  -1   82.09   18.40
   8   1   1   70.89    7.70
   8   1   1   83.19   18.20
  -9  -1  -1   -0.30   11.00
  -9  -1  -1    9.30    4.80
  -9  -1  -1    6.90    5.20
   9   1   1   -5.90    5.70
   9   1   1   15.70    8.30
 -10  -1  -1  177.38   11.70
 -10  -1  -1  176.58   27.10
 -10  -1  -1  149.69   12.80
  10   1   1  135.19   13.30
 -11  -1  -1   53.59    8.50
  11   1   1   48.00    9.00
 -12  -1  -1    7.10    5.00
 -12  -1  -1    2.60    4.90
 -12  -1  -1   17.10   16.80
  12   1   1    5.70    7.60
 -13  -1  -1   24.70    6.90
 -13  -1  -1   15.30    6.60
  13   1   1    8.90    8.60
 -14  -1  -1   14.00    6.10
 -14  -1  -1   13.90    6.90
  14   1   1   11.10    9.10
  13  -2  -1    7.10   11.40
 -13   2   1    6.10    5.00
 -13   2   1   -7.00    3.90
  12  -2  -1   13.70    8.30
 -12   2   1    0.10    4.60
 -12   2   1   -0.90    4.10
  11  -2  -1    3.20    6.80
 -11   2   1    5.50    5.60
 -11   2   1    4.00    4.70
  10  -2  -1    0.60    6.40
  10  -2  -1  -17.20   11.90
 -10   2   1    7.80    5.50
 -10   2   1    1.70    4.70
 -10   2   1   16.50   17.00
   9  -2  -1   12.20    2.70
   9  -2  -1    8.00    5.30
   9  -2  -1   11.20   13.80
  -9   2   1   16.90    5.50
  -9   2   1   22.80    6.90
   8  -2  -1    5.70    5.30
   8  -2  -1    4.90    2.50
   8  -2  -1   -7.40   10.20
  -8   2   1    2.90    4.30
  -8   2   1   -7.30   10.70
  -8   2   1   -7.20    3.40
   7  -2  -1   -6.10    3.90
   7  -2  -1    3.00    8.50
  -7   2   1   -5.70    8.00
  -7   2   1    4.60    3.70
  -7   2   1   -3.30    3.60
   6  -2  -1    6.40   11.30
   6  -2  -1   19.40    4.80
   6  -2  -1   21.00    3.30
  -6   2   1   17.50   11.90
  -6   2   1   20.20    4.60
  -6   2   1   24.80    5.60
   5  -2  -1    1.60    4.00
   5  -2  -1    5.50    9.10
   5  -2  -1    8.20    3.10
  -5   2   1   13.20   10.30
  -5   2   1    8.60    4.30
  -5   2   1    5.80    4.10
   4  -2  -1  784.62   23.30
   4  -2  -1  843.32   48.50
   4  -2  -1  810.92   25.10
  -4   2   1  798.52   25.60
  -4   2   1  835.62   48.30
  -4   2   1  788.72   22.30
  -4   2   1  808.72   24.90
   3  -2  -1   39.30    4.30
   3  -2  -1   45.80    2.70
   3  -2  -1   43.00    4.60
   3  -2  -1   49.40   12.60
  -3   2   1   52.39    4.80
  -3   2   1   42.50    3.20
  -3   2   1   54.59   13.10
  -3   2   1   50.59    5.10
   2  -2  -1   35.20   12.20
   2  -2  -1   40.10    2.80
   2  -2  -1   43.70    4.40
  -2   2   1   42.40    4.10
  -2   2   1   40.80   10.60
  -2   2   1   45.80    4.80
  -2   2   1   42.30    3.10
   1  -2  -1 3723.53   98.19
   1  -2  -1 3977.90  118.09
   1  -2  -1 3761.62   98.79
  -1   2   1 3804.02  117.29
  -1   2   1 3918.01   98.79
  -1   2   1 3678.33   98.19
   0  -2  -1 2009.10   63.69
   0  -2  -1 1899.41   52.19
  -1  -2  -1   -0.70    0.90
  -1  -2  -1   -0.60    1.10
   1   2   1    0.10    2.30
   1   2   1   -0.30    0.80
  -2  -2  -1  902.91   24.70
  -2  -2  -1  918.71   24.70
  -2  -2  -1  909.31   24.00
  -3  -2  -1    0.00    1.20
  -3  -2  -1   -1.10    2.20
  -3  -2  -1    0.10    2.40
  -4  -2  -1 1223.78   33.40
  -4  -2  -1 1265.17   35.50
  -4  -2  -1 1268.27   34.90
   4   2   1 1242.68   33.80
   4   2   1 1276.87   35.10
  -5  -2  -1   53.39    3.90
  -5  -2  -1   61.69    7.00
   5   2   1   54.79    4.20
   5   2   1   43.80    5.30
  -6  -2  -1   73.89    7.90
  -6  -2  -1   64.19    7.20
  -6  -2  -1   68.49    5.00
   6   2   1   78.19    8.70
   6   2   1   66.39    4.70
  -7  -2  -1   35.80    5.30
  -7  -2  -1   38.80    4.10
  -7  -2  -1   33.50    5.40
   7   2   1   19.10    9.50
   7   2   1   31.10    5.90
   7   2   1   36.70    3.70
  -8  -2  -1   -6.90    6.90
  -8  -2  -1   -1.30    2.90
  -8  -2  -1    1.00    3.70
  -8  -2  -1    2.40    3.90
   8   2   1    2.60    2.30
   8   2   1   -5.30    4.70
  -9  -2  -1  305.77   15.60
  -9  -2  -1  313.97   14.50
  -9  -2  -1  290.27   27.40
   9   2   1  319.27   16.20
   9   2   1  249.18   24.40
 -10  -2  -1   -3.30    4.30
 -10  -2  -1    1.90    5.00
  10   2   1    4.20    6.70
 -11  -2  -1  187.78   13.90
 -11  -2  -1  205.98   13.10
 -11  -2  -1  178.28   26.10
  11   2   1  193.28   15.60
 -12  -2  -1   20.10    6.10
 -12  -2  -1   22.50    6.10
  12   2   1   13.20    8.30
 -13  -2  -1    3.80    5.10
 -13  -2  -1   -5.90    3.80
  13   2   1   -4.20    8.20
 -14  -2  -1   23.10    6.90
 -14  -2  -1    8.00    5.90
  13  -3  -1   -0.80    7.90
 -13   3   1    2.50    6.00
 -13   3   1    8.40    6.40
  12  -3  -1   -4.10    6.90
 -12   3   1    3.20    4.80
 -12   3   1    0.80    4.40
  11  -3  -1  -10.20    6.30
 -11   3   1    4.00    5.20
 -11   3   1    8.50    5.40
  10  -3  -1   17.90    6.50
  10  -3  -1    4.30   14.40
 -10   3   1   14.60    6.30
 -10   3   1   21.10    6.30
   9  -3  -1   -1.30    5.10
  -9   3   1    4.70    4.90
  -9   3   1   -4.40   15.80
  -9   3   1   -2.50    4.10
   8  -3  -1    8.70    5.90
   8  -3  -1    2.90   12.60
  -8   3   1    1.10    4.40
  -8   3   1    7.50    4.50
  -8   3   1   -7.90   11.90
   7  -3  -1   24.00   13.40
   7  -3  -1   26.40    6.00
  -7   3   1   22.10    4.60
  -7   3   1   46.80   18.80
  -7   3   1   28.30    5.30
  -7   3   1   17.20    4.90
   6  -3  -1   86.39    8.80
   6  -3  -1   89.29    6.50
   6  -3  -1   88.39   22.30
  -6   3   1  109.49   25.30
  -6   3   1   84.69    8.20
  -6   3   1   94.29    8.10
  -6   3   1   91.79    6.10
   5  -3  -1  918.31   27.60
   5  -3  -1  915.81   57.89
   5  -3  -1  972.00   30.20
  -5   3   1 1144.69   64.39
  -5   3   1  919.01   27.00
  -5   3   1  942.71   30.50
  -5   3   1  951.50   29.80
   4  -3  -1   26.90    2.90
   4  -3  -1   27.80    4.40
   4  -3  -1   29.40    5.30
   4  -3  -1   32.40   14.30
  -4   3   1   28.20    4.90
  -4   3   1   44.50   16.70
  -4   3   1   34.40    5.20
  -4   3   1   30.90    3.40
   3  -3  -1    6.50    1.70
   3  -3  -1    6.60    3.40
   3  -3  -1   -4.10    6.20
  -3   3   1    3.80    2.00
  -3   3   1   15.30    8.70
  -3   3   1    9.30    3.30
  -3   3   1    4.40    3.10
   2  -3  -1  156.68    6.00
   2  -3  -1  180.08   10.80
   2  -3  -1  163.38   19.80
  -2   3   1  174.98    7.50
  -2   3   1  161.68   19.40
  -2   3   1  141.69    6.30
   1  -3  -1  622.14   35.20
   1  -3  -1  577.94   17.30
   1  -3  -1  551.74   16.60
  -1   3   1  530.55   16.70
  -1   3   1  586.74   34.40
  -1   3   1  591.84   16.90
  -1   3   1  595.94   17.20
   0  -3  -1 6647.33  188.28
   0  -3  -1 6381.26  166.78
  -1  -3  -1 1786.52   59.39
  -1  -3  -1 1761.22   46.90
   1   3   1 1730.93   46.90
  -2  -3  -1   69.89    4.50
   2   3   1   67.49    8.10
   2   3   1   64.09    4.40
  -3  -3  -1 1080.79   30.10
  -3  -3  -1 1166.98   30.10
   3   3   1 1040.60   29.90
  -4  -3  -1   45.70    3.80
  -4  -3  -1   42.10    3.30
  -4  -3  -1   35.20    4.20
  -5  -3  -1    4.00    7.00
  -5  -3  -1   12.80    2.30
  -5  -3  -1    6.60    2.40
   5   3   1    8.50    2.80
  -6  -3  -1  357.86   14.80
  -6  -3  -1  351.86   12.10
  -6  -3  -1  369.16   11.80
  -6  -3  -1  352.06   14.00
   6   3   1  337.07   13.40
  -7  -3  -1    6.00    4.00
  -7  -3  -1    1.60    2.20
  -7  -3  -1    2.10    3.70
  -7  -3  -1   -2.20    3.60
   7   3   1   -6.30    4.60
   7   3   1   -3.40    2.30
  -8  -3  -1   37.70    5.80
  -8  -3  -1   44.50    6.40
  -8  -3  -1   30.50    3.90
   8   3   1   43.10    4.90
   8   3   1   36.90    6.80
  -9  -3  -1  195.08   10.00
  -9  -3  -1  202.78   11.80
  -9  -3  -1  201.08   12.70
 -10  -3  -1  148.69   11.30
 -10  -3  -1  163.28   10.30
 -10  -3  -1  178.78   12.80
 -11  -3  -1    4.90    5.50
 -11  -3  -1    8.50    5.30
 -11  -3  -1    0.20    4.30
 -12  -3  -1   23.60    6.30
 -12  -3  -1   14.30    6.30
 -13  -3  -1   30.40    8.10
 -13  -3  -1    9.40    5.50
 -14  -3  -1   26.60    7.20
 -14  -3  -1   23.30    7.50
  12  -4  -1   -5.10    7.40
 -12   4   1    0.30    4.50
 -12   4   1   -2.70    5.30
  11  -4  -1   10.20    6.30
 -11   4   1   15.00    6.10
 -11   4   1    6.80    5.40
  10  -4  -1    2.70    6.00
 -10   4   1    7.70    4.80
 -10   4   1    7.00    4.80
   9  -4  -1   12.50    6.80
   9  -4  -1    9.70   14.30
  -9   4   1   27.30   17.60
  -9   4   1   19.90    6.00
  -9   4   1   15.80    5.40
   8  -4  -1   45.90    4.40
   8  -4  -1   32.60   17.50
   8  -4  -1   56.39    8.50
  -8   4   1   48.20    7.30
  -8   4   1    9.50   17.70
  -8   4   1   62.79    8.90
   7  -4  -1  231.18   34.30
   7  -4  -1  281.87   14.80
  -7   4   1  262.97   13.70
  -7   4   1  250.07   37.80
  -7   4   1  239.88   13.70
  -7   4   1  257.67   10.70
   6  -4  -1   28.10   14.00
   6  -4  -1   28.10    5.70
  -6   4   1   30.20    5.20
  -6   4   1   28.10    5.20
  -6   4   1   15.60   14.00
  -6   4   1   46.00    5.10
   5  -4  -1    2.30    4.00
   5  -4  -1    0.00    3.40
   5  -4  -1    0.10    3.80
   5  -4  -1   -4.20    8.30
  -5   4   1   -3.60    3.30
  -5   4   1   -2.40    9.00
  -5   4   1    0.00    2.40
  -5   4   1    0.30    3.30
   4  -4  -1    2.70    8.80
   4  -4  -1    3.40    2.10
   4  -4  -1    1.00    3.70
   4  -4  -1    8.30    4.30
  -4   4   1   10.80    9.90
  -4   4   1    1.70    2.70
  -4   4   1    7.20    3.70
  -4   4   1    1.50    3.70
   3  -4  -1 1225.28   35.60
   3  -4  -1 1208.48   64.99
   3  -4  -1 1176.18   33.20
  -3   4   1 1234.18   35.50
  -3   4   1 1212.48   35.40
  -3   4   1 1210.38   66.49
   2  -4  -1   -0.30    2.20
   2  -4  -1    0.00    1.70
   2  -4  -1   -4.70    5.60
  -2   4   1    1.40    2.30
  -2   4   1   -0.80    2.20
  -2   4   1    4.30    7.90
  -2   4   1   -1.30    2.00
   1  -4  -1   99.19    5.30
   1  -4  -1  119.29    7.30
   1  -4  -1   96.29   19.10
   1  -4  -1  102.19    5.70
  -1   4   1  103.29    5.20
  -1   4   1  104.09    5.80
  -1   4   1  113.99   25.60
  -1   4   1  113.89    5.80
   0  -4  -1  175.98    7.30
   0  -4  -1  187.68   18.90
   0  -4  -1  181.58    6.40
   0  -4  -1  172.48    7.30
   0   4   1  186.18    6.20
   0   4   1  171.48    7.70
   0   4   1  185.48   19.50
  -1  -4  -1 2700.93   71.79
  -1  -4  -1 2815.12   91.49
   1   4   1 2644.44   71.89
  -2  -4  -1  530.65   25.80
  -2  -4  -1  525.05   16.20
   2   4   1  544.35   27.40
   2   4   1  505.85   16.20
  -3  -4  -1   45.90    4.40
  -3  -4  -1   42.80    3.80
   3   4   1   37.80    6.90
   3   4   1   37.30    4.10
   3   4   1   54.49    2.80
  -4  -4  -1   79.59    5.20
  -4  -4  -1   76.19    4.70
   4   4   1   71.29    5.10
  -5  -4  -1    3.90    2.40
  -5  -4  -1    2.80    2.60
  -5  -4  -1    4.40    4.70
  -6  -4  -1  319.07   13.60
  -6  -4  -1  320.07   11.30
  -6  -4  -1  331.07   11.90
  -7  -4  -1    5.90    2.50
  -7  -4  -1    3.50    4.10
  -7  -4  -1   -0.50    4.20
  -7  -4  -1    2.60    2.50
  -8  -4  -1  254.87   10.30
  -8  -4  -1  261.57   10.20
  -8  -4  -1  251.77   12.60
  -8  -4  -1  257.37   13.20
  -9  -4  -1  107.09    9.60
  -9  -4  -1  112.39    7.50
  -9  -4  -1  116.79   10.20
 -10  -4  -1   69.59    9.40
 -10  -4  -1   49.20    6.10
 -10  -4  -1   49.99    7.80
 -11  -4  -1    2.60    4.40
 -11  -4  -1   -0.20    4.90
 -11  -4  -1    4.40    5.20
 -12  -4  -1   14.90    5.70
 -12  -4  -1   22.40    6.60
 -12  -4  -1   34.50    7.20
 -13  -4  -1   15.50    5.70
 -13  -4  -1    2.40    4.80
 -13  -4  -1    5.70    5.40
 -14  -4  -1   -1.50    4.90
 -14  -4  -1    7.50    5.70
  12  -5  -1    9.70    7.70
 -12   5   1   21.20    7.30
 -12   5   1    0.30    5.80
  11  -5  -1    7.50    6.80
 -11   5   1    8.40    5.40
 -11   5   1   -3.80    4.50
  10  -5  -1    4.20    6.50
 -10   5   1   11.20    5.90
 -10   5   1   18.60    6.30
   9  -5  -1   30.70   16.80
   9  -5  -1   15.00    7.00
  -9   5   1    9.20    5.10
  -9   5   1   10.10   25.40
  -9   5   1    8.50    4.00
  -9   5   1   18.50    5.50
   8  -5  -1  129.59   12.10
   8  -5  -1  130.59   30.90
  -8   5   1  119.79    8.40
  -8   5   1  126.89   13.10
  -8   5   1   98.79   15.60
   7  -5  -1  111.59   11.10
   7  -5  -1   94.39    8.20
   7  -5  -1   96.19   26.80
  -7   5   1  124.09   31.90
  -7   5   1   85.99    7.40
  -7   5   1   77.19    8.90
  -7   5   1   79.19    8.70
   6  -5  -1  593.94   20.30
   6  -5  -1  681.83   23.90
   6  -5  -1  581.04   53.49
  -6   5   1  634.74   23.10
  -6   5   1  628.74   23.20
  -6   5   1  647.14   20.60
  -6   5   1  555.74   54.39
   5  -5  -1  477.15   17.40
   5  -5  -1  523.35   19.80
   5  -5  -1  515.05   50.39
   5  -5  -1  514.85   16.50
  -5   5   1  484.85   17.10
  -5   5   1  536.85   19.50
  -5   5   1  565.34   50.79
  -5   5   1  515.25   19.30
   4  -5  -1   65.99   18.70
   4  -5  -1   84.19    8.00
   4  -5  -1   73.99    5.10
  -4   5   1   67.39    6.90
  -4   5   1   84.99    7.30
  -4   5   1   86.49   24.10
  -4   5   1   76.49    6.30
   3  -5  -1  206.28    8.50
   3  -5  -1  190.38   10.70
   3  -5  -1  210.88   28.40
  -3   5   1  209.68   30.60
  -3   5   1  213.38    9.60
  -3   5   1  206.18   10.10
  -3   5   1  203.78   10.30
   2  -5  -1 2130.89   59.89
   2  -5  -1 2168.28   94.29
   2  -5  -1 2162.18   58.59
  -2   5   1 2213.18   61.09
  -2   5   1 2182.28   96.79
  -2   5   1 2132.39   58.99
  -2   5   1 2210.18   59.79
   1  -5  -1  417.06   14.40
   1  -5  -1  389.36   14.60
   1  -5  -1  412.16   13.80
  -1   5   1  424.06   35.30
  -1   5   1  402.46   14.20
  -1   5   1  418.06   14.30
  -1   5   1  410.06   13.30
   0  -5  -1   -0.50    1.80
   0  -5  -1   -2.30    1.60
   0  -5  -1   -2.20    1.90
   0  -5  -1   -1.90    5.10
   0   5   1   -2.30    1.40
   0   5   1   -2.20    2.00
   0   5   1    2.50    6.50
  -1  -5  -1  112.49   15.50
  -1  -5  -1  102.29    6.10
  -1  -5  -1  112.19    4.30
   1   5   1  113.79    4.00
   1   5   1  100.29    6.30
  -2  -5  -1  381.66   24.40
  -2  -5  -1  353.16   12.40
   2   5   1  325.07   13.60
   2   5   1  366.06   25.50
  -3  -5  -1   -0.10    2.10
  -3  -5  -1   -1.20    2.10
   3   5   1   -2.40    2.40
   3   5   1    2.10    4.90
  -4  -5  -1  442.16   14.90
  -4  -5  -1  439.46   14.60
   4   5   1  428.86   16.20
  -5  -5  -1   79.19    5.90
  -5  -5  -1   73.09    6.40
   5   5   1   76.19    6.50
  -6  -5  -1  356.46   11.40
  -6  -5  -1  347.97   12.60
  -6  -5  -1  361.46   13.10
  -6  -5  -1  356.46   15.10
  -7  -5  -1   18.70    3.30
  -7  -5  -1   19.80    3.40
  -7  -5  -1    9.50    5.00
  -7  -5  -1   18.00    3.70
  -8  -5  -1  116.89    9.40
  -8  -5  -1  108.79    6.60
  -8  -5  -1   93.89    7.70
  -8  -5  -1  114.69    9.10
  -9  -5  -1  138.89   10.50
  -9  -5  -1  143.49    8.10
  -9  -5  -1  139.59   10.80
 -10  -5  -1  258.27   14.70
 -10  -5  -1  244.08   11.70
 -10  -5  -1  255.27   14.00
 -11  -5  -1  115.29   11.20
 -11  -5  -1  115.89    9.40
 -11  -5  -1  126.49   11.60
 -12  -5  -1   26.30    6.20
 -12  -5  -1   30.70    7.40
 -12  -5  -1   34.30    7.40
 -13  -5  -1    5.30    5.20
 -13  -5  -1    4.70    5.20
 -13  -5  -1    5.60    5.40
 -14  -5  -1  130.79   11.40
 -14  -5  -1  102.79   11.60
 -14  -5  -1  116.99   12.30
 -15  -5  -1   17.00    7.30
 -15  -5  -1   17.80    5.30
 -15  -5  -1   10.90    5.90
  11  -6  -1   16.10   10.00
 -11   6   1   30.60    7.40
 -11   6   1   34.70    7.80
  10  -6  -1    2.50    6.70
 -10   6   1    3.90    4.60
 -10   6   1   14.90    6.10
   9  -6  -1  107.99   12.70
   9  -6  -1   68.89   36.20
  -9   6   1  110.49    8.70
  -9   6   1   99.09   10.70
  -9   6   1  113.99   11.00
   8  -6  -1  175.38   41.60
   8  -6  -1  179.88   14.40
  -8   6   1  184.28   13.00
  -8   6   1  246.88   48.10
  -8   6   1  187.78   13.10
  -8   6   1  201.28   10.80
   7  -6  -1  417.96   49.00
   7  -6  -1  473.85   17.10
   7  -6  -1  520.25   23.90
  -7   6   1  444.86   19.90
  -7   6   1  454.55   17.60
  -7   6   1  439.56   56.99
  -7   6   1  484.15   20.20
   6  -6  -1   99.59   29.20
   6  -6  -1   93.89    9.00
   6  -6  -1  111.99   10.50
  -6   6   1  113.59    9.60
  -6   6   1  104.89   29.80
  -6   6   1  106.69    8.10
  -6   6   1   99.99    9.00
   5  -6  -1   57.59   20.50
   5  -6  -1   55.99    5.30
   5  -6  -1   64.89    7.40
  -5   6   1   84.09    7.80
  -5   6   1   86.99   27.00
  -5   6   1   74.09    6.80
  -5   6   1   61.49    7.10
   4  -6  -1  934.51   30.40
   4  -6  -1  927.61   64.99
   4  -6  -1  921.51   27.40
  -4   6   1  941.31   29.70
  -4   6   1  926.71   30.00
  -4   6   1  922.41   28.60
  -4   6   1  975.60   69.29
   3  -6  -1   80.79    5.80
   3  -6  -1   71.79   19.60
   3  -6  -1   78.29    7.40
  -3   6   1   87.39    7.10
  -3   6   1   78.99   22.30
  -3   6   1   93.99    7.00
  -3   6   1   94.49    7.20
   2  -6  -1  935.91   29.70
   2  -6  -1  896.61   58.99
   2  -6  -1  961.80   29.20
   2  -6  -1  934.11   28.00
  -2   6   1 1006.00   29.60
  -2   6   1 1038.60   64.99
  -2   6   1  939.31   28.30
  -2   6   1  933.41   28.90
   1  -6  -1   27.90    3.60
   1  -6  -1   21.90   11.90
   1  -6  -1   16.70    3.80
   1  -6  -1   21.80    4.00
  -1   6   1   20.00    3.90
  -1   6   1   21.10   14.10
  -1   6   1   21.90    3.50
  -1   6   1   25.20    4.20
   0  -6  -1    2.90    2.70
   0  -6  -1    7.40    3.10
   0  -6  -1   -5.00    6.80
   0  -6  -1    0.70    2.30
   0   6   1   -0.70    2.60
   0   6   1    3.20    2.10
   0   6   1    2.30    9.10
  -1  -6  -1 1032.10   29.30
  -1  -6  -1  999.00   27.00
  -1  -6  -1 1041.80   52.99
   1   6   1  800.72   62.89
   1   6   1 1013.60   26.60
   1   6   1  983.90   29.60
  -2  -6  -1  585.04   15.90
  -2  -6  -1  573.84   18.70
   2   6   1  569.54   19.00
  -3  -6  -1    2.60    1.70
  -3  -6  -1    1.80    2.60
  -3  -6  -1    3.20    3.00
   3   6   1    1.60    2.90
   3   6   1   -3.20    6.70
   3   6   1    7.20    7.60
  -4  -6  -1  305.37   12.10
  -4  -6  -1  314.07   12.60
   4   6   1  321.37   12.80
   4   6   1  322.67   22.80
   4   6   1  323.67   23.90
  -5  -6  -1  252.07   10.90
  -5  -6  -1  231.68   10.20
   5   6   1  226.88   10.70
  -6  -6  -1  680.23   21.80
  -6  -6  -1  678.13   21.40
   6   6   1  688.23   21.70
  -7  -6  -1  345.47   15.30
  -7  -6  -1  337.27   12.90
  -7  -6  -1  325.67   12.50
  -8  -6  -1    1.00    2.40
  -8  -6  -1   -9.60    4.50
  -8  -6  -1   -1.90    2.20
  -8  -6  -1   -2.30    2.30
  -9  -6  -1  123.49   10.60
  -9  -6  -1  100.59    9.60
  -9  -6  -1  100.89    7.30
  -9  -6  -1  115.29    6.80
  -9  -6  -1  116.69    7.50
 -10  -6  -1   60.29    7.90
 -10  -6  -1   60.39    6.50
 -10  -6  -1   65.89    7.00
 -10  -6  -1   59.39    8.40
 -10  -6  -1   70.79    6.60
 -11  -6  -1    8.40    4.40
 -11  -6  -1    8.80    3.90
 -11  -6  -1    7.20    5.20
 -11  -6  -1    0.60    5.50
 -12  -6  -1    2.10    3.60
 -12  -6  -1    7.70    5.50
 -12  -6  -1   -3.40    4.10
 -12  -6  -1    7.40    6.20
 -13  -6  -1   -2.70    4.60
 -13  -6  -1    3.50    5.60
 -13  -6  -1   -0.10    4.90
 -13  -6  -1    1.70    3.80
 -14  -6  -1   11.10    5.80
 -14  -6  -1    4.70    5.30
 -14  -6  -1    0.70    4.80
 -14  -6  -1    2.10    5.60
 -15  -6  -1   12.40    6.00
 -15  -6  -1    1.40    4.20
 -15  -6  -1   13.40    5.30
 -15  -6  -1   -0.90    5.60
  11  -7  -1   13.80    7.70
 -11   7   1   19.90    6.40
  10  -7  -1    9.70    7.60
 -10   7   1   -3.10    3.80
 -10   7   1    4.60    4.20
 -10   7   1   -0.60    5.00
   9  -7  -1    6.10    7.00
  -9   7   1   12.60    5.50
  -9   7   1   15.10    4.60
  -9   7   1   16.40    6.10
   8  -7  -1   56.49    9.00
   8  -7  -1   74.89   26.10
  -8   7   1   77.99    8.50
  -8   7   1   84.89   37.20
  -8   7   1   67.29    8.30
  -8   7   1   72.99    9.40
   7  -7  -1   23.30    5.20
   7  -7  -1    8.90   19.20
   7  -7  -1   21.10    6.90
  -7   7   1   26.90   22.60
  -7   7   1   23.80    6.00
  -7   7   1   37.70    5.60
   6  -7  -1   52.79   10.30
   6  -7  -1   23.80   20.20
   6  -7  -1   44.80    5.30
   6  -7  -1   27.70    5.60
  -6   7   1   61.99   26.50
  -6   7   1   40.60    6.60
  -6   7   1   39.80    6.10
  -6   7   1   52.09    7.40
   5  -7  -1  355.26   13.50
   5  -7  -1  371.76   17.00
   5  -7  -1  362.56   44.50
  -5   7   1  340.27   16.00
  -5   7   1  329.17   45.00
  -5   7   1  377.56   15.40
  -5   7   1  358.06   15.80
   4  -7  -1    3.60    2.50
   4  -7  -1    5.10    3.80
   4  -7  -1    6.60   12.60
  -4   7   1   -2.30   22.50
  -4   7   1    6.80    3.60
  -4   7   1    4.70    3.70
  -4   7   1   -0.40    2.90
   3  -7  -1   41.70   18.50
   3  -7  -1   89.49    7.90
   3  -7  -1   94.19    6.30
  -3   7   1  102.49   28.70
  -3   7   1   79.79    6.70
  -3   7   1   86.79    7.70
  -3   7   1   93.29    7.50
   2  -7  -1    2.00    3.70
   2  -7  -1    3.70    2.80
   2  -7  -1    3.10    4.10
   2  -7  -1  -11.50    8.20
  -2   7   1    3.30    3.10
  -2   7   1   16.30   14.50
  -2   7   1    4.30    3.00
  -2   7   1    3.60    3.50
   1  -7  -1  714.93   23.20
   1  -7  -1  698.23   22.00
   1  -7  -1  659.53   21.80
   1  -7  -1  690.33   50.79
  -1   7   1  726.33   54.89
  -1   7   1  657.23   22.80
  -1   7   1  709.83   21.50
   0  -7  -1  443.26   14.70
   0  -7  -1  432.06   38.00
   0  -7  -1  427.76   15.60
   0  -7  -1  438.66   16.30
   0   7   1  432.46   16.50
   0   7   1  425.26   13.70
  -1  -7  -1    2.00    7.90
  -1  -7  -1    4.40    3.30
  -1  -7  -1   -2.20    3.10
  -1  -7  -1    2.40    2.30
   1   7   1    4.40   10.40
   1   7   1    3.60    1.90
   1   7   1    4.20    3.30
  -2  -7  -1    3.50    1.90
  -2  -7  -1    2.10    2.80
   2   7   1    3.00    3.30
   2   7   1    5.50    2.20
  -3  -7  -1  152.58    9.20
  -3  -7  -1  155.98    5.70
  -3  -7  -1  157.08    8.80
   3   7   1  154.48   21.90
   3   7   1  164.38   21.50
   3   7   1  152.88    9.60
  -4  -7  -1  162.98    9.50
  -4  -7  -1  161.38    8.80
   4   7   1  160.58   19.90
   4   7   1  163.68   20.60
   4   7   1  149.29    9.50
  -5  -7  -1  611.14   20.20
  -5  -7  -1  588.64   19.80
   5   7   1  566.44   16.60
   5   7   1  581.64   20.30
   5   7   1  643.04   33.60
   5   7   1  619.14   34.40
  -6  -7  -1  820.12   25.60
  -6  -7  -1  863.51   26.00
   6   7   1  783.82   25.80
  -7  -7  -1   68.89    6.80
  -7  -7  -1   67.99    5.90
   7   7   1   68.49    6.60
  -8  -7  -1   15.30    6.10
  -8  -7  -1   19.50    3.90
  -8  -7  -1   15.00    3.40
  -9  -7  -1   68.59    6.60
  -9  -7  -1   72.69    8.70
  -9  -7  -1   62.79    6.80
 -10  -7  -1  156.78    9.10
 -10  -7  -1  154.68    9.50
 -10  -7  -1  157.98   12.70
 -10  -7  -1  175.38   12.00
 -11  -7  -1   45.40    8.10
 -11  -7  -1   32.30    5.50
 -11  -7  -1   40.60    7.50
 -11  -7  -1   41.50    5.00
 -12  -7  -1   56.39    5.90
 -12  -7  -1   37.00    8.00
 -12  -7  -1   42.60    6.40
 -13  -7  -1    0.70    4.50
 -13  -7  -1   -0.70    3.40
 -13  -7  -1   -0.50    4.50
 -13  -7  -1   -1.40    5.10
 -14  -7  -1    2.60    3.90
 -14  -7  -1    5.50    6.00
 -14  -7  -1   12.00    6.00
 -14  -7  -1    3.90    4.80
 -15  -7  -1   53.99    6.50
 -15  -7  -1   31.00    7.40
 -15  -7  -1   27.60    7.70
 -15  -7  -1   32.50    7.60
  10  -8  -1    6.20    7.30
 -10   8   1    5.00    4.90
 -10   8   1    2.30    5.00
 -10   8   1   -3.60    3.70
   9  -8  -1   10.20    7.20
  -9   8   1   15.00    6.70
  -9   8   1   16.00    6.30
  -9   8   1   21.10    5.30
   8  -8  -1  112.09   12.80
   8  -8  -1  114.79   32.20
  -8   8   1  119.49   10.10
  -8   8   1  102.79   10.60
  -8   8   1  111.49   11.20
   7  -8  -1   37.10    6.20
   7  -8  -1   -1.90   19.50
   7  -8  -1   33.40    7.80
  -7   8   1   49.60   30.60
  -7   8   1   31.00    6.80
  -7   8   1   46.70    6.70
  -7   8   1   59.09    8.50
   6  -8  -1  116.99   10.50
   6  -8  -1  106.19   31.50
   6  -8  -1  130.49   12.00
   6  -8  -1  112.49    8.60
  -6   8   1  100.19    9.50
  -6   8   1  107.89   10.60
  -6   8   1   84.59   33.20
  -6   8   1  115.39    9.70
   5  -8  -1   10.50    5.50
   5  -8  -1   12.60    3.40
   5  -8  -1    5.10   15.40
  -5   8   1   13.30    4.90
  -5   8   1    6.30    4.30
  -5   8   1    6.00   17.00
  -5   8   1   13.70    4.70
   4  -8  -1  110.49   36.30
   4  -8  -1  165.48   11.60
   4  -8  -1  155.58    8.60
  -4   8   1  159.08   10.70
  -4   8   1  158.38   10.40
  -4   8   1  175.58   10.20
  -4   8   1  114.69   31.80
   3  -8  -1   -3.70   10.90
   3  -8  -1   -1.10    3.40
   3  -8  -1    2.70    2.50
  -3   8   1   -3.60    3.00
  -3   8   1   -0.50    2.80
  -3   8   1    2.50    3.70
  -3   8   1  -11.70   12.30
   2  -8  -1   83.69   24.50
   2  -8  -1   88.99    8.00
   2  -8  -1   89.99    8.30
   2  -8  -1   94.69    6.70
  -2   8   1   93.99    8.20
  -2   8   1   78.69   23.30
  -2   8   1   81.69    7.80
  -2   8   1   96.79    6.80
   1  -8  -1   32.30    5.00
   1  -8  -1   23.40    4.30
   1  -8  -1   31.90   15.10
   1  -8  -1   32.30    4.40
  -1   8   1   32.20    4.10
  -1   8   1   20.10    4.40
  -1   8   1   31.10   17.30
   0  -8  -1  136.29    7.70
   0  -8  -1  148.19    8.60
   0  -8  -1  144.59    9.40
   0   8   1  151.98    9.60
   0   8   1  150.48    7.00
   0   8   1  139.59   29.50
  -1  -8  -1  184.08   26.20
  -1  -8  -1  205.78    8.30
  -1  -8  -1  206.08   10.50
  -1  -8  -1  198.88   10.20
   1   8   1  204.38    7.60
   1   8   1  203.78   11.20
   1   8   1  178.18   27.80
  -2  -8  -1  584.94   17.30
  -2  -8  -1  603.34   20.40
   2   8   1  601.34   21.10
   2   8   1  591.24   17.00
  -3  -8  -1   47.60    5.80
  -3  -8  -1   40.80    5.30
  -3  -8  -1   48.80    3.60
   3   8   1   45.00   15.50
   3   8   1   59.09   16.70
   3   8   1   42.30    5.20
  -4  -8  -1   47.20    5.00
  -4  -8  -1   50.59    4.00
  -4  -8  -1   56.39    5.90
   4   8   1   49.20   14.80
   4   8   1   50.39    6.20
   4   8   1   57.39   15.60
  -5  -8  -1   31.30    4.60
  -5  -8  -1   29.20    4.20
   5   8   1   24.00   10.70
   5   8   1   25.00    4.80
   5   8   1   33.50   12.60
  -6  -8  -1   50.89    5.70
  -6  -8  -1   53.79    5.80
   6   8   1   60.99    6.80
   6   8   1   25.70   10.10
   6   8   1   57.29   13.80
  -7  -8  -1  127.59    8.40
  -7  -8  -1  113.19    7.60
   7   8   1  120.39    8.50
  -8  -8  -1  211.98   10.70
  -8  -8  -1  207.28   14.00
  -8  -8  -1  196.78   10.10
  -9  -8  -1  148.49    8.90
  -9  -8  -1  141.69   12.90
  -9  -8  -1  120.09    8.70
 -10  -8  -1  129.49   10.60
 -10  -8  -1  115.29   12.00
 -10  -8  -1  124.79    8.80
 -10  -8  -1  134.59    8.80
 -11  -8  -1    1.70    6.40
 -11  -8  -1    8.20    5.00
 -11  -8  -1   12.30    3.80
 -11  -8  -1   10.10    4.20
 -12  -8  -1   38.20    6.20
 -12  -8  -1   25.30    7.70
 -12  -8  -1   28.70    6.80
 -13  -8  -1    8.00    5.50
 -13  -8  -1   -0.10    5.90
 -13  -8  -1   13.00    5.60
 -14  -8  -1   16.20    6.20
 -14  -8  -1   22.20   11.30
 -14  -8  -1   21.90    7.40
 -15  -8  -1   -8.60    5.30
 -15  -8  -1    4.20    6.10
 -15  -8  -1   -0.60    4.40
  10  -9  -1    4.90    6.70
 -10   9   1   -2.90    4.40
 -10   9   1   -4.40    3.70
   9  -9  -1   12.10   13.30
  -9   9   1   30.90    7.40
  -9   9   1   14.60    5.80
  -9   9   1   36.20    6.60
   8  -9  -1    3.00    6.30
  -8   9   1    8.80    5.50
  -8   9   1   10.00    4.80
  -8   9   1    1.90    4.50
   7  -9  -1   -1.20    4.60
   7  -9  -1   -5.90   16.70
   7  -9  -1    8.60    6.30
  -7   9   1   -5.10    4.00
  -7   9   1   14.60    4.90
  -7   9   1    2.90    4.50
  -7   9   1  -12.30   23.90
   6  -9  -1   41.40    8.30
   6  -9  -1   38.20   22.60
   6  -9  -1   43.30    5.70
  -6   9   1   45.00    6.80
  -6   9   1   60.59   11.30
  -6   9   1   47.60    7.70
  -6   9   1   42.10   27.70
   5  -9  -1   30.70    4.70
   5  -9  -1   13.70   17.20
   5  -9  -1   20.00    6.40
  -5   9   1   23.80    5.60
  -5   9   1   42.60    6.30
  -5   9   1   67.79   28.60
  -5   9   1   31.20    7.80
   4  -9  -1    3.30    3.20
   4  -9  -1   -6.50   14.10
   4  -9  -1    2.70    4.70
  -4   9   1    2.30    4.20
  -4   9   1   13.60   19.30
  -4   9   1    4.30    4.20
  -4   9   1    1.40    3.90
   3  -9  -1    0.60    4.00
   3  -9  -1   -2.90   11.90
   3  -9  -1    0.60    2.90
  -3   9   1    4.90    3.30
  -3   9   1    0.60    3.50
  -3   9   1   30.10   18.60
  -3   9   1   -0.30    3.60
   2  -9  -1   12.10    4.50
   2  -9  -1   14.20    3.50
   2  -9  -1   11.10    4.50
   2  -9  -1  -18.20    8.90
  -2   9   1    5.40    3.90
  -2   9   1   12.10    3.80
  -2   9   1   -4.80   15.00
   1  -9  -1    9.70    3.10
   1  -9  -1   -0.70   11.00
   1  -9  -1   11.60    3.90
   1  -9  -1    4.70    3.50
  -1   9   1    6.20    3.00
  -1   9   1    5.80   13.00
  -1   9   1    4.60    3.70
   0  -9  -1   33.20   14.90
   0  -9  -1   49.30    6.10
   0  -9  -1   59.99    6.30
   0  -9  -1   54.69    5.90
   0   9   1   52.29    4.80
   0   9   1   74.39   22.60
   0   9   1   41.40    5.70
  -1  -9  -1   46.30    6.20
  -1  -9  -1   57.69    7.50
  -1  -9  -1   53.49    5.80
   1   9   1   48.60    5.90
   1   9   1   50.29    4.20
   1   9   1   68.69   21.30
  -2  -9  -1  140.69    6.30
  -2  -9  -1  125.59    8.50
  -2  -9  -1  128.69    8.70
   2   9   1  139.49    9.60
   2   9   1  134.29    6.00
   2   9   1  133.39   25.50
  -3  -9  -1    3.40    3.40
  -3  -9  -1    4.60    2.00
  -3  -9  -1    7.20    3.10
   3   9   1    3.40    8.40
   3   9   1    5.80    4.00
  -4  -9  -1   -0.40    2.70
  -4  -9  -1    1.60    3.00
   4   9   1    2.60    3.50
   4   9   1   -5.30    9.70
   4   9   1    5.20    8.20
  -5  -9  -1   70.29    6.70
  -5  -9  -1   64.89    4.80
  -5  -9  -1   74.29    7.30
   5   9   1   70.79   20.90
   5   9   1   64.19   16.40
   5   9   1   77.99    8.00
  -6  -9  -1   30.60    5.00
  -6  -9  -1   46.80    5.70
   6   9   1   33.30    5.20
   6   9   1   36.60   13.10
   6   9   1   28.20   12.00
  -7  -9  -1   29.60    4.40
  -7  -9  -1   30.80    4.90
   7   9   1   33.10    5.30
  -8  -9  -1   93.69    8.00
  -8  -9  -1  102.89    7.70
   8   9   1  104.29    8.90
  -9  -9  -1  341.87   14.60
  -9  -9  -1  346.67   18.70
  -9  -9  -1  346.57   14.60
 -10  -9  -1   16.10    4.20
 -10  -9  -1   13.00    4.10
 -10  -9  -1    9.60    7.60
 -11  -9  -1   25.70    6.10
 -11  -9  -1   30.10    5.50
 -11  -9  -1   18.90    7.60
 -11  -9  -1   16.50    4.20
 -12  -9  -1    3.20    4.30
 -12  -9  -1    1.30    3.00
 -12  -9  -1    0.10    4.70
 -12  -9  -1    0.20    6.70
 -13  -9  -1   60.29    7.90
 -13  -9  -1   50.49    9.60
 -14  -9  -1   86.79    9.90
 -14  -9  -1   73.59   10.50
 -14  -9  -1   65.69    9.40
 -15  -9  -1   -1.90    5.40
 -15  -9  -1    2.80    5.70
 -15  -9  -1    4.70    5.00
   9 -10  -1   10.10    7.80
  -9  10   1   25.70    6.60
  -9  10   1   13.80    6.20
  -9  10   1   14.40    5.90
   8 -10  -1   42.50   10.20
   8 -10  -1   32.40    8.90
  -8  10   1   34.50    6.90
  -8  10   1   40.50    8.10
  -8  10   1   43.40    8.50
   7 -10  -1   15.60    5.70
   7 -10  -1   19.70    7.40
  -7  10   1   14.30    5.70
  -7  10   1   18.90    6.30
  -7  10   1   15.60    5.80
   6 -10  -1   33.90    5.70
   6 -10  -1   38.80    8.00
  -6  10   1   34.90    6.20
  -6  10   1   36.20    6.70
  -6  10   1   29.10    6.70
  -6  10   1   -1.30   33.00
   5 -10  -1    0.80    3.30
   5 -10  -1   -5.10    4.30
   5 -10  -1  -21.00   12.90
  -5  10   1    0.30    4.00
  -5  10   1    3.90    3.90
  -5  10   1   -2.30    4.50
  -5  10   1   -3.80   23.60
   4 -10  -1   37.50    7.00
   4 -10  -1   41.80    5.20
   4 -10  -1   16.90   16.50
  -4  10   1   38.40    7.00
  -4  10   1   63.79   30.50
  -4  10   1   37.40    6.60
  -4  10   1   43.90    6.10
   3 -10  -1  325.07   13.70
   3 -10  -1  216.48   20.30
   3 -10  -1  304.67   41.60
  -3  10   1  340.97   53.89
  -3  10   1  292.67   13.40
  -3  10   1  297.07   15.30
   2 -10  -1    8.80   14.40
   2 -10  -1    3.00    4.40
   2 -10  -1    5.20    3.10
  -2  10   1   21.10   20.00
  -2  10   1   -2.70    3.90
  -2  10   1   -2.20    2.90
   1 -10  -1   74.09    8.30
   1 -10  -1   89.59   27.10
   1 -10  -1   81.59    7.70
   1 -10  -1   84.89    7.40
  -1  10   1   81.79    6.50
  -1  10   1  121.19   34.00
  -1  10   1   85.59    9.00
   0 -10  -1    9.50    4.30
   0 -10  -1    4.10    3.20
   0 -10  -1    7.70    3.60
   0  10   1    1.70    3.60
   0  10   1    7.70    2.80
   0  10   1    8.20   15.50
  -1 -10  -1  177.68   10.10
  -1 -10  -1  149.39   10.30
  -1 -10  -1  176.08    8.50
   1  10   1  172.18   11.30
   1  10   1  201.38    9.80
  -2 -10  -1  707.33   23.70
  -2 -10  -1  667.23   24.00
  -2 -10  -1  651.23   21.20
  -2 -10  -1  688.93   23.60
   2  10   1  681.93   19.80
   2  10   1  685.93   62.29
   2  10   1  726.53   56.39
   2  10   1  719.63   25.10
  -3 -10  -1    9.70    3.50
  -3 -10  -1    8.20    3.60
   3  10   1    8.80    4.20
   3  10   1   16.70   11.70
  -4 -10  -1   43.80    5.50
  -4 -10  -1   34.40    5.30
  -4 -10  -1   38.30    3.60
   4  10   1   31.40   14.80
   4  10   1   46.50   17.50
   4  10   1   39.70    5.60
  -5 -10  -1   18.10    4.20
  -5 -10  -1   12.00    3.60
   5  10   1   14.70    4.70
   5  10   1   11.70   11.20
   5  10   1   32.30   13.50
  -6 -10  -1  466.35   18.20
  -6 -10  -1  477.65   18.20
   6  10   1  504.35   39.10
   6  10   1  494.95   37.20
   6  10   1  447.86   18.90
  -7 -10  -1   -1.10    3.30
  -7 -10  -1    2.40    2.90
   7  10   1   14.80   10.40
   7  10   1    7.30   12.40
   7  10   1    0.80    3.60
  -8 -10  -1   -1.00    2.90
  -8 -10  -1   -0.70    3.40
   8  10   1   -3.30    3.70
  -9 -10  -1    3.10    3.60
  -9 -10  -1   -0.40    3.50
   9  10   1   -1.10    3.80
 -10 -10  -1   19.80    4.60
 -10 -10  -1    3.40    7.80
 -10 -10  -1   10.50    4.10
 -11 -10  -1   15.10    4.30
 -11 -10  -1   25.40    6.30
 -11 -10  -1   14.30    5.10
 -11 -10  -1   26.30   13.50
 -12 -10  -1    3.70    3.90
 -12 -10  -1    7.40    4.80
 -12 -10  -1   -2.50    7.00
 -12 -10  -1    7.60    3.70
 -13 -10  -1   10.10    5.40
 -13 -10  -1   15.30    8.00
 -13 -10  -1   14.60    5.50
 -14 -10  -1   25.60    8.10
 -14 -10  -1   25.50    6.70
 -14 -10  -1   12.50    5.20
   8 -11  -1   32.20    9.60
  -8  11   1   13.50    5.90
  -8  11   1   19.70    6.10
  -8  11   1   17.80    8.60
   7 -11  -1    9.30    5.50
   7 -11  -1   13.70    7.10
   7 -11  -1    3.70    3.20
  -7  11   1    8.20    5.10
  -7  11   1    3.70    4.60
  -7  11   1    4.40    5.10
   6 -11  -1   -1.80    5.70
   6 -11  -1   19.60    5.20
  -6  11   1   52.39   34.50
  -6  11   1    1.20    5.30
  -6  11   1   12.20    4.90
  -6  11   1   16.50    6.10
   5 -11  -1   81.49   10.30
  -5  11   1  126.19   40.40
  -5  11   1  103.29    9.70
  -5  11   1   90.19   10.00
   4 -11  -1   66.79   10.20
   4 -11  -1   49.30    6.00
  -4  11   1   46.90    8.50
  -4  11   1   82.89    8.40
  -4  11   1   75.29   31.60
   3 -11  -1  134.99    9.50
   3 -11  -1  126.49   11.80
  -3  11   1  135.19    9.50
  -3  11   1  137.39   11.80
   2 -11  -1    3.60    3.50
   2 -11  -1   11.30    5.60
  -2  11   1    9.60    3.80
  -2  11   1   10.50    5.10
  -2  11   1    4.90   21.10
   1 -11  -1   -3.60    3.90
   1 -11  -1   -3.30    3.60
   1 -11  -1   -2.80    2.80
  -1  11   1    0.10    3.00
  -1  11   1   -5.60    3.70
  -1  11   1  -21.20   18.60
   0 -11  -1    2.50    3.50
   0 -11  -1    0.70    3.10
   0 -11  -1    0.30    4.20
   0  11   1    8.70   16.70
   0  11   1    5.70    3.00
   0  11   1    8.50    4.50
  -1 -11  -1  138.39   10.20
  -1 -11  -1  126.49    9.10
  -1 -11  -1  136.09    8.00
  -1 -11  -1  125.39    9.10
   1  11   1   95.99   28.70
   1  11   1  134.99   31.50
   1  11   1  130.89    6.70
  -2 -11  -1   56.09    6.60
  -2 -11  -1   43.80    5.10
  -2 -11  -1   51.19    6.10
  -2 -11  -1   47.60    6.70
   2  11   1   65.19   21.00
   2  11   1   29.30   17.30
   2  11   1   44.50    5.00
   2  11   1   40.60    6.60
  -3 -11  -1   32.60    5.00
  -3 -11  -1   37.40    3.90
  -3 -11  -1   38.60    5.80
   3  11   1   35.60    6.10
   3  11   1   42.30   16.90
  -4 -11  -1   56.29    6.90
  -4 -11  -1   72.99    7.70
   4  11   1   55.99   19.60
   4  11   1   97.29   24.20
   4  11   1   60.69    7.70
  -5 -11  -1    9.90    4.30
  -5 -11  -1    5.20    3.80
  -5 -11  -1   -0.70    1.90
   5  11   1   -5.40   10.60
   5  11   1   -4.70   11.70
   5  11   1    2.40    4.30
  -6 -11  -1   20.60    4.80
  -6 -11  -1   18.20    4.50
   6  11   1   23.20   13.90
   6  11   1   28.40    5.90
   6  11   1   27.40   14.50
  -7 -11  -1   -0.20    3.00
  -7 -11  -1    4.40    3.20
  -7 -11  -1    4.40    3.80
   7  11   1   -0.20    4.00
   7  11   1   10.40   11.10
  -8 -11  -1   75.59    7.80
  -8 -11  -1   73.59    7.60
   8  11   1   74.49   19.30
   8  11   1   74.09    8.60
  -9 -11  -1    7.90    3.80
  -9 -11  -1    6.40    4.00
   9  11   1    3.00    4.50
 -10 -11  -1  102.09   10.10
 -10 -11  -1   88.69   11.50
 -10 -11  -1  111.19    9.20
 -11 -11  -1  110.69    9.20
 -11 -11  -1   96.29    9.10
 -11 -11  -1   91.39   11.60
 -11 -11  -1  124.09   10.40
 -12 -11  -1    2.00    3.50
 -12 -11  -1   12.50    5.00
 -12 -11  -1    7.60    4.70
 -12 -11  -1   -2.80    7.30
 -13 -11  -1   -1.40    4.30
 -13 -11  -1   10.70    3.60
 -13 -11  -1    1.00    7.20
 -14 -11  -1    8.50    5.40
 -14 -11  -1    4.10    4.60
 -14 -11  -1   -1.90    6.60
   7 -12  -1   14.90    3.90
   7 -12  -1   23.20    8.70
  -7  12   1    9.30    5.60
  -7  12   1   13.10    5.20
   6 -12  -1    2.90    6.50
   6 -12  -1    0.50    3.90
   6 -12  -1    3.50    3.30
  -6  12   1    0.50    4.10
  -6  12   1   -0.80    4.80
  -6  12   1   26.10   29.60
   5 -12  -1    6.20    3.90
   5 -12  -1    8.60    6.00
   5 -12  -1    5.40    3.60
  -5  12   1   -2.90    4.20
  -5  12   1   -5.70   24.60
  -5  12   1  -25.40   31.10
  -5  12   1   -1.30    4.10
   4 -12  -1   63.49    7.00
   4 -12  -1   81.49    8.00
   4 -12  -1   74.49   10.30
  -4  12   1   74.19    8.20
  -4  12   1   67.99   37.50
  -4  12   1   70.89    9.40
   3 -12  -1  384.36   16.50
   3 -12  -1  338.67   18.90
  -3  12   1  381.16   19.10
  -3  12   1  415.16   66.89
  -3  12   1  357.36   15.60
   2 -12  -1   73.29    9.80
   2 -12  -1   79.39    8.30
  -2  12   1   84.19    9.50
  -2  12   1    9.40   48.00
  -2  12   1   86.99    7.60
   1 -12  -1    2.10    3.50
   1 -12  -1    1.50    4.20
   1 -12  -1    0.20    3.80
   1 -12  -1    7.50    5.50
  -1  12   1    3.20    4.80
  -1  12   1  -21.80   15.00
  -1  12   1    3.40    3.50
  -1  12   1  -30.20   19.70
   0 -12  -1  128.49   14.60
   0 -12  -1  142.89   10.00
   0 -12  -1  136.09    9.90
   0 -12  -1  146.29    9.70
   0  12   1  127.99   39.60
   0  12   1  100.79   29.90
   0  12   1  143.99    8.00
  -1 -12  -1    5.10    4.90
  -1 -12  -1   11.40    4.30
  -1 -12  -1   17.30    4.10
  -1 -12  -1   14.90    4.40
   1  12   1   15.00   21.20
   1  12   1   26.50   18.10
   1  12   1    4.70    4.60
   1  12   1   12.80    3.30
  -2 -12  -1   -2.80    3.20
  -2 -12  -1    2.70    2.90
  -2 -12  -1    1.20    4.30
  -2 -12  -1    4.50    4.00
   2  12   1   -3.20    4.20
   2  12   1   29.30   16.80
   2  12   1   21.00   17.40
   2  12   1    0.00    2.80
  -3 -12  -1   95.79    8.80
  -3 -12  -1  110.39    8.70
  -3 -12  -1   81.59    6.00
   3  12   1  106.29   10.70
   3  12   1   89.69   25.10
  -4 -12  -1   67.29    7.60
  -4 -12  -1   61.69    7.10
   4  12   1   59.99   20.90
   4  12   1   51.69    8.00
   4  12   1   59.19   23.10
  -5 -12  -1   13.60    4.90
  -5 -12  -1   15.90    4.50
   5  12   1   24.20   18.30
   5  12   1   11.60    5.10
   5  12   1   -2.70   13.50
  -6 -12  -1   18.10    4.80
  -6 -12  -1   26.80    5.50
   6  12   1   -0.70   13.80
   6  12   1   24.60    5.90
   6  12   1   32.30   17.60
  -7 -12  -1  252.27   13.60
  -7 -12  -1  248.38    9.60
  -7 -12  -1  239.78   13.00
   7  12   1  253.37   30.70
   7  12   1  254.77   14.70
   7  12   1  239.28   35.20
  -8 -12  -1    3.50    4.40
  -8 -12  -1   12.30    3.80
  -8 -12  -1    8.30    4.30
   8  12   1    7.60    4.70
   8  12   1  -11.00   12.80
  -9 -12  -1    4.50    4.00
  -9 -12  -1    0.90    3.60
   9  12   1    3.20    4.60
 -10 -12  -1   47.70    6.60
 -10 -12  -1   52.99    7.30
  10  12   1   47.90    7.20
 -11 -12  -1   40.10    6.70
 -11 -12  -1   42.20    6.50
 -11 -12  -1   49.30   10.90
 -11 -12  -1   40.60    5.90
 -12 -12  -1   64.09    8.10
 -12 -12  -1   48.10   10.50
 -12 -12  -1   60.39    7.80
 -12 -12  -1   47.30    6.20
 -13 -12  -1    3.80    3.40
 -13 -12  -1    5.00    4.80
 -13 -12  -1   12.40    5.10
 -13 -12  -1    0.10    7.60
 -14 -12  -1   16.30    8.30
 -14 -12  -1   31.20    4.90
 -14 -12  -1   28.70    6.60
 -14 -12  -1   33.90    7.10
   6 -13  -1   30.60    5.10
   6 -13  -1   25.10    5.90
   6 -13  -1   13.10    8.00
  -6  13   1   13.00    6.10
  -6  13   1   18.20    5.40
   5 -13  -1   -1.90    3.30
   5 -13  -1    4.50    5.80
   5 -13  -1    1.00    3.10
  -5  13   1   30.80   38.80
  -5  13   1    0.40    5.10
  -5  13   1    0.40   29.10
  -5  13   1   -2.70    4.10
   4 -13  -1   71.89    7.70
   4 -13  -1   68.59   10.30
   4 -13  -1   79.49    8.40
  -4  13   1   11.20   37.50
  -4  13   1   45.40   34.00
  -4  13   1   56.09    8.60
  -4  13   1   77.99    8.50
   3 -13  -1   96.19    8.80
   3 -13  -1   77.09    8.30
   3 -13  -1   54.89    9.20
  -3  13   1   40.30   37.40
  -3  13   1   75.29   29.60
  -3  13   1   84.19    9.90
   2 -13  -1   35.10    8.60
   2 -13  -1   39.10    6.10
   2 -13  -1   28.10    5.40
  -2  13   1   37.60   33.20
  -2  13   1   24.80   22.80
  -2  13   1   43.20    5.90
  -2  13   1   27.00    6.40
   1 -13  -1    2.70    3.30
   1 -13  -1   -3.10    3.60
   1 -13  -1    2.90    4.80
  -1  13   1   17.30   27.90
  -1  13   1    6.20    5.60
  -1  13   1    5.20    3.60
  -1  13   1   18.20   19.70
   0 -13  -1   -3.00    3.20
   0 -13  -1   -2.80    4.60
   0 -13  -1    4.30    4.10
   0 -13  -1   -1.70    3.70
   0  13   1   -1.00    2.90
   0  13   1   -0.40   16.80
   0  13   1   42.30   26.40
   0  13   1    7.80    5.00
  -1 -13  -1    3.00    3.70
  -1 -13  -1    6.10    4.10
  -1 -13  -1    0.60    3.80
  -1 -13  -1    0.90    4.70
   1  13   1   -2.60    4.80
   1  13   1    9.00   20.30
   1  13   1    0.40    2.90
   1  13   1   25.00   22.30
  -2 -13  -1   10.60    4.70
  -2 -13  -1    8.60    3.60
  -2 -13  -1    4.20    4.80
   2  13   1   41.80   22.20
   2  13   1   -1.90    5.00
   2  13   1    7.00    3.40
   2  13   1   -5.90   37.10
  -3 -13  -1    1.70    3.60
  -3 -13  -1    4.90    3.80
  -3 -13  -1    2.70    3.00
  -3 -13  -1    4.70    7.60
   3  13   1   -1.00   17.00
   3  13   1   10.90   14.50
   3  13   1    8.30    5.30
  -4 -13  -1  110.49    9.70
  -4 -13  -1  105.49    9.30
   4  13   1   90.49   27.60
   4  13   1  113.39   11.60
  -5 -13  -1    6.60    6.90
  -5 -13  -1    2.70    3.70
   5  13   1   38.90   17.60
   5  13   1   17.10   18.20
   5  13   1    5.90    5.70
  -6 -13  -1  150.88   10.60
  -6 -13  -1  149.79   10.90
   6  13   1  160.58   14.80
   6  13   1  106.19   28.00
  -7 -13  -1  124.79    9.80
  -7 -13  -1  115.89   10.30
   7  13   1  139.79   19.30
   7  13   1   68.49   21.00
   7  13   1  125.39   28.00
  -8 -13  -1   10.00    4.70
  -8 -13  -1    5.50    3.80
  -8 -13  -1   10.20    3.30
   8  13   1   24.10   10.60
   8  13   1    9.80   14.70
  -9 -13  -1   10.10    4.10
  -9 -13  -1    6.50    4.30
  -9 -13  -1   14.60    4.80
   9  13   1   29.00   14.90
   9  13   1    9.90    6.40
 -10 -13  -1    3.50    4.30
 -10 -13  -1    6.60    3.80
 -10 -13  -1    4.00    3.90
  10  13   1    1.90    5.20
 -11 -13  -1   31.10    5.70
 -11 -13  -1   22.00    9.70
 -11 -13  -1   32.40    5.90
 -12 -13  -1   -4.50    3.50
 -12 -13  -1    0.60    4.30
 -12 -13  -1   -2.20    3.40
 -12 -13  -1   -3.00    8.60
 -13 -13  -1   17.30    9.50
 -13 -13  -1   14.00    5.50
 -13 -13  -1   16.60    5.80
 -13 -13  -1   11.60    4.20
 -14 -13  -1    2.70    4.20
 -14 -13  -1    2.70    8.00
   5 -14  -1    2.80    4.10
   5 -14  -1   16.40    7.50
  -5  14   1   41.50   34.00
  -5  14   1    2.30    5.60
  -5  14   1    1.40    3.80
   4 -14  -1    5.90   11.80
   4 -14  -1   15.20    4.80
   4 -14  -1   14.50    5.10
  -4  14   1   27.90   29.00
  -4  14   1   10.30    4.80
  -4  14   1   50.89   43.00
  -4  14   1   17.70    7.00
   3 -14  -1   80.59   11.80
   3 -14  -1   93.79   10.20
   3 -14  -1   90.69    9.20
  -3  14   1  109.59   14.00
  -3  14   1  139.69   48.30
  -3  14   1  106.59   12.60
  -3  14   1    8.70   31.90
   2 -14  -1   75.49    8.70
   2 -14  -1   77.69   10.90
  -2  14   1   89.79   33.50
  -2  14   1   71.39   43.10
  -2  14   1   80.59    7.90
  -2  14   1   67.19    9.50
   1 -14  -1   -0.10    5.00
   1 -14  -1    2.40    3.80
  -1  14   1    0.70    5.20
  -1  14   1   28.40   41.20
  -1  14   1    0.70    3.40
  -1  14   1  -32.60   19.30
   0 -14  -1  101.49   11.90
   0 -14  -1  129.19   10.20
   0  14   1  134.19   13.00
   0  14   1  124.09   36.10
   0  14   1  125.39    8.00
   0  14   1  136.19   44.30
  -1 -14  -1   11.30    4.50
  -1 -14  -1   12.50    5.40
  -1 -14  -1   17.70    4.80
  -1 -14  -1   14.20    6.30
   1  14   1   14.90    3.80
   1  14   1    2.40   19.80
   1  14   1    7.30    6.10
   1  14   1   13.00   27.50
  -2 -14  -1   40.90    8.30
  -2 -14  -1   41.70    6.30
  -2 -14  -1   36.60    6.30
  -2 -14  -1   41.20    5.50
   2  14   1   16.50   26.50
   2  14   1   42.60    5.00
   2  14   1   36.70    7.60
   2  14   1   10.40   19.60
  -3 -14  -1   77.29    8.80
  -3 -14  -1   87.59    9.30
  -3 -14  -1   97.49   10.90
  -3 -14  -1  100.59    7.30
   3  14   1  107.99   30.20
   3  14   1   92.99   33.10
   3  14   1   84.89   10.50
  -4 -14  -1  304.67   15.40
  -4 -14  -1  311.67   15.60
   4  14   1  277.37   17.30
  -5 -14  -1  286.67   14.90
  -5 -14  -1  281.27   15.00
   5  14   1  341.17   43.90
   5  14   1  267.87   46.80
   5  14   1  297.67   17.50
  -6 -14  -1  159.08   11.30
  -6 -14  -1  135.49   10.60
   6  14   1  135.49   13.00
   6  14   1  169.18   59.69
   6  14   1  137.79   29.50
  -7 -14  -1   28.40    6.00
  -7 -14  -1   19.20    5.60
   7  14   1   37.90    7.90
   7  14   1   16.30   18.00
   7  14   1    2.70   18.90
  -8 -14  -1   26.60    5.20
  -8 -14  -1   39.80    6.50
   8  14   1   38.50   22.70
   8  14   1   38.20    7.40
  -9 -14  -1   -1.30    2.90
  -9 -14  -1    0.80    3.70
  -9 -14  -1    2.10    3.60
   9  14   1   -0.40    4.70
 -10 -14  -1   65.29    7.70
 -10 -14  -1   75.89    7.50
 -10 -14  -1   43.50    6.70
  10  14   1   56.29    8.70
 -11 -14  -1    6.80    4.70
 -11 -14  -1    7.70    4.10
 -11 -14  -1    3.40    4.20
  11  14   1    1.40    4.80
 -12 -14  -1   19.40   10.00
 -12 -14  -1   35.30    6.90
 -12 -14  -1   32.70    6.10
 -13 -14  -1    6.80    5.00
 -13 -14  -1    3.70    4.50
 -13 -14  -1    3.30    3.50
 -13 -14  -1   -0.10    9.00
   4 -15  -1   17.40    4.70
   4 -15  -1   27.20    8.00
   4 -15  -1   29.30    5.90
  -4  15   1   27.40    5.90
  -4  15   1   -6.70   32.20
  -4  15   1   13.20    6.50
   3 -15  -1    4.50    3.90
   3 -15  -1    6.70    6.50
  -3  15   1   -0.30    4.70
  -3  15   1   95.19   51.39
  -3  15   1    5.50    3.80
   2 -15  -1   89.39    9.30
   2 -15  -1   86.39   11.70
   2 -15  -1   86.19    9.10
  -2  15   1  111.19    8.70
  -2  15   1   80.69   35.10
  -2  15   1  168.68   53.39
  -2  15   1   92.79   12.10
   1 -15  -1    6.20    4.20
   1 -15  -1   -3.30    5.20
   1 -15  -1    7.70    4.20
  -1  15   1  -29.00   20.80
  -1  15   1    1.00    3.40
  -1  15   1   35.50   39.70
  -1  15   1    0.60    5.20
   0 -15  -1    7.40    3.90
   0 -15  -1   10.00    4.90
   0 -15  -1   10.90    6.10
   0  15   1   16.70    4.10
   0  15   1   72.09   39.60
   0  15   1  -11.30   24.00
   0  15   1   15.10    7.00
  -1 -15  -1    5.50    4.30
  -1 -15  -1   -2.00    5.20
  -1 -15  -1    7.50    4.20
   1  15   1   -4.50   33.60
   1  15   1    3.10    3.60
   1  15   1    9.90    5.80
   1  15   1   26.80   29.70
  -2 -15  -1   28.20    5.30
  -2 -15  -1   27.90    5.00
  -2 -15  -1   43.90    8.90
  -2 -15  -1   17.60    5.50
   2  15   1   44.30   21.80
   2  15   1   40.30    4.90
   2  15   1   27.00    7.80
   2  15   1   33.40   31.40
  -3 -15  -1    1.10    3.70
  -3 -15  -1    0.30    3.70
  -3 -15  -1    5.50    5.70
  -3 -15  -1    1.80    3.20
   3  15   1   22.90   21.70
   3  15   1   37.40   31.90
   3  15   1   -2.00    5.20
  -4 -15  -1    0.90    3.70
  -4 -15  -1   -4.80    2.90
  -4 -15  -1   -2.10    4.80
   4  15   1    3.70    5.40
   4  15   1   -0.20   21.20
   4  15   1   -8.60   25.10
  -5 -15  -1  223.78   13.70
  -5 -15  -1  231.28   13.60
   5  15   1  235.08   16.30
   5  15   1  174.28   36.30
   5  15   1  191.68   43.20
  -6 -15  -1  409.56   18.70
  -6 -15  -1  394.56   18.70
   6  15   1  402.06   21.10
   6  15   1  388.96   59.29
  -7 -15  -1   73.99    8.60
  -7 -15  -1   95.69    9.30
   7  15   1   49.10   29.60
   7  15   1   83.99   10.30
  -8 -15  -1   45.20    7.70
  -8 -15  -1   48.70    7.20
   8  15   1   65.39   25.50
   8  15   1   38.10    7.80
  -9 -15  -1   57.59    7.80
  -9 -15  -1   49.20    6.80
   9  15   1   49.90   34.80
   9  15   1   60.79    9.00
 -10 -15  -1   11.90    4.60
 -10 -15  -1   10.30    5.00
 -10 -15  -1   15.90    3.70
  10  15   1   18.00    6.30
 -11 -15  -1   14.80    4.20
 -11 -15  -1   11.60    4.70
 -11 -15  -1   13.80    4.60
 -11 -15  -1    8.00    4.20
  11  15   1    6.80    5.70
 -12 -15  -1    1.50    4.00
 -12 -15  -1   11.20    4.50
 -12 -15  -1   16.20    5.10
 -12 -15  -1   10.10    5.20
 -12 -15  -1    4.50    9.60
 -13 -15  -1    7.20    4.40
   3 -16  -1   52.89    7.00
   3 -16  -1   52.19   10.70
   3 -16  -1   54.39    8.30
  -3  16   1   61.29   11.40
  -3  16   1  142.39   68.99
  -3  16   1   53.69    7.00
   2 -16  -1   98.69    9.30
   2 -16  -1   88.79   13.10
   2 -16  -1   85.69    9.50
  -2  16   1   76.69    8.30
  -2  16   1  -15.40   48.60
  -2  16   1   99.89   42.50
   1 -16  -1   11.20    4.60
   1 -16  -1    5.70    4.50
  -1  16   1   36.00   32.30
  -1  16   1   20.50   43.40
  -1  16   1    9.30    3.80
  -1  16   1    7.40    5.90
   0 -16  -1    2.00    4.00
   0 -16  -1    4.60    6.10
   0 -16  -1    8.60    4.40
   0  16   1  -57.59   44.90
   0  16   1    5.20    3.60
   0  16   1   24.80   25.70
   0  16   1   15.60    7.70
  -1 -16  -1  100.29   12.80
  -1 -16  -1   88.29    9.50
  -1 -16  -1   94.79    9.50
   1  16   1  145.79   37.10
   1  16   1  110.19   12.80
   1  16   1   93.99    7.60
   1  16   1   42.40   47.20
  -2 -16  -1  207.58   13.40
  -2 -16  -1  210.88   13.30
  -2 -16  -1  189.68   15.40
   2  16   1  206.88   10.00
   2  16   1  247.68   60.29
   2  16   1  232.88   48.70
   2  16   1  223.68   16.90
  -3 -16  -1  190.58   14.60
  -3 -16  -1  171.78   12.40
  -3 -16  -1  154.98    9.30
  -3 -16  -1  199.78   12.70
   3  16   1  187.18   15.80
  -4 -16  -1   11.30    4.90
  -4 -16  -1   12.00    4.80
  -4 -16  -1   10.80    6.20
   4  16   1   19.50    6.70
  -5 -16  -1    0.10    3.60
  -5 -16  -1   -0.70    3.90
   5  16   1   -3.70    4.90
  -6 -16  -1    3.40    4.60
  -6 -16  -1    7.50    4.30
   6  16   1   13.10    7.20
  -7 -16  -1  127.29   11.00
  -7 -16  -1  106.19   10.00
   7  16   1  120.59   13.80
  -8 -16  -1   98.99    9.90
  -8 -16  -1   88.29    9.90
   8  16   1   97.39   11.40
  -9 -16  -1   -2.40    3.40
  -9 -16  -1   -0.20    3.80
   9  16   1   -2.10    5.10
 -10 -16  -1    5.90    4.70
 -10 -16  -1    7.70    4.40
  10  16   1    8.50    6.10
 -11 -16  -1   -0.20    5.90
 -11 -16  -1    1.90    3.70
  11  16   1    0.60    5.00
 -12 -16  -1   -1.30    3.60
 -12 -16  -1   -1.60    4.30
   1 -17  -1   -1.60    3.90
   1 -17  -1    7.10    4.60
   1 -17  -1    1.00    6.30
  -1  17   1   -1.50    5.60
  -1  17   1   -4.10    4.20
   0 -17  -1   42.30    6.80
   0 -17  -1   64.59   10.80
   0 -17  -1   43.70    9.70
   0  17   1   44.90    5.80
   0  17   1   55.19   11.40
   0  17   1   65.89   90.19
  -1 -17  -1   63.39   12.30
  -1 -17  -1   90.39    9.60
  -1 -17  -1   77.39    9.00
   1  17   1   66.29    7.00
   1  17   1  104.09   17.80
   1  17   1   13.10   56.09
  -2 -17  -1    1.50    3.50
  -2 -17  -1    4.40    4.10
  -2 -17  -1   -3.90    5.40
   2  17   1   -0.70    3.30
   2  17   1  -25.40   48.50
   2  17   1    3.40    6.10
  -3 -17  -1   49.60    7.20
  -3 -17  -1   51.99    7.70
  -3 -17  -1   52.49   10.00
   3  17   1  -12.40   46.00
   3  17   1   69.49   11.90
  -4 -17  -1   32.70    8.10
  -4 -17  -1   40.70    6.80
  -4 -17  -1   42.80    7.50
   4  17   1   31.40    9.00
   4  17   1   98.89   45.50
  -5 -17  -1   41.30    7.10
  -5 -17  -1   38.70    8.60
  -5 -17  -1   35.30    6.80
   5  17   1   33.60    8.50
  -6 -17  -1  485.25   21.90
  -6 -17  -1  513.95   22.10
   6  17   1  397.86   69.09
   6  17   1  519.35   25.80
  -7 -17  -1   56.89    8.00
  -7 -17  -1   38.00    7.70
   7  17   1   31.00   37.30
   7  17   1   35.90    9.20
  -8 -17  -1   28.00    6.70
  -8 -17  -1   29.10    6.20
   8  17   1   15.50    7.10
   8  17   1    5.10   35.70
  -9 -17  -1    2.90    4.40
  -9 -17  -1   -1.40    3.60
   9  17   1    1.90    5.90
 -10 -17  -1   11.40    4.80
 -10 -17  -1    8.30    4.50
  10  17   1   30.70   35.20
  10  17   1   10.70    6.10
 -11 -17  -1   29.20    5.90
 -11 -17  -1   28.70    7.30
  11  17   1   42.00    8.50
  -1 -18  -1   32.30    6.60
  -1 -18  -1   33.10    9.40
  -1 -18  -1   37.20    7.10
   1  18   1   34.20    5.30
   1  18   1   50.89   10.40
  -2 -18  -1   10.80    4.60
  -2 -18  -1   27.40    8.70
  -2 -18  -1   10.50    4.90
   2  18   1    8.60    6.80
  -3 -18  -1   -1.00    5.60
  -3 -18  -1   -1.60    3.70
  -3 -18  -1    1.60    3.60
   3  18   1    8.20    6.50
  -4 -18  -1    1.20    5.90
  -4 -18  -1    1.00    4.30
   4  18   1   -4.90    5.90
  -5 -18  -1    2.40    5.50
  -5 -18  -1    0.70    3.50
  -5 -18  -1   -2.70    6.90
   5  18   1   -1.90    5.60
  -6 -18  -1   49.40    7.90
  -6 -18  -1   43.30   14.00
  -6 -18  -1   62.19   12.30
   6  18   1   50.29   10.00
  -7 -18  -1   39.70    7.60
  -7 -18  -1   26.30    6.10
   7  18   1   32.50    9.30
  -8 -18  -1    0.10    3.60
  -8 -18  -1    2.00    4.40
   8  18   1   -0.30    5.70
  -9 -18  -1    1.10    4.00
  -9 -18  -1    4.40    4.00
   9  18   1   -0.10    6.20
  -5 -19  -1    4.10    3.70
  -5 -19  -1   -0.60    3.70
  -5 -19  -1    0.20    5.50
   5  19   1    2.90    9.10
  -6 -19  -1   62.89   10.80
   6  19   1   53.79   11.40
   8  17  -2    6.00    7.10
  -8 -17   2    6.10    4.10
   7  17  -2    3.50    6.30
  -7 -17   2   -5.00    3.00
  -7 -17   2   -1.20    2.80
   6  17  -2    3.50    6.40
  -6 -17   2   -6.20    2.80
  -6 -17   2   -0.10    3.30
  -6 -17   2   -4.70    3.50
   5  17  -2    2.60    6.40
  -5 -17   2    0.60    3.50
  -5 -17   2    1.00    5.50
  -5 -17   2   -6.40    5.70
  -5 -17   2    1.40    3.70
   4  17  -2   19.30    7.70
  -4 -17   2   27.10    5.40
  -4 -17   2   23.00    9.20
  -4 -17   2   15.40    5.00
  -4 -17   2   13.70    5.30
   3  17  -2   12.60    7.60
  -3 -17   2   -0.30    3.90
  -3 -17   2    3.90    4.40
  -3 -17   2   -9.40    5.70
  -3 -17   2   -5.50    3.20
   2  17  -2   -6.90    6.60
  -2 -17   2    8.60    4.20
  -2 -17   2   -9.40    5.20
  -2 -17   2   -3.20    3.50
  10  16  -2   -3.60    4.90
 -10 -16   2   -0.50    3.00
 -10 -16   2   -2.40    4.00
 -10 -16   2    3.80    4.00
   9  16  -2   24.70    8.20
  -9 -16   2   12.80    4.70
  -9 -16   2   10.50    3.60
  -9 -16   2   16.90    5.10
   8  16  -2    3.80    6.10
  -8 -16   2   -1.70    2.80
  -8 -16   2   -1.20    6.50
  -8 -16   2    1.90    3.80
   7  16  -2   27.40    7.80
  -7 -16   2   28.90    6.60
  -7 -16   2   19.90    4.20
  -7 -16   2   28.80    5.70
   6  16  -2   13.00    6.90
   6  16  -2    6.30   52.59
  -6 -16   2   15.00    5.20
  -6 -16   2    6.60    4.70
  -6 -16   2    9.30    3.60
   5  16  -2  -10.50   45.10
   5  16  -2    6.20    6.40
  -5 -16   2   -1.60    3.30
  -5 -16   2    3.90    4.00
  -5 -16   2   -4.10    2.90
   4  16  -2   36.20    9.20
  -4 -16   2   41.90    7.30
  -4 -16   2   47.70    9.90
  -4 -16   2   37.70    6.20
  -4 -16   2   33.70    5.70
   3  16  -2   52.69   60.99
  -3 -16   2   18.70    5.10
  -3 -16   2   24.50    5.40
  -3 -16   2    2.90    4.70
   2  16  -2  171.38   10.70
   2  16  -2  178.98   16.80
  -2 -16   2  172.98   12.50
  -2 -16   2  165.88   11.70
  -2 -16   2  139.39   15.20
  -2 -16   2  163.58   11.40
   1  16  -2  148.89   10.20
   1  16  -2  132.69   15.50
  -1 -16   2  155.88   19.40
  -1 -16   2  145.39   11.70
  -1 -16   2  126.69   14.20
  -1 -16   2  156.48   10.90
   0  16  -2    5.10    4.60
   0  16  -2    0.40    5.70
   0 -16   2   12.80    7.00
   0 -16   2    6.30    4.90
   0 -16   2    1.20    3.70
   0 -16   2   11.00    4.30
  -1  16  -2   11.80    4.80
  -1  16  -2   17.30    7.60
   1 -16   2   14.90   10.10
   1 -16   2   22.20    5.10
   1 -16   2   16.30    5.20
   1 -16   2   15.80    6.20
  11  15  -2  -25.40   34.50
  11  15  -2    4.20    5.30
 -11 -15   2    5.60    5.00
 -11 -15   2   -1.00    4.00
 -11 -15   2    2.20    3.70
  10  15  -2   67.49   37.70
  10  15  -2   40.80    8.00
 -10 -15   2   44.60    6.80
 -10 -15   2   44.90    5.90
   9  15  -2  -32.90   33.90
   9  15  -2   23.60    7.40
  -9 -15   2   14.20    4.80
  -9 -15   2   11.70    4.60
  -9 -15   2   11.20    3.70
   8  15  -2   60.09   39.80
   8  15  -2   55.19    9.70
  -8 -15   2   84.99    8.90
  -8 -15   2   78.69    6.90
  -8 -15   2   71.39    9.10
   7  15  -2   82.29   11.80
  -7 -15   2   57.69    7.70
  -7 -15   2   66.89    7.70
  -7 -15   2   59.79    6.60
   6  15  -2   32.90    8.10
  -6 -15   2   28.70    5.80
  -6 -15   2   22.00    4.20
  -6 -15   2   31.30    5.90
   5  15  -2   10.50    6.50
  -5 -15   2   19.20    4.80
  -5 -15   2   11.00    4.40
  -5 -15   2   10.90    3.80
   4  15  -2   -3.20    4.90
  -4 -15   2    2.10    3.60
  -4 -15   2    2.20    4.40
  -4 -15   2    5.90    4.30
  -4 -15   2    5.20    5.60
   3  15  -2  -63.59   36.40
   3  15  -2   -3.00    4.60
  -3 -15   2    4.20    6.10
  -3 -15   2    2.70    4.10
  -3 -15   2   -0.90    3.70
  -3 -15   2    4.30    3.90
   2  15  -2    2.20    4.00
   2  15  -2   13.10   27.30
   2  15  -2    2.80    5.70
  -2 -15   2   -0.40    3.80
  -2 -15   2   -1.70    3.40
  -2 -15   2   -4.60    4.90
  -2 -15   2    5.00    3.80
   1  15  -2   47.00   26.80
   1  15  -2    1.50    6.10
   1  15  -2  111.19   48.00
  -1 -15   2    7.00    4.80
   0  15  -2  -19.70   31.40
   0  15  -2    5.50    6.10
   0  15  -2   16.80   60.19
   0  15  -2    0.70    4.00
   0 -15   2    0.50    3.40
   0 -15   2    0.70    4.20
   0 -15   2   -0.30    4.30
   0 -15   2    3.70    6.80
  -1  15  -2   17.10   32.00
  -1  15  -2   17.20    5.00
  -1  15  -2   85.99   63.59
  -1  15  -2   15.20    7.90
   1 -15   2    9.50    7.40
   1 -15   2   32.10    7.20
   1 -15   2   14.10    5.40
   1 -15   2   23.50    5.00
  -2  15  -2  -38.30   44.70
  -2  15  -2   23.60   65.69
  -2  15  -2   12.10    7.20
  -2  15  -2    8.30    4.50
   2 -15   2   10.00    5.50
   2 -15   2    1.00    6.30
   2 -15   2   -1.40    7.30
   2 -15   2    6.10    3.60
  12  14  -2    0.50    5.00
 -12 -14   2    0.40    5.20
 -12 -14   2   17.30    5.70
 -12 -14   2    7.40    3.90
 -12 -14   2   13.30   18.10
  11  14  -2   28.30   33.40
  11  14  -2    1.50    5.00
 -11 -14   2   -0.10    4.60
 -11 -14   2    3.10    4.50
 -11 -14   2    0.10    3.50
  10  14  -2  -49.00   26.60
  10  14  -2   11.60    6.10
 -10 -14   2   18.30    4.70
 -10 -14   2   14.80    4.60
 -10 -14   2   14.50    4.70
   9  14  -2   16.30    6.50
  -9 -14   2   18.40    4.50
  -9 -14   2   21.10    5.00
  -9 -14   2   22.10    5.10
   8  14  -2   21.60    7.10
   8  14  -2   -5.90   26.10
  -8 -14   2   16.30    4.80
  -8 -14   2   18.60    4.20
  -8 -14   2   21.30    5.70
   7  14  -2  115.79   13.30
   7  14  -2   81.39   49.99
  -7 -14   2  117.69    9.90
  -7 -14   2  114.89    7.70
  -7 -14   2  113.99    9.90
   6  14  -2  202.68   16.00
   6  14  -2  246.78   50.49
  -6 -14   2  214.68   12.80
  -6 -14   2  213.58   10.40
  -6 -14   2  207.48   12.60
   5  14  -2    1.30    5.30
  -5 -14   2   -4.20    2.90
  -5 -14   2    0.20    3.20
  -5 -14   2   -1.50    3.20
   4  14  -2   14.90   23.30
   4  14  -2   13.90   31.30
   4  14  -2   43.20    8.70
  -4 -14   2   27.00    5.20
  -4 -14   2   40.70    6.40
  -4 -14   2   18.90    4.30
   3  14  -2   29.70   26.20
   3  14  -2   31.00    7.80
   3  14  -2   49.80   37.60
  -3 -14   2   39.90    5.90
  -3 -14   2   39.60    6.50
  -3 -14   2   44.30    8.70
  -3 -14   2   33.70    6.30
   2  14  -2    7.10    5.70
   2  14  -2   21.60   23.00
   2  14  -2   29.10    5.50
   2  14  -2    1.80   32.80
  -2 -14   2   15.00    4.40
  -2 -14   2   30.10    7.50
  -2 -14   2   25.00    5.30
  -2 -14   2   16.60    4.90
   1  14  -2    0.30   27.80
   1  14  -2   54.59   39.80
   1  14  -2    1.60    4.30
   1  14  -2    9.50    6.40
  -1 -14   2   16.60    4.90
  -1 -14   2    5.80    5.60
  -1 -14   2    9.80    5.00
  -1 -14   2    8.90    4.00
   0  14  -2   12.50    6.30
   0  14  -2   10.70    4.40
   0 -14   2   13.60    5.40
   0 -14   2    9.30    4.20
   0 -14   2    6.60    4.10
   0 -14   2    6.10    6.00
  -1  14  -2   10.30    6.70
  -1  14  -2  101.49   51.49
  -1  14  -2   13.80    9.30
  -1  14  -2    7.40   28.40
   1 -14   2   12.60    4.50
   1 -14   2   14.30    6.70
   1 -14   2    8.60    5.50
   1 -14   2   15.20    4.40
  -2  14  -2   43.90   53.49
  -2  14  -2   -5.10    3.50
  -2  14  -2   26.10   38.20
  -2  14  -2    5.00    5.50
   2 -14   2    3.40    4.60
   2 -14   2    7.30    3.60
   2 -14   2   -3.20    4.50
   2 -14   2    3.80    6.40
  -3  14  -2    9.80    4.90
  -3  14  -2  -72.59   67.09
  -3  14  -2    6.40   35.70
  -3  14  -2   25.90    9.50
   3 -14   2   18.00    7.60
   3 -14   2   29.50    6.60
   3 -14   2   23.80    4.80
  -4  14  -2   24.00    6.10
  -4  14  -2   21.20    7.90
   4 -14   2   10.70    7.80
 -13 -13   2    6.40    6.00
 -13 -13   2   10.70   16.80
 -13 -13   2    2.90    5.90
  12  13  -2  187.58   13.50
 -12 -13   2  156.68   10.20
 -12 -13   2  166.98   12.70
 -12 -13   2  145.59   12.50
  11  13  -2   10.20    5.50
 -11 -13   2    5.20    3.70
 -11 -13   2   13.50    5.60
 -11 -13   2    1.70    4.20
  10  13  -2    2.90    5.20
  10  13  -2    8.30   23.70
 -10 -13   2    1.10    3.30
 -10 -13   2   -3.60    4.40
 -10 -13   2   -0.60    3.30
   9  13  -2   23.60    6.60
   9  13  -2  -12.40   22.70
  -9 -13   2   22.80    4.90
  -9 -13   2   27.30    5.20
  -9 -13   2   23.60    5.70
   8  13  -2   47.10   24.30
   8  13  -2   74.09    9.40
  -8 -13   2   74.49    7.70
  -8 -13   2   77.29    8.60
  -8 -13   2   67.09    7.50
   7  13  -2  138.79   13.30
   7  13  -2  142.79   35.90
  -7 -13   2  150.98    8.70
  -7 -13   2  147.79   10.60
  -7 -13   2  143.59   10.60
   6  13  -2    8.80   19.80
   6  13  -2  -12.30   19.50
   6  13  -2    9.50    6.20
  -6 -13   2   12.10    4.40
  -6 -13   2   18.40    3.70
  -6 -13   2    5.70    4.00
   5  13  -2   -4.00    4.60
   5  13  -2    1.50   18.10
  -5 -13   2    2.40    3.50
  -5 -13   2    6.50    3.80
  -5 -13   2    6.80    3.50
   4  13  -2   -1.70    4.60
   4  13  -2   16.60   20.80
   4  13  -2   20.90   23.80
   3  13  -2   91.19   11.20
   3  13  -2   88.39   28.50
   3  13  -2   87.39   41.60
  -3 -13   2   92.29    7.80
  -3 -13   2   96.29    9.00
  -3 -13   2   93.59    8.60
   2  13  -2   30.00   27.30
   2  13  -2    1.10    4.00
   2  13  -2   29.10   22.30
   2  13  -2   13.50    6.30
  -2 -13   2   11.90    4.90
  -2 -13   2    9.00    4.20
  -2 -13   2    4.70    3.70
  -2 -13   2   23.10    6.70
   1  13  -2  202.68   15.30
   1  13  -2  259.47   59.19
   1  13  -2  206.78   44.30
   1  13  -2  223.78   11.30
  -1 -13   2  238.98   12.80
  -1 -13   2  211.58   12.80
  -1 -13   2  199.68   13.60
  -1 -13   2  202.48   14.60
   0  13  -2   30.00   25.30
   0  13  -2  -38.20   31.50
   0  13  -2   11.40    5.90
   0  13  -2   11.20    4.30
   0 -13   2   17.30    5.40
   0 -13   2   14.50    4.60
   0 -13   2    7.10    5.20
   0 -13   2    4.70    5.40
  -1  13  -2   11.50    6.00
  -1  13  -2   40.00   23.60
  -1  13  -2    6.80    4.20
  -1  13  -2  -30.90   35.60
   1 -13   2   12.50    5.90
   1 -13   2   15.70    5.60
   1 -13   2   10.70    4.10
   1 -13   2    9.80    4.70
  -2  13  -2   -5.20    3.80
  -2  13  -2  -44.90   38.80
  -2  13  -2   -3.90    4.50
  -2  13  -2   42.40   25.60
   2 -13   2   -5.70    3.20
   2 -13   2   -0.70    3.10
   2 -13   2    1.00    4.70
   2 -13   2   -0.60    4.80
  -3  13  -2   49.60    8.40
  -3  13  -2   36.30   35.90
  -3  13  -2  102.89   52.49
  -3  13  -2   27.80    6.00
   3 -13   2   46.10    5.80
   3 -13   2   50.49    7.90
   3 -13   2   42.40    8.00
   3 -13   2   61.49   10.80
  -4  13  -2   37.00   35.30
  -4  13  -2  -18.60   45.60
  -4  13  -2   -4.90    3.60
  -4  13  -2    7.10    5.80
   4 -13   2    6.30    3.40
   4 -13   2   -2.50    6.70
  -5  13  -2   34.70    8.20
  -5  13  -2   45.60    7.40
   5 -13   2   35.40    9.50
   5 -13   2   56.39    6.10
 -13 -12   2    6.00    9.20
 -13 -12   2    0.30    3.00
 -13 -12   2  -10.20    4.10
  12  12  -2   14.90    5.70
 -12 -12   2   22.50    5.90
 -12 -12   2   30.40    5.00
 -12 -12   2   21.00   10.30
  11  12  -2   32.60    6.50
 -11 -12   2   19.70    4.40
 -11 -12   2   12.40    9.50
 -11 -12   2   26.20    6.20
 -11 -12   2   50.09    7.30
  10  12  -2   18.30    7.00
  10  12  -2  -27.30   20.40
 -10 -12   2   24.50    5.90
 -10 -12   2   18.50    4.40
 -10 -12   2   12.80    5.40
   9  12  -2    4.80   20.80
  -9 -12   2   -2.00    4.40
  -9 -12   2    1.90    3.50
  -9 -12   2    7.30    4.10
   8  12  -2   -5.50   19.00
   8  12  -2   13.00   17.40
  -8 -12   2   14.10    4.30
  -8 -12   2   17.90    5.50
  -8 -12   2   14.50    4.40
   7  12  -2   30.00   19.40
   7  12  -2   22.60   18.00
   6  12  -2   24.50   20.80
   6  12  -2   24.20    6.60
   6  12  -2   37.50   20.70
  -6 -12   2   27.60    4.40
  -6 -12   2   29.20    5.60
  -6 -12   2   25.90    5.40
   5  12  -2  187.58   13.90
   5  12  -2  136.89   37.20
   5  12  -2  139.09   32.90
  -5 -12   2  203.98    9.50
  -5 -12   2  190.78   11.80
  -5 -12   2  195.48   11.40
   4  12  -2   66.59   23.30
   4  12  -2   62.29    8.50
  -4 -12   2   87.29    7.00
   3  12  -2   43.20   21.90
   3  12  -2   10.80    5.70
   3  12  -2    7.10   18.50
  -3 -12   2   12.60    4.60
  -3 -12   2   11.50    4.50
  -3 -12   2   10.30    3.90
   2  12  -2  -22.90   13.80
   2  12  -2    7.90    4.10
   2  12  -2    1.10   22.50
   2  12  -2    3.90    5.00
  -2 -12   2    9.30    5.30
  -2 -12   2    7.70    3.60
  -2 -12   2    0.90    3.30
  -2 -12   2    1.60    3.50
   1  12  -2    1.60    3.90
   1  12  -2    5.30    5.00
   1  12  -2   -8.60   22.60
   1  12  -2   13.00   19.80
  -1 -12   2   -1.60    3.40
  -1 -12   2    1.30    3.50
  -1 -12   2    4.50    5.20
  -1 -12   2    2.10    3.30
   0  12  -2  178.38   40.60
   0  12  -2  191.98   10.20
   0  12  -2  245.38   51.79
   0  12  -2  172.78   14.00
   0 -12   2  189.98   10.70
   0 -12   2  152.28   11.30
   0 -12   2  179.18   11.30
   0 -12   2  166.38   13.50
  -1  12  -2  107.29    8.70
  -1  12  -2  165.98   54.89
  -1  12  -2  107.89   12.20
  -1  12  -2   83.29   29.90
   1 -12   2   87.49   10.10
   1 -12   2  113.09    8.40
   1 -12   2  104.29    9.30
   1 -12   2  105.09   11.50
  -2  12  -2   70.69    7.90
  -2  12  -2   61.09    9.00
  -2  12  -2   20.00   30.80
  -2  12  -2   67.09   32.30
   2 -12   2   76.79   10.80
   2 -12   2   64.89    7.10
   2 -12   2   63.79    7.70
  -3  12  -2   11.40    6.30
  -3  12  -2   34.40   36.80
  -3  12  -2  -24.30   23.90
  -3  12  -2   11.90    4.50
   3 -12   2   -0.10    4.80
   3 -12   2    5.50    6.40
   3 -12   2   15.30    4.00
   3 -12   2    1.20    3.90
  -4  12  -2   26.70   46.00
  -4  12  -2   24.50    5.90
  -4  12  -2   54.79    9.00
  -4  12  -2   72.19   35.90
   4 -12   2   32.70    6.60
   4 -12   2   41.80    8.70
   4 -12   2   47.20    8.80
   4 -12   2   35.60    5.10
  -5  12  -2    8.70    5.60
  -5  12  -2   -6.90    3.50
  -5  12  -2  -13.00   30.90
   5 -12   2    1.90    7.40
   5 -12   2    3.40    2.80
  -6  12  -2   -2.90    5.00
  -6  12  -2    5.20    4.20
   6 -12   2    5.00    6.60
   6 -12   2    4.30    2.70
 -14 -11   2   -4.20    4.90
 -13 -11   2   42.50    5.00
 -13 -11   2   20.70    8.80
 -13 -11   2   42.20    7.90
 -12 -11   2   -1.80    4.10
 -12 -11   2    6.10    3.10
 -12 -11   2   -2.40    8.50
  11  11  -2   44.60    7.30
 -11 -11   2   50.79    7.80
 -11 -11   2   37.80   10.60
 -11 -11   2   48.30    5.60
  10  11  -2   36.00    6.70
  10  11  -2   39.60   20.40
 -10 -11   2   32.10    6.00
 -10 -11   2   46.60    5.70
   9  11  -2   12.90   16.10
   9  11  -2   -1.30    4.10
  -9 -11   2   -0.30    3.20
  -9 -11   2    6.30    4.70
  -9 -11   2    1.80    3.90
   8  11  -2    1.10    4.70
   8  11  -2  -21.50   14.20
   8  11  -2   16.10   15.00
  -8 -11   2   -1.70    4.00
  -8 -11   2    4.70    3.60
  -8 -11   2   -1.20    3.40
   7  11  -2  229.58   14.10
   7  11  -2  173.08   33.70
  -7 -11   2  211.78   11.70
  -7 -11   2  223.28   12.50
  -7 -11   2  217.98   10.40
   6  11  -2  809.02   29.10
   6  11  -2  856.61   60.29
   6  11  -2  844.02   62.79
  -6 -11   2  759.42   26.30
  -6 -11   2  732.03   26.60
  -6 -11   2  776.02   24.10
   5  11  -2  458.85   47.40
   5  11  -2  586.14   54.69
   5  11  -2  540.65   22.50
  -5 -11   2  542.55   17.70
  -5 -11   2  533.65   20.20
  -5 -11   2  529.55   20.00
   4  11  -2  171.68   32.80
   4  11  -2  240.28   14.40
  -4 -11   2  229.08   10.30
  -4 -11   2  251.37   12.20
  -4 -11   2  210.48   11.80
   3  11  -2  287.17   41.20
   3  11  -2  240.48   44.00
   3  11  -2  325.17   16.80
  -3 -11   2  320.97   14.10
  -3 -11   2  325.47   14.40
  -3 -11   2  291.47   12.50
   2  11  -2  160.28    9.10
   2  11  -2  159.28   34.00
   2  11  -2  136.79   15.20
   2  11  -2  131.39   32.20
  -2 -11   2  124.99    8.30
  -2 -11   2  132.79    9.10
  -2 -11   2  138.69    9.60
   1  11  -2    9.60    3.90
   1  11  -2   24.60   19.60
   1  11  -2   24.30   19.20
   1  11  -2    8.80    5.00
  -1 -11   2    5.70    3.60
  -1 -11   2    9.20    3.80
  -1 -11   2    4.20    5.00
  -1 -11   2    4.90    3.60
   0  11  -2  -16.70   18.00
   0  11  -2   15.80   21.40
   0  11  -2   12.60    4.00
   0  11  -2    5.90    4.70
   0 -11   2   11.70    4.40
   0 -11   2   11.00    4.10
   0 -11   2   12.70    4.70
   0 -11   2   14.80    5.80
  -1  11  -2   11.00    5.60
  -1  11  -2    9.20   22.90
  -1  11  -2    4.30    3.70
  -1  11  -2  -22.30   15.80
   1 -11   2   20.60    5.90
   1 -11   2    5.70    3.60
   1 -11   2   10.00    5.60
   1 -11   2    1.70    3.60
  -2  11  -2    0.50    4.90
  -2  11  -2  -49.80   23.30
  -2  11  -2    1.90    3.60
  -2  11  -2   25.30   22.40
   2 -11   2   -4.70    4.60
   2 -11   2   -1.50    3.10
   2 -11   2    4.10    3.30
   2 -11   2    2.80    4.70
  -3  11  -2   21.90    6.60
  -3  11  -2   25.10   32.60
  -3  11  -2   23.40    5.50
   3 -11   2   33.70    6.10
   3 -11   2   20.60    6.50
   3 -11   2   34.70    5.00
   3 -11   2   17.30    7.10
  -4  11  -2  101.39   33.90
  -4  11  -2   59.79   42.20
  -4  11  -2   80.39    9.90
  -4  11  -2   64.29    7.90
   4 -11   2   57.99    8.80
   4 -11   2   82.39    6.80
   4 -11   2   70.29   10.00
   4 -11   2   77.29    8.90
  -5  11  -2   45.60   30.60
  -5  11  -2   20.10    6.40
  -5  11  -2   28.60   38.40
  -5  11  -2   26.00    6.20
   5 -11   2   28.70    7.80
   5 -11   2   25.90    4.10
  -6  11  -2   -0.60    5.00
  -6  11  -2   10.50    5.10
  -6  11  -2   32.40   32.20
   6 -11   2    0.10    2.40
   6 -11   2    3.70    6.20
  -7  11  -2    0.80    4.50
  -7  11  -2   -6.60    3.80
   7 -11   2   -0.60    6.40
 -14 -10   2    6.30    5.60
 -14 -10   2   11.40    7.30
 -14 -10   2    5.40    8.10
 -13 -10   2   28.30    7.40
 -13 -10   2   35.20    9.40
 -12 -10   2   42.10   10.30
 -12 -10   2   40.70    4.80
 -12 -10   2   40.00    7.10
  11  10  -2   74.39    7.90
 -11 -10   2   58.19    8.20
 -11 -10   2   58.59    6.60
 -11 -10   2   61.19   11.20
  10  10  -2   59.19    7.20
 -10 -10   2   51.59    7.50
 -10 -10   2   53.89   10.40
 -10 -10   2   58.99    6.00
   9  10  -2   27.10   14.50
   9  10  -2    2.10    4.20
  -9 -10   2    2.10    3.30
  -9 -10   2    1.10    3.20
   8  10  -2   35.80    6.50
   8  10  -2    6.60   15.30
   8  10  -2   38.60   16.00
  -8 -10   2   42.70    5.90
  -8 -10   2   28.70    4.90
  -8 -10   2   28.60    5.80
   7  10  -2   46.80   18.80
   7  10  -2   76.69   22.00
   7  10  -2   72.19    8.40
  -7 -10   2   66.79    7.60
  -7 -10   2   69.09    7.40
  -7 -10   2   62.39    7.20
   6  10  -2   13.80   15.40
   6  10  -2   16.50   15.60
   6  10  -2   10.80    4.70
  -6 -10   2   13.50    3.90
  -6 -10   2   12.80    3.70
  -6 -10   2   10.90    3.70
   5  10  -2    8.10   14.80
   5  10  -2    1.50   13.40
   5  10  -2   21.80    5.50
  -5 -10   2   34.30    5.20
  -5 -10   2   29.50    4.70
  -5 -10   2   23.70    3.90
   4  10  -2   20.40   14.90
   4  10  -2    6.40    4.50
  -4 -10   2   17.40    4.20
  -4 -10   2   22.40    3.70
  -4 -10   2   19.20    4.00
   3  10  -2    0.80    4.00
   3  10  -2    7.00   15.40
   3  10  -2   19.20   15.40
  -3 -10   2   -0.60    2.50
  -3 -10   2   -2.30    2.60
  -3 -10   2    1.20    2.80
   2  10  -2   47.90    5.30
   2  10  -2   38.00    6.30
   2  10  -2   25.10   17.00
   2  10  -2   -5.50   19.00
  -2 -10   2   47.00    5.70
  -2 -10   2   35.70    4.90
  -2 -10   2   41.40    5.30
   1  10  -2   41.20    6.20
   1  10  -2   58.99    6.30
   1  10  -2   48.80   23.60
   1  10  -2   28.80   19.60
  -1 -10   2   52.49    5.80
  -1 -10   2   70.49    8.70
  -1 -10   2   62.79    6.50
  -1 -10   2   61.29    6.70
   0  10  -2   76.09   29.80
   0  10  -2   82.69    9.60
   0  10  -2   92.49    7.40
   0  10  -2   97.49   30.00
   0 -10   2   90.99    8.10
   0 -10   2   93.69    7.50
   0 -10   2   93.99    8.00
   0 -10   2   86.29    9.30
  -1  10  -2    9.70    3.80
  -1  10  -2   -6.30   21.20
  -1  10  -2    4.70   17.90
  -1  10  -2   17.40    5.60
   1 -10   2    3.10    6.10
   1 -10   2   11.00    5.10
   1 -10   2   20.10    4.20
   1 -10   2   14.60    3.90
  -2  10  -2    5.80    3.80
  -2  10  -2   -0.70   17.20
  -2  10  -2    3.00    5.10
  -2  10  -2  -22.30   19.00
   2 -10   2    7.90    4.70
   2 -10   2    7.90    5.00
   2 -10   2   11.30    4.20
   2 -10   2    6.90    3.40
  -3  10  -2  488.55   20.90
  -3  10  -2  454.55   59.89
  -3  10  -2  470.85   18.20
   3 -10   2  415.66   19.90
   3 -10   2  464.15   16.70
   3 -10   2  421.86   20.90
  -4  10  -2  199.58   45.50
  -4  10  -2  225.48   17.30
  -4  10  -2  271.07   56.89
  -4  10  -2  229.38   14.40
   4 -10   2  258.77   13.90
   4 -10   2  189.98   14.30
   4 -10   2  181.78   14.10
   4 -10   2  234.58   10.50
  -5  10  -2    9.20    5.10
  -5  10  -2    4.90    4.60
  -5  10  -2   73.09   59.99
  -5  10  -2    7.00   25.70
   5 -10   2    9.00    3.20
   5 -10   2   -3.00    5.70
  -6  10  -2   -3.00    3.70
  -6  10  -2   -0.80   40.90
  -6  10  -2   68.39   30.90
  -6  10  -2    1.50    4.80
   6 -10   2   -1.80    5.50
  -7  10  -2   17.00    6.20
  -7  10  -2   18.90    5.70
  -7  10  -2  -49.99   52.69
   7 -10   2   24.40    7.90
  -8  10  -2    3.20    5.00
  -8  10  -2    1.30    4.50
   8 -10   2    2.70    7.40
 -14  -9   2   15.40    6.50
 -14  -9   2   11.80    7.10
 -14  -9   2    8.90    6.10
 -13  -9   2    6.90    5.90
 -13  -9   2    0.70    7.00
 -12  -9   2   49.40    8.40
 -12  -9   2   35.30    9.10
 -12  -9   2   55.29    5.60
  10   9  -2   15.60    4.70
 -10  -9   2   18.80    5.40
 -10  -9   2   22.20    9.00
 -10  -9   2   23.80    4.10
   9   9  -2    2.10    3.80
   9   9  -2   -2.50   12.90
  -9  -9   2    0.60    2.90
  -9  -9   2    5.40    3.80
   8   9  -2   22.20   13.20
   8   9  -2    0.60    3.80
  -8  -9   2   -1.20    3.00
  -8  -9   2   -3.00    3.40
   7   9  -2  -17.90   13.30
   7   9  -2    6.30    4.20
  -7  -9   2   10.20    4.20
  -7  -9   2    9.10    3.60
  -7  -9   2    5.70    3.10
   6   9  -2   13.20    4.50
   6   9  -2   19.90   16.50
  -6  -9   2   15.00    3.70
  -6  -9   2   11.30    3.80
  -6  -9   2   15.80    3.80
   5   9  -2  110.49   22.80
   5   9  -2  163.58   26.00
   5   9  -2  150.48   10.50
  -5  -9   2  150.08    8.90
  -5  -9   2  135.49    8.60
  -5  -9   2  142.69    7.50
   4   9  -2   -4.60    3.30
   4   9  -2   14.20   12.50
  -4  -9   2    2.20    2.80
  -4  -9   2    6.40    3.00
  -4  -9   2    3.50    2.60
   3   9  -2   58.19    6.80
   3   9  -2   29.00   20.70
   3   9  -2   52.29   18.30
  -3  -9   2   50.49    5.70
  -3  -9   2   60.69    6.30
  -3  -9   2   53.39    5.20
   2   9  -2   50.59    6.40
   2   9  -2   20.20   16.50
   2   9  -2   55.19   20.70
   2   9  -2   43.50    4.90
  -2  -9   2   43.00    4.90
  -2  -9   2   42.40    5.10
  -2  -9   2   33.50    4.40
   1   9  -2   -0.60   13.70
   1   9  -2    6.30   12.30
   1   9  -2    1.70    2.80
   1   9  -2    2.50    3.30
  -1  -9   2    2.20    2.70
  -1  -9   2    1.70    2.50
  -1  -9   2   -0.90    2.50
  -1  -9   2    1.60    4.00
   0   9  -2    7.20    3.30
   0   9  -2   -3.50   10.40
   0   9  -2   17.50   14.90
   0   9  -2    2.30    3.70
   0  -9   2    4.90    3.90
   0  -9   2   14.70    3.80
   0  -9   2   14.00    3.70
   0  -9   2   11.70    3.70
  -1   9  -2   19.60    5.30
  -1   9  -2   55.49   21.80
  -1   9  -2   31.30   19.70
  -1   9  -2   23.40    4.50
   1  -9   2   25.40    6.20
   1  -9   2   19.40    3.90
   1  -9   2   22.50    5.30
   1  -9   2   22.00    4.00
  -2   9  -2   21.60    4.60
  -2   9  -2   43.30   21.80
  -2   9  -2   17.50    5.30
  -2   9  -2    3.60   18.50
   2  -9   2   11.50    4.00
   2  -9   2   18.70    4.00
   2  -9   2   22.60    5.90
   2  -9   2   14.70    5.00
  -3   9  -2  339.77   53.69
  -3   9  -2  306.57   46.10
  -3   9  -2  310.97   14.20
  -3   9  -2  305.57   15.90
   3  -9   2  317.57   16.30
   3  -9   2  305.57   14.20
   3  -9   2  333.27   12.80
   3  -9   2  318.17   20.60
  -4   9  -2    2.40   18.00
  -4   9  -2   34.50   25.70
  -4   9  -2    1.40    5.20
  -4   9  -2    0.60    3.80
   4  -9   2   -9.20    4.20
   4  -9   2    1.00    2.60
   4  -9   2   -3.30    3.70
   4  -9   2    2.60    4.70
  -5   9  -2    5.30    4.50
  -5   9  -2  -19.50   19.70
  -5   9  -2    2.10   22.70
  -5   9  -2    5.10    4.90
   5  -9   2    4.90    2.80
   5  -9   2    7.80    6.00
   5  -9   2   15.10    6.50
  -6   9  -2   47.40   32.80
  -6   9  -2   82.49    9.10
  -6   9  -2  110.49   36.00
  -6   9  -2   69.69    8.70
   6  -9   2   74.39   10.70
  -7   9  -2   51.99    8.40
  -7   9  -2   50.79    7.90
  -7   9  -2   51.59   31.70
   7  -9   2   53.39    9.80
  -8   9  -2  106.49   10.60
  -8   9  -2  131.99   11.70
   8  -9   2  108.29   13.10
  -9   9  -2   27.00    6.70
  -9   9  -2   14.60    6.10
   9  -9   2   27.10   10.10
 -14  -8   2   -8.40    6.00
 -14  -8   2   -5.40    5.60
 -14  -8   2   13.10    6.60
 -13  -8   2   59.39   10.20
 -13  -8   2   59.09    9.40
 -12  -8   2    3.20    4.90
 -12  -8   2    4.20    7.10
 -11  -8   2   -0.80    8.20
 -11  -8   2    5.30    7.00
  10   8  -2   -1.90    3.30
 -10  -8   2    1.30    3.90
 -10  -8   2    3.70    2.90
   9   8  -2   47.30    6.00
   9   8  -2   64.39    8.30
  -9  -8   2   54.79    7.10
  -9  -8   2   59.49    9.90
  -9  -8   2   51.89   15.90
  -9  -8   2   52.69    5.20
   8   8  -2    2.30    4.10
   8   8  -2   19.10   10.60
   8   8  -2    8.10    3.90
  -8  -8   2    2.40    3.00
  -8  -8   2   11.30   11.30
  -8  -8   2    1.50    2.90
   7   8  -2   40.00    5.60
   7   8  -2   24.40   14.30
   7   8  -2   40.50    6.70
  -7  -8   2   21.80   12.90
  -7  -8   2   45.60    5.00
  -7  -8   2   35.60    4.60
   6   8  -2   15.00    4.20
   6   8  -2   12.10    4.50
   6   8  -2    3.90   12.20
  -6  -8   2   17.70    4.30
  -6  -8   2   15.10    3.80
  -6  -8   2   14.00    3.50
  -6  -8   2   45.50   15.30
   5   8  -2    2.20    3.30
   5   8  -2   -9.10   10.40
  -5  -8   2    0.60    3.00
  -5  -8   2    3.70    2.80
  -5  -8   2    2.40    2.40
   4   8  -2   22.20    4.60
   4   8  -2   17.30   14.20
   4   8  -2   25.30   11.50
  -4  -8   2   22.50    3.70
  -4  -8   2   21.90    3.90
  -4  -8   2   15.10    2.90
   3   8  -2  376.16   36.80
   3   8  -2  357.46   15.20
  -3  -8   2  354.16   13.80
  -3  -8   2  350.36   12.30
  -3  -8   2  333.07   13.50
   2   8  -2   12.10   12.60
   2   8  -2   35.10   15.90
   2   8  -2   28.60    5.10
   2   8  -2   25.80    4.10
  -2  -8   2   32.90    4.30
  -2  -8   2   31.20    4.10
  -2  -8   2   28.40    3.80
   1   8  -2   26.40   16.20
   1   8  -2   27.80    3.80
   1   8  -2   34.50   16.80
   1   8  -2   30.20    5.30
  -1  -8   2   34.50    4.50
  -1  -8   2   33.30    4.70
  -1  -8   2   31.10    4.10
   0   8  -2   69.79    5.70
   0   8  -2   56.59   19.40
   0   8  -2   86.89   24.80
   0   8  -2   50.29    6.00
   0  -8   2   66.99    5.80
   0  -8   2   72.29    7.60
   0  -8   2   53.99    6.00
   0  -8   2   70.59    6.40
  -1   8  -2   89.09   26.30
  -1   8  -2  110.49    8.80
  -1   8  -2  108.69    7.30
  -1   8  -2  119.89   29.80
   1  -8   2  111.69    8.20
   1  -8   2  121.69    7.20
   1  -8   2  116.69    9.10
   1  -8   2  108.69    7.50
  -2   8  -2   -5.60   13.60
  -2   8  -2   -2.80    3.10
  -2   8  -2   18.20   18.00
  -2   8  -2    4.50    3.30
   2  -8   2    2.50    2.70
   2  -8   2    6.80    4.10
   2  -8   2    3.80    2.80
   2  -8   2    3.10    4.10
  -3   8  -2  274.97   13.00
  -3   8  -2  279.27   41.40
  -3   8  -2  272.77   48.20
  -3   8  -2  271.87   14.10
   3  -8   2  303.47   11.70
   3  -8   2  268.47   14.80
   3  -8   2  293.47   15.10
   3  -8   2  298.47   13.10
  -4   8  -2  225.48   12.30
  -4   8  -2  233.38   13.20
  -4   8  -2  184.28   41.50
  -4   8  -2  255.57   48.20
   4  -8   2  235.98   12.50
   4  -8   2  224.38   14.60
   4  -8   2  216.58   14.10
   4  -8   2  262.87   10.20
  -5   8  -2  163.78   11.30
  -5   8  -2  178.38   42.10
  -5   8  -2  167.08   11.60
  -5   8  -2  153.08   41.10
   5  -8   2  169.08    8.00
   5  -8   2  171.18   15.50
   5  -8   2  168.38   13.10
  -6   8  -2  -33.50   34.10
  -6   8  -2    1.50    4.60
  -6   8  -2   13.00   20.40
  -6   8  -2   -3.00    4.00
  -6   8  -2    2.00    4.40
   6  -8   2    6.30    6.10
  -7   8  -2   15.40   22.50
  -7   8  -2    6.00    4.70
  -7   8  -2   29.20   35.40
  -7   8  -2    9.10    5.20
  -7   8  -2   18.90    5.60
   7  -8   2    6.60    6.30
  -8   8  -2    8.30    5.10
  -8   8  -2   10.50    5.90
  -8   8  -2   12.60    5.70
   8  -8   2    1.60    6.80
  -9   8  -2    1.70    4.50
  -9   8  -2   -6.00    4.40
  -9   8  -2    0.10    4.50
   9  -8   2   -1.90    5.90
 -14  -7   2    7.40    3.60
 -14  -7   2   -0.90    5.90
 -14  -7   2    7.40    7.00
 -14  -7   2    9.30    5.80
 -13  -7   2   -0.70    5.80
 -13  -7   2    2.70    6.40
 -13  -7   2   -1.40    3.00
 -12  -7   2   16.20    8.20
 -11  -7   2   -6.00    6.40
 -11  -7   2   -0.90    4.30
  10   7  -2    4.50    4.80
 -10  -7   2    4.20    7.10
 -10  -7   2    3.00    2.60
 -10  -7   2    4.50    4.40
   9   7  -2   56.39    7.10
   9   7  -2   62.79    7.10
  -9  -7   2   62.49    6.80
  -9  -7   2   74.19   10.20
  -9  -7   2   58.59    5.70
   8   7  -2  120.19    8.50
   8   7  -2  129.69    9.70
   8   7  -2   87.89   17.60
  -8  -7   2  134.99   13.30
  -8  -7   2  115.49    7.10
  -8  -7   2  114.79    8.40
  -8  -7   2  111.49   20.10
   7   7  -2  227.48   12.10
   7   7  -2  256.97   26.10
   7   7  -2  238.58   11.50
  -7  -7   2  213.78   25.40
  -7  -7   2  245.68   11.30
  -7  -7   2  242.78   10.30
   6   7  -2  259.37   12.30
   6   7  -2  248.58   28.30
   6   7  -2  250.67   11.80
  -6  -7   2  196.08   26.20
  -6  -7   2  252.87   10.60
  -6  -7   2  256.37   11.20
   5   7  -2  219.48   27.50
   5   7  -2  186.68   10.60
   5   7  -2  198.68   10.40
  -5  -7   2  198.88    9.50
  -5  -7   2  186.28    9.20
  -5  -7   2  171.38   24.90
  -5  -7   2  194.98    9.10
   4   7  -2   23.80   13.20
   4   7  -2   17.90    4.40
   4   7  -2   19.40    4.70
  -4  -7   2   26.40    4.30
  -4  -7   2   12.90    3.20
  -4  -7   2   18.80    3.70
   3   7  -2   28.00   14.00
   3   7  -2    3.30    3.30
  -3  -7   2   13.90    3.50
  -3  -7   2   11.40    3.40
  -3  -7   2    6.90    2.50
   2   7  -2   10.40   11.20
   2   7  -2   18.60    3.70
   2   7  -2   20.90    4.20
   2   7  -2   14.50   12.70
  -2  -7   2   17.10    3.40
  -2  -7   2   25.20    3.90
  -2  -7   2   16.50    3.10
   1   7  -2  125.39    6.90
   1   7  -2  134.19    8.90
   1   7  -2  134.89   27.10
  -1  -7   2  129.59    7.60
  -1  -7   2  134.09    7.50
  -1  -7   2  133.79    7.30
   0   7  -2   28.80   15.90
   0   7  -2   21.90    3.80
   0   7  -2   23.00    4.60
   0   7  -2   13.80   13.50
   0  -7   2   17.70    3.40
   0  -7   2   26.80    3.80
   0  -7   2   19.50    4.50
   0  -7   2   19.90    3.50
  -1   7  -2  184.28   32.50
  -1   7  -2  170.18   10.00
  -1   7  -2  182.18    8.70
  -1   7  -2  219.18   33.70
   1  -7   2  150.68    9.90
   1  -7   2  180.28    9.40
   1  -7   2  167.18    8.70
   1  -7   2  160.98    8.20
  -2   7  -2  210.38   11.10
  -2   7  -2  189.68   37.40
  -2   7  -2  220.38   35.00
  -2   7  -2  203.98   10.10
   2  -7   2  223.88   11.40
   2  -7   2  216.98   11.60
   2  -7   2  203.88    9.90
   2  -7   2  206.08    9.10
  -3   7  -2  609.24   59.89
  -3   7  -2  624.94   56.59
  -3   7  -2  647.44   22.50
  -3   7  -2  612.04   21.50
   3  -7   2  634.94   23.30
   3  -7   2  638.24   19.70
   3  -7   2  620.54   23.20
   3  -7   2  625.34   21.30
  -4   7  -2   10.60    4.20
  -4   7  -2   12.40    4.20
  -4   7  -2    3.00   16.80
  -4   7  -2   -7.20   13.00
   4  -7   2    9.40    2.90
   4  -7   2   10.40    5.10
   4  -7   2   21.70    5.70
   4  -7   2    8.40    3.90
  -5   7  -2  178.38   11.70
  -5   7  -2  161.18   10.80
  -5   7  -2  167.38   11.10
  -5   7  -2  178.38   42.90
  -5   7  -2  102.39   30.80
   5  -7   2  187.28    7.90
   5  -7   2  170.28   13.20
   5  -7   2  157.58   12.20
  -6   7  -2  953.60   84.89
  -6   7  -2  944.81   31.80
   6  -7   2  984.60   34.20
  -7   7  -2  153.98   12.10
  -7   7  -2  182.98   11.80
  -7   7  -2  176.28   12.40
  -7   7  -2  199.68   52.49
  -7   7  -2  234.28   46.50
   7  -7   2  162.78   13.60
  -8   7  -2   21.90    5.70
  -8   7  -2   28.70   26.70
  -8   7  -2   19.40    6.40
  -8   7  -2   20.00    5.70
   8  -7   2    6.40    6.50
  -9   7  -2   -2.00    3.90
  -9   7  -2   -1.70    4.10
  -9   7  -2  -31.20   24.90
  -9   7  -2    3.20    4.00
   9  -7   2   11.00    7.00
 -10   7  -2   81.39   10.90
 -10   7  -2   74.19    8.60
  10  -7   2   64.29   17.50
 -15  -6   2   18.30    8.10
 -14  -6   2   29.00    8.50
 -14  -6   2   35.70    5.10
 -14  -6   2   42.60    8.60
 -14  -6   2   38.40    8.40
 -13  -6   2    4.40    6.40
 -13  -6   2    7.90    6.10
 -13  -6   2   11.70    3.80
 -12  -6   2   98.49   11.40
 -12  -6   2   88.49   10.10
 -12  -6   2   88.29    6.80
  11   6  -2   -1.30    4.20
 -11  -6   2    0.60    2.90
 -11  -6   2    1.90    6.50
 -11  -6   2   -1.20    4.90
  10   6  -2   96.69    9.10
 -10  -6   2  102.39   11.00
 -10  -6   2   89.39    9.00
 -10  -6   2   96.89    6.10
   9   6  -2    1.30    3.50
  -9  -6   2    1.40    2.30
  -9  -6   2    4.00    6.70
  -9  -6   2   -5.20    3.20
   8   6  -2   30.50   11.60
   8   6  -2   39.20    4.70
   8   6  -2   47.60    6.10
  -8  -6   2   30.20   12.00
  -8  -6   2   30.00    7.20
  -8  -6   2   42.50    4.80
  -8  -6   2   40.10    4.80
   7   6  -2  371.06   14.80
   7   6  -2  354.56   27.70
   7   6  -2  346.07   13.70
  -7  -6   2  345.57   12.50
  -7  -6   2  346.47   28.20
  -7  -6   2  350.96   13.90
   6   6  -2   -1.00    2.70
   6   6  -2    2.60    2.90
   6   6  -2   -8.80    8.30
  -6  -6   2   -0.70    7.80
  -6  -6   2    2.90    2.80
  -6  -6   2   -1.90    2.20
   5   6  -2 1193.98   35.90
   5   6  -2 1209.18   35.40
   5   6  -2 1196.48   56.39
  -5  -6   2 1207.48   35.00
  -5  -6   2 1197.98   34.30
   4   6  -2  372.06   14.20
   4   6  -2  409.06   33.60
   4   6  -2  368.06   14.50
  -4  -6   2  351.86   13.40
  -4  -6   2  367.86   32.60
  -4  -6   2  346.47   12.70
  -4  -6   2  356.16   13.20
   3   6  -2   -1.90    3.30
   3   6  -2   13.90   12.40
   3   6  -2    0.30    3.80
  -3  -6   2    2.30    2.60
  -3  -6   2    6.10    3.10
  -3  -6   2    1.60    2.70
  -3  -6   2   -2.80    7.30
   2   6  -2   16.20    3.60
   2   6  -2   11.40   11.70
   2   6  -2   23.50    4.50
  -2  -6   2   23.40    3.80
  -2  -6   2   20.10    3.30
  -2  -6   2   17.10    3.10
   1   6  -2  416.16   38.00
   1   6  -2  410.46   38.20
   1   6  -2  452.95   15.80
   1   6  -2  455.95   16.70
  -1  -6   2  460.35   15.70
  -1  -6   2  456.05   14.90
  -1  -6   2  473.15   15.60
   0   6  -2   99.69   22.80
   0   6  -2   99.89    6.30
   0   6  -2   97.09    7.80
   0   6  -2   98.59   23.30
   0  -6   2  106.99    6.50
   0  -6   2   94.69    6.70
   0  -6   2   93.29    7.90
   0  -6   2  100.59    6.70
  -1   6  -2    2.10    3.30
  -1   6  -2    4.40   12.20
  -1   6  -2    0.70    2.60
   1  -6   2    1.40    2.40
   1  -6   2    2.30    3.20
   1  -6   2   -0.50    2.30
   1  -6   2    0.90    2.90
  -2   6  -2  306.67   37.90
  -2   6  -2  270.57   11.50
  -2   6  -2  258.17   34.70
  -2   6  -2  277.27   12.30
   2  -6   2  288.47   10.60
   2  -6   2  296.57   12.70
   2  -6   2  261.17   12.60
   2  -6   2  277.77   11.40
  -3   6  -2   -7.40   10.00
  -3   6  -2    1.10    3.20
  -3   6  -2   -2.60   11.50
  -3   6  -2    0.40    2.90
   3  -6   2    1.70    2.60
   3  -6   2    0.20    3.40
   3  -6   2    0.30    2.30
   3  -6   2    3.60    3.60
  -4   6  -2  113.19    8.40
  -4   6  -2   98.39   28.80
  -4   6  -2   88.59   25.90
  -4   6  -2  115.49    8.20
  -4   6  -2  116.09    8.80
   4  -6   2  100.59    8.80
   4  -6   2  109.49    5.90
   4  -6   2  127.79   10.00
  -5   6  -2   12.40    4.20
  -5   6  -2    4.20    3.60
  -5   6  -2   19.30   17.90
  -5   6  -2    9.10    4.50
  -5   6  -2    3.60   17.60
   5  -6   2    5.70    4.50
   5  -6   2   -2.00    4.50
  -6   6  -2    2.40    3.70
  -6   6  -2    1.40    3.90
  -6   6  -2   -6.20    3.80
  -6   6  -2   -3.40   19.20
  -6   6  -2    7.00   14.60
   6  -6   2    3.30    5.20
  -7   6  -2   54.99   30.50
  -7   6  -2   68.59   12.10
  -7   6  -2   62.49   29.20
  -7   6  -2   57.29    7.00
  -7   6  -2   78.89    9.10
   7  -6   2   69.79    9.10
  -8   6  -2  -16.40   37.80
  -8   6  -2   16.40    4.80
  -8   6  -2   17.90    5.80
  -8   6  -2   10.60    5.20
  -8   6  -2    5.50   20.20
   8  -6   2   13.20    6.70
  -9   6  -2    3.30    4.00
  -9   6  -2   11.90    5.60
  -9   6  -2    7.00    4.80
   9  -6   2    5.70    6.50
 -10   6  -2   -1.40    4.30
 -10   6  -2    4.20    4.30
 -10   6  -2   -2.00    4.40
  10  -6   2    3.60    6.90
 -11   6  -2   30.80   10.20
 -11   6  -2    0.40    4.50
 -11   6  -2   15.80    6.30
  11  -6   2    9.40    7.40
 -15  -5   2   65.99   15.40
 -14  -5   2   35.50   12.90
 -14  -5   2   27.50    8.00
 -14  -5   2   20.50    7.10
 -13  -5   2   32.20    7.80
 -13  -5   2   22.70    6.80
 -13  -5   2   28.20    7.30
  12   5  -2    7.70    4.50
 -12  -5   2   -0.80    5.80
 -12  -5   2    4.70    5.90
  11   5  -2   37.70    6.20
 -11  -5   2   45.90    7.90
 -11  -5   2   41.20    8.10
  10   5  -2  166.78   10.50
 -10  -5   2  173.88   11.60
 -10  -5   2  166.28   13.40
   9   5  -2   90.69    8.00
  -9  -5   2   81.59    9.30
  -9  -5   2   85.29    8.30
   8   5  -2   55.39    6.10
  -8  -5   2   61.69   14.70
  -8  -5   2   57.49    8.10
  -8  -5   2   54.39    5.90
   7   5  -2  411.56   29.50
   7   5  -2  438.56   16.40
   7   5  -2  455.15   15.10
  -7  -5   2  456.25   19.00
  -7  -5   2  423.66   14.00
  -7  -5   2  432.36   30.20
  -7  -5   2  436.56   15.90
   6   5  -2   47.30    5.60
   6   5  -2   33.90   12.00
   6   5  -2   39.40    4.60
  -6  -5   2   47.10   12.30
  -6  -5   2   46.60    5.30
  -6  -5   2   39.40    4.60
   5   5  -2  352.66   13.40
   5   5  -2  367.26   14.10
   5   5  -2  402.46   29.80
  -5  -5   2  362.16   28.20
  -5  -5   2  376.46   13.70
  -5  -5   2  343.97   13.20
   4   5  -2   28.30    4.10
   4   5  -2   31.30   14.10
   4   5  -2   35.40    4.50
  -4  -5   2   28.30   11.50
  -4  -5   2   26.60    3.70
  -4  -5   2   25.30    3.70
   3   5  -2  595.94   37.90
   3   5  -2  581.34   18.90
   3   5  -2  585.24   19.10
  -3  -5   2  549.15   37.70
  -3  -5   2  569.34   18.30
  -3  -5   2  591.74   18.30
   2   5  -2   16.60    3.60
   2   5  -2   38.00   14.00
   2   5  -2   23.60    3.50
   2   5  -2   24.90    3.90
  -2  -5   2   22.10    3.30
  -2  -5   2   22.60    3.40
  -2  -5   2   19.70   10.90
  -2  -5   2   21.60    3.50
   1   5  -2   62.49    6.30
   1   5  -2   67.99    5.10
   1   5  -2   67.19   17.20
  -1  -5   2   60.39    5.30
  -1  -5   2   64.79    5.10
  -1  -5   2   61.59    5.50
   0   5  -2  463.85   39.00
   0   5  -2  497.45   40.00
   0   5  -2  511.05   17.20
   0  -5   2  477.25   17.10
   0  -5   2  501.95   16.40
   0  -5   2  526.55   16.40
  -1   5  -2  123.39   24.00
  -1   5  -2  118.09    7.90
  -1   5  -2  130.09   24.80
  -1   5  -2  134.09    7.10
   1  -5   2  135.69    7.30
   1  -5   2  110.69    8.00
   1  -5   2  123.69    7.80
   1  -5   2  116.59    6.50
  -2   5  -2   -0.50   11.40
  -2   5  -2    5.50    3.30
  -2   5  -2   -1.90    9.80
  -2   5  -2    7.70    3.30
   2  -5   2    3.70    3.60
   2  -5   2    5.70    3.40
   2  -5   2    5.00    2.40
   2  -5   2    6.40    3.00
  -3   5  -2  378.36   40.70
  -3   5  -2  406.36   43.70
  -3   5  -2  424.56   15.70
  -3   5  -2  440.96   16.30
  -3   5  -2  408.76   15.40
   3  -5   2  391.36   16.30
   3  -5   2  424.66   13.50
   3  -5   2  442.16   16.90
   3  -5   2  442.16   15.40
  -4   5  -2   25.50    4.80
  -4   5  -2   22.40    4.00
  -4   5  -2   13.90    3.90
  -4   5  -2   27.00   16.40
   4  -5   2   16.40    2.50
   4  -5   2   11.60    4.50
   4  -5   2   13.30    4.30
  -5   5  -2   -3.80    3.00
  -5   5  -2    4.30    3.10
  -5   5  -2   16.40   13.60
  -5   5  -2    6.20   12.80
  -5   5  -2    0.30    3.60
   5  -5   2    2.70    4.10
   5  -5   2    7.60    4.50
  -6   5  -2    3.50    3.90
  -6   5  -2   -3.00    3.00
  -6   5  -2  -15.80   12.70
  -6   5  -2   -5.00   14.60
  -6   5  -2    1.80    3.80
   6  -5   2   -6.30    4.60
   6  -5   2    0.20    4.30
  -7   5  -2   47.70    7.40
  -7   5  -2  113.59   34.30
  -7   5  -2   48.30   24.60
  -7   5  -2   55.29    7.80
  -7   5  -2   62.99    7.30
   7  -5   2   73.19    8.90
  -8   5  -2  164.08   12.10
  -8   5  -2  140.09   11.30
  -8   5  -2  131.39   35.20
  -8   5  -2  236.28   49.99
  -8   5  -2  131.29    9.70
   8  -5   2  141.59   12.50
  -9   5  -2    6.60    4.90
  -9   5  -2    9.30    4.40
  -9   5  -2    3.10   19.60
  -9   5  -2    5.30    4.90
   9  -5   2    1.00    6.00
 -10   5  -2   14.90    5.00
 -10   5  -2    8.10    5.30
 -10   5  -2    7.80    4.30
  10  -5   2    9.80    6.80
 -11   5  -2   -3.40    4.50
 -11   5  -2    4.70    7.40
 -11   5  -2   -8.20    3.20
  11  -5   2   -2.40    6.40
 -14  -4   2   71.99   10.90
 -14  -4   2   52.99    9.10
 -14  -4   2   61.09    9.30
  13   4  -2   78.69    8.90
 -13  -4   2   72.49   10.20
 -13  -4   2   46.10    8.50
 -13  -4   2   62.69    9.40
  12   4  -2   42.90    6.40
 -12  -4   2   22.60    7.10
 -12  -4   2   32.40    7.90
 -12  -4   2   38.90    8.00
  11   4  -2   35.20    5.80
 -11  -4   2   34.80    7.90
 -11  -4   2   37.00    7.20
  10   4  -2   30.40    5.50
 -10  -4   2   29.20    6.30
 -10  -4   2   10.00    6.00
   9   4  -2   64.29    6.90
  -9  -4   2   79.29    8.10
  -9  -4   2   59.09   15.70
  -9  -4   2   83.59    9.50
   8   4  -2   -1.50    2.70
   8   4  -2   -1.60    7.20
  -8  -4   2   -6.90    8.30
  -8  -4   2   -5.70    4.70
  -8  -4   2    0.40    3.40
   7   4  -2    3.30    6.80
   7   4  -2   -2.10    2.50
  -7  -4   2    2.70    5.30
  -7  -4   2    8.30    9.20
  -7  -4   2   -1.10    3.10
   6   4  -2   72.59    6.20
   6   4  -2   75.99   14.20
   6   4  -2   67.09    5.50
  -6  -4   2   65.79    4.60
  -6  -4   2   77.09   15.10
  -6  -4   2   74.29    6.00
  -6  -4   2   68.49    7.70
   5   4  -2 2918.91   76.99
   5   4  -2 2718.83   75.89
   5   4  -2 2846.92   94.89
  -5  -4   2 2898.51   96.49
  -5  -4   2 2883.01   75.29
  -5  -4   2 2898.01   76.59
   4   4  -2  456.75   16.40
   4   4  -2  523.75   16.90
   4   4  -2  526.05   32.10
  -4  -4   2  527.35   16.50
  -4  -4   2  513.75   31.80
  -4  -4   2  517.55   15.80
   3   4  -2  257.77   11.10
   3   4  -2  264.27   10.20
   3   4  -2  257.27   24.10
  -3  -4   2  268.97    9.60
  -3  -4   2  262.47   23.00
  -3  -4   2  263.87    9.80
   2   4  -2    7.20    8.10
   2   4  -2    4.20    2.10
   2   4  -2    3.30    2.10
  -2  -4   2    6.40    1.90
  -2  -4   2    2.50    2.00
  -2  -4   2    3.70    2.10
  -2  -4   2    7.20    7.60
   1   4  -2    9.00    8.40
   1   4  -2   14.30    2.50
   1   4  -2   12.20    2.60
   1   4  -2   12.20    2.60
  -1  -4   2   18.70    9.00
  -1  -4   2   12.60    2.30
  -1  -4   2    8.60    2.00
   0   4  -2   12.40    9.30
   0   4  -2   -0.10    1.90
   0   4  -2    2.70    2.30
   0  -4   2    1.80    1.90
   0  -4   2   -0.10    1.70
  -1   4  -2 1515.45   41.70
  -1   4  -2 1493.45   71.49
  -1   4  -2 1401.16   40.40
   1  -4   2 1376.36   40.80
   1  -4   2 1423.86   40.00
   1  -4   2 1441.96   40.60
   1  -4   2 1512.35   39.40
  -2   4  -2   16.40   13.30
  -2   4  -2    3.30    3.00
  -2   4  -2    1.90    2.90
  -2   4  -2    1.30    9.30
   2  -4   2    1.70    3.50
   2  -4   2   -0.30    2.40
   2  -4   2   -3.60    3.10
   2  -4   2    5.50    2.30
  -3   4  -2  169.88    9.20
  -3   4  -2  169.78    8.50
  -3   4  -2  168.98    9.00
  -3   4  -2  141.99   27.00
  -3   4  -2  158.28   29.20
   3  -4   2  167.28    6.60
   3  -4   2  160.78    8.60
   3  -4   2  167.58    9.50
   3  -4   2  165.88    9.90
  -4   4  -2   88.39   24.70
  -4   4  -2  111.39    7.10
  -4   4  -2  114.49   25.10
  -4   4  -2  105.79    7.70
  -4   4  -2  103.79    7.80
   4  -4   2  102.99    8.20
   4  -4   2  118.89    9.20
  -5   4  -2   97.29    7.90
  -5   4  -2   84.39   23.20
  -5   4  -2   86.59    6.50
  -5   4  -2   78.79    7.30
  -5   4  -2   61.59   21.20
   5  -4   2   79.99    8.40
   5  -4   2   78.19    8.70
  -6   4  -2   63.39    6.40
  -6   4  -2  103.99   27.90
  -6   4  -2   85.39   27.60
  -6   4  -2   74.19    7.80
  -6   4  -2   60.69    7.10
   6  -4   2   66.09    8.40
   6  -4   2   76.09    8.60
  -7   4  -2   33.50    5.80
  -7   4  -2   45.90    5.30
  -7   4  -2   38.20    6.60
  -7   4  -2   36.70   21.30
  -7   4  -2   37.10   19.60
   7  -4   2   33.30    6.60
  -8   4  -2   38.40    5.10
  -8   4  -2   45.90   25.20
  -8   4  -2   48.00    7.80
  -9   4  -2   64.19    7.40
  -9   4  -2   42.40   25.80
  -9   4  -2   63.39    8.40
  -9   4  -2   55.29    8.30
   9  -4   2   45.90    8.00
 -10   4  -2    8.40    5.30
 -10   4  -2   19.60    4.60
 -10   4  -2   16.70    6.20
  10  -4   2   22.90    7.60
 -11   4  -2   -4.80    4.30
 -11   4  -2   -4.90    3.80
 -11   4  -2    1.60    3.70
  11  -4   2   -5.70    5.80
 -12   4  -2   17.30    6.30
 -12   4  -2    2.60    4.80
 -14  -3   2   -6.30    4.40
 -14  -3   2    5.30    5.50
 -14  -3   2    3.00    6.20
  13   3  -2   23.90    5.50
 -13  -3   2   24.00    7.10
 -13  -3   2   14.30    6.10
 -13  -3   2   12.80    6.60
  12   3  -2    5.60    4.10
 -12  -3   2   10.60    5.50
 -12  -3   2    4.00    5.80
 -12  -3   2    5.20    5.70
  11   3  -2  107.49    8.60
 -11  -3   2   94.89   11.10
 -11  -3   2  114.59   11.90
 -11  -3   2   97.49   19.60
 -11  -3   2   91.49   11.10
  10   3  -2  104.09    8.10
  10   3  -2  137.59   21.70
 -10  -3   2  117.89   11.30
 -10  -3   2  153.48   23.70
 -10  -3   2  134.89   11.50
   9   3  -2   57.49    6.10
  -9  -3   2   46.40   13.90
  -9  -3   2   55.89    7.30
  -9  -3   2   54.09    7.70
   8   3  -2   -1.30    7.90
   8   3  -2    3.70    2.70
  -8  -3   2    4.10    3.80
  -8  -3   2    8.10    5.20
  -8  -3   2   -7.10    8.10
   7   3  -2  568.54   18.60
   7   3  -2  583.54   35.70
  -7  -3   2  538.45   19.00
  -7  -3   2  576.94   20.90
  -7  -3   2  573.24   33.60
   6   3  -2  727.93   21.70
   6   3  -2  697.63   37.60
  -6  -3   2  686.23   21.90
  -6  -3   2  690.03   36.30
  -6  -3   2  674.83   23.90
   5   3  -2  355.56   12.60
   5   3  -2  339.57   11.60
   5   3  -2  337.17   24.70
  -5  -3   2  336.37   15.30
  -5  -3   2  344.27   24.90
  -5  -3   2  348.27   10.90
  -5  -3   2  367.06   12.70
   4   3  -2  166.78    7.30
   4   3  -2  168.98   17.60
   4   3  -2  155.58    6.80
  -4  -3   2  162.38   18.00
  -4  -3   2  148.79    6.20
  -4  -3   2  154.08    7.20
   3   3  -2  319.37   11.10
   3   3  -2  323.87   23.40
   3   3  -2  311.37   10.70
  -3  -3   2  347.47   23.50
  -3  -3   2  341.87   11.20
  -3  -3   2  324.07   10.40
   2   3  -2 2294.17   61.69
   2   3  -2 2476.65   81.49
  -2  -3   2 2322.87   61.39
  -2  -3   2 2305.67   61.69
  -2  -3   2 2292.07   61.29
  -2  -3   2 2310.37   80.99
   1   3  -2    2.20    1.70
   1   3  -2   -1.10    2.00
   1   3  -2    5.80    6.60
   1   3  -2    0.30    1.60
  -1  -3   2    4.60    5.90
  -1  -3   2    0.70    1.60
  -1  -3   2    0.80    1.50
  -1  -3   2   -0.20    1.60
   0   3  -2 4280.37  111.89
   0   3  -2 4436.06  139.19
   0   3  -2 4274.87  112.19
   0  -3   2 4330.07  111.79
   0  -3   2 4404.06  143.89
   0  -3   2 4329.07  112.29
   0  -3   2 4189.08  111.99
  -1   3  -2  169.28    7.30
  -1   3  -2  184.08    7.50
  -1   3  -2  207.28   21.80
  -1   3  -2  202.18   22.10
   1  -3   2  187.38    7.40
   1  -3   2  187.48    7.90
   1  -3   2  168.18    8.90
   1  -3   2  177.48    6.50
  -2   3  -2 1736.03   46.50
  -2   3  -2 1658.73   74.99
  -2   3  -2 1721.83   76.79
  -2   3  -2 1620.54   45.60
  -2   3  -2 1657.33   46.20
   2  -3   2 1644.14   46.40
   2  -3   2 1631.04   46.70
   2  -3   2 1800.12   44.50
   2  -3   2 1635.24   46.10
  -3   3  -2  249.78   29.10
  -3   3  -2  262.57   29.90
  -3   3  -2  250.07   10.70
  -3   3  -2  245.18   10.70
  -3   3  -2  221.48    9.40
   3  -3   2  205.68   10.50
   3  -3   2  239.18   11.40
  -4   3  -2  318.77   13.50
  -4   3  -2  336.67   13.40
  -4   3  -2  354.16   35.60
  -4   3  -2  339.57   12.10
  -4   3  -2  353.96   36.90
   4  -3   2  332.27   13.70
   4  -3   2  323.27   14.60
  -5   3  -2  107.39   26.90
  -5   3  -2   91.89    6.00
  -5   3  -2   96.69    7.50
  -5   3  -2   86.39    7.40
   5  -3   2  104.19    8.30
   5  -3   2  101.49    9.00
  -6   3  -2   13.90    3.10
  -6   3  -2   18.30    4.90
  -6   3  -2    9.40    4.00
  -6   3  -2    4.80   12.80
   6  -3   2    7.50    4.30
   6  -3   2    8.00    5.00
  -7   3  -2    0.70    3.90
  -7   3  -2   11.60   13.00
  -7   3  -2    4.10    4.20
  -7   3  -2   12.40   17.10
  -7   3  -2    4.50    3.00
   7  -3   2    3.70    4.50
  -8   3  -2  119.39   10.30
  -8   3  -2   95.09   30.30
  -8   3  -2  109.29    7.60
  -8   3  -2  114.29   29.20
  -8   3  -2  106.19    9.80
   8  -3   2  116.59   11.30
  -9   3  -2   62.89   30.90
  -9   3  -2   41.00    5.20
  -9   3  -2   44.90    8.00
  -9   3  -2   65.49   27.60
  -9   3  -2   49.40    7.90
   9  -3   2   39.60    7.50
 -10   3  -2   24.40    6.20
 -10   3  -2   22.40    6.70
 -10   3  -2   24.30    4.50
  10  -3   2   16.30    6.90
 -11   3  -2   18.30    7.10
 -11   3  -2    8.10    5.30
 -11   3  -2   19.30    4.20
  11  -3   2    5.00    6.00
 -12   3  -2    9.30    5.80
  12  -3   2    9.00    7.30
 -14  -2   2   12.20    6.30
 -14  -2   2    6.80    5.90
 -14  -2   2   24.70    7.10
  13   2  -2    3.00    3.60
 -13  -2   2   -0.20    5.00
 -13  -2   2   10.30    5.60
 -13  -2   2   -5.80    5.20
  12   2  -2    8.70    3.80
 -12  -2   2   -1.90    5.00
 -12  -2   2    5.40    5.90
 -12  -2   2    1.20    5.20
  11   2  -2   67.19    6.90
 -11  -2   2   45.50   16.40
 -11  -2   2   50.29    7.80
 -11  -2   2   48.50    8.80
 -11  -2   2   52.39    8.10
  10   2  -2    2.20    9.40
  10   2  -2    3.80    3.20
 -10  -2   2    4.70    5.30
 -10  -2   2    3.30    5.20
   9   2  -2   40.60    8.60
   9   2  -2   71.39   17.80
   9   2  -2   50.69    5.70
  -9  -2   2   63.09    7.80
  -9  -2   2   48.70    7.40
  -9  -2   2   48.30   14.60
   8   2  -2   46.70    5.10
   8   2  -2   28.80   12.40
   8   2  -2   35.90    7.60
  -8  -2   2   30.20   11.30
  -8  -2   2   46.60    6.50
  -8  -2   2   47.50    6.70
   7   2  -2  271.07   26.30
   7   2  -2  305.27   11.40
  -7  -2   2  290.37   12.70
  -7  -2   2  307.47   14.00
   6   2  -2  250.17    9.90
   6   2  -2  258.07   23.20
  -6  -2   2  245.68   12.40
  -6  -2   2  243.08   10.90
   5   2  -2 1866.21   68.79
   5   2  -2 1810.22   49.40
  -5  -2   2 1722.63   49.70
  -5  -2   2 1851.11   65.79
  -5  -2   2 1862.21   51.39
   4   2  -2  553.94   28.60
   4   2  -2  492.95   15.70
  -4  -2   2  506.55   17.60
  -4  -2   2  512.45   16.00
  -4  -2   2  508.85   27.60
   3   2  -2 1098.39   30.40
   3   2  -2 1081.39   29.40
   3   2  -2 1132.29   43.50
  -3  -2   2 1126.09   30.30
  -3  -2   2 1068.79   29.10
  -3  -2   2 1039.00   42.90
   2   2  -2 1920.41   52.19
   2   2  -2 2076.89   67.69
   2   2  -2 1992.50   52.69
  -2  -2   2 2011.70   52.59
  -2  -2   2 1933.81   52.09
  -2  -2   2 2003.20   67.89
   1   2  -2  161.88    6.30
   1   2  -2  153.88    6.00
   1   2  -2  182.58   17.40
   1   2  -2  159.58    6.00
  -1  -2   2  160.78    6.00
  -1  -2   2  159.98    5.90
  -1  -2   2  148.29    6.00
  -1  -2   2  154.58   19.10
   0   2  -2  104.89    4.70
   0   2  -2  108.19    4.90
   0   2  -2  106.89    4.80
   0   2  -2  124.99   15.50
   0  -2   2  132.59   15.90
   0  -2   2  115.19    5.00
   0  -2   2  117.49    4.90
   0  -2   2  107.29    4.50
  -1   2  -2   17.70    8.10
  -1   2  -2   18.10    2.10
  -1   2  -2   20.80    2.80
  -1   2  -2   16.40    2.20
   1  -2   2   15.40    2.50
   1  -2   2   17.10    1.80
   1  -2   2   26.30    3.10
   1  -2   2   15.80    2.60
  -2   2  -2    0.20    1.80
  -2   2  -2   -0.50    2.00
  -2   2  -2   -1.20    5.70
  -2   2  -2   10.30    7.10
  -2   2  -2    0.60    2.00
   2  -2   2   -1.80    1.90
   2  -2   2    1.40    2.00
  -3   2  -2    8.20    2.40
  -3   2  -2    6.40    3.50
  -3   2  -2    4.80    3.10
  -3   2  -2    1.50    6.90
  -3   2  -2    3.20    8.30
   3  -2   2    3.30    2.90
   3  -2   2    5.80    2.90
  -4   2  -2  178.08   25.80
  -4   2  -2  146.89    8.90
  -4   2  -2  158.88    8.70
  -4   2  -2  177.28    7.60
   4  -2   2  160.48   10.10
   4  -2   2  148.19    9.10
  -5   2  -2  161.88    7.30
  -5   2  -2  139.59    8.70
  -5   2  -2  197.18   27.20
  -5   2  -2  141.09    8.90
   5  -2   2  147.39   10.30
   5  -2   2  146.39    9.20
  -6   2  -2   17.50    3.00
  -6   2  -2    9.20    3.70
  -6   2  -2   30.00   16.60
  -6   2  -2   18.40    4.50
   6  -2   2   13.30    4.40
  -7   2  -2  112.49   29.50
  -7   2  -2  103.09    6.30
  -7   2  -2  109.39    9.00
  -7   2  -2  109.19    8.70
   7  -2   2  102.19    9.50
  -8   2  -2   64.29    7.70
  -8   2  -2   60.49    8.60
  -8   2  -2   59.79   23.60
  -8   2  -2   59.79    5.70
  -8   2  -2   56.69   24.40
   8  -2   2   57.89    8.00
  -9   2  -2   72.69   23.70
  -9   2  -2   50.19   22.70
  -9   2  -2   55.89    8.00
  -9   2  -2   57.09    5.40
  -9   2  -2   64.39    9.30
   9  -2   2   50.49    8.00
 -10   2  -2  319.87   48.90
 -10   2  -2  300.07   12.30
 -10   2  -2  276.47   16.30
 -10   2  -2  300.57   15.90
  10  -2   2  266.37   16.30
 -11   2  -2    2.00    4.60
 -11   2  -2    4.10    4.60
 -11   2  -2   45.60   22.80
  11  -2   2    7.00    5.90
 -12   2  -2   51.99   31.00
 -12   2  -2   61.39    9.20
 -12   2  -2   54.99    9.20
  12  -2   2   38.30    9.00
 -13   2  -2   -9.30    4.70
 -13   2  -2   -3.80    4.90
  13  -2   2    2.80    9.40
 -14  -1   2    8.10    5.60
 -14  -1   2    1.90   11.40
  13   1  -2   17.50   10.20
  13   1  -2   22.10    4.60
 -13  -1   2   14.40    6.00
 -13  -1   2   21.10    6.60
 -13  -1   2   26.20    7.00
  12   1  -2   18.60    4.30
  12   1  -2    7.60    8.70
 -12  -1   2   15.60    6.40
 -12  -1   2   13.10    6.60
 -12  -1   2   18.20    6.10
  11   1  -2   24.30    9.10
  11   1  -2   26.20    4.50
 -11  -1   2   32.10    6.70
 -11  -1   2   11.40    6.20
 -11  -1   2   24.80   22.80
 -11  -1   2   12.70    6.00
  10   1  -2   53.79   16.60
  10   1  -2   62.49    6.20
 -10  -1   2   72.59    9.70
 -10  -1   2   60.89   18.00
 -10  -1   2   67.89    8.40
 -10  -1   2   69.19    8.30
   9   1  -2  604.74   19.70
   9   1  -2  622.94   24.90
   9   1  -2  602.14   44.90
  -9  -1   2  613.24   23.30
  -9  -1   2  565.14   41.30
  -9  -1   2  614.54   22.40
   8   1  -2  130.09   11.70
   8   1  -2  120.99   22.60
   8   1  -2  143.99    7.30
  -8  -1   2  128.69   10.00
  -8  -1   2  149.19   10.30
  -8  -1   2  139.79   21.60
   7   1  -2   60.39    5.00
   7   1  -2   57.79    7.40
   7   1  -2   55.59   16.00
  -7  -1   2   55.19   13.80
  -7  -1   2   73.29    8.00
  -7  -1   2   55.09    6.50
   6   1  -2  710.13   21.90
   6   1  -2  783.22   44.10
   6   1  -2  733.53   25.10
  -6  -1   2  716.93   23.50
  -6  -1   2  764.42   24.70
  -6  -1   2  746.93   39.80
   5   1  -2    9.90    5.20
   5   1  -2    3.70    2.50
   5   1  -2    0.70    6.60
  -5  -1   2   13.70    4.90
  -5  -1   2    8.90    3.70
  -5  -1   2    1.00    7.70
   4   1  -2   27.60    8.50
   4   1  -2   38.00    5.10
   4   1  -2   39.20    4.50
  -4  -1   2   48.60    4.80
  -4  -1   2   46.90   10.00
  -4  -1   2   47.50    5.10
   3   1  -2   14.00    6.60
  -3  -1   2   15.70    3.60
  -3  -1   2   14.50    2.40
  -3  -1   2   23.60    7.70
  -2  -1   2 9999.00  269.77
   1   1  -2  107.09    4.20
   1   1  -2  104.19    4.40
   1   1  -2  112.69   13.20
  -1  -1   2  108.09    4.60
  -1  -1   2  114.29    4.70
  -1  -1   2  107.99    4.30
  -1  -1   2  134.99   13.70
   0   1  -2  109.09    4.00
   0   1  -2   96.49   12.50
   0   1  -2  109.59    4.40
   0   1  -2   93.89    4.20
   0  -1   2  104.49   12.60
   0  -1   2  109.69    4.10
   0  -1   2  101.49    4.30
  -1   1  -2 3543.25   90.39
  -1   1  -2 3485.15  107.99
  -1   1  -2 3469.95   89.39
   1  -1   2 3446.56   90.59
   1  -1   2 3550.34   90.39
   1  -1   2 3381.16   89.29
  -2   1  -2 2050.69   72.79
  -2   1  -2 1941.61   52.19
  -2   1  -2 2034.90   72.79
  -2   1  -2 1970.90   52.79
  -2   1  -2 2063.19   52.49
   2  -1   2 1750.82   52.29
   2  -1   2 1991.40   53.09
  -3   1  -2  237.68    8.70
  -3   1  -2  250.27   22.60
  -3   1  -2  255.17   11.50
  -3   1  -2  240.38   22.70
  -3   1  -2  258.37    9.40
   3  -1   2  253.97   10.40
   3  -1   2  234.38    9.40
  -4   1  -2  683.93   22.00
  -4   1  -2  662.63   42.70
  -4   1  -2  689.53   21.50
   4  -1   2  685.13   21.50
   4  -1   2  695.83   22.70
  -5   1  -2    2.10    3.10
  -5   1  -2    1.20    8.40
  -5   1  -2    2.70    2.40
  -5   1  -2    6.40    3.50
   5  -1   2    1.70    4.20
   5  -1   2   -0.30    3.60
  -6   1  -2  337.07   11.70
  -6   1  -2  336.27   14.60
  -6   1  -2  358.06   14.10
  -6   1  -2  327.17   34.20
   6  -1   2  335.27   14.30
  -7   1  -2   -0.20    3.00
  -7   1  -2    8.60    4.00
  -7   1  -2   -4.60    9.70
  -7   1  -2    4.30    2.30
   7  -1   2   -2.10    4.00
  -8   1  -2    2.10    4.50
  -8   1  -2  -16.30   10.80
  -8   1  -2    8.10    2.60
  -8   1  -2   10.30    4.70
   8  -1   2    4.80    5.00
  -9   1  -2   49.70   21.60
  -9   1  -2   28.90    3.80
  -9   1  -2   40.60    7.10
  -9   1  -2   33.20    6.70
  -9   1  -2   59.19   21.10
   9  -1   2   17.60    6.10
 -10   1  -2  167.18   12.00
 -10   1  -2  117.19   34.80
 -10   1  -2  197.78   37.50
 -10   1  -2  162.58   12.50
 -10   1  -2  172.98    8.70
 -11   1  -2    8.40    5.20
 -11   1  -2    5.00    4.80
 -11   1  -2   46.50   22.10
  11  -1   2   -3.70    6.20
 -12   1  -2    7.40    6.00
 -12   1  -2   43.90   25.50
 -12   1  -2   23.20    6.40
  12  -1   2    6.20    6.80
 -13   1  -2   17.50    7.20
 -13   1  -2   12.80    6.40
  13  -1   2   26.90    8.80
  14   0  -2   10.80   10.10
 -14   0   2    1.60    6.20
 -14   0   2   -0.90    4.10
  13   0  -2   41.50   10.60
 -13   0   2   55.69    8.90
 -13   0   2   38.80    7.80
  12   0  -2   18.40    8.90
  12   0  -2   11.70    3.50
 -12   0   2   12.20    6.30
 -12   0   2    8.70    5.40
  11   0  -2  103.69   25.30
  11   0  -2  108.49   12.40
  11   0  -2  118.79    7.40
 -11   0   2  125.39   12.10
 -11   0   2   97.19   10.90
 -11   0   2  116.29   10.60
  10   0  -2  281.97   50.09
  10   0  -2  311.27   18.50
  10   0  -2  308.07   12.10
 -10   0   2  317.57   36.00
 -10   0   2  343.67   21.70
 -10   0   2  291.07   16.00
 -10   0   2  305.67   15.20
   9   0  -2  285.97   11.10
   9   0  -2  293.57   16.90
   9   0  -2  265.07   32.70
  -9   0   2  253.47   31.90
  -9   0   2  291.87   16.10
  -9   0   2  264.47   14.50
  -9   0   2  284.17   14.10
   8   0  -2  153.28   24.70
   8   0  -2  163.38   12.40
   8   0  -2  152.98    7.50
  -8   0   2  168.08   10.70
  -8   0   2  155.48   26.60
  -8   0   2  162.18   10.50
   7   0  -2   55.89   16.40
   7   0  -2   64.39    5.00
   7   0  -2   61.19    7.50
  -7   0   2   71.69   17.40
  -7   0   2   73.09    8.10
  -7   0   2   68.59    7.60
   6   0  -2  121.89    6.70
   6   0  -2  124.49   10.20
   6   0  -2  106.89   20.30
  -6   0   2  129.79    9.00
  -6   0   2  143.59   20.70
   5   0  -2 2220.18   61.49
   5   0  -2 2207.38   86.29
   5   0  -2 2160.28   59.39
  -5   0   2 2194.98   60.59
  -5   0   2 2276.37   83.39
  -5   0   2 2267.57   61.49
   4   0  -2  110.09    7.60
   4   0  -2  114.59    5.70
   4   0  -2   97.99   14.90
  -4   0   2  112.19    7.00
  -4   0   2  110.29   14.40
  -4   0   2   98.29    6.90
   3   0  -2  880.41   24.20
   3   0  -2  822.22   25.10
   3   0  -2  860.71   39.20
  -3   0   2  854.01   37.70
  -3   0   2  847.22   25.00
  -3   0   2  895.31   24.90
   2   0  -2   48.60    9.10
   2   0  -2   41.60    4.60
   2   0  -2   43.90    3.70
  -2   0   2   42.30    3.90
  -2   0   2   45.70    4.50
  -2   0   2   34.80    8.30
   1   0  -2  569.84   24.80
   1   0  -2  557.74   16.10
  -1   0   2  573.94   24.60
  -1   0   2  576.34   16.30
   0   0  -2   42.40    7.10
   0   0  -2   32.80    2.30
   0   0   2   30.30    2.70
  -1   0  -2 6860.31  187.98
  -2   0  -2  706.23   31.90
  -2   0  -2  691.63   20.10
  -2   0  -2  722.13   19.50
   2   0   2  723.63   20.30
   2   0   2  642.44   19.40
  -3   0  -2 1159.98   47.70
  -3   0  -2 1124.79   32.20
  -3   0  -2 1174.98   48.90
  -3   0  -2 1166.68   31.50
   3   0   2 1131.59   31.50
   3   0   2 1094.29   33.80
  -4   0  -2 2935.31   75.19
  -4   0  -2 2810.02   96.79
  -4   0  -2 2876.81   99.49
  -4   0  -2 2794.22   75.89
   4   0   2 2711.93   75.49
   4   0   2 2795.12   76.29
  -5   0  -2 3906.21   98.99
  -5   0  -2 3738.93   99.89
  -5   0  -2 3764.72  128.49
   5   0   2 3609.14   98.79
   5   0   2 3575.34  100.09
  -6   0  -2  233.68   11.60
  -6   0  -2  225.88   27.30
  -6   0  -2  251.77   11.20
   6   0   2  230.18   11.30
  -7   0  -2  398.86   15.50
  -7   0  -2  390.96   12.90
  -7   0  -2  362.86   35.00
  -7   0  -2  377.36   16.20
   7   0   2  374.36   15.70
  -8   0  -2  111.19   24.30
  -8   0  -2  126.19    6.50
  -8   0  -2  147.69    9.90
  -8   0  -2  132.29   10.10
  -9   0  -2   37.00    6.20
  -9   0  -2   41.10    4.10
  -9   0  -2   58.69   21.10
  -9   0  -2   51.99    7.20
  -9   0  -2   52.49   16.50
   9   0   2   38.00    7.30
 -10   0  -2    1.60    2.40
 -10   0  -2   -3.40    4.00
 -10   0  -2    0.00    4.00
 -10   0  -2   11.90   14.60
  10   0   2    2.10    6.00
 -11   0  -2   13.30   18.10
 -11   0  -2    7.90    5.70
 -11   0  -2   11.70    5.50
  11   0   2   -0.80    6.60
 -12   0  -2   -3.10   18.80
 -12   0  -2    0.00    4.90
 -12   0  -2    5.00    5.10
  12   0   2    7.30    7.60
 -13   0  -2   26.00    7.60
 -13   0  -2   38.90    7.70
 -13   0  -2    8.50   25.40
  13   0   2    4.10    7.90
  14  -1  -2   17.20   10.60
 -14   1   2   14.90    6.50
 -14   1   2   26.50    7.20
  13  -1  -2   26.80    9.90
 -13   1   2   48.90    8.90
 -13   1   2   33.70    7.40
  12  -1  -2    9.40    3.20
  12  -1  -2   13.50    8.60
 -12   1   2    8.80    5.40
 -12   1   2    0.00    5.50
  11  -1  -2   -0.30    2.60
  11  -1  -2    7.70    7.80
 -11   1   2   -5.80    4.40
 -11   1   2   -2.60    4.10
  10  -1  -2   25.00    3.80
  10  -1  -2   25.90   16.70
  10  -1  -2    3.60    7.10
 -10   1   2   -4.80   14.00
 -10   1   2   18.30    9.60
 -10   1   2   23.40    7.10
   9  -1  -2    1.10    2.50
   9  -1  -2   -5.60   10.60
   9  -1  -2    5.80    6.40
  -9   1   2   -2.90    5.00
  -9   1   2   -2.50    4.50
  -9   1   2    1.60    4.50
  -9   1   2   -7.90   12.80
   8  -1  -2   14.80    3.10
   8  -1  -2    3.70   10.60
   8  -1  -2   17.40    6.10
  -8   1   2   12.30    5.30
  -8   1   2   17.10    5.10
  -8   1   2   14.30    4.70
  -8   1   2   -2.50   11.90
   7  -1  -2   21.20    5.40
   7  -1  -2    9.50   10.80
   7  -1  -2   18.50    3.20
  -7   1   2   39.20   14.80
  -7   1   2   27.60    5.20
  -7   1   2   25.20    5.00
   6  -1  -2   26.10   12.50
   6  -1  -2   27.50    3.70
   6  -1  -2   26.70    5.10
  -6   1   2   21.00    4.70
  -6   1   2   26.40   14.70
  -6   1   2   25.50    5.00
   5  -1  -2  867.31   50.29
   5  -1  -2  800.32   26.20
  -5   1   2  807.32   26.00
  -5   1   2  840.82   25.60
  -5   1   2  835.12   47.30
   4  -1  -2   61.99    5.10
   4  -1  -2   52.19    5.90
   4  -1  -2   71.09   15.70
  -4   1   2   56.39    6.30
  -4   1   2   62.59    6.00
  -4   1   2   65.69   13.60
   3  -1  -2 1015.20   29.40
   3  -1  -2 1077.29   48.90
  -3   1   2 1064.99   47.40
  -3   1   2 1055.59   30.10
  -3   1   2 1075.19   30.00
   2  -1  -2  111.19   13.90
   2  -1  -2   79.59    5.40
   2  -1  -2   79.29    5.00
  -2   1   2   84.19   12.50
  -2   1   2   77.89    5.60
  -2   1   2   79.49    5.10
   1  -1  -2  440.26   13.50
   1  -1  -2  447.76   23.10
  -1   1   2  455.95   13.20
  -1   1   2  464.65   13.70
  -1   1   2  470.35   22.80
   0  -1  -2   76.19    2.90
   0   1   2   62.59    3.40
  -1  -1  -2   11.20    1.40
  -1  -1  -2    6.70    3.30
  -1  -1  -2   10.90    1.40
   1   1   2   10.80    1.50
   1   1   2    6.40    1.10
  -2  -1  -2 1725.23   52.89
  -2  -1  -2 1700.13   44.90
  -2  -1  -2 1646.44   44.10
   2   1   2 1736.63   53.79
   2   1   2 1633.54   44.10
   2   1   2 1694.53   45.00
  -3  -1  -2  860.51   33.40
  -3  -1  -2  875.21   34.40
  -3  -1  -2  824.62   22.90
  -3  -1  -2  789.92   23.60
   3   1   2  812.72   24.00
   3   1   2  778.42   22.90
  -4  -1  -2 1206.08   46.60
  -4  -1  -2 1172.18   32.50
  -4  -1  -2 1173.08   47.80
   4   1   2 1118.79   33.70
  -5  -1  -2 2265.87   60.19
  -5  -1  -2 2283.97   80.49
  -5  -1  -2 1935.81   60.29
   5   1   2 2192.38   59.09
  -6  -1  -2  832.32   45.40
  -6  -1  -2  863.01   27.60
  -6  -1  -2  863.71   26.40
  -7  -1  -2  794.12   26.50
  -7  -1  -2  751.92   45.40
  -7  -1  -2  791.32   25.10
   7   1   2  765.72   25.40
  -8  -1  -2  135.69   21.50
  -8  -1  -2  128.99    9.90
  -8  -1  -2  141.29    9.40
   8   1   2  136.79   10.50
  -9  -1  -2   24.40   13.40
  -9  -1  -2   36.40    3.70
  -9  -1  -2   37.30    7.30
  -9  -1  -2   36.00    6.40
  -9  -1  -2   29.00   15.00
   9   1   2   22.20    6.40
 -10  -1  -2   30.50   14.70
 -10  -1  -2   65.49   18.20
 -10  -1  -2   32.00    6.50
  10   1   2   18.90    7.10
 -11  -1  -2  -16.90   16.10
 -11  -1  -2    7.50    5.40
 -11  -1  -2   10.70    5.60
  11   1   2    7.00    7.00
 -12  -1  -2   71.59    9.50
 -12  -1  -2   54.59    9.30
 -12  -1  -2    1.50   21.50
  12   1   2   45.80    9.30
 -13  -1  -2   49.10   24.20
 -13  -1  -2   14.20    6.30
 -13  -1  -2   28.90    7.20
  13   1   2   25.00    9.20
 -14  -1  -2   54.19    9.10
 -14  -1  -2   60.59    9.30
  14   1   2   51.39   10.70
 -13   2   2   12.80    6.00
 -13   2   2   -5.00    9.90
  12  -2  -2   15.00    8.70
 -12   2   2   -0.60    4.50
 -12   2   2    1.00    4.90
  11  -2  -2   31.80    8.50
 -11   2   2   26.90    7.10
 -11   2   2   38.20    7.60
  10  -2  -2  114.49   13.00
  10  -2  -2  136.39   31.20
  10  -2  -2   99.59    6.40
 -10   2   2  118.09   10.90
 -10   2   2   98.99   11.40
 -10   2   2   83.59   27.90
   9  -2  -2    9.00    3.10
   9  -2  -2   16.40    7.90
   9  -2  -2   14.50   14.00
  -9   2   2   22.10    6.80
  -9   2   2   26.50   18.40
  -9   2   2    6.00    4.90
   8  -2  -2  443.26   43.60
   8  -2  -2  452.25   19.40
   8  -2  -2  434.66   14.60
  -8   2   2  433.06   19.50
  -8   2   2  438.16   18.50
  -8   2   2  383.66   41.10
   7  -2  -2   23.20    5.70
   7  -2  -2   36.60   15.20
   7  -2  -2   21.50    3.40
  -7   2   2   51.29   16.80
  -7   2   2   27.80    5.50
  -7   2   2   28.60    6.10
   6  -2  -2   13.60    3.40
   6  -2  -2   14.30    4.90
   6  -2  -2   25.90   12.80
  -6   2   2    8.30   10.60
  -6   2   2   12.40    5.00
  -6   2   2   10.80    4.20
   5  -2  -2   38.40    5.90
   5  -2  -2   37.30   13.60
   5  -2  -2   32.10    5.40
  -5   2   2   53.79    6.10
  -5   2   2   24.60   12.40
   4  -2  -2   64.99   15.80
   4  -2  -2   56.69    6.30
   4  -2  -2   50.59    5.80
  -4   2   2   82.69   17.50
  -4   2   2   52.29    5.40
   3  -2  -2   99.99    6.30
   3  -2  -2  122.29   17.30
   3  -2  -2   92.99    6.50
  -3   2   2  135.39   17.40
  -3   2   2  106.79    6.40
   2  -2  -2 3020.10   79.19
   2  -2  -2 2945.21   77.79
   2  -2  -2 3009.30   79.19
  -2   2   2 2975.70   77.89
  -2   2   2 3062.99   79.19
  -2   2   2 3038.60  101.09
   1  -2  -2  107.49   13.70
   1  -2  -2   95.09    4.30
   1  -2  -2  100.49    4.80
  -1   2   2   91.49    4.20
  -1   2   2   99.99   13.20
  -1   2   2   94.89    4.70
   0  -2  -2  314.77   18.30
   0  -2  -2  299.37    9.30
  -1  -2  -2  433.86   18.80
  -1  -2  -2  442.76   11.80
   1   2   2  435.96   11.80
   1   2   2  434.16   18.40
  -2  -2  -2    8.50    1.70
  -2  -2  -2    9.40    1.70
   2   2   2    8.20    1.80
   2   2   2   12.40    1.80
  -3  -2  -2  830.12   23.20
  -3  -2  -2  795.22   22.50
   3   2   2  806.72   23.30
   3   2   2  820.32   22.70
  -4  -2  -2  953.30   27.10
  -4  -2  -2  939.61   26.20
  -4  -2  -2  884.61   24.80
  -5  -2  -2   39.20    3.20
  -5  -2  -2   37.50    5.10
  -5  -2  -2   34.50    4.40
   5   2   2   62.49    7.20
  -6  -2  -2  132.39    8.30
  -6  -2  -2  129.99    5.70
  -6  -2  -2  120.59    8.70
   6   2   2  139.59    9.30
  -7  -2  -2   95.49    7.60
  -7  -2  -2  102.99    8.30
   7   2   2   92.59    8.90
  -8  -2  -2   72.29    8.40
  -8  -2  -2   72.19    7.40
   8   2   2   82.89    9.50
  -9  -2  -2   -0.80    9.20
  -9  -2  -2    1.40    4.10
  -9  -2  -2    5.30    4.30
   9   2   2    2.70    6.00
 -10  -2  -2   -8.20   11.40
 -10  -2  -2   -3.80    3.80
 -10  -2  -2   -1.50    4.00
  10   2   2    5.40    6.50
 -11  -2  -2    6.80    5.20
 -11  -2  -2  -12.40   13.10
 -11  -2  -2    1.40   13.10
 -11  -2  -2    3.20    4.90
  11   2   2   -3.30   11.50
 -12  -2  -2   35.00    7.20
 -12  -2  -2   43.10    8.20
  12   2   2   30.30    8.80
 -13  -2  -2   -2.60    4.60
 -13  -2  -2   -4.60    4.10
  13   2   2   14.00    8.90
 -14  -2  -2    2.00    5.60
 -14  -2  -2   -0.90    6.30
  14   2   2    5.10    9.40
  13  -3  -2    0.90    8.70
 -13   3   2    2.60    4.90
 -13   3   2   -6.50    6.90
  12  -3  -2    4.30    7.80
 -12   3   2    3.60    5.30
 -12   3   2    4.10    4.60
  11  -3  -2   42.70    8.90
 -11   3   2   42.50    7.60
 -11   3   2   44.60    8.00
  10  -3  -2  161.28    7.90
  10  -3  -2  177.98   14.00
  10  -3  -2  163.28   33.50
 -10   3   2  182.18   13.70
 -10   3   2  175.48   13.00
   9  -3  -2   -1.50   14.20
   9  -3  -2    5.10    3.00
   9  -3  -2    6.70    5.70
  -9   3   2   -0.50    4.10
  -9   3   2    3.50    5.40
  -9   3   2   11.60   18.10
   8  -3  -2    9.00    3.20
   8  -3  -2    9.20   14.70
   8  -3  -2    4.10    5.20
  -8   3   2    6.30    4.60
  -8   3   2    1.20    5.10
  -8   3   2   -2.30   13.90
   7  -3  -2  674.93   24.40
   7  -3  -2  613.24   51.89
   7  -3  -2  640.34   20.50
  -7   3   2  653.43   52.39
  -7   3   2  660.13   24.60
  -7   3   2  665.73   23.80
   6  -3  -2    5.90    3.30
   6  -3  -2    5.00    4.40
   6  -3  -2    9.40    9.70
  -6   3   2    2.30    3.70
  -6   3   2    7.10    3.80
   5  -3  -2  615.84   21.80
   5  -3  -2  621.54   46.60
   5  -3  -2  620.14   21.70
  -5   3   2  631.64   21.30
  -5   3   2  600.24   21.80
  -5   3   2  584.74   45.50
   4  -3  -2  132.69    9.20
   4  -3  -2  129.99    5.50
   4  -3  -2  126.29    8.40
   4  -3  -2  155.98   24.50
  -4   3   2  156.08   24.60
  -4   3   2  133.29    6.50
  -4   3   2  144.89    8.70
  -4   3   2  151.78    9.90
   3  -3  -2  535.45   17.80
   3  -3  -2  517.05   15.40
   3  -3  -2  589.84   40.20
   3  -3  -2  528.25   17.30
  -3   3   2  532.85   16.00
  -3   3   2  580.84   18.00
  -3   3   2  524.55   37.60
   2  -3  -2  468.95   20.80
   2  -3  -2  556.74   15.80
   2  -3  -2  574.24   36.90
  -2   3   2  560.04   16.10
  -2   3   2  535.25   35.20
  -2   3   2  571.94   17.10
   1  -3  -2 1284.07   35.20
   1  -3  -2 1271.47   55.59
   1  -3  -2 1302.17   34.80
  -1   3   2 1304.77   55.79
  -1   3   2 1256.67   34.80
  -1   3   2 1303.37   35.20
   0  -3  -2 1601.34   42.80
   0  -3  -2 1637.34   60.69
   0  -3  -2 1636.34   43.30
   0   3   2 1661.03   42.80
   0   3   2 1550.94   43.20
  -1  -3  -2  706.73   30.70
  -1  -3  -2  703.43   19.90
   1   3   2  671.03   19.70
  -2  -3  -2 1144.09   31.30
  -2  -3  -2 1153.08   30.00
   2   3   2 1152.08   30.20
   2   3   2 1105.39   36.90
  -3  -3  -2  829.62   22.50
  -3  -3  -2  776.82   22.70
  -3  -3  -2  793.02   22.50
  -4  -3  -2    3.90    2.50
  -4  -3  -2    6.10    1.90
  -4  -3  -2    7.80    2.80
  -4  -3  -2    6.90    2.00
  -5  -3  -2  113.89    7.90
  -5  -3  -2  117.79    5.40
  -5  -3  -2  128.49    7.50
  -6  -3  -2  128.19    5.90
  -6  -3  -2  140.19    8.40
  -6  -3  -2  132.09    8.80
   6   3   2  126.09    9.70
  -7  -3  -2   64.19    4.40
  -7  -3  -2   60.19    6.80
  -7  -3  -2   55.69    6.00
   7   3   2   44.40    6.20
  -8  -3  -2    1.00    3.50
  -8  -3  -2   -1.50    3.30
  -8  -3  -2    1.00    2.30
   8   3   2   -6.40    4.80
  -9  -3  -2  205.08   11.60
  -9  -3  -2  201.08   12.40
   9   3   2  197.28   13.60
 -10  -3  -2  102.79    9.60
 -10  -3  -2  119.99   10.70
 -10  -3  -2  100.69    8.20
  10   3   2  126.29   13.30
 -11  -3  -2   -2.10    4.00
 -11  -3  -2    1.80    4.80
  11   3   2   -3.90    7.20
 -12  -3  -2   47.00    8.60
 -12  -3  -2   41.30    7.30
  12   3   2   35.20    9.40
 -13  -3  -2    0.70    4.50
 -13  -3  -2   -2.10    4.30
 -14  -3  -2   14.10    5.80
 -14  -3  -2   15.30    6.70
  12  -4  -2  -15.20    6.80
 -12   4   2   10.40    5.20
 -12   4   2    2.60    5.20
  11  -4  -2    4.70    6.90
 -11   4   2    6.50    5.00
 -11   4   2    8.00    4.80
  10  -4  -2    3.60    6.20
 -10   4   2   13.00    5.80
 -10   4   2   11.80    5.80
   9  -4  -2   46.80   20.90
   9  -4  -2   43.60    8.00
   9  -4  -2   51.09    5.70
  -9   4   2   64.49   25.80
  -9   4   2   65.19    9.00
  -9   4   2   46.20    8.20
   8  -4  -2  172.88    9.00
   8  -4  -2  175.38   13.30
   8  -4  -2  177.88   34.90
  -8   4   2  190.28   12.30
  -8   4   2  189.68   12.90
  -8   4   2  194.18   37.50
   7  -4  -2  176.48   12.30
   7  -4  -2  231.98   32.90
   7  -4  -2  168.78    9.30
  -7   4   2  165.48   32.80
  -7   4   2  176.88   11.90
  -7   4   2  176.18    8.30
  -7   4   2  168.68   11.30
   6  -4  -2  625.64   51.69
   6  -4  -2  671.03   21.20
   6  -4  -2  682.63   24.00
  -6   4   2  712.23   23.60
  -6   4   2  531.35   21.90
  -6   4   2  664.63   54.59
  -6   4   2  644.64   23.70
   5  -4  -2   94.69    8.50
   5  -4  -2   93.59    7.50
   5  -4  -2   66.99   20.30
   5  -4  -2   98.39    5.10
  -5   4   2  103.49    8.10
  -5   4   2  102.49    7.00
  -5   4   2   95.29    8.50
  -5   4   2  108.19   24.00
   4  -4  -2   58.09    6.40
   4  -4  -2   69.59    4.50
   4  -4  -2   50.79   17.20
  -4   4   2   73.39    7.80
  -4   4   2   66.39    7.20
  -4   4   2   67.39    5.70
  -4   4   2   60.09   18.40
   3  -4  -2  607.94   20.20
   3  -4  -2  627.44   45.00
   3  -4  -2  572.44   17.70
  -3   4   2  625.74   20.20
  -3   4   2  575.54   18.40
  -3   4   2  613.44   20.00
  -3   4   2  619.24   45.00
   2  -4  -2  129.19    7.00
   2  -4  -2  114.59    5.80
   2  -4  -2  158.98   20.90
  -2   4   2  150.18    7.40
  -2   4   2  130.19   19.40
  -2   4   2  124.09    7.10
  -2   4   2  118.59    6.30
   1  -4  -2 2884.61   79.59
   1  -4  -2 3013.50   79.19
   1  -4  -2 3069.59  108.69
  -1   4   2 3055.09   79.09
  -1   4   2 3087.29   79.59
  -1   4   2 2936.01   79.29
  -1   4   2 3035.50  108.49
   0  -4  -2  505.05   15.70
   0  -4  -2  518.25   32.10
   0  -4  -2  502.75   15.30
   0   4   2  479.95   15.60
   0   4   2  489.85   31.80
   0   4   2  521.25   15.30
   0   4   2  515.05   14.40
  -1  -4  -2 4906.71  145.59
  -1  -4  -2 4880.81  125.89
   1   4   2 4727.03  125.89
  -2  -4  -2  444.66   14.40
  -2  -4  -2  456.65   23.60
   2   4   2  452.75   14.30
   2   4   2  429.96   23.20
  -3  -4  -2  120.69    5.10
  -3  -4  -2  115.19    6.10
   3   4   2  110.99    5.90
   3   4   2  140.19    5.00
  -4  -4  -2   29.30    3.40
  -4  -4  -2   24.70    3.30
  -4  -4  -2   32.90    3.30
  -5  -4  -2  636.04   18.60
  -5  -4  -2  631.24   19.20
  -5  -4  -2  644.24   19.90
  -5  -4  -2  672.43   20.60
  -5  -4  -2  642.24   20.60
  -6  -4  -2   34.10    4.10
  -6  -4  -2   22.30    4.60
  -6  -4  -2   40.60    3.80
  -6  -4  -2   24.50    5.00
  -7  -4  -2    8.00    2.70
  -7  -4  -2    7.90    2.80
  -7  -4  -2    9.50    4.20
  -7  -4  -2    5.60    3.70
  -8  -4  -2    5.10    2.40
  -8  -4  -2    3.50    3.70
  -8  -4  -2    2.40    4.00
  -9  -4  -2  286.57   14.50
  -9  -4  -2  261.57   13.30
  -9  -4  -2  263.27   11.30
  -9  -4  -2  268.47   10.80
 -10  -4  -2  143.79   10.70
 -10  -4  -2  134.69    8.60
 -10  -4  -2  148.49   11.60
 -11  -4  -2   15.30    4.70
 -11  -4  -2    8.10    5.20
 -11  -4  -2    8.90    6.30
 -12  -4  -2    6.30    7.40
 -12  -4  -2    5.10    5.20
 -12  -4  -2   13.40    5.10
 -13  -4  -2    5.50    4.90
 -13  -4  -2   16.60    6.10
 -14  -4  -2    7.40    5.40
 -14  -4  -2    9.40    5.70
  12  -5  -2   40.70    9.90
 -12   5   2   22.10    5.80
 -12   5   2   35.80    8.90
  11  -5  -2   39.50    8.50
 -11   5   2   49.99    8.40
 -11   5   2   46.60    9.00
  10  -5  -2    8.10    6.50
 -10   5   2    2.50    4.30
 -10   5   2   13.20    5.80
   9  -5  -2   40.50    4.70
   9  -5  -2   39.30    8.10
   9  -5  -2   42.80   21.00
  -9   5   2   42.40    7.90
  -9   5   2   16.70   22.30
  -9   5   2   50.09    8.50
   8  -5  -2  347.97   14.00
   8  -5  -2  367.36   18.70
   8  -5  -2  370.36   46.10
  -8   5   2  357.06   21.30
  -8   5   2  385.36   19.30
  -8   5   2  352.36   52.69
  -8   5   2  366.66   14.00
   7  -5  -2   27.20   16.40
   7  -5  -2    6.20    5.60
   7  -5  -2   15.40    4.70
  -7   5   2    5.40    3.20
  -7   5   2    8.20    4.70
  -7   5   2   35.80   19.70
  -7   5   2    5.40    4.60
   6  -5  -2   36.20   17.00
   6  -5  -2   39.70    5.60
   6  -5  -2   37.40    6.40
  -6   5   2   59.09    7.60
  -6   5   2   40.00   21.30
  -6   5   2   45.80    4.90
  -6   5   2   48.40    6.60
   5  -5  -2   10.70    2.50
   5  -5  -2    5.20    4.00
   5  -5  -2   36.30   14.90
   5  -5  -2    9.60    4.60
  -5   5   2    4.30    3.60
  -5   5   2    4.30    3.70
  -5   5   2    9.10    3.20
  -5   5   2   13.60   13.60
   4  -5  -2  113.09    7.00
   4  -5  -2  121.29   26.00
   4  -5  -2  125.09    9.10
  -4   5   2  109.49    8.20
  -4   5   2  104.09   24.40
  -4   5   2  130.19    7.40
  -4   5   2  114.19    8.40
   3  -5  -2  324.37   35.40
   3  -5  -2  342.77   14.20
   3  -5  -2  347.37   12.90
  -3   5   2  322.77   12.60
  -3   5   2  329.57   13.60
  -3   5   2  346.97   13.80
  -3   5   2  329.47   35.90
   2  -5  -2  709.53   21.10
   2  -5  -2  747.93   49.50
   2  -5  -2  681.83   22.40
  -2   5   2  730.23   22.30
  -2   5   2  662.23   48.00
  -2   5   2  713.43   22.20
  -2   5   2  676.03   21.60
   1  -5  -2   -3.30    5.90
   1  -5  -2   -0.50    2.20
   1  -5  -2    3.10    2.20
  -1   5   2    4.40    2.40
  -1   5   2   -0.20    2.10
  -1   5   2    2.80    2.60
  -1   5   2   -1.40    6.00
   0  -5  -2  621.94   38.80
   0  -5  -2  570.14   18.30
   0   5   2  576.34   38.10
   0   5   2  573.74   16.70
   0   5   2  614.64   18.10
  -1  -5  -2  258.77   22.70
  -1  -5  -2  283.87   10.70
  -1  -5  -2  288.07   10.00
  -2  -5  -2  225.48   18.60
  -2  -5  -2  237.78    9.40
   2   5   2  213.58   19.20
  -3  -5  -2  127.89   12.30
  -3  -5  -2  120.99    6.80
   3   5   2  127.49    7.90
   3   5   2  111.49   12.70
  -4  -5  -2  316.37   13.10
  -4  -5  -2  336.17   11.10
  -4  -5  -2  332.47   12.30
   4   5   2  332.97   10.10
   4   5   2  306.07   11.90
  -5  -5  -2   37.30    4.60
  -5  -5  -2   36.80    4.60
  -5  -5  -2   34.40    4.00
  -6  -5  -2    7.00    3.00
  -6  -5  -2    8.60    2.80
  -6  -5  -2    7.50    3.70
  -6  -5  -2   10.10    4.80
  -7  -5  -2   -3.80    3.20
  -7  -5  -2   -3.60    3.80
  -7  -5  -2    2.60    2.40
  -7  -5  -2    2.30    2.30
  -7  -5  -2    1.30    2.60
  -8  -5  -2   72.39    5.30
  -8  -5  -2   63.99    6.10
  -8  -5  -2   74.99    7.80
  -8  -5  -2   77.59    5.80
  -8  -5  -2   70.69    7.50
  -9  -5  -2  365.66   15.80
  -9  -5  -2  370.36   16.70
  -9  -5  -2  356.46   13.80
  -9  -5  -2  362.06   13.20
 -10  -5  -2   56.09    7.90
 -10  -5  -2   46.90    7.50
 -10  -5  -2   53.99    5.60
 -10  -5  -2   51.39    5.40
 -11  -5  -2   43.90    5.90
 -11  -5  -2   62.79    8.50
 -11  -5  -2   51.19    7.60
 -12  -5  -2    5.40    5.00
 -12  -5  -2   18.30    8.70
 -12  -5  -2   19.70    5.50
 -13  -5  -2    0.90    4.40
 -13  -5  -2    0.10    4.70
 -13  -5  -2    4.80    5.50
 -13  -5  -2   -0.70    4.80
 -14  -5  -2   27.90    6.80
 -14  -5  -2   13.90    6.40
 -14  -5  -2   33.20    6.20
 -15  -5  -2   24.10    7.00
  12  -6  -2    5.90    8.00
 -12   6   2   -0.50    4.00
 -12   6   2   -4.00    4.30
  11  -6  -2    9.60    7.40
 -11   6   2   11.40    5.60
 -11   6   2    7.80    5.50
  10  -6  -2    1.20    6.40
 -10   6   2    2.80    4.60
 -10   6   2    3.40    4.60
   9  -6  -2   29.50    7.70
   9  -6  -2   38.70   22.20
   9  -6  -2   35.40    4.70
  -9   6   2   34.50    5.00
  -9   6   2   25.00    6.30
  -9   6   2   34.80    6.80
   8  -6  -2  -21.20   15.30
   8  -6  -2    3.20    4.10
   8  -6  -2   -1.90    5.70
  -8   6   2   -2.30    4.10
  -8   6   2   21.40   21.30
  -8   6   2    5.00    4.60
  -8   6   2    3.10    3.60
   7  -6  -2  165.28   21.00
   7  -6  -2  167.88   35.70
   7  -6  -2  186.58   11.20
  -7   6   2  205.58   13.00
  -7   6   2  191.08   12.50
  -7   6   2  233.18   46.60
  -7   6   2  208.88   10.60
   6  -6  -2   -2.40    4.10
   6  -6  -2   11.90   11.90
   6  -6  -2    4.40    4.90
   6  -6  -2    0.40    2.60
  -6   6   2   -0.20    3.70
  -6   6   2    5.00    3.90
  -6   6   2   13.20   15.50
  -6   6   2   -0.20    3.00
   5  -6  -2   39.90   18.00
   5  -6  -2   41.50    4.50
   5  -6  -2   39.50    5.80
   5  -6  -2   36.60    6.10
  -5   6   2   47.10    6.10
  -5   6   2   38.20    4.90
  -5   6   2   30.40    5.50
  -5   6   2   39.30   19.20
   4  -6  -2   47.20    4.60
   4  -6  -2   45.30   16.90
   4  -6  -2   45.00    5.90
  -4   6   2   46.80   18.80
  -4   6   2   38.60    4.80
  -4   6   2   45.50    6.10
  -4   6   2   49.50    6.30
   3  -6  -2  225.08   11.40
   3  -6  -2  217.38    9.30
   3  -6  -2  222.48   30.70
  -3   6   2  223.68   11.00
  -3   6   2  224.48   10.60
  -3   6   2  224.18   32.10
  -3   6   2  222.58   10.40
   2  -6  -2  188.08   27.30
   2  -6  -2  149.88    8.10
   2  -6  -2  158.18    9.40
  -2   6   2  148.99    9.00
  -2   6   2  164.18    9.00
  -2   6   2  158.78    8.40
  -2   6   2  181.28   28.40
   1  -6  -2   -0.80    2.60
   1  -6  -2   -1.80    7.30
   1  -6  -2    1.90    3.10
  -1   6   2    1.80    3.30
  -1   6   2    4.30    2.70
  -1   6   2   -1.00    2.90
  -1   6   2   -4.30    8.40
   0  -6  -2  910.01   52.39
   0  -6  -2  935.71   27.10
   0  -6  -2  935.81   27.10
   0   6   2  863.31   52.79
   0   6   2  865.21   27.20
   0   6   2  905.91   25.10
  -1  -6  -2  429.66   14.60
  -1  -6  -2  358.66   29.70
  -1  -6  -2  420.56   13.90
   1   6   2  398.26   14.60
  -2  -6  -2  255.77   23.20
  -2  -6  -2  284.47   11.20
   2   6   2  277.67   11.30
   2   6   2  253.37   23.30
  -3  -6  -2  146.59    8.20
  -3  -6  -2  153.18   15.80
   3   6   2  165.88   17.60
   3   6   2  142.09    8.10
  -4  -6  -2  277.77   11.70
  -4  -6  -2  282.87   11.50
   4   6   2  273.07   11.60
   4   6   2  279.77   20.30
   4   6   2  277.17   19.90
  -5  -6  -2  789.72   23.30
  -5  -6  -2  733.13   23.40
   5   6   2  703.63   23.10
  -6  -6  -2   15.50    3.70
  -6  -6  -2   13.70    5.30
  -6  -6  -2   16.90    3.30
  -7  -6  -2   -1.90    2.10
  -7  -6  -2    0.00    2.70
  -7  -6  -2    2.50    4.80
  -7  -6  -2    3.60    3.40
  -8  -6  -2  703.23   21.30
  -8  -6  -2  687.53   23.40
  -8  -6  -2  642.04   21.70
  -8  -6  -2  672.23   23.40
  -8  -6  -2  672.33   20.40
  -9  -6  -2  105.79    7.00
  -9  -6  -2  122.49   10.20
  -9  -6  -2  114.09    9.50
  -9  -6  -2  128.79    8.10
  -9  -6  -2  110.59    7.20
 -10  -6  -2   22.50    6.00
 -10  -6  -2   26.20    4.50
 -10  -6  -2   21.10    4.30
 -10  -6  -2   24.70    4.30
 -10  -6  -2   15.30    5.90
 -11  -6  -2  269.27   11.80
 -11  -6  -2  255.67   14.60
 -11  -6  -2  253.37   12.10
 -11  -6  -2  248.58   15.10
 -12  -6  -2   49.50    6.60
 -12  -6  -2   53.59    8.70
 -12  -6  -2   53.59    8.10
 -12  -6  -2   64.89    6.60
 -13  -6  -2   12.00    4.60
 -13  -6  -2   13.00    6.00
 -13  -6  -2   11.20    5.80
 -13  -6  -2    6.60    5.10
 -14  -6  -2   -0.40    3.80
 -14  -6  -2   -1.40    4.80
 -14  -6  -2    7.10    5.40
 -14  -6  -2   12.80    5.50
 -15  -6  -2    8.30    5.10
 -15  -6  -2    4.50    4.50
 -15  -6  -2    6.20    5.20
 -15  -6  -2   -1.30    5.30
  11  -7  -2   25.50    8.30
 -11   7   2   31.00    8.50
  10  -7  -2   10.90    7.80
 -10   7   2   32.70    7.50
 -10   7   2   28.00    6.70
   9  -7  -2   17.00    7.30
  -9   7   2   14.90    5.80
  -9   7   2   11.40    5.10
  -9   7   2   16.70    4.40
   8  -7  -2   -0.60    4.30
   8  -7  -2    8.90   16.20
   8  -7  -2    0.50    6.10
  -8   7   2   -1.90    3.50
  -8   7   2   22.80   22.60
  -8   7   2   -1.30    4.10
  -8   7   2   -2.30    4.20
   7  -7  -2   42.30    7.70
   7  -7  -2   59.79   24.40
   7  -7  -2   62.39    7.00
  -7   7   2   56.69    6.70
  -7   7   2   65.49    9.00
  -7   7   2   86.09   29.90
  -7   7   2   53.39    7.30
   6  -7  -2   44.10    6.50
   6  -7  -2   41.20    7.40
   6  -7  -2   43.90    4.70
   6  -7  -2   39.40   21.30
  -6   7   2   43.80    5.50
  -6   7   2   50.19    7.20
  -6   7   2    0.20   16.40
  -6   7   2   35.00    6.10
   5  -7  -2  120.89   10.70
   5  -7  -2  166.58   34.30
   5  -7  -2  151.78    7.70
  -5   7   2  125.89    9.80
  -5   7   2  151.88   10.00
  -5   7   2  142.59    9.20
  -5   7   2  144.59   34.70
   4  -7  -2  157.28   10.70
   4  -7  -2  163.78   32.30
   4  -7  -2  173.68    8.10
  -4   7   2  172.78   36.70
  -4   7   2  154.58    9.90
  -4   7   2  149.29    9.30
  -4   7   2  166.78    9.60
   3  -7  -2   86.59    8.20
   3  -7  -2   97.69    6.50
   3  -7  -2   77.19   22.10
  -3   7   2  101.49    7.20
  -3   7   2   87.09    7.40
  -3   7   2   83.49   25.20
  -3   7   2  104.09    7.70
   2  -7  -2  235.18   10.30
   2  -7  -2  257.77   32.50
   2  -7  -2  224.78   11.60
  -2   7   2  217.98   11.00
  -2   7   2  239.78   11.20
  -2   7   2  290.97   36.40
  -2   7   2  224.78   10.20
   1  -7  -2    5.50    3.50
   1  -7  -2    4.00    8.80
   1  -7  -2    5.60    3.30
  -1   7   2    2.20    3.50
  -1   7   2    8.00   10.40
  -1   7   2    4.60    3.60
  -1   7   2    7.90    3.00
   0  -7  -2   29.30    4.90
   0  -7  -2   26.10   13.70
   0  -7  -2   30.90    4.70
   0   7   2   27.70    3.30
   0   7   2   22.20    4.80
   0   7   2   17.20   12.70
  -1  -7  -2   16.40    3.70
  -1  -7  -2   13.80    9.40
  -1  -7  -2    7.70    2.40
  -1  -7  -2    2.70    3.10
   1   7   2   12.10    2.00
   1   7   2    3.30    8.70
   1   7   2    2.20    3.60
  -2  -7  -2   14.80    9.80
  -2  -7  -2   16.90    3.70
   2   7   2   16.00    4.30
  -3  -7  -2  296.07   12.60
  -3  -7  -2  275.57   24.50
   3   7   2  287.17   12.70
   3   7   2  281.77   26.50
  -4  -7  -2   34.40    4.80
  -4  -7  -2   33.80    5.00
   4   7   2   29.70    4.50
   4   7   2   32.70   11.70
   4   7   2   32.10   10.80
  -5  -7  -2   78.49    6.60
  -5  -7  -2   65.99    7.10
   5   7   2   63.39    7.10
   5   7   2   62.99    4.40
  -6  -7  -2  163.78    8.80
  -6  -7  -2  192.78    9.70
   6   7   2  178.48    9.50
  -7  -7  -2  316.37   15.20
  -7  -7  -2  339.97   13.50
  -7  -7  -2  334.47   13.50
  -7  -7  -2  336.67   12.90
  -8  -7  -2   43.50    5.70
  -8  -7  -2   34.20    4.40
  -8  -7  -2   48.20    5.40
  -8  -7  -2   51.89    7.20
  -9  -7  -2  352.36   16.20
  -9  -7  -2  336.27   13.40
  -9  -7  -2  367.46   15.90
  -9  -7  -2  344.77   14.10
 -10  -7  -2    3.70    4.70
 -10  -7  -2   15.20    6.40
 -10  -7  -2   -1.50    2.90
 -10  -7  -2    0.10    3.10
 -11  -7  -2   11.30    6.20
 -11  -7  -2   10.10    3.90
 -11  -7  -2    1.70    4.50
 -11  -7  -2    8.40    3.70
 -11  -7  -2    2.00    3.50
 -12  -7  -2   36.40    5.30
 -12  -7  -2   29.80    7.70
 -12  -7  -2   39.70   12.00
 -12  -7  -2   35.40    5.60
 -13  -7  -2   20.10    6.00
 -13  -7  -2   31.40    5.40
 -13  -7  -2   23.80    5.70
 -13  -7  -2   24.90    7.00
 -14  -7  -2   48.80    8.60
 -14  -7  -2   52.39    8.50
 -14  -7  -2   50.59    7.50
 -15  -7  -2   -1.20    5.70
 -15  -7  -2   -1.50    5.20
 -15  -7  -2    2.10    4.70
 -15  -7  -2    1.70    4.10
  10  -8  -2    5.10    8.80
 -10   8   2    4.90    4.90
 -10   8   2   17.80    5.10
   9  -8  -2   -0.50    6.50
  -9   8   2   -3.40    3.50
  -9   8   2   -2.80    4.10
  -9   8   2   -7.10    3.60
   8  -8  -2    6.20    5.10
   8  -8  -2  -14.60   16.70
   8  -8  -2   -2.00    6.20
  -8   8   2    3.60    4.60
  -8   8   2  -20.10   29.90
  -8   8   2    8.30    4.60
  -8   8   2   -2.30    4.00
   7  -8  -2   54.39    9.00
   7  -8  -2   48.50   24.10
   7  -8  -2   59.49    7.30
  -7   8   2   72.39   37.30
  -7   8   2   54.29    7.70
  -7   8   2   51.89    6.80
  -7   8   2   59.69    9.00
   6  -8  -2  107.99    7.50
   6  -8  -2  104.49   32.90
   6  -8  -2   89.29   10.30
   6  -8  -2   79.29    9.50
  -6   8   2   86.39    9.20
  -6   8   2   95.09    9.00
  -6   8   2  129.39   35.70
   5  -8  -2   73.69    9.00
   5  -8  -2   76.69    6.50
   5  -8  -2   56.59   23.40
  -5   8   2  115.19   31.20
  -5   8   2   85.99    9.00
  -5   8   2   96.09    8.70
  -5   8   2   86.29    8.40
   4  -8  -2  194.38    9.10
   4  -8  -2  153.68   11.30
   4  -8  -2  189.78   37.30
  -4   8   2  173.08   10.90
  -4   8   2  167.28   10.40
  -4   8   2  172.38   38.30
  -4   8   2  164.68   10.00
   3  -8  -2  138.39   30.60
   3  -8  -2  103.19    8.80
   3  -8  -2  116.29    7.30
  -3   8   2  131.59    8.90
  -3   8   2  109.39    7.80
  -3   8   2  110.09    8.70
  -3   8   2   91.29   28.10
   2  -8  -2  129.69    7.80
   2  -8  -2  108.99   27.90
   2  -8  -2  143.39    9.50
  -2   8   2  128.49    7.60
  -2   8   2  125.39   30.20
  -2   8   2  131.19    8.70
  -2   8   2  122.09    8.90
   1  -8  -2   -1.10    3.30
   1  -8  -2    1.10    2.60
   1  -8  -2    3.20    8.80
  -1   8   2    1.20    3.60
  -1   8   2  -17.30   10.40
  -1   8   2    2.40    2.50
   0  -8  -2   21.00   13.50
   0  -8  -2   24.50    4.70
   0  -8  -2   27.90    4.20
   0  -8  -2   33.70    4.90
   0   8   2   27.40    3.40
   0   8   2   12.60   13.20
   0   8   2   22.80    4.60
  -1  -8  -2  101.59    5.60
  -1  -8  -2   84.19    7.50
  -1  -8  -2   90.79   21.30
  -1  -8  -2   96.29    7.80
   1   8   2   98.69    8.50
   1   8   2   91.79    4.70
   1   8   2   77.39   20.80
  -2  -8  -2   65.29    7.40
  -2  -8  -2   46.10   14.90
   2   8   2   58.99    6.40
  -3  -8  -2   23.40    4.30
   3   8   2   24.80   12.40
   3   8   2    9.10    3.80
  -4  -8  -2 1400.76   40.60
  -4  -8  -2 1335.17   40.20
   4   8   2 1347.37   40.70
   4   8   2 1430.46   64.69
   4   8   2 1373.36   62.39
  -5  -8  -2  371.16   14.80
  -5  -8  -2  383.46   15.40
   5   8   2  401.66   29.20
   5   8   2  396.96   15.60
   5   8   2  389.86   27.40
  -6  -8  -2   16.30    4.00
  -6  -8  -2   19.80    3.70
   6   8   2   18.80    4.20
  -7  -8  -2  221.68   11.00
  -7  -8  -2  195.68   10.00
   7   8   2  207.78   10.60
  -8  -8  -2   37.70    7.20
  -8  -8  -2   32.60    5.00
  -8  -8  -2   34.10    5.10
  -8  -8  -2   40.10    5.50
  -9  -8  -2    3.20    3.50
  -9  -8  -2    5.30    3.50
  -9  -8  -2   -2.70    6.10
  -9  -8  -2    1.20    4.10
 -10  -8  -2   27.20    4.80
 -10  -8  -2   30.40    6.20
 -10  -8  -2   15.90    4.40
 -10  -8  -2   21.50    6.80
 -11  -8  -2  106.99   11.60
 -11  -8  -2  116.59    8.60
 -11  -8  -2  108.89   10.40
 -11  -8  -2  108.39    8.40
 -12  -8  -2   76.99    9.50
 -12  -8  -2   76.99    8.10
 -12  -8  -2   77.29    7.50
 -13  -8  -2   35.20    6.50
 -13  -8  -2   55.79    8.70
 -13  -8  -2   23.20    6.10
 -14  -8  -2   73.39   10.20
 -14  -8  -2   99.79   10.90
 -14  -8  -2   91.99   10.30
 -15  -8  -2    2.30    4.90
 -15  -8  -2    3.50    5.70
 -15  -8  -2   -3.50    5.30
  10  -9  -2   17.20    8.30
 -10   9   2   31.20    6.10
 -10   9   2   23.80    7.20
 -10   9   2   35.40   12.60
   9  -9  -2   -2.20    6.20
  -9   9   2    4.30    4.70
  -9   9   2   -0.50    4.00
  -9   9   2    0.00    4.60
   8  -9  -2   62.89    9.40
   8  -9  -2   86.69    9.50
  -8   9   2   69.39    9.30
  -8   9   2   79.09   10.00
  -8   9   2   83.09    9.20
   7  -9  -2  143.99   11.30
   7  -9  -2  120.59   13.00
   7  -9  -2  143.99   38.50
  -7   9   2  123.59   10.60
  -7   9   2  132.39   11.00
  -7   9   2  105.59   39.20
  -7   9   2  147.79   11.90
   6  -9  -2    1.80    3.10
   6  -9  -2    3.70   16.00
   6  -9  -2    0.70    5.40
   6  -9  -2    2.10    5.20
  -6   9   2  -28.60   19.10
  -6   9   2   -1.80    4.20
  -6   9   2   -4.70    3.60
  -6   9   2   -0.40    3.70
   5  -9  -2   47.40   23.70
   5  -9  -2   54.59    5.70
   5  -9  -2   66.19    9.10
  -5   9   2   67.39   10.30
  -5   9   2   42.50    6.10
  -5   9   2   61.09   31.90
  -5   9   2   55.69    7.00
   4  -9  -2   38.60   22.20
   4  -9  -2   59.09    8.20
   4  -9  -2   51.29    5.40
  -4   9   2   49.50    6.60
  -4   9   2   60.29    8.30
  -4   9   2   47.10   27.20
  -4   9   2   41.60    5.80
   3  -9  -2  151.18    8.60
   3  -9  -2  190.88   39.70
   3  -9  -2  135.09   10.30
  -3   9   2  177.48   40.00
  -3   9   2  159.08   10.30
  -3   9   2  152.58   10.50
  -3   9   2  155.68    9.20
   2  -9  -2    3.70    3.10
   2  -9  -2   -0.20    3.70
   2  -9  -2    0.60   12.20
  -2   9   2    0.40    3.50
  -2   9   2    3.20    3.60
  -2   9   2   14.00   16.30
  -2   9   2    6.00    3.20
   1  -9  -2  108.49    7.70
   1  -9  -2   99.09   25.60
   1  -9  -2  114.29    8.80
  -1   9   2  134.39   33.20
  -1   9   2  102.89    8.80
  -1   9   2  116.39    6.80
   0  -9  -2    6.60    9.20
   0  -9  -2    0.40    2.80
   0  -9  -2   -1.50    3.10
   0  -9  -2    5.80    3.00
   0   9   2    4.00    2.40
   0   9   2   -6.90    8.50
   0   9   2    4.20    3.40
  -1  -9  -2   12.10    4.00
  -1  -9  -2   15.30    2.90
  -1  -9  -2   20.80    4.00
  -1  -9  -2    8.50    9.40
   1   9   2   36.10   15.60
   1   9   2   16.00    4.60
   1   9   2   18.60    2.60
  -2  -9  -2    2.70    8.90
  -2  -9  -2   28.80    4.80
   2   9   2   34.00    5.70
  -3  -9  -2   24.90    4.80
   3   9   2   22.40   13.80
   3   9   2   26.90    4.90
  -4  -9  -2  458.95   17.40
  -4  -9  -2  452.55   17.50
   4   9   2  474.25   43.40
   4   9   2  460.05   37.40
   4   9   2  459.45   18.00
  -5  -9  -2   -2.70    3.00
  -5  -9  -2    1.30    3.20
   5   9   2   -7.60    7.50
   5   9   2    0.10    3.00
   5   9   2   -1.20    8.60
  -6  -9  -2    2.60    3.40
  -6  -9  -2    0.80    3.20
   6   9   2   -3.40    2.80
   6   9   2   18.60    8.30
   6   9   2    0.00    2.00
   6   9   2   -3.00    7.90
  -7  -9  -2   93.89    8.30
  -7  -9  -2   89.99    7.40
   7   9   2  111.09    8.60
  -8  -9  -2    7.30    3.90
  -8  -9  -2    5.50    3.40
  -9  -9  -2  122.49    9.30
  -9  -9  -2  130.29   12.80
  -9  -9  -2  104.29    8.10
  -9  -9  -2   99.99    9.00
 -10  -9  -2  173.48   10.00
 -10  -9  -2  160.98   13.70
 -10  -9  -2  155.98   10.20
 -10  -9  -2  169.08   11.30
 -11  -9  -2    0.50    3.40
 -11  -9  -2    6.80    6.70
 -11  -9  -2    5.30    4.40
 -11  -9  -2    5.90    3.50
 -12  -9  -2   12.90    4.40
 -12  -9  -2   -0.30    4.20
 -12  -9  -2   14.50    4.20
 -12  -9  -2   16.20    7.40
 -13  -9  -2    1.80    5.70
 -13  -9  -2    6.80    4.90
 -13  -9  -2   -1.40    4.10
 -14  -9  -2  141.49   13.10
 -14  -9  -2  108.89   12.60
 -14  -9  -2  127.99   11.90
 -15  -9  -2   10.60    5.90
 -15  -9  -2   -0.70    5.60
 -15  -9  -2  -10.20    3.50
   9 -10  -2   -8.90    6.40
  -9  10   2    5.60    5.10
  -9  10   2   -3.40    4.10
  -9  10   2    6.10    6.00
   8 -10  -2   45.50    8.60
   8 -10  -2   38.20    6.50
  -8  10   2   39.60    7.20
  -8  10   2   49.90    8.40
  -8  10   2   32.40    7.50
   7 -10  -2    3.80    6.30
   7 -10  -2    0.30    5.20
   7 -10  -2   -4.10   18.70
  -7  10   2    6.60    5.40
  -7  10   2    1.60    4.70
  -7  10   2   -3.50   24.10
  -7  10   2   -1.90    4.20
   6 -10  -2   22.70    7.40
   6 -10  -2   21.80    6.40
   6 -10  -2   24.90    4.70
   6 -10  -2   28.10   26.10
  -6  10   2   30.90    6.60
  -6  10   2   23.00    5.90
  -6  10   2   26.50    6.40
  -6  10   2   51.49   36.20
   5 -10  -2   -0.30    3.00
   5 -10  -2   22.80   16.30
   5 -10  -2   -3.60    5.30
  -5  10   2  -20.70   21.10
  -5  10   2   -4.20    3.70
  -5  10   2   -0.30    3.70
  -5  10   2   10.70    4.80
   4 -10  -2    3.90    3.10
   4 -10  -2   -2.20   15.00
   4 -10  -2    3.20    5.00
  -4  10   2    1.10    4.40
  -4  10   2    4.20    4.40
  -4  10   2   12.30   25.30
  -4  10   2    1.10    3.60
   3 -10  -2   84.99   26.90
   3 -10  -2   80.49    7.20
   3 -10  -2   50.39    7.40
  -3  10   2   76.19    7.40
  -3  10   2   76.29    8.70
  -3  10   2   70.79   34.20
  -3  10   2   70.79    8.10
   2 -10  -2   69.69    8.30
   2 -10  -2   72.49    7.20
   2 -10  -2   49.99   20.90
  -2  10   2   64.39   28.40
  -2  10   2   77.29    8.70
  -2  10   2   67.79    6.40
   1 -10  -2  155.78   10.70
   1 -10  -2  169.08    9.80
   1 -10  -2  171.18   35.20
  -1  10   2  167.88    8.30
  -1  10   2  183.48   37.20
  -1  10   2  160.48   10.90
   0 -10  -2  393.46   43.20
   0 -10  -2  441.66   16.80
   0 -10  -2  425.66   17.60
   0  10   2  403.66   44.80
   0  10   2  438.36   18.20
   0  10   2  441.86   14.40
  -1 -10  -2   19.40    4.10
  -1 -10  -2    9.40    4.20
  -1 -10  -2   14.40   13.00
  -1 -10  -2    5.60    5.40
   1  10   2    7.80   13.00
   1  10   2   14.50    4.70
   1  10   2   10.60    2.40
  -2 -10  -2  110.29   24.00
  -2 -10  -2  110.69    8.60
  -2 -10  -2  143.99    9.00
   2  10   2   95.99   39.50
   2  10   2  135.59    9.70
   2  10   2  120.19    5.40
  -3 -10  -2  148.59    9.60
   3  10   2  150.98   10.40
  -4 -10  -2  237.88   12.00
  -4 -10  -2  254.67   12.40
   4  10   2  245.58   29.20
   4  10   2  251.27   29.80
  -5 -10  -2    8.00    3.40
  -5 -10  -2    9.50    3.90
   5  10   2   21.90   11.00
   5  10   2    8.70   11.00
   5  10   2    7.40    4.00
  -6 -10  -2  118.99    8.40
  -6 -10  -2  107.59    8.70
   6  10   2   90.09   18.60
   6  10   2  104.69   19.20
  -7 -10  -2   20.40    4.70
  -7 -10  -2   10.60    4.10
   7  10   2    8.60    4.40
  -8 -10  -2  227.78   12.30
  -8 -10  -2  214.68   11.50
   8  10   2  232.78   12.60
  -9 -10  -2   95.29    8.10
  -9 -10  -2   68.49    9.90
  -9 -10  -2   93.89    8.50
  -9 -10  -2   78.19    8.50
 -10 -10  -2   21.50    5.20
 -10 -10  -2   33.90    5.70
 -10 -10  -2   22.70    8.20
 -10 -10  -2   25.20    5.60
 -11 -10  -2    3.50    3.80
 -11 -10  -2    1.20    3.50
 -11 -10  -2    3.50    4.40
 -11 -10  -2    8.10    7.10
 -12 -10  -2   32.40    8.40
 -12 -10  -2   38.80    6.90
 -12 -10  -2   37.80    7.00
 -12 -10  -2   31.90    5.30
 -13 -10  -2    0.20    4.20
 -13 -10  -2    3.70    7.10
 -13 -10  -2    3.10    3.40
 -13 -10  -2   -0.10    4.10
 -14 -10  -2    8.30    6.50
 -14 -10  -2    2.80    4.50
 -14 -10  -2   -7.00    3.70
   8 -11  -2   16.70    8.10
  -8  11   2   27.10    6.20
  -8  11   2   11.10    5.80
  -8  11   2    9.10    6.30
   7 -11  -2  -10.10    4.80
   7 -11  -2    2.80    6.30
  -7  11   2    0.60    4.00
  -7  11   2    5.70    4.90
  -7  11   2    5.00    4.70
   6 -11  -2   26.40    8.00
   6 -11  -2   35.60    5.50
  -6  11   2   23.80    6.30
  -6  11   2   27.20    6.60
  -6  11   2   -8.90   27.00
  -6  11   2   25.90    6.10
   5 -11  -2   87.99    8.00
   5 -11  -2   76.89   11.10
   5 -11  -2   91.79   29.40
  -5  11   2   89.09   11.30
  -5  11   2  103.69   41.10
  -5  11   2   72.49    9.20
  -5  11   2  115.09   16.10
   4 -11  -2   28.90   22.90
   4 -11  -2   31.20    5.20
   4 -11  -2   29.50    7.30
  -4  11   2   29.10    6.50
  -4  11   2   40.00    6.40
  -4  11   2   21.40    6.00
   3 -11  -2  109.79    8.50
   3 -11  -2   98.19   10.80
   3 -11  -2  156.78   54.99
  -3  11   2  102.79   10.50
  -3  11   2   45.70   48.10
  -3  11   2  122.49    8.80
   2 -11  -2  182.68   38.50
   2 -11  -2  197.08   14.30
   2 -11  -2  229.58   11.60
  -2  11   2  219.78   10.80
  -2  11   2  205.98   13.30
  -2  11   2  237.08   46.20
   1 -11  -2    0.40    3.00
   1 -11  -2    4.80    4.30
   1 -11  -2   -8.30   13.00
  -1  11   2   -1.30    4.00
  -1  11   2    1.90   20.40
  -1  11   2   -1.80    2.80
   0 -11  -2   -1.20    3.70
   0 -11  -2   -3.60   11.00
   0 -11  -2    7.00    3.60
   0  11   2   17.10   14.50
   0  11   2    2.40    3.90
   0  11   2    7.50    2.80
  -1 -11  -2   78.49    6.30
  -1 -11  -2   87.69    8.00
  -1 -11  -2   77.59    8.50
  -1 -11  -2   77.49   24.00
   1  11   2   81.79    9.20
   1  11   2   88.29   30.70
  -2 -11  -2   86.49    8.60
  -2 -11  -2  109.49    6.00
  -2 -11  -2  110.39    8.70
   2  11   2  104.09    9.50
   2  11   2  100.49    5.30
   2  11   2   60.79   22.40
  -3 -11  -2  205.78   11.50
  -3 -11  -2  200.18   11.30
   3  11   2  209.98   30.40
   3  11   2  200.68   12.40
  -4 -11  -2    4.70    3.60
  -4 -11  -2    5.20    3.50
   4  11   2    3.90    9.70
   4  11   2  -15.10    9.70
   4  11   2    1.20    3.80
  -5 -11  -2   12.60    4.00
  -5 -11  -2   11.30    4.20
   5  11   2   10.20   13.40
   5  11   2   -1.40   11.50
   5  11   2   28.80    6.00
  -6 -11  -2   21.80    5.10
  -6 -11  -2   10.90    4.00
   6  11   2   17.10    4.80
   6  11   2   26.20   15.50
   6  11   2   -1.60   12.80
  -7 -11  -2   23.40    5.20
  -7 -11  -2   37.50    5.90
   7  11   2   20.50    5.50
   7  11   2   22.10   12.60
   7  11   2   31.50   13.40
  -8 -11  -2   98.79    8.40
  -8 -11  -2   97.09    9.00
   8  11   2   79.69    8.60
  -9 -11  -2   60.59    6.70
  -9 -11  -2   55.29    6.50
  -9 -11  -2   60.49    7.20
   9  11   2   71.39    8.00
 -10 -11  -2   23.10    5.50
 -10 -11  -2   23.40    5.20
 -10 -11  -2    8.00    8.10
 -10 -11  -2   21.10    5.30
 -11 -11  -2    6.60    4.60
 -11 -11  -2    5.20    4.20
 -11 -11  -2    5.50    3.80
 -12 -11  -2    7.30    4.60
 -12 -11  -2    9.80    4.80
 -12 -11  -2    1.00    3.60
 -12 -11  -2   -1.30    6.90
 -13 -11  -2    8.00    5.20
 -13 -11  -2   -2.50    3.20
 -13 -11  -2   -0.30    3.70
 -13 -11  -2   -1.60    6.70
 -14 -11  -2   11.90    5.50
 -14 -11  -2   14.80    5.30
 -14 -11  -2    1.90    6.60
   8 -12  -2   -0.60    7.40
  -8  12   2   16.60    5.90
  -8  12   2   26.40    6.90
  -8  12   2   16.50    5.60
   7 -12  -2  106.79   13.10
   7 -12  -2  124.59   12.40
  -7  12   2  114.69   12.40
  -7  12   2  107.89   10.40
  -7  12   2  123.09   12.00
   6 -12  -2   26.90    5.40
   6 -12  -2   32.10    9.00
  -6  12   2   36.40    7.10
  -6  12   2   34.00    7.50
  -6  12   2   30.30   35.60
  -6  12   2   26.50    6.70
   5 -12  -2   39.20    8.70
   5 -12  -2   57.59    6.50
  -5  12   2   44.10    7.80
  -5  12   2   38.70    6.90
  -5  12   2   57.39   37.50
   4 -12  -2   67.49   26.90
   4 -12  -2   67.19    9.40
   4 -12  -2   72.99    8.60
  -4  12   2   63.69    7.90
  -4  12   2   67.99    8.60
  -4  12   2   89.79   36.30
   3 -12  -2   92.49   11.10
   3 -12  -2   96.39    8.50
   3 -12  -2   61.59   26.10
  -3  12   2  140.49   39.60
  -3  12   2   83.89   10.10
  -3  12   2   90.39    8.20
   2 -12  -2    3.10   14.20
   2 -12  -2   10.60    3.90
   2 -12  -2    8.10    5.70
  -2  12   2  -23.10   18.80
  -2  12   2   11.80    4.00
   1 -12  -2    3.10    4.60
   1 -12  -2    4.10    3.50
   1 -12  -2   18.70   15.40
  -1  12   2   -3.20    2.90
  -1  12   2    4.20    4.60
  -1  12   2   27.10   21.60
   0 -12  -2   26.30   19.10
   0 -12  -2   36.00    7.00
   0 -12  -2   27.20    5.20
   0  12   2   31.00    6.80
   0  12   2   27.40   22.90
   0  12   2   35.20    4.40
  -1 -12  -2  106.49    7.80
  -1 -12  -2  110.99   10.30
  -1 -12  -2  117.29    9.30
   1  12   2  117.99    6.30
   1  12   2  103.99   29.10
   1  12   2  111.59   10.90
  -2 -12  -2   80.39    8.50
  -2 -12  -2   76.59    8.80
  -2 -12  -2  110.69    8.60
  -2 -12  -2   67.19    7.70
   2  12   2   55.89   21.70
   2  12   2   76.09    5.40
   2  12   2  106.09   31.30
   2  12   2   86.09    9.80
  -3 -12  -2  152.48   11.10
  -3 -12  -2  173.88   11.20
  -3 -12  -2  174.48   11.00
   3  12   2  204.68   32.40
   3  12   2  187.28   12.70
  -4 -12  -2  466.85   18.80
  -4 -12  -2  457.45   18.60
   4  12   2  331.47   43.10
   4  12   2  448.66   44.20
   4  12   2  479.85   20.30
  -5 -12  -2    4.50    4.10
  -5 -12  -2    4.10    4.00
   5  12   2   -2.00   11.10
   5  12   2    2.30    4.00
   5  12   2   -0.90   10.70
  -6 -12  -2    1.90    3.60
  -6 -12  -2    2.80    3.70
   6  12   2   -2.90    3.70
   6  12   2    1.10   11.20
   6  12   2    7.10   12.20
  -7 -12  -2  120.49   10.10
  -7 -12  -2  107.59    9.20
   7  12   2  136.59   11.00
   7  12   2   90.49   22.20
   7  12   2   89.79   20.40
  -8 -12  -2   -2.00    3.10
  -8 -12  -2   -2.00    3.50
  -8 -12  -2    1.50    3.80
   8  12   2   20.90   14.10
   8  12   2    1.60    4.50
  -9 -12  -2   94.99   10.80
  -9 -12  -2   97.19    9.40
   9  12   2   94.29   10.30
 -10 -12  -2   30.90    5.50
 -10 -12  -2   44.50    6.40
 -10 -12  -2   39.20    6.00
 -11 -12  -2   -0.40    7.90
 -11 -12  -2    1.40    3.70
 -11 -12  -2   -0.70    4.00
 -11 -12  -2    3.40    4.00
 -12 -12  -2    0.10    8.00
 -12 -12  -2   -0.70    3.70
 -12 -12  -2   -1.70    3.60
 -12 -12  -2   -4.60    3.70
 -13 -12  -2    0.20    3.90
 -13 -12  -2    1.30    4.00
 -13 -12  -2   -3.30    3.20
 -13 -12  -2   -3.60    6.80
 -14 -12  -2   12.00    8.10
 -14 -12  -2    2.30    4.40
 -14 -12  -2    1.00    4.20
 -14 -12  -2    6.40    3.80
   7 -13  -2    5.50    7.40
   7 -13  -2   19.30    4.50
  -7  13   2   11.40    5.90
  -7  13   2    5.20    5.20
   6 -13  -2   -9.90    5.90
   6 -13  -2    1.20    4.20
  -6  13   2   13.60    5.50
  -6  13   2    3.90    5.50
   5 -13  -2   28.90    8.10
   5 -13  -2   32.10    5.70
  -5  13   2   24.00    6.80
  -5  13   2   29.30    6.00
  -5  13   2   51.59   42.70
   4 -13  -2  200.98   11.80
   4 -13  -2  145.49   14.40
  -4  13   2  288.47   65.29
  -4  13   2  179.28   14.10
   3 -13  -2  124.49   12.60
   3 -13  -2  154.58   10.40
  -3  13   2  181.68   47.00
  -3  13   2  123.69   12.40
  -3  13   2  119.79    9.30
   2 -13  -2   18.80    4.90
   2 -13  -2   14.20    6.50
  -2  13   2   15.50    5.70
  -2  13   2   14.10    4.40
  -2  13   2  -18.40   24.60
   1 -13  -2   14.90    5.90
   1 -13  -2   16.70    4.50
  -1  13   2   12.30    3.90
  -1  13   2   17.70    6.00
  -1  13   2   46.40   28.00
   0 -13  -2    8.60    5.60
   0  13   2    5.50    5.50
   0  13   2    7.50   20.80
   0  13   2    9.60    3.40
  -1 -13  -2    5.30    4.00
  -1 -13  -2    1.90    3.90
  -1 -13  -2    8.70    5.10
   1  13   2  -13.60   19.30
   1  13   2   18.30   15.50
   1  13   2    9.10    5.20
   1  13   2    8.20    3.00
  -2 -13  -2  278.67   14.20
  -2 -13  -2  281.57   14.30
  -2 -13  -2  253.57   15.30
  -2 -13  -2  247.08   11.00
   2  13   2  202.28   39.70
   2  13   2  294.57   16.80
   2  13   2  334.17   48.40
  -3 -13  -2  151.58   11.60
  -3 -13  -2  166.88   11.10
  -3 -13  -2  175.68   11.60
   3  13   2  222.68   44.30
   3  13   2  141.99   32.10
  -4 -13  -2   13.50    4.50
  -4 -13  -2   19.30    5.10
   4  13   2   29.50   19.20
   4  13   2   12.70    9.40
   4  13   2    3.60   12.80
  -5 -13  -2  164.28   11.30
  -5 -13  -2  189.48   12.10
   5  13   2  193.78   14.30
   5  13   2  159.48   31.10
   5  13   2  176.88   33.90
  -6 -13  -2  206.08   12.60
  -6 -13  -2  192.68   14.30
   6  13   2  272.57   36.70
   6  13   2  126.79   27.40
   6  13   2  215.58   14.50
  -7 -13  -2    4.50    3.80
  -7 -13  -2    6.30    4.30
   7  13   2   19.60   15.20
   7  13   2    2.40    4.60
  -8 -13  -2   17.50    5.20
  -8 -13  -2   21.80    5.50
   8  13   2    2.90    5.30
   8  13   2   27.50   14.60
  -9 -13  -2   15.90    4.00
  -9 -13  -2   11.50    4.80
  -9 -13  -2   20.90    5.40
 -10 -13  -2   96.29    9.30
 -10 -13  -2  108.49    9.90
 -10 -13  -2  115.59    8.80
 -11 -13  -2    0.10    3.80
 -11 -13  -2    5.30    3.90
 -11 -13  -2    0.30    8.50
 -11 -13  -2    2.50    3.70
 -12 -13  -2    0.60    3.80
 -12 -13  -2    2.40    4.00
 -12 -13  -2    7.50    8.50
 -12 -13  -2   -1.90    3.30
 -13 -13  -2   38.60    6.50
 -13 -13  -2   33.70    9.60
 -13 -13  -2   50.99    6.70
 -13 -13  -2   57.19    8.30
 -14 -13  -2   67.59    8.30
 -14 -13  -2   87.69    9.70
 -14 -13  -2   54.69    6.60
 -14 -13  -2   72.19   11.40
   6 -14  -2   63.49   12.20
   6 -14  -2   79.69    8.10
   6 -14  -2   92.69   10.00
  -6  14   2   83.79    9.40
  -6  14   2   84.89   10.90
   5 -14  -2    3.30    4.40
   5 -14  -2    7.10    6.80
   5 -14  -2    2.50    3.80
  -5  14   2    3.40    5.40
  -5  14   2   -2.00    4.10
  -5  14   2  -14.60   31.20
  -5  14   2   -8.40   43.90
   4 -14  -2  202.48   12.30
   4 -14  -2  167.38   15.30
   4 -14  -2  213.38   14.20
  -4  14   2  194.38   15.20
  -4  14   2  201.08   12.00
  -4  14   2  200.18   58.59
  -4  14   2  153.88   48.30
   3 -14  -2    3.50    3.80
   3 -14  -2   -2.10    4.40
   3 -14  -2    1.20    5.60
  -3  14   2    0.10    3.60
  -3  14   2   -0.30    4.50
  -3  14   2   30.50   34.90
   2 -14  -2    5.90    4.80
   2 -14  -2    8.80    6.10
   2 -14  -2    4.70    3.60
  -2  14   2  -27.60   28.50
  -2  14   2    8.20    5.40
  -2  14   2   10.60    4.10
   1 -14  -2   21.80    6.90
   1 -14  -2    7.60    3.90
   1 -14  -2   16.30    5.60
  -1  14   2   13.80    3.90
  -1  14   2    4.40    5.80
  -1  14   2   19.80   23.10
  -1  14   2   20.20   28.80
   0 -14  -2  248.68   15.80
   0 -14  -2  209.18   14.60
   0 -14  -2  241.38   13.50
   0  14   2  219.18   52.39
   0  14   2  220.38   15.80
   0  14   2  214.98   47.30
   0  14   2  232.48   10.40
  -1 -14  -2    4.30    3.90
  -1 -14  -2   -4.20    4.40
  -1 -14  -2    0.90    5.50
   1  14   2    5.70    3.00
   1  14   2    5.80    6.00
   1  14   2  -15.60   25.10
   1  14   2   28.10   19.40
  -2 -14  -2  100.69   10.40
  -2 -14  -2  105.39    9.90
   2  14   2   92.59   29.40
   2  14   2   78.69   37.90
   2  14   2   89.99    6.30
   2  14   2   88.49   10.60
  -3 -14  -2   -1.70    4.20
  -3 -14  -2   -0.30    5.00
  -3 -14  -2    0.70    3.60
   3  14   2   11.10   16.40
   3  14   2   20.60   20.80
   3  14   2    3.90    5.00
  -4 -14  -2   23.50    6.80
  -4 -14  -2    7.20    4.60
  -4 -14  -2   17.20    5.00
   4  14   2   14.70    6.00
   4  14   2   23.90   16.40
  -5 -14  -2   -1.60    3.80
  -5 -14  -2    2.10    3.60
   5  14   2    3.80    5.30
   5  14   2  -10.10   14.80
   5  14   2   -6.70   16.20
  -6 -14  -2   -1.50    3.40
  -6 -14  -2    2.20    3.70
   6  14   2    0.00   13.30
   6  14   2  -29.70   15.80
   6  14   2    2.50    4.90
  -7 -14  -2   29.10    5.90
  -7 -14  -2   28.90    6.00
   7  14   2   18.50   16.80
   7  14   2   24.90   20.10
   7  14   2   36.10    7.00
  -8 -14  -2    0.20    4.00
   8  14   2   12.80   16.70
   8  14   2   -2.20    4.10
   8  14   2   15.50   15.30
  -9 -14  -2    0.70    4.10
  -9 -14  -2    0.20    3.40
   9  14   2    7.00    5.40
 -10 -14  -2   -3.00    3.20
 -10 -14  -2   -2.00    3.60
 -10 -14  -2    1.70    4.00
 -10 -14  -2   -3.70    3.50
  10  14   2    4.40    4.90
 -11 -14  -2    6.30    4.10
 -11 -14  -2    2.00    4.10
 -11 -14  -2   11.30    4.30
 -11 -14  -2   10.70    4.50
 -12 -14  -2   33.10    6.00
 -12 -14  -2   22.20    5.40
 -12 -14  -2   18.40    9.90
 -12 -14  -2   26.00    5.40
 -13 -14  -2   70.19    7.80
 -13 -14  -2   64.79    8.00
 -13 -14  -2   73.59   12.40
 -13 -14  -2   66.69    8.00
   5 -15  -2    8.10    4.70
   5 -15  -2   17.90    5.20
   5 -15  -2    8.90   10.60
  -5  15   2   10.10    5.90
  -5  15   2   22.20    5.60
   4 -15  -2    4.20    6.70
   4 -15  -2    2.40    3.70
   4 -15  -2   12.90    4.70
  -4  15   2  -10.10   30.20
  -4  15   2    8.20    4.50
  -4  15   2    5.00    5.70
   3 -15  -2    8.10    6.60
   3 -15  -2    3.70    4.10
   3 -15  -2   -5.50    3.30
  -3  15   2   76.19   43.80
  -3  15   2    5.90    3.90
  -3  15   2   -1.40    4.60
   2 -15  -2   17.40    5.40
   2 -15  -2   33.30    6.10
   2 -15  -2   25.50    7.90
  -2  15   2   20.30    4.50
  -2  15   2    1.60   25.70
  -2  15   2   13.50    7.00
  -2  15   2  -26.80   37.20
   1 -15  -2    5.40    5.80
   1 -15  -2    0.20    3.90
   1 -15  -2    0.80    3.40
  -1  15   2   -7.50    3.70
  -1  15   2    5.40    3.50
  -1  15   2  -67.19   37.80
   0 -15  -2   12.50    4.40
   0 -15  -2    9.90    5.30
   0 -15  -2    7.90    6.40
   0  15   2   15.50   31.10
   0  15   2   25.00   24.70
   0  15   2   -0.70    5.00
   0  15   2    8.80    3.60
  -1 -15  -2  135.59   11.00
  -1 -15  -2  153.98   11.30
  -1 -15  -2  132.99   12.80
   1  15   2  136.69    7.70
   1  15   2  144.69   13.70
   1  15   2  113.29   34.60
   1  15   2  105.39   45.10
  -2 -15  -2   13.70    4.90
  -2 -15  -2    9.80    4.60
  -2 -15  -2    7.70    5.70
   2  15   2  -11.90   26.20
   2  15   2    1.80    4.90
   2  15   2   31.70   34.70
  -3 -15  -2   19.00    6.60
  -3 -15  -2   13.00    4.80
  -3 -15  -2    9.40    4.60
   3  15   2   -3.30   19.60
   3  15   2   -5.40   24.60
   3  15   2    9.30    5.70
  -4 -15  -2    6.30    5.00
  -4 -15  -2    7.80    5.70
  -4 -15  -2   14.70    4.60
   4  15   2  -23.10   18.30
   4  15   2    4.80    5.00
  -5 -15  -2  274.67   15.00
  -5 -15  -2  278.37   15.20
   5  15   2  268.37   17.30
   5  15   2  225.58   41.00
   5  15   2  244.28   46.30
  -6 -15  -2  154.88   11.70
  -6 -15  -2  149.99   11.50
   6  15   2  134.19   13.30
   6  15   2  108.09   28.60
   6  15   2  222.28   43.60
  -7 -15  -2    7.70    4.20
  -7 -15  -2    4.30    4.40
   7  15   2    1.40    4.80
   7  15   2    1.50   19.20
  -8 -15  -2    7.90    4.50
  -8 -15  -2    1.10    3.70
   8  15   2    7.60    5.00
   8  15   2   37.60   22.00
  -9 -15  -2   -1.80    4.00
  -9 -15  -2    2.30    3.80
   9  15   2   -0.40    4.90
   9  15   2    1.00   19.90
 -10 -15  -2   45.70    7.00
 -10 -15  -2   38.40    7.20
  10  15   2   51.59    8.60
 -11 -15  -2   34.30    6.20
 -11 -15  -2   48.30    6.80
  11  15   2   47.60    8.50
 -12 -15  -2   30.90    6.40
 -12 -15  -2   23.50    5.20
 -12 -15  -2   28.30    5.40
 -12 -15  -2   29.20   10.50
 -12 -15  -2   34.20    6.10
 -13 -15  -2    5.70    4.00
 -13 -15  -2   15.80    4.60
 -13 -15  -2    2.90    4.00
 -13 -15  -2   15.60    9.80
   3 -16  -2   26.60    8.80
   3 -16  -2   19.20    5.00
   3 -16  -2   31.40    6.10
  -3  16   2    6.10   77.49
  -3  16   2   28.80    5.50
  -3  16   2   32.90    9.60
   2 -16  -2   78.59   12.50
   2 -16  -2   58.19    7.50
   2 -16  -2   61.69    8.00
  -2  16   2   16.50   34.60
  -2  16   2  116.99   54.19
  -2  16   2   58.79    6.80
  -2  16   2   51.79    9.90
   1 -16  -2   -1.80    3.30
   1 -16  -2    0.30    5.90
   1 -16  -2    2.30    3.90
  -1  16   2   -1.70    3.10
  -1  16   2   -4.20    5.10
   0 -16  -2    5.30    5.80
   0 -16  -2    3.30    3.90
   0 -16  -2    3.00    3.90
   0  16   2   10.70    3.60
   0  16   2   11.70    6.50
  -1 -16  -2    0.90    4.00
  -1 -16  -2   -0.70    5.70
  -1 -16  -2   -3.10    3.50
   1  16   2  -26.60   34.60
   1  16   2   67.09   27.50
   1  16   2    3.40    3.20
   1  16   2   -0.90    4.90
  -2 -16  -2    2.20    4.20
  -2 -16  -2    0.60    3.80
  -2 -16  -2   -2.80    5.00
   2  16   2    9.80   22.10
   2  16   2   33.80   36.00
   2  16   2    7.80    5.90
  -3 -16  -2   88.19   11.20
  -3 -16  -2   71.49    9.00
  -3 -16  -2   65.89    8.40
   3  16   2   84.19   37.20
   3  16   2   86.69   11.90
   3  16   2   54.89   30.60
  -4 -16  -2  175.38   13.90
  -4 -16  -2  186.88   12.50
  -4 -16  -2  170.88   12.50
   4  16   2  165.78   14.70
  -5 -16  -2   12.10    6.20
  -5 -16  -2   15.00    5.60
  -5 -16  -2   24.90    5.70
   5  16   2   31.60   28.50
   5  16   2   26.70    7.00
  -6 -16  -2   55.59    7.50
  -6 -16  -2   54.79    7.60
   6  16   2   38.00    8.10
  -7 -16  -2  162.48   12.40
  -7 -16  -2  170.38   12.30
   7  16   2  178.38   39.20
   7  16   2  172.38   14.80
  -8 -16  -2    9.10    5.10
  -8 -16  -2    9.40    4.60
   8  16   2   32.90   24.40
   8  16   2   12.10    5.80
  -9 -16  -2    6.30    4.60
  -9 -16  -2   -3.60    3.90
   9  16   2   33.50   25.90
   9  16   2    3.90    5.20
 -10 -16  -2    7.50    4.70
 -10 -16  -2   19.10    5.80
  10  16   2    7.80    5.80
 -11 -16  -2   44.20    7.90
 -11 -16  -2   47.60    7.20
  11  16   2   47.90    8.60
 -12 -16  -2    8.50    9.90
 -12 -16  -2   22.70    5.60
   2 -17  -2   44.40   10.60
   2 -17  -2   23.30    6.90
   2 -17  -2   27.60    6.30
  -2  17   2   35.80    5.60
  -2  17   2   43.80    9.50
   1 -17  -2    8.50    4.80
   1 -17  -2   24.10    6.00
   1 -17  -2   36.70    9.70
  -1  17   2  -35.20   49.80
  -1  17   2   15.40    4.40
  -1  17   2   27.60    8.20
   0 -17  -2   12.80   10.90
   0 -17  -2   -1.60    3.20
   0 -17  -2   -0.90    3.80
   0  17   2    1.30    3.20
   0  17   2  -74.29   99.39
   0  17   2    6.70    9.60
  -1 -17  -2   -0.80    3.50
  -1 -17  -2   -2.70    6.10
  -1 -17  -2   -3.90    3.40
   1  17   2   14.40   47.30
   1  17   2    5.40    5.90
   1  17   2    2.90    3.40
  -2 -17  -2    3.90    3.90
  -2 -17  -2    0.10    3.40
  -2 -17  -2    3.60    6.00
   2  17   2   -3.50   40.60
   2  17   2    2.10    5.10
  -3 -17  -2   10.00    4.90
  -3 -17  -2   16.10    7.00
  -3 -17  -2    8.70    4.40
   3  17   2   14.40    7.10
  -4 -17  -2   34.40    6.90
  -4 -17  -2   40.40    8.50
  -4 -17  -2   35.40    6.60
   4  17   2   21.20    8.20
   4  17   2   52.29   36.50
  -5 -17  -2   20.50    7.80
  -5 -17  -2   24.90    6.10
  -5 -17  -2   33.90    6.80
   5  17   2   29.90   41.00
   5  17   2    6.20    5.80
  -6 -17  -2   21.50    5.60
  -6 -17  -2   20.90    6.00
   6  17   2   25.70    8.70
   6  17   2    0.20   38.20
  -7 -17  -2   60.19    8.10
  -7 -17  -2   40.30    6.80
   7  17   2   41.50    9.00
   7  17   2   73.79   38.80
  -8 -17  -2   56.89    8.30
  -8 -17  -2   48.90    7.60
   8  17   2   68.79   39.40
   8  17   2   62.19   10.20
  -9 -17  -2   40.70    6.90
  -9 -17  -2   46.50    8.00
   9  17   2   52.89   34.00
   9  17   2   37.10    8.30
 -10 -17  -2    3.90    4.70
 -10 -17  -2   18.90    5.50
  10  17   2   14.40   27.90
  10  17   2   27.60    7.60
 -11 -17  -2   46.70    8.50
 -11 -17  -2   25.60    5.80
  11  17   2   18.00    7.50
   0 -18  -2    5.30    4.40
   0 -18  -2    7.20    5.30
   0 -18  -2    6.60    6.50
   0  18   2    2.50    6.20
   0  18   2    5.30    3.70
  -1 -18  -2    0.10    3.60
  -1 -18  -2   -1.80    6.10
  -1 -18  -2    3.70    3.90
   1  18   2   -8.10    6.40
   1  18   2   -0.20    3.40
  -2 -18  -2    1.60    6.90
  -2 -18  -2    3.80    4.10
  -2 -18  -2    4.00    5.90
   2  18   2   -5.20    5.10
  -3 -18  -2    3.70    4.50
  -3 -18  -2   -9.20   10.50
  -3 -18  -2    1.40    4.20
   3  18   2   13.10    7.40
  -4 -18  -2   37.60    7.10
  -4 -18  -2   12.20    5.00
  -4 -18  -2   20.70    8.10
   4  18   2   24.80    9.10
  -5 -18  -2   37.70    7.60
  -5 -18  -2   28.70    6.10
  -5 -18  -2   33.40    8.50
  -6 -18  -2  362.26   20.50
  -6 -18  -2  390.66   19.50
  -6 -18  -2  416.76   19.80
   6  18   2  343.77   34.50
  -7 -18  -2   26.90    6.40
  -7 -18  -2   22.50    6.20
   7  18   2   28.50   14.80
  -8 -18  -2   73.69    8.90
  -8 -18  -2   64.19   11.10
   8  18   2  108.99   20.60
  -9 -18  -2    4.30    4.50
  -9 -18  -2   -6.50    3.20
 -10 -18  -2   -0.60    4.30
 -10 -18  -2    7.90    4.80
  10  18   2   23.90   11.50
  -3 -19  -2   25.40    6.50
  -3 -19  -2   29.50    6.60
  -3 -19  -2   31.50    8.90
   3  19   2   28.40   10.30
  -4 -19  -2   17.70    7.60
  -4 -19  -2    0.90    4.10
  -4 -19  -2    4.30    4.30
   4  19   2   12.80    7.50
  -5 -19  -2   -1.60    3.60
  -5 -19  -2   -0.10    3.90
  -5 -19  -2   -3.70    5.70
   5  19   2    0.00    5.50
  -6 -19  -2    0.50    5.70
  -6 -19  -2    1.30    3.80
  -6 -19  -2   -2.80    3.50
   6  19   2    2.20    7.20
  -7 -19  -2    0.60    3.70
  -7 -19  -2    5.00    6.70
  -7 -19  -2   -0.20    4.10
   7  19   2    8.90    6.60
  -8 -19  -2   11.90    5.30
  -8 -19  -2    6.20    4.50
   8  19   2   13.90    7.90
   6  17  -3   15.20    7.80
  -6 -17   3    8.60    5.30
  -6 -17   3    1.20    3.20
  -6 -17   3    5.80    4.80
   5  17  -3    8.00    7.10
  -5 -17   3    4.00    4.30
  -5 -17   3    2.60    7.30
  -5 -17   3   -1.00    3.40
  -5 -17   3    2.10    3.70
   4  17  -3   -6.20   10.30
  -4 -17   3   -1.50    3.60
  -4 -17   3    2.80    4.30
  -4 -17   3    0.20    3.60
   9  16  -3   -1.90    7.50
  -9 -16   3    0.60    3.80
  -9 -16   3    0.40    4.10
  -9 -16   3    3.30    3.20
   8  16  -3    6.00    8.30
  -8 -16   3    6.90    3.60
  -8 -16   3    0.10    3.50
  -8 -16   3   -1.40    3.60
  -7 -16   3   19.60    5.60
  -7 -16   3   27.20    4.90
  -7 -16   3   30.00    9.20
  -6 -16   3   34.60    6.70
  -6 -16   3   16.30    4.50
  -6 -16   3   20.70    4.70
   5  16  -3   11.10    7.90
  -5 -16   3    5.40    4.20
  -5 -16   3   15.10    5.10
  -5 -16   3    8.70    4.60
   4  16  -3   60.89   11.40
  -4 -16   3   51.19    7.00
  -4 -16   3   51.09   10.00
  -4 -16   3   51.49    6.90
  -4 -16   3   90.29   10.50
   3  16  -3   37.60    8.80
  -3 -16   3   44.00    6.80
  -3 -16   3   44.40    6.80
  -3 -16   3   36.60    8.90
  -3 -16   3   27.00    7.20
   2  16  -3   46.80    7.00
   2  16  -3   48.20   10.30
  -2 -16   3   45.30    6.70
  -2 -16   3   41.30    7.60
  -2 -16   3   62.49   11.50
  -2 -16   3   44.40    7.60
   1  16  -3    7.10    4.80
   1  16  -3    2.60    6.40
  -1 -16   3    1.20    5.60
  -1 -16   3   13.70    4.70
  -1 -16   3    3.20    4.90
  -1 -16   3   -0.90    3.80
   0 -16   3  -10.20    3.90
  10  15  -3    8.80    6.40
 -10 -15   3   21.80    5.00
 -10 -15   3   17.20    4.80
 -10 -15   3   13.80    5.80
   9  15  -3   -3.70    5.50
  -9 -15   3   -0.90    3.30
  -9 -15   3   -0.70    3.50
   8  15  -3    6.70    7.10
   8  15  -3  -46.40   36.80
  -8 -15   3   19.50    5.30
  -8 -15   3   18.30    6.00
  -8 -15   3   23.60    4.60
   7  15  -3   27.80    8.00
   7  15  -3    7.70   40.50
  -7 -15   3   13.40    4.50
  -7 -15   3   24.60    4.90
  -7 -15   3   17.90    4.80
   6  15  -3  108.09   48.10
   5  15  -3   60.69   43.50
   5  15  -3    3.50    6.70
  -5 -15   3    4.70    4.00
  -5 -15   3    8.20    4.70
  -5 -15   3    9.70    4.10
   4  15  -3  177.78   64.19
   4  15  -3  101.39   13.20
  -4 -15   3   70.09    8.00
  -4 -15   3   87.59   11.40
  -4 -15   3   57.89    7.70
  -4 -15   3   96.29    9.10
   3  15  -3  111.89   52.19
   3  15  -3    8.20    6.50
  -3 -15   3   12.50    5.00
  -3 -15   3   13.00    4.70
  -3 -15   3   13.80    5.10
  -3 -15   3   19.60    7.00
   2  15  -3    2.60    4.40
   2  15  -3   18.20   49.80
   2  15  -3   -4.20    5.30
  -2 -15   3    4.00    5.80
  -2 -15   3    5.70    4.10
  -2 -15   3    2.20    3.80
  -2 -15   3   23.60    5.70
   1  15  -3   78.29    8.30
   1  15  -3   33.00   63.89
   1  15  -3   84.39   16.90
  -1 -15   3   75.59    8.20
  -1 -15   3   84.19   17.30
  -1 -15   3   78.19    9.40
  -1 -15   3   82.79    9.80
   0  15  -3   55.99   59.39
   0  15  -3    7.10    4.80
   0  15  -3    5.70   31.40
   0  15  -3    5.20    6.30
   0 -15   3   19.80    9.00
   0 -15   3    9.70    4.20
   0 -15   3   20.40    7.90
   0 -15   3   13.60    5.40
  -1  15  -3   13.70    5.10
  -1  15  -3   68.79   71.29
  -1  15  -3    2.10   35.50
  -1  15  -3   12.10    7.70
   1 -15   3    9.70    5.20
   1 -15   3   10.80    7.30
   1 -15   3   12.10    4.30
   1 -15   3   -1.20    4.40
  -2  15  -3   11.70    8.30
   2 -15   3   12.00    6.50
   2 -15   3    3.40    8.20
  11  14  -3   -5.50    4.80
  11  14  -3  -50.69   31.60
 -11 -14   3   -2.30    4.30
 -11 -14   3   -0.30    3.50
  10  14  -3   -1.90    5.40
  10  14  -3  -39.80   40.80
 -10 -14   3    4.30    4.80
 -10 -14   3    1.00    4.30
 -10 -14   3    0.30    3.60
   9  14  -3   -2.20    5.20
   9  14  -3  -32.70   29.10
  -9 -14   3    1.30    4.20
  -9 -14   3   -2.20    3.30
  -9 -14   3    0.30    3.70
   8  14  -3   42.80    8.80
  -8 -14   3   43.20    6.40
  -8 -14   3   40.20    7.40
  -8 -14   3   35.30    5.20
   7  14  -3    0.50    5.80
  -7 -14   3    0.70    3.30
  -7 -14   3    3.80    4.50
  -7 -14   3    7.00    4.20
   6  14  -3   60.09   10.30
  -6 -14   3   58.59    6.40
  -6 -14   3   57.89    7.10
  -6 -14   3   61.19    7.90
   5  14  -3  103.89   12.60
  -5 -14   3   92.49    9.00
  -5 -14   3   96.79    9.30
  -5 -14   3   81.99    7.80
   4  14  -3   49.10    8.90
   4  14  -3    6.50   43.40
  -4 -14   3   41.10    5.90
  -4 -14   3   52.59    7.20
  -4 -14   3   55.39    7.40
   3  14  -3    0.50    5.20
   3  14  -3  -14.30   23.00
  -3 -14   3    4.60    5.60
  -3 -14   3   -1.60    3.50
  -3 -14   3    8.00    4.10
  -3 -14   3   -0.20    3.60
   2  14  -3    8.60   21.80
   2  14  -3   10.00    6.10
   2  14  -3    4.30    4.50
   2  14  -3   39.80   39.80
  -2 -14   3    2.90    5.70
  -2 -14   3    5.90    4.30
  -2 -14   3    9.00    4.50
  -2 -14   3    2.90    4.20
   1  14  -3    5.20    5.70
   1  14  -3    3.90    4.70
  -1 -14   3    6.30    4.80
  -1 -14   3    7.40    4.10
  -1 -14   3    6.60    4.10
  -1 -14   3   13.20    6.70
   0  14  -3    4.20    6.20
   0  14  -3   -5.80    4.70
   0 -14   3    1.90    4.30
   0 -14   3   -1.50    5.50
   0 -14   3   -0.20    3.20
   0 -14   3   -0.70    4.10
  -1  14  -3   -2.00    4.80
  -1  14  -3   -5.40    3.40
   1 -14   3    4.10    3.50
   1 -14   3    6.00    6.10
   1 -14   3    2.00    4.20
   1 -14   3    6.90    5.30
  -2  14  -3   63.09   13.00
  -2  14  -3   59.19    7.60
  -2  14  -3   38.80   35.10
  -2  14  -3   20.40   61.29
   2 -14   3   68.09    7.30
   2 -14   3   72.79    9.60
   2 -14   3   67.69    9.70
   2 -14   3   58.39   11.00
  -3  14  -3   79.99   11.90
  -3  14  -3   59.09   72.89
  -3  14  -3   97.09    9.50
  -3  14  -3  149.59   50.99
   3 -14   3   80.59   11.20
   3 -14   3   92.79    8.00
   3 -14   3   89.89   13.70
  12  13  -3   46.30    7.80
 -12 -13   3   39.60   14.50
 -12 -13   3   20.70   13.10
 -12 -13   3   30.70    7.10
 -12 -13   3   50.69    6.20
  11  13  -3   76.59   49.40
  11  13  -3    7.40    5.30
 -11 -13   3    2.90    5.00
 -11 -13   3    8.80    3.80
  10  13  -3   13.60    6.00
 -10 -13   3   10.10    4.30
 -10 -13   3    8.70    5.00
 -10 -13   3    6.50    4.70
   9  13  -3  -29.80   26.20
   9  13  -3    1.00    5.00
  -9 -13   3   -0.80    4.00
  -9 -13   3    3.10    3.80
  -9 -13   3   11.00    4.90
   8  13  -3   79.79   10.50
   8  13  -3  117.99   33.30
  -8 -13   3   63.39    7.20
  -8 -13   3   59.99    7.80
  -8 -13   3   77.29    7.90
   7  13  -3  109.99   35.00
   7  13  -3  153.38   14.00
  -7 -13   3  157.48   11.10
  -7 -13   3  153.28    9.30
  -7 -13   3  131.89   10.20
   6  13  -3  181.18   14.90
   6  13  -3  102.89   38.60
  -6 -13   3  184.68   11.60
  -6 -13   3  164.48   11.30
  -6 -13   3  189.88    9.90
   5  13  -3   -0.80    4.30
   5  13  -3   -6.90   19.60
   5  13  -3    9.80   21.00
  -5 -13   3    3.50    3.60
  -5 -13   3   -5.40    3.30
  -5 -13   3    1.90    3.70
   4  13  -3   77.99   31.80
   4  13  -3   23.50    7.10
   4  13  -3   28.20   21.90
  -4 -13   3   33.70    6.30
  -4 -13   3   25.90    4.90
  -4 -13   3   21.40    5.00
   3  13  -3   21.50    6.70
   3  13  -3   40.50   25.20
   3  13  -3   46.30   33.00
  -3 -13   3   25.60    5.50
  -3 -13   3   23.30    4.70
  -3 -13   3   10.90    4.30
   2  13  -3   -6.70   29.80
   2  13  -3   -1.90    4.10
   2  13  -3    7.20    5.70
   2  13  -3  -18.00   22.30
  -2 -13   3    9.90    4.10
  -2 -13   3   -0.10    4.00
  -2 -13   3    4.20    4.00
  -2 -13   3    1.70    5.50
   1  13  -3   70.09   28.20
   1  13  -3   33.50    5.70
   1  13  -3   26.10   36.30
   1  13  -3   26.80    7.20
  -1 -13   3   38.00    5.90
  -1 -13   3   20.20    6.80
  -1 -13   3   31.20    6.40
  -1 -13   3   23.10    5.00
   0  13  -3  237.98   80.29
   0  13  -3  201.88   11.50
   0  13  -3  207.38   15.90
   0 -13   3  184.98   14.70
   0 -13   3  191.18   12.40
   0 -13   3  199.98   13.20
   0 -13   3  207.58   11.50
  -1  13  -3   46.30    9.20
  -1  13  -3    0.50   41.00
  -1  13  -3  -12.80   26.80
   1 -13   3   28.30    7.70
   1 -13   3   31.70    6.10
   1 -13   3   36.60    7.50
  -2  13  -3   41.70   30.10
  -2  13  -3  -63.99   44.90
  -2  13  -3   13.20    6.50
  -2  13  -3   -0.20    3.90
   2 -13   3   -0.60    4.10
   2 -13   3    4.60    5.90
   2 -13   3   -0.90    4.80
   2 -13   3   -1.20    2.80
  -3  13  -3    1.70    5.50
  -3  13  -3   -0.30    4.00
  -3  13  -3   79.69   63.69
  -3  13  -3   15.30   31.20
   3 -13   3    0.90    5.10
   3 -13   3   -3.90    4.80
   3 -13   3    1.90    3.00
   3 -13   3    2.70    8.10
  -4  13  -3    2.30    4.30
   4 -13   3   -2.20    3.00
   4 -13   3    0.90    6.10
   4 -13   3   -8.20    5.60
 -13 -12   3  196.88   17.00
 -13 -12   3  162.88    9.70
 -13 -12   3  118.49   21.50
  12  12  -3    9.50    6.20
 -12 -12   3    5.50    5.80
 -12 -12   3   11.30   10.10
 -12 -12   3   13.60    6.50
 -12 -12   3   14.60    3.90
  11  12  -3    2.50   23.50
  11  12  -3    9.40    6.00
 -11 -12   3   -2.60    8.60
 -11 -12   3   11.70    6.10
 -11 -12   3    6.40    3.70
  10  12  -3   42.70   24.20
  10  12  -3   17.20    6.20
 -10 -12   3   20.30    5.90
 -10 -12   3   16.90    5.50
 -10 -12   3   27.70    5.20
   9  12  -3   44.40   23.10
   9  12  -3   59.99    8.70
  -9 -12   3   46.60    6.40
  -9 -12   3   75.99    9.40
  -9 -12   3   59.49    7.40
   8  12  -3   63.69    8.90
   8  12  -3   21.90   23.80
  -8 -12   3   64.19    8.50
  -8 -12   3   49.00    6.10
   7  12  -3    4.90    5.10
   7  12  -3   11.20   19.00
  -7 -12   3    9.20    3.90
  -7 -12   3    4.70    6.90
  -7 -12   3    5.50    3.70
   6  12  -3   14.30    5.80
   6  12  -3   28.80   20.60
   6  12  -3   34.20   22.10
  -6 -12   3   25.80    4.60
  -6 -12   3   21.30    4.80
  -6 -12   3   22.50    5.10
   5  12  -3   -2.20    5.00
   5  12  -3   -0.50   16.30
  -5 -12   3   -2.50    3.00
  -5 -12   3    2.10    3.40
  -5 -12   3   -0.10    3.10
   4  12  -3    4.30    5.10
   4  12  -3   -1.60   19.20
   4  12  -3   12.70   21.90
  -4 -12   3    4.30    3.70
  -4 -12   3    9.80    4.40
  -4 -12   3    4.40    3.60
   3  12  -3   18.60    6.10
   3  12  -3   56.19   29.60
   3  12  -3  -19.80   17.20
  -3 -12   3   22.50    4.70
  -3 -12   3   21.00    5.10
  -3 -12   3   21.80    5.50
   2  12  -3   36.60   22.40
   2  12  -3  -26.20   21.80
   2  12  -3   -4.60    4.70
   2  12  -3   -5.20    3.70
  -2 -12   3    1.00    3.40
  -2 -12   3   -5.70    2.60
  -2 -12   3    0.70    4.70
  -2 -12   3    3.00    3.80
   1  12  -3   47.00    6.30
   1  12  -3   48.70   24.80
   1  12  -3   39.50   32.00
   1  12  -3   39.00    7.80
  -1 -12   3   36.70    6.30
  -1 -12   3   55.69    6.60
  -1 -12   3   54.39    9.20
  -1 -12   3   43.30    5.90
   0  12  -3   -3.40    4.40
   0  12  -3   17.80   22.70
   0  12  -3   -5.20    3.50
   0  12  -3   -8.60   32.50
   0 -12   3    3.80    3.40
   0 -12   3    1.40    4.00
   0 -12   3    1.70    5.00
   0 -12   3    4.00    4.10
  -1  12  -3  162.18   43.40
  -1  12  -3  173.98   10.80
  -1  12  -3  175.28   14.10
  -1  12  -3  190.08   52.79
   1 -12   3  179.38   11.90
   1 -12   3  186.58   10.40
   1 -12   3  172.58   12.90
   1 -12   3  158.98   13.80
  -2  12  -3  152.28   12.00
  -2  12  -3   99.99   34.90
  -2  12  -3  146.69   51.89
  -2  12  -3  134.09   13.10
   2 -12   3  134.29   12.50
   2 -12   3  128.39    8.80
   2 -12   3  151.68   13.60
   2 -12   3  150.38   11.40
  -3  12  -3   43.50   31.20
  -3  12  -3  109.79   12.40
  -3  12  -3   93.79   53.19
  -3  12  -3  126.39   10.00
   3 -12   3   99.89   12.30
   3 -12   3  133.89    8.40
   3 -12   3  120.09   11.30
   3 -12   3  110.09   12.10
  -4  12  -3   35.80    7.70
  -4  12  -3   33.60    6.50
  -4  12  -3  -46.20   53.59
  -4  12  -3   45.10   34.40
   4 -12   3   16.40    7.50
   4 -12   3   29.10    8.20
   4 -12   3   36.00    4.80
  -5  12  -3    6.60    5.80
  -5  12  -3    4.60    4.10
  -5  12  -3   33.80   51.69
   5 -12   3    3.60    2.80
   5 -12   3   -2.00    6.10
  -6  12  -3    2.70    8.80
  -6  12  -3    0.40    4.40
   6 -12   3   12.30    7.40
 -13 -11   3    1.80    7.80
 -13 -11   3   -1.00    5.10
 -13 -11   3    0.10    2.90
  12  11  -3    0.90    4.20
 -12 -11   3   -2.30    8.60
 -12 -11   3    0.00    2.90
 -12 -11   3    3.00    4.90
  11  11  -3   12.60    5.20
 -11 -11   3    3.80    3.40
 -11 -11   3    7.80    4.80
 -11 -11   3   11.40    9.40
  10  11  -3   76.89   24.20
  10  11  -3   52.49    7.70
 -10 -11   3   53.99    7.10
 -10 -11   3   54.69    6.20
 -10 -11   3   54.09    7.50
   9  11  -3   -7.30   15.80
   9  11  -3    4.80    4.90
  -9 -11   3    2.10    3.50
  -9 -11   3    2.00    3.90
  -9 -11   3    3.90    4.70
   8  11  -3  -17.50   16.10
   8  11  -3    1.60   14.50
   8  11  -3   24.00    6.10
  -8 -11   3    6.50    3.90
  -8 -11   3    9.10    3.90
  -8 -11   3   12.60    4.80
   7  11  -3  141.09   12.10
   7  11  -3  105.59   30.30
   7  11  -3  100.99   25.70
  -7 -11   3  136.29    9.80
  -7 -11   3  135.39    9.50
  -7 -11   3  135.39    8.90
   6  11  -3    1.90    4.70
   6  11  -3    7.70   23.30
   6  11  -3   48.50   21.30
  -6 -11   3    1.60    3.20
  -6 -11   3    0.40    3.10
  -6 -11   3    5.90    3.90
   5  11  -3   75.99    9.10
   5  11  -3   55.49   23.70
  -5 -11   3   99.29    8.40
  -5 -11   3   98.49    9.60
  -5 -11   3   99.89    7.40
   4  11  -3   -5.40   14.60
  -4 -11   3   -3.30    3.30
  -4 -11   3    6.70    3.90
  -4 -11   3    1.70    3.30
   3  11  -3  118.09   30.90
   3  11  -3  131.09   11.80
   3  11  -3  127.29   35.20
  -3 -11   3  115.89    8.70
  -3 -11   3  105.99    8.20
  -3 -11   3  116.59    9.20
   2  11  -3   89.59   33.30
   2  11  -3  100.59   27.60
   2  11  -3  114.49   11.70
   2  11  -3  127.09    9.00
  -2 -11   3  116.49    8.80
  -2 -11   3  123.09    8.80
   1  11  -3   71.39   26.30
   1  11  -3   47.60    6.10
   1  11  -3   31.00   21.60
   1  11  -3   41.20    8.10
  -1 -11   3   46.90    5.80
  -1 -11   3   43.00    7.40
  -1 -11   3   46.70    6.20
  -1 -11   3   39.80    5.60
   0  11  -3   14.60   30.30
   0  11  -3    8.90   19.70
   0  11  -3   11.10    4.10
   0  11  -3    9.50    5.60
   0 -11   3    6.20    3.70
   0 -11   3    9.00    5.40
   0 -11   3   11.50    4.50
   0 -11   3    5.60    3.40
  -1  11  -3    0.70    4.50
  -1  11  -3    3.90    3.90
  -1  11  -3  -29.50   16.90
   1 -11   3    2.00    3.10
   1 -11   3   -0.30    3.20
   1 -11   3    1.20    4.10
   1 -11   3    0.00    5.00
  -2  11  -3   23.40   32.90
  -2  11  -3   28.90    7.10
  -2  11  -3   29.80    5.70
  -2  11  -3   25.80   25.10
   2 -11   3   32.10    7.30
   2 -11   3   33.50    4.90
   2 -11   3   29.80    5.60
   2 -11   3   28.80    9.20
  -3  11  -3   85.19   31.90
  -3  11  -3   84.99    8.80
  -3  11  -3   61.89   44.80
  -3  11  -3   85.69   10.20
   3 -11   3   95.29    7.20
   3 -11   3   76.29    9.90
   3 -11   3   69.99   10.40
   3 -11   3   94.99   10.10
  -4  11  -3   -2.00    3.80
  -4  11  -3  -16.40   69.79
  -4  11  -3    8.60    5.20
   4 -11   3    5.00    5.90
   4 -11   3    0.60    2.70
   4 -11   3   -7.90    4.60
  -5  11  -3    4.60    5.10
  -5  11  -3   -9.40   29.30
  -5  11  -3    5.00    4.60
  -5  11  -3   15.10   44.40
   5 -11   3    0.20    2.40
   5 -11   3   -0.70    5.90
   5 -11   3   -4.60    5.50
  -6  11  -3   38.60    7.50
  -6  11  -3   50.49    8.90
   6 -11   3   62.99   15.60
  -7  11  -3    2.50    5.70
  -7  11  -3    9.80    9.20
   7 -11   3   11.60    7.80
 -14 -10   3    6.60    6.50
 -14 -10   3   -5.70    7.30
 -13 -10   3   77.99    9.70
 -13 -10   3   60.79   10.80
 -12 -10   3    2.30    2.80
 -12 -10   3   -0.20    4.90
 -12 -10   3    2.50    8.90
  11  10  -3   10.80    4.70
 -11 -10   3   21.50    9.90
 -11 -10   3   10.80    4.90
 -11 -10   3   11.80    3.70
  10  10  -3  232.38   13.30
 -10 -10   3  196.18   18.40
 -10 -10   3  233.18   11.10
 -10 -10   3  216.28   13.40
   9  10  -3   14.00    5.20
   9  10  -3    2.50   14.40
  -9 -10   3   13.70    5.40
  -9 -10   3   16.00    4.10
  -9 -10   3   14.00    5.10
   8  10  -3   52.19    7.50
   8  10  -3   33.10   19.00
  -8 -10   3   54.19    6.70
  -8 -10   3   60.39    6.90
  -8 -10   3   49.99    6.30
   7  10  -3  264.87   14.90
  -7 -10   3  264.67   12.50
  -7 -10   3  279.57   16.90
  -7 -10   3  280.37   12.50
   6  10  -3  565.54   22.80
   6  10  -3  670.03   52.99
   6  10  -3  469.55   46.70
  -6 -10   3  581.44   20.60
  -6 -10   3  558.54   21.00
  -6 -10   3  579.54   19.20
   5  10  -3  484.35   48.30
   5  10  -3  497.15   46.90
   5  10  -3  482.25   20.40
  -5 -10   3  472.55   18.40
  -5 -10   3  488.65   18.30
  -5 -10   3  488.55   16.80
   4  10  -3  310.97   38.80
   4  10  -3  290.67   15.60
  -4 -10   3  321.07   12.40
  -4 -10   3  311.17   13.70
  -4 -10   3  297.77   13.60
   3  10  -3   32.40   16.90
   3  10  -3   25.00   19.20
   3  10  -3   17.10    5.50
  -3 -10   3   24.20    4.60
  -3 -10   3   27.10    5.20
  -3 -10   3   19.70    4.20
   2  10  -3   60.69   22.70
   2  10  -3   64.99    6.30
   2  10  -3   41.30    7.00
   2  10  -3   71.29   26.90
  -2 -10   3   55.99    6.40
  -2 -10   3   49.99    5.70
  -2 -10   3   50.29    6.30
   1  10  -3  125.49   31.80
   1  10  -3  148.79    9.20
   1  10  -3  144.09   11.50
   1  10  -3  116.79   33.80
  -1 -10   3  134.39   11.10
  -1 -10   3  141.19    9.20
  -1 -10   3  145.59    8.90
  -1 -10   3  157.98    9.80
   0  10  -3    3.20    3.50
   0  10  -3   -1.80   16.40
   0  10  -3   10.40   22.20
   0  10  -3   -2.60    6.90
   0 -10   3    3.80    3.30
   0 -10   3    3.40    3.60
   0 -10   3    2.10    3.80
  -1  10  -3   22.40    5.00
  -1  10  -3   22.30    5.70
  -1  10  -3   49.50   29.00
  -1  10  -3    0.70   23.60
   1 -10   3   23.90    6.40
   1 -10   3    7.90    4.10
   1 -10   3   19.40    4.10
   1 -10   3   11.80    5.20
  -2  10  -3  119.19   41.70
  -2  10  -3  164.68   12.50
  -2  10  -3  127.79   35.10
  -2  10  -3  153.78    9.90
   2 -10   3  157.48   12.50
   2 -10   3  158.28    8.90
   2 -10   3  159.48   10.80
   2 -10   3  154.28   11.90
  -3  10  -3   57.79   37.20
  -3  10  -3  126.49    9.80
  -3  10  -3  130.79   11.90
  -3  10  -3  127.39   38.70
   3 -10   3  130.79   12.50
   3 -10   3  133.79   13.40
   3 -10   3  141.09   10.90
   3 -10   3  126.39    7.90
  -4  10  -3   65.79   43.00
  -4  10  -3   79.89    8.90
  -4  10  -3   41.00   29.40
  -4  10  -3   77.99    9.40
   4 -10   3   90.29   10.80
   4 -10   3   78.69   10.40
   4 -10   3   89.89    6.60
  -5  10  -3   19.10   31.10
  -5  10  -3   35.90    6.70
  -5  10  -3   44.60   39.30
  -5  10  -3   27.20    6.60
   5 -10   3   43.50    4.50
   5 -10   3   24.50    7.20
   5 -10   3   52.29    9.50
  -6  10  -3    5.70    4.90
  -6  10  -3  -15.00   28.40
  -6  10  -3   15.20    5.70
   6 -10   3    6.70    6.40
  -7  10  -3   10.10    4.60
  -7  10  -3    8.30    5.20
   7 -10   3   16.00   14.30
  -8  10  -3   23.00    6.60
   8 -10   3   24.00    9.40
 -14  -9   3   -0.10    8.40
 -14  -9   3  -11.20    5.20
 -13  -9   3    4.80    7.70
 -13  -9   3    1.10    6.30
 -12  -9   3   47.60    7.60
 -12  -9   3   49.30   10.00
  11   9  -3   -4.60    3.40
 -11  -9   3   -1.60    2.60
 -11  -9   3   -2.10    4.30
 -11  -9   3   -7.10    7.80
  10   9  -3   -1.90    4.50
  10   9  -3    3.50   13.50
  10   9  -3    5.00    4.00
 -10  -9   3   -2.90    2.40
 -10  -9   3   -2.10    8.10
 -10  -9   3    4.80    4.20
   9   9  -3   -0.30    5.20
   9   9  -3   13.00    4.60
  -9  -9   3    9.00    3.40
  -9  -9   3   15.10    5.10
  -9  -9   3   -3.60   15.50
   8   9  -3   67.29   20.00
   8   9  -3   72.99    8.00
   8   9  -3   88.39   10.00
  -8  -9   3   76.99    8.00
  -8  -9   3   68.49   25.50
  -8  -9   3   81.19    7.00
  -8  -9   3   64.39    7.00
   7   9  -3  276.57   14.20
   7   9  -3  272.17   36.50
   7   9  -3  264.37   14.70
  -7  -9   3  259.17   12.90
  -7  -9   3  269.87   11.90
  -7  -9   3  213.68   34.30
  -7  -9   3  256.87   12.20
   6   9  -3    6.90    4.10
   6   9  -3   -6.90   14.00
  -6  -9   3    8.80    3.90
  -6  -9   3    3.20    2.90
  -6  -9   3   -0.30    2.90
   5   9  -3  174.58   11.40
   5   9  -3  161.08   28.90
  -5  -9   3  167.08    9.60
  -5  -9   3  165.78    8.70
  -5  -9   3  173.58    9.60
   4   9  -3   27.30    5.50
   4   9  -3   26.20   16.30
  -4  -9   3   14.90    3.80
  -4  -9   3    7.70    3.30
  -4  -9   3   15.40    3.60
   3   9  -3    8.80   13.50
   3   9  -3   16.90    4.50
   3   9  -3   10.80   15.60
  -3  -9   3   15.50    3.50
  -3  -9   3   13.60    3.70
  -3  -9   3   11.30    3.40
   2   9  -3    6.10    3.50
   2   9  -3    1.10    3.70
   2   9  -3   -0.60   11.30
   2   9  -3   27.20   16.10
  -2  -9   3   -0.40    2.40
  -2  -9   3   -0.20    2.90
  -2  -9   3   -2.30    2.40
   1   9  -3    3.00    3.50
   1   9  -3   15.60   20.20
   1   9  -3    2.30    4.00
   1   9  -3   28.90   18.70
  -1  -9   3    3.00    2.90
  -1  -9   3   -2.70    2.80
  -1  -9   3   -0.30    3.00
   0   9  -3   25.10    4.50
   0   9  -3   28.20   18.30
   0   9  -3   12.80    5.10
   0   9  -3    8.20   18.00
   0  -9   3   14.50    4.30
   0  -9   3   16.80    4.30
   0  -9   3   20.60    4.10
   0  -9   3   13.90    5.00
  -1   9  -3    8.00   17.80
  -1   9  -3    1.00    4.40
  -1   9  -3  -15.50   13.80
  -1   9  -3    5.70    3.50
   1  -9   3    4.30    3.20
   1  -9   3    4.10    4.00
   1  -9   3    2.60    4.50
   1  -9   3    2.10    2.90
  -2   9  -3  122.19   42.50
  -2   9  -3   88.19    9.80
  -2   9  -3   56.79   26.90
  -2   9  -3   90.99    8.00
   2  -9   3   76.89    6.50
   2  -9   3   83.29    8.10
   2  -9   3   84.99    9.50
   2  -9   3   85.49   11.50
  -3   9  -3   31.60   23.20
  -3   9  -3    8.90    4.40
  -3   9  -3   13.20   18.70
  -3   9  -3    4.50    4.80
   3  -9   3   11.70    3.30
   3  -9   3   11.40    5.30
   3  -9   3   13.30    4.60
   3  -9   3   11.30    5.50
  -4   9  -3   83.49    8.70
  -4   9  -3   81.09   29.90
  -4   9  -3   92.89   10.30
  -4   9  -3   75.69   36.90
   4  -9   3   94.29   10.50
   4  -9   3   98.19    6.60
   4  -9   3   80.79   10.30
  -5   9  -3   -6.90   18.90
  -5   9  -3   11.40    5.00
  -5   9  -3   23.90   37.10
  -5   9  -3    2.20    4.60
   5  -9   3    1.20    2.40
   5  -9   3    7.40    5.70
   5  -9   3   -0.90    5.20
  -6   9  -3   74.49   29.80
  -6   9  -3   14.40    5.20
  -6   9  -3    8.40    5.60
  -6   9  -3   19.90   31.30
   6  -9   3   16.80    7.00
   6  -9   3    5.50    6.40
  -7   9  -3    8.20    5.20
  -7   9  -3   -1.80    3.90
  -7   9  -3   46.30   29.10
   7  -9   3    4.10    6.20
  -8   9  -3    5.10    5.00
  -8   9  -3   -0.20    4.20
   8  -9   3    2.50   13.40
 -14  -8   3   -2.80    6.10
 -14  -8   3   -2.90    6.60
 -13  -8   3    4.60    6.00
 -13  -8   3   11.60    8.10
  12   8  -3  134.39   12.30
 -12  -8   3  135.19   12.70
 -12  -8   3  146.29   14.70
  11   8  -3    7.50    5.30
 -11  -8   3    5.90    4.90
 -11  -8   3   21.70    8.70
  10   8  -3   18.30   11.70
  10   8  -3   -3.40    3.30
  10   8  -3    5.10    4.80
 -10  -8   3    0.20    7.70
 -10  -8   3   -2.80   14.30
 -10  -8   3   -0.60    2.60
 -10  -8   3    3.60    7.90
   9   8  -3   13.10    8.70
   9   8  -3    8.80   13.90
   9   8  -3   -4.60    3.30
  -9  -8   3   14.00   13.90
  -9  -8   3    2.40    7.70
  -9  -8   3   -0.30    2.60
  -9  -8   3    0.50    4.00
   8   8  -3   77.49    8.40
   8   8  -3   61.29   17.40
   8   8  -3   67.39    8.30
  -8  -8   3   65.39   19.30
  -8  -8   3   73.39    7.70
  -8  -8   3   65.09    6.20
   7   8  -3  170.08   27.20
   7   8  -3  151.68   11.00
   7   8  -3  156.68   10.50
  -7  -8   3  154.88    9.50
  -7  -8   3  144.29   27.70
  -7  -8   3  162.28    9.70
  -7  -8   3  171.18    8.70
   6   8  -3   -1.20    3.30
   6   8  -3   -2.50   12.40
   6   8  -3    0.50    3.90
  -6  -8   3    2.90    3.70
  -6  -8   3   -3.40    2.30
  -6  -8   3    6.70   10.80
  -6  -8   3    2.80    2.80
   5   8  -3  363.96   15.10
   5   8  -3  334.47   36.20
   5   8  -3  342.67   15.30
  -5  -8   3  331.47   13.10
  -5  -8   3  320.37   12.50
  -5  -8   3  246.88   34.40
  -5  -8   3  336.77   13.70
   4   8  -3   74.59    7.90
   4   8  -3   95.19   21.80
  -4  -8   3   65.69    6.20
  -4  -8   3   81.79    6.00
  -4  -8   3   77.79    6.50
   3   8  -3   -1.30   11.40
   3   8  -3    4.20    3.70
  -3  -8   3   10.50    3.20
  -3  -8   3   14.10    3.20
  -3  -8   3   15.40    3.20
   2   8  -3   14.70    4.30
   2   8  -3   31.10   15.40
   2   8  -3   15.70    3.70
   2   8  -3   -5.10   10.60
  -2  -8   3   13.10    3.40
  -2  -8   3   18.00    3.50
  -2  -8   3   20.40    3.70
   1   8  -3   24.80    4.80
   1   8  -3   21.90    4.00
   1   8  -3    6.70   14.10
   1   8  -3   42.30   17.30
  -1  -8   3   33.90    4.40
  -1  -8   3   30.50    4.80
  -1  -8   3   23.90    4.00
   0   8  -3   80.49    6.50
   0   8  -3   85.49   24.20
   0   8  -3   72.79   23.90
   0   8  -3   83.59    8.10
   0  -8   3   69.59    8.00
   0  -8   3   77.29    6.70
   0  -8   3   70.89    6.70
   0  -8   3   78.39    6.10
  -1   8  -3    0.80    3.00
  -1   8  -3   -9.40   12.50
  -1   8  -3   -1.90    3.40
  -1   8  -3   10.30   14.90
   1  -8   3    4.30    3.40
   1  -8   3    3.10    3.10
   1  -8   3    4.40    2.70
   1  -8   3    4.30    4.00
  -2   8  -3  255.07   44.70
  -2   8  -3  298.97   45.50
  -2   8  -3  281.77   12.70
  -2   8  -3  307.77   14.70
   2  -8   3  294.87   14.20
   2  -8   3  253.57   14.20
   2  -8   3  286.17   11.40
   2  -8   3  277.77   12.90
  -3   8  -3  108.19   31.40
  -3   8  -3  152.88    9.60
  -3   8  -3  139.49   35.10
  -3   8  -3  143.69   10.90
   3  -8   3  128.49   10.90
   3  -8   3  144.99   10.00
   3  -8   3  138.39    7.50
   3  -8   3  114.09   10.70
  -4   8  -3  170.38   39.90
  -4   8  -3  138.69   11.10
  -4   8  -3  128.99   37.50
  -4   8  -3  144.79   10.20
   4  -8   3  172.08   12.90
   4  -8   3  153.88    7.60
   4  -8   3  153.78   12.30
  -5   8  -3   21.40    9.20
  -5   8  -3   17.20   22.60
  -5   8  -3   32.30   29.00
  -5   8  -3   45.40    8.40
   5  -8   3   41.90    8.00
   5  -8   3   47.70    7.90
   5  -8   3   44.40    4.20
  -6   8  -3   45.50   33.10
  -6   8  -3    9.80   27.70
  -6   8  -3   47.50    6.80
  -6   8  -3   44.40    6.90
   6  -8   3   64.39    9.10
   6  -8   3   52.29    9.20
  -7   8  -3    4.80    4.70
  -7   8  -3   17.70    5.40
  -7   8  -3   40.50   28.10
   7  -8   3    5.60    6.30
  -8   8  -3    5.10    4.70
  -8   8  -3    5.50    4.60
  -8   8  -3  -46.50   30.70
   8  -8   3    9.00    7.10
  -9   8  -3    5.90    4.50
  -9   8  -3  -13.00    6.90
 -14  -7   3   11.20    6.80
 -14  -7   3    3.70    6.40
 -14  -7   3    5.40    6.70
  13   7  -3   14.40    6.10
 -13  -7   3   21.20    7.70
 -13  -7   3   10.70    7.10
  12   7  -3   -7.00    4.00
 -12  -7   3   -1.00    7.00
 -12  -7   3   -1.00    5.30
  11   7  -3    4.10    4.40
 -11  -7   3    2.50    7.10
 -10  -7   3    8.60    4.70
 -10  -7   3   14.80    7.90
   9   7  -3  168.98   11.40
   9   7  -3  219.88   25.00
   9   7  -3  159.98    9.80
  -9  -7   3  170.78   26.60
  -9  -7   3  181.88    8.40
  -9  -7   3  167.08   15.10
  -9  -7   3  167.48   11.10
   8   7  -3    9.50   11.40
   8   7  -3   17.00    4.50
   8   7  -3   12.20    4.10
  -8  -7   3   11.00   12.40
  -8  -7   3   19.50    4.70
  -8  -7   3   21.10    3.60
  -8  -7   3    6.90    7.30
   7   7  -3   26.70    4.70
   7   7  -3   20.90    4.60
   7   7  -3    7.00   11.00
  -7  -7   3   23.20   14.20
  -7  -7   3   17.80    3.30
  -7  -7   3   18.40    3.90
   6   7  -3   78.79    7.60
   6   7  -3   77.29    7.50
   6   7  -3   60.09   18.10
  -6  -7   3   74.79    6.00
  -6  -7   3   74.09    7.00
  -6  -7   3   71.29    6.50
  -6  -7   3   68.59   19.20
   5   7  -3   -3.50   10.70
   5   7  -3   11.90    3.70
   5   7  -3   11.00    4.00
  -5  -7   3    7.30    3.50
  -5  -7   3   11.00   11.20
  -5  -7   3    5.30    2.70
  -5  -7   3    6.20    3.00
   4   7  -3   12.70   17.70
   4   7  -3    2.70    3.20
   4   7  -3   -0.10    3.20
  -4  -7   3    0.10    2.20
  -4  -7   3    0.30    2.30
  -4  -7   3   -1.30   11.70
  -4  -7   3    2.50    2.80
   3   7  -3  265.87   32.60
   3   7  -3  254.57   12.10
   3   7  -3  266.97   12.30
  -3  -7   3  227.38   32.00
  -3  -7   3  246.08   10.70
  -3  -7   3  246.08    9.90
  -3  -7   3  250.37   10.80
   2   7  -3  132.29   25.60
   2   7  -3  127.69    7.50
   2   7  -3  122.29    8.70
  -2  -7   3  128.99    6.90
  -2  -7   3  120.49    7.50
  -2  -7   3  112.59    7.00
   1   7  -3  351.16   15.00
   1   7  -3  337.37   37.50
   1   7  -3  368.86   13.10
   1   7  -3  343.87   38.10
  -1  -7   3  387.86   13.60
  -1  -7   3  366.56   13.90
  -1  -7   3  354.76   13.30
   0   7  -3   18.20    3.70
   0   7  -3   16.40    4.10
   0   7  -3   24.50   16.20
   0   7  -3    8.80   14.10
   0  -7   3   14.50    3.30
   0  -7   3   17.70    3.30
   0  -7   3   14.40    4.40
   0  -7   3   23.50    4.60
  -1   7  -3   -2.30   11.40
  -1   7  -3    1.60    2.60
  -1   7  -3   -0.50   12.20
  -1   7  -3   -3.90    3.10
   1  -7   3    1.20    3.20
   1  -7   3    1.00    3.40
   1  -7   3    0.40    2.40
   1  -7   3   -0.40    2.10
  -2   7  -3   12.20    4.10
  -2   7  -3    0.30   13.90
  -2   7  -3    7.40    3.40
   2  -7   3   13.80    4.20
   2  -7   3   10.20    2.70
   2  -7   3    5.60    3.10
   2  -7   3    7.80    4.00
  -3   7  -3   44.20    5.60
  -3   7  -3   48.20   21.80
  -3   7  -3   42.10   22.30
  -3   7  -3   53.29    6.40
   3  -7   3   55.09    6.90
   3  -7   3   52.29    4.80
   3  -7   3   37.50    6.30
   3  -7   3   45.90    5.70
  -4   7  -3  176.18   10.70
  -4   7  -3  132.29   37.20
  -4   7  -3  173.58   11.00
  -4   7  -3  196.88   40.50
   4  -7   3  175.78    7.70
   4  -7   3  158.18   12.30
   4  -7   3  162.08   11.90
  -5   7  -3  192.38   12.00
  -5   7  -3  226.28   47.00
  -5   7  -3  183.68   11.60
  -5   7  -3  191.08   41.10
  -6   7  -3   98.39   41.60
  -6   7  -3   69.99    7.90
  -6   7  -3   98.89   33.60
  -6   7  -3   56.89    7.70
   6  -7   3   72.89   10.10
   6  -7   3   61.69    8.40
  -7   7  -3    9.70    4.70
  -7   7  -3   13.70   22.00
  -7   7  -3    4.30    4.90
  -7   7  -3   -3.20   27.20
   7  -7   3    3.70    5.80
  -8   7  -3  122.09   11.40
  -8   7  -3  145.29   11.40
  -8   7  -3  136.09   11.40
   8  -7   3  142.19   14.10
  -9   7  -3    4.30    4.90
  -9   7  -3   17.00    6.10
  -9   7  -3    9.10    5.60
   9  -7   3   28.70    8.20
 -10   7  -3   -3.30    4.70
 -10   7  -3    6.00    4.50
 -10   7  -3   -2.40    3.90
  10  -7   3    9.60    7.70
 -14  -6   3   27.30    7.70
 -14  -6   3   23.50    8.10
 -14  -6   3   39.50    9.00
 -14  -6   3   42.80    5.20
  13   6  -3   69.19    8.70
 -13  -6   3   49.10    8.90
 -13  -6   3   43.10    9.50
 -13  -6   3   55.59    6.20
  12   6  -3    1.60    4.50
 -12  -6   3   -0.40    6.40
 -12  -6   3   -0.20    2.80
 -11  -6   3   12.20    6.00
 -11  -6   3    9.60    7.20
  10   6  -3   -3.50    3.50
 -10  -6   3   10.00    7.70
 -10  -6   3    8.70    5.50
 -10  -6   3    2.30   13.00
   9   6  -3   44.80    6.30
   9   6  -3   28.90   13.20
  -9  -6   3   30.60    8.50
  -9  -6   3   39.30    6.10
  -9  -6   3   32.80   14.00
   8   6  -3  123.69    9.00
   8   6  -3  124.29    8.00
   8   6  -3  105.09   20.40
  -8  -6   3  111.69    8.70
  -8  -6   3  113.99    6.40
  -8  -6   3  110.79   12.40
  -8  -6   3  116.49   20.60
   7   6  -3   85.99    7.10
   7   6  -3   81.89    7.60
   7   6  -3   57.99   16.40
  -7  -6   3   72.09    5.40
  -7  -6   3   71.79    6.80
  -7  -6   3   53.49   15.20
   6   6  -3  298.97   12.40
   6   6  -3  279.77   12.80
   6   6  -3  281.67   29.00
  -6  -6   3  278.07   10.80
  -6  -6   3  285.67   12.10
  -6  -6   3  297.17   29.80
   5   6  -3  600.14   54.89
   5   6  -3  608.04   20.90
   5   6  -3  614.04   20.30
  -5  -6   3  601.54   42.20
  -5  -6   3  593.94   20.00
  -5  -6   3  605.74   19.00
  -5  -6   3  592.04   19.40
   4   6  -3  131.09    8.40
   4   6  -3  139.19   23.50
   4   6  -3  140.09    8.40
  -4  -6   3  114.09   21.90
  -4  -6   3  139.19    7.80
  -4  -6   3  126.59    7.70
  -4  -6   3  133.89    7.30
   3   6  -3    9.00    3.90
   3   6  -3    3.80    3.40
   3   6  -3    9.50   12.30
  -3  -6   3    9.80    3.40
  -3  -6   3    7.10    2.80
  -3  -6   3    6.10   10.70
  -3  -6   3    2.10    2.50
   2   6  -3  114.69    8.00
   2   6  -3  106.09    7.80
   2   6  -3   94.69   21.80
   2   6  -3  100.99    6.80
  -2  -6   3   81.09   21.10
  -2  -6   3  100.29    6.30
  -2  -6   3  108.59    6.70
  -2  -6   3  101.79    6.80
   1   6  -3   55.69   19.00
   1   6  -3   42.30    4.50
   1   6  -3   50.09    5.60
  -1  -6   3   48.10    4.90
  -1  -6   3   46.50    5.10
  -1  -6   3   49.80    5.50
   0   6  -3  351.96   14.40
   0   6  -3  337.87   37.00
   0   6  -3  407.06   39.80
   0   6  -3  352.56   12.90
   0  -6   3  366.66   13.60
   0  -6   3  367.66   13.60
   0  -6   3  352.16   12.70
  -1   6  -3   39.40    5.20
  -1   6  -3   51.09   18.90
  -1   6  -3   40.30   17.50
  -1   6  -3   46.60    5.40
   1  -6   3   48.20    5.30
   1  -6   3   50.49    4.60
   1  -6   3   39.00    5.40
   1  -6   3   39.90    4.70
  -2   6  -3   71.59    7.10
  -2   6  -3   65.09   21.80
  -2   6  -3   74.49    6.40
  -2   6  -3   81.39   23.90
   2  -6   3   82.89    7.60
   2  -6   3   68.79    6.40
   2  -6   3   80.79    7.30
   2  -6   3   78.39    5.10
  -3   6  -3  188.78   36.50
  -3   6  -3  163.18    9.70
  -3   6  -3  168.78    9.40
  -3   6  -3  151.78   32.00
   3  -6   3  147.09   10.00
   3  -6   3  160.58    9.70
   3  -6   3  173.18    7.20
   3  -6   3  157.68   10.50
  -4   6  -3 1086.59   33.70
  -4   6  -3 1037.60   78.59
  -4   6  -3 1119.99   33.80
  -4   6  -3  995.60   73.39
   4  -6   3 1150.18   30.80
   4  -6   3 1000.00   34.50
   4  -6   3 1070.19   35.60
  -5   6  -3   39.10    5.70
  -5   6  -3   28.90   22.60
  -5   6  -3   21.40   18.90
  -5   6  -3   39.00    6.60
  -5   6  -3   33.40    6.10
   5  -6   3   25.80    6.60
   5  -6   3   26.90    6.60
  -6   6  -3    9.50   19.00
  -6   6  -3   54.79   28.40
  -6   6  -3   33.30    5.70
  -6   6  -3   34.00    6.70
  -6   6  -3   29.70    5.90
   6  -6   3   28.50    7.10
   6  -6   3   41.10   11.70
  -7   6  -3  125.69   35.40
  -7   6  -3   57.99   30.50
  -7   6  -3  108.29    9.50
  -7   6  -3  108.19   10.40
  -7   6  -3  115.29   10.50
   7  -6   3  129.69   12.10
  -8   6  -3   35.50    6.20
  -8   6  -3   24.70    5.90
  -8   6  -3   26.10    6.40
  -8   6  -3   18.40   22.80
   8  -6   3   29.10    7.80
  -9   6  -3  116.79   10.90
  -9   6  -3  110.69   11.10
   9  -6   3   78.59   10.30
 -10   6  -3    4.40    4.50
 -10   6  -3    2.60    4.60
 -10   6  -3   -7.40    3.70
  10  -6   3    0.40    6.40
  14   5  -3   33.10    7.20
 -14  -5   3   22.00    7.80
 -14  -5   3   35.50    8.40
 -14  -5   3   41.70    8.10
  13   5  -3   73.59    8.50
 -13  -5   3   56.29    9.30
 -13  -5   3   59.79   12.50
 -12  -5   3   12.70    6.50
 -12  -5   3   -6.00    5.40
  11   5  -3    6.30    4.20
 -11  -5   3    9.50    6.30
 -11  -5   3    8.80    6.70
  10   5  -3   19.40   11.90
  10   5  -3   -0.10    4.10
 -10  -5   3    4.20   13.30
 -10  -5   3   -1.90    4.70
 -10  -5   3   -5.60    5.80
   9   5  -3    3.10   11.10
   9   5  -3   13.40    4.60
  -9  -5   3    6.20   11.80
  -9  -5   3   11.30    5.00
  -9  -5   3    7.40    6.40
   8   5  -3   21.30    4.50
   8   5  -3   20.20   12.50
  -8  -5   3   21.10    6.90
  -8  -5   3   17.20   10.90
  -8  -5   3   13.30    4.60
   7   5  -3  266.37   12.10
   7   5  -3  261.27   11.00
   7   5  -3  263.07   25.50
  -7  -5   3  272.57   15.20
  -7  -5   3  277.47   12.10
  -7  -5   3  273.77   26.40
   6   5  -3   36.10    4.40
   6   5  -3   38.90    4.80
   6   5  -3   39.90   14.10
  -6  -5   3   52.79    5.80
  -6  -5   3   61.59   15.60
  -6  -5   3   50.29    4.40
   5   5  -3   20.50    3.80
   5   5  -3   13.80    3.60
   5   5  -3   19.70   12.60
  -5  -5   3   16.10    2.90
  -5  -5   3   20.30    3.30
  -5  -5   3   34.00   13.70
   4   5  -3  229.78   10.20
   4   5  -3  223.28   27.80
   4   5  -3  224.78   10.50
  -4  -5   3  196.98   24.70
  -4  -5   3  219.78    9.90
  -4  -5   3  232.48   10.00
  -4  -5   3  228.38    9.20
   3   5  -3  315.77   12.60
   3   5  -3  337.57   32.70
   3   5  -3  319.47   12.60
  -3  -5   3  316.87   31.10
  -3  -5   3  296.47   11.80
  -3  -5   3  319.97   11.60
  -3  -5   3  310.27   11.60
   2   5  -3   71.99    6.30
   2   5  -3   75.19    6.80
   2   5  -3   73.99   19.10
   2   5  -3   75.29    6.50
  -2  -5   3   87.69    5.80
  -2  -5   3   72.99   19.10
  -2  -5   3   70.09    5.80
  -2  -5   3   74.49    5.70
   1   5  -3   13.80    3.80
   1   5  -3    8.50    3.50
   1   5  -3   12.80    3.30
   1   5  -3   17.70   12.60
  -1  -5   3    8.60    2.80
  -1  -5   3    9.30    3.20
  -1  -5   3    7.90    3.00
  -1  -5   3   31.60   15.10
   0   5  -3   -0.60    2.90
   0   5  -3   12.80   12.00
   0   5  -3    2.20    2.70
   0  -5   3    2.90    3.00
   0  -5   3    2.30    2.50
   0  -5   3    5.30    3.10
  -1   5  -3    1.10    9.80
  -1   5  -3    8.80   10.90
  -1   5  -3   -0.50    2.80
  -1   5  -3    1.50    3.20
   1  -5   3    0.50    3.30
   1  -5   3    0.00    2.60
   1  -5   3    0.40    2.10
   1  -5   3    0.90    3.00
  -2   5  -3    2.90    3.20
  -2   5  -3    7.70    3.30
  -2   5  -3   15.80   12.20
  -2   5  -3    2.20   11.70
   2  -5   3   13.20    4.00
   2  -5   3    9.70    3.90
   2  -5   3    7.80    2.30
   2  -5   3    5.50    3.00
  -3   5  -3  222.88   47.10
  -3   5  -3  204.78   33.10
  -3   5  -3  212.68   10.20
  -3   5  -3  198.48   10.10
   3  -5   3  202.08    7.80
   3  -5   3  211.18   11.20
   3  -5   3  201.88   10.80
  -4   5  -3   63.29    6.80
  -4   5  -3   92.39   25.80
  -4   5  -3   59.59    6.30
  -4   5  -3   72.29    7.60
  -4   5  -3   34.50   16.70
   4  -5   3   57.49    3.90
   4  -5   3   49.90    6.80
   4  -5   3   61.99    7.30
  -5   5  -3   39.60   20.70
  -5   5  -3   30.20   21.30
  -5   5  -3   54.49    7.10
  -5   5  -3   47.50    5.70
  -5   5  -3   39.10    6.00
   5  -5   3   38.50    6.90
   5  -5   3   49.40    6.90
  -6   5  -3  183.78   37.90
  -6   5  -3  183.58   11.60
  -6   5  -3  182.58   11.60
  -6   5  -3  175.48   10.30
  -6   5  -3  172.28   42.10
   6  -5   3  191.38   12.70
   6  -5   3  146.69   13.00
  -7   5  -3   99.29    8.70
  -7   5  -3   91.19    9.50
  -7   5  -3   99.39    9.60
  -7   5  -3   74.19   27.40
  -8   5  -3  141.39   10.10
  -8   5  -3  145.79   11.60
  -8   5  -3  190.88   49.40
  -8   5  -3  137.39   11.30
  -8   5  -3  142.89   40.70
   8  -5   3  145.29   12.90
  -9   5  -3    4.40    4.20
  -9   5  -3    7.20    4.40
  -9   5  -3    7.30    5.30
  -9   5  -3    9.90   34.30
   9  -5   3    7.30    6.40
 -10   5  -3  112.99    9.70
 -10   5  -3   82.29   10.20
 -10   5  -3   99.89   10.80
  10  -5   3   62.49    9.70
 -11   5  -3   13.20    5.50
 -11   5  -3   14.50    6.10
[truncated: 1,351,182 more chars]
