# Supplementary material for: An Unsymmetrical, Cyclic Diborene Based on a Chelating CAAC Ligand and its Small‐Molecule Activation and Rearrangement Chemistry
Source: Angew Chem Int Ed Engl. 2021 Dec 3;61(3):e202113947. doi: 10.1002/anie.202113947 (PMC9299934; doi:10.1002/anie.202113947)
Supplement: Supplementary file 1 — Supporting Information [file ANIE-61-0-s002.zip › 9.cif]

data_TEST_a_sq

# 1. Submission Details


_publ_contact_author_name         'Prof. Dr. Holger Braunschweig'
_publ_contact_author_address
;
Institut f\"ur Anorganische Chemie
Universit\"at W\"urzburg
Am Hubland
97074 W\"urzburg, Germany
;
_publ_contact_author_email        H.Braunschweig@uni-wuerzburg.de
_publ_contact_author_fax          +49-931-31-84623
_publ_contact_author_phone        +49-931-31-85260

_publ_requested_journal           ?
_publ_section_title               ?
_publ_section_abstract            ?

loop_
_publ_author_name
'Nachname, Vorname'
;  Institut fuer Anorganische Chemie
   Universitaet Wuerzburg
   Am Hubland
   D-97074 Wuerzburg, Germany
;

_audit_creation_method            'CIF-fill 1.2x (K.Radacki, 2005-21)'
_shelx_SHELXL_version_number      '2018/3'
_chemical_name_systematic         ?
_chemical_name_common             ?
_chemical_melting_point           ?
_chemical_formula_moiety          'C96 H134 B4 Hg N4'
_chemical_formula_sum             'C96 H134 B4 Hg N4'
_chemical_formula_weight          1587.89

loop_
 _atom_type_symbol
 _atom_type_description
 _atom_type_scat_dispersion_real
 _atom_type_scat_dispersion_imag
 _atom_type_scat_source
 'C'  'C'   0.0033   0.0016
 'International Tables Vol C Tables 4.2.6.8 and 6.1.1.4'
 'H'  'H'   0.0000   0.0000
'International Tables Vol C Tables 4.2.6.8 and 6.1.1.4'
 'B'  'B'   0.0013   0.0007
 'International Tables Vol C Tables 4.2.6.8 and 6.1.1.4'
 'N'  'N'   0.0061   0.0033
 'International Tables Vol C Tables 4.2.6.8 and 6.1.1.4'
 'Hg'  'Hg'  -2.3894   9.2266
 'International Tables Vol C Tables 4.2.6.8 and 6.1.1.4'
 
_space_group_crystal_system       triclinic
_space_group_IT_number            2
_space_group_name_H-M_alt         'P -1'
_space_group_name_Hall            '-P 1'

_shelx_space_group_comment
;
The symmetry employed for this shelxl refinement is uniquely defined
by the following loop, which should always be used as a source of
symmetry information in preference to the above space-group names.
They are only intended as comments.
;
 
loop_
 _space_group_symop_operation_xyz
 'x, y, z'
 '-x, -y, -z'
 
_cell_length_a                    10.6266(7)
_cell_length_b                    13.2239(9)
_cell_length_c                    18.0566(12)
_cell_angle_alpha                 105.989(2)
_cell_angle_beta                  102.836(2)
_cell_angle_gamma                 97.860(2)
_cell_volume                      2324.6(3)
_cell_formula_units_Z             1
_cell_measurement_temperature     100(2)
_cell_measurement_reflns_used     9383
_cell_measurement_theta_min       2.60
_cell_measurement_theta_max       26.77
 

_exptl_special_details
;
The crystal was immersed in a film of perfluoropolyether oil, mounted on a 
polyimide loop and transferred to stream of cold nitrogen (Oxford Cryostream 800).
;
_exptl_crystal_description        plate
_exptl_crystal_colour             orange
_exptl_crystal_density_meas       ?
_exptl_crystal_density_method     ?
_exptl_crystal_density_diffrn     1.134          
_exptl_crystal_F_000              838
_exptl_transmission_factor_min    ?
_exptl_transmission_factor_max    ?
_exptl_crystal_size_max           0.274
_exptl_crystal_size_mid           0.199
_exptl_crystal_size_min           0.116
_exptl_absorpt_coefficient_mu     1.699
_shelx_estimated_absorpt_T_min    0.653
_shelx_estimated_absorpt_T_max    0.827
_exptl_absorpt_correction_type    multi-scan
_exptl_absorpt_correction_T_min   0.6173
_exptl_absorpt_correction_T_max   0.7454
_exptl_absorpt_process_details    'SadAbs 2016/2 (Bruker AXS)'
_exptl_absorpt_special_details    ?
loop_
 _exptl_crystal_face_index_h
 _exptl_crystal_face_index_k
 _exptl_crystal_face_index_l
 _exptl_crystal_face_perp_dist
    0.00   -1.00    0.00    0.0910
    0.00    1.00    0.00    0.0400
    0.00   -1.00   -1.00    0.1010
    0.00    1.00    1.00    0.0430
    1.00   -1.00    1.00    0.0960
    1.00    0.00   -1.00    0.1170
   -1.00    0.00   -1.00    0.1150
    1.00    0.00    1.00    0.1010
    1.00   -1.00    0.00    0.1070
   -1.00   -1.00    1.00    0.0970
   -1.00    0.00    0.00    0.1230
    1.00    1.00   -1.00    0.0940
    0.00    1.00   -1.00    0.0560
    0.00   -1.00    1.00    0.0580
   -1.00    1.00    1.00    0.1150
    0.00    0.00    1.00    0.0570
    0.00    0.00   -1.00    0.0820

_diffrn_ambient_environment       N~2~
_diffrn_ambient_temperature       100(2)
_diffrn_radiation_wavelength      0.71073
_diffrn_radiation_type            MoK\a
_diffrn_radiation_monochromator   'multi-layer mirror'
_diffrn_source                    'micro-focus sealed X-ray tube'
_diffrn_source_type               'Incoatec ImS 2.0'
_diffrn_measurement_device        'four-circle diffractometer'
_diffrn_measurement_device_type   'Bruker D8-Quest'
_diffrn_measurement_method        '\f and \w scans'
_diffrn_detector                  CPA
_diffrn_detector_type             'Photon II'
_diffrn_detector_area_resol_mean  7.5
_diffrn_reflns_number             100677
_diffrn_reflns_av_unetI/netI      0.0187
_diffrn_reflns_av_R_equivalents   0.0506
_diffrn_reflns_limit_h_min        -12
_diffrn_reflns_limit_h_max        12
_diffrn_reflns_limit_k_min        -15
_diffrn_reflns_limit_k_max        15
_diffrn_reflns_limit_l_min        -21
_diffrn_reflns_limit_l_max        21
_diffrn_reflns_theta_min          2.311
_diffrn_reflns_theta_max          25.026
_diffrn_reflns_theta_full         25.026
_diffrn_measured_fraction_theta_max   0.996
_diffrn_measured_fraction_theta_full  0.996
_diffrn_reflns_Laue_measured_fraction_max    0.996
_diffrn_reflns_Laue_measured_fraction_full   0.996
_diffrn_reflns_point_group_measured_fraction_max   0.996
_diffrn_reflns_point_group_measured_fraction_full  0.996
_reflns_number_total              8202
_reflns_number_gt                 8179
_reflns_threshold_expression      'I > 2\s(I)'
_reflns_Friedel_coverage          0.000
_reflns_Friedel_fraction_max      .
_reflns_Friedel_fraction_full     .
 
_reflns_special_details
;
 Reflections were merged by SHELXL according to the crystal
 class for the calculation of statistics and refinement.
 
 Structure factors included contributions from the .fab file.
 
 _reflns_Friedel_fraction is defined as the number of unique
 Friedel pairs measured divided by the number that would be
 possible theoretically, ignoring centric projections and
 systematic absences.
;
 
_computing_data_collection        'BIS 6.2.14 / APEX3 ver. 2019.1 (Bruker AXS)'
_computing_cell_refinement        'Saint+ ver. V8.40A (Bruker AXS)'
_computing_data_reduction         'Saint+ ver. V8.40A (Bruker AXS)'
_computing_structure_solution     'SHELXT (Sheldrick, 2014)'
_computing_structure_refinement   'SHELXL-2018/3 (Sheldrick, 2018)'
_computing_molecular_graphics     'ShelXLe (Huebschle et all, 2011)'
_computing_publication_material   'SHELXL-2018/3 (Sheldrick, 2018)'

_refine_special_details
;
Refinement of F^2^ against ALL reflections. The weighted R-factor wR and 
goodness of fit S are based on F^2^, conventional R-factors R are based on F, 
with F set to zero for negative F^2^. The threshold expression of F^2^ > 
2sigma(F^2^) is used only for calculating R-factors(gt) etc. and is not 
relevant to the choice of reflections for refinement. R-factors based on F^2^ 
are statistically about twice as large as those based on F, and R-factors 
based on ALL data will be even larger. The soft restraits (ISOR) and 
similarity restraint on displacement amplitudes (SIMU) were employed to 
atomic displacement parameters of disordered 'ME' fragments. The bond 
distances of atoms were restrainted to be similar by means of the similar 
restraint (SAME). The distances between N11 and C1, as well as, C14 and C4 
atoms in disordered 'ME' groups were restrained during refinement to the same 
value with SADI restraint, respectively. The disordered benzene solvent 
molecule was treated with SQUEEZE. The following reflections were removed by 
'OMIT', 1 -2 3, 1 -1 2, 1 -1 3, 2 1 0, 0 2 0, 2 -2 2, 1 1 2, -1 3 3, 2 0 1, 
-3 3 3, -2 0 3, 2 0 0, 1 0 3, 0 -1 2, 2 -1 2, -1 2 1, 0 -4 3, 2 2 4, -3 1 0, 
0 -1 4, 1 -1 1, 2 4 1, -2 -1 1 The unit cell contains solvent molecules which 
have been treated as a diffuse contribution to the overall scattering without 
specific atom positions by SQUEEZE/PLATON.
;
_refine_ls_structure_factor_coef  Fsqd
_refine_ls_matrix_type            full
_refine_ls_weighting_scheme       calc
_refine_ls_weighting_details
'w=1/[\s^2^(Fo^2^)+(0.0647P)^2^+7.3931P] where P=(Fo^2^+2Fc^2^)/3'
_atom_sites_solution_primary      dual
_atom_sites_solution_secondary    difmap
_atom_sites_solution_hydrogens    geom
_refine_ls_hydrogen_treatment     constr
_refine_ls_extinction_method      none
_refine_ls_extinction_coef        .
_refine_ls_number_reflns          8202
_refine_ls_number_parameters      525
_refine_ls_number_restraints      152
_refine_ls_R_factor_all           0.0416
_refine_ls_R_factor_gt            0.0415
_refine_ls_wR_factor_ref          0.1198
_refine_ls_wR_factor_gt           0.1196
_refine_ls_goodness_of_fit_ref    1.170
_refine_ls_restrained_S_all       1.162
_refine_ls_shift/su_max           0.000
_refine_ls_shift/su_mean          0.000
 
loop_
 _atom_site_label
 _atom_site_type_symbol
 _atom_site_fract_x
 _atom_site_fract_y
 _atom_site_fract_z
 _atom_site_U_iso_or_equiv
 _atom_site_adp_type
 _atom_site_occupancy
 _atom_site_site_symmetry_order  
 _atom_site_calc_flag
 _atom_site_refinement_flags_posn
 _atom_site_refinement_flags_adp
 _atom_site_refinement_flags_occupancy
 _atom_site_disorder_assembly
 _atom_site_disorder_group
Hg1_1 Hg 0.500000 0.500000 0.500000 0.02100(9) Uani 1 2 d S . P . .
C2_1 C 0.6675(4) 0.4949(3) 0.5958(2) 0.0165(8) Uani 1 1 d . . . . .
C3_1 C 0.7706(4) 0.4569(3) 0.5537(2) 0.0182(8) Uani 1 1 d . . . . .
C4_1 C 0.7194(5) 0.3353(4) 0.5089(3) 0.0263(10) Uani 1 1 d . . . . .
H4A_1 H 0.637250 0.326710 0.466973 0.032 Uiso 1 1 calc R U . . .
H4AB_1 H 0.785178 0.309974 0.481134 0.032 Uiso 1 1 calc R U . . .
C5_1 C 0.6899(5) 0.2589(3) 0.5564(2) 0.0221(9) Uani 1 1 d . . . . .
N6_1 N 0.6228(3) 0.3074(3) 0.61935(19) 0.0138(7) Uani 1 1 d . . . . .
B2_1 B 0.6193(4) 0.4183(3) 0.6431(3) 0.0137(8) Uani 1 1 d . . . . .
C8_1 C 0.5878(3) 0.4874(3) 0.7255(2) 0.0073(7) Uani 1 1 d . . . . .
H8_1 H 0.649793 0.475539 0.771291 0.009 Uiso 1 1 calc R U . . .
C9_1 C 0.6361(3) 0.6018(3) 0.7274(2) 0.0098(7) Uani 1 1 d . . . . .
C10_1 C 0.6645(3) 0.7055(3) 0.7796(2) 0.0095(7) Uani 1 1 d . . . . .
N11_1 N 0.6850(3) 0.7547(2) 0.85925(19) 0.0103(6) Uani 1 1 d D . . . .
C14_1 C 0.6880(4) 0.7894(3) 0.7373(2) 0.0177(8) Uani 1 1 d D . . . .
C15_1 C 0.7486(5) 0.7326(3) 0.6707(3) 0.0294(11) Uani 1 1 d . . . . .
H15A_1 H 0.846152 0.747452 0.689364 0.035 Uiso 1 1 calc R U . . .
H15B_1 H 0.721373 0.753661 0.621984 0.035 Uiso 1 1 calc R U . . .
B1_1 B 0.6848(5) 0.6092(4) 0.6559(3) 0.0181(9) Uani 1 1 d . . . . .
C17_1 C 0.7965(5) 0.5127(5) 0.4932(3) 0.0364(12) Uani 1 1 d . . . . .
H17A_1 H 0.864278 0.484235 0.469733 0.055 Uiso 1 1 calc R U . . .
H17B_1 H 0.827184 0.590287 0.520279 0.055 Uiso 1 1 calc R U . . .
H17C_1 H 0.714801 0.499188 0.450738 0.055 Uiso 1 1 calc R U . . .
C18_1 C 0.9037(5) 0.4807(4) 0.6177(3) 0.0316(11) Uani 1 1 d . . . . .
H18A_1 H 0.965166 0.442519 0.593978 0.047 Uiso 1 1 calc R U . . .
H18B_1 H 0.889595 0.456485 0.662399 0.047 Uiso 1 1 calc R U . . .
H18C_1 H 0.940809 0.558300 0.637260 0.047 Uiso 1 1 calc R U . . .
C19_1 C 0.6018(5) 0.1541(4) 0.4933(3) 0.0303(11) Uani 1 1 d . . . . .
H19A_1 H 0.579671 0.101557 0.519967 0.045 Uiso 1 1 calc R U . . .
H19B_1 H 0.649392 0.124359 0.454511 0.045 Uiso 1 1 calc R U . . .
H19C_1 H 0.520408 0.169990 0.465315 0.045 Uiso 1 1 calc R U . . .
C20_1 C 0.8150(5) 0.2254(4) 0.5950(3) 0.0314(11) Uani 1 1 d . . . . .
H20A_1 H 0.790225 0.167121 0.616078 0.047 Uiso 1 1 calc R U . . .
H20B_1 H 0.872714 0.287247 0.638726 0.047 Uiso 1 1 calc R U . . .
H20C_1 H 0.861889 0.200564 0.554614 0.047 Uiso 1 1 calc R U . . .
C23_1 C 0.5572(5) 0.8122(3) 0.6970(3) 0.0291(11) Uani 1 1 d . . . . .
H23A_1 H 0.574813 0.873153 0.677199 0.044 Uiso 1 1 calc R U . . .
H23B_1 H 0.505762 0.829483 0.735876 0.044 Uiso 1 1 calc R U . . .
H23C_1 H 0.507167 0.748435 0.652040 0.044 Uiso 1 1 calc R U . . .
C1_2 C 0.5622(4) 0.2326(3) 0.6540(2) 0.0155(8) Uani 1 1 d . . . . .
C2_2 C 0.4296(4) 0.1777(3) 0.6175(2) 0.0180(8) Uani 1 1 d . . . . .
C3_2 C 0.3722(5) 0.1045(3) 0.6499(3) 0.0226(9) Uani 1 1 d . . . . .
H3_2 H 0.282857 0.067719 0.625545 0.027 Uiso 1 1 calc R U . . .
C4_2 C 0.4431(5) 0.0846(3) 0.7169(3) 0.0233(9) Uani 1 1 d . . . . .
H4_2 H 0.403708 0.033607 0.737700 0.028 Uiso 1 1 calc R U . . .
C5_2 C 0.5724(4) 0.1404(3) 0.7529(3) 0.0205(9) Uani 1 1 d . . . . .
H5_2 H 0.620825 0.127117 0.798987 0.025 Uiso 1 1 calc R U . . .
C6_2 C 0.6339(4) 0.2153(3) 0.7241(2) 0.0163(8) Uani 1 1 d . . . . .
C7_2 C 0.2272(5) 0.2473(4) 0.5673(3) 0.0271(10) Uani 1 1 d . . . . .
H7A_2 H 0.169084 0.253975 0.519276 0.041 Uiso 1 1 calc R U . . .
H7B_2 H 0.264417 0.318913 0.606718 0.041 Uiso 1 1 calc R U . . .
H7C_2 H 0.176385 0.202580 0.590263 0.041 Uiso 1 1 calc R U . . .
C8_2 C 0.3388(5) 0.1952(3) 0.5450(2) 0.0229(9) Uani 1 1 d . . . . .
H8_2 H 0.392855 0.244158 0.524997 0.027 Uiso 1 1 calc R U . . .
C9_2 C 0.2764(6) 0.0884(4) 0.4759(3) 0.0333(12) Uani 1 1 d . . . . .
H9A_2 H 0.227129 0.103807 0.428945 0.050 Uiso 1 1 calc R U . . .
H9B_2 H 0.216346 0.041949 0.492735 0.050 Uiso 1 1 calc R U . . .
H9C_2 H 0.346323 0.051901 0.462095 0.050 Uiso 1 1 calc R U . . .
C10_2 C 0.7671(4) 0.3455(3) 0.8585(2) 0.0225(9) Uani 1 1 d . . . . .
H10A_2 H 0.855384 0.388677 0.889107 0.034 Uiso 1 1 calc R U . . .
H10B_2 H 0.738305 0.296546 0.886441 0.034 Uiso 1 1 calc R U . . .
H10C_2 H 0.705014 0.393132 0.853431 0.034 Uiso 1 1 calc R U . . .
C11_2 C 0.7714(4) 0.2795(3) 0.7746(2) 0.0188(8) Uani 1 1 d . . . . .
H11_2 H 0.803473 0.330400 0.747563 0.023 Uiso 1 1 calc R U . . .
C12_2 C 0.8723(5) 0.2075(4) 0.7856(3) 0.0299(10) Uani 1 1 d . . . . .
H12A_2 H 0.961145 0.252659 0.810459 0.045 Uiso 1 1 calc R U . . .
H12B_2 H 0.869193 0.158186 0.733231 0.045 Uiso 1 1 calc R U . . .
H12C_2 H 0.850423 0.165852 0.819989 0.045 Uiso 1 1 calc R U . . .
C1_3 C 0.7170(3) 0.7002(3) 0.9183(2) 0.0097(7) Uani 1 1 d . . . . .
C2_3 C 0.8403(3) 0.6685(3) 0.9317(2) 0.0100(7) Uani 1 1 d . . . . .
C3_3 C 0.8707(4) 0.6186(3) 0.9903(2) 0.0150(8) Uani 1 1 d . . . . .
H3_3 H 0.952105 0.595646 0.999516 0.018 Uiso 1 1 calc R U . . .
C4_3 C 0.7852(4) 0.6019(3) 1.0350(2) 0.0194(8) Uani 1 1 d . . . . .
H4_3 H 0.807663 0.567658 1.074504 0.023 Uiso 1 1 calc R U . . .
C5_3 C 0.6663(4) 0.6353(3) 1.0223(2) 0.0190(8) Uani 1 1 d . . . . .
H5_3 H 0.608574 0.624828 1.054144 0.023 Uiso 1 1 calc R U . . .
C6_3 C 0.6300(4) 0.6838(3) 0.9637(2) 0.0134(8) Uani 1 1 d . . . . .
C7_3 C 1.0784(4) 0.7479(3) 0.9478(3) 0.0201(9) Uani 1 1 d . . . . .
H7A_3 H 1.138386 0.771448 0.918822 0.030 Uiso 1 1 calc R U . . .
H7B_3 H 1.115702 0.699452 0.974784 0.030 Uiso 1 1 calc R U . . .
H7C_3 H 1.067084 0.810779 0.987690 0.030 Uiso 1 1 calc R U . . .
C8_3 C 0.9433(3) 0.6882(3) 0.8882(2) 0.0127(7) Uani 1 1 d . . . . .
H8_3 H 0.913957 0.734395 0.855052 0.015 Uiso 1 1 calc R U . . .
C9_3 C 0.9592(4) 0.5831(3) 0.8325(2) 0.0170(8) Uani 1 1 d . . . . .
H9A_3 H 1.020604 0.599325 0.802018 0.026 Uiso 1 1 calc R U . . .
H9B_3 H 0.873134 0.543890 0.795354 0.026 Uiso 1 1 calc R U . . .
H9C_3 H 0.993904 0.538787 0.864287 0.026 Uiso 1 1 calc R U . . .
C10_3 C 0.3851(4) 0.6207(3) 0.9333(3) 0.0219(9) Uani 1 1 d . . . . .
H10A_3 H 0.300420 0.640415 0.915783 0.033 Uiso 1 1 calc R U . . .
H10B_3 H 0.387647 0.599084 0.981204 0.033 Uiso 1 1 calc R U . . .
H10C_3 H 0.395058 0.560698 0.890417 0.033 Uiso 1 1 calc R U . . .
C11_3 C 0.4978(4) 0.7175(3) 0.9525(2) 0.0164(8) Uani 1 1 d . . . . .
H11_3 H 0.484448 0.746784 0.906555 0.020 Uiso 1 1 calc R U . . .
C12_3 C 0.4937(5) 0.8054(4) 1.0276(3) 0.0285(10) Uani 1 1 d . . . . .
H12A_3 H 0.408163 0.826455 1.018166 0.043 Uiso 1 1 calc R U . . .
H12B_3 H 0.564493 0.868108 1.039297 0.043 Uiso 1 1 calc R U . . .
H12C_3 H 0.505949 0.777609 1.073146 0.043 Uiso 1 1 calc R U . . .
C1_4 C 0.3591(4) 0.5271(3) 0.7176(2) 0.0131(7) Uani 1 1 d . . . . .
H1_4 H 0.385022 0.585975 0.699809 0.016 Uiso 1 1 calc R U . . .
C2_4 C 0.2304(4) 0.5041(3) 0.7240(2) 0.0179(8) Uani 1 1 d . . . . .
H2_4 H 0.169605 0.546714 0.710098 0.021 Uiso 1 1 calc R U . . .
C3_4 C 0.1911(4) 0.4193(3) 0.7508(2) 0.0192(8) Uani 1 1 d . . . . .
H3_4 H 0.103423 0.403104 0.754784 0.023 Uiso 1 1 calc R U . . .
C4_4 C 0.2808(4) 0.3587(3) 0.7714(2) 0.0164(8) Uani 1 1 d . . . . .
H4_4 H 0.254416 0.300694 0.789929 0.020 Uiso 1 1 calc R U . . .
C5_4 C 0.4100(4) 0.3813(3) 0.7655(2) 0.0127(7) Uani 1 1 d . . . . .
H5_4 H 0.470733 0.339539 0.781006 0.015 Uiso 1 1 calc R U . . .
C6_4 C 0.4508(3) 0.4652(3) 0.7368(2) 0.0090(7) Uani 1 1 d . . . . .
C1_6 C 0.7350(12) 0.8756(7) 0.8774(8) 0.0143(10) Uani 0.53(3) 1 d D U P A 1
C2_6 C 0.6263(14) 0.9376(9) 0.8933(8) 0.0145(12) Uani 0.53(3) 1 d D U P A 1
H2A_6 H 0.548267 0.909365 0.847071 0.022 Uiso 0.53(3) 1 calc R U P A 1
H2B_6 H 0.602816 0.928847 0.941010 0.022 Uiso 0.53(3) 1 calc R U P A 1
H2C_6 H 0.658679 1.014133 0.901994 0.022 Uiso 0.53(3) 1 calc R U P A 1
C3_6 C 0.8520(14) 0.9232(8) 0.9509(8) 0.0155(12) Uani 0.53(3) 1 d D U P A 1
H3A_6 H 0.880046 1.000393 0.959864 0.023 Uiso 0.53(3) 1 calc R U P A 1
H3B_6 H 0.826583 0.912734 0.997681 0.023 Uiso 0.53(3) 1 calc R U P A 1
H3C_6 H 0.925007 0.887447 0.942807 0.023 Uiso 0.53(3) 1 calc R U P A 1
C4_6 C 0.7800(12) 0.8858(9) 0.8038(7) 0.0144(11) Uani 0.53(3) 1 d D U P A 1
H4A_6 H 0.767712 0.954266 0.793921 0.017 Uiso 0.53(3) 1 calc R U P A 1
H4B_6 H 0.873690 0.880737 0.809995 0.017 Uiso 0.53(3) 1 calc R U P A 1
C1_16 C 0.7192(14) 0.8758(8) 0.8851(8) 0.0143(10) Uani 0.47(3) 1 d D U P A 2
C2_16 C 0.5983(15) 0.9248(11) 0.8944(8) 0.0143(12) Uani 0.47(3) 1 d D U P A 2
H2A_16 H 0.624285 1.003436 0.911211 0.021 Uiso 0.47(3) 1 calc R U P A 2
H2B_16 H 0.530089 0.899022 0.843075 0.021 Uiso 0.47(3) 1 calc R U P A 2
H2C_16 H 0.563386 0.903149 0.934893 0.021 Uiso 0.47(3) 1 calc R U P A 2
C3_16 C 0.8246(16) 0.9214(9) 0.9641(8) 0.0150(13) Uani 0.47(3) 1 d D U P A 2
H3A_16 H 0.844850 1.000150 0.979349 0.023 Uiso 0.47(3) 1 calc R U P A 2
H3B_16 H 0.792737 0.899420 1.005388 0.023 Uiso 0.47(3) 1 calc R U P A 2
H3C_16 H 0.904556 0.894303 0.958747 0.023 Uiso 0.47(3) 1 calc R U P A 2
C4_16 C 0.7627(14) 0.8893(10) 0.8121(8) 0.0144(11) Uani 0.47(3) 1 d D U P A 2
H4A_16 H 0.859237 0.894875 0.822070 0.017 Uiso 0.47(3) 1 calc R U P A 2
H4B_16 H 0.741722 0.955987 0.802299 0.017 Uiso 0.47(3) 1 calc R U P A 2
 
loop_
 _atom_site_aniso_label
 _atom_site_aniso_U_11
 _atom_site_aniso_U_22
 _atom_site_aniso_U_33
 _atom_site_aniso_U_23
 _atom_site_aniso_U_13
 _atom_site_aniso_U_12
Hg1_1 0.01876(13) 0.02319(14) 0.02423(14) 0.00943(9) 0.00744(9) 0.00831(9)
C2_1 0.0149(19) 0.020(2) 0.0170(19) 0.0076(16) 0.0054(16) 0.0060(16)
C3_1 0.017(2) 0.027(2) 0.0131(19) 0.0072(16) 0.0084(16) 0.0063(17)
C4_1 0.036(3) 0.028(2) 0.014(2) 0.0027(18) 0.0063(19) 0.012(2)
C5_1 0.034(2) 0.022(2) 0.015(2) 0.0033(17) 0.0108(18) 0.0188(19)
N6_1 0.0199(17) 0.0105(15) 0.0142(16) 0.0042(13) 0.0067(13) 0.0096(13)
B2_1 0.011(2) 0.010(2) 0.019(2) 0.0018(17) 0.0059(17) 0.0031(16)
C8_1 0.0053(16) 0.0065(16) 0.0109(17) 0.0030(13) 0.0030(13) 0.0019(13)
C9_1 0.0084(17) 0.0063(17) 0.0141(18) 0.0022(14) 0.0040(14) 0.0005(13)
C10_1 0.0038(16) 0.0089(17) 0.0156(18) 0.0046(14) 0.0013(14) 0.0017(13)
N11_1 0.0074(14) 0.0033(14) 0.0160(16) -0.0005(12) -0.0008(12) 0.0016(11)
C14_1 0.024(2) 0.0057(17) 0.021(2) 0.0043(15) 0.0059(17) -0.0032(15)
C15_1 0.044(3) 0.014(2) 0.033(3) 0.0082(18) 0.023(2) -0.0033(19)
B1_1 0.022(2) 0.014(2) 0.021(2) 0.0065(18) 0.0099(19) 0.0016(18)
C17_1 0.038(3) 0.054(3) 0.026(2) 0.018(2) 0.017(2) 0.012(2)
C18_1 0.019(2) 0.048(3) 0.027(2) 0.009(2) 0.0081(19) 0.009(2)
C19_1 0.046(3) 0.022(2) 0.020(2) -0.0006(18) 0.008(2) 0.015(2)
C20_1 0.032(3) 0.044(3) 0.023(2) 0.008(2) 0.011(2) 0.027(2)
C23_1 0.044(3) 0.0100(19) 0.025(2) 0.0079(17) -0.008(2) 0.0037(18)
C1_2 0.026(2) 0.0062(17) 0.0136(18) 0.0017(14) 0.0039(16) 0.0082(15)
C2_2 0.029(2) 0.0066(17) 0.0143(19) 0.0003(14) 0.0007(17) 0.0048(16)
C3_2 0.030(2) 0.0087(18) 0.023(2) 0.0038(16) -0.0009(18) 0.0008(16)
C4_2 0.034(2) 0.0111(19) 0.025(2) 0.0079(17) 0.0052(19) 0.0043(17)
C5_2 0.031(2) 0.0126(19) 0.019(2) 0.0084(16) 0.0026(18) 0.0091(17)
C6_2 0.023(2) 0.0096(18) 0.0165(19) 0.0025(15) 0.0041(16) 0.0088(15)
C7_2 0.025(2) 0.020(2) 0.025(2) 0.0066(18) -0.0112(19) 0.0003(18)
C8_2 0.034(2) 0.0094(19) 0.016(2) 0.0026(16) -0.0075(18) -0.0011(17)
C9_2 0.050(3) 0.014(2) 0.020(2) 0.0017(18) -0.010(2) -0.003(2)
C10_2 0.027(2) 0.019(2) 0.016(2) 0.0072(17) -0.0039(17) 0.0013(17)
C11_2 0.020(2) 0.0160(19) 0.021(2) 0.0080(16) 0.0015(17) 0.0077(16)
C12_2 0.025(2) 0.032(3) 0.035(3) 0.016(2) 0.000(2) 0.015(2)
C1_3 0.0068(17) 0.0073(16) 0.0100(17) -0.0023(13) -0.0012(13) 0.0017(13)
C2_3 0.0053(16) 0.0088(17) 0.0115(17) -0.0011(14) -0.0002(14) 0.0001(13)
C3_3 0.0083(17) 0.0189(19) 0.0145(19) 0.0030(15) -0.0014(15) 0.0039(15)
C4_3 0.015(2) 0.029(2) 0.0131(19) 0.0088(17) 0.0008(16) 0.0018(17)
C5_3 0.0121(19) 0.029(2) 0.0133(19) 0.0030(16) 0.0044(15) 0.0014(16)
C6_3 0.0078(17) 0.0137(18) 0.0117(18) -0.0053(14) 0.0010(14) 0.0011(14)
C7_3 0.0066(18) 0.022(2) 0.027(2) 0.0076(17) -0.0006(16) -0.0022(15)
C8_3 0.0054(17) 0.0150(18) 0.0160(18) 0.0040(15) 0.0007(15) 0.0025(14)
C9_3 0.0110(18) 0.022(2) 0.019(2) 0.0044(16) 0.0074(16) 0.0068(15)
C10_3 0.0081(18) 0.023(2) 0.027(2) -0.0007(18) 0.0039(16) 0.0018(16)
C11_3 0.0080(18) 0.0166(19) 0.019(2) -0.0047(16) 0.0042(15) 0.0047(15)
C12_3 0.024(2) 0.026(2) 0.029(2) -0.0088(19) 0.0134(19) 0.0078(18)
C1_4 0.0122(18) 0.0114(17) 0.0177(19) 0.0048(15) 0.0073(15) 0.0033(14)
C2_4 0.0112(19) 0.021(2) 0.023(2) 0.0064(17) 0.0080(16) 0.0065(15)
C3_4 0.0106(19) 0.025(2) 0.019(2) 0.0034(17) 0.0072(16) -0.0035(16)
C4_4 0.0163(19) 0.0150(19) 0.0153(19) 0.0035(15) 0.0061(15) -0.0051(15)
C5_4 0.0144(19) 0.0099(17) 0.0131(18) 0.0035(14) 0.0040(15) 0.0002(14)
C6_4 0.0079(17) 0.0085(16) 0.0097(17) 0.0003(13) 0.0048(14) 0.0002(13)
C1_6 0.011(2) 0.0071(10) 0.0228(15) 0.0009(10) 0.0063(14) 0.0007(11)
C2_6 0.011(2) 0.0070(14) 0.0237(17) 0.0010(13) 0.0067(17) 0.0006(14)
C3_6 0.011(2) 0.0086(14) 0.0231(19) -0.0001(14) 0.0055(17) -0.0001(15)
C4_6 0.011(2) 0.0073(11) 0.0228(16) 0.0011(10) 0.0067(14) 0.0003(12)
C1_16 0.011(2) 0.0072(10) 0.0227(15) 0.0010(10) 0.0064(14) 0.0006(11)
C2_16 0.011(2) 0.0067(15) 0.0238(17) 0.0012(14) 0.0069(17) 0.0012(15)
C3_16 0.011(2) 0.0086(14) 0.0227(19) 0.0002(14) 0.0066(17) -0.0004(15)
C4_16 0.011(2) 0.0073(11) 0.0229(16) 0.0010(10) 0.0066(14) 0.0004(12)
 
_geom_special_details
;
 All esds (except the esd in the dihedral angle between two l.s. planes)
 are estimated using the full covariance matrix.  The cell esds are taken
 into account individually in the estimation of esds in distances, angles
 and torsion angles; correlations between esds in cell parameters are only
 used when they are defined by crystal symmetry.  An approximate (isotropic)
 treatment of cell esds is used for estimating esds involving l.s. planes.
;
 
loop_
 _geom_bond_atom_site_label_1
 _geom_bond_atom_site_label_2
 _geom_bond_distance
 _geom_bond_site_symmetry_2
 _geom_bond_publ_flag
Hg1_1 C2_1 2.213(4) . ?
Hg1_1 C2_1 2.213(4) 2_666 ?
C2_1 C3_1 1.530(5) . ?
C2_1 B1_1 1.558(6) . ?
C2_1 B2_1 1.595(6) . ?
C3_1 C17_1 1.529(6) . ?
C3_1 C4_1 1.545(6) . ?
C3_1 C18_1 1.545(6) . ?
C4_1 C5_1 1.537(6) . ?
C4_1 H4A_1 0.9900 . ?
C4_1 H4AB_1 0.9900 . ?
C5_1 N6_1 1.515(5) . ?
C5_1 C20_1 1.539(6) . ?
C5_1 C19_1 1.549(6) . ?
N6_1 B2_1 1.418(5) . ?
N6_1 C1_2 1.460(5) . ?
B2_1 C8_1 1.650(5) . ?
C8_1 C6_4 1.514(5) . ?
C8_1 C9_1 1.518(5) . ?
C8_1 H8_1 1.0000 . ?
C9_1 C10_1 1.380(5) . ?
C9_1 B1_1 1.517(6) . ?
C10_1 N11_1 1.359(5) . ?
C10_1 C14_1 1.533(5) . ?
N11_1 C1_3 1.450(5) . ?
N11_1 C1_16 1.506(10) . ?
N11_1 C1_6 1.532(10) . ?
C14_1 C4_6 1.522(10) . ?
C14_1 C23_1 1.530(6) . ?
C14_1 C15_1 1.550(6) . ?
C14_1 C4_16 1.566(10) . ?
C15_1 B1_1 1.602(6) . ?
C15_1 H15A_1 0.9900 . ?
C15_1 H15B_1 0.9900 . ?
C17_1 H17A_1 0.9800 . ?
C17_1 H17B_1 0.9800 . ?
C17_1 H17C_1 0.9800 . ?
C18_1 H18A_1 0.9800 . ?
C18_1 H18B_1 0.9800 . ?
C18_1 H18C_1 0.9800 . ?
C19_1 H19A_1 0.9800 . ?
C19_1 H19B_1 0.9800 . ?
C19_1 H19C_1 0.9800 . ?
C20_1 H20A_1 0.9800 . ?
C20_1 H20B_1 0.9800 . ?
C20_1 H20C_1 0.9800 . ?
C23_1 H23A_1 0.9800 . ?
C23_1 H23B_1 0.9800 . ?
C23_1 H23C_1 0.9800 . ?
C1_2 C2_2 1.411(6) . ?
C1_2 C6_2 1.418(6) . ?
C2_2 C3_2 1.401(6) . ?
C2_2 C8_2 1.537(6) . ?
C3_2 C4_2 1.388(6) . ?
C3_2 H3_2 0.9500 . ?
C4_2 C5_2 1.384(7) . ?
C4_2 H4_2 0.9500 . ?
C5_2 C6_2 1.393(6) . ?
C5_2 H5_2 0.9500 . ?
C6_2 C11_2 1.526(6) . ?
C7_2 C8_2 1.526(7) . ?
C7_2 H7A_2 0.9800 . ?
C7_2 H7B_2 0.9800 . ?
C7_2 H7C_2 0.9800 . ?
C8_2 C9_2 1.548(6) . ?
C8_2 H8_2 1.0000 . ?
C9_2 H9A_2 0.9800 . ?
C9_2 H9B_2 0.9800 . ?
C9_2 H9C_2 0.9800 . ?
C10_2 C11_2 1.540(6) . ?
C10_2 H10A_2 0.9800 . ?
C10_2 H10B_2 0.9800 . ?
C10_2 H10C_2 0.9800 . ?
C11_2 C12_2 1.544(6) . ?
C11_2 H11_2 1.0000 . ?
C12_2 H12A_2 0.9800 . ?
C12_2 H12B_2 0.9800 . ?
C12_2 H12C_2 0.9800 . ?
C1_3 C6_3 1.398(5) . ?
C1_3 C2_3 1.420(5) . ?
C2_3 C3_3 1.397(5) . ?
C2_3 C8_3 1.516(5) . ?
C3_3 C4_3 1.376(6) . ?
C3_3 H3_3 0.9500 . ?
C4_3 C5_3 1.387(6) . ?
C4_3 H4_3 0.9500 . ?
C5_3 C6_3 1.393(6) . ?
C5_3 H5_3 0.9500 . ?
C6_3 C11_3 1.519(5) . ?
C7_3 C8_3 1.542(5) . ?
C7_3 H7A_3 0.9800 . ?
C7_3 H7B_3 0.9800 . ?
C7_3 H7C_3 0.9800 . ?
C8_3 C9_3 1.531(5) . ?
C8_3 H8_3 1.0000 . ?
C9_3 H9A_3 0.9800 . ?
C9_3 H9B_3 0.9800 . ?
C9_3 H9C_3 0.9800 . ?
C10_3 C11_3 1.531(6) . ?
C10_3 H10A_3 0.9800 . ?
C10_3 H10B_3 0.9800 . ?
C10_3 H10C_3 0.9800 . ?
C11_3 C12_3 1.537(5) . ?
C11_3 H11_3 1.0000 . ?
C12_3 H12A_3 0.9800 . ?
C12_3 H12B_3 0.9800 . ?
C12_3 H12C_3 0.9800 . ?
C1_4 C2_4 1.398(5) . ?
C1_4 C6_4 1.401(5) . ?
C1_4 H1_4 0.9500 . ?
C2_4 C3_4 1.387(6) . ?
C2_4 H2_4 0.9500 . ?
C3_4 C4_4 1.381(6) . ?
C3_4 H3_4 0.9500 . ?
C4_4 C5_4 1.399(5) . ?
C4_4 H4_4 0.9500 . ?
C5_4 C6_4 1.405(5) . ?
C5_4 H5_4 0.9500 . ?
C1_6 C3_6 1.516(10) . ?
C1_6 C2_6 1.538(9) . ?
C1_6 C4_6 1.542(10) . ?
C2_6 H2A_6 0.9800 . ?
C2_6 H2B_6 0.9800 . ?
C2_6 H2C_6 0.9800 . ?
C3_6 H3A_6 0.9800 . ?
C3_6 H3B_6 0.9800 . ?
C3_6 H3C_6 0.9800 . ?
C4_6 H4A_6 0.9900 . ?
C4_6 H4B_6 0.9900 . ?
C1_16 C3_16 1.512(11) . ?
C1_16 C4_16 1.537(10) . ?
C1_16 C2_16 1.538(10) . ?
C2_16 H2A_16 0.9800 . ?
C2_16 H2B_16 0.9800 . ?
C2_16 H2C_16 0.9800 . ?
C3_16 H3A_16 0.9800 . ?
C3_16 H3B_16 0.9800 . ?
C3_16 H3C_16 0.9800 . ?
C4_16 H4A_16 0.9900 . ?
C4_16 H4B_16 0.9900 . ?
 
loop_
 _geom_angle_atom_site_label_1
 _geom_angle_atom_site_label_2
 _geom_angle_atom_site_label_3
 _geom_angle
 _geom_angle_site_symmetry_1
 _geom_angle_site_symmetry_3
 _geom_angle_publ_flag
C2_1 Hg1_1 C2_1 180.00(16) . 2_666 ?
C3_1 C2_1 B1_1 124.9(4) . . ?
C3_1 C2_1 B2_1 113.5(3) . . ?
B1_1 C2_1 B2_1 102.4(3) . . ?
C3_1 C2_1 Hg1_1 105.5(3) . . ?
B1_1 C2_1 Hg1_1 98.9(3) . . ?
B2_1 C2_1 Hg1_1 110.5(3) . . ?
C17_1 C3_1 C2_1 115.0(4) . . ?
C17_1 C3_1 C4_1 108.2(4) . . ?
C2_1 C3_1 C4_1 106.9(3) . . ?
C17_1 C3_1 C18_1 106.3(4) . . ?
C2_1 C3_1 C18_1 108.4(3) . . ?
C4_1 C3_1 C18_1 112.2(4) . . ?
C5_1 C4_1 C3_1 119.2(3) . . ?
C5_1 C4_1 H4A_1 107.5 . . ?
C3_1 C4_1 H4A_1 107.5 . . ?
C5_1 C4_1 H4AB_1 107.5 . . ?
C3_1 C4_1 H4AB_1 107.5 . . ?
H4A_1 C4_1 H4AB_1 107.0 . . ?
N6_1 C5_1 C4_1 111.7(3) . . ?
N6_1 C5_1 C20_1 110.3(3) . . ?
C4_1 C5_1 C20_1 112.0(4) . . ?
N6_1 C5_1 C19_1 112.0(4) . . ?
C4_1 C5_1 C19_1 105.5(4) . . ?
C20_1 C5_1 C19_1 105.1(4) . . ?
B2_1 N6_1 C1_2 122.2(3) . . ?
B2_1 N6_1 C5_1 122.1(3) . . ?
C1_2 N6_1 C5_1 115.7(3) . . ?
N6_1 B2_1 C2_1 121.3(3) . . ?
N6_1 B2_1 C8_1 126.7(3) . . ?
C2_1 B2_1 C8_1 111.6(3) . . ?
C6_4 C8_1 C9_1 114.6(3) . . ?
C6_4 C8_1 B2_1 120.2(3) . . ?
C9_1 C8_1 B2_1 100.8(3) . . ?
C6_4 C8_1 H8_1 106.8 . . ?
C9_1 C8_1 H8_1 106.8 . . ?
B2_1 C8_1 H8_1 106.8 . . ?
C10_1 C9_1 B1_1 106.3(3) . . ?
C10_1 C9_1 C8_1 139.3(3) . . ?
B1_1 C9_1 C8_1 114.0(3) . . ?
N11_1 C10_1 C9_1 137.8(3) . . ?
N11_1 C10_1 C14_1 110.3(3) . . ?
C9_1 C10_1 C14_1 111.8(3) . . ?
C10_1 N11_1 C1_3 122.7(3) . . ?
C10_1 N11_1 C1_16 114.7(6) . . ?
C1_3 N11_1 C1_16 119.4(6) . . ?
C10_1 N11_1 C1_6 108.3(6) . . ?
C1_3 N11_1 C1_6 122.7(5) . . ?
C4_6 C14_1 C23_1 114.4(6) . . ?
C4_6 C14_1 C10_1 103.7(6) . . ?
C23_1 C14_1 C10_1 110.8(3) . . ?
C4_6 C14_1 C15_1 115.7(6) . . ?
C23_1 C14_1 C15_1 108.0(4) . . ?
C10_1 C14_1 C15_1 103.6(3) . . ?
C23_1 C14_1 C4_16 108.8(7) . . ?
C10_1 C14_1 C4_16 99.5(7) . . ?
C15_1 C14_1 C4_16 125.4(7) . . ?
C14_1 C15_1 B1_1 100.4(3) . . ?
C14_1 C15_1 H15A_1 111.7 . . ?
B1_1 C15_1 H15A_1 111.7 . . ?
C14_1 C15_1 H15B_1 111.7 . . ?
B1_1 C15_1 H15B_1 111.7 . . ?
H15A_1 C15_1 H15B_1 109.5 . . ?
C9_1 B1_1 C2_1 110.6(3) . . ?
C9_1 B1_1 C15_1 108.6(3) . . ?
C2_1 B1_1 C15_1 140.5(4) . . ?
C3_1 C17_1 H17A_1 109.5 . . ?
C3_1 C17_1 H17B_1 109.5 . . ?
H17A_1 C17_1 H17B_1 109.5 . . ?
C3_1 C17_1 H17C_1 109.5 . . ?
H17A_1 C17_1 H17C_1 109.5 . . ?
H17B_1 C17_1 H17C_1 109.5 . . ?
C3_1 C18_1 H18A_1 109.5 . . ?
C3_1 C18_1 H18B_1 109.5 . . ?
H18A_1 C18_1 H18B_1 109.5 . . ?
C3_1 C18_1 H18C_1 109.5 . . ?
H18A_1 C18_1 H18C_1 109.5 . . ?
H18B_1 C18_1 H18C_1 109.5 . . ?
C5_1 C19_1 H19A_1 109.5 . . ?
C5_1 C19_1 H19B_1 109.5 . . ?
H19A_1 C19_1 H19B_1 109.5 . . ?
C5_1 C19_1 H19C_1 109.5 . . ?
H19A_1 C19_1 H19C_1 109.5 . . ?
H19B_1 C19_1 H19C_1 109.5 . . ?
C5_1 C20_1 H20A_1 109.5 . . ?
C5_1 C20_1 H20B_1 109.5 . . ?
H20A_1 C20_1 H20B_1 109.5 . . ?
C5_1 C20_1 H20C_1 109.5 . . ?
H20A_1 C20_1 H20C_1 109.5 . . ?
H20B_1 C20_1 H20C_1 109.5 . . ?
C14_1 C23_1 H23A_1 109.5 . . ?
C14_1 C23_1 H23B_1 109.5 . . ?
H23A_1 C23_1 H23B_1 109.5 . . ?
C14_1 C23_1 H23C_1 109.5 . . ?
H23A_1 C23_1 H23C_1 109.5 . . ?
H23B_1 C23_1 H23C_1 109.5 . . ?
C2_2 C1_2 C6_2 119.7(4) . . ?
C2_2 C1_2 N6_1 119.2(3) . . ?
C6_2 C1_2 N6_1 121.1(4) . . ?
C3_2 C2_2 C1_2 119.2(4) . . ?
C3_2 C2_2 C8_2 116.1(4) . . ?
C1_2 C2_2 C8_2 124.7(4) . . ?
C4_2 C3_2 C2_2 121.4(4) . . ?
C4_2 C3_2 H3_2 119.3 . . ?
C2_2 C3_2 H3_2 119.3 . . ?
C5_2 C4_2 C3_2 118.7(4) . . ?
C5_2 C4_2 H4_2 120.6 . . ?
C3_2 C4_2 H4_2 120.6 . . ?
C4_2 C5_2 C6_2 122.4(4) . . ?
C4_2 C5_2 H5_2 118.8 . . ?
C6_2 C5_2 H5_2 118.8 . . ?
C5_2 C6_2 C1_2 118.5(4) . . ?
C5_2 C6_2 C11_2 116.8(4) . . ?
C1_2 C6_2 C11_2 124.6(4) . . ?
C8_2 C7_2 H7A_2 109.5 . . ?
C8_2 C7_2 H7B_2 109.5 . . ?
H7A_2 C7_2 H7B_2 109.5 . . ?
C8_2 C7_2 H7C_2 109.5 . . ?
H7A_2 C7_2 H7C_2 109.5 . . ?
H7B_2 C7_2 H7C_2 109.5 . . ?
C7_2 C8_2 C2_2 111.8(4) . . ?
C7_2 C8_2 C9_2 108.1(4) . . ?
C2_2 C8_2 C9_2 112.1(3) . . ?
C7_2 C8_2 H8_2 108.3 . . ?
C2_2 C8_2 H8_2 108.3 . . ?
C9_2 C8_2 H8_2 108.3 . . ?
C8_2 C9_2 H9A_2 109.5 . . ?
C8_2 C9_2 H9B_2 109.5 . . ?
H9A_2 C9_2 H9B_2 109.5 . . ?
C8_2 C9_2 H9C_2 109.5 . . ?
H9A_2 C9_2 H9C_2 109.5 . . ?
H9B_2 C9_2 H9C_2 109.5 . . ?
C11_2 C10_2 H10A_2 109.5 . . ?
C11_2 C10_2 H10B_2 109.5 . . ?
H10A_2 C10_2 H10B_2 109.5 . . ?
C11_2 C10_2 H10C_2 109.5 . . ?
H10A_2 C10_2 H10C_2 109.5 . . ?
H10B_2 C10_2 H10C_2 109.5 . . ?
C6_2 C11_2 C10_2 110.7(3) . . ?
C6_2 C11_2 C12_2 112.9(3) . . ?
C10_2 C11_2 C12_2 107.7(4) . . ?
C6_2 C11_2 H11_2 108.5 . . ?
C10_2 C11_2 H11_2 108.5 . . ?
C12_2 C11_2 H11_2 108.5 . . ?
C11_2 C12_2 H12A_2 109.5 . . ?
C11_2 C12_2 H12B_2 109.5 . . ?
H12A_2 C12_2 H12B_2 109.5 . . ?
C11_2 C12_2 H12C_2 109.5 . . ?
H12A_2 C12_2 H12C_2 109.5 . . ?
H12B_2 C12_2 H12C_2 109.5 . . ?
C6_3 C1_3 C2_3 120.8(3) . . ?
C6_3 C1_3 N11_1 120.2(3) . . ?
C2_3 C1_3 N11_1 119.0(3) . . ?
C3_3 C2_3 C1_3 118.1(3) . . ?
C3_3 C2_3 C8_3 117.6(3) . . ?
C1_3 C2_3 C8_3 124.3(3) . . ?
C4_3 C3_3 C2_3 121.3(4) . . ?
C4_3 C3_3 H3_3 119.3 . . ?
C2_3 C3_3 H3_3 119.3 . . ?
C3_3 C4_3 C5_3 119.9(4) . . ?
C3_3 C4_3 H4_3 120.1 . . ?
C5_3 C4_3 H4_3 120.1 . . ?
C4_3 C5_3 C6_3 121.1(4) . . ?
C4_3 C5_3 H5_3 119.4 . . ?
C6_3 C5_3 H5_3 119.4 . . ?
C5_3 C6_3 C1_3 118.7(3) . . ?
C5_3 C6_3 C11_3 118.4(4) . . ?
C1_3 C6_3 C11_3 122.9(4) . . ?
C8_3 C7_3 H7A_3 109.5 . . ?
C8_3 C7_3 H7B_3 109.5 . . ?
H7A_3 C7_3 H7B_3 109.5 . . ?
C8_3 C7_3 H7C_3 109.5 . . ?
H7A_3 C7_3 H7C_3 109.5 . . ?
H7B_3 C7_3 H7C_3 109.5 . . ?
C2_3 C8_3 C9_3 111.7(3) . . ?
C2_3 C8_3 C7_3 111.2(3) . . ?
C9_3 C8_3 C7_3 109.1(3) . . ?
C2_3 C8_3 H8_3 108.2 . . ?
C9_3 C8_3 H8_3 108.2 . . ?
C7_3 C8_3 H8_3 108.2 . . ?
C8_3 C9_3 H9A_3 109.5 . . ?
C8_3 C9_3 H9B_3 109.5 . . ?
H9A_3 C9_3 H9B_3 109.5 . . ?
C8_3 C9_3 H9C_3 109.5 . . ?
H9A_3 C9_3 H9C_3 109.5 . . ?
H9B_3 C9_3 H9C_3 109.5 . . ?
C11_3 C10_3 H10A_3 109.5 . . ?
C11_3 C10_3 H10B_3 109.5 . . ?
H10A_3 C10_3 H10B_3 109.5 . . ?
C11_3 C10_3 H10C_3 109.5 . . ?
H10A_3 C10_3 H10C_3 109.5 . . ?
H10B_3 C10_3 H10C_3 109.5 . . ?
C6_3 C11_3 C10_3 110.6(3) . . ?
C6_3 C11_3 C12_3 111.4(3) . . ?
C10_3 C11_3 C12_3 109.3(3) . . ?
C6_3 C11_3 H11_3 108.5 . . ?
C10_3 C11_3 H11_3 108.5 . . ?
C12_3 C11_3 H11_3 108.5 . . ?
C11_3 C12_3 H12A_3 109.5 . . ?
C11_3 C12_3 H12B_3 109.5 . . ?
H12A_3 C12_3 H12B_3 109.5 . . ?
C11_3 C12_3 H12C_3 109.5 . . ?
H12A_3 C12_3 H12C_3 109.5 . . ?
H12B_3 C12_3 H12C_3 109.5 . . ?
C2_4 C1_4 C6_4 121.4(4) . . ?
C2_4 C1_4 H1_4 119.3 . . ?
C6_4 C1_4 H1_4 119.3 . . ?
C3_4 C2_4 C1_4 120.2(4) . . ?
C3_4 C2_4 H2_4 119.9 . . ?
C1_4 C2_4 H2_4 119.9 . . ?
C4_4 C3_4 C2_4 119.2(4) . . ?
C4_4 C3_4 H3_4 120.4 . . ?
C2_4 C3_4 H3_4 120.4 . . ?
C3_4 C4_4 C5_4 121.0(4) . . ?
C3_4 C4_4 H4_4 119.5 . . ?
C5_4 C4_4 H4_4 119.5 . . ?
C4_4 C5_4 C6_4 120.6(4) . . ?
C4_4 C5_4 H5_4 119.7 . . ?
C6_4 C5_4 H5_4 119.7 . . ?
C1_4 C6_4 C5_4 117.5(3) . . ?
C1_4 C6_4 C8_1 120.9(3) . . ?
C5_4 C6_4 C8_1 121.6(3) . . ?
C3_6 C1_6 N11_1 112.7(8) . . ?
C3_6 C1_6 C2_6 106.6(7) . . ?
N11_1 C1_6 C2_6 110.7(7) . . ?
C3_6 C1_6 C4_6 108.5(8) . . ?
N11_1 C1_6 C4_6 105.1(8) . . ?
C2_6 C1_6 C4_6 113.3(7) . . ?
C1_6 C2_6 H2A_6 109.5 . . ?
C1_6 C2_6 H2B_6 109.5 . . ?
H2A_6 C2_6 H2B_6 109.5 . . ?
C1_6 C2_6 H2C_6 109.5 . . ?
H2A_6 C2_6 H2C_6 109.5 . . ?
H2B_6 C2_6 H2C_6 109.5 . . ?
C1_6 C3_6 H3A_6 109.5 . . ?
C1_6 C3_6 H3B_6 109.5 . . ?
H3A_6 C3_6 H3B_6 109.5 . . ?
C1_6 C3_6 H3C_6 109.5 . . ?
H3A_6 C3_6 H3C_6 109.5 . . ?
H3B_6 C3_6 H3C_6 109.5 . . ?
C14_1 C4_6 C1_6 101.6(8) . . ?
C14_1 C4_6 H4A_6 111.4 . . ?
C1_6 C4_6 H4A_6 111.4 . . ?
C14_1 C4_6 H4B_6 111.4 . . ?
C1_6 C4_6 H4B_6 111.4 . . ?
H4A_6 C4_6 H4B_6 109.3 . . ?
N11_1 C1_16 C3_16 111.3(8) . . ?
N11_1 C1_16 C4_16 98.6(9) . . ?
C3_16 C1_16 C4_16 115.2(8) . . ?
N11_1 C1_16 C2_16 111.8(8) . . ?
C3_16 C1_16 C2_16 108.0(8) . . ?
C4_16 C1_16 C2_16 111.8(8) . . ?
C1_16 C2_16 H2A_16 109.5 . . ?
C1_16 C2_16 H2B_16 109.5 . . ?
H2A_16 C2_16 H2B_16 109.5 . . ?
C1_16 C2_16 H2C_16 109.5 . . ?
H2A_16 C2_16 H2C_16 109.5 . . ?
H2B_16 C2_16 H2C_16 109.5 . . ?
C1_16 C3_16 H3A_16 109.5 . . ?
C1_16 C3_16 H3B_16 109.5 . . ?
H3A_16 C3_16 H3B_16 109.5 . . ?
C1_16 C3_16 H3C_16 109.5 . . ?
H3A_16 C3_16 H3C_16 109.5 . . ?
H3B_16 C3_16 H3C_16 109.5 . . ?
C1_16 C4_16 C14_1 108.7(9) . . ?
C1_16 C4_16 H4A_16 109.9 . . ?
C14_1 C4_16 H4A_16 109.9 . . ?
C1_16 C4_16 H4B_16 109.9 . . ?
C14_1 C4_16 H4B_16 109.9 . . ?
H4A_16 C4_16 H4B_16 108.3 . . ?
 
_refine_diff_density_max    1.592
_refine_diff_density_min   -0.431
_refine_diff_density_rms    0.145

_shelx_res_file
;
TITL TEST_a.res in P-1
    TEST_a_sq.res
    created by SHELXL-2018/3 at 12:06:09 on 25-Sep-2021
REM Old TITL TEST in P1
REM SHELXT solution in P-1
REM R1 0.092,  Rweak 0.084,  Alpha 0.045,  Orientation as input
REM Formula found by SHELXT:  C110 N6 Hg
CELL  0.71073  10.6266  13.2239  18.0566  105.989  102.836   97.860
ZERR   1.000   0.0007   0.0009   0.0012    0.002    0.002    0.002
LATT  1
SFAC C H B N HG
UNIT 96 134 4 4 1
LIST 4
TEMP -173.150
SIZE 0.116 0.199 0.274
L.S. 10
BOND $H
ACTA 52
FMAP 2
PLAN 20
SHEL 999 0.84
ABIN
OMIT 1 -2 3
OMIT 1 -1 2
OMIT 1 -1 3
OMIT 2 1 0
OMIT 0 2 0
OMIT 2 -2 2
OMIT 1 1 2
OMIT -1 3 3
OMIT 2 0 1
OMIT -3 3 3
OMIT -2 0 3
OMIT 2 0 0
OMIT 1 0 3
OMIT 0 -1 2
OMIT 2 -1 2
OMIT -1 2 1
OMIT 0 -4 3
OMIT 2 2 4
OMIT -3 1 0
OMIT 0 -1 4
OMIT 1 -1 1
OMIT 2 4 1
OMIT -2 -1 1
WGHT    0.064700    7.393100
FVAR       0.43490   0.52642
RESI 1 MAIN
HG1   5    0.500000    0.500000    0.500000    10.50000    0.01876    0.02319 =
         0.02423    0.00943    0.00744    0.00831
C2    1    0.667507    0.494882    0.595817    11.00000    0.01488    0.02009 =
         0.01697    0.00755    0.00539    0.00599
C3    1    0.770599    0.456893    0.553716    11.00000    0.01747    0.02709 =
         0.01308    0.00719    0.00843    0.00632
C4    1    0.719367    0.335263    0.508921    11.00000    0.03619    0.02762 =
         0.01397    0.00269    0.00629    0.01217
AFIX  23
H4A   2    0.637250    0.326710    0.466973    11.00000   -1.20000
H4AB  2    0.785178    0.309974    0.481134    11.00000   -1.20000
AFIX   0
C5    1    0.689912    0.258905    0.556410    11.00000    0.03411    0.02170 =
         0.01501    0.00327    0.01085    0.01876
N6    4    0.622776    0.307356    0.619351    11.00000    0.01986    0.01048 =
         0.01421    0.00420    0.00667    0.00960
B2    3    0.619340    0.418279    0.643066    11.00000    0.01115    0.01047 =
         0.01879    0.00183    0.00587    0.00310
C8    1    0.587762    0.487410    0.725517    11.00000    0.00530    0.00652 =
         0.01087    0.00297    0.00301    0.00188
AFIX  13
H8    2    0.649793    0.475539    0.771291    11.00000   -1.20000
AFIX   0
C9    1    0.636080    0.601838    0.727436    11.00000    0.00843    0.00634 =
         0.01409    0.00217    0.00401    0.00050
C10   1    0.664535    0.705468    0.779553    11.00000    0.00383    0.00891 =
         0.01557    0.00461    0.00131    0.00165
N11   4    0.684962    0.754681    0.859248    11.00000    0.00737    0.00332 =
         0.01600   -0.00053   -0.00076    0.00159
C14   1    0.688036    0.789394    0.737321    11.00000    0.02434    0.00571 =
         0.02106    0.00427    0.00587   -0.00323
C15   1    0.748561    0.732557    0.670718    11.00000    0.04412    0.01442 =
         0.03314    0.00819    0.02253   -0.00335
AFIX  23
H15A  2    0.846152    0.747452    0.689364    11.00000   -1.20000
H15B  2    0.721373    0.753661    0.621984    11.00000   -1.20000
AFIX   0
B1    3    0.684800    0.609203    0.655858    11.00000    0.02170    0.01399 =
         0.02065    0.00653    0.00988    0.00157
C17   1    0.796543    0.512654    0.493185    11.00000    0.03818    0.05370 =
         0.02551    0.01806    0.01672    0.01179
AFIX 137
H17A  2    0.864278    0.484235    0.469733    11.00000   -1.50000
H17B  2    0.827184    0.590287    0.520279    11.00000   -1.50000
H17C  2    0.714801    0.499188    0.450738    11.00000   -1.50000
AFIX   0
C18   1    0.903706    0.480727    0.617684    11.00000    0.01930    0.04783 =
         0.02703    0.00852    0.00805    0.00925
AFIX 137
H18A  2    0.965166    0.442519    0.593978    11.00000   -1.50000
H18B  2    0.889595    0.456485    0.662399    11.00000   -1.50000
H18C  2    0.940809    0.558300    0.637260    11.00000   -1.50000
AFIX   0
C19   1    0.601751    0.154077    0.493252    11.00000    0.04604    0.02168 =
         0.02044   -0.00060    0.00819    0.01488
AFIX 137
H19A  2    0.579671    0.101557    0.519967    11.00000   -1.50000
H19B  2    0.649392    0.124359    0.454511    11.00000   -1.50000
H19C  2    0.520408    0.169990    0.465315    11.00000   -1.50000
AFIX   0
C20   1    0.815048    0.225418    0.594957    11.00000    0.03249    0.04432 =
         0.02300    0.00777    0.01076    0.02692
AFIX 137
H20A  2    0.790225    0.167121    0.616078    11.00000   -1.50000
H20B  2    0.872714    0.287247    0.638726    11.00000   -1.50000
H20C  2    0.861889    0.200564    0.554614    11.00000   -1.50000
AFIX   0
C23   1    0.557191    0.812161    0.696986    11.00000    0.04408    0.01003 =
         0.02521    0.00789   -0.00803    0.00368
AFIX 137
H23A  2    0.574813    0.873153    0.677199    11.00000   -1.50000
H23B  2    0.505762    0.829483    0.735876    11.00000   -1.50000
H23C  2    0.507167    0.748435    0.652040    11.00000   -1.50000
AFIX   0
RESI 0
RESI 2 DIP
C1    1    0.562163    0.232581    0.654028    11.00000    0.02643    0.00618 =
         0.01364    0.00169    0.00387    0.00815
C2    1    0.429592    0.177748    0.617492    11.00000    0.02876    0.00662 =
         0.01433    0.00030    0.00074    0.00479
C3    1    0.372230    0.104530    0.649935    11.00000    0.02991    0.00869 =
         0.02321    0.00378   -0.00087    0.00081
AFIX  43
H3    2    0.282857    0.067719    0.625545    11.00000   -1.20000
AFIX   0
C4    1    0.443138    0.084599    0.716941    11.00000    0.03382    0.01113 =
         0.02494    0.00791    0.00522    0.00429
AFIX  43
H4    2    0.403708    0.033607    0.737700    11.00000   -1.20000
AFIX   0
C5    1    0.572352    0.140406    0.752940    11.00000    0.03098    0.01264 =
         0.01930    0.00843    0.00256    0.00906
AFIX  43
H5    2    0.620825    0.127117    0.798987    11.00000   -1.20000
AFIX   0
C6    1    0.633909    0.215349    0.724108    11.00000    0.02276    0.00962 =
         0.01648    0.00249    0.00409    0.00876
C7    1    0.227196    0.247321    0.567315    11.00000    0.02545    0.01977 =
         0.02530    0.00659   -0.01125    0.00029
AFIX 137
H7A   2    0.169084    0.253975    0.519276    11.00000   -1.50000
H7B   2    0.264417    0.318913    0.606718    11.00000   -1.50000
H7C   2    0.176385    0.202580    0.590263    11.00000   -1.50000
AFIX   0
C8    1    0.338825    0.195161    0.545031    11.00000    0.03358    0.00940 =
         0.01585    0.00257   -0.00746   -0.00105
AFIX  13
H8    2    0.392855    0.244158    0.524997    11.00000   -1.20000
AFIX   0
C9    1    0.276430    0.088408    0.475853    11.00000    0.04963    0.01437 =
         0.02045    0.00169   -0.01021   -0.00307
AFIX 137
H9A   2    0.227129    0.103807    0.428945    11.00000   -1.50000
H9B   2    0.216346    0.041949    0.492735    11.00000   -1.50000
H9C   2    0.346323    0.051901    0.462095    11.00000   -1.50000
AFIX   0
C10   1    0.767136    0.345463    0.858526    11.00000    0.02703    0.01931 =
         0.01609    0.00720   -0.00389    0.00132
AFIX 137
H10A  2    0.855384    0.388677    0.889107    11.00000   -1.50000
H10B  2    0.738305    0.296546    0.886441    11.00000   -1.50000
H10C  2    0.705014    0.393132    0.853431    11.00000   -1.50000
AFIX   0
C11   1    0.771385    0.279522    0.774620    11.00000    0.02005    0.01598 =
         0.02092    0.00798    0.00146    0.00768
AFIX  13
H11   2    0.803473    0.330400    0.747563    11.00000   -1.20000
AFIX   0
C12   1    0.872250    0.207473    0.785576    11.00000    0.02460    0.03210 =
         0.03528    0.01645    0.00010    0.01498
AFIX 137
H12A  2    0.961145    0.252659    0.810459    11.00000   -1.50000
H12B  2    0.869193    0.158186    0.733231    11.00000   -1.50000
H12C  2    0.850423    0.165852    0.819989    11.00000   -1.50000
AFIX   0
RESI 0
RESI 3 DIP
C1    1    0.717036    0.700224    0.918317    11.00000    0.00678    0.00733 =
         0.00998   -0.00229   -0.00120    0.00169
C2    1    0.840330    0.668484    0.931701    11.00000    0.00532    0.00884 =
         0.01147   -0.00109   -0.00015    0.00006
C3    1    0.870749    0.618568    0.990320    11.00000    0.00834    0.01891 =
         0.01447    0.00298   -0.00137    0.00393
AFIX  43
H3    2    0.952105    0.595646    0.999516    11.00000   -1.20000
AFIX   0
C4    1    0.785246    0.601926    1.035018    11.00000    0.01529    0.02876 =
         0.01311    0.00878    0.00084    0.00177
AFIX  43
H4    2    0.807663    0.567658    1.074504    11.00000   -1.20000
AFIX   0
C5    1    0.666289    0.635267    1.022322    11.00000    0.01215    0.02896 =
         0.01326    0.00298    0.00443    0.00140
AFIX  43
H5    2    0.608574    0.624828    1.054144    11.00000   -1.20000
AFIX   0
C6    1    0.629996    0.683782    0.963730    11.00000    0.00776    0.01372 =
         0.01168   -0.00532    0.00099    0.00105
C7    1    1.078434    0.747913    0.947811    11.00000    0.00662    0.02218 =
         0.02703    0.00761   -0.00063   -0.00223
AFIX 137
H7A   2    1.138386    0.771448    0.918822    11.00000   -1.50000
H7B   2    1.115702    0.699452    0.974784    11.00000   -1.50000
H7C   2    1.067084    0.810779    0.987690    11.00000   -1.50000
AFIX   0
C8    1    0.943342    0.688227    0.888243    11.00000    0.00539    0.01505 =
         0.01602    0.00405    0.00070    0.00255
AFIX  13
H8    2    0.913957    0.734395    0.855052    11.00000   -1.20000
AFIX   0
C9    1    0.959170    0.583101    0.832458    11.00000    0.01099    0.02235 =
         0.01898    0.00439    0.00742    0.00683
AFIX 137
H9A   2    1.020604    0.599325    0.802018    11.00000   -1.50000
H9B   2    0.873134    0.543890    0.795354    11.00000   -1.50000
H9C   2    0.993904    0.538787    0.864287    11.00000   -1.50000
AFIX   0
C10   1    0.385100    0.620712    0.933251    11.00000    0.00808    0.02350 =
         0.02747   -0.00073    0.00394    0.00183
AFIX 137
H10A  2    0.300420    0.640415    0.915783    11.00000   -1.50000
H10B  2    0.387647    0.599084    0.981204    11.00000   -1.50000
H10C  2    0.395058    0.560698    0.890417    11.00000   -1.50000
AFIX   0
C11   1    0.497836    0.717458    0.952538    11.00000    0.00804    0.01655 =
         0.01889   -0.00472    0.00418    0.00467
AFIX  13
H11   2    0.484448    0.746784    0.906555    11.00000   -1.20000
AFIX   0
C12   1    0.493739    0.805371    1.027584    11.00000    0.02436    0.02556 =
         0.02855   -0.00877    0.01339    0.00775
AFIX 137
H12A  2    0.408163    0.826455    1.018166    11.00000   -1.50000
H12B  2    0.564493    0.868108    1.039297    11.00000   -1.50000
H12C  2    0.505949    0.777609    1.073146    11.00000   -1.50000
AFIX   0
RESI 0
RESI 4 PH
C1    1    0.359131    0.527134    0.717587    11.00000    0.01218    0.01143 =
         0.01767    0.00476    0.00731    0.00332
AFIX  43
H1    2    0.385022    0.585975    0.699809    11.00000   -1.20000
AFIX   0
C2    1    0.230354    0.504133    0.724041    11.00000    0.01125    0.02144 =
         0.02308    0.00638    0.00802    0.00647
AFIX  43
H2    2    0.169605    0.546714    0.710098    11.00000   -1.20000
AFIX   0
C3    1    0.191052    0.419302    0.750750    11.00000    0.01062    0.02496 =
         0.01916    0.00335    0.00725   -0.00350
AFIX  43
H3    2    0.103423    0.403104    0.754784    11.00000   -1.20000
AFIX   0
C4    1    0.280829    0.358670    0.771408    11.00000    0.01631    0.01500 =
         0.01530    0.00353    0.00605   -0.00514
AFIX  43
H4    2    0.254416    0.300694    0.789929    11.00000   -1.20000
AFIX   0
C5    1    0.410008    0.381308    0.765481    11.00000    0.01444    0.00992 =
         0.01315    0.00347    0.00399    0.00024
AFIX  43
H5    2    0.470733    0.339539    0.781006    11.00000   -1.20000
AFIX   0
C6    1    0.450791    0.465237    0.736785    11.00000    0.00794    0.00849 =
         0.00966    0.00030    0.00483    0.00019
RESI 0
SIMU 0.001 C1_6 > C4_16
ISOR 0.005 C1_6 > C4_16
SAME_ME C1 > C4
SADI N11_1 C1_6 N11_1 C1_16
SADI C14_1 C4_6 C14_1 C4_16
RESI 6 ME
PART 1 21
C1    1    0.734971    0.875558    0.877375    21.00000    0.01098    0.00710 =
         0.02280    0.00092    0.00632    0.00071
C2    1    0.626329    0.937603    0.893308    21.00000    0.01099    0.00703 =
         0.02374    0.00096    0.00671    0.00061
AFIX  33
H2A   2    0.548267    0.909365    0.847071    21.00000   -1.50000
H2B   2    0.602816    0.928847    0.941010    21.00000   -1.50000
H2C   2    0.658679    1.014133    0.901994    21.00000   -1.50000
AFIX   0
C3    1    0.851997    0.923249    0.950935    21.00000    0.01118    0.00863 =
         0.02308   -0.00011    0.00552   -0.00007
AFIX  33
H3A   2    0.880046    1.000393    0.959864    21.00000   -1.50000
H3B   2    0.826583    0.912734    0.997681    21.00000   -1.50000
H3C   2    0.925007    0.887447    0.942807    21.00000   -1.50000
AFIX   0
C4    1    0.780042    0.885783    0.803794    21.00000    0.01114    0.00733 =
         0.02282    0.00109    0.00668    0.00032
AFIX  23
H4A   2    0.767712    0.954266    0.793921    21.00000   -1.20000
H4B   2    0.873690    0.880737    0.809995    21.00000   -1.20000
AFIX   0
PART 0
RESI 0
RESI 16 ME
PART 2 -21
C1    1    0.719225    0.875765    0.885069   -21.00000    0.01102    0.00715 =
         0.02274    0.00101    0.00640    0.00060
C2    1    0.598280    0.924788    0.894409   -21.00000    0.01090    0.00675 =
         0.02384    0.00121    0.00694    0.00122
AFIX  33
H2A   2    0.624285    1.003436    0.911211   -21.00000   -1.50000
H2B   2    0.530089    0.899022    0.843075   -21.00000   -1.50000
H2C   2    0.563386    0.903149    0.934893   -21.00000   -1.50000
AFIX   0
C3    1    0.824607    0.921424    0.964085   -21.00000    0.01102    0.00860 =
         0.02268    0.00015    0.00656   -0.00036
AFIX  33
H3A   2    0.844850    1.000150    0.979349   -21.00000   -1.50000
H3B   2    0.792737    0.899420    1.005388   -21.00000   -1.50000
H3C   2    0.904556    0.894303    0.958747   -21.00000   -1.50000
AFIX   0
C4    1    0.762703    0.889318    0.812072   -21.00000    0.01108    0.00734 =
         0.02293    0.00098    0.00659    0.00043
AFIX  23
H4A   2    0.859237    0.894875    0.822070   -21.00000   -1.20000
H4B   2    0.741722    0.955987    0.802299   -21.00000   -1.20000
PART 0
RESI 0
REM #####
AFIX   0
HKLF 4


REM  TEST_a.res in P-1
REM wR2 = 0.119780, GooF = S = 1.16959, Restrained GooF = 1.16187 for all data
REM R1 = 0.041482 for 8179 Fo > 4sig(Fo) and 0.041635 for all 8202 data
REM 525 parameters refined using 152 restraints

END

WGHT      0.0647      7.3931

REM Highest difference peak  1.592,  deepest hole -0.431,  1-sigma level  0.145
Q1    1   0.4796  0.4221  0.4783  11.00000  0.05    1.59
Q2    1   0.8290  0.6163  1.0113  11.00000  0.05    0.87
Q3    1   0.5349  0.5019  0.4616  11.00000  0.05    0.86
Q4    1   0.4271  0.4170  0.7467  11.00000  0.05    0.85
Q5    1   0.5819  0.5200  0.4815  11.00000  0.05    0.84
Q6    1   0.7536  0.8843  0.8556  11.00000  0.05    0.83
Q7    1   0.4500  0.6674  0.9438  11.00000  0.05    0.83
Q8    1   0.7269  0.8318  0.7726  11.00000  0.05    0.80
Q9    1   0.2174  0.4619  0.7394  11.00000  0.05    0.75
Q10   1   0.5158  0.4771  0.7333  11.00000  0.05    0.75
Q11   1   0.8599  0.6429  0.9671  11.00000  0.05    0.74
Q12   1   0.3092  0.5107  0.7219  11.00000  0.05    0.74
Q13   1   0.7027  0.7936  0.8680  11.00000  0.05    0.73
Q14   1   0.7502  0.4940  0.6391  11.00000  0.05    0.72
Q15   1   0.4024  0.4980  0.7276  11.00000  0.05    0.71
Q16   1   0.6791  0.7251  0.8260  11.00000  0.05    0.71
Q17   1   0.4080  0.0977  0.6887  11.00000  0.05    0.71
Q18   1   0.6249  0.9428  0.9277  11.00000  0.05    0.70
Q19   1   0.9474  0.6230  0.8531  11.00000  0.05    0.70
Q20   1   0.6458  0.6519  0.9856  11.00000  0.05    0.69
;
_shelx_res_checksum   26191

_shelx_hkl_file
;
  -2   0   0 1715.53   44.10
  -2   0   0 1689.23   45.30
  -2   0   0 1678.43   44.00
  -2   0   0 1735.13   44.50
  -2   0   0 1772.52   59.39
   2   0   0 1674.63   44.00
   2   0   0 1688.73   44.10
   2   0   0 1792.42   58.99
   2   0   0 1723.03   44.10
   2   0   0 1670.03   44.70
   2   0   0 1679.83   44.60
   2   0   0 1707.93   45.40
  -3   0   0  918.81   25.10
  -3   0   0  856.21   26.10
  -3   0   0  937.61   25.80
  -3   0   0  910.21   27.00
  -3   0   0  869.31   24.90
  -3   0   0  879.81   43.10
   3   0   0  950.50   27.40
   3   0   0  999.60   44.20
   3   0   0  928.71   25.30
   3   0   0  903.51   25.20
   3   0   0  917.81   25.00
   3   0   0  898.81   25.90
   3   0   0  915.61   26.20
  -4   0   0   30.10    4.20
  -4   0   0   22.70   12.90
  -4   0   0   22.50    4.00
  -4   0   0   30.00    5.40
  -4   0   0   23.10    5.30
  -4   0   0   29.00    4.30
   4   0   0   24.60    3.80
   4   0   0   16.60   10.40
   4   0   0   27.90    4.20
   4   0   0   26.70    5.90
   4   0   0   26.40    4.60
  -5   0   0  202.08   10.00
  -5   0   0  207.98   28.10
  -5   0   0  196.08    9.80
  -5   0   0  212.78   12.60
  -5   0   0  176.68    9.90
  -5   0   0  182.28   12.90
  -5   0   0  198.38   10.90
   5   0   0  194.58   13.30
   5   0   0  200.58   10.20
   5   0   0  238.78   26.60
   5   0   0  193.58    9.60
   5   0   0  198.78   13.60
   5   0   0  192.58   10.60
   5   0   0  188.18   11.60
   5   0   0  204.68   11.70
  -6   0   0  194.88   13.60
  -6   0   0  194.38   10.60
  -6   0   0  199.48   32.90
  -6   0   0  197.78   13.10
  -6   0   0  184.98    9.90
  -6   0   0  204.48   10.40
  -6   0   0  204.38   11.30
   6   0   0  203.18   14.00
   6   0   0  188.88   14.60
   6   0   0  209.28   28.90
   6   0   0  204.38   10.20
   6   0   0  216.08   12.30
   6   0   0  218.08   12.50
   6   0   0  192.08   11.20
   6   0   0  202.28   10.80
  -7   0   0  925.41   28.30
  -7   0   0 1006.00   29.40
  -7   0   0  962.90   33.80
  -7   0   0  941.21   29.60
  -7   0   0 1001.70   30.60
  -7   0   0  918.71   32.00
   7   0   0  930.11   33.60
   7   0   0  972.30   29.10
   7   0   0  985.00   31.70
   7   0   0  964.20   31.50
   7   0   0  960.10   60.29
  -8   0   0  418.16   17.90
  -8   0   0  403.96   21.70
  -8   0   0  388.86   20.20
  -8   0   0  390.86   16.90
  -8   0   0  409.56   16.50
   8   0   0  417.56   17.20
   8   0   0  394.76   18.90
   8   0   0  384.76   21.20
   8   0   0  380.06   19.20
   8   0   0  401.06   16.20
   8   0   0  433.16   44.90
   8   0   0  410.46   48.50
  -9   0   0  190.58   17.90
  -9   0   0  193.98   12.60
  -9   0   0  226.68   14.00
  -9   0   0  200.38   16.60
  -9   0   0  226.78   13.60
   9   0   0  226.18   13.50
   9   0   0  206.48   12.40
   9   0   0  271.47   47.60
   9   0   0  200.78   38.80
   9   0   0  201.68   15.30
   9   0   0  195.58   17.70
 -10   0   0  215.48   17.70
 -10   0   0  204.18   13.00
 -10   0   0  210.98   14.30
 -10   0   0  203.38   19.10
 -10   0   0  179.58   13.70
  10   0   0  208.78   12.90
  10   0   0  206.38   15.90
  10   0   0  201.68   16.30
  10   0   0  171.98   18.20
  10   0   0  217.38   14.40
  10   0   0  196.38   40.00
 -11   0   0  265.97   16.40
 -11   0   0  271.77   15.10
 -11   0   0  261.27   15.70
 -11   0   0  249.68   19.10
  11   0   0  253.97   18.50
  11   0   0  240.78   17.80
  11   0   0  236.18   44.60
  11   0   0  269.57   21.60
  11   0   0  283.97   16.70
  11   0   0  250.57   14.40
 -12   0   0  132.29   12.00
 -12   0   0   96.39   10.40
 -12   0   0   69.49    9.80
  12   0   0   98.29   10.10
  12   0   0  110.29   11.70
  12   0   0  134.79   14.80
  12   0   0   90.19   11.90
  12   0   0   27.30   33.40
  12   0   0   96.49   15.40
  13  -1   0   45.10   13.40
  12  -1   0   50.29    9.80
  12  -1   0   67.09   11.20
  12  -1   0  113.69   14.00
  12  -1   0   58.19    8.80
  12  -1   0   20.40   33.80
  12  -1   0   60.29   13.40
 -12   1   0   70.09    9.30
 -12   1   0   62.29    9.10
 -12   1   0   68.59    9.80
 -12   1   0   76.09   13.70
  11  -1   0  149.39   17.90
  11  -1   0  133.39   12.20
  11  -1   0  149.99   15.90
  11  -1   0   47.50   36.60
  11  -1   0  156.18   13.90
  11  -1   0  137.09   15.60
 -11   1   0  149.29   12.80
 -11   1   0  139.39   14.40
 -11   1   0  129.49   16.50
 -11   1   0  153.38   13.90
 -11   1   0  119.19   12.00
  10  -1   0  150.28   16.90
  10  -1   0  119.29   35.20
  10  -1   0  120.09   14.50
  10  -1   0  128.49   14.70
  10  -1   0  133.69   11.40
  10  -1   0  128.29   12.40
 -10   1   0  131.99   12.10
 -10   1   0  118.79   12.80
 -10   1   0  105.09   12.80
 -10   1   0  123.39   11.60
 -10   1   0  127.09   16.70
 -10   1   0  119.49   11.60
   9  -1   0  230.48   13.20
   9  -1   0  208.78   15.90
   9  -1   0  225.88   16.10
   9  -1   0  233.18   18.90
   9  -1   0  256.07   42.70
   9  -1   0  224.18   43.20
   9  -1   0  244.28   16.00
   9  -1   0  215.18   13.70
  -9   1   0  238.38   13.60
  -9   1   0  223.58   13.20
  -9   1   0  220.58   17.20
  -9   1   0  212.68   18.80
  -9   1   0  226.88   14.70
  -9   1   0  229.88   13.50
   8  -1   0  305.37   39.20
   8  -1   0  288.07   15.60
   8  -1   0  274.87   16.10
   8  -1   0  263.67   18.70
   8  -1   0  260.77   13.60
   8  -1   0  292.07   46.80
   8  -1   0  253.67   15.50
   8  -1   0  255.97   13.00
  -8   1   0  265.67   18.20
  -8   1   0  253.77   16.50
  -8   1   0  235.88   13.40
  -8   1   0  253.97   14.70
  -8   1   0  249.68   13.30
  -8   1   0  259.47   13.40
   7  -1   0 1840.82   52.49
   7  -1   0 1939.61   92.59
   7  -1   0 1917.61   54.09
   7  -1   0 1905.01   93.09
   7  -1   0 1920.61   52.89
   7  -1   0 1835.42   54.99
   7  -1   0 1925.71   54.49
  -7   1   0 1831.42   54.99
  -7   1   0 1869.41   52.59
  -7   1   0 1903.01   57.49
  -7   1   0 1858.81   52.49
  -7   1   0 1998.80   53.09
  -7   1   0 2000.50   54.39
   6  -1   0 1287.97   36.80
   6  -1   0 1257.57   37.60
   6  -1   0 1305.67   69.09
   6  -1   0 1219.88   35.30
   6  -1   0 1204.68   35.10
   6  -1   0 1198.88   36.50
   6  -1   0 1222.58   67.69
  -6   1   0 1224.08   39.20
  -6   1   0 1232.48   36.50
  -6   1   0 1166.38   35.00
  -6   1   0 1224.28   35.60
  -6   1   0 1232.88   35.40
  -6   1   0 1154.38   37.20
   5  -1   0  368.86   16.20
   5  -1   0  380.26   14.20
   5  -1   0  397.16   35.40
   5  -1   0  390.26   16.00
   5  -1   0  404.26   35.60
   5  -1   0  402.26   14.40
  -5   1   0  347.17   16.30
  -5   1   0  414.86   14.60
  -5   1   0  367.46   14.10
  -5   1   0  388.96   15.70
  -5   1   0  397.56   17.90
  -5   1   0  382.76   15.10
   4  -1   0   78.69    8.10
   4  -1   0  114.19   20.80
   4  -1   0  110.49   19.70
   4  -1   0   76.89    6.30
   4  -1   0   79.79    8.00
   4  -1   0   92.39    6.40
  -4   1   0   94.09    9.00
  -4   1   0   73.29    6.40
  -4   1   0   85.69    6.60
  -4   1   0   77.89    7.60
  -4   1   0   84.09    8.20
  -4   1   0  109.99    7.90
   3  -1   0  235.98   20.80
   3  -1   0  231.98    8.40
   3  -1   0  227.08    9.10
   3  -1   0  222.08    9.80
   3  -1   0  234.18    8.50
   3  -1   0  223.48    9.60
   3  -1   0  205.88   20.60
  -3   1   0  221.58    9.40
  -3   1   0  220.98    9.30
  -3   1   0  204.18    9.50
  -3   1   0  222.28    8.60
  -3   1   0  221.98   10.50
   2  -1   0 2197.08   69.99
   2  -1   0 2022.30   52.49
   2  -1   0 1983.70   52.49
   2  -1   0 2053.19   53.09
   2  -1   0 1973.00   53.39
   2  -1   0 1982.80   53.19
  -2   1   0 2018.70   53.19
  -2   1   0 2011.30   53.09
  -2   1   0 2170.98   70.39
  -2   1   0 2065.19   52.69
   1  -1   0 4005.10  112.59
  -1   1   0 3978.50  112.29
  -1  -1   0  187.48    5.90
  -1  -1   0  195.88    6.50
  -1  -1   0  197.48    6.30
  -1  -1   0  181.18    6.70
   1   1   0  175.18    6.50
   1   1   0  189.78    6.60
   1   1   0  188.08    6.10
  -2  -1   0  365.66   12.10
  -2  -1   0  380.06   11.70
  -2  -1   0  413.66   24.50
  -2  -1   0  373.46   11.20
  -2  -1   0  381.56   12.90
   2   1   0  374.56   12.00
   2   1   0  367.86   11.10
   2   1   0  375.26   22.40
   2   1   0  355.26   12.50
   2   1   0  366.96   12.00
   2   1   0  375.36   11.50
   2   1   0  378.06   12.70
  -3  -1   0  529.35   15.40
  -3  -1   0  536.05   16.00
  -3  -1   0  539.45   33.00
  -3  -1   0  500.15   17.00
  -3  -1   0  491.25   16.80
   3   1   0  511.85   30.60
   3   1   0  534.45   15.80
   3   1   0  501.55   15.20
   3   1   0  515.65   16.50
   3   1   0  493.85   17.30
   3   1   0  504.05   17.20
   3   1   0  521.55   16.40
  -4  -1   0 2034.90   52.49
  -4  -1   0 1967.90   54.19
  -4  -1   0 2040.10   82.29
  -4  -1   0 1782.82   53.39
  -4  -1   0 2032.20   51.79
  -4  -1   0 1856.11   51.99
   4   1   0 1957.10   53.09
   4   1   0 1941.61   54.29
   4   1   0 1952.90   52.19
   4   1   0 1937.21   54.69
   4   1   0 1951.00   53.29
   4   1   0 2037.20   77.89
   4   1   0 1944.21   51.59
  -5  -1   0  170.78   12.40
  -5  -1   0  215.38   13.30
  -5  -1   0  211.28   10.60
  -5  -1   0  207.78   10.00
  -5  -1   0  232.18   30.90
  -5  -1   0  215.08   10.90
   5   1   0  207.98    9.80
   5   1   0  207.58   10.70
   5   1   0  209.58   13.10
   5   1   0  193.48   11.70
   5   1   0  196.28    9.60
   5   1   0  226.08   11.90
   5   1   0  221.58   13.50
   5   1   0  216.58   26.70
  -6  -1   0  280.07   15.60
  -6  -1   0  286.07   12.10
  -6  -1   0  277.27   12.80
  -6  -1   0  253.47   14.90
  -6  -1   0  343.97   38.10
  -6  -1   0  290.47   13.10
   6   1   0  286.17   14.00
   6   1   0  289.57   12.00
   6   1   0  278.27   11.40
   6   1   0  292.97   13.00
   6   1   0  281.77   16.50
   6   1   0  277.77   14.30
   6   1   0  274.77   15.50
   6   1   0  266.77   32.10
  -7  -1   0  301.77   13.20
  -7  -1   0  289.77   16.90
  -7  -1   0  315.57   41.60
  -7  -1   0  314.07   14.30
  -7  -1   0  300.07   17.20
  -7  -1   0  285.67   13.90
   7   1   0  292.07   12.90
   7   1   0  302.87   17.40
   7   1   0  307.87   15.30
   7   1   0  308.17   14.30
   7   1   0  287.87   18.40
   7   1   0  306.97   35.60
   7   1   0  313.77   16.00
  -8  -1   0  512.65   19.80
  -8  -1   0  500.55   18.40
  -8  -1   0  452.05   22.40
  -8  -1   0  424.16   51.49
  -8  -1   0  503.15   23.40
  -8  -1   0  490.65   19.50
   8   1   0  527.85   48.10
   8   1   0  498.85   19.80
   8   1   0  514.75   22.10
   8   1   0  494.35   21.00
   8   1   0  486.45   18.20
   8   1   0  474.75   23.40
   8   1   0  486.05   25.60
  -9  -1   0  139.49   14.50
  -9  -1   0  166.58   13.00
  -9  -1   0  181.18   12.00
  -9  -1   0  165.68   12.80
   9   1   0  176.88   11.50
   9   1   0  146.59   32.60
   9   1   0  157.88   14.10
   9   1   0  153.88   15.10
   9   1   0  135.49   16.20
 -10  -1   0  250.47   19.60
 -10  -1   0  284.37   16.10
 -10  -1   0  304.97   15.00
 -10  -1   0  280.37   16.00
  10   1   0  263.17   43.10
  10   1   0  275.27   16.40
  10   1   0  264.47   14.50
  10   1   0  286.07   17.50
  10   1   0  283.67   21.00
 -11  -1   0  305.97   17.20
 -11  -1   0  295.97   15.60
 -11  -1   0  300.57   20.60
 -11  -1   0  303.27   17.10
  11   1   0  303.77   18.80
  11   1   0  323.37   15.70
  11   1   0  310.47   22.50
  11   1   0  268.37   46.30
  11   1   0  307.87   17.70
  11   1   0  303.67   20.00
 -12  -1   0   91.09   10.40
 -12  -1   0   55.29    9.30
 -12  -1   0   71.29    8.90
  12   1   0   73.79   11.10
  12   1   0   83.79   12.70
  12   1   0   20.80   33.70
  12   1   0   81.29    9.20
  12   1   0   72.49   10.70
  12   1   0   35.90   12.40
  13  -2   0   90.19   10.10
  13  -2   0   79.89   15.60
  13  -2   0  119.29   14.60
  13  -2   0   88.89   13.80
  13  -2   0  102.79   11.40
  13  -2   0   69.79   12.20
 -13   2   0   81.89   15.20
 -13   2   0   96.79   10.30
 -13   2   0   92.99   10.10
 -13   2   0   89.59   10.80
  12  -2   0   74.09   15.10
  12  -2   0   67.09    9.40
  12  -2   0   69.59   11.60
  12  -2   0   76.29   10.30
  12  -2   0   77.69   41.30
  12  -2   0   57.39   10.90
  12  -2   0   61.99   11.40
 -12   2   0   75.49   14.10
 -12   2   0   83.09   10.90
 -12   2   0   67.69    9.70
 -12   2   0   71.09    9.60
 -12   2   0   78.99    9.70
  11  -2   0   49.00   33.10
  11  -2   0  133.99   14.10
  11  -2   0  108.59   13.60
  11  -2   0  106.39   16.00
  11  -2   0  115.49   11.00
  11  -2   0  126.09   11.80
  11  -2   0  101.09   13.40
 -11   2   0  111.69   13.40
 -11   2   0  118.69   12.80
 -11   2   0   73.49    9.60
 -11   2   0  118.89   17.40
 -11   2   0  117.99   12.30
 -11   2   0  114.59   12.20
  10  -2   0  130.59   12.30
  10  -2   0  119.59   11.80
  10  -2   0  147.79   16.40
  10  -2   0  160.38   18.00
  10  -2   0  149.59   40.10
  10  -2   0  125.49   15.30
  10  -2   0  130.29   14.90
 -10   2   0  134.69   13.70
 -10   2   0  144.69   12.30
 -10   2   0  128.09   13.10
 -10   2   0  147.39   13.60
 -10   2   0  121.69   12.00
 -10   2   0  172.88   18.70
   9  -2   0   78.79   10.90
   9  -2   0   50.99   26.80
   9  -2   0   69.99   11.10
   9  -2   0   80.19   11.30
   9  -2   0  112.89   33.60
   9  -2   0   72.29    9.00
   9  -2   0   84.69    9.00
  -9   2   0   84.09    9.90
  -9   2   0   62.99    9.40
  -9   2   0   80.99   13.30
  -9   2   0   79.19   10.90
  -9   2   0   99.79    9.30
  -9   2   0   77.49    9.00
   8  -2   0  556.44   51.49
   8  -2   0  594.44   53.39
   8  -2   0  518.65   21.60
   8  -2   0  530.25   19.80
   8  -2   0  514.45   22.40
   8  -2   0  524.75   22.90
   8  -2   0  502.85   19.60
  -8   2   0  537.85   21.50
  -8   2   0  538.95   20.10
  -8   2   0  498.25   19.20
  -8   2   0  517.25   25.00
  -8   2   0  517.15   20.60
  -8   2   0  476.25   22.00
   7  -2   0 1016.50   34.70
   7  -2   0 1047.20   32.00
   7  -2   0 1047.70   34.40
   7  -2   0 1146.99   69.69
   7  -2   0 1142.59   71.09
   7  -2   0 1105.69   34.00
   7  -2   0 1050.19   32.10
  -7   2   0 1050.89   33.00
  -7   2   0 1122.99   34.20
  -7   2   0 1005.40   31.60
  -7   2   0 1058.69   37.00
  -7   2   0 1011.90   34.10
  -7   2   0 1039.10   32.30
   6  -2   0  182.98   10.20
   6  -2   0  131.29   27.70
   6  -2   0  170.38   12.70
   6  -2   0  174.58   11.50
   6  -2   0  165.08    9.90
   6  -2   0  163.88   29.90
   6  -2   0  171.18   12.40
  -6   2   0  164.18    9.80
  -6   2   0  171.68   11.40
  -6   2   0  160.88   11.50
  -6   2   0  179.68   10.40
  -6   2   0  155.38   13.30
  -6   2   0  143.89   12.20
   5  -2   0   41.30   17.90
   5  -2   0   29.80    6.00
   5  -2   0   30.10    6.80
   5  -2   0   29.00    5.20
   5  -2   0   32.30    7.30
   5  -2   0   12.80   12.30
   5  -2   0   38.40    5.70
  -5   2   0   25.00    5.20
  -5   2   0   30.30    6.90
  -5   2   0   32.80    7.90
  -5   2   0   26.20    6.00
  -5   2   0   31.30    6.60
  -5   2   0   42.10    6.00
   4  -2   0  184.58   10.80
   4  -2   0  136.09   21.40
   4  -2   0  166.58    9.50
   4  -2   0  143.69    8.00
   4  -2   0  138.79    8.10
   4  -2   0  165.28   10.60
  -4   2   0  165.48    9.60
  -4   2   0  148.39    9.80
  -4   2   0  127.69   10.70
  -4   2   0  163.58   10.10
   3  -2   0 2455.85   65.89
   3  -2   0 2456.95   63.89
   3  -2   0 2413.76   64.49
   3  -2   0 2502.05   65.29
   3  -2   0 2665.53   90.99
   3  -2   0 2251.97   64.19
   3  -2   0 2542.35   66.19
  -3   2   0 2422.96   65.49
  -3   2   0 2562.14   65.59
  -3   2   0 2407.46   65.49
  -3   2   0 2549.54   64.79
  -3   2   0 2658.03   92.89
   2  -2   0   59.39    5.60
   2  -2   0   59.39    4.70
   2  -2   0   59.89    4.80
   2  -2   0   66.89    6.60
   2  -2   0   62.59    3.70
   2  -2   0   52.99   12.20
   2  -2   0   59.69    6.50
  -2   2   0   57.69    3.70
  -2   2   0   64.19    3.80
  -2   2   0   65.29    5.70
  -2   2   0   56.59    4.90
  -2   2   0   69.19    6.20
  -2   2   0   49.90   12.20
  -2   2   0   58.19    6.10
   1  -2   0  322.47   10.10
   1  -2   0  324.07   11.20
   1  -2   0  310.27    9.30
   1  -2   0  342.27   10.30
   1  -2   0  321.87   21.80
   1  -2   0  324.87   10.70
   1  -2   0  333.77   11.30
  -1   2   0  366.96   23.40
  -1   2   0  333.17   10.30
  -1   2   0  317.07    9.30
  -1   2   0  334.77   11.10
  -1   2   0  330.87   11.00
  -1   2   0  321.47   10.80
  -1   2   0  331.97   10.20
   0  -2   0  224.38   22.60
   0  -2   0  237.08    8.30
   0  -2   0  232.08    8.40
   0  -2   0  214.98    7.60
   0  -2   0  227.58    8.40
   0  -2   0  223.78    8.00
   0  -2   0  231.08    7.70
   0   2   0  248.18    8.70
   0   2   0  230.68    8.20
   0   2   0  234.28    7.60
   0   2   0  224.58    8.20
   0   2   0  233.28    7.80
   0   2   0  223.28   17.60
   0   2   0  226.98    7.70
   0   2   0  203.58    8.60
  -1  -2   0   34.80    3.70
  -1  -2   0   36.20    3.90
  -1  -2   0   30.70    3.00
  -1  -2   0   30.80    3.90
   1   2   0   24.90    3.10
   1   2   0   32.30    3.10
   1   2   0   29.40    3.10
   1   2   0   23.10    8.50
   1   2   0   40.20    4.00
   1   2   0   24.40    3.10
  -2  -2   0 4985.60  129.59
  -2  -2   0 4873.41  129.19
  -2  -2   0 5214.78  128.19
  -2  -2   0 5208.08  128.69
   2   2   0 5085.29  128.99
   2   2   0 5169.68  129.29
   2   2   0 5170.08  148.69
   2   2   0 4902.31  127.99
   2   2   0 5161.58  128.49
   2   2   0 4991.80  128.79
  -3  -2   0  386.26   12.40
  -3  -2   0  353.46   11.60
  -3  -2   0  318.87   13.70
  -3  -2   0  351.46   29.40
  -3  -2   0  330.07   13.30
   3   2   0  324.27   13.30
   3   2   0  344.97   12.90
   3   2   0  335.77   11.90
   3   2   0  327.47   25.80
   3   2   0  360.16   12.70
   3   2   0  318.47   13.40
   3   2   0  332.17   11.30
  -4  -2   0  340.87   16.30
  -4  -2   0  311.47   33.30
  -4  -2   0  371.16   12.90
  -4  -2   0  325.47   15.20
  -4  -2   0  356.06   13.50
   4   2   0  345.67   15.80
   4   2   0  352.86   12.60
   4   2   0  367.86   15.70
   4   2   0  349.77   14.20
   4   2   0  351.56   30.80
   4   2   0  370.66   15.00
   4   2   0  356.86   13.70
  -5  -2   0  205.48   30.50
  -5  -2   0  161.88    9.80
  -5  -2   0  140.59    9.60
  -5  -2   0  156.38    8.90
  -5  -2   0  156.88   12.00
   5   2   0  170.48   10.00
   5   2   0  121.19   23.30
   5   2   0  159.58   11.40
   5   2   0  165.48   12.30
   5   2   0  162.78    9.90
   5   2   0  170.08   10.70
   5   2   0  156.98    8.70
   5   2   0  166.78   12.00
  -6  -2   0  177.58   10.70
  -6  -2   0  177.58    9.80
  -6  -2   0  194.48   13.60
  -6  -2   0  183.18   33.80
  -6  -2   0  200.08   11.10
   6   2   0  176.38   29.30
   6   2   0  179.88   10.90
   6   2   0  187.58   13.50
   6   2   0  168.68   13.90
   6   2   0  186.18   11.70
   6   2   0  202.78   12.90
   6   2   0  177.48   10.40
   6   2   0  174.78    9.70
  -7  -2   0  100.39   10.30
  -7  -2   0   94.49    9.00
  -7  -2   0   73.89   29.90
  -7  -2   0  106.99   13.00
  -7  -2   0   94.79    9.70
   7   2   0  102.79   11.70
   7   2   0  104.09   10.90
   7   2   0  124.19   27.80
   7   2   0  112.79    8.80
   7   2   0  105.09   11.70
   7   2   0  100.69    9.10
   7   2   0   99.99   11.80
   7   2   0   99.29   10.20
  -8  -2   0  323.67   15.60
  -8  -2   0  345.87   48.50
  -8  -2   0  284.17   18.90
  -8  -2   0  308.97   14.30
  -8  -2   0  297.27   15.80
   8   2   0  302.47   20.90
   8   2   0  297.47   19.20
   8   2   0  317.97   18.20
   8   2   0  298.57   13.80
   8   2   0  311.77   15.90
   8   2   0  296.97   16.50
   8   2   0  241.58   38.30
   8   2   0  287.47   13.90
  -9  -2   0  103.19   34.70
  -9  -2   0  209.98   12.70
  -9  -2   0  173.88   17.40
  -9  -2   0  223.78   14.00
  -9  -2   0  197.98   14.20
   9   2   0  185.58   14.80
   9   2   0  191.18   37.60
   9   2   0  198.58   11.40
   9   2   0  206.78   18.10
   9   2   0  189.18   20.40
   9   2   0  205.28   14.30
   9   2   0  175.68   12.10
   9   2   0  199.08   16.60
 -10  -2   0  248.08   15.80
 -10  -2   0  255.17   14.10
 -10  -2   0  241.38   15.50
 -10  -2   0  206.88   19.00
  10   2   0  242.48   16.40
  10   2   0  217.28   16.40
  10   2   0  282.07   46.00
  10   2   0  240.08   20.10
  10   2   0  265.07   18.80
  10   2   0  252.57   13.90
 -11  -2   0   89.09   10.40
 -11  -2   0   64.99   13.20
 -11  -2   0   88.19   10.80
 -11  -2   0   77.29    9.00
  11   2   0   70.09    9.00
  11   2   0  101.59   35.00
  11   2   0   97.99   11.60
  11   2   0   91.69   13.50
  11   2   0   78.89   11.20
  11   2   0   82.79   14.40
 -12  -2   0   92.79   10.00
 -12  -2   0   65.49    9.90
 -12  -2   0   94.59   10.70
  12   2   0   92.79   10.00
  12   2   0   75.89   13.70
  12   2   0   99.09   12.30
  12   2   0   74.09   11.20
  13  -3   0   92.59   13.30
  13  -3   0   98.89   14.10
  13  -3   0  108.09   17.70
  13  -3   0   90.29   11.00
  13  -3   0   92.29   13.00
  13  -3   0   76.49   13.10
  13  -3   0  111.59   11.90
 -13   3   0  100.69   10.90
 -13   3   0   90.49   10.20
 -13   3   0   61.59   14.20
 -13   3   0   93.49   11.50
 -13   3   0   95.19   12.40
  12  -3   0   98.79   44.80
  12  -3   0  147.19   18.80
  12  -3   0  127.09   13.30
  12  -3   0  134.19   15.80
  12  -3   0  133.59   14.60
  12  -3   0  127.59   14.00
  12  -3   0  131.49   14.10
  12  -3   0  132.49   15.20
 -12   3   0  138.99   14.80
 -12   3   0  128.69   14.80
 -12   3   0  135.09   17.40
 -12   3   0  129.59   13.10
 -12   3   0  118.99   12.90
  11  -3   0  229.08   18.60
  11  -3   0  214.18   14.90
  11  -3   0  208.38   15.10
  11  -3   0  236.48   18.00
  11  -3   0  200.28   50.09
  11  -3   0  218.98   16.10
  11  -3   0  224.58   19.70
 -11   3   0  204.98   14.50
 -11   3   0  197.98   18.00
 -11   3   0  238.78   17.00
 -11   3   0  214.48   16.40
 -11   3   0  220.68   21.50
 -11   3   0  242.58   15.60
  10  -3   0  353.86   17.50
  10  -3   0  364.86   20.10
  10  -3   0  342.47   17.30
  10  -3   0  345.37   21.00
  10  -3   0  383.76   18.70
  10  -3   0  288.67   52.19
  10  -3   0  342.07   21.60
 -10   3   0  337.47   18.60
 -10   3   0  356.96   17.00
 -10   3   0  322.07   20.40
 -10   3   0  364.96   17.90
 -10   3   0  351.86   23.60
 -10   3   0  345.47   19.30
   9  -3   0   62.89    9.00
   9  -3   0   58.59   11.10
   9  -3   0   56.69    8.40
   9  -3   0   54.89    8.10
   9  -3   0   47.00    9.30
   9  -3   0   41.20    9.90
   9  -3   0   54.29   26.20
   9  -3   0   29.60   24.30
  -9   3   0   64.99    8.50
  -9   3   0   42.00    8.70
  -9   3   0   55.89   10.90
  -9   3   0   43.30    9.90
  -9   3   0   54.69    7.90
  -9   3   0   48.70    9.10
   8  -3   0  102.69   10.30
   8  -3   0  118.89   31.60
   8  -3   0  108.99   10.20
   8  -3   0  132.29   13.60
   8  -3   0   98.49   10.70
   8  -3   0  105.79   31.80
   8  -3   0  110.99   12.40
   8  -3   0  114.79   13.70
  -8   3   0  125.29   12.40
  -8   3   0  113.59   10.30
  -8   3   0  116.99   11.00
  -8   3   0  120.69   14.40
  -8   3   0  114.69   12.60
  -8   3   0  108.19   12.30
   7  -3   0  760.62   59.59
   7  -3   0  722.13   23.40
   7  -3   0  697.13   23.30
   7  -3   0  734.53   56.49
   7  -3   0  707.53   26.90
   7  -3   0  698.43   25.00
   7  -3   0  689.23   26.70
   7  -3   0  707.53   23.80
  -7   3   0  654.63   25.40
  -7   3   0  679.43   23.80
  -7   3   0  642.44   24.70
  -7   3   0  670.83   28.00
  -7   3   0  672.53   22.80
  -7   3   0  694.03   25.50
   6  -3   0  240.68   11.70
   6  -3   0  240.08   34.70
   6  -3   0  268.17   34.30
   6  -3   0  243.98   13.20
   6  -3   0  242.18   11.00
   6  -3   0  225.18   11.70
   6  -3   0  215.38   14.70
   6  -3   0  227.48   14.40
  -6   3   0  213.78   13.70
  -6   3   0  240.98   12.20
  -6   3   0  218.68   13.20
  -6   3   0  183.98   11.80
  -6   3   0  215.78   13.50
  -6   3   0  232.48   15.60
   5  -3   0  288.77   12.80
   5  -3   0  303.07   14.30
   5  -3   0  280.97   12.90
   5  -3   0  309.37   16.00
   5  -3   0  276.97   15.60
   5  -3   0  336.07   36.40
   5  -3   0  307.07   11.80
  -5   3   0  293.47   14.80
  -5   3   0  269.77   14.80
  -5   3   0  300.37   13.20
  -5   3   0  274.37   14.70
  -5   3   0  315.77   35.00
   4  -3   0 2066.09   56.29
   4  -3   0 2038.30   55.49
   4  -3   0 2255.67   89.49
   4  -3   0 2028.40   57.69
   4  -3   0 2051.19   57.59
   4  -3   0 2020.00   54.19
   4  -3   0 2019.60   55.09
  -4   3   0 2262.47   92.69
  -4   3   0 2124.59   55.79
  -4   3   0 2044.80   56.99
  -4   3   0 2082.99   56.89
  -4   3   0 1930.11   56.49
   3  -3   0 3852.51   98.49
   3  -3   0 3759.02   97.39
   3  -3   0 3875.91   96.39
   3  -3   0 3892.01  128.29
   3  -3   0 3764.82   99.49
   3  -3   0 3784.22   97.79
   3  -3   0 3696.53   99.39
  -3   3   0 4030.20   98.09
  -3   3   0 3646.14   98.99
  -3   3   0 3655.13   96.49
  -3   3   0 3916.81   99.09
  -3   3   0 3658.53   97.29
  -3   3   0 3801.42   96.49
  -3   3   0 3693.23   98.69
  -3   3   0 4026.40  132.99
   2  -3   0 1305.47   57.09
   2  -3   0 1226.08   35.10
   2  -3   0 1241.08   33.40
   2  -3   0 1231.38   33.60
   2  -3   0 1215.58   35.00
   2  -3   0 1221.08   34.20
   2  -3   0 1215.88   32.10
  -2   3   0 1212.88   33.60
  -2   3   0 1213.48   33.30
  -2   3   0 1378.76   59.69
  -2   3   0 1205.98   34.70
  -2   3   0 1220.78   34.40
  -2   3   0 1231.48   32.20
  -2   3   0 1209.88   34.60
  -2   3   0 1200.08   33.30
   1  -3   0 6968.80  181.78
   1  -3   0 7411.46  207.98
  -1   3   0 7424.46  209.68
  -1   3   0 6953.10  181.48
   0  -3   0 2810.22   74.89
   0  -3   0 2925.31   75.99
   0  -3   0 2813.72   75.39
   0  -3   0 2866.01   75.59
   0  -3   0 2879.41   74.89
   0  -3   0 2887.41   75.19
   0  -3   0 3117.39  100.39
   0   3   0 2967.60   75.69
   0   3   0 2978.90   99.59
   0   3   0 2943.01   75.59
   0   3   0 2903.31   74.79
   0   3   0 2978.50   75.59
   0   3   0 2929.51   74.89
   0   3   0 2892.21   74.99
   0   3   0 2872.41   74.79
  -1  -3   0  392.66   12.30
  -1  -3   0  364.26   13.10
  -1  -3   0  375.56   12.20
  -1  -3   0  379.26   13.20
  -1  -3   0  386.86   13.20
   1   3   0  406.26   28.80
   1   3   0  379.66   12.40
   1   3   0  371.16   13.20
   1   3   0  381.76   13.30
   1   3   0  381.96   13.30
   1   3   0  366.66   12.30
  -2  -3   0 2706.83   73.39
  -2  -3   0 2650.83   72.09
  -2  -3   0 3049.79   72.29
  -2  -3   0 2805.52   73.69
  -2  -3   0 2923.91   72.99
   2   3   0 2763.42   72.99
   2   3   0 2813.82   73.29
   2   3   0 2762.82   96.89
   2   3   0 2805.12   72.49
   2   3   0 2681.13   71.99
   2   3   0 2774.02   73.19
  -3  -3   0  965.00   30.60
  -3  -3   0  966.30   28.80
  -3  -3   0  999.90   28.00
  -3  -3   0  972.20   30.20
  -3  -3   0  982.30   54.19
   3   3   0  979.20   27.80
   3   3   0 1024.60   51.29
   3   3   0 1023.10   29.80
   3   3   0 1026.90   28.80
   3   3   0 1006.60   29.90
   3   3   0  978.10   29.20
  -4  -3   0  116.59   26.00
  -4  -3   0  120.29    8.10
  -4  -3   0   96.79   10.90
  -4  -3   0  114.29    8.90
  -4  -3   0   98.89   10.60
   4   3   0  111.09    8.60
   4   3   0  119.49   10.60
   4   3   0  121.89   10.80
   4   3   0  112.09   10.10
   4   3   0  100.29    9.30
   4   3   0  118.09   22.40
   4   3   0   99.89    7.70
  -5  -3   0  160.68   10.20
  -5  -3   0  132.49   13.10
  -5  -3   0  172.08   31.60
  -5  -3   0  124.89   11.70
  -5  -3   0  155.98    9.10
  -5  -3   0  136.09   11.90
   5   3   0  148.29    8.70
   5   3   0  149.49   12.20
   5   3   0  145.59   10.60
   5   3   0  151.78   27.30
   5   3   0  152.48   10.10
   5   3   0  153.18   10.60
   5   3   0  155.68   11.50
   5   3   0  148.89   11.80
  -6  -3   0  203.88   14.90
  -6  -3   0  199.98   12.00
  -6  -3   0  213.48   10.90
  -6  -3   0  217.58   12.10
  -6  -3   0  180.68   34.50
   6   3   0  210.08   12.20
   6   3   0  211.78   14.30
   6   3   0  214.18   10.60
   6   3   0  192.38   12.60
   6   3   0  213.78   12.30
   6   3   0  216.98   15.00
   6   3   0  226.58   14.30
   6   3   0  243.38   31.90
  -7  -3   0  184.28   39.00
  -7  -3   0  211.08   13.10
  -7  -3   0  172.98   15.50
  -7  -3   0  196.48   12.60
  -7  -3   0  196.98   11.30
   7   3   0  194.78   33.10
   7   3   0  187.98   16.40
   7   3   0  192.28   12.60
   7   3   0  175.08   14.80
   7   3   0  188.98   11.00
   7   3   0  187.68   13.30
   7   3   0  201.98   12.90
  -8  -3   0  170.38   16.80
  -8  -3   0  165.08   13.30
  -8  -3   0  175.78   13.10
  -8  -3   0  190.58   11.70
  -8  -3   0  138.39   39.70
   8   3   0  156.18   13.60
   8   3   0  156.68   32.10
   8   3   0  166.08   13.50
   8   3   0  176.38   18.20
   8   3   0  173.58   12.50
   8   3   0  160.98   15.70
   8   3   0  166.98   15.30
   8   3   0  149.19   11.10
  -9  -3   0   17.30    6.60
  -9  -3   0   -0.30   28.20
  -9  -3   0   -5.90    8.00
  -9  -3   0   12.10    7.20
  -9  -3   0   17.60    7.30
   9   3   0    3.70    6.80
   9   3   0    7.70    8.10
   9   3   0   -0.90    5.80
   9   3   0    2.50    8.50
   9   3   0    2.80   10.00
   9   3   0   16.40    7.80
   9   3   0   14.50    6.50
   9   3   0  -13.60   22.60
 -10  -3   0  147.29   12.30
 -10  -3   0   73.79   36.90
 -10  -3   0  156.58   13.90
 -10  -3   0  105.59   14.30
 -10  -3   0  116.89   12.00
  10   3   0  125.59   12.70
  10   3   0   98.69   13.80
  10   3   0  135.39   14.10
  10   3   0   95.49   35.40
  10   3   0  119.39   17.50
  10   3   0  134.69   12.10
  10   3   0  148.29   17.10
  10   3   0  135.09   11.40
 -11  -3   0  103.89   10.10
 -11  -3   0  122.59   13.80
 -11  -3   0  107.99   11.80
  11   3   0  119.09   12.40
  11   3   0  129.29   15.30
  11   3   0  113.69   12.60
  11   3   0   82.69   13.90
  11   3   0   93.99   38.20
 -12  -3   0  212.68   16.40
 -12  -3   0  203.18   14.50
 -12  -3   0  183.08   15.80
  12   3   0  234.28   17.50
  12   3   0  195.18   21.70
  12   3   0  186.18   16.70
  12   3   0  192.28   14.60
  13  -4   0   89.29   15.30
  13  -4   0   94.29   13.50
  13  -4   0   80.29   10.80
  13  -4   0   80.59   10.90
  13  -4   0   96.59   18.00
  13  -4   0   87.79   14.10
  13  -4   0   99.29   13.20
 -13   4   0   96.49   12.60
 -13   4   0   78.09   10.60
 -13   4   0  103.49   11.10
 -13   4   0   97.29   12.20
 -13   4   0   80.29   16.60
  12  -4   0  242.58   16.60
  12  -4   0  217.88   50.59
  12  -4   0  237.38   17.40
  12  -4   0  257.87   22.30
  12  -4   0  248.88   19.10
  12  -4   0  250.37   20.20
  12  -4   0  264.27   16.50
 -12   4   0  245.78   15.90
 -12   4   0  262.97   16.60
 -12   4   0  228.88   18.00
 -12   4   0  234.38   23.00
 -12   4   0  255.67   18.50
  11  -4   0  359.26   59.39
  11  -4   0  312.37   17.50
  11  -4   0  316.97   20.10
  11  -4   0  310.07   17.40
  11  -4   0  329.57   18.10
  11  -4   0  282.77   21.10
  11  -4   0  319.07   23.20
 -11   4   0  316.37   19.80
 -11   4   0  328.57   20.90
 -11   4   0  304.57   16.90
 -11   4   0  314.97   24.00
 -11   4   0  315.07   17.90
 -11   4   0  312.37   19.50
  10  -4   0  119.59   11.80
  10  -4   0  109.59   14.10
  10  -4   0  101.19   14.60
  10  -4   0  149.88   41.50
  10  -4   0  116.99   13.10
  10  -4   0  110.29   11.10
  10  -4   0  108.19   11.10
 -10   4   0   93.59   13.40
 -10   4   0  113.59   12.90
 -10   4   0  112.99   11.40
 -10   4   0  107.69   13.00
 -10   4   0  116.99   13.00
 -10   4   0  100.39   10.10
   9  -4   0   15.80    6.20
   9  -4   0   23.20    7.20
   9  -4   0   -7.60   22.10
   9  -4   0   17.30    9.30
   9  -4   0   15.80   24.80
   9  -4   0   15.40    8.70
   9  -4   0   17.20    6.80
  -9   4   0   13.40    6.70
  -9   4   0   24.80   10.90
  -9   4   0   17.50    8.00
  -9   4   0   14.00    8.80
  -9   4   0   15.70    6.60
  -9   4   0   20.50    8.40
   8  -4   0  338.37   17.90
   8  -4   0  360.16   48.40
   8  -4   0  365.46   20.90
   8  -4   0  334.07   15.10
   8  -4   0  341.67   20.00
   8  -4   0  391.76   50.59
   8  -4   0  338.27   16.40
   8  -4   0  310.37   15.80
  -8   4   0  336.27   15.40
  -8   4   0  339.57   21.20
  -8   4   0  315.07   18.30
  -8   4   0  348.87   18.70
  -8   4   0  357.06   16.90
  -8   4   0  301.17   18.60
   7  -4   0 1442.06   86.69
   7  -4   0 1288.27   40.70
   7  -4   0 1325.57   40.00
   7  -4   0 1347.87   39.00
   7  -4   0 1321.17   43.30
   7  -4   0 1373.16   80.59
   7  -4   0 1316.07   38.30
   7  -4   0 1302.87   43.10
  -7   4   0 1327.37   44.60
  -7   4   0 1297.67   41.30
  -7   4   0 1350.66   42.20
  -7   4   0 1333.47   40.10
  -7   4   0 1271.97   41.10
   6  -4   0 1065.49   31.60
   6  -4   0 1034.50   66.39
   6  -4   0 1078.09   33.30
   6  -4   0 1049.20   32.40
   6  -4   0 1005.00   35.30
   6  -4   0 1032.10   30.40
   6  -4   0 1060.49   35.50
  -6   4   0 1101.59   70.39
  -6   4   0 1017.80   33.60
  -6   4   0 1044.80   32.40
  -6   4   0 1099.19   34.70
  -6   4   0 1035.70   34.00
   5  -4   0 2635.44  109.09
   5  -4   0 2466.65   70.79
   5  -4   0 2480.95   68.79
   5  -4   0 2552.24   66.19
   5  -4   0 2536.55   71.09
   5  -4   0 2502.85   67.39
   5  -4   0 2492.85   68.19
  -5   4   0 2417.56   69.19
  -5   4   0 2487.15   69.89
  -5   4   0 2652.23  114.19
  -5   4   0 2591.74   69.99
  -5   4   0 2553.64   68.39
   4  -4   0 1089.69   34.30
   4  -4   0 1062.59   32.40
   4  -4   0 1095.19   31.80
   4  -4   0 1072.39   29.30
   4  -4   0 1143.79   62.59
   4  -4   0 1041.30   31.00
   4  -4   0 1078.59   34.30
  -4   4   0 1082.29   33.30
  -4   4   0 1027.90   33.40
  -4   4   0 1153.38   65.79
  -4   4   0 1049.20   30.90
  -4   4   0 1028.60   29.60
  -4   4   0 1037.70   32.90
  -4   4   0 1109.49   31.90
   3  -4   0  533.05   17.90
   3  -4   0  556.44   19.10
   3  -4   0  558.64   16.00
   3  -4   0  563.34   18.40
   3  -4   0  554.94   20.40
   3  -4   0  563.34   41.40
   3  -4   0  540.85   20.40
  -3   4   0  575.74   16.30
  -3   4   0  520.55   17.60
  -3   4   0  550.94   17.40
  -3   4   0  558.04   19.60
  -3   4   0  527.95   19.40
  -3   4   0  544.55   18.30
  -3   4   0  570.04   43.20
  -3   4   0  559.74   20.00
   2  -4   0  495.35   15.80
   2  -4   0  464.35   36.00
   2  -4   0  477.55   17.40
   2  -4   0  468.75   16.60
   2  -4   0  470.65   17.70
   2  -4   0  453.55   16.30
   2  -4   0  467.15   13.80
   2  -4   0  439.66   15.20
  -2   4   0  500.75   17.00
  -2   4   0  463.95   13.80
  -2   4   0  458.45   15.60
  -2   4   0  474.55   37.10
  -2   4   0  457.05   15.20
  -2   4   0  441.56   16.80
  -2   4   0  454.45   15.70
  -2   4   0  452.05   16.80
   1  -4   0   70.49   17.10
   1  -4   0   81.89    6.50
   1  -4   0   62.49    6.30
  -1   4   0   72.89    6.40
  -1   4   0   71.99    6.00
  -1   4   0   66.49   17.70
  -1   4   0   91.99    7.20
   0  -4   0 1099.19   32.40
   0  -4   0 1156.28   33.30
   0  -4   0 1166.38   32.90
   0  -4   0 1073.29   55.99
   0  -4   0 1115.99   31.80
   0  -4   0 1107.09   31.70
   0  -4   0 1099.09   32.10
   0   4   0 1186.38   31.70
   0   4   0 1144.29   57.39
   0   4   0 1217.58   33.20
   0   4   0 1127.39   31.80
   0   4   0 1190.58   32.90
   0   4   0 1127.99   31.90
   0   4   0 1187.58   32.80
   0   4   0 1114.99   31.50
  -1  -4   0 1735.73   48.50
  -1  -4   0 1866.31   50.29
  -1  -4   0 1821.92   49.90
  -1  -4   0 1776.82   48.80
  -1  -4   0 1767.12   48.90
  -1  -4   0 1976.80   50.29
  -1  -4   0 1814.12   77.59
   1   4   0 1787.52   49.99
   1   4   0 1753.32   49.00
   1   4   0 2078.19   50.49
   1   4   0 1823.92   49.00
   1   4   0 1888.61   78.19
   1   4   0 1885.21   50.09
   1   4   0 1749.82   48.10
  -2  -4   0  692.23   21.30
  -2  -4   0  734.23   22.70
  -2  -4   0  720.73   23.20
  -2  -4   0  724.63   23.10
  -2  -4   0  654.03   21.40
   2   4   0  683.53   21.70
   2   4   0  695.93   44.50
   2   4   0  688.83   21.30
   2   4   0  692.83   22.80
   2   4   0  757.12   22.80
   2   4   0  718.33   22.80
  -3  -4   0 1469.15   39.40
  -3  -4   0 1517.75   40.80
  -3  -4   0 1350.56   39.50
  -3  -4   0 1363.26   41.60
  -3  -4   0 1448.16   42.20
   3   4   0 1407.96   40.60
   3   4   0 1412.46   40.00
   3   4   0 1373.96   39.20
   3   4   0 1454.15   41.20
   3   4   0 1406.16   68.69
   3   4   0 1425.16   41.20
  -4  -4   0  859.61   26.40
  -4  -4   0  790.42   28.00
  -4  -4   0  830.12   57.59
  -4  -4   0  826.32   25.00
  -4  -4   0  802.22   28.50
   4   4   0  843.42   27.50
   4   4   0  817.02   26.30
   4   4   0  868.21   53.59
   4   4   0  844.92   26.10
   4   4   0  825.42   28.00
   4   4   0  806.42   27.70
   4   4   0  816.62   27.30
   4   4   0  807.62   24.80
  -5  -4   0  510.05   22.20
  -5  -4   0  508.65   48.00
  -5  -4   0  525.15   17.90
  -5  -4   0  523.05   19.30
  -5  -4   0  491.85   21.60
   5   4   0  531.75   21.10
   5   4   0  489.75   43.40
   5   4   0  501.05   20.70
   5   4   0  509.15   19.20
   5   4   0  491.25   17.60
   5   4   0  511.85   21.70
   5   4   0  508.15   20.40
   5   4   0  512.65   19.50
  -6  -4   0  521.35   19.40
  -6  -4   0  452.95   19.50
  -6  -4   0  480.15   17.70
  -6  -4   0  467.15   22.10
  -6  -4   0  481.65   23.50
  -6  -4   0  468.65   50.99
   6   4   0  478.05   44.80
   6   4   0  487.35   22.80
   6   4   0  470.55   19.40
   6   4   0  479.45   17.50
   6   4   0  490.95   19.60
   6   4   0  457.25   21.00
   6   4   0  507.05   21.50
   6   4   0  475.65   19.90
  -7  -4   0  262.97   15.20
  -7  -4   0  283.47   15.40
  -7  -4   0  257.67   18.50
  -7  -4   0  237.38   46.80
  -7  -4   0  272.87   13.60
   7   4   0  277.57   15.70
   7   4   0  300.57   41.70
   7   4   0  280.97   15.80
   7   4   0  245.68   18.80
   7   4   0  265.27   17.90
   7   4   0  256.67   15.70
   7   4   0  271.47   13.60
   7   4   0  257.67   17.50
  -8  -4   0   26.20   10.20
  -8  -4   0   29.20    7.80
  -8  -4   0   72.49   32.20
  -8  -4   0   40.70    7.20
  -8  -4   0   39.30    8.50
   8   4   0   23.40    9.50
   8   4   0   29.10    8.10
   8   4   0   35.40    9.90
   8   4   0   24.10    6.70
   8   4   0   39.00    8.40
   8   4   0   33.90    8.20
   8   4   0   -4.60   20.10
   8   4   0   33.20   12.10
  -9  -4   0   76.49   38.70
  -9  -4   0  147.79   14.00
  -9  -4   0  147.99   12.30
  -9  -4   0  155.78   17.90
  -9  -4   0  151.58   14.00
   9   4   0  139.59   14.30
   9   4   0  134.89   14.10
   9   4   0  103.69   35.60
   9   4   0  137.89   16.50
   9   4   0  132.19   17.90
   9   4   0  116.29   12.70
   9   4   0  153.78   17.20
   9   4   0  131.79   12.10
 -10  -4   0  310.77   16.00
 -10  -4   0  288.27   17.80
 -10  -4   0  244.08   21.10
 -10  -4   0  184.18   51.59
 -10  -4   0  296.47   17.50
  10   4   0  197.28   45.50
  10   4   0  256.87   15.70
  10   4   0  239.28   20.70
  10   4   0  260.77   17.80
  10   4   0  264.77   20.80
  10   4   0  284.37   25.80
  10   4   0  284.77   16.40
  10   4   0  283.17   18.30
 -11  -4   0  105.59   53.69
 -11  -4   0  101.59   10.30
 -11  -4   0  100.89   12.30
 -11  -4   0  117.79   12.40
  11   4   0  115.69   13.00
  11   4   0   97.39   10.60
  11   4   0   72.69   13.90
  11   4   0  109.19   12.10
  11   4   0  106.79   13.30
  11   4   0  112.39   15.60
  11   4   0   79.89   41.50
  13  -5   0  123.69   12.80
  13  -5   0   97.19   13.40
  13  -5   0   88.29   15.40
  13  -5   0  105.19   12.80
  13  -5   0  104.19   16.80
  13  -5   0  112.39   12.50
 -13   5   0  115.29   17.30
 -13   5   0   97.59   11.90
 -13   5   0  114.69   14.10
 -13   5   0  114.99   12.20
 -13   5   0   97.29   14.20
  12  -5   0  254.07   17.10
  12  -5   0  242.38   23.10
  12  -5   0  266.77   16.70
  12  -5   0  239.08   19.30
  12  -5   0  243.68   21.10
  12  -5   0  214.18   49.60
  12  -5   0  230.48   16.70
 -12   5   0  278.97   17.70
 -12   5   0  281.37   19.50
 -12   5   0  246.48   16.00
 -12   5   0  223.98   22.60
 -12   5   0  242.38   19.40
  11  -5   0  193.58   18.00
  11  -5   0  202.68   14.60
  11  -5   0  192.78   19.80
  11  -5   0  220.58   21.60
  11  -5   0  208.78   15.50
  11  -5   0  213.98   15.60
  11  -5   0  189.08   53.99
 -11   5   0  217.78   21.80
 -11   5   0  196.88   19.00
 -11   5   0  225.38   16.10
 -11   5   0  204.78   17.80
 -11   5   0  216.38   14.90
 -11   5   0  210.68   18.10
  10  -5   0   90.89   12.00
  10  -5   0   91.69   14.60
  10  -5   0  109.59   10.70
  10  -5   0  110.29   14.40
  10  -5   0  106.39   11.00
  10  -5   0   95.09   11.30
  10  -5   0   86.49   38.40
 -10   5   0  110.19   13.40
 -10   5   0  113.89   13.30
 -10   5   0   91.29   12.20
 -10   5   0  117.69   11.90
 -10   5   0   96.59   10.10
 -10   5   0  118.19   17.40
   9  -5   0  319.67   50.09
   9  -5   0  228.08   50.49
   9  -5   0  254.07   15.20
   9  -5   0  289.17   17.90
   9  -5   0  263.57   16.00
   9  -5   0  255.87   20.00
   9  -5   0  302.67   21.40
   9  -5   0  275.67   14.30
  -9   5   0  234.98   20.40
  -9   5   0  288.97   19.00
  -9   5   0  255.17   18.10
  -9   5   0  252.67   14.90
  -9   5   0  269.27   16.40
  -9   5   0  298.37   18.80
   8  -5   0  370.16   22.00
   8  -5   0  345.67   48.40
   8  -5   0  400.96   22.90
   8  -5   0  369.46   51.39
   8  -5   0  362.36   19.40
   8  -5   0  375.96   18.00
   8  -5   0  396.16   17.50
   8  -5   0  378.76   15.90
  -8   5   0  360.46   20.00
  -8   5   0  388.66   22.90
  -8   5   0  407.96   20.80
  -8   5   0  418.66   18.80
  -8   5   0  372.56   20.40
   7  -5   0  680.33   28.00
   7  -5   0  634.14   22.60
   7  -5   0  647.34   27.60
   7  -5   0  629.14   56.59
   7  -5   0  656.33   23.90
   7  -5   0  623.84   21.00
   7  -5   0  629.14   24.60
  -7   5   0  674.33   24.00
  -7   5   0  644.84   25.40
  -7   5   0  633.44   26.00
  -7   5   0  619.94   58.49
  -7   5   0  655.43   25.60
   6  -5   0   85.09   26.90
   6  -5   0   75.99    8.30
   6  -5   0   65.09    6.90
   6  -5   0   91.29   10.00
   6  -5   0   94.69   12.10
   6  -5   0   99.49   11.80
   6  -5   0   65.49    7.50
  -6   5   0   67.39   24.20
  -6   5   0   84.09    9.70
  -6   5   0   81.99   10.60
  -6   5   0   77.89    9.40
  -6   5   0   72.19    8.40
   5  -5   0  957.20   33.30
   5  -5   0  935.11   30.80
   5  -5   0  948.51   33.20
   5  -5   0  995.10   27.10
   5  -5   0  977.80   64.09
   5  -5   0  907.51   30.00
   5  -5   0  995.90   29.50
  -5   5   0  963.90   31.60
  -5   5   0  946.91   65.69
  -5   5   0  899.81   28.90
  -5   5   0 1000.90   30.50
  -5   5   0  929.71   27.30
  -5   5   0  953.30   32.00
  -5   5   0  986.90   32.10
   4  -5   0 2297.17  100.89
   4  -5   0 2160.08   57.69
   4  -5   0 2212.88   63.49
   4  -5   0 2187.58   61.39
   4  -5   0 2212.48   60.09
   4  -5   0 2201.58   60.89
   4  -5   0 2264.47   64.19
  -4   5   0 2169.48   59.29
  -4   5   0 2132.99   59.79
  -4   5   0 2259.47   58.29
  -4   5   0 2266.37   62.09
  -4   5   0 2183.58   62.59
  -4   5   0 2230.78  104.49
  -4   5   0 2275.97   61.09
  -4   5   0 2330.87   62.89
   3  -5   0  190.38   11.90
   3  -5   0  131.29   10.00
   3  -5   0  158.08   12.60
   3  -5   0  149.69    7.50
   3  -5   0  109.09   25.60
   3  -5   0  129.89    9.50
  -3   5   0  111.79   25.50
  -3   5   0  134.79    7.30
  -3   5   0  138.39    9.80
  -3   5   0  197.58   12.90
  -3   5   0  146.79    9.40
  -3   5   0  173.18   12.00
  -3   5   0  119.99    9.90
  -3   5   0  151.58   11.90
   2  -5   0  208.28   11.90
   2  -5   0  185.08   10.70
   2  -5   0  184.08   12.40
   2  -5   0  163.38   10.00
   2  -5   0  192.38   28.10
   2  -5   0  177.68    8.60
   2  -5   0  188.68   12.20
   2  -5   0  221.08   13.80
  -2   5   0  168.98   10.20
  -2   5   0  206.98   12.50
  -2   5   0  212.68   12.40
  -2   5   0  165.48   30.40
  -2   5   0  166.78   11.70
  -2   5   0  192.08    8.50
  -2   5   0  183.18   10.60
  -2   5   0  184.28   10.10
   1  -5   0  934.51   28.40
   1  -5   0  918.61   27.10
   1  -5   0  916.51   28.20
   1  -5   0  979.20   29.90
   1  -5   0  893.61   55.39
   1  -5   0  849.12   27.20
  -1   5   0  926.81   28.90
  -1   5   0  875.11   27.00
  -1   5   0  938.01   28.50
  -1   5   0  940.11   28.60
  -1   5   0  917.21   26.10
  -1   5   0  904.81   56.39
  -1   5   0  846.32   26.60
  -1   5   0  901.41   28.50
  -1   5   0  888.81   27.90
   0  -5   0 1425.06   41.20
   0  -5   0 1542.65   75.09
   0  -5   0 1522.95   42.60
   0  -5   0 1452.35   41.80
   0  -5   0 1347.87   40.90
   0  -5   0 1519.55   43.30
   0  -5   0 1418.16   42.00
   0   5   0 1555.04   74.99
   0   5   0 1463.05   41.20
   0   5   0 1437.86   41.00
   0   5   0 1504.85   42.50
   0   5   0 1528.55   42.90
   0   5   0 1684.63   43.10
   0   5   0 1515.25   41.10
   0   5   0 1429.66   41.10
  -1  -5   0 1104.49   33.30
  -1  -5   0 1081.79   32.50
  -1  -5   0 1049.59   31.20
  -1  -5   0 1016.80   60.69
  -1  -5   0 1000.30   31.10
  -1  -5   0 1092.89   33.00
  -1  -5   0 1112.69   31.30
   1   5   0 1110.19   31.60
   1   5   0 1048.00   32.70
   1   5   0 1150.08   33.30
   1   5   0 1076.99   30.40
   1   5   0 1087.29   62.09
   1   5   0 1098.29   32.80
   1   5   0 1077.79   31.40
  -2  -5   0   58.39    7.50
  -2  -5   0   53.29    6.40
  -2  -5   0   39.70    7.10
  -2  -5   0   33.50    6.10
  -2  -5   0   51.19    6.20
   2   5   0   55.79    8.10
   2   5   0   41.00    6.30
   2   5   0   45.20    6.30
   2   5   0   13.60   13.20
   2   5   0   50.49    7.10
   2   5   0   47.60    6.70
  -3  -5   0  613.94   22.70
  -3  -5   0  602.84   21.40
  -3  -5   0  570.34   22.20
  -3  -5   0  610.34   19.90
  -3  -5   0  565.94   20.20
   3   5   0  612.94   23.00
   3   5   0  595.14   21.80
   3   5   0  573.04   46.80
   3   5   0  600.24   21.60
   3   5   0  589.04   20.50
   3   5   0  583.44   19.80
   3   5   0  581.74   21.40
  -4  -5   0  751.62   58.19
  -4  -5   0  749.73   25.30
  -4  -5   0  724.03   24.30
  -4  -5   0  771.32   23.80
  -4  -5   0  710.23   27.00
  -4  -5   0  732.73   27.30
   4   5   0  757.02   27.00
   4   5   0  703.73   23.70
   4   5   0  753.32   26.00
   4   5   0  778.32   25.70
   4   5   0  754.92   53.99
   4   5   0  767.12   26.50
   4   5   0  746.23   25.00
  -5  -5   0  286.17   41.30
  -5  -5   0  283.77   14.70
  -5  -5   0  274.57   17.40
  -5  -5   0  287.67   17.00
  -5  -5   0  281.57   13.00
   5   5   0  228.98   37.90
   5   5   0  267.87   14.20
   5   5   0  267.67   15.70
   5   5   0  243.78   12.70
   5   5   0  277.57   15.90
   5   5   0  275.47   15.70
   5   5   0  261.47   14.70
   5   5   0  255.17   16.20
  -6  -5   0   58.99   30.60
  -6  -5   0   84.39    8.30
  -6  -5   0   77.09   12.00
  -6  -5   0   69.49   11.00
  -6  -5   0  100.69   11.80
   6   5   0   81.69   10.40
   6   5   0   86.79   12.50
   6   5   0   82.19   27.40
   6   5   0   75.99    9.70
   6   5   0   83.89    9.80
   6   5   0   80.09    8.40
   6   5   0   84.89   10.90
   6   5   0   65.49   10.00
  -7  -5   0  295.37   16.90
  -7  -5   0  313.17   15.10
  -7  -5   0  304.87   20.70
  -7  -5   0  285.17   52.59
  -7  -5   0  284.57   16.80
   7   5   0  310.47   17.50
   7   5   0  271.77   20.70
   7   5   0  292.57   44.60
   7   5   0  293.37   17.70
   7   5   0  292.57   18.80
   7   5   0  301.17   15.00
   7   5   0  291.07   19.40
   7   5   0  287.17   17.10
  -8  -5   0  292.87   22.30
  -8  -5   0  325.37   58.79
  -8  -5   0  326.57   16.20
  -8  -5   0  323.57   18.30
  -8  -5   0  343.47   18.40
   8   5   0  343.77   20.90
   8   5   0  332.17   23.70
   8   5   0  314.27   21.00
   8   5   0  309.27   16.30
   8   5   0  289.67   18.50
   8   5   0  313.17   18.80
   8   5   0  397.86   51.29
   8   5   0  324.77   18.90
  -9  -5   0  165.08   19.60
  -9  -5   0   76.49   43.70
  -9  -5   0  184.28   13.60
  -9  -5   0  185.28   15.70
  -9  -5   0  174.48   15.50
   9   5   0  178.48   20.50
   9   5   0  186.48   15.60
   9   5   0  167.98   16.10
   9   5   0  201.18   14.50
   9   5   0  203.08   19.00
   9   5   0  130.29   38.70
   9   5   0  183.48   16.50
   9   5   0  204.38   18.60
 -10  -5   0   85.69   11.60
 -10  -5   0   -5.60   43.80
 -10  -5   0  103.59   12.10
 -10  -5   0   92.19   10.20
  10   5   0   76.89   11.90
  10   5   0   77.89   17.10
  10   5   0   82.99   13.80
  10   5   0   87.69   10.70
  10   5   0  120.69   13.90
  10   5   0   89.29   14.20
  10   5   0  111.19   12.90
  10   5   0   49.20   37.50
 -11  -5   0   23.50    7.90
 -11  -5   0   28.10    9.50
 -11  -5   0   30.90    9.70
  11   5   0   19.40    8.90
  11   5   0   10.50   14.80
  11   5   0   16.10   11.20
  11   5   0   30.20   10.40
  11   5   0   15.80    9.50
  11   5   0   24.30    8.90
  11   5   0   26.00   11.60
  12  -6   0  149.29   15.30
  12  -6   0  152.68   19.50
  12  -6   0   98.69   15.40
  12  -6   0  127.89   13.70
  12  -6   0  152.08   17.80
  12  -6   0  135.69   13.90
  12  -6   0   90.59   50.79
 -12   6   0  133.29   14.70
 -12   6   0  128.89   12.60
 -12   6   0  174.38   20.60
 -12   6   0  164.68   17.70
 -12   6   0  151.18   16.60
  11  -6   0  144.99   17.30
  11  -6   0  176.08   50.79
  11  -6   0  162.08   15.20
  11  -6   0  149.88   13.20
  11  -6   0  155.68   18.70
  11  -6   0  151.08   14.70
  11  -6   0  163.58   18.40
 -11   6   0  167.28   17.90
 -11   6   0  168.68   17.50
 -11   6   0  143.89   14.50
 -11   6   0  155.58   14.60
 -11   6   0  163.28   18.90
 -11   6   0  144.99   15.00
  10  -6   0  388.06   17.90
  10  -6   0  399.86   26.00
  10  -6   0  412.46   22.20
  10  -6   0  386.16   19.60
  10  -6   0  388.56   25.00
  10  -6   0  411.66   20.90
  10  -6   0  472.15   68.49
 -10   6   0  411.86   20.90
 -10   6   0  376.16   22.40
 -10   6   0  422.16   26.40
 -10   6   0  410.06   23.20
 -10   6   0  423.66   19.50
 -10   6   0  380.66   22.90
   9  -6   0  371.56   18.00
   9  -6   0  301.77   22.40
   9  -6   0  345.77   23.60
   9  -6   0  327.67   18.40
   9  -6   0  336.67   55.89
   9  -6   0  354.66   15.60
   9  -6   0  328.17   19.70
   9  -6   0  300.37   57.69
  -9   6   0  300.97   20.40
  -9   6   0  355.26   21.10
  -9   6   0  318.47   23.10
  -9   6   0  332.57   20.70
  -9   6   0  376.96   19.00
   8  -6   0  356.06   18.40
   8  -6   0  351.26   14.90
   8  -6   0  356.66   17.50
   8  -6   0  364.96   23.10
   8  -6   0  384.36   19.90
   8  -6   0  385.06   23.50
   8  -6   0  389.06   54.09
  -8   6   0  359.66   21.00
  -8   6   0  342.67   20.50
  -8   6   0  365.86   23.60
  -8   6   0  344.77   20.30
   7  -6   0  296.87   16.50
   7  -6   0  317.67   20.60
   7  -6   0  308.07   15.70
   7  -6   0  323.67   13.00
   7  -6   0  318.47   17.80
   7  -6   0  310.27   20.70
   7  -6   0  312.97   46.80
  -7   6   0  289.17   17.90
  -7   6   0  298.87   50.99
  -7   6   0  332.27   15.10
  -7   6   0  311.67   18.80
  -7   6   0  325.17   16.70
  -7   6   0  311.07   18.60
   6  -6   0  339.07   20.10
   6  -6   0  413.86   46.40
   6  -6   0  362.16   13.20
   6  -6   0  357.26   16.00
   6  -6   0  341.37   20.60
   6  -6   0  374.86   18.00
   6  -6   0  386.06   17.30
  -6   6   0  370.86   16.90
  -6   6   0  331.77   18.30
  -6   6   0  382.16   19.00
  -6   6   0  321.37   51.39
  -6   6   0  336.37   18.60
  -6   6   0  350.56   13.20
  -6   6   0  330.67   15.50
   5  -6   0  901.01   30.50
   5  -6   0  951.90   30.20
   5  -6   0  975.10   26.20
   5  -6   0  920.91   33.20
   5  -6   0  895.81   28.70
   5  -6   0  933.81   33.80
   5  -6   0  957.40   66.19
  -5   6   0  859.21   28.50
  -5   6   0  907.41   31.50
  -5   6   0  902.71   29.80
  -5   6   0  933.21   32.00
  -5   6   0  868.91   27.50
  -5   6   0  953.40   70.29
  -5   6   0  912.91   31.20
   4  -6   0  404.96   16.30
   4  -6   0  395.26   17.90
   4  -6   0  396.46   20.30
   4  -6   0  420.26   13.70
   4  -6   0  390.16   17.10
   4  -6   0  394.06   19.90
   4  -6   0  434.36   44.90
  -4   6   0  405.86   18.70
  -4   6   0  413.16   13.80
  -4   6   0  393.16   45.50
  -4   6   0  382.86   15.60
  -4   6   0  400.16   17.00
  -4   6   0  413.46   16.30
  -4   6   0  428.06   19.00
  -4   6   0  390.46   18.50
   3  -6   0  353.76   19.30
   3  -6   0  355.96   15.20
   3  -6   0  377.56   17.00
   3  -6   0  384.86   16.50
   3  -6   0  373.26   13.00
   3  -6   0  342.97   18.30
   3  -6   0  367.66   17.30
   3  -6   0  317.77   39.90
  -3   6   0  369.46   13.00
  -3   6   0  359.86   15.50
  -3   6   0  364.86   15.70
  -3   6   0  355.86   15.30
  -3   6   0  352.16   42.40
  -3   6   0  357.36   17.30
  -3   6   0  383.06   17.80
  -3   6   0  347.27   17.40
   2  -6   0  167.58   11.60
   2  -6   0  155.28   15.00
   2  -6   0  182.18   13.40
   2  -6   0  154.38    9.40
   2  -6   0  184.88   13.80
   2  -6   0  179.88   32.80
   2  -6   0  153.88   12.40
   2  -6   0  161.88   11.40
  -2   6   0  146.09   12.10
  -2   6   0  167.48   11.50
  -2   6   0  166.78   11.40
  -2   6   0  155.78   13.00
  -2   6   0  159.78   13.20
  -2   6   0  190.28   35.80
  -2   6   0  167.98   10.80
  -2   6   0  177.78    9.20
   1  -6   0  644.44   51.29
   1  -6   0  653.43   23.30
   1  -6   0  553.04   21.70
   1  -6   0  632.74   23.10
   1  -6   0  641.54   21.50
   1  -6   0  640.44   24.90
   1  -6   0  605.54   23.10
  -1   6   0  640.44   24.10
  -1   6   0  620.24   21.70
  -1   6   0  626.44   21.10
  -1   6   0  646.44   23.50
  -1   6   0  605.94   52.29
  -1   6   0  618.44   23.10
  -1   6   0  658.53   23.00
  -1   6   0  663.73   20.60
  -1   6   0  617.74   22.10
   0  -6   0  234.68   13.80
   0  -6   0  290.67   16.80
   0  -6   0  275.97   14.50
   0  -6   0  264.77   13.10
   0  -6   0  265.87   14.70
   0  -6   0  291.57   14.10
   0  -6   0  272.97   37.20
   0   6   0  259.77   12.70
   0   6   0  270.77   13.20
   0   6   0  285.47   16.20
   0   6   0  274.47   38.50
   0   6   0  291.97   13.30
   0   6   0  289.27   13.60
   0   6   0  282.27   15.20
   0   6   0  281.57   15.10
   0   6   0  265.07   14.40
  -1  -6   0 1161.18   35.70
  -1  -6   0 1096.49   33.50
  -1  -6   0 1129.79   33.70
  -1  -6   0 1152.58   33.80
  -1  -6   0 1073.39   34.70
  -1  -6   0 1192.58   70.59
  -1  -6   0 1181.68   36.20
   1   6   0 1158.58   33.80
   1   6   0  985.10   32.10
   1   6   0 1168.98   69.29
   1   6   0 1160.38   34.30
   1   6   0 1114.59   35.20
   1   6   0 1166.78   33.90
   1   6   0 1177.98   36.00
   1   6   0 1155.68   35.30
   1   6   0 1131.79   36.40
  -2  -6   0 1686.63   48.70
  -2  -6   0 1624.54   48.10
  -2  -6   0 1626.54   46.50
  -2  -6   0 1673.93   48.30
  -2  -6   0 1583.34   84.99
  -2  -6   0 1678.63   46.40
   2   6   0 1688.53   48.00
   2   6   0 1595.54   48.00
   2   6   0 1621.04   85.89
   2   6   0 1631.34   49.50
   2   6   0 1705.13   48.20
   2   6   0 1622.04   46.30
   2   6   0 1653.83   46.80
  -3  -6   0  714.63   23.50
  -3  -6   0  720.83   26.50
  -3  -6   0  707.63   25.30
  -3  -6   0  712.43   26.00
  -3  -6   0  677.93   23.80
   3   6   0  716.33   25.60
   3   6   0  703.73   24.20
   3   6   0  709.43   25.70
   3   6   0  672.13   23.40
   3   6   0  753.32   56.39
   3   6   0  726.73   26.90
   3   6   0  725.63   25.60
  -4  -6   0  152.28   12.90
  -4  -6   0  179.68   14.70
  -4  -6   0  167.68   14.00
  -4  -6   0  167.48   11.10
  -4  -6   0  168.08   11.50
   4   6   0  190.18   14.10
   4   6   0  156.48   33.30
   4   6   0  166.98   13.40
   4   6   0  198.08   13.70
   4   6   0  156.28   11.40
   4   6   0  173.88   12.10
   4   6   0  153.18   13.00
  -5  -6   0  206.28   12.60
  -5  -6   0  235.98   17.10
  -5  -6   0  254.47   45.80
  -5  -6   0  239.48   13.70
  -5  -6   0  224.98   14.90
  -5  -6   0  222.78   17.00
   5   6   0  199.28   15.00
   5   6   0  229.98   15.70
   5   6   0  218.08   15.60
   5   6   0  196.18   12.80
   5   6   0  231.88   14.10
   5   6   0  201.88   16.00
   5   6   0  232.18   16.00
   5   6   0  202.78   38.80
  -6  -6   0  208.68   15.40
  -6  -6   0  203.98   13.00
  -6  -6   0  174.18   17.60
  -6  -6   0  176.48   17.90
  -6  -6   0  180.48   41.70
   6   6   0  203.48   15.80
   6   6   0  197.18   15.90
   6   6   0  229.68   16.50
   6   6   0  191.58   13.20
   6   6   0  188.58   14.70
   6   6   0  198.08   40.20
   6   6   0  209.58   17.70
   6   6   0  204.18   16.90
  -7  -6   0   81.79   13.10
  -7  -6   0   78.79   14.40
  -7  -6   0   88.59   10.80
  -7  -6   0  110.79   42.90
  -7  -6   0   88.49    9.30
   7   6   0   92.09   12.40
   7   6   0   69.89   10.50
   7   6   0   74.79    9.40
   7   6   0   44.80   29.60
   7   6   0   91.19   13.70
   7   6   0   82.69   12.80
   7   6   0   73.39   11.70
   7   6   0   94.29   11.50
  -8  -6   0  266.57   17.70
  -8  -6   0  254.77   17.40
  -8  -6   0  178.18   54.69
  -8  -6   0  211.78   21.40
  -8  -6   0  239.48   15.00
   8   6   0  236.78   17.90
   8   6   0  277.67   22.80
   8   6   0  239.78   19.20
   8   6   0  253.07   18.30
   8   6   0  226.08   47.10
   8   6   0  248.18   15.90
   8   6   0  242.68   18.20
   8   6   0  254.27   20.60
  -9  -6   0   40.70   10.20
  -9  -6   0   56.99   14.30
  -9  -6   0   43.50   10.20
  -9  -6   0   27.80    8.00
  -9  -6   0    4.40   44.80
   9   6   0   53.59   12.60
   9   6   0   37.70   11.20
   9   6   0   73.39   11.50
   9   6   0   58.59   11.30
   9   6   0   41.10   14.70
   9   6   0   35.40   10.20
   9   6   0   74.69   38.30
   9   6   0   34.80    8.90
 -10  -6   0   -1.50   53.39
 -10  -6   0    4.80    8.60
 -10  -6   0   20.30    9.70
 -10  -6   0   12.60    7.70
  10   6   0   12.00   13.20
  10   6   0   -3.80    8.50
  10   6   0   16.80   11.30
  10   6   0  -40.20   49.60
  10   6   0   -4.60    9.20
  10   6   0   -6.30    8.80
  10   6   0    8.00    8.50
  10   6   0   16.20    9.60
  12  -7   0  151.28   15.80
  12  -7   0   88.49   17.30
  12  -7   0  120.49   12.70
  12  -7   0  144.09   18.10
  12  -7   0  123.49   13.70
  12  -7   0  153.88   15.80
 -12   7   0  136.29   16.60
 -12   7   0  167.88   18.30
 -12   7   0  144.69   15.60
 -12   7   0  153.18   18.00
 -12   7   0  149.59   19.60
  11  -7   0   56.59   13.90
  11  -7   0   53.09   10.70
  11  -7   0   83.59   45.20
  11  -7   0   70.69   10.90
  11  -7   0   93.59   16.40
  11  -7   0   81.09    9.30
  11  -7   0   85.79   13.00
 -11   7   0   78.99   12.90
 -11   7   0   85.79   10.90
 -11   7   0   70.99   11.30
 -11   7   0   89.79   14.80
 -11   7   0   91.39   15.00
 -11   7   0   77.89   13.40
  10  -7   0  322.27   25.40
  10  -7   0  366.46   22.00
  10  -7   0  346.37   18.90
  10  -7   0  305.87   63.29
  10  -7   0  344.97   15.80
  10  -7   0  392.26   25.70
  10  -7   0  375.26   20.40
 -10   7   0  325.17   21.90
 -10   7   0  337.07   19.80
 -10   7   0  400.36   26.20
 -10   7   0  335.27   22.00
 -10   7   0  335.37   22.30
 -10   7   0  276.87   19.20
   9  -7   0   66.29   10.40
   9  -7   0   89.89   37.50
   9  -7   0   76.59   13.30
   9  -7   0   68.49    7.70
   9  -7   0   67.49   10.00
   9  -7   0   61.69   14.20
   9  -7   0   68.49   11.40
  -9   7   0   64.39   12.60
  -9   7   0   69.59   12.30
  -9   7   0   61.89   11.50
  -9   7   0   65.99   11.90
   8  -7   0  107.39   12.20
   8  -7   0  113.99   12.20
   8  -7   0  118.59   12.70
   8  -7   0  103.39   14.70
   8  -7   0   52.29   30.10
   8  -7   0  105.59   15.10
   8  -7   0  111.29    9.40
  -8   7   0  116.39   34.70
  -8   7   0  120.09   14.30
  -8   7   0   98.09   12.60
  -8   7   0  119.69   12.40
  -8   7   0  114.29   12.20
   7  -7   0  592.94   24.40
   7  -7   0  583.94   22.90
   7  -7   0  577.84   25.00
   7  -7   0  603.74   28.80
   7  -7   0  570.04   28.80
   7  -7   0  570.44   19.30
   7  -7   0  670.13   64.69
  -7   7   0  607.14   26.50
  -7   7   0  678.63   68.29
  -7   7   0  592.84   24.30
  -7   7   0  589.44   26.00
  -7   7   0  598.04   26.50
  -7   7   0  553.14   19.30
  -7   7   0  594.14   22.60
   6  -7   0  920.01   31.40
   6  -7   0  872.81   35.20
   6  -7   0  880.71   34.70
   6  -7   0  978.80   73.09
   6  -7   0  889.31   29.70
   6  -7   0  917.21   31.80
   6  -7   0  865.61   26.30
  -6   7   0  888.81   74.49
  -6   7   0  886.61   29.40
  -6   7   0  904.21   32.40
  -6   7   0  881.81   27.90
  -6   7   0  918.51   31.30
  -6   7   0  975.50   33.90
  -6   7   0  903.31   32.90
   5  -7   0  568.14   22.70
   5  -7   0  597.24   18.30
   5  -7   0  581.94   25.90
   5  -7   0  530.95   54.29
   5  -7   0  608.04   23.60
   5  -7   0  605.44   27.40
   5  -7   0  556.14   21.20
  -5   7   0  609.94   24.50
  -5   7   0  564.94   18.50
  -5   7   0  605.34   59.19
  -5   7   0  574.04   22.40
  -5   7   0  601.04   24.30
  -5   7   0  566.84   20.40
  -5   7   0  529.75   21.00
  -5   7   0  586.34   24.60
   4  -7   0  266.17   11.00
   4  -7   0  263.77   14.80
   4  -7   0  234.48   15.10
   4  -7   0  275.57   18.80
   4  -7   0  270.27   13.90
   4  -7   0  264.27   17.40
   4  -7   0  263.87   41.60
   4  -7   0  249.38   15.70
  -4   7   0  247.28   13.20
  -4   7   0  281.57   41.60
  -4   7   0  258.67   16.20
  -4   7   0  253.27   13.60
  -4   7   0  275.57   15.80
  -4   7   0  262.77   10.80
  -4   7   0  263.67   14.30
  -4   7   0  255.67   16.20
   3  -7   0 1417.16   38.90
   3  -7   0 1397.96   42.70
   3  -7   0 1406.36   44.60
   3  -7   0 1425.26   41.30
   3  -7   0 1426.26   45.70
   3  -7   0 1354.26   42.90
   3  -7   0 1453.35   42.50
   3  -7   0 1418.86   82.99
  -3   7   0 1473.55   41.20
  -3   7   0 1376.16   43.80
  -3   7   0 1342.67   41.90
  -3   7   0 1396.66   42.00
  -3   7   0 1405.96   43.20
  -3   7   0 1362.86   42.90
  -3   7   0 1467.75   39.00
  -3   7   0 1436.56   87.99
   2  -7   0  228.78   17.10
   2  -7   0  209.18   13.30
   2  -7   0  212.88   14.50
   2  -7   0  208.88   15.40
   2  -7   0  228.38   13.30
   2  -7   0  222.88   14.60
   2  -7   0  257.57   42.90
  -2   7   0  238.28   42.40
  -2   7   0  220.68   13.40
  -2   7   0  227.68   14.90
  -2   7   0  226.48   11.10
  -2   7   0  245.08   13.40
  -2   7   0  225.68   14.10
  -2   7   0  229.58   15.10
  -2   7   0  226.78   12.40
   1  -7   0   31.50    7.30
   1  -7   0   39.50    7.40
   1  -7   0   45.90    8.40
   1  -7   0   41.90    7.20
   1  -7   0   45.50   21.90
   1  -7   0   48.50    9.20
   1  -7   0   39.70    8.20
  -1   7   0   41.20    7.20
  -1   7   0   26.80    6.50
  -1   7   0   40.10    6.30
  -1   7   0   49.90    9.70
  -1   7   0   29.90    7.00
  -1   7   0   45.80    8.10
  -1   7   0   30.10    7.00
  -1   7   0   36.80   22.10
  -1   7   0   42.30    6.70
   0  -7   0 1650.03   46.70
   0  -7   0 1621.54   47.40
   0  -7   0 1622.94   49.30
   0  -7   0 1587.04   46.10
   0  -7   0 1653.43   90.19
   0  -7   0 1532.95   46.80
   0  -7   0 1659.03   48.20
   0   7   0 1549.05   45.70
   0   7   0 1625.74   46.40
   0   7   0 1649.54   48.70
   0   7   0 1643.24   47.80
   0   7   0 1666.53   48.10
   0   7   0 1556.14   48.60
   0   7   0 1650.63   45.90
   0   7   0 1557.64   45.70
   0   7   0 1587.04   89.29
  -1  -7   0 2659.63   73.39
  -1  -7   0 2553.24   70.99
  -1  -7   0 2528.35   72.29
  -1  -7   0 2648.73   73.79
  -1  -7   0 2410.06  117.39
  -1  -7   0 2665.53   71.29
  -1  -7   0 2669.53   71.19
   1   7   0 2673.53   73.09
   1   7   0 2713.13  121.29
   1   7   0 2602.44   71.19
   1   7   0 2609.64   74.29
   1   7   0 2643.14   72.69
   1   7   0 2579.64   69.79
   1   7   0 2615.14   71.09
   1   7   0 2622.84   71.39
   1   7   0 2716.53   73.39
  -2  -7   0   95.89   11.50
  -2  -7   0  111.29   10.30
  -2  -7   0  119.79   12.70
  -2  -7   0   97.29   10.20
  -2  -7   0  115.89   10.90
  -2  -7   0  100.79   28.60
   2   7   0  107.39   12.70
   2   7   0  103.69   10.60
   2   7   0   95.99   11.40
   2   7   0   93.39   10.80
   2   7   0   97.39   11.40
   2   7   0  118.49   30.50
   2   7   0   67.29    8.20
  -3  -7   0   97.79   11.50
  -3  -7   0   87.59    9.00
  -3  -7   0   69.69    9.50
  -3  -7   0   89.29   10.70
  -3  -7   0   91.49    9.00
  -3  -7   0  118.49   34.60
   3   7   0   85.69   10.40
   3   7   0   99.19   12.10
   3   7   0   94.29   10.40
   3   7   0   97.49   10.70
   3   7   0   90.69   10.00
   3   7   0   82.09   28.80
   3   7   0   87.29    9.90
  -4  -7   0  116.29   12.20
  -4  -7   0  115.09   11.70
  -4  -7   0  118.69   13.80
  -4  -7   0  114.79   11.60
  -4  -7   0  107.29   12.30
   4   7   0   68.19   25.60
   4   7   0  122.39   11.90
   4   7   0  136.09   13.90
   4   7   0  119.49   13.70
   4   7   0  105.69   11.50
   4   7   0  108.69   11.40
   4   7   0  114.69   13.70
  -5  -7   0  237.18   14.30
  -5  -7   0  243.28   19.40
  -5  -7   0  204.38   14.80
  -5  -7   0  215.28   18.40
  -5  -7   0  233.18   17.00
  -5  -7   0  196.98   45.20
   5   7   0  216.58   15.30
   5   7   0  239.88   17.70
   5   7   0  211.88   16.80
   5   7   0  211.38   17.40
   5   7   0  250.27   17.40
   5   7   0  232.68   17.20
   5   7   0  246.68   42.80
   5   7   0  235.28   14.90
  -6  -7   0  218.08   14.40
  -6  -7   0  205.78   19.60
  -6  -7   0  211.28   16.90
  -6  -7   0  239.78   15.00
  -6  -7   0  177.58   19.00
  -6  -7   0  117.09   42.00
   6   7   0  220.18   15.90
   6   7   0  185.78   14.40
   6   7   0  207.18   17.40
   6   7   0  209.38   17.30
   6   7   0  177.58   18.30
   6   7   0  176.48   17.10
   6   7   0  193.88   41.50
   6   7   0  178.68   17.50
  -7  -7   0    6.80    8.60
  -7  -7   0    9.80   10.40
  -7  -7   0    4.90    7.00
  -7  -7   0   12.60   11.10
  -7  -7   0   26.20   31.70
   7   7   0   13.40   10.10
   7   7   0    9.70    9.60
   7   7   0   10.20    9.70
   7   7   0   20.00   29.70
   7   7   0    6.70    9.50
   7   7   0    8.60    7.70
   7   7   0   15.80    8.50
   7   7   0   24.00    9.10
  -8  -7   0  140.19   14.50
  -8  -7   0  115.29   61.69
  -8  -7   0  141.89   16.90
  -8  -7   0  136.59   13.80
  -8  -7   0  139.99   17.30
   8   7   0   51.19   38.50
   8   7   0  135.59   14.50
   8   7   0  112.09   15.30
   8   7   0  136.59   18.20
   8   7   0  118.19   14.80
   8   7   0  128.49   12.60
   8   7   0  126.99   14.10
   8   7   0   87.49   13.30
  -9  -7   0   93.59   12.90
  -9  -7   0  103.99   11.50
  -9  -7   0  111.69   13.40
  -9  -7   0   69.69   56.19
   9   7   0  134.39   15.40
   9   7   0  119.39   16.70
   9   7   0   81.79   13.60
   9   7   0  102.79   12.10
   9   7   0  118.99   14.30
   9   7   0  108.19   18.10
   9   7   0   92.39   13.90
   9   7   0   35.40   38.90
 -10  -7   0   28.60   11.50
 -10  -7   0   17.10    8.70
  10   7   0   32.50   16.50
  10   7   0   20.30   11.10
  10   7   0   14.90    9.70
  10   7   0   22.30   10.60
  10   7   0   20.60   12.50
  10   7   0   12.00   10.70
  10   7   0   22.20    9.70
  12  -8   0  394.36   29.80
  12  -8   0  379.26   17.80
  12  -8   0  391.06   22.50
  12  -8   0  375.46   21.50
  12  -8   0  354.46   24.20
  12  -8   0  356.46   28.20
 -12   8   0  383.56   26.40
 -12   8   0  376.56   22.30
 -12   8   0  371.46   28.60
 -12   8   0  375.56   25.50
  11  -8   0  332.27   71.49
  11  -8   0  366.36   27.50
  11  -8   0  318.37   25.90
  11  -8   0  280.47   19.40
  11  -8   0  307.57   22.50
  11  -8   0  300.87   15.60
  11  -8   0  362.56   21.10
 -11   8   0  305.27   22.90
 -11   8   0  355.46   23.90
 -11   8   0  315.77   20.60
 -11   8   0  313.87   18.90
 -11   8   0  299.77   23.20
 -11   8   0  336.27   26.50
  10  -8   0  388.16   22.30
  10  -8   0  408.76   28.00
  10  -8   0  401.06   23.70
  10  -8   0  381.06   16.60
  10  -8   0  344.67   69.89
  10  -8   0  395.66   20.80
  10  -8   0  370.56   27.20
 -10   8   0  378.46   27.00
 -10   8   0  395.76   24.10
 -10   8   0  394.26   24.60
 -10   8   0  399.86   22.00
 -10   8   0  401.06   25.00
   9  -8   0   28.00    9.20
   9  -8   0   44.50   10.50
   9  -8   0   60.49   14.40
   9  -8   0   68.09   11.10
   9  -8   0   36.00   13.20
  -9   8   0   35.20    9.30
  -9   8   0   41.20   30.20
  -9   8   0   28.20   11.40
  -9   8   0   53.49    9.60
  -9   8   0   40.00   11.90
   8  -8   0  132.19   14.00
   8  -8   0  137.69   17.50
   8  -8   0  160.28   44.80
   8  -8   0  133.69   13.90
   8  -8   0  131.69   13.60
   8  -8   0  134.29   17.40
  -8   8   0  141.99   14.80
  -8   8   0  145.29   13.70
  -8   8   0  148.09   16.40
  -8   8   0  139.29   14.50
  -8   8   0  158.58   16.40
  -8   8   0  158.28   44.50
   7  -8   0  179.28   17.00
   7  -8   0  183.78   45.20
   7  -8   0  200.08   20.00
   7  -8   0  228.88   21.50
   7  -8   0  190.18   14.70
   7  -8   0  220.08   16.20
  -7   8   0  196.58   15.20
  -7   8   0  199.98   14.30
  -7   8   0  195.48   18.20
  -7   8   0  170.18   17.10
  -7   8   0  195.98   11.40
  -7   8   0  109.39   35.90
  -7   8   0  178.78   17.60
   6  -8   0  396.46   24.70
   6  -8   0  350.26   17.90
   6  -8   0  342.97   55.29
   6  -8   0  398.16   19.90
   6  -8   0  393.16   23.70
   6  -8   0  379.86   20.50
   6  -8   0  372.16   14.20
  -6   8   0  394.46   54.19
  -6   8   0  402.86   21.80
  -6   8   0  370.96   16.30
  -6   8   0  401.06   21.20
  -6   8   0  371.46   21.10
  -6   8   0  375.86   17.80
  -6   8   0  376.86   19.30
   5  -8   0  569.74   27.60
   5  -8   0  575.14   21.90
   5  -8   0  491.25   57.39
   5  -8   0  556.34   24.00
   5  -8   0  569.04   26.40
   5  -8   0  570.44   18.30
   5  -8   0  552.84   23.80
   5  -8   0  567.84   23.20
  -5   8   0  503.15   18.10
  -5   8   0  577.74   63.89
  -5   8   0  523.85   20.90
  -5   8   0  547.75   21.50
  -5   8   0  561.14   22.90
  -5   8   0  587.64   25.40
  -5   8   0  518.75   24.10
  -5   8   0  572.54   24.60
   4  -8   0  586.94   57.59
   4  -8   0  552.44   26.20
   4  -8   0  662.73   28.50
   4  -8   0  570.54   23.50
   4  -8   0  576.24   24.90
   4  -8   0  640.44   23.10
   4  -8   0  612.04   19.80
   4  -8   0  631.34   24.80
  -4   8   0  593.44   24.60
  -4   8   0  613.14   22.20
  -4   8   0  613.44   23.60
  -4   8   0  616.44   25.10
  -4   8   0  627.24   19.70
  -4   8   0  591.44   61.99
  -4   8   0  603.94   25.80
  -4   8   0  585.84   22.90
   3  -8   0  426.26   21.80
   3  -8   0  428.86   51.19
   3  -8   0  438.96   18.40
   3  -8   0  424.86   23.30
   3  -8   0  414.96   20.50
   3  -8   0  441.46   19.60
   3  -8   0  398.46   20.00
  -3   8   0  411.96   18.60
  -3   8   0  431.26   21.20
  -3   8   0  408.46   17.50
  -3   8   0  418.26   15.60
  -3   8   0  398.16   19.60
  -3   8   0  429.86   20.50
  -3   8   0  444.76   19.10
  -3   8   0  480.75   54.79
   2  -8   0  198.98   13.70
   2  -8   0  198.08   17.70
   2  -8   0  197.08   15.80
   2  -8   0  162.88   14.60
   2  -8   0  219.78   42.50
   2  -8   0  204.88   14.80
   2  -8   0  214.68   13.10
  -2   8   0  199.78   13.50
  -2   8   0  191.88   13.60
  -2   8   0  201.48   14.20
  -2   8   0  209.58   15.50
  -2   8   0  207.68   14.90
  -2   8   0  209.28   11.40
  -2   8   0  193.48   40.80
  -2   8   0  201.08   12.40
   1  -8   0  332.27   18.10
   1  -8   0  365.96   20.60
   1  -8   0  329.57   17.40
   1  -8   0  348.97   16.40
   1  -8   0  344.57   17.30
   1  -8   0  357.06   18.50
   1  -8   0  288.37   48.10
  -1   8   0  309.27   16.20
  -1   8   0  314.77   17.40
  -1   8   0  337.67   19.20
  -1   8   0  358.96   16.70
  -1   8   0  337.57   17.70
  -1   8   0  322.97   15.50
  -1   8   0  344.67   15.00
  -1   8   0  323.47   18.40
  -1   8   0  357.16   49.10
   0  -8   0  640.94   23.50
   0  -8   0  616.24   24.50
   0  -8   0  651.13   24.90
   0  -8   0  644.24   27.40
   0  -8   0  642.04   25.60
   0  -8   0  681.53   24.30
   0  -8   0  588.94   58.29
   0   8   0  627.44   23.10
   0   8   0  651.33   23.00
   0   8   0  671.23   23.80
   0   8   0  637.54   25.80
   0   8   0  693.83   26.10
   0   8   0  676.23   26.70
   0   8   0  650.93   25.20
   0   8   0  541.55   56.19
   0   8   0  647.14   23.10
  -1  -8   0  500.85   55.19
  -1  -8   0  507.35   21.60
  -1  -8   0  522.65   20.70
  -1  -8   0  539.15   22.80
  -1  -8   0  511.25   20.80
  -1  -8   0  543.85   24.00
  -1  -8   0  492.05   19.90
   1   8   0  490.75   18.60
   1   8   0  469.65   55.39
   1   8   0  511.15   20.50
   1   8   0  498.15   22.70
   1   8   0  417.56   19.80
   1   8   0  508.25   22.00
   1   8   0  538.45   23.40
   1   8   0  533.95   20.30
   1   8   0  526.95   22.70
  -2  -8   0   17.30   22.20
  -2  -8   0   47.60    8.00
  -2  -8   0   37.40    7.70
  -2  -8   0   45.80    9.60
  -2  -8   0   35.30    8.70
  -2  -8   0   64.59   10.10
   2   8   0   46.00    8.20
   2   8   0   44.20    9.00
   2   8   0   51.59    8.80
   2   8   0   19.40   21.50
   2   8   0   40.00   10.10
   2   8   0   36.80    8.20
   2   8   0   35.00    8.30
   2   8   0   37.40    7.50
  -3  -8   0  115.99   13.70
  -3  -8   0   98.59   12.40
  -3  -8   0  112.79   12.60
  -3  -8   0  117.29   12.40
  -3  -8   0   70.99   29.40
  -3  -8   0  101.99   10.30
   3   8   0  115.69   11.30
   3   8   0   87.89   10.90
   3   8   0  104.09   11.90
   3   8   0  117.09   13.60
   3   8   0  113.79   12.70
   3   8   0   64.79   28.10
   3   8   0   91.79    9.80
  -4  -8   0  260.27   15.90
  -4  -8   0  290.77   15.80
  -4  -8   0  243.28   18.70
  -4  -8   0  269.97   19.10
  -4  -8   0  249.38   19.90
   4   8   0  249.58   18.20
   4   8   0  252.87   18.40
   4   8   0  248.78   18.10
   4   8   0  254.97   15.80
   4   8   0  210.88   43.20
   4   8   0  251.37   16.20
   4   8   0  263.17   18.40
  -5  -8   0  207.18   83.79
  -5  -8   0  236.88   21.40
  -5  -8   0  308.97   21.20
  -5  -8   0  306.77   17.00
  -5  -8   0  286.97   17.60
  -5  -8   0  297.97   20.10
   5   8   0  289.87   20.20
   5   8   0  278.17   18.10
   5   8   0  299.27   19.90
   5   8   0  297.37   52.79
   5   8   0  286.87   17.10
   5   8   0  281.87   19.50
   5   8   0  288.07   19.60
  -6  -8   0   19.80    8.20
  -6  -8   0   13.20    8.00
  -6  -8   0    5.60   10.90
  -6  -8   0   14.00    9.30
  -6  -8   0   12.20   11.30
  -6  -8   0   21.10   31.50
   6   8   0  -22.70   28.10
   6   8   0   18.60   10.30
   6   8   0   -2.30    7.60
   6   8   0   15.40    9.60
   6   8   0   16.90    9.40
   6   8   0   12.90    9.70
   6   8   0    1.80    9.50
   6   8   0    7.70    8.10
  -7  -8   0   75.99   14.90
  -7  -8   0  105.59   11.60
  -7  -8   0   82.69   10.70
  -7  -8   0   76.39   15.10
  -7  -8   0  110.09   13.40
  -7  -8   0   45.30   42.80
   7   8   0  136.49   14.80
   7   8   0  107.99   14.30
   7   8   0  104.19   15.90
   7   8   0   82.19   12.80
   7   8   0   91.79   13.90
   7   8   0   92.79   38.80
   7   8   0   97.09   15.00
   7   8   0   92.79   11.50
  -8  -8   0  195.68   15.90
  -8  -8   0  108.29   60.79
  -8  -8   0  190.08   22.80
  -8  -8   0  190.48   20.10
  -8  -8   0  178.98   20.30
   8   8   0  169.38   20.50
   8   8   0  153.88   53.29
   8   8   0  155.18   16.10
   8   8   0  175.28   20.80
   8   8   0  171.18   18.80
   8   8   0  201.18   19.50
   8   8   0  155.58   18.70
   8   8   0  175.58   18.30
  -9  -8   0   15.90   10.80
  -9  -8   0   24.50    9.50
   9   8   0   27.40   14.90
   9   8   0   43.20   13.70
   9   8   0   18.20    9.70
   9   8   0   25.00   11.20
   9   8   0   22.50   11.10
   9   8   0   22.90   11.60
   9   8   0   31.10   12.10
  12  -9   0  244.98   26.10
  12  -9   0  233.28   20.00
  12  -9   0  267.77   22.50
  12  -9   0  257.77   27.20
  12  -9   0  261.37   20.40
 -12   9   0  264.77   25.90
 -12   9   0  271.47   23.20
 -12   9   0  284.07   20.30
 -12   9   0  280.87   25.20
  11  -9   0  568.54   26.20
  11  -9   0  541.75   33.90
  11  -9   0  558.14   29.00
  11  -9   0  562.34   28.30
  11  -9   0  555.24   34.10
 -11   9   0  617.84   31.30
 -11   9   0  564.44   27.70
 -11   9   0  578.14   31.20
 -11   9   0  614.74   33.90
  10  -9   0  348.47   28.00
  10  -9   0  338.07   23.30
  10  -9   0  348.67   22.10
  10  -9   0  340.57   20.40
  10  -9   0  312.37   26.80
 -10   9   0  357.96   24.00
 -10   9   0  374.36   25.30
 -10   9   0  365.16   19.80
 -10   9   0  379.96   24.90
 -10   9   0  382.76   27.00
   9  -9   0  197.98   22.70
   9  -9   0  207.98   19.40
   9  -9   0  202.28   18.00
   9  -9   0  208.18   23.60
   9  -9   0  193.18   16.70
  -9   9   0  245.48   18.20
  -9   9   0  224.28   20.30
  -9   9   0  212.28   16.20
  -9   9   0  198.48   19.60
  -9   9   0  230.38   20.20
   8  -9   0  302.97   24.30
   8  -9   0  297.37   20.90
   8  -9   0  295.87   18.30
   8  -9   0  282.97   25.10
   8  -9   0  316.07   19.80
   8  -9   0  268.37   54.89
  -8   9   0  304.57   21.80
  -8   9   0  283.07   13.90
  -8   9   0  290.17   21.20
  -8   9   0  220.88   55.69
  -8   9   0  293.87   21.60
  -8   9   0  283.07   17.60
  -8   9   0  308.67   19.20
   7  -9   0  228.48   21.90
   7  -9   0  256.17   12.10
   7  -9   0  236.08   16.50
   7  -9   0  242.18   22.80
   7  -9   0  273.27   18.70
   7  -9   0  226.58   18.70
   7  -9   0  241.48   50.49
  -7   9   0  249.28   19.50
  -7   9   0  239.48   19.80
  -7   9   0  250.67   16.30
  -7   9   0  209.88   16.90
  -7   9   0  256.67   14.00
  -7   9   0  219.38   50.99
  -7   9   0  227.28   19.00
   6  -9   0  265.87   23.10
   6  -9   0  255.27   17.80
   6  -9   0  261.47   50.69
   6  -9   0  211.08   18.30
   6  -9   0  255.17   18.90
   6  -9   0  211.38   16.00
   6  -9   0  268.47   21.40
   6  -9   0  248.68   12.00
  -6   9   0  224.68   15.80
  -6   9   0  278.67   20.10
  -6   9   0  258.37   58.19
  -6   9   0  249.18   18.90
  -6   9   0  232.78   11.50
  -6   9   0  235.48   16.60
  -6   9   0  262.07   19.50
  -6   9   0  234.38   14.40
   5  -9   0  161.88   39.90
   5  -9   0  207.68   16.80
   5  -9   0  185.08   10.90
   5  -9   0  201.08   14.90
   5  -9   0  171.88   18.30
   5  -9   0  187.78   15.80
   5  -9   0  175.78   17.70
   5  -9   0  177.48   20.60
  -5   9   0  182.88   14.10
  -5   9   0  166.48   16.30
  -5   9   0  196.28   10.60
  -5   9   0  182.98   43.40
  -5   9   0  174.58   14.80
  -5   9   0  178.68   17.20
  -5   9   0  202.58   17.50
  -5   9   0  184.78   13.50
   4  -9   0  317.07   21.10
   4  -9   0  341.97   14.60
   4  -9   0  336.87   51.89
   4  -9   0  329.57   20.10
   4  -9   0  353.06   23.50
   4  -9   0  344.27   18.50
   4  -9   0  309.77   18.90
   4  -9   0  341.27   17.50
  -4   9   0  342.57   13.90
  -4   9   0  327.67   19.70
  -4   9   0  332.67   18.10
  -4   9   0  288.97   55.79
  -4   9   0  296.87   18.90
  -4   9   0  312.97   17.20
  -4   9   0  316.27   20.20
  -4   9   0  332.77   16.60
   3  -9   0   21.10    9.20
   3  -9   0   26.70    9.10
   3  -9   0   29.30    8.20
   3  -9   0   37.70   10.50
   3  -9   0    1.30   22.90
   3  -9   0   36.20    7.90
   3  -9   0   38.10    8.70
  -3   9   0   24.70    9.00
  -3   9   0   38.00    8.50
  -3   9   0   35.50    8.20
  -3   9   0   32.70    7.30
  -3   9   0   51.39   26.80
  -3   9   0   35.30    6.00
  -3   9   0   18.20    7.40
  -3   9   0   25.00    8.00
   2  -9   0  313.27   18.70
   2  -9   0  306.77   16.80
   2  -9   0  358.26   22.10
   2  -9   0  316.47   17.60
   2  -9   0  311.87   19.00
   2  -9   0  298.87   19.20
   2  -9   0  331.67   51.39
  -2   9   0  312.17   17.40
  -2   9   0  334.17   14.90
  -2   9   0  328.37   19.40
  -2   9   0  294.07   17.60
  -2   9   0  358.36   18.60
  -2   9   0  319.37   16.10
  -2   9   0  297.67   54.29
  -2   9   0  318.27   17.10
   1  -9   0  174.78   14.50
   1  -9   0  190.88   15.90
   1  -9   0  187.68   14.80
   1  -9   0  132.49   38.10
   1  -9   0  206.18   13.90
   1  -9   0  222.58   16.50
   1  -9   0  217.78   18.90
  -1   9   0  216.08   13.40
  -1   9   0  174.88   42.20
  -1   9   0  202.28   14.80
  -1   9   0  195.18   15.10
  -1   9   0  186.58   13.90
  -1   9   0  213.78   15.40
  -1   9   0  183.68   16.30
  -1   9   0  203.48   12.80
  -1   9   0  196.48   17.10
   0  -9   0  589.94   22.90
   0  -9   0  548.95   59.19
   0  -9   0  552.14   24.00
   0  -9   0  596.84   25.30
   0  -9   0  616.44   27.50
   0  -9   0  601.24   24.70
   0  -9   0  619.24   24.20
   0   9   0  589.24   22.50
   0   9   0  611.44   25.60
   0   9   0  525.35   60.79
   0   9   0  586.84   24.70
   0   9   0  555.04   22.00
   0   9   0  579.54   23.40
   0   9   0  582.54   22.20
   0   9   0  563.64   25.00
   0   9   0  549.15   26.00
  -1  -9   0 1079.49   34.90
  -1  -9   0 1036.70   38.60
  -1  -9   0 1131.09   84.39
  -1  -9   0 1055.49   35.20
  -1  -9   0 1129.79   35.80
  -1  -9   0 1062.89   37.60
  -1  -9   0 1040.50   36.30
   1   9   0 1092.79   35.00
   1   9   0 1099.79   37.20
   1   9   0 1064.79   37.90
   1   9   0 1039.60   34.60
   1   9   0 1036.20   32.80
   1   9   0 1052.29   34.80
   1   9   0 1048.10   37.80
   1   9   0 1059.99   37.00
   1   9   0 1108.09   85.09
  -2  -9   0  484.95   22.10
  -2  -9   0  549.74   25.70
  -2  -9   0  554.74   22.90
  -2  -9   0  566.44   26.60
  -2  -9   0  495.75   24.00
  -2  -9   0  445.96   59.69
   2   9   0  535.65   24.90
   2   9   0  459.15   60.29
   2   9   0  530.35   22.60
   2   9   0  556.84   25.90
   2   9   0  514.55   19.10
   2   9   0  548.45   24.60
   2   9   0  545.65   22.50
   2   9   0  531.95   23.30
   2   9   0  541.65   25.20
  -3  -9   0  646.64   27.70
  -3  -9   0  642.74   28.70
  -3  -9   0  667.03   25.30
  -3  -9   0  638.54   29.30
  -3  -9   0  597.64   66.69
  -3  -9   0  563.54   25.00
   3   9   0  650.93   27.70
   3   9   0  563.64   64.89
   3   9   0  628.64   28.30
   3   9   0  605.54   25.50
   3   9   0  626.64   26.60
   3   9   0  679.93   28.20
   3   9   0  628.34   28.10
   3   9   0  635.64   25.00
  -4  -9   0  126.69   41.30
  -4  -9   0  113.09   14.10
  -4  -9   0  133.79   15.50
  -4  -9   0  113.19   12.20
  -4  -9   0  109.99   14.20
  -4  -9   0  111.69   11.80
   4   9   0   97.69   13.10
   4   9   0  102.19   14.40
   4   9   0   98.39   12.60
   4   9   0   87.89   33.20
   4   9   0  108.79   13.20
   4   9   0  106.99   11.70
   4   9   0   98.59   12.20
   4   9   0  120.89   14.70
  -5  -9   0  198.48   16.10
  -5  -9   0  173.78   19.50
  -5  -9   0  198.38   21.30
  -5  -9   0  182.28   16.40
  -5  -9   0  177.98   19.20
   5   9   0  179.58   18.20
   5   9   0  187.08   18.80
   5   9   0  169.18   18.60
   5   9   0  189.78   18.60
   5   9   0  166.28   15.80
   5   9   0  121.19   41.40
   5   9   0  170.18   16.80
  -6  -9   0   76.19   12.90
  -6  -9   0   73.09   11.10
  -6  -9   0   45.50   14.10
  -6  -9   0   55.49   13.90
  -6  -9   0   80.69   12.20
   6   9   0   83.69   14.60
   6   9   0   54.49   10.60
   6   9   0   50.99   12.30
   6   9   0   78.29   13.30
   6   9   0   65.99   12.00
   6   9   0   83.19   15.20
   6   9   0   75.29   13.70
   6   9   0   81.99   38.00
  -7  -9   0  231.78   18.70
  -7  -9   0  245.18   24.30
  -7  -9   0  233.18   17.40
  -7  -9   0  207.18   20.90
  -7  -9   0  224.38   24.80
   7   9   0  176.78   21.30
   7   9   0  225.78   51.99
   7   9   0  234.38   21.30
   7   9   0  172.28   16.90
   7   9   0  234.68   23.80
   7   9   0  207.88   19.70
   7   9   0  201.38   20.40
   7   9   0  180.98   20.00
  -8  -9   0   92.39   12.30
  -8  -9   0   94.49   14.90
  -8  -9   0  119.49   20.60
   8   9   0  102.49   15.20
   8   9   0  104.09   17.10
   8   9   0  101.79   14.90
   8   9   0  120.99   19.20
   8   9   0   92.89   14.10
   8   9   0  126.59   16.70
   8   9   0  113.99   13.20
  -9  -9   0   23.90    9.80
  -9  -9   0    5.70   11.70
   9   9   0   19.00   10.30
   9   9   0   27.70   12.20
   9   9   0    4.40   11.30
   9   9   0   29.00   12.10
   9   9   0   33.90   14.00
   9   9   0   50.79   17.20
   9   9   0   23.60   16.60
  11 -10   0  105.89   18.20
  11 -10   0   82.99   17.50
  11 -10   0  134.49   17.00
  11 -10   0  144.79   16.50
  11 -10   0  117.69   14.50
 -11  10   0  131.59   18.30
 -11  10   0  114.89   17.20
 -11  10   0   98.49   16.30
 -11  10   0  115.39   14.80
  10 -10   0  100.79   17.10
  10 -10   0  129.49   16.40
  10 -10   0  122.19   15.50
  10 -10   0  104.89   13.70
  10 -10   0  132.39   19.30
 -10  10   0  131.99   16.90
 -10  10   0  107.09   16.80
 -10  10   0  131.39   15.10
 -10  10   0  115.89   13.90
   9 -10   0  225.78   20.40
   9 -10   0  200.88   18.50
   9 -10   0  177.18   20.80
   9 -10   0  194.18   21.80
   9 -10   0  189.18   17.80
  -9  10   0  220.08   18.10
  -9  10   0  186.38   20.30
  -9  10   0  173.78   20.30
  -9  10   0  232.98   21.40
  -9  10   0  189.68   12.10
  -9  10   0  215.88   17.00
   8 -10   0  295.27   22.90
   8 -10   0  295.07   19.30
   8 -10   0  308.27   21.00
   8 -10   0  288.37   21.70
   8 -10   0  263.27   25.90
   8 -10   0  308.87   76.49
   8 -10   0  278.37   25.10
  -8  10   0  294.87   22.30
  -8  10   0  254.07   21.50
  -8  10   0  324.67   23.30
  -8  10   0  303.17   19.90
  -8  10   0  286.87   65.19
  -8  10   0  293.17   15.20
  -8  10   0  287.57   18.30
   7 -10   0  516.55   73.99
   7 -10   0  560.14   26.30
   7 -10   0  460.45   26.30
   7 -10   0  509.15   23.30
   7 -10   0  478.65   25.50
   7 -10   0  472.05   29.00
   7 -10   0  506.05   31.40
  -7  10   0  502.25   21.20
  -7  10   0  466.45   24.00
  -7  10   0  488.15   22.50
  -7  10   0  497.45   27.20
  -7  10   0  491.25   26.50
  -7  10   0  502.15   26.70
  -7  10   0  345.07   66.59
   6 -10   0 1011.60   40.00
   6 -10   0  913.81   36.60
   6 -10   0  977.50   33.70
   6 -10   0  906.31   35.50
   6 -10   0  939.61   28.80
   6 -10   0  997.80   42.00
   6 -10   0  918.71   85.39
   6 -10   0  925.71   35.60
  -6  10   0  911.91   35.70
  -6  10   0  926.91   28.70
  -6  10   0  892.31   37.70
  -6  10   0  957.00   36.50
  -6  10   0  901.01   32.60
  -6  10   0  920.31   91.89
  -6  10   0  942.01   32.70
  -6  10   0  955.60   35.20
   5 -10   0  215.08   48.60
   5 -10   0  141.09   15.00
   5 -10   0  164.68   16.40
   5 -10   0  179.48   19.30
   5 -10   0  125.09   15.30
   5 -10   0  164.48   11.70
   5 -10   0  156.98   16.00
   5 -10   0  172.98   21.20
  -5  10   0  148.79   10.40
  -5  10   0  154.38   14.20
  -5  10   0  154.18   15.60
  -5  10   0  155.28   16.90
  -5  10   0  127.39   43.10
  -5  10   0  148.19   17.80
  -5  10   0  142.29   14.30
  -5  10   0  124.09   14.20
   4 -10   0  414.56   22.40
   4 -10   0  368.96   64.59
   4 -10   0  366.06   23.30
   4 -10   0  398.06   26.50
   4 -10   0  369.36   20.90
   4 -10   0  363.76   19.40
   4 -10   0  360.76   22.30
  -4  10   0  368.16   15.80
  -4  10   0  371.46   22.90
  -4  10   0  423.06   60.99
  -4  10   0  365.26   20.40
  -4  10   0  398.66   22.10
  -4  10   0  359.86   21.00
  -4  10   0  362.36   18.90
  -4  10   0  379.96   20.10
   3 -10   0  538.85   29.70
   3 -10   0  527.95   25.00
   3 -10   0  526.25   23.20
   3 -10   0  471.85   62.89
   3 -10   0  527.55   25.60
   3 -10   0  582.24   27.50
   3 -10   0  559.84   25.50
  -3  10   0  546.95   25.20
  -3  10   0  572.14   24.70
  -3  10   0  537.55   24.20
  -3  10   0  532.45   26.90
  -3  10   0  530.65   24.60
  -3  10   0  548.85   22.40
  -3  10   0  618.54   71.69
  -3  10   0  569.84   20.40
   2 -10   0  679.53   71.19
   2 -10   0  574.24   24.20
   2 -10   0  598.74   27.40
   2 -10   0  531.25   25.30
   2 -10   0  578.34   29.90
   2 -10   0  546.25   26.30
   2 -10   0  572.44   25.30
  -2  10   0  636.14   26.50
  -2  10   0  575.44   23.30
  -2  10   0  553.44   24.40
  -2  10   0  603.14   22.00
  -2  10   0  572.94   27.30
  -2  10   0  572.34   25.70
  -2  10   0  605.64   25.20
  -2  10   0  544.45   68.79
   1 -10   0  554.44   23.40
   1 -10   0  600.24   29.40
   1 -10   0  560.44   24.80
   1 -10   0  571.04   26.40
   1 -10   0  548.25   26.00
   1 -10   0  611.94   65.69
   1 -10   0  582.94   25.20
  -1  10   0  595.04   26.00
  -1  10   0  522.05   26.50
  -1  10   0  575.44   26.00
  -1  10   0  518.05   22.90
  -1  10   0  555.54   69.59
  -1  10   0  544.85   26.60
  -1  10   0  577.84   22.20
  -1  10   0  558.64   22.90
  -1  10   0  581.64   24.30
   0 -10   0 1044.20   40.40
   0 -10   0 1054.09   37.10
   0 -10   0 1067.59   35.50
   0 -10   0  999.80   36.30
   0 -10   0 1044.70   36.10
   0 -10   0  951.00   83.29
   0 -10   0 1063.59   38.40
   0  10   0 1047.20   38.20
   0  10   0 1023.90   34.10
   0  10   0 1133.69   90.49
   0  10   0 1060.49   35.40
   0  10   0 1061.59   38.40
   0  10   0 1036.40   38.80
   0  10   0 1058.99   37.60
   0  10   0 1059.69   35.90
   0  10   0 1056.69   34.40
  -1 -10   0  398.36   25.10
  -1 -10   0  446.06   21.20
  -1 -10   0  415.16   21.50
  -1 -10   0  433.86   23.60
  -1 -10   0  360.76   21.10
  -1 -10   0  290.97   54.39
  -1 -10   0  403.06   20.30
   1  10   0  360.26   21.80
   1  10   0  388.26   20.70
   1  10   0  396.96   20.00
   1  10   0  390.36   22.90
   1  10   0  417.66   23.60
   1  10   0  384.96   19.90
   1  10   0  383.86   17.70
   1  10   0  349.57   59.29
   1  10   0  457.25   22.80
  -2 -10   0   51.59   30.50
  -2 -10   0   52.29    9.60
  -2 -10   0   57.99   11.70
  -2 -10   0   34.20   11.50
  -2 -10   0   37.40   10.80
  -2 -10   0   62.29   11.00
   2  10   0   51.69    9.70
   2  10   0   53.89   10.10
   2  10   0   31.30   10.70
   2  10   0   66.69   13.30
   2  10   0   57.99   31.40
   2  10   0   42.10    9.30
   2  10   0   53.99   10.60
   2  10   0   53.69   11.20
   2  10   0   50.39    7.40
  -3 -10   0   15.30    9.60
  -3 -10   0   23.90   30.20
  -3 -10   0   18.70   10.70
  -3 -10   0   22.90    8.90
  -3 -10   0   21.20   10.60
  -3 -10   0   17.90    9.10
   3  10   0   22.30   31.00
   3  10   0    2.80   10.60
   3  10   0   18.70    9.00
   3  10   0   11.90    9.30
   3  10   0    7.40    9.20
   3  10   0   23.00    9.20
   3  10   0   20.50   10.20
   3  10   0    4.00    7.80
  -4 -10   0   10.50   10.80
  -4 -10   0   26.60   12.10
  -4 -10   0   16.40    8.90
  -4 -10   0    9.00   10.10
  -4 -10   0   23.60   31.30
  -4 -10   0    7.10    8.20
   4  10   0    6.80    8.50
   4  10   0   18.40    9.60
   4  10   0   16.60    9.10
   4  10   0   31.70   11.70
   4  10   0    9.40    9.50
   4  10   0    6.30   32.30
   4  10   0    8.60   11.30
   4  10   0   29.00   10.80
  -5 -10   0   45.70   14.10
  -5 -10   0   85.89   11.90
  -5 -10   0   93.59   12.90
  -5 -10   0   64.29   14.40
  -5 -10   0   91.49   15.10
   5  10   0   68.59   38.30
   5  10   0   75.49   14.40
   5  10   0   81.09   14.00
   5  10   0   92.29   13.20
   5  10   0   72.39   13.60
   5  10   0   86.59   13.00
   5  10   0   75.69   13.40
   5  10   0   89.29   12.20
  -6 -10   0   78.69   14.60
  -6 -10   0   90.99   17.40
  -6 -10   0   82.09   15.60
  -6 -10   0   56.29   11.20
  -6 -10   0   76.29   12.70
  -6 -10   0   39.10   48.90
   6  10   0   66.39   14.90
   6  10   0   59.59   13.90
   6  10   0   55.89   12.10
   6  10   0   45.50   12.80
   6  10   0   64.99   11.60
   6  10   0   65.69   14.60
   6  10   0   78.59   15.00
   6  10   0   34.90   40.40
   6  10   0   88.49   13.70
  -7 -10   0  170.48   22.70
  -7 -10   0  184.28   21.80
  -7 -10   0  -22.50   67.59
  -7 -10   0  191.58   23.40
  -7 -10   0  207.58   17.80
   7  10   0  206.58   22.00
   7  10   0  145.69   17.20
   7  10   0  174.68   17.90
   7  10   0  172.18   18.30
   7  10   0  248.48   25.30
   7  10   0  203.18   23.40
   7  10   0  185.48   21.20
   7  10   0  193.08   19.70
  -8 -10   0  178.38   19.00
  -8 -10   0  182.88   17.70
  -8 -10   0  172.18   24.20
   8  10   0  203.08   24.30
   8  10   0  184.28   21.90
   8  10   0  175.88   19.30
   8  10   0  184.08   21.70
   8  10   0  185.08   21.80
   8  10   0  196.98   21.90
   8  10   0  167.58   18.30
   8  10   0  130.59   17.20
  11 -11   0   59.69   13.20
  11 -11   0   62.39   17.60
  11 -11   0   50.09   17.20
  11 -11   0   65.79   12.30
  11 -11   0   28.60   11.10
 -11  11   0   50.69   13.60
 -11  11   0   56.89   15.60
 -11  11   0   54.99   15.30
  10 -11   0  130.39   14.90
  10 -11   0  109.79   19.30
  10 -11   0   87.89   16.90
  10 -11   0  137.99   19.90
  10 -11   0  109.09   15.00
  10 -11   0  130.49   16.40
 -10  11   0  121.89   16.40
 -10  11   0  148.39   18.60
 -10  11   0  147.09   16.90
   9 -11   0  173.78   20.50
   9 -11   0  208.48   24.30
   9 -11   0  177.88   22.30
   9 -11   0  188.88   18.60
   9 -11   0  189.38   19.80
   9 -11   0  174.68   20.40
  -9  11   0  187.68   21.40
  -9  11   0  195.38   18.60
  -9  11   0  178.88   17.10
  -9  11   0  199.28   20.70
  -9  11   0  199.38   21.80
  -9  11   0  185.68   13.00
   8 -11   0  178.18   21.80
   8 -11   0  191.98   17.90
   8 -11   0  210.58   23.20
   8 -11   0  184.08   21.20
   8 -11   0  186.68   20.10
   8 -11   0  206.18   19.60
  -8  11   0  179.98   20.60
  -8  11   0  192.18   20.70
  -8  11   0  180.88   16.90
  -8  11   0  186.78   13.80
  -8  11   0  191.18   17.70
  -8  11   0  187.48   20.30
   7 -11   0  285.07   24.20
   7 -11   0  293.07   22.50
   7 -11   0  350.66   20.60
   7 -11   0  345.47   28.80
   7 -11   0  279.87   25.20
   7 -11   0  259.17   58.39
   7 -11   0  308.07   22.70
  -7  11   0  322.57   19.90
  -7  11   0  344.57   24.40
  -7  11   0  326.77   23.20
  -7  11   0  277.17   63.99
  -7  11   0  340.17   22.90
  -7  11   0  326.47   21.10
  -7  11   0  322.77   18.30
   6 -11   0  372.96   22.90
   6 -11   0  342.27   26.00
   6 -11   0  340.67   20.40
   6 -11   0  351.16   24.40
   6 -11   0  293.37   28.20
   6 -11   0  354.16   23.20
   6 -11   0  321.47   64.59
  -6  11   0  344.47   23.30
  -6  11   0  324.57   19.00
  -6  11   0  362.66   19.70
  -6  11   0  281.27   66.49
  -6  11   0  303.67   20.70
  -6  11   0  365.56   24.70
  -6  11   0  332.77   23.00
   5 -11   0  217.98   24.20
   5 -11   0  228.78   19.40
   5 -11   0  242.18   21.40
   5 -11   0  250.87   20.50
   5 -11   0  240.68   22.30
   5 -11   0  257.07   18.40
   5 -11   0  279.57   60.89
  -5  11   0  256.17   17.20
  -5  11   0  235.48   13.00
  -5  11   0  241.48   55.29
  -5  11   0  237.18   20.00
  -5  11   0  237.28   19.80
  -5  11   0  246.28   18.50
  -5  11   0  233.38   17.30
  -5  11   0  262.97   21.30
   4 -11   0   18.60   10.40
   4 -11   0   23.20   10.80
   4 -11   0   23.00   12.30
   4 -11   0    3.30    8.80
   4 -11   0  -41.20   26.40
   4 -11   0   22.90   12.40
   4 -11   0   12.00    8.80
  -4  11   0   18.10    6.10
  -4  11   0    9.50    7.80
  -4  11   0   20.40    9.40
  -4  11   0   16.90    9.50
  -4  11   0   18.50    9.00
  -4  11   0    0.00   28.80
  -4  11   0   15.20   10.10
  -4  11   0   17.30    9.20
   3 -11   0   83.09   38.70
   3 -11   0   37.70   10.50
   3 -11   0   46.00   14.20
   3 -11   0   55.29   12.40
   3 -11   0   43.20   10.00
   3 -11   0   58.79   13.30
   3 -11   0   45.40   11.50
  -3  11   0   61.59   12.00
  -3  11   0   37.10    9.90
  -3  11   0   74.99   37.10
  -3  11   0   53.49   11.00
  -3  11   0   40.60   12.00
  -3  11   0   48.00   10.70
  -3  11   0   58.79    8.30
  -3  11   0   70.19   10.20
   2 -11   0  423.36   23.30
   2 -11   0  421.16   28.10
   2 -11   0  457.45   24.80
   2 -11   0  442.76   23.70
   2 -11   0  437.06   25.60
   2 -11   0  344.17   60.09
   2 -11   0  413.56   21.90
  -2  11   0  347.47   68.49
  -2  11   0  450.35   21.40
  -2  11   0  422.56   21.70
  -2  11   0  435.46   25.70
  -2  11   0  433.16   23.70
  -2  11   0  468.55   23.20
  -2  11   0  439.66   19.40
  -2  11   0  419.46   23.40
   1 -11   0  239.58   23.60
   1 -11   0  234.18   20.30
   1 -11   0  270.57   19.10
   1 -11   0  241.68   20.30
   1 -11   0  239.18   54.09
   1 -11   0  295.37   19.60
   1 -11   0  239.18   18.00
  -1  11   0  291.57   60.89
  -1  11   0  236.38   15.80
  -1  11   0  231.78   19.20
  -1  11   0  271.37   17.50
  -1  11   0  270.77   21.40
  -1  11   0  246.68   17.10
  -1  11   0  275.27   18.30
  -1  11   0  255.07   19.30
  -1  11   0  271.07   21.70
   0 -11   0  276.67   20.60
   0 -11   0  304.67   20.30
   0 -11   0  315.97   21.90
   0 -11   0  240.18   51.49
   0 -11   0  299.27   24.50
   0 -11   0  268.37   19.60
   0 -11   0  282.77   18.10
   0  11   0  254.57   17.10
   0  11   0  246.88   54.69
   0  11   0  258.77   18.80
   0  11   0  272.87   21.70
   0  11   0  266.37   16.60
   0  11   0  305.97   23.00
   0  11   0  285.37   20.40
   0  11   0  272.27   20.50
   0  11   0  292.97   17.80
  -1 -11   0   57.59   10.80
  -1 -11   0   61.69   36.80
  -1 -11   0   55.69   10.70
  -1 -11   0   34.30   10.70
  -1 -11   0   69.09   12.10
  -1 -11   0   74.69   14.10
  -1 -11   0   54.19   11.50
   1  11   0   63.99   10.70
   1  11   0   68.59   14.10
   1  11   0   89.49   12.20
   1  11   0   81.09   11.20
   1  11   0   61.09   12.40
   1  11   0   68.69    9.30
   1  11   0   62.89   11.30
   1  11   0   44.90   34.70
   1  11   0   76.89   12.40
  -2 -11   0   71.49   12.90
  -2 -11   0   80.59   14.80
  -2 -11   0   70.59   11.50
  -2 -11   0   71.99   11.90
  -2 -11   0   72.49   11.60
  -2 -11   0   75.59   13.40
  -2 -11   0    7.60   35.20
   2  11   0   87.79   12.10
   2  11   0   72.39   11.70
   2  11   0   87.19   14.10
   2  11   0   77.49   36.80
   2  11   0   84.39   12.30
   2  11   0   73.99   13.20
   2  11   0   72.49   13.10
   2  11   0   73.99   14.30
  -3 -11   0   88.99   16.30
  -3 -11   0  101.39   12.60
  -3 -11   0   67.49   13.20
  -3 -11   0   96.09   13.30
  -3 -11   0   96.49   15.00
  -3 -11   0  105.79   43.60
   3  11   0   95.69   12.80
   3  11   0   87.39   15.00
   3  11   0   98.39   13.50
   3  11   0   72.29   12.20
   3  11   0   97.59   13.20
   3  11   0  106.19   15.10
   3  11   0  108.99   15.10
   3  11   0  170.58   49.50
  -4 -11   0   89.79   44.10
  -4 -11   0   62.29   13.70
  -4 -11   0  105.59   16.00
  -4 -11   0  111.09   13.60
  -4 -11   0   84.29   14.80
  -4 -11   0   87.79   12.70
   4  11   0   94.99   14.60
   4  11   0  100.59   13.30
   4  11   0  107.89   13.90
   4  11   0  111.79   14.20
   4  11   0  135.79   18.50
   4  11   0  106.09   43.80
   4  11   0   67.39   13.40
   4  11   0  105.69   16.40
  -5 -11   0   33.10   14.50
  -5 -11   0   14.20   10.20
  -5 -11   0    6.90   12.30
  -5 -11   0   13.20   12.70
  -5 -11   0   14.70   10.00
   5  11   0   19.40   12.60
   5  11   0   26.10   63.89
   5  11   0    8.10   10.70
   5  11   0   30.40   11.70
   5  11   0   11.60   12.40
   5  11   0   22.90   10.40
   5  11   0   20.00   10.80
   5  11   0    6.70   11.00
  -6 -11   0   79.89   17.60
  -6 -11   0   71.79   14.70
  -6 -11   0   57.79   15.50
  -6 -11   0   58.99   11.90
   6  11   0   79.39   14.50
   6  11   0   81.29   15.40
   6  11   0   82.89   15.60
   6  11   0   84.79   13.30
   6  11   0   77.09   16.20
   6  11   0   60.59   13.50
   6  11   0   73.99   15.80
   6  11   0   61.19   14.20
  -7 -11   0   95.39   14.00
  -7 -11   0  111.79   21.30
  -7 -11   0   94.49   17.10
   7  11   0   96.99   14.00
   7  11   0  133.89   17.60
   7  11   0  111.29   17.90
   7  11   0   88.99   15.20
   7  11   0  105.99   20.30
   7  11   0   77.89   15.80
   7  11   0  110.69   16.50
   7  11   0  103.89   16.40
  10 -12   0  134.69   15.70
  10 -12   0  113.09   17.80
  10 -12   0  123.39   20.00
  10 -12   0  136.99   20.60
  10 -12   0  122.89   20.40
  10 -12   0  107.99   16.10
 -10  12   0  143.99   19.70
 -10  12   0  124.69   18.60
 -10  12   0  147.59   18.70
 -10  12   0  119.49   16.20
   9 -12   0  178.18   21.50
   9 -12   0  202.48   22.50
   9 -12   0  175.38   22.30
   9 -12   0  187.88   20.00
   9 -12   0  199.38   20.10
   9 -12   0  196.98   26.90
  -9  12   0  209.88   21.30
  -9  12   0  165.08   19.50
  -9  12   0  215.98   22.40
  -9  12   0  202.88   19.20
  -9  12   0  197.78   14.50
   8 -12   0   31.90   14.70
   8 -12   0   64.29   15.90
   8 -12   0   63.69   14.60
   8 -12   0   42.30   11.40
   8 -12   0   47.10   12.60
   8 -12   0   62.59   16.90
  -8  12   0   46.60   13.60
  -8  12   0   54.29   11.10
  -8  12   0   57.19   13.70
  -8  12   0   50.09    9.70
  -8  12   0   71.99   12.90
  -8  12   0   72.39   14.80
   7 -12   0  189.08   22.60
   7 -12   0  243.68   26.80
   7 -12   0  200.98   19.20
   7 -12   0  219.38   21.20
   7 -12   0  173.68   20.80
   7 -12   0  206.58   21.60
  -7  12   0  191.48   21.30
  -7  12   0  172.68   18.20
  -7  12   0  190.08   57.49
  -7  12   0  218.88   17.70
  -7  12   0  194.78   16.40
  -7  12   0  214.28   21.40
  -7  12   0  210.68   20.90
   6 -12   0  127.79   14.40
   6 -12   0  148.89   19.50
   6 -12   0  155.78   17.20
   6 -12   0   43.30   48.70
   6 -12   0  153.18   19.00
   6 -12   0  116.49   18.90
   6 -12   0  112.59   15.00
  -6  12   0  122.69   17.00
  -6  12   0  131.09   14.20
  -6  12   0  151.78   17.00
  -6  12   0  102.99   14.70
  -6  12   0  127.69   14.80
  -6  12   0  135.89   15.30
  -6  12   0  124.69   47.00
   5 -12   0   53.59   11.40
   5 -12   0   68.89   14.30
   5 -12   0   57.59   12.80
   5 -12   0   51.89   12.70
   5 -12   0   40.50   14.50
   5 -12   0   89.19   42.00
   5 -12   0   54.59   14.30
  -5  12   0   65.09   12.30
  -5  12   0   78.49   40.60
  -5  12   0   68.69   11.20
  -5  12   0   62.09   12.60
  -5  12   0   57.09   12.00
  -5  12   0   69.39   13.20
  -5  12   0   70.79   12.90
  -5  12   0   78.19    8.70
   4 -12   0  135.69   19.50
   4 -12   0  163.48   19.30
   4 -12   0  130.69   47.80
   4 -12   0  140.99   16.50
   4 -12   0  144.49   14.80
   4 -12   0  136.99   17.10
   4 -12   0  140.99   16.20
  -4  12   0  126.99   15.30
  -4  12   0  153.88   17.40
  -4  12   0  149.19   15.60
  -4  12   0  160.98   16.80
  -4  12   0  132.49   11.80
  -4  12   0  136.99   16.10
  -4  12   0  118.09   49.40
  -4  12   0  161.38   15.70
   3 -12   0  127.89   17.20
   3 -12   0  119.39   16.60
   3 -12   0  114.49   15.10
   3 -12   0  114.19   16.60
   3 -12   0  135.99   14.30
   3 -12   0  143.99   45.70
   3 -12   0  126.19   15.10
  -3  12   0  138.59   17.30
  -3  12   0  149.69   12.80
  -3  12   0  145.89   15.40
  -3  12   0  139.29   15.00
  -3  12   0  158.78   16.20
  -3  12   0   84.49   42.90
  -3  12   0  120.09   14.30
  -3  12   0  119.19   13.10
   2 -12   0   48.70   13.40
   2 -12   0   49.00   12.00
   2 -12   0   42.90   11.50
   2 -12   0   24.60   33.10
   2 -12   0   68.49   14.00
   2 -12   0   50.59   14.50
   2 -12   0   47.60   10.70
  -2  12   0   36.40   11.20
  -2  12   0   42.00    8.50
  -2  12   0   55.89   11.60
  -2  12   0   27.60    9.50
  -2  12   0   51.09   10.90
  -2  12   0   52.09   11.30
  -2  12   0   31.80   11.40
  -2  12   0   51.39   40.20
   1 -12   0   70.09   41.20
   1 -12   0   75.29   13.80
   1 -12   0  100.09   12.90
   1 -12   0   96.49   13.60
   1 -12   0   80.29   15.90
   1 -12   0   81.89   14.20
   1 -12   0   82.99   14.80
  -1  12   0   92.99   13.00
  -1  12   0  130.59   46.10
  -1  12   0   83.69   14.90
  -1  12   0   83.89   13.20
  -1  12   0   87.49   12.40
  -1  12   0   92.29   10.90
  -1  12   0   78.79   11.40
  -1  12   0   56.29   12.30
  -1  12   0   66.59   13.00
   0 -12   0  245.28   19.90
   0 -12   0  202.18   56.99
   0 -12   0  240.58   20.10
   0 -12   0  231.28   20.60
   0 -12   0  204.08   18.60
   0 -12   0  261.97   22.30
   0 -12   0  264.47   25.20
   0  12   0  237.68   21.10
   0  12   0  255.17   22.60
   0  12   0  251.87   19.70
   0  12   0  210.18   22.70
   0  12   0  271.57   21.20
   0  12   0  241.08   17.40
   0  12   0  253.17   16.90
   0  12   0  236.98   18.40
   0  12   0  276.37   60.69
  -1 -12   0  118.29   17.40
  -1 -12   0  102.39   13.90
  -1 -12   0  152.28   51.39
  -1 -12   0  144.39   15.00
  -1 -12   0  118.59   15.60
  -1 -12   0  141.39   14.90
  -1 -12   0  116.49   16.00
   1  12   0  134.79   14.00
   1  12   0  114.59   14.20
   1  12   0  154.28   16.10
   1  12   0  117.59   49.80
   1  12   0  126.29   16.60
   1  12   0  139.09   14.60
   1  12   0  124.39   16.70
   1  12   0  104.89   14.60
   1  12   0  127.79   17.20
  -2 -12   0  276.97   21.40
  -2 -12   0  315.67   25.30
  -2 -12   0  305.87   26.40
  -2 -12   0  317.97   20.90
  -2 -12   0  265.77   22.40
   2  12   0  339.27   24.00
   2  12   0  280.27   23.80
   2  12   0  343.17   24.70
   2  12   0  279.57   61.49
   2  12   0  312.17   20.80
   2  12   0  303.07   21.10
   2  12   0  330.37   21.60
   2  12   0  306.77   23.80
  -3 -12   0  318.87   24.40
  -3 -12   0  313.17   21.80
  -3 -12   0  327.67   26.90
  -3 -12   0  343.97   22.80
  -3 -12   0  322.47   26.50
  -3 -12   0  270.57   62.59
   3  12   0  341.87   25.10
   3  12   0  316.77   25.30
   3  12   0  352.66   25.50
   3  12   0  298.57   68.39
   3  12   0  355.26   24.80
   3  12   0  346.27   22.80
   3  12   0  314.77   22.00
   3  12   0  354.96   22.30
  -4 -12   0  203.98   23.00
  -4 -12   0  194.78   18.90
  -4 -12   0  168.18   69.79
  -4 -12   0  208.68   24.70
  -4 -12   0  219.58   20.10
  -4 -12   0  187.18   21.00
   4  12   0  228.68   21.10
   4  12   0  204.58   21.70
   4  12   0  219.98   20.00
   4  12   0  190.68   22.20
   4  12   0  191.98   20.20
   4  12   0  184.68   22.60
   4  12   0  194.18   20.00
  -5 -12   0   45.60   12.40
  -5 -12   0   51.79   14.90
  -5 -12   0   35.50   14.80
  -5 -12   0   52.09   16.10
   5  12   0   82.19   14.60
   5  12   0   36.40   13.80
   5  12   0   47.60   12.40
   5  12   0   47.60   14.00
   5  12   0   40.60   13.90
   5  12   0   51.59   12.20
   5  12   0   60.59   15.70
  -6 -12   0   61.49   17.00
  -6 -12   0   83.29   14.10
  -6 -12   0   46.10   15.30
  -6 -12   0   39.00   17.40
   6  12   0   71.89   16.00
   6  12   0   39.90   14.70
   6  12   0   55.29   13.40
   6  12   0   66.79   14.60
   6  12   0   51.39   12.80
   6  12   0   43.70   15.90
   6  12   0   54.29   15.50
   6  12   0   85.79   17.60
   9 -13   0  178.38   22.90
   9 -13   0  131.99   19.30
   9 -13   0  157.58   19.00
   9 -13   0  165.28   23.20
   9 -13   0  155.18   23.20
   9 -13   0  154.58   16.90
  -9  13   0  132.39   16.70
  -9  13   0  169.78   18.20
  -9  13   0  207.88   23.70
  -9  13   0  145.59   20.70
  -9  13   0  139.49   14.00
   8 -13   0  211.28   22.30
   8 -13   0  151.18   20.20
   8 -13   0  212.78   20.60
   8 -13   0  190.78   22.60
   8 -13   0  214.98   23.40
   8 -13   0  190.38   26.30
  -8  13   0  222.58   20.60
  -8  13   0  213.48   22.40
  -8  13   0  210.18   22.90
  -8  13   0  205.98   16.60
  -8  13   0  204.08   23.10
   7 -13   0  267.07   21.40
   7 -13   0  237.18   23.30
   7 -13   0  275.07   26.50
   7 -13   0  271.27   26.30
   7 -13   0  262.27   29.90
   7 -13   0  295.77   24.00
  -7  13   0  282.17   21.70
  -7  13   0  315.77   24.10
  -7  13   0  268.37   20.10
  -7  13   0  276.87   24.20
  -7  13   0  285.27   19.60
  -7  13   0  245.88   23.00
   6 -13   0   94.49   18.00
   6 -13   0   91.99   18.90
   6 -13   0   80.09   14.30
   6 -13   0  106.09   52.79
   6 -13   0   94.99   14.10
   6 -13   0   94.19   14.50
   6 -13   0   94.89   16.90
  -6  13   0   78.79   14.00
  -6  13   0   93.39   14.90
  -6  13   0   81.09    8.80
  -6  13   0   78.69   14.30
  -6  13   0   85.49   12.30
  -6  13   0   96.69   13.10
  -6  13   0  108.29   50.59
  -6  13   0   74.99   14.50
   5 -13   0  294.97   22.00
   5 -13   0  307.57   23.70
   5 -13   0  283.27   24.90
   5 -13   0  271.57   69.59
   5 -13   0  386.56   25.60
   5 -13   0  310.37   29.30
   5 -13   0  309.97   26.50
  -5  13   0  157.18   87.09
  -5  13   0  319.47   21.90
  -5  13   0  323.17   25.50
  -5  13   0  358.06   23.40
  -5  13   0  346.17   20.80
  -5  13   0  309.67   24.20
  -5  13   0  333.37   16.30
  -5  13   0  307.27   22.70
   4 -13   0  909.11   39.90
   4 -13   0  952.50   45.80
   4 -13   0 1048.20   37.60
   4 -13   0  971.30   42.20
   4 -13   0  933.01   39.30
   4 -13   0 1040.30   39.90
   4 -13   0  844.72  102.19
  -4  13   0  984.90   36.00
  -4  13   0  948.71   41.60
  -4  13   0  987.70   38.10
  -4  13   0  988.80   38.60
  -4  13   0  856.21  101.39
  -4  13   0 1000.50   39.30
  -4  13   0  953.90   39.10
  -4  13   0 1014.20   32.60
   3 -13   0  309.17   21.40
   3 -13   0  279.27   22.30
   3 -13   0  302.37   24.40
   3 -13   0  276.47   27.90
   3 -13   0  317.27   69.59
   3 -13   0  293.87   25.20
   3 -13   0  346.67   23.60
  -3  13   0  288.77   22.80
  -3  13   0  278.97   16.90
  -3  13   0  285.57   24.80
  -3  13   0  252.57   66.19
  -3  13   0  302.97   22.30
  -3  13   0  301.97   21.30
  -3  13   0  323.97   22.30
  -3  13   0  327.17   20.60
   2 -13   0   38.60   42.50
   2 -13   0   45.40   12.50
   2 -13   0   45.50   13.10
   2 -13   0   35.30   12.10
   2 -13   0   39.30   12.10
   2 -13   0   54.29   12.00
  -2  13   0   51.39   11.90
  -2  13   0   46.60    9.40
  -2  13   0   39.10   10.60
  -2  13   0   47.70   12.00
  -2  13   0   52.39   11.40
  -2  13   0   48.70   13.40
  -2  13   0   81.89   44.60
  -2  13   0   43.90   11.00
   1 -13   0   98.89   13.90
   1 -13   0   96.39   14.90
   1 -13   0   92.49   15.30
   1 -13   0  120.19   50.39
   1 -13   0  130.49   17.90
   1 -13   0  131.99   19.40
   1 -13   0  124.59   15.30
  -1  13   0  139.59   13.50
  -1  13   0  119.59   18.10
  -1  13   0   69.99   44.10
  -1  13   0  127.69   15.00
  -1  13   0  119.49   15.90
  -1  13   0  111.09   16.30
  -1  13   0  147.29   16.30
  -1  13   0  129.49   14.60
  -1  13   0  118.69   15.80
   0 -13   0  120.99   51.19
   0 -13   0   91.49   15.00
   0 -13   0  124.59   14.60
   0 -13   0   97.59   14.50
   0 -13   0   74.99   16.90
   0 -13   0  109.29   17.30
   0 -13   0  100.69   15.00
   0  13   0   89.39   12.20
   0  13   0   96.29   14.60
   0  13   0  132.39   18.30
   0  13   0   94.09   15.90
   0  13   0  102.89   45.80
   0  13   0   95.89   12.30
   0  13   0   93.69   13.90
   0  13   0   85.59   15.20
   0  13   0  102.19   13.40
  -1 -13   0   51.19   15.80
  -1 -13   0   42.70   12.20
  -1 -13   0   62.49   13.30
  -1 -13   0   20.10   43.20
  -1 -13   0   50.79   13.70
  -1 -13   0   56.59   12.10
  -1 -13   0   25.20   11.60
   1  13   0   50.39   14.90
   1  13   0   38.80   12.80
   1  13   0   58.79   14.30
   1  13   0   58.09   10.20
   1  13   0   45.20   11.30
   1  13   0   76.59   13.00
   1  13   0   96.29   47.10
   1  13   0   66.49   13.20
   1  13   0   52.09   11.60
  -2 -13   0   50.29   15.40
  -2 -13   0   81.89   13.80
  -2 -13   0   53.79   13.50
  -2 -13   0   73.19   13.20
  -2 -13   0   60.19   14.70
   2  13   0   58.89   15.10
   2  13   0   54.59   44.10
   2  13   0   57.89   12.70
   2  13   0   91.49   13.60
   2  13   0   61.69   14.20
   2  13   0   71.59   15.70
   2  13   0   37.30   10.50
   2  13   0   86.19   15.90
  -3 -13   0  125.79   19.90
  -3 -13   0   84.39   59.79
  -3 -13   0   93.39   16.50
  -3 -13   0   90.99   17.40
  -3 -13   0   88.09   14.00
  -3 -13   0  125.49   15.60
   3  13   0  103.39   16.40
   3  13   0   94.59   14.30
   3  13   0  113.69   14.40
   3  13   0  -15.00   45.60
   3  13   0   74.69   15.40
   3  13   0  104.79   15.00
   3  13   0  126.79   18.30
   3  13   0   86.99   16.00
  -4 -13   0  102.49   18.80
  -4 -13   0   70.89   16.30
  -4 -13   0  108.99   19.70
  -4 -13   0  117.19   15.60
   4  13   0  112.49   14.70
   4  13   0   64.19   14.10
   4  13   0   94.99   17.50
   4  13   0  115.89   18.90
   4  13   0   79.79   15.90
   4  13   0  118.69   18.50
   4  13   0   78.69   14.60
  -5 -13   0   80.89   17.30
  -5 -13   0   87.89   14.70
  -5 -13   0  104.29   20.90
  -5 -13   0   72.89   18.90
   5  13   0   91.19   15.50
   5  13   0   86.79   14.70
   5  13   0  105.89   16.50
   5  13   0  100.39   17.40
   5  13   0  109.19   19.10
   5  13   0   95.39   17.20
   5  13   0   69.89   16.60
   8 -14   0  139.39   25.60
   8 -14   0  144.09   17.20
   8 -14   0  113.89   17.80
   8 -14   0  112.19   19.90
   8 -14   0  150.38   22.50
   8 -14   0  173.68   21.60
  -8  14   0  111.79   15.70
  -8  14   0  149.19   18.20
  -8  14   0  152.68   16.20
  -8  14   0  171.68   21.30
  -8  14   0  103.19   16.00
   7 -14   0   91.79   16.00
   7 -14   0  126.09   17.90
   7 -14   0   91.59   18.80
   7 -14   0  128.89   15.90
   7 -14   0  127.89   20.20
   7 -14   0   89.79   16.60
  -7  14   0  125.29   15.90
  -7  14   0  104.19   15.70
  -7  14   0  121.69   14.90
  -7  14   0  131.09   16.80
  -7  14   0  114.39   18.00
  -7  14   0   77.99   16.10
   6 -14   0   85.29   17.20
   6 -14   0   66.49   15.30
   6 -14   0  106.09   17.80
   6 -14   0  102.99   15.90
   6 -14   0   94.69   19.20
   6 -14   0   99.39   14.80
  -6  14   0   78.49   14.90
  -6  14   0   68.89   13.90
  -6  14   0   91.39   15.10
  -6  14   0   67.29   14.30
  -6  14   0   98.59   15.60
  -6  14   0   92.49   13.70
   5 -14   0  111.29   16.60
   5 -14   0  113.99   18.20
   5 -14   0  130.59   15.60
   5 -14   0   43.60   53.89
   5 -14   0   85.69   16.60
   5 -14   0  125.29   21.20
   5 -14   0  103.69   16.20
  -5  14   0  131.59   16.80
  -5  14   0  125.69   16.40
  -5  14   0  123.89   11.90
  -5  14   0  147.89   15.60
  -5  14   0   95.99   16.40
  -5  14   0  125.99   17.40
  -5  14   0  179.68   19.30
   4 -14   0  292.67   72.19
   4 -14   0  296.67   24.90
   4 -14   0  328.07   23.20
   4 -14   0  246.78   24.80
   4 -14   0  258.87   23.10
   4 -14   0  246.18   29.50
   4 -14   0  301.17   26.20
  -4  14   0  302.27   22.50
  -4  14   0  322.67   24.60
  -4  14   0  317.77   16.90
  -4  14   0  254.67   25.30
  -4  14   0  314.27   23.70
  -4  14   0  272.77   21.00
  -4  14   0  289.87   22.60
   3 -14   0  129.39   17.80
   3 -14   0  139.09   16.10
   3 -14   0  198.78   67.19
   3 -14   0  140.69   20.80
   3 -14   0  156.08   18.40
   3 -14   0  163.58   19.70
   3 -14   0  141.29   17.70
  -3  14   0  142.39   14.10
  -3  14   0  140.19   18.10
  -3  14   0  155.58   59.29
  -3  14   0  171.98   18.90
  -3  14   0  153.88   17.70
  -3  14   0  177.18   18.90
  -3  14   0  174.18   18.30
  -3  14   0  135.49   15.60
   2 -14   0   87.19   14.70
   2 -14   0   92.49   14.10
   2 -14   0   68.89   15.30
   2 -14   0   91.49   18.10
   2 -14   0  200.78   61.29
   2 -14   0   73.79   16.30
   2 -14   0   67.29   15.10
  -2  14   0  120.09   15.00
  -2  14   0  108.99   15.30
  -2  14   0  113.89   16.80
  -2  14   0   85.99   13.30
  -2  14   0  100.29   12.00
  -2  14   0   76.39   15.40
  -2  14   0   64.29   14.70
  -2  14   0   97.69   52.89
   1 -14   0   53.89   16.40
   1 -14   0   83.09   15.80
   1 -14   0   99.69   14.70
   1 -14   0   78.29   14.30
   1 -14   0  114.19   19.10
   1 -14   0   32.30   52.49
   1 -14   0  104.09   15.80
  -1  14   0   97.89   12.20
  -1  14   0   80.59   14.50
  -1  14   0   97.69   13.80
  -1  14   0  105.49   57.39
  -1  14   0   87.29   15.10
  -1  14   0   96.49   16.60
  -1  14   0   71.99   13.50
  -1  14   0   81.39   15.20
  -1  14   0   87.59   17.10
   0 -14   0   92.19   13.90
   0 -14   0   87.59   17.40
   0 -14   0   75.99   15.20
   0 -14   0   38.40   51.49
   0 -14   0   70.39   14.80
   0 -14   0   87.49   14.70
   0 -14   0   82.99   16.10
   0  14   0  102.19   13.70
   0  14   0   91.79   14.20
   0  14   0   92.29   15.80
   0  14   0   88.29   13.00
   0  14   0  116.69   17.00
   0  14   0   88.69   16.10
   0  14   0   96.59   17.00
   0  14   0   48.90   49.30
   0  14   0   87.69   14.30
  -1 -14   0  128.99   16.30
  -1 -14   0   92.09   60.29
  -1 -14   0  105.89   19.50
  -1 -14   0  122.99   16.40
  -1 -14   0   99.89   16.90
  -1 -14   0   63.29   15.40
  -1 -14   0  146.99   16.70
   1  14   0  147.99   16.80
   1  14   0  121.19   18.20
   1  14   0  135.49   15.30
   1  14   0  147.59   16.60
   1  14   0  145.09   19.10
   1  14   0   -5.20   46.90
   1  14   0  119.39   17.10
   1  14   0  149.39   20.10
   1  14   0  115.29   12.70
  -2 -14   0  118.29   17.90
  -2 -14   0   30.40   63.09
  -2 -14   0  102.99   19.50
  -2 -14   0  146.19   21.90
  -2 -14   0  102.79   15.50
  -2 -14   0  124.69   16.20
   2  14   0   72.39   16.40
   2  14   0   99.19   16.80
   2  14   0  110.09   12.10
   2  14   0  109.49   15.80
   2  14   0  100.79   14.40
   2  14   0  124.29   16.50
   2  14   0  129.09   20.10
   2  14   0   86.09   16.40
  -3 -14   0  123.99   19.60
  -3 -14   0  100.79   18.30
  -3 -14   0  150.08   17.10
  -3 -14   0  144.89   23.00
   3  14   0   96.69   15.40
   3  14   0  131.29   15.40
   3  14   0   88.39   17.20
   3  14   0  114.39   18.20
   3  14   0  114.29   18.70
   3  14   0  125.39   19.00
   3  14   0  125.19   16.10
   7 -15   0  200.18   25.90
   7 -15   0  236.68   23.00
   7 -15   0  234.08   24.60
   7 -15   0  180.48   23.50
   7 -15   0  244.88   26.40
   7 -15   0  198.28   25.40
  -7  15   0  251.17   21.60
  -7  15   0  196.88   24.20
  -7  15   0  263.67   26.50
  -7  15   0  224.28   22.70
  -7  15   0  230.98   25.40
   6 -15   0   94.39   18.50
   6 -15   0   88.09   16.10
   6 -15   0  153.88   25.60
   6 -15   0   81.99   15.70
   6 -15   0  138.29   20.90
   6 -15   0  107.09   16.10
  -6  15   0  134.49   18.80
  -6  15   0  128.69   16.90
  -6  15   0  117.09   18.40
  -6  15   0  142.99   18.20
  -6  15   0  129.99   20.60
  -6  15   0  145.09   16.40
   5 -15   0   47.10   16.30
   5 -15   0   70.19   15.40
   5 -15   0   66.29   14.30
   5 -15   0   85.19   15.20
   5 -15   0   86.09   21.90
   5 -15   0   88.79   17.10
  -5  15   0   89.09   14.30
  -5  15   0   94.29   15.50
  -5  15   0   95.39   10.40
  -5  15   0   96.19   16.70
  -5  15   0   35.70   12.70
  -5  15   0   89.79   15.60
  -5  15   0   78.69   14.60
   4 -15   0   29.80   14.40
   4 -15   0   57.19   15.20
   4 -15   0   49.00   15.80
   4 -15   0   75.79   14.70
   4 -15   0   36.90   13.20
   4 -15   0   42.10   15.80
   4 -15   0   -2.00   55.99
  -4  15   0   55.09   13.40
  -4  15   0   42.40   14.00
  -4  15   0   65.49   10.20
  -4  15   0   56.39   57.69
  -4  15   0   64.89   15.10
  -4  15   0   38.00   12.10
  -4  15   0   62.49   14.60
  -4  15   0   63.19   14.30
   3 -15   0   17.50   12.20
   3 -15   0   20.80   11.90
   3 -15   0   18.40   13.70
   3 -15   0   29.60   14.40
   3 -15   0  102.29   55.99
   3 -15   0   20.70   11.90
   3 -15   0   19.10   14.50
  -3  15   0   19.60   12.50
  -3  15   0   52.99   13.90
  -3  15   0   28.40   11.50
  -3  15   0  114.19   57.99
  -3  15   0   16.30   11.10
  -3  15   0   19.60    7.90
  -3  15   0   32.30   13.60
  -3  15   0   10.50   11.90
   2 -15   0   34.00   13.20
   2 -15   0   57.99   15.10
   2 -15   0  -31.20   59.29
   2 -15   0   43.50   13.80
   2 -15   0   25.60   14.10
   2 -15   0   38.30   12.80
   2 -15   0   38.40   16.60
  -2  15   0   44.80   14.30
  -2  15   0   45.10   13.10
  -2  15   0   31.00   13.30
  -2  15   0   39.10   14.60
  -2  15   0   36.20   12.20
  -2  15   0   34.40   12.20
  -2  15   0    3.80   53.19
  -2  15   0   34.90    9.30
   1 -15   0   45.00   12.90
   1 -15   0   18.20   13.40
   1 -15   0   14.40   14.30
   1 -15   0   10.50   11.60
   1 -15   0   58.19   57.39
   1 -15   0   23.20   15.60
   1 -15   0    4.40   12.60
  -1  15   0   -0.10   12.70
  -1  15   0   19.20   11.40
  -1  15   0   39.70   14.20
  -1  15   0   23.60   11.70
  -1  15   0    5.80    8.90
  -1  15   0   32.30   13.10
  -1  15   0    0.20   11.60
  -1  15   0   15.60   10.40
  -1  15   0  -17.20   55.49
   0 -15   0   73.39   16.50
   0 -15   0   52.79   14.30
   0 -15   0   67.69   14.50
   0 -15   0   25.90   15.90
   0 -15   0  210.38   78.19
   0 -15   0   71.29   18.20
   0 -15   0   87.99   15.20
   0  15   0   64.79   13.00
   0  15   0   55.89   15.80
   0  15   0   60.49   14.90
   0  15   0   57.99   65.69
   0  15   0   87.29   18.20
   0  15   0   57.09   11.20
   0  15   0   45.40   13.50
   0  15   0   78.19   14.90
   0  15   0   69.29   16.70
  -1 -15   0  244.78   23.50
  -1 -15   0  237.28   29.00
  -1 -15   0  234.38   28.20
  -1 -15   0  225.68   22.40
  -1 -15   0  234.08   23.70
  -1 -15   0  299.27   27.00
   1  15   0  213.18   19.60
   1  15   0  251.47   26.30
   1  15   0  209.88   25.20
   1  15   0  232.28   23.00
   1  15   0  242.68   25.70
   1  15   0  263.87   18.60
   1  15   0  277.27   23.80
  -2 -15   0  182.78   25.60
  -2 -15   0  160.68   18.50
  -2 -15   0  115.79   20.30
   2  15   0  150.08   20.20
   2  15   0  146.69   18.50
   2  15   0  153.38   20.90
   2  15   0  163.98   36.20
   2  15   0  163.68   17.10
   2  15   0  216.98   23.00
   2  15   0  205.08   35.30
   4 -16   0    5.30   13.70
   4 -16   0   51.69   16.10
   4 -16   0   22.90   17.70
   4 -16   0   25.90   13.40
   4 -16   0   26.00   13.10
   4 -16   0   32.10   16.60
  -4  16   0   22.20   11.90
  -4  16   0    6.80   12.70
  -4  16   0   21.50   11.90
  -4  16   0   40.60    9.30
  -4  16   0   22.80   13.90
  -4  16   0   27.00   13.90
   3 -16   0  -13.80   10.60
   3 -16   0   16.80   17.10
   3 -16   0    5.90   15.10
   3 -16   0    6.10   11.90
   3 -16   0  175.68   76.79
   3 -16   0   21.90   14.60
   3 -16   0   11.30   14.10
  -3  16   0   32.20   14.40
  -3  16   0   -4.30    6.80
  -3  16   0   -0.60   12.30
  -3  16   0    1.80   11.10
  -3  16   0    4.70   11.70
  -3  16   0   15.70   11.70
  -3  16   0   17.50   11.70
   2 -16   0   46.30   14.10
   2 -16   0   63.79   17.40
   2 -16   0   35.50   16.80
   2 -16   0   31.30   19.70
   2 -16   0   59.39   14.40
   2 -16   0   45.20   16.00
   2 -16   0  -18.70  101.99
  -2  16   0   75.19   11.40
  -2  16   0   53.59   14.00
  -2  16   0   74.39   14.60
  -2  16   0   80.69   15.30
  -2  16   0   76.79   17.30
  -2  16   0  105.09   17.90
  -2  16   0   60.89   15.20
   0  16  -1   23.80   10.40
  -1  16  -1   71.89   17.00
  -1  16  -1   52.89   15.60
  -1  16  -1   56.79   14.60
  -1  16  -1   44.30   10.40
  -1  16  -1   45.50   12.50
  -1  16  -1   68.49   16.40
  -1  16  -1   48.70   13.90
   1 -16   1   21.80   14.90
   1 -16   1   62.29   13.80
   1 -16   1   34.70   14.90
   1 -16   1   32.20   16.00
   1 -16   1   25.90   15.00
   1 -16   1   41.60   13.60
  -2  16  -1   17.80   14.00
  -2  16  -1   27.70   12.80
  -2  16  -1   28.10   12.70
  -2  16  -1   44.40   15.30
  -2  16  -1   36.00   14.10
  -2  16  -1   28.30   12.30
  -2  16  -1   31.20    9.30
   2 -16   1   26.80   14.30
   2 -16   1   18.00   16.90
   2 -16   1   53.09   13.90
   2 -16   1  -25.60   65.09
   2 -16   1   19.80   15.40
   2 -16   1   39.10   15.20
   2 -16   1   37.20   13.60
  -3  16  -1   96.29   16.60
  -3  16  -1  114.59   15.80
  -3  16  -1  112.59   12.20
  -3  16  -1  136.89   19.90
  -3  16  -1  128.89   81.79
  -3  16  -1  115.09   17.10
  -3  16  -1   99.09   17.80
  -3  16  -1   86.59   15.90
   3 -16   1  101.99   17.90
   3 -16   1  101.79   16.30
   3 -16   1   82.99   17.40
   3 -16   1  108.09   16.80
   3 -16   1   61.49   76.39
   3 -16   1   92.89   20.50
   3 -16   1   85.59   17.10
  -4  16  -1  322.47   27.90
  -4  16  -1  341.77   25.90
  -4  16  -1  440.26   27.80
  -4  16  -1  367.16   18.80
  -4  16  -1  392.96   28.90
  -4  16  -1  334.17   29.20
  -4  16  -1  349.77   25.00
   4 -16   1  352.56   27.30
   4 -16   1  369.16   26.40
   4 -16   1  333.57   33.30
   4 -16   1  405.96   30.00
   4 -16   1  342.97   27.90
   4 -16   1  311.87   29.50
  -5  16  -1   85.29   16.90
  -5  16  -1  104.09   17.10
  -5  16  -1  103.59   17.10
  -5  16  -1   81.09    9.90
  -5  16  -1   78.79   15.00
   5 -16   1   81.29   15.10
   5 -16   1   92.79   18.70
   5 -16   1   72.69   16.60
   5 -16   1   78.49   19.30
   5 -16   1   69.99   18.40
   5 -16   1  114.49   18.40
   2  15  -1  160.48   19.40
   2  15  -1  163.38   20.90
   2  15  -1  200.48   19.40
   2  15  -1  182.38   21.90
   2  15  -1  175.18   23.70
   2  15  -1  179.38   19.20
   2  15  -1  168.28   21.40
  -2 -15   1  212.48   22.60
  -2 -15   1  204.28   32.70
  -2 -15   1  233.58   28.40
  -2 -15   1  229.38   26.10
  -2 -15   1  211.98   26.80
   1  15  -1   38.00   11.40
   1  15  -1   26.70   14.80
   1  15  -1   28.30   12.40
   1  15  -1   53.19   15.50
   1  15  -1   30.70   12.50
   1  15  -1   32.20   13.50
   1  15  -1   27.70   13.50
   1  15  -1   31.60   10.10
  -1 -15   1   44.90   13.10
  -1 -15   1   29.70   15.00
  -1 -15   1   38.10   13.10
  -1 -15   1   15.40   15.20
  -1 -15   1   15.50   16.70
  -1 -15   1   38.70   13.20
   0  15  -1   60.59   15.80
   0  15  -1   36.10   13.80
   0  15  -1  127.79   61.59
   0  15  -1   30.00   10.50
   0  15  -1   46.20   11.20
   0  15  -1   43.20   13.00
   0  15  -1   27.10   13.10
   0  15  -1   28.60   13.20
   0  15  -1   46.30   12.50
   0 -15   1  -57.79   59.59
   0 -15   1   43.80   14.60
   0 -15   1   57.19   15.30
   0 -15   1   60.69   15.60
   0 -15   1   66.49   16.80
   0 -15   1   20.60   12.60
   0 -15   1   67.39   13.60
  -1  15  -1  181.58   21.10
  -1  15  -1  151.08   19.50
  -1  15  -1  188.38   16.70
  -1  15  -1  169.88   17.90
  -1  15  -1  186.38   21.40
  -1  15  -1  213.78   22.90
  -1  15  -1  153.98   65.99
  -1  15  -1  205.48   22.10
  -1  15  -1  195.78   19.10
   1 -15   1  172.98   18.10
   1 -15   1  176.78   20.00
   1 -15   1  191.28   22.10
   1 -15   1  153.88   22.50
   1 -15   1  130.39   18.30
   1 -15   1  213.38   22.60
   1 -15   1  104.89   65.49
  -2  15  -1  109.19   17.80
  -2  15  -1  170.38   17.20
  -2  15  -1  140.59   18.60
  -2  15  -1  147.79   14.80
  -2  15  -1  124.09   17.00
  -2  15  -1  180.18   18.10
  -2  15  -1  189.08   20.80
  -2  15  -1  197.68   62.29
   2 -15   1  155.58   22.30
   2 -15   1  157.28   69.09
   2 -15   1  143.99   16.70
   2 -15   1  126.49   18.20
   2 -15   1  151.98   21.00
   2 -15   1  139.29   18.30
   2 -15   1  146.59   17.70
  -3  15  -1   69.09   13.50
  -3  15  -1   75.99   16.90
  -3  15  -1   69.39    9.70
  -3  15  -1   70.89   14.40
  -3  15  -1   98.59   16.80
  -3  15  -1  128.39   58.59
  -3  15  -1   97.19   14.20
  -3  15  -1   73.69   15.50
   3 -15   1   72.79   60.49
   3 -15   1   72.29   15.50
   3 -15   1   51.99   15.60
   3 -15   1   27.30   15.70
   3 -15   1   98.49   14.80
   3 -15   1   88.69   16.40
   3 -15   1   60.09   14.50
  -4  15  -1   46.00   11.90
  -4  15  -1   93.49   15.70
  -4  15  -1   53.99    9.10
  -4  15  -1   87.99   15.80
  -4  15  -1   50.29   14.00
  -4  15  -1   68.99   15.80
  -4  15  -1   74.79   14.10
   4 -15   1   58.09   13.50
   4 -15   1   47.50   16.60
   4 -15   1   38.80   14.10
   4 -15   1  124.89   60.19
   4 -15   1   77.69   17.30
   4 -15   1   60.99   14.20
   4 -15   1   69.89   16.70
  -5  15  -1   60.89   14.00
  -5  15  -1   50.89   12.20
  -5  15  -1   78.59   14.80
  -5  15  -1   61.59   14.60
  -5  15  -1   86.79   14.90
  -5  15  -1   87.59   15.90
   5 -15   1   79.79   14.70
   5 -15   1   85.39   17.70
   5 -15   1   53.79   15.50
   5 -15   1   90.69   18.20
   5 -15   1   53.29   13.80
   5 -15   1   63.99   13.80
  -6  15  -1  250.57   24.10
  -6  15  -1  197.28   21.20
  -6  15  -1  169.78   17.30
  -6  15  -1  157.48   18.50
  -6  15  -1  149.79   20.30
  -6  15  -1  190.48   23.30
   6 -15   1  194.98   24.20
   6 -15   1  192.38   19.50
   6 -15   1  209.28   24.00
   6 -15   1  173.38   19.60
   6 -15   1  215.08   27.90
   6 -15   1  208.18   22.90
  -7  15  -1   65.59   14.40
  -7  15  -1   70.39   13.50
  -7  15  -1   49.90   14.50
  -7  15  -1   53.49   16.10
  -7  15  -1   60.79   14.50
   7 -15   1   24.50   13.60
   7 -15   1   36.30   14.00
   7 -15   1   76.49   20.40
   7 -15   1   54.99   17.20
   7 -15   1   56.69   17.90
   7 -15   1   46.90   13.40
   4  14  -1  102.69   19.00
   4  14  -1   86.69   15.10
   4  14  -1   74.79   16.90
   4  14  -1   89.69   16.50
   4  14  -1   65.29   14.10
   4  14  -1   84.29   18.20
  -4 -14   1   74.49   18.40
  -4 -14   1   98.09   15.40
  -4 -14   1   87.89   19.40
  -4 -14   1   80.19   17.10
   3  14  -1  183.88   22.40
   3  14  -1  200.48   19.70
   3  14  -1  127.29   18.70
   3  14  -1  148.79   19.40
   3  14  -1  128.09   17.90
   3  14  -1  135.89   17.00
   3  14  -1  148.39   18.20
  -3 -14   1  164.48   23.20
  -3 -14   1  162.58   17.60
  -3 -14   1  112.69   18.90
  -3 -14   1  196.98   31.80
  -3 -14   1  134.79   20.40
   2  14  -1  238.98   63.49
   2  14  -1  258.57   24.40
   2  14  -1  205.18   24.60
   2  14  -1  225.48   21.80
   2  14  -1  218.78   19.50
   2  14  -1  259.57   25.50
   2  14  -1  237.88   22.20
   2  14  -1  221.58   24.30
  -2 -14   1  244.38   27.10
  -2 -14   1  205.68   22.80
  -2 -14   1  313.47   81.69
  -2 -14   1  271.57   24.00
  -2 -14   1  223.08   22.20
  -2 -14   1  226.08   20.70
   1  14  -1  102.99   12.00
   1  14  -1  107.99   16.30
   1  14  -1  111.59   13.70
   1  14  -1  156.48   55.49
   1  14  -1  109.89   15.30
   1  14  -1  115.69   18.20
   1  14  -1  134.59   18.90
   1  14  -1   93.09   17.30
   1  14  -1  121.49   15.40
  -1 -14   1   95.89   14.90
  -1 -14   1   76.89   17.30
  -1 -14   1  106.89   15.20
  -1 -14   1  116.09   17.10
  -1 -14   1   84.69   57.19
  -1 -14   1  160.48   21.30
  -1 -14   1  117.79   15.30
   0  14  -1  131.29   14.00
   0  14  -1  114.89   55.49
   0  14  -1  148.39   15.10
   0  14  -1  123.69   17.20
   0  14  -1  165.48   19.20
   0  14  -1  141.29   16.40
   0  14  -1  105.09   16.90
   0  14  -1  128.29   15.80
   0  14  -1  160.78   19.60
   0 -14   1  127.09   16.90
   0 -14   1  103.19   18.90
   0 -14   1  108.29   18.60
   0 -14   1  148.49   16.60
   0 -14   1   99.89   55.49
   0 -14   1  115.89   16.50
   0 -14   1  121.99   15.90
  -1  14  -1  140.39   53.69
  -1  14  -1  119.39   12.60
  -1  14  -1  114.29   15.00
  -1  14  -1   97.49   17.50
  -1  14  -1  137.39   16.00
  -1  14  -1  123.79   18.30
  -1  14  -1  148.39   18.30
  -1  14  -1  116.59   16.40
  -1  14  -1  123.79   14.30
   1 -14   1  106.79   15.40
   1 -14   1  109.19   54.39
   1 -14   1  111.29   16.40
   1 -14   1  117.29   17.20
   1 -14   1   96.49   16.30
   1 -14   1  130.29   15.70
   1 -14   1  101.09   17.80
  -2  14  -1  125.39   12.70
  -2  14  -1   87.89   53.79
  -2  14  -1  106.09   17.90
  -2  14  -1  113.19   14.30
  -2  14  -1   92.29   14.70
  -2  14  -1  110.49   14.40
  -2  14  -1   89.09   14.80
  -2  14  -1  120.79   17.10
   2 -14   1  116.49   19.50
   2 -14   1   77.89   15.30
   2 -14   1   69.69   52.59
   2 -14   1  127.69   14.80
   2 -14   1   70.39   15.80
   2 -14   1  117.19   18.40
   2 -14   1  112.09   15.60
  -3  14  -1   58.29   13.60
  -3  14  -1   88.19   15.40
  -3  14  -1   69.29   13.00
  -3  14  -1  103.69   67.59
  -3  14  -1   82.79   14.50
  -3  14  -1   82.49   10.50
  -3  14  -1   89.39   13.60
  -3  14  -1   81.89   13.70
   3 -14   1   75.59   50.09
   3 -14   1   94.09   19.60
   3 -14   1   94.39   16.70
   3 -14   1   75.29   13.40
   3 -14   1   88.79   15.30
   3 -14   1   62.59   15.20
   3 -14   1   64.59   14.30
  -4  14  -1  132.19   18.80
  -4  14  -1  101.99   14.00
  -4  14  -1  113.09   15.70
  -4  14  -1  115.69   15.90
  -4  14  -1  108.29   15.20
  -4  14  -1  112.39   11.90
  -4  14  -1  127.29   16.30
   4 -14   1  124.39   18.70
   4 -14   1  120.69   17.70
   4 -14   1   97.69   18.80
   4 -14   1   93.69   14.70
   4 -14   1  118.69   16.00
   4 -14   1  100.89   59.89
   4 -14   1  113.69   14.90
  -5  14  -1   91.09   13.30
  -5  14  -1   85.29   14.20
  -5  14  -1   92.39   14.20
  -5  14  -1  106.09   10.10
  -5  14  -1   99.09   56.09
  -5  14  -1   74.79   16.40
  -5  14  -1   97.39   15.10
  -5  14  -1   75.49   13.10
   5 -14   1   77.09   18.20
   5 -14   1   88.89   14.10
   5 -14   1   86.89   17.10
   5 -14   1   97.09   15.40
   5 -14   1   91.89   17.30
   5 -14   1   79.29   14.40
   5 -14   1   25.50   50.99
  -6  14  -1  122.09   15.80
  -6  14  -1  105.69   16.30
  -6  14  -1  127.49   17.00
  -6  14  -1   87.69   15.60
  -6  14  -1  108.29   13.70
  -6  14  -1  116.19   16.20
   6 -14   1  123.79   19.10
   6 -14   1  100.09   15.30
   6 -14   1  105.89   18.50
   6 -14   1   89.49   19.90
   6 -14   1   79.69   14.20
   6 -14   1  109.99   15.00
  -7  14  -1  192.98   18.00
  -7  14  -1  214.98   22.60
  -7  14  -1  198.98   23.60
  -7  14  -1  182.68   21.10
  -7  14  -1  243.48   21.40
  -7  14  -1  226.78   22.50
   7 -14   1  193.68   21.70
   7 -14   1  187.38   22.70
   7 -14   1  227.18   23.20
   7 -14   1  196.78   22.50
   7 -14   1  175.48   23.90
   7 -14   1  203.78   19.20
  -8  14  -1  112.59   16.20
  -8  14  -1  142.49   18.40
  -8  14  -1  160.28   15.90
  -8  14  -1  142.69   20.00
  -8  14  -1  159.88   18.10
   8 -14   1  125.19   16.90
   8 -14   1   81.99   17.90
   8 -14   1  170.18   19.40
   8 -14   1  117.59   20.50
   8 -14   1  125.39   16.20
   8 -14   1  201.58   24.40
   5  13  -1  117.09   18.70
   5  13  -1   70.59   15.60
   5  13  -1   97.49   16.60
   5  13  -1  102.09   16.70
   5  13  -1  100.89   18.30
   5  13  -1   72.59   14.50
   5  13  -1  104.49   16.20
  -5 -13   1   74.19   14.50
  -5 -13   1  102.19   19.40
  -5 -13   1   83.49   17.10
  -5 -13   1  132.89   21.00
   4  13  -1   68.49   14.40
   4  13  -1   48.90   14.00
   4  13  -1   44.90   13.70
   4  13  -1   52.69   12.40
   4  13  -1   66.09   13.30
   4  13  -1   67.29   14.40
   4  13  -1   63.59   16.10
  -4 -13   1  -64.49   72.19
  -4 -13   1   68.69   20.00
  -4 -13   1   93.19   18.10
  -4 -13   1   50.89   15.60
  -4 -13   1   55.69   13.30
   3  13  -1   75.09   13.50
   3  13  -1   77.39   14.30
   3  13  -1   62.69   14.20
   3  13  -1   80.09   15.10
   3  13  -1   80.79   14.20
   3  13  -1  -40.00   47.00
   3  13  -1   85.99   17.00
   3  13  -1   75.89   15.70
  -3 -13   1   37.70   13.20
  -3 -13   1   79.29   17.80
  -3 -13   1   50.39   15.20
  -3 -13   1   68.69   13.00
  -3 -13   1   59.59   54.59
  -3 -13   1   84.29   14.00
   2  13  -1   38.40   12.50
   2  13  -1   40.10   10.80
   2  13  -1   40.10   14.50
   2  13  -1   36.60   44.10
   2  13  -1   34.60   11.90
   2  13  -1   60.09    9.50
   2  13  -1   66.79   13.90
   2  13  -1   60.79   13.60
   2  13  -1   57.09   12.30
  -2 -13   1   51.79   13.40
  -2 -13   1   65.39   12.70
  -2 -13   1   25.70   11.60
  -2 -13   1   35.50   14.00
  -2 -13   1   61.19   12.30
  -2 -13   1   69.39   49.40
  -2 -13   1   74.49   16.60
   1  13  -1   68.59   11.70
   1  13  -1   75.29   14.60
   1  13  -1   82.79   13.50
   1  13  -1   28.10   13.90
   1  13  -1  106.59   17.30
   1  13  -1   72.99   13.10
   1  13  -1   73.39   48.60
   1  13  -1   99.39   11.70
   1  13  -1   75.39   12.90
  -1 -13   1   78.19   16.10
  -1 -13   1   -6.60   41.30
  -1 -13   1   67.49   13.20
  -1 -13   1   89.69   13.80
  -1 -13   1   81.39   17.10
  -1 -13   1   64.69   13.30
  -1 -13   1   88.79   13.40
   0  13  -1  323.57   18.90
   0  13  -1  306.27   24.80
   0  13  -1  307.77   18.90
   0  13  -1  271.97   67.69
   0  13  -1  302.67   23.90
   0  13  -1  306.77   25.00
   0  13  -1  308.87   20.90
   0  13  -1  284.17   21.40
   0  13  -1  268.37   22.60
   0 -13   1  195.28   60.69
   0 -13   1  317.07   28.00
   0 -13   1  293.77   22.40
   0 -13   1  309.17   21.00
   0 -13   1  304.77   22.30
   0 -13   1  278.37   24.40
   0 -13   1  302.37   23.20
  -1  13  -1  138.39   51.09
  -1  13  -1  117.29   13.60
  -1  13  -1  134.69   14.30
  -1  13  -1  122.09   15.10
  -1  13  -1  130.19   15.30
  -1  13  -1  181.68   19.60
  -1  13  -1  110.19   14.90
  -1  13  -1  120.29   16.10
  -1  13  -1  142.99   15.80
   1 -13   1  121.39   15.20
   1 -13   1  127.89   15.70
   1 -13   1  148.49   20.30
   1 -13   1  142.49   19.20
   1 -13   1  152.78   51.29
   1 -13   1  130.39   14.80
   1 -13   1  143.59   17.40
  -2  13  -1   78.19   14.20
  -2  13  -1   97.49   13.20
  -2  13  -1  124.09   13.80
  -2  13  -1  136.29   53.29
  -2  13  -1  113.19   11.70
  -2  13  -1  114.09   16.30
  -2  13  -1  111.09   14.20
  -2  13  -1  107.39   15.40
   2 -13   1  101.19   15.90
   2 -13   1  130.39   19.30
   2 -13   1  135.49   15.20
   2 -13   1   65.49   44.80
   2 -13   1  115.29   16.80
   2 -13   1  101.69   14.50
   2 -13   1  116.29   13.90
  -3  13  -1   82.19   12.10
  -3  13  -1   74.49   13.30
  -3  13  -1   70.19   46.40
  -3  13  -1   60.29   13.30
  -3  13  -1   85.09   13.30
  -3  13  -1   94.39   14.60
  -3  13  -1   90.59   10.20
  -3  13  -1   69.09   12.50
   3 -13   1   69.69   13.00
   3 -13   1   84.39   17.20
   3 -13   1  106.09   48.70
   3 -13   1   74.29   12.40
   3 -13   1   56.99   13.40
   3 -13   1   71.69   13.20
   3 -13   1   78.59   15.40
  -4  13  -1   30.50   11.20
  -4  13  -1   20.90    6.80
  -4  13  -1   18.70   41.30
  -4  13  -1   26.20   11.30
  -4  13  -1   34.80   11.00
  -4  13  -1   36.40   10.20
  -4  13  -1   21.70    9.40
  -4  13  -1   19.60   11.40
   4 -13   1   12.80   13.00
   4 -13   1   23.00   10.80
   4 -13   1   42.20   11.00
   4 -13   1   33.70   11.70
   4 -13   1   13.50   41.50
   4 -13   1   23.40   12.40
   4 -13   1   29.30   14.80
  -5  13  -1  133.09   15.90
  -5  13  -1  113.59   15.70
  -5  13  -1  136.29   16.00
  -5  13  -1  113.39   16.00
  -5  13  -1   93.29   46.30
  -5  13  -1   99.89   14.30
  -5  13  -1  121.39   13.60
   5 -13   1   96.39   18.90
   5 -13   1  119.79   18.00
   5 -13   1  112.49   16.80
   5 -13   1  141.99   15.30
   5 -13   1   82.89   13.70
   5 -13   1  104.59   48.00
   5 -13   1  119.49   15.70
  -6  13  -1  105.69   54.39
  -6  13  -1  165.68   18.40
  -6  13  -1  182.68   17.40
  -6  13  -1  192.58   21.20
  -6  13  -1  183.28   17.10
  -6  13  -1  209.98   22.60
  -6  13  -1  183.98   20.20
   6 -13   1  233.48   24.70
   6 -13   1  182.78   21.80
   6 -13   1  188.38   23.90
   6 -13   1  195.38   19.00
   6 -13   1  197.28   20.60
   6 -13   1  127.89   86.39
   6 -13   1  180.68   20.10
  -7  13  -1  142.59   16.40
  -7  13  -1  134.49   15.60
  -7  13  -1  183.38   19.60
  -7  13  -1  118.89   17.00
  -7  13  -1  155.18   15.30
  -7  13  -1  167.98   18.30
   7 -13   1  158.98   16.50
   7 -13   1  147.89   23.20
   7 -13   1  147.39   17.40
   7 -13   1  177.58   19.10
   7 -13   1  189.28   21.50
   7 -13   1  160.78   20.70
  -8  13  -1  170.08   22.00
  -8  13  -1  204.48   16.10
  -8  13  -1  214.58   21.90
  -8  13  -1  179.38   19.30
  -8  13  -1  189.08   21.20
   8 -13   1  176.08   21.80
   8 -13   1  184.68   22.70
   8 -13   1  243.28   25.30
   8 -13   1  207.78   21.90
   8 -13   1  177.48   23.10
   8 -13   1  205.68   19.90
  -9  13  -1   77.29   14.20
  -9  13  -1   79.59   14.90
  -9  13  -1  102.79   16.00
  -9  13  -1   95.79   12.20
  -9  13  -1   89.09   17.80
   9 -13   1   94.19   18.70
   9 -13   1   50.69   16.20
   9 -13   1   98.39   16.90
   9 -13   1   64.99   13.10
   9 -13   1   90.69   20.10
   9 -13   1   86.19   15.60
   6  12  -1   71.29   16.60
   6  12  -1   99.19   18.40
   6  12  -1  122.99   17.20
   6  12  -1   73.69   15.20
   6  12  -1  122.69   15.40
   6  12  -1   40.60   14.70
   6  12  -1   80.89   14.20
   6  12  -1   79.99   15.20
  -6 -12   1   95.19   19.80
  -6 -12   1   95.69   16.80
  -6 -12   1   78.39   19.40
  -6 -12   1   93.29   14.00
   5  12  -1  201.68   22.70
   5  12  -1  150.38   19.00
   5  12  -1  173.78   21.50
   5  12  -1  189.18   19.20
   5  12  -1  178.68   17.50
   5  12  -1  186.78   22.80
   5  12  -1  157.38   18.40
  -5 -12   1  178.78   18.80
  -5 -12   1   37.00   61.79
  -5 -12   1  147.89   19.80
  -5 -12   1  169.58   24.90
  -5 -12   1  164.88   20.30
  -5 -12   1  194.38   24.20
   4  12  -1  207.48   22.10
   4  12  -1  125.49   73.79
   4  12  -1  144.99   17.50
   4  12  -1  163.18   18.80
   4  12  -1  160.58   16.40
   4  12  -1  130.89   15.20
   4  12  -1  167.78   18.30
   4  12  -1  157.58   18.60
  -4 -12   1  158.78   19.00
  -4 -12   1  214.88   19.20
  -4 -12   1  164.48   19.70
  -4 -12   1  189.78   20.90
  -4 -12   1  149.69   16.00
   3  12  -1  193.78   21.10
   3  12  -1  195.38   19.00
   3  12  -1  159.88   15.70
   3  12  -1  155.28   53.49
   3  12  -1  191.28   21.00
   3  12  -1  188.08   22.30
   3  12  -1  183.38   21.50
   3  12  -1  181.28   18.70
  -3 -12   1  197.78   20.90
  -3 -12   1  214.88   18.80
  -3 -12   1  214.38   24.40
  -3 -12   1  160.48   18.20
  -3 -12   1  188.48   19.00
   2  12  -1  144.49   48.30
   2  12  -1  148.09   14.90
   2  12  -1  138.89   15.20
   2  12  -1  147.99   16.10
   2  12  -1  176.48   20.00
   2  12  -1  137.49   15.90
   2  12  -1  142.49   17.10
   2  12  -1  143.59   15.40
  -2 -12   1  139.19   17.40
  -2 -12   1  173.58   17.70
  -2 -12   1  153.88   15.50
  -2 -12   1  140.49   16.50
  -2 -12   1  142.59   48.70
  -2 -12   1  175.18   17.30
  -2 -12   1  165.48   19.20
   1  12  -1  450.55   27.80
   1  12  -1  478.75   24.00
   1  12  -1  453.45   26.30
   1  12  -1  414.56   25.40
   1  12  -1  476.75   20.80
   1  12  -1  457.65   22.50
   1  12  -1  446.26   27.00
   1  12  -1  461.05   23.60
   1  12  -1  323.77   68.29
  -1 -12   1  435.56   27.30
  -1 -12   1  488.45   25.10
  -1 -12   1  459.15   25.00
  -1 -12   1  394.16   70.19
  -1 -12   1  448.16   28.90
  -1 -12   1  456.35   23.90
  -1 -12   1  446.56   24.10
   0  12  -1  391.16   24.60
   0  12  -1  413.06   21.70
   0  12  -1  406.96   20.20
   0  12  -1  284.37   60.19
   0  12  -1  370.76   25.00
   0  12  -1  363.66   19.90
   0  12  -1  401.56   22.60
   0  12  -1  388.26   26.00
   0  12  -1  394.86   24.00
   0 -12   1  407.26   24.20
   0 -12   1  395.66   70.49
   0 -12   1  385.36   21.60
   0 -12   1  389.26   25.20
   0 -12   1  381.06   23.10
   0 -12   1  385.86   27.60
   0 -12   1  416.86   23.40
  -1  12  -1  245.28   15.90
  -1  12  -1  235.58   17.10
  -1  12  -1  206.98   54.49
  -1  12  -1  226.98   22.00
  -1  12  -1  248.68   22.10
  -1  12  -1  227.68   19.50
  -1  12  -1  233.28   20.30
  -1  12  -1  212.58   17.30
  -1  12  -1  257.07   19.40
   1 -12   1  215.68   51.09
   1 -12   1  223.38   21.00
   1 -12   1  238.48   17.70
   1 -12   1  255.47   20.20
   1 -12   1  204.58   23.70
   1 -12   1  245.58   21.60
   1 -12   1  245.58   20.20
  -2  12  -1   10.40    8.10
  -2  12  -1    9.20    9.90
  -2  12  -1   17.80    7.40
  -2  12  -1   16.60   35.70
  -2  12  -1    9.70    8.90
  -2  12  -1    8.90    8.40
  -2  12  -1   15.70    8.80
  -2  12  -1    5.70    9.40
   2 -12   1    8.00   34.50
   2 -12   1   12.00    9.80
   2 -12   1   17.60   10.00
   2 -12   1   17.70   12.30
   2 -12   1   18.10    9.20
   2 -12   1   13.00   10.20
   2 -12   1    7.20   10.90
  -3  12  -1   69.19    8.90
  -3  12  -1   60.89   10.60
  -3  12  -1   65.89   12.60
  -3  12  -1   61.89   38.70
  -3  12  -1   46.70   11.20
  -3  12  -1   79.79   12.60
  -3  12  -1   61.89   13.00
  -3  12  -1   50.79   10.50
   3 -12   1   50.59   10.90
   3 -12   1   44.80   35.50
   3 -12   1   48.20   11.90
   3 -12   1   70.49   15.80
   3 -12   1   75.99   13.50
   3 -12   1   39.20   10.90
   3 -12   1   46.50   13.20
  -4  12  -1  253.17   19.50
  -4  12  -1  247.38   22.10
  -4  12  -1  239.98   13.60
  -4  12  -1  253.67   17.80
  -4  12  -1  221.78   20.20
  -4  12  -1  282.57   19.20
  -4  12  -1  213.68   58.69
  -4  12  -1  246.68   19.30
   4 -12   1  251.17   22.90
   4 -12   1  279.97   20.80
   4 -12   1  260.27   18.80
   4 -12   1  242.78   25.50
   4 -12   1  229.48   20.70
   4 -12   1  257.07   59.49
   4 -12   1  240.98   21.50
  -5  12  -1  501.75   25.20
  -5  12  -1  567.94   27.30
  -5  12  -1  542.65   26.30
  -5  12  -1  525.95   19.20
  -5  12  -1  508.75   23.50
  -5  12  -1  548.85   77.19
  -5  12  -1  486.05   28.50
  -5  12  -1  511.45   27.10
   5 -12   1  510.15   32.80
   5 -12   1  461.05   27.10
   5 -12   1  468.45   75.89
   5 -12   1  538.05   28.00
   5 -12   1  524.15   25.10
   5 -12   1  474.35   29.30
   5 -12   1  536.35   27.20
  -6  12  -1  400.66   21.00
  -6  12  -1  418.06   21.80
  -6  12  -1  396.16   24.40
  -6  12  -1  401.46   24.70
  -6  12  -1  352.26   25.40
  -6  12  -1  282.37   62.99
  -6  12  -1  375.66   22.90
   6 -12   1  419.16   27.90
   6 -12   1  381.96   22.10
   6 -12   1  366.36   23.70
   6 -12   1  372.46   24.80
   6 -12   1  379.16   26.10
   6 -12   1  350.36   29.90
   6 -12   1  373.26   72.49
  -7  12  -1  212.18   80.99
  -7  12  -1  239.28   18.10
  -7  12  -1  240.88   21.60
  -7  12  -1  277.37   17.50
  -7  12  -1  272.57   23.10
  -7  12  -1  267.37   20.50
  -7  12  -1  254.97   21.80
   7 -12   1  267.37   25.10
   7 -12   1  238.98   23.60
   7 -12   1  239.48   21.60
   7 -12   1  243.58   27.10
   7 -12   1  233.88   19.30
   7 -12   1  262.17   21.60
  -8  12  -1  501.15   27.70
  -8  12  -1  522.25   24.40
  -8  12  -1  520.65   28.80
  -8  12  -1  491.95   26.70
  -8  12  -1  526.35   29.90
  -8  12  -1  492.85   22.50
   8 -12   1  475.95   28.00
   8 -12   1  477.55   33.60
   8 -12   1  475.55   31.70
   8 -12   1  472.45   27.80
   8 -12   1  491.75   29.80
   8 -12   1  506.25   25.60
  -9  12  -1  185.58   21.70
  -9  12  -1  190.18   13.90
  -9  12  -1  197.58   20.70
  -9  12  -1  221.68   22.80
  -9  12  -1  203.38   19.00
   9 -12   1  179.18   19.10
   9 -12   1  207.78   23.70
   9 -12   1  154.78   21.90
   9 -12   1  166.18   21.80
   9 -12   1  181.78   21.10
   9 -12   1  187.28   20.20
 -10  12  -1   83.19   15.10
 -10  12  -1   82.29   17.20
 -10  12  -1   69.59   13.70
  10 -12   1   86.09   13.70
  10 -12   1   75.79   18.20
  10 -12   1  134.79   20.60
  10 -12   1   94.59   14.90
  10 -12   1   82.09   17.60
  10 -12   1   67.49   13.80
   7  11  -1  110.29   17.70
   7  11  -1   94.29   15.90
   7  11  -1  108.39   16.90
   7  11  -1   80.89   15.50
   7  11  -1  116.39   18.40
   7  11  -1   92.39   13.40
   7  11  -1   91.09   16.20
   7  11  -1  133.19   19.90
  -7 -11   1   90.49   13.50
  -7 -11   1  114.99   18.80
  -7 -11   1  108.09   20.30
  -7 -11   1   92.39   15.80
   6  11  -1  201.48   21.50
   6  11  -1  236.38   24.00
   6  11  -1  208.68   22.50
   6  11  -1  214.28   18.70
   6  11  -1  231.28   22.80
   6  11  -1  224.38   22.50
   6  11  -1  228.38   21.40
   6  11  -1  198.28   23.60
  -6 -11   1  151.38   27.60
  -6 -11   1   78.29   54.29
  -6 -11   1  244.28   23.80
  -6 -11   1  206.48   23.60
  -6 -11   1  243.88   26.70
  -6 -11   1  229.98   19.30
   5  11  -1  267.37   23.70
   5  11  -1  298.87   24.80
   5  11  -1  338.07   24.60
   5  11  -1  257.27   60.69
   5  11  -1  312.97   22.30
   5  11  -1  328.87   24.20
   5  11  -1  324.27   22.70
   5  11  -1  292.17   20.10
  -5 -11   1  326.77   21.70
  -5 -11   1  313.77   27.70
  -5 -11   1  312.87   24.60
  -5 -11   1  273.47   65.99
  -5 -11   1  283.67   24.70
  -5 -11   1  320.27   20.50
   4  11  -1  187.78   20.00
   4  11  -1  167.98   17.60
   4  11  -1  132.59   15.90
   4  11  -1  176.98   20.30
   4  11  -1  123.39   49.60
   4  11  -1  162.28   18.20
   4  11  -1  138.89   15.20
   4  11  -1  138.39   17.40
  -4 -11   1  193.98   22.70
  -4 -11   1  133.19   17.30
  -4 -11   1  163.28   16.60
  -4 -11   1  178.98   21.40
  -4 -11   1  191.08   17.40
   3  11  -1  387.06   25.20
   3  11  -1  392.26   22.00
   3  11  -1  357.06   24.10
   3  11  -1  401.16   22.40
   3  11  -1  380.96   22.00
   3  11  -1  379.56   24.30
   3  11  -1  319.37   64.19
   3  11  -1  349.96   23.90
  -3 -11   1  387.36   21.50
  -3 -11   1  414.86   26.70
  -3 -11   1  351.16   23.60
  -3 -11   1  310.87   65.89
  -3 -11   1  379.46   25.50
  -3 -11   1  372.66   21.80
   2  11  -1  218.28   13.60
   2  11  -1  234.58   18.10
   2  11  -1  211.58   19.70
   2  11  -1  232.28   17.90
   2  11  -1  189.58   17.90
   2  11  -1  234.38   20.00
   2  11  -1  196.48   21.40
   2  11  -1  230.08   21.00
   2  11  -1  271.87   56.59
  -2 -11   1  237.78   18.80
  -2 -11   1  214.18   22.40
  -2 -11   1  252.37   21.40
  -2 -11   1  225.48   17.40
  -2 -11   1  214.98   19.20
  -2 -11   1  249.68   59.49
   1  11  -1  554.74   22.30
   1  11  -1  557.44   28.70
   1  11  -1  595.74   75.59
   1  11  -1  588.74   27.60
   1  11  -1  540.65   24.90
   1  11  -1  577.44   28.10
   1  11  -1  584.64   28.20
   1  11  -1  572.64   24.50
   1  11  -1  591.04   26.00
  -1 -11   1  616.44   26.70
  -1 -11   1  626.64   26.70
  -1 -11   1  495.15   68.09
  -1 -11   1  585.04   25.00
  -1 -11   1  604.24   29.30
  -1 -11   1  593.64   30.60
  -1 -11   1  551.54   26.40
   0  11  -1  372.36   21.80
   0  11  -1  347.87   23.70
   0  11  -1  354.46   23.00
   0  11  -1  360.66   63.59
   0  11  -1  326.87   21.50
   0  11  -1  350.46   18.20
   0  11  -1  328.27   18.90
   0  11  -1  327.97   20.20
   0  11  -1  332.47   17.80
   0 -11   1  317.47   19.00
   0 -11   1  346.07   21.10
   0 -11   1  341.27   25.00
   0 -11   1  334.77   20.80
   0 -11   1  349.96   21.70
   0 -11   1  369.46   23.00
   0 -11   1  367.46   66.49
  -1  11  -1  114.99   12.70
  -1  11  -1  122.29   13.00
  -1  11  -1  143.69   16.70
  -1  11  -1  138.79   16.30
  -1  11  -1  143.89   14.20
  -1  11  -1  145.69   16.20
  -1  11  -1  137.39   13.80
  -1  11  -1  137.99   44.00
  -1  11  -1  151.98   18.10
   1 -11   1  143.19   15.40
   1 -11   1  174.08   45.20
   1 -11   1  135.69   16.10
   1 -11   1  160.78   17.90
   1 -11   1  118.39   16.00
   1 -11   1  160.58   15.30
   1 -11   1  164.98   17.10
  -2  11  -1   80.39   36.70
  -2  11  -1   49.60   11.10
  -2  11  -1   27.20   10.10
  -2  11  -1   25.70    8.80
  -2  11  -1   45.50   10.90
  -2  11  -1   38.80    9.80
  -2  11  -1   36.80    8.80
  -2  11  -1   55.29    8.40
   2 -11   1   38.20   11.40
   2 -11   1   52.89   10.60
   2 -11   1   34.30   10.10
   2 -11   1   51.49   33.90
   2 -11   1   46.80    9.60
   2 -11   1   44.60   10.90
   2 -11   1   27.00   12.70
  -3  11  -1   97.69   13.70
  -3  11  -1  120.79   14.80
  -3  11  -1  107.79   10.70
  -3  11  -1  109.09   13.80
  -3  11  -1  115.19   12.00
  -3  11  -1   70.19   37.10
  -3  11  -1   90.49   12.10
  -3  11  -1  111.59   13.10
   3 -11   1   95.79   14.30
   3 -11   1   86.79   13.50
   3 -11   1   73.99   39.70
   3 -11   1  110.89   14.40
   3 -11   1  109.89   13.50
   3 -11   1  104.69   12.30
   3 -11   1   85.09   15.30
  -4  11  -1  347.57   23.30
  -4  11  -1  355.26   20.20
  -4  11  -1  386.46   68.69
  -4  11  -1  342.57   18.60
  -4  11  -1  332.87   21.20
  -4  11  -1  350.16   15.00
  -4  11  -1  345.67   20.90
  -4  11  -1  318.67   19.90
   4 -11   1  310.97   25.90
   4 -11   1  340.57   23.80
   4 -11   1  359.86   21.70
   4 -11   1  310.67   21.50
   4 -11   1  356.76   22.40
   4 -11   1  351.56   19.70
   4 -11   1  301.47   60.79
  -5  11  -1  157.98   15.10
  -5  11  -1  156.88   17.90
  -5  11  -1  183.38   17.40
  -5  11  -1  127.09   14.90
  -5  11  -1  175.48   15.20
  -5  11  -1   74.69   45.20
  -5  11  -1  158.18   15.60
   5 -11   1  160.28   17.30
   5 -11   1  181.68   19.70
   5 -11   1  148.99   17.10
   5 -11   1  205.48   54.59
   5 -11   1  194.18   22.80
   5 -11   1  171.28   18.50
   5 -11   1  158.58   15.90
  -6  11  -1  552.14   76.39
  -6  11  -1  506.05   25.80
  -6  11  -1  479.35   25.80
  -6  11  -1  486.75   24.80
  -6  11  -1  508.45   22.90
  -6  11  -1  487.95   22.40
  -6  11  -1  479.85   27.60
   6 -11   1  487.75   25.40
   6 -11   1  442.96   28.40
   6 -11   1  486.45   23.40
   6 -11   1  403.06   69.99
   6 -11   1  451.75   26.80
   6 -11   1  453.95   31.00
   6 -11   1  504.05   26.20
  -7  11  -1  371.06   24.60
  -7  11  -1  366.46   18.90
  -7  11  -1  397.66   22.40
  -7  11  -1  372.06   23.50
  -7  11  -1  323.97   71.39
  -7  11  -1  354.56   23.10
  -7  11  -1  367.66   19.90
   7 -11   1  349.17   23.20
   7 -11   1  361.96   26.30
   7 -11   1  361.76   21.00
   7 -11   1  354.96   29.00
   7 -11   1  326.97   24.50
   7 -11   1  481.35   74.49
   7 -11   1  354.16   22.90
  -8  11  -1  194.38   20.20
  -8  11  -1  177.58   19.70
  -8  11  -1  173.88   13.50
  -8  11  -1  176.28   17.30
  -8  11  -1  154.08   15.70
  -8  11  -1  204.48   20.10
   8 -11   1  213.18   21.70
   8 -11   1  184.58   22.60
   8 -11   1  162.58   20.40
   8 -11   1  197.18   17.40
   8 -11   1  189.08   19.00
   8 -11   1  203.78   19.80
  -9  11  -1  103.39   11.20
  -9  11  -1  128.69   13.20
  -9  11  -1  106.09   14.80
  -9  11  -1  104.39   15.20
  -9  11  -1  107.79   14.00
  -9  11  -1   99.79   16.30
   9 -11   1  116.09   15.30
   9 -11   1  136.49   19.40
   9 -11   1   94.99   17.50
   9 -11   1   97.89   13.20
   9 -11   1  133.09   15.70
   9 -11   1  109.29   18.90
 -10  11  -1  148.79   20.20
 -10  11  -1  145.29   16.30
 -10  11  -1  151.78   16.10
 -10  11  -1  130.69   17.50
  10 -11   1  121.49   15.60
  10 -11   1  147.29   20.60
  10 -11   1  121.69   15.90
  10 -11   1  113.99   19.30
  10 -11   1  135.89   14.70
 -11  11  -1  126.99   19.80
 -11  11  -1  144.19   19.30
 -11  11  -1  149.69   19.90
  11 -11   1  124.49   14.90
  11 -11   1  126.39   19.70
  11 -11   1  115.59   20.00
  11 -11   1  134.39   16.40
  11 -11   1  119.59   15.50
   8  10  -1  143.39   18.00
   8  10  -1  165.88   18.80
   8  10  -1  191.58   23.30
   8  10  -1  192.58   21.80
   8  10  -1  171.18   21.60
   8  10  -1  197.08   18.40
   8  10  -1  191.68   21.50
  -8 -10   1  163.58   23.10
  -8 -10   1  115.09   16.30
  -8 -10   1  142.89   14.70
   7  10  -1  255.07   22.60
   7  10  -1  258.07   19.60
   7  10  -1  204.58   23.50
   7  10  -1  222.08   21.80
   7  10  -1  285.97   23.30
   7  10  -1  258.17   24.80
   7  10  -1  153.68   59.89
   7  10  -1  238.88   21.90
  -7 -10   1  231.98   25.80
  -7 -10   1  260.97   19.20
  -7 -10   1  242.28   22.30
  -7 -10   1  222.88   77.49
  -7 -10   1  214.08   25.90
   6  10  -1  391.36   25.00
   6  10  -1  405.26   25.30
   6  10  -1  409.06   25.50
   6  10  -1  379.36   21.90
   6  10  -1  409.76   26.60
   6  10  -1  404.66   24.10
   6  10  -1  341.57   26.30
   6  10  -1  339.67   62.59
  -6 -10   1  379.86   23.00
  -6 -10   1  346.37   28.10
  -6 -10   1  395.06   21.60
  -6 -10   1  393.26   25.40
  -6 -10   1  373.26   27.70
   5  10  -1   37.60   34.70
   5  10  -1   12.80   11.00
   5  10  -1   25.50   11.70
   5  10  -1    4.10    9.40
   5  10  -1   19.90    9.50
   5  10  -1   22.30    9.60
   5  10  -1   19.60   10.00
  -5 -10   1   13.70   10.40
  -5 -10   1   10.50   11.00
  -5 -10   1    5.10    8.30
  -5 -10   1  -50.69   32.60
  -5 -10   1   10.60   11.40
  -5 -10   1   19.30    9.10
   4  10  -1   11.50   10.00
   4  10  -1   24.90    9.20
   4  10  -1   56.79   31.40
   4  10  -1    8.00    8.60
   4  10  -1   15.80    8.80
   4  10  -1   -9.60    8.50
   4  10  -1   16.10   10.60
   4  10  -1    8.20   10.60
  -4 -10   1   25.80   13.10
  -4 -10   1   73.29   37.50
  -4 -10   1   17.10    8.70
  -4 -10   1   10.50   10.40
  -4 -10   1   18.70   10.70
  -4 -10   1   20.30    9.20
   3  10  -1  142.19   16.20
   3  10  -1  143.99   16.00
   3  10  -1  131.59   15.00
   3  10  -1  143.39   15.30
   3  10  -1  142.79   17.40
   3  10  -1  121.99   14.10
   3  10  -1  109.89   39.60
   3  10  -1  129.69   13.10
  -3 -10   1  136.89   13.60
  -3 -10   1  158.88   16.90
  -3 -10   1  172.08   19.50
  -3 -10   1  140.59   15.20
  -3 -10   1  164.38   19.10
  -3 -10   1   75.69   38.20
   2  10  -1  166.98   18.90
   2  10  -1  150.18   15.20
   2  10  -1  150.08   16.20
   2  10  -1  136.89   15.20
   2  10  -1  147.49   14.80
   2  10  -1  149.59   17.50
   2  10  -1  169.58   17.20
   2  10  -1   84.99   38.70
  -2 -10   1  124.69   38.30
  -2 -10   1  173.28   15.20
  -2 -10   1  132.69   16.00
  -2 -10   1  147.39   15.40
  -2 -10   1  110.29   13.60
  -2 -10   1  155.08   18.80
  -2 -10   1  159.18   14.90
   1  10  -1  413.96   20.40
   1  10  -1  411.06   23.30
   1  10  -1  388.86   20.80
   1  10  -1  440.46   23.60
   1  10  -1  380.46   17.90
   1  10  -1  392.36   22.50
   1  10  -1  440.56   22.60
   1  10  -1  415.36   20.00
   1  10  -1  515.95   65.79
  -1 -10   1  414.06   20.00
  -1 -10   1  426.46   61.99
  -1 -10   1  442.46   25.30
  -1 -10   1  452.55   21.60
  -1 -10   1  397.66   23.50
  -1 -10   1  433.26   21.90
  -1 -10   1  434.86   21.20
   0  10  -1  249.18   19.00
   0  10  -1  224.28   47.10
   0  10  -1  246.48   19.70
   0  10  -1  215.68   17.60
   0  10  -1  250.77   15.10
   0  10  -1  238.58   16.70
   0  10  -1  252.37   18.00
   0  10  -1  196.18   14.90
   0  10  -1  227.08   14.60
   0 -10   1  231.08   18.50
   0 -10   1  222.48   16.90
   0 -10   1  244.38   15.60
   0 -10   1  224.48   20.90
   0 -10   1  254.47   18.10
   0 -10   1  240.08   51.09
   0 -10   1  248.58   17.40
  -1  10  -1  626.84   26.60
  -1  10  -1  577.84   25.70
  -1  10  -1  577.44   23.30
  -1  10  -1  579.44   27.00
  -1  10  -1  511.25   63.89
  -1  10  -1  561.94   23.40
  -1  10  -1  610.94   22.30
  -1  10  -1  594.84   26.90
  -1  10  -1  583.44   24.20
   1 -10   1  693.73   69.49
   1 -10   1  598.34   24.10
   1 -10   1  573.14   28.80
   1 -10   1  604.54   26.60
   1 -10   1  582.64   26.30
   1 -10   1  548.75   24.60
   1 -10   1  601.64   24.80
  -2  10  -1  220.08   49.70
  -2  10  -1  223.08   16.70
  -2  10  -1  251.67   16.50
  -2  10  -1  250.47   15.60
  -2  10  -1  264.77   13.90
  -2  10  -1  263.97   19.40
  -2  10  -1  263.47   18.00
  -2  10  -1  219.98   16.00
   2 -10   1  299.17   22.30
   2 -10   1  232.88   18.80
   2 -10   1  267.57   18.60
   2 -10   1  271.07   17.70
   2 -10   1  291.17   18.60
   2 -10   1  229.58   15.90
   2 -10   1  204.48   46.30
  -3  10  -1   33.90    8.90
  -3  10  -1   49.00    8.80
  -3  10  -1   60.19   10.60
  -3  10  -1   52.09   10.90
  -3  10  -1   44.40    8.30
  -3  10  -1   22.50   30.20
  -3  10  -1   34.40    9.00
  -3  10  -1   51.29    7.00
   3 -10   1   51.49   10.20
   3 -10   1   38.40   10.10
   3 -10   1   49.30   11.00
   3 -10   1   38.30   11.10
   3 -10   1   50.79    9.50
   3 -10   1   33.30   11.60
   3 -10   1   20.80   27.50
  -4  10  -1  243.48   18.20
  -4  10  -1  208.08   16.30
  -4  10  -1  243.18   11.80
  -4  10  -1  257.67   17.80
  -4  10  -1  250.37   19.60
  -4  10  -1  265.97   16.50
  -4  10  -1  260.37   53.79
  -4  10  -1  222.58   15.60
   4 -10   1  247.28   18.70
   4 -10   1  291.27   55.89
   4 -10   1  215.28   16.00
   4 -10   1  234.08   17.80
   4 -10   1  243.48   20.20
   4 -10   1  242.18   19.20
   4 -10   1  260.87   22.60
  -5  10  -1  513.55   65.89
  -5  10  -1  426.16   19.70
  -5  10  -1  395.56   19.80
  -5  10  -1  408.76   22.40
  -5  10  -1  386.96   22.40
  -5  10  -1  406.96   23.60
  -5  10  -1  390.86   20.90
   5 -10   1  416.36   24.90
   5 -10   1  479.85   63.79
   5 -10   1  420.36   22.20
   5 -10   1  412.56   23.70
   5 -10   1  392.36   20.30
   5 -10   1  388.36   22.60
   5 -10   1  473.15   27.90
  -6  10  -1  430.16   23.60
  -6  10  -1  431.76   22.00
  -6  10  -1  454.95   65.89
  -6  10  -1  434.06   23.40
  -6  10  -1  417.16   24.70
  -6  10  -1  415.36   19.70
  -6  10  -1  388.66   19.80
   6 -10   1  422.96   28.00
   6 -10   1  437.76   23.00
   6 -10   1  348.17   60.89
   6 -10   1  402.86   22.90
   6 -10   1  391.56   24.10
   6 -10   1  433.96   26.20
   6 -10   1  434.66   21.00
  -7  10  -1  542.05   21.90
  -7  10  -1  581.14   25.70
  -7  10  -1  569.24   27.30
  -7  10  -1  555.14   76.39
  -7  10  -1  567.94   26.80
  -7  10  -1  514.95   27.90
  -7  10  -1  554.64   23.60
   7 -10   1  532.45   26.00
   7 -10   1  492.55   26.80
   7 -10   1  510.85   26.10
   7 -10   1  565.44   30.70
   7 -10   1  573.04   71.59
   7 -10   1  576.54   32.40
   7 -10   1  544.35   24.10
  -8  10  -1  130.59   46.40
  -8  10  -1  178.08   12.10
  -8  10  -1  140.59   14.80
  -8  10  -1  154.78   18.90
  -8  10  -1  163.48   16.00
  -8  10  -1  168.68   18.80
  -8  10  -1  164.58   18.50
   8 -10   1  150.28   15.90
   8 -10   1  146.89   18.00
   8 -10   1  136.19   15.40
   8 -10   1  190.48   23.00
   8 -10   1  140.29   18.30
  -9  10  -1  134.69   17.10
  -9  10  -1  110.09   15.40
  -9  10  -1  105.29   13.70
  -9  10  -1  131.09   15.90
  -9  10  -1  107.79   12.00
   9 -10   1   95.39   17.20
   9 -10   1  130.49   18.60
   9 -10   1  115.69   14.30
   9 -10   1  112.29   13.30
   9 -10   1   98.89   14.40
 -10  10  -1  170.78   19.60
 -10  10  -1  184.28   17.40
 -10  10  -1  164.78   18.20
 -10  10  -1  164.68   21.00
 -10  10  -1  176.98   19.80
  10 -10   1  186.08   18.20
  10 -10   1  175.68   18.60
  10 -10   1  142.29   20.40
  10 -10   1  163.68   16.90
  10 -10   1  145.89   20.50
 -11  10  -1   10.70   11.40
 -11  10  -1   -0.90    9.80
 -11  10  -1   -3.70    8.80
 -11  10  -1   16.10    9.30
  11 -10   1   18.60   11.10
  11 -10   1   37.20   14.40
  11 -10   1   16.30    9.60
  11 -10   1    3.80    8.50
  11 -10   1    9.90   11.70
   9   9  -1   61.99   13.70
   9   9  -1   35.40   12.70
   9   9  -1   50.09   11.60
   9   9  -1  104.39   20.30
   9   9  -1   45.00   15.10
   9   9  -1   70.49   14.20
   9   9  -1   84.09   15.50
  -9  -9   1   81.99   11.90
  -9  -9   1   80.59   14.50
   8   9  -1  197.78   20.20
   8   9  -1  179.08   21.50
   8   9  -1  188.48   19.10
   8   9  -1  202.08   20.90
   8   9  -1  211.08   24.50
   8   9  -1  201.88   20.40
  -8  -9   1  188.78   23.30
  -8  -9   1  191.78   16.80
  -8  -9   1   40.40   66.89
  -8  -9   1  168.78   20.10
  -8  -9   1  164.58   20.50
   7   9  -1  337.87   22.90
   7   9  -1  276.67   21.50
   7   9  -1  280.07   24.10
   7   9  -1  188.78   49.99
   7   9  -1  278.77   19.00
   7   9  -1  292.47   22.40
   7   9  -1  280.47   21.90
   7   9  -1  319.77   24.90
  -7  -9   1  272.77   25.50
  -7  -9   1  299.17   22.00
  -7  -9   1  313.07   19.00
  -7  -9   1  283.47   26.00
  -7  -9   1  258.87   71.79
  -7  -9   1  306.87   20.90
   6   9  -1  513.65   26.10
   6   9  -1  549.35   28.50
   6   9  -1  494.15   26.60
   6   9  -1  527.65   26.90
   6   9  -1  540.95   23.90
   6   9  -1  521.05   28.90
   6   9  -1  417.36   67.39
   6   9  -1  569.14   28.00
  -6  -9   1  568.04   24.10
  -6  -9   1  522.25   29.70
  -6  -9   1  541.35   25.70
  -6  -9   1  550.04   31.10
  -6  -9   1  523.15   26.80
   5   9  -1   93.79   11.50
   5   9  -1  107.09   13.80
   5   9  -1   98.89   13.70
   5   9  -1  102.79   13.90
   5   9  -1  109.69   37.00
   5   9  -1  115.09   14.10
   5   9  -1  107.49   12.90
  -5  -9   1  110.59   13.50
  -5  -9   1  133.79   14.40
  -5  -9   1  108.29   15.40
  -5  -9   1  101.29   12.60
  -5  -9   1  112.09   17.30
   4   9  -1   19.30    9.50
   4   9  -1   32.90    9.00
   4   9  -1  -36.60   24.00
   4   9  -1   30.00    8.90
   4   9  -1   41.00   10.10
   4   9  -1   42.10   10.70
   4   9  -1   26.70   10.50
  -4  -9   1   39.60   11.00
  -4  -9   1   19.40   31.00
  -4  -9   1   31.70    8.70
  -4  -9   1   28.50   10.10
  -4  -9   1   30.40   10.60
  -4  -9   1   28.00    8.60
   3   9  -1  226.78   18.20
   3   9  -1  219.78   15.60
   3   9  -1  207.28   15.70
   3   9  -1  222.98   17.50
   3   9  -1  236.48   17.80
   3   9  -1  196.68   43.60
   3   9  -1  201.58   18.60
  -3  -9   1  237.58   15.70
  -3  -9   1  219.48   15.60
  -3  -9   1  226.98   18.60
  -3  -9   1  132.09   43.60
  -3  -9   1  210.58   19.30
  -3  -9   1  207.48   17.20
   2   9  -1  519.55   24.30
   2   9  -1  485.35   23.60
   2   9  -1  512.65   60.09
   2   9  -1  499.15   22.10
   2   9  -1  505.75   21.70
   2   9  -1  494.05   18.30
   2   9  -1  537.35   24.20
   2   9  -1  506.45   24.60
   2   9  -1  538.85   21.90
  -2  -9   1  562.34   61.59
  -2  -9   1  465.15   22.90
  -2  -9   1  459.75   24.20
  -2  -9   1  505.35   24.90
  -2  -9   1  523.65   21.80
  -2  -9   1  523.65   21.60
   1   9  -1  139.69   15.30
   1   9  -1  123.99   14.20
   1   9  -1  142.79   12.90
   1   9  -1  151.08   16.60
   1   9  -1  163.18   40.50
   1   9  -1  150.88   11.10
   1   9  -1  129.09   14.20
   1   9  -1  151.78   12.60
   1   9  -1  161.68   13.30
  -1  -9   1  136.49   13.90
  -1  -9   1  121.19   13.70
  -1  -9   1  164.68   13.60
  -1  -9   1  135.89   38.50
  -1  -9   1  132.19   12.30
  -1  -9   1  166.38   16.80
  -1  -9   1  129.29   15.20
   0   9  -1  124.19   11.80
   0   9  -1  132.69   11.70
   0   9  -1  144.29   13.80
   0   9  -1  154.28   16.30
   0   9  -1  136.69   14.10
   0   9  -1  165.78   38.90
   0   9  -1  141.39   13.10
   0   9  -1  119.69   11.20
   0   9  -1  139.79   14.70
   0  -9   1  138.59   16.70
   0  -9   1  131.99   14.50
   0  -9   1  122.49   13.90
   0  -9   1  131.09   12.00
   0  -9   1  164.18   40.80
   0  -9   1  162.38   14.00
   0  -9   1  117.49   13.40
  -1   9  -1  284.87   18.80
  -1   9  -1  299.97   14.50
  -1   9  -1  294.07   46.60
  -1   9  -1  303.57   17.60
  -1   9  -1  295.67   15.30
  -1   9  -1  285.07   15.70
  -1   9  -1  318.77   17.80
  -1   9  -1  276.37   18.00
  -1   9  -1  295.97   16.10
   1  -9   1  304.77   18.00
   1  -9   1  296.77   15.70
   1  -9   1  297.37   16.70
   1  -9   1  280.27   16.80
   1  -9   1  328.07   46.40
   1  -9   1  283.17   17.90
   1  -9   1  276.17   20.00
  -2   9  -1   31.40    8.80
  -2   9  -1   44.60    8.30
  -2   9  -1   40.00    8.00
  -2   9  -1   39.90    7.40
  -2   9  -1   35.90    8.00
  -2   9  -1   77.59   29.90
  -2   9  -1   38.00    8.50
  -2   9  -1   41.40    6.60
   2  -9   1   53.69    8.60
   2  -9   1   28.40    8.20
   2  -9   1   23.10   22.10
   2  -9   1   29.50    9.50
   2  -9   1   48.70    8.80
   2  -9   1   21.70    9.40
   2  -9   1   37.70    9.40
  -3   9  -1  403.66   18.90
  -3   9  -1  379.36   19.90
  -3   9  -1  365.86   19.30
  -3   9  -1  407.56   17.80
  -3   9  -1  375.56   20.90
  -3   9  -1  408.16   19.30
  -3   9  -1  403.96   15.10
  -3   9  -1  366.06   54.69
   3  -9   1  419.56   19.80
   3  -9   1  373.66   50.99
   3  -9   1  403.56   20.50
   3  -9   1  393.46   21.80
   3  -9   1  419.76   23.70
   3  -9   1  378.96   20.00
   3  -9   1  382.86   18.10
  -4   9  -1  382.56   19.00
  -4   9  -1  417.46   20.60
  -4   9  -1  370.36   20.10
  -4   9  -1  359.46   20.90
  -4   9  -1  347.27   13.90
  -4   9  -1  395.96   54.19
  -4   9  -1  402.26   17.80
  -4   9  -1  401.46   18.50
   4  -9   1  390.36   18.20
   4  -9   1  425.36   22.70
   4  -9   1  327.87   19.00
   4  -9   1  354.96   20.70
   4  -9   1  515.75   58.09
   4  -9   1  365.86   20.20
   4  -9   1  393.26   23.90
  -5   9  -1  725.43   29.20
  -5   9  -1  706.33   28.70
  -5   9  -1  740.93   74.69
  -5   9  -1  746.63   27.90
  -5   9  -1  702.43   26.30
  -5   9  -1  760.52   30.30
  -5   9  -1  732.13   26.00
   5  -9   1  738.83   28.30
   5  -9   1  719.23   26.50
   5  -9   1  709.53   32.50
   5  -9   1  764.72   31.90
   5  -9   1  701.93   29.10
   5  -9   1  654.33   67.29
   5  -9   1  666.93   27.90
  -6   9  -1   81.99   11.00
  -6   9  -1   67.99   33.20
  -6   9  -1   87.39   10.00
  -6   9  -1   94.89   12.90
  -6   9  -1   96.69   10.80
  -6   9  -1   75.39   11.80
  -6   9  -1   57.89   10.70
   6  -9   1   74.89   12.20
   6  -9   1   84.29   34.60
   6  -9   1  114.59   16.70
   6  -9   1   91.39   10.80
   6  -9   1   96.79   15.10
   6  -9   1   89.39   11.40
   6  -9   1   92.09   11.80
  -7   9  -1  152.78   17.40
  -7   9  -1  142.49   14.60
  -7   9  -1  159.38   17.10
  -7   9  -1  127.49   40.50
  -7   9  -1  179.68   14.30
  -7   9  -1  166.68   11.60
  -7   9  -1  169.48   17.10
   7  -9   1  168.98   14.90
   7  -9   1  192.88   21.30
   7  -9   1  166.98   15.60
   7  -9   1  182.98   19.00
   7  -9   1  191.38   45.00
   7  -9   1  171.08   16.90
  -8   9  -1  268.57   20.10
  -8   9  -1  270.97   13.20
  -8   9  -1  235.08   16.10
  -8   9  -1  263.77   20.30
  -8   9  -1  259.17   17.90
  -8   9  -1  239.38   19.60
  -8   9  -1  240.38   56.19
   8  -9   1  244.28   16.90
   8  -9   1  243.18   19.10
   8  -9   1  264.07   18.50
   8  -9   1  258.57   23.80
   8  -9   1  247.98   22.90
   8  -9   1  298.67   53.99
  -9   9  -1  259.77   15.80
  -9   9  -1  217.78   19.60
  -9   9  -1  196.08   19.30
  -9   9  -1  239.48   17.60
  -9   9  -1  213.28   19.40
   9  -9   1  228.18   23.20
   9  -9   1  208.08   22.40
   9  -9   1  189.48   17.40
   9  -9   1  196.08   18.60
   9  -9   1  198.18   16.30
 -10   9  -1  300.87   22.60
 -10   9  -1  266.17   24.60
 -10   9  -1  264.97   22.50
 -10   9  -1  295.97   21.70
  10  -9   1  300.97   21.20
  10  -9   1  270.77   25.40
  10  -9   1  297.77   20.10
  10  -9   1  288.17   18.80
  10  -9   1  290.07   26.10
 -11   9  -1  183.98   20.80
 -11   9  -1  171.18   18.90
 -11   9  -1  150.78   20.10
 -11   9  -1  157.98   16.20
  11  -9   1  144.59   19.50
  11  -9   1  135.09   15.40
  11  -9   1  161.08   16.60
  11  -9   1  136.29   19.90
  11  -9   1  130.99   15.30
 -12   9  -1  212.58   18.20
 -12   9  -1  210.38   24.00
 -12   9  -1  227.88   23.50
 -12   9  -1  207.28   21.10
  12  -9   1  191.88   20.40
  12  -9   1  199.78   23.70
  12  -9   1  212.48   18.70
  12  -9   1  223.58   18.70
  12  -9   1  247.78   24.60
  10   8  -1   50.39   13.50
  10   8  -1   67.09   15.50
  10   8  -1   53.69   13.90
  10   8  -1   71.89   14.30
  10   8  -1   56.79   18.10
  10   8  -1   62.39   12.10
 -10  -8   1   57.39   13.00
 -10  -8   1   64.49   10.80
   9   8  -1  111.99   14.60
   9   8  -1   80.99   12.20
   9   8  -1  100.79   17.80
   9   8  -1   72.09   15.20
   9   8  -1   85.79   14.70
   9   8  -1  134.29   16.30
   9   8  -1  101.99   14.60
  -9  -8   1   87.79   11.60
  -9  -8   1  165.48  106.39
  -9  -8   1  101.99   13.80
   8   8  -1  124.49   12.80
   8   8  -1  125.49   14.80
   8   8  -1   98.29   14.90
   8   8  -1  113.39   14.70
   8   8  -1  111.19   14.70
   8   8  -1  140.59   17.90
   8   8  -1   86.19   45.40
   8   8  -1  120.39   16.00
  -8  -8   1  145.59   17.70
  -8  -8   1   89.59   11.90
  -8  -8   1  110.69   18.30
  -8  -8   1  116.79   12.20
  -8  -8   1   98.69   16.90
   7   8  -1  388.16   25.00
   7   8  -1  398.96   61.99
   7   8  -1  389.16   23.00
   7   8  -1  336.67   24.20
   7   8  -1  354.66   22.50
   7   8  -1  341.47   19.80
   7   8  -1  373.06   22.70
   7   8  -1  406.96   22.60
  -7  -8   1  391.36   26.60
  -7  -8   1  352.06   26.20
  -7  -8   1  383.66   19.40
  -7  -8   1  383.26   21.60
  -7  -8   1  355.26   21.90
   6   8  -1  531.35   23.30
   6   8  -1  408.86   61.29
   6   8  -1  560.74   26.50
   6   8  -1  547.15   25.40
   6   8  -1  537.45   25.90
   6   8  -1  560.94   27.00
   6   8  -1  522.15   27.70
   6   8  -1  576.64   27.70
  -6  -8   1  568.84   25.80
  -6  -8   1  564.94   22.80
  -6  -8   1  516.75   29.20
  -6  -8   1  472.25   76.89
  -6  -8   1  569.54   29.20
  -6  -8   1  568.44   25.10
   5   8  -1   72.59   11.80
   5   8  -1   65.19   11.40
   5   8  -1   70.09   10.60
   5   8  -1   66.69   11.20
   5   8  -1   67.79   10.00
   5   8  -1   24.60   25.90
   5   8  -1   86.69   13.30
  -5  -8   1   76.39   12.10
  -5  -8   1   66.89   12.20
  -5  -8   1   77.59    9.70
  -5  -8   1   72.29   12.90
   4   8  -1  668.53   64.09
   4   8  -1  684.33   27.30
   4   8  -1  646.04   27.60
   4   8  -1  628.14   24.30
   4   8  -1  647.04   25.80
   4   8  -1  639.14   27.10
   4   8  -1  627.04   27.40
  -4  -8   1  565.74   65.49
  -4  -8   1  641.54   28.00
  -4  -8   1  619.94   25.00
  -4  -8   1  646.44   26.80
  -4  -8   1  632.94   28.90
  -4  -8   1  688.63   24.60
   3   8  -1  397.46   51.89
   3   8  -1  381.36   20.10
   3   8  -1  414.36   20.80
   3   8  -1  380.96   19.80
   3   8  -1  375.06   18.20
   3   8  -1  351.66   19.40
   3   8  -1  374.76   17.70
  -3  -8   1  365.86   21.00
  -3  -8   1  320.97   49.90
  -3  -8   1  383.36   17.50
  -3  -8   1  378.56   18.10
  -3  -8   1  367.16   19.90
  -3  -8   1  350.06   19.40
   2   8  -1   94.09   11.20
   2   8  -1   96.89   11.10
   2   8  -1   99.19   11.00
   2   8  -1  102.69    9.90
   2   8  -1  107.39   12.80
   2   8  -1  110.29   31.70
   2   8  -1  103.29   12.50
  -2  -8   1   89.09   11.20
  -2  -8   1   92.29   30.50
  -2  -8   1   94.39    9.60
  -2  -8   1  101.09   11.30
  -2  -8   1   82.39    9.20
  -2  -8   1  115.99   13.20
  -2  -8   1  102.39    9.80
   1   8  -1  286.67   13.30
   1   8  -1  273.37   16.50
   1   8  -1  290.07   15.10
   1   8  -1  275.97   17.10
   1   8  -1  272.67   14.80
   1   8  -1  280.77   15.10
   1   8  -1  308.77   44.00
   1   8  -1  298.27   17.90
   1   8  -1  278.17   16.60
  -1  -8   1  280.37   18.20
  -1  -8   1  267.77   15.80
  -1  -8   1  288.97   15.60
  -1  -8   1  261.57   16.80
  -1  -8   1  291.77   46.10
  -1  -8   1  295.97   15.40
  -1  -8   1  274.37   14.70
   0   8  -1  104.79   10.30
   0   8  -1  123.59   10.60
   0   8  -1  131.99   14.40
   0   8  -1  122.09   12.30
   0   8  -1  135.99   11.30
   0   8  -1  119.09   13.70
   0   8  -1  127.89   12.70
   0   8  -1  121.79   33.10
   0   8  -1  124.19   11.60
   0  -8   1  131.39   12.50
   0  -8   1  140.19   13.10
   0  -8   1  136.59   14.80
   0  -8   1  117.99   30.60
   0  -8   1  114.59   13.00
   0  -8   1  126.29   11.20
   0  -8   1  119.69   12.40
  -1   8  -1  149.09   12.40
  -1   8  -1  163.78   12.40
  -1   8  -1  143.59   14.00
  -1   8  -1  154.78   11.90
  -1   8  -1  137.29   34.10
  -1   8  -1  162.88   11.50
  -1   8  -1  150.58   10.60
  -1   8  -1  160.98   13.30
  -1   8  -1  149.79   14.70
   1  -8   1  149.99   33.90
   1  -8   1  142.49   13.10
   1  -8   1  155.58   13.60
   1  -8   1  152.38   16.00
   1  -8   1  149.79   12.50
   1  -8   1  153.98   12.00
   1  -8   1  149.29   13.70
  -2   8  -1  292.67   45.10
  -2   8  -1  291.67   15.80
  -2   8  -1  271.07   15.50
  -2   8  -1  294.77   12.60
  -2   8  -1  304.67   14.40
  -2   8  -1  308.47   15.70
  -2   8  -1  282.97   16.30
  -2   8  -1  293.07   17.30
   2  -8   1  292.97   14.70
   2  -8   1  265.17   16.60
   2  -8   1  286.67   17.20
   2  -8   1  274.27   19.20
   2  -8   1  260.47   16.10
   2  -8   1  281.17   15.90
   2  -8   1  326.17   52.19
  -3   8  -1 1128.09   37.90
  -3   8  -1 1089.79   34.40
  -3   8  -1 1124.99   36.30
  -3   8  -1 1133.39   35.80
  -3   8  -1 1170.88   32.30
  -3   8  -1 1096.89   80.79
  -3   8  -1 1104.69   36.80
  -3   8  -1 1157.28   36.90
   3  -8   1 1127.99   37.20
   3  -8   1 1159.88   35.30
   3  -8   1 1144.09   37.10
   3  -8   1 1154.28   38.60
   3  -8   1 1155.38   40.00
   3  -8   1 1139.49   77.99
   3  -8   1 1138.09   36.30
  -4   8  -1  321.47   15.50
  -4   8  -1  325.97   17.70
  -4   8  -1  330.27   16.60
  -4   8  -1  325.87   15.70
  -4   8  -1  349.27   18.20
  -4   8  -1  323.27   45.90
  -4   8  -1  301.17   18.30
   4  -8   1  333.27   17.50
   4  -8   1  328.27   19.60
   4  -8   1  346.17   21.00
   4  -8   1  297.37   43.30
   4  -8   1  351.76   16.10
   4  -8   1  318.57   18.30
   4  -8   1  345.47   17.10
  -5   8  -1  153.38   14.60
  -5   8  -1  122.69   12.20
  -5   8  -1  137.99   11.60
  -5   8  -1  126.89   14.00
  -5   8  -1  147.39   14.40
  -5   8  -1  126.29   10.50
  -5   8  -1   93.99   32.20
   5  -8   1  130.79   12.70
   5  -8   1  181.38   38.20
   5  -8   1  109.49   12.10
   5  -8   1  142.29   14.10
   5  -8   1  145.59   16.20
   5  -8   1  135.49   13.50
   5  -8   1  160.98   16.80
  -6   8  -1  222.88   12.40
  -6   8  -1  213.58   17.00
  -6   8  -1  234.18   14.10
  -6   8  -1  215.28   45.80
  -6   8  -1  243.58   17.40
  -6   8  -1  223.78   15.10
  -6   8  -1  224.78   17.20
   6  -8   1  218.18   15.50
   6  -8   1  235.58   16.60
   6  -8   1  313.07   51.59
   6  -8   1  211.08   14.20
   6  -8   1  226.48   19.70
   6  -8   1  215.88   19.10
  -7   8  -1  158.78   13.10
  -7   8  -1  158.78   16.00
  -7   8  -1  140.59   38.00
  -7   8  -1  145.49   10.00
  -7   8  -1  163.88   16.30
  -7   8  -1  139.79   16.30
  -7   8  -1  135.99   13.50
   7  -8   1  127.39   14.00
   7  -8   1  138.09   13.10
   7  -8   1  146.49   15.50
   7  -8   1  120.59   36.40
   7  -8   1  156.48   17.80
   7  -8   1  149.19   16.70
  -8   8  -1  139.89   43.80
  -8   8  -1  137.89   14.20
  -8   8  -1  168.88   12.70
  -8   8  -1  144.59   16.20
  -8   8  -1  122.59   13.30
  -8   8  -1  149.88   16.50
   8  -8   1  150.78   16.90
   8  -8   1  129.09   39.90
   8  -8   1  135.69   15.90
   8  -8   1  138.19   16.90
   8  -8   1  133.49   14.10
   8  -8   1  129.79   13.30
  -9   8  -1  633.04   28.50
  -9   8  -1  581.24   70.59
  -9   8  -1  597.94   27.40
  -9   8  -1  591.24   31.30
  -9   8  -1  621.74   26.30
   9  -8   1  597.24   32.00
   9  -8   1  612.54   24.60
   9  -8   1  591.14   26.30
   9  -8   1  618.44   31.90
   9  -8   1  625.94   27.20
 -10   8  -1  371.86   21.20
 -10   8  -1  396.26   23.00
 -10   8  -1  401.46   23.90
 -10   8  -1  430.86   24.50
 -10   8  -1  380.66   19.50
 -10   8  -1  363.66   26.70
  10  -8   1  389.56   20.10
  10  -8   1  400.56   21.70
  10  -8   1  347.37   26.30
  10  -8   1  357.56   22.10
  10  -8   1  355.56   27.60
  10  -8   1  387.36   74.09
 -11   8  -1  459.05   37.10
 -11   8  -1  519.35   24.30
 -11   8  -1  473.15   30.30
 -11   8  -1  488.35   26.90
 -11   8  -1  457.65   21.50
 -11   8  -1  468.75   26.80
  11  -8   1  373.36   70.49
  11  -8   1  469.15   23.80
  11  -8   1  472.85   29.30
  11  -8   1  438.06   22.20
  11  -8   1  435.56   24.70
  11  -8   1  467.45   30.50
 -12   8  -1  235.58   22.80
 -12   8  -1  217.78   20.60
 -12   8  -1  263.07   18.60
 -12   8  -1  207.38   23.70
  12  -8   1  226.18   20.30
  12  -8   1  241.48   18.30
  12  -8   1  240.58   25.80
  12  -8   1  260.17   18.30
  12  -8   1  219.48   23.40
  10   7  -1  186.48   19.80
  10   7  -1  234.38   21.20
  10   7  -1  236.78   23.60
  10   7  -1  201.18   17.10
  10   7  -1  210.18   20.20
  10   7  -1  207.18   18.90
  10   7  -1  231.38   24.60
 -10  -7   1  192.28   19.20
 -10  -7   1  215.98   16.20
   9   7  -1   86.39   13.70
   9   7  -1  126.19   16.10
   9   7  -1  125.19   18.00
   9   7  -1  102.99   12.00
   9   7  -1  118.39   14.50
   9   7  -1  121.79   15.10
   9   7  -1  114.89   45.30
   9   7  -1  113.89   15.10
  -9  -7   1   95.19   16.30
  -9  -7   1  123.89   14.50
  -9  -7   1  102.29   11.40
  -9  -7   1  122.39   60.39
  -9  -7   1   88.69   13.10
   8   7  -1   45.80   11.00
   8   7  -1   63.79    9.90
   8   7  -1   45.70   11.30
   8   7  -1   63.89   11.50
   8   7  -1   57.99   11.00
   8   7  -1   59.89   13.10
   8   7  -1   51.09   12.80
   8   7  -1   78.59   36.00
  -8  -7   1   54.69   11.10
  -8  -7   1   43.10    8.80
  -8  -7   1   53.69   12.80
  -8  -7   1   62.49   45.50
   7   7  -1  101.19   12.80
   7   7  -1  122.19   14.50
   7   7  -1  127.79   14.20
   7   7  -1   40.10   32.10
   7   7  -1  113.39   13.10
   7   7  -1  105.39   11.20
   7   7  -1  110.79   14.00
   7   7  -1  125.89   15.90
  -7  -7   1  127.29   12.90
  -7  -7   1   85.99   40.50
  -7  -7   1   86.79   15.20
  -7  -7   1  116.29   16.60
  -7  -7   1  162.68   14.30
  -7  -7   1  106.49   12.70
   6   7  -1  194.08   14.30
   6   7  -1  191.38   16.90
   6   7  -1  222.08   18.40
   6   7  -1  191.38   17.00
   6   7  -1  173.98   39.70
   6   7  -1  163.78   16.20
   6   7  -1  195.88   15.70
   6   7  -1  199.28   18.10
  -6  -7   1  186.38   19.60
  -6  -7   1  186.08   16.20
  -6  -7   1  181.78   13.70
  -6  -7   1  183.58   18.70
  -6  -7   1  182.98   15.20
  -6  -7   1  162.08   46.20
   5   7  -1   87.89    9.70
   5   7  -1  102.49   12.90
   5   7  -1   86.79   10.60
   5   7  -1   86.89   12.20
   5   7  -1   79.19   11.00
   5   7  -1   96.59   31.30
   5   7  -1   84.89   10.80
   5   7  -1   77.49   11.00
  -5  -7   1   98.79    9.80
  -5  -7   1   86.29   13.90
  -5  -7   1   90.59   10.40
  -5  -7   1   84.49   10.40
  -5  -7   1   96.59   13.00
   4   7  -1  361.26   47.50
   4   7  -1  389.16   20.10
   4   7  -1  387.26   17.60
   4   7  -1  382.46   19.90
   4   7  -1  411.56   18.60
   4   7  -1  378.26   19.40
   4   7  -1  419.96   19.60
  -4  -7   1  401.46   20.40
  -4  -7   1  375.36   18.90
  -4  -7   1  399.06   18.10
  -4  -7   1  404.36   17.10
  -4  -7   1  417.66   21.50
   3   7  -1  773.72   29.00
   3   7  -1  796.82   28.20
   3   7  -1  761.72   28.50
   3   7  -1  754.32   26.90
   3   7  -1  746.73   26.10
   3   7  -1  834.52   28.80
   3   7  -1  717.33   61.29
  -3  -7   1  807.42   28.20
  -3  -7   1  829.32   26.30
  -3  -7   1  817.72   29.70
  -3  -7   1  812.32   65.59
  -3  -7   1  775.62   28.50
  -3  -7   1  778.82   26.80
   2   7  -1  277.97   15.90
   2   7  -1  292.07   16.50
   2   7  -1  325.57   16.90
   2   7  -1  318.57   14.90
   2   7  -1  291.27   16.30
   2   7  -1  346.17   44.50
   2   7  -1  307.17   14.90
  -2  -7   1  286.17   15.80
  -2  -7   1  312.07   14.80
  -2  -7   1  302.77   14.10
  -2  -7   1  317.57   14.60
  -2  -7   1  305.47   17.00
  -2  -7   1  333.77   16.80
  -2  -7   1  296.67   40.70
   1   7  -1  308.07   13.70
   1   7  -1  349.87   15.60
   1   7  -1  355.36   15.60
   1   7  -1  340.57   17.10
   1   7  -1  366.76   43.50
   1   7  -1  372.06   18.30
   1   7  -1  325.77   16.60
   1   7  -1  332.37   17.20
  -1  -7   1  347.67   15.40
  -1  -7   1  324.67   15.20
  -1  -7   1  351.46   17.90
  -1  -7   1  335.07   16.30
  -1  -7   1  384.46   44.20
  -1  -7   1  344.57   15.70
  -1  -7   1  372.06   17.70
   0   7  -1  526.85   19.80
   0   7  -1  567.94   20.50
   0   7  -1  616.04   53.59
   0   7  -1  567.64   19.70
   0   7  -1  554.14   22.10
   0   7  -1  538.75   21.90
   0   7  -1  566.34   19.90
   0   7  -1  549.65   23.00
   0   7  -1  538.75   21.60
   0  -7   1  555.84   21.30
   0  -7   1  555.44   20.50
   0  -7   1  543.35   20.10
   0  -7   1  568.84   22.30
   0  -7   1  564.24   23.30
   0  -7   1  495.55   49.00
   0  -7   1  556.64   21.40
  -1   7  -1  470.05   20.30
  -1   7  -1  494.15   18.90
  -1   7  -1  468.95   16.80
  -1   7  -1  500.55   49.60
  -1   7  -1  465.55   19.70
  -1   7  -1  471.45   21.10
  -1   7  -1  460.65   18.60
  -1   7  -1  474.65   19.70
  -1   7  -1  462.95   17.90
   1  -7   1  472.15   18.30
   1  -7   1  468.95   21.80
   1  -7   1  486.15   20.20
   1  -7   1  442.86   47.30
   1  -7   1  465.35   19.10
   1  -7   1  463.55   20.10
   1  -7   1  471.55   20.00
  -2   7  -1  811.52   25.70
  -2   7  -1  790.02   27.30
  -2   7  -1  805.52   27.60
  -2   7  -1  805.62   26.50
  -2   7  -1  783.92   28.20
  -2   7  -1  802.82   63.69
  -2   7  -1  779.82   23.70
  -2   7  -1  801.52   27.20
   2  -7   1  729.83   27.20
   2  -7   1  790.62   27.70
   2  -7   1  836.12   30.00
   2  -7   1  792.82   26.00
   2  -7   1  810.62   26.90
   2  -7   1  827.72   28.70
   2  -7   1  801.32   60.49
  -3   7  -1  229.28   13.80
  -3   7  -1  198.18   12.30
  -3   7  -1  200.68   11.90
  -3   7  -1  211.58   40.80
  -3   7  -1  223.48   14.90
  -3   7  -1  235.98   14.70
  -3   7  -1  230.98    9.60
  -3   7  -1  214.78   13.20
   3  -7   1  216.28   10.00
   3  -7   1  216.68   14.70
   3  -7   1  242.88   38.40
   3  -7   1  234.88   13.90
   3  -7   1  213.98   15.50
   3  -7   1  220.88   12.70
   3  -7   1  239.58   13.40
   3  -7   1  207.78   16.60
  -4   7  -1  842.02   67.19
  -4   7  -1  870.31   27.80
  -4   7  -1  893.71   30.40
  -4   7  -1  897.21   31.00
  -4   7  -1  921.01   25.10
  -4   7  -1  867.21   28.20
  -4   7  -1  863.51   28.90
  -4   7  -1  849.61   30.20
   4  -7   1  858.11   28.00
   4  -7   1  892.51   32.90
   4  -7   1  884.81   24.80
   4  -7   1  916.91   65.49
   4  -7   1  860.81   29.60
   4  -7   1  871.51   29.20
   4  -7   1  839.62   30.00
   4  -7   1  920.51   32.30
  -5   7  -1  965.80   73.99
  -5   7  -1  980.90   31.90
  -5   7  -1 1038.30   35.10
  -5   7  -1 1061.29   35.70
  -5   7  -1 1019.60   33.30
  -5   7  -1 1000.70   31.70
  -5   7  -1 1069.09   34.70
   5  -7   1 1087.49   37.70
   5  -7   1 1130.39   72.39
   5  -7   1 1082.19   37.20
   5  -7   1 1059.29   32.40
   5  -7   1 1061.59   34.10
   5  -7   1 1021.10   33.50
  -6   7  -1  596.34   24.20
  -6   7  -1  630.64   23.00
  -6   7  -1  598.94   25.00
  -6   7  -1  563.54   19.70
  -6   7  -1  534.55   57.19
  -6   7  -1  551.64   24.50
  -6   7  -1  559.84   21.10
   6  -7   1  604.14   23.10
   6  -7   1  599.74   26.90
   6  -7   1  578.04   26.90
   6  -7   1  504.15   53.89
   6  -7   1  601.84   21.60
   6  -7   1  572.04   23.40
  -7   7  -1  717.63   23.40
  -7   7  -1  693.93   27.70
  -7   7  -1  667.83   25.30
  -7   7  -1  610.44   26.70
  -7   7  -1  622.14   26.50
  -7   7  -1  643.14   20.80
  -7   7  -1  615.84   65.59
   7  -7   1  636.94   29.60
   7  -7   1  643.44   29.60
   7  -7   1  651.73   25.20
   7  -7   1  602.74   25.50
   7  -7   1  620.24   23.60
   7  -7   1  699.33   65.69
  -8   7  -1  135.79   15.20
  -8   7  -1  117.09   12.90
  -8   7  -1  133.79   13.60
  -8   7  -1  107.69   32.60
  -8   7  -1  139.69   14.70
   8  -7   1  106.99   15.00
   8  -7   1  119.79    9.00
   8  -7   1  145.89   16.90
   8  -7   1  121.69   14.70
   8  -7   1  122.89   12.30
   8  -7   1  133.99   39.80
   8  -7   1  118.89   13.20
  -9   7  -1  232.98   21.50
  -9   7  -1  279.27   15.90
  -9   7  -1  302.07   19.50
  -9   7  -1  245.58   19.20
  -9   7  -1  282.47   19.70
   9  -7   1  246.18   17.00
   9  -7   1  243.18   18.40
   9  -7   1  238.38   51.99
   9  -7   1  308.07   23.50
   9  -7   1  262.67   21.50
   9  -7   1  264.67   16.20
 -10   7  -1   23.10    9.30
 -10   7  -1   34.00   10.50
 -10   7  -1   22.20   10.10
 -10   7  -1   33.80    9.00
 -10   7  -1   26.40    8.10
 -10   7  -1   36.90   13.00
  10  -7   1   37.20    8.60
  10  -7   1   52.39    9.50
  10  -7   1   41.10   10.30
  10  -7   1   16.30   33.10
  10  -7   1   39.10   13.30
  10  -7   1   25.90   11.20
 -11   7  -1   42.80    9.10
 -11   7  -1   71.69   13.30
 -11   7  -1   53.49   11.20
 -11   7  -1   45.20   10.80
 -11   7  -1   66.79   10.60
 -11   7  -1   48.70   14.10
  11  -7   1   34.50   43.30
  11  -7   1   42.80    9.50
  11  -7   1   42.70   13.70
  11  -7   1   56.29   12.80
  11  -7   1   63.59   10.20
  11  -7   1   59.69   11.60
  11  -7   1   59.99    8.50
 -12   7  -1  135.79   15.30
 -12   7  -1  128.69   13.90
 -12   7  -1  122.89   16.10
 -12   7  -1  106.59   17.90
 -12   7  -1  116.79   13.30
  12  -7   1  121.99   16.30
  12  -7   1  138.49   15.20
  12  -7   1  133.79   15.20
  12  -7   1  130.69   12.60
  12  -7   1  112.39   17.80
  12  -7   1  134.29   13.70
  11   6  -1   77.49   14.60
  11   6  -1   84.79   11.50
  11   6  -1   79.59   19.20
  11   6  -1  103.29   14.40
  11   6  -1  101.49   13.70
  11   6  -1   97.99   16.50
  11   6  -1   92.69   12.80
 -11  -6   1  100.09   13.30
 -11  -6   1   99.29   11.40
  10   6  -1  200.18   53.29
  10   6  -1  208.18   16.60
  10   6  -1  216.98   17.60
  10   6  -1  253.07   20.10
  10   6  -1  238.48   21.00
  10   6  -1  248.58   25.30
  10   6  -1  259.47   22.80
  10   6  -1  236.88   19.70
 -10  -6   1  235.38   73.19
 -10  -6   1  265.17   19.00
 -10  -6   1  227.48   18.60
 -10  -6   1  234.88   15.90
   9   6  -1   65.29   11.60
   9   6  -1   52.79   12.00
   9   6  -1   55.39   11.40
   9   6  -1   52.39   12.60
   9   6  -1   53.29    9.40
   9   6  -1   68.69   14.10
   9   6  -1   62.09   39.10
   9   6  -1   57.09   10.50
  -9  -6   1   49.60   10.80
  -9  -6   1   53.79   13.70
  -9  -6   1   -0.60   38.30
  -9  -6   1   53.59    9.20
  -9  -6   1   58.89   10.80
   8   6  -1  192.38   16.90
   8   6  -1  183.78   20.00
   8   6  -1  176.88   38.90
   8   6  -1  163.68   17.50
   8   6  -1  170.88   16.00
   8   6  -1  167.78   16.20
   8   6  -1  182.68   14.30
   8   6  -1  187.78   19.40
  -8  -6   1  180.48   46.80
  -8  -6   1  177.68   13.90
  -8  -6   1  180.88   19.70
  -8  -6   1  181.48   16.30
   7   6  -1  178.48   15.60
   7   6  -1  187.58   16.40
   7   6  -1  220.98   19.20
   7   6  -1  172.78   38.90
   7   6  -1  189.58   16.00
   7   6  -1  203.48   14.10
   7   6  -1  210.68   17.30
   7   6  -1  222.38   18.40
  -7  -6   1  219.68   19.60
  -7  -6   1  196.68   20.20
  -7  -6   1  132.39   45.20
  -7  -6   1  200.88   15.90
  -7  -6   1  200.08   13.90
   6   6  -1  173.38   15.10
   6   6  -1  139.59   34.00
   6   6  -1  137.89   14.60
   6   6  -1  139.89   15.60
   6   6  -1  167.58   15.90
   6   6  -1  163.68   14.60
   6   6  -1  149.99   12.40
   6   6  -1  158.08   13.90
  -6  -6   1  174.48   17.70
  -6  -6   1  154.18   12.20
  -6  -6   1  158.78   41.10
  -6  -6   1  160.58   13.50
  -6  -6   1  171.98   14.20
  -6  -6   1  158.38   16.80
   5   6  -1  569.34   21.50
   5   6  -1  591.44   24.40
   5   6  -1  572.34   53.99
   5   6  -1  623.04   24.10
   5   6  -1  644.54   23.70
   5   6  -1  642.14   25.80
   5   6  -1  601.14   24.70
   5   6  -1  592.74   23.70
  -5  -6   1  624.54   21.70
  -5  -6   1  605.84   26.00
  -5  -6   1  545.15   25.80
  -5  -6   1  538.25   99.39
  -5  -6   1  610.14   23.50
  -5  -6   1  559.74   22.60
   4   6  -1  466.45   20.10
   4   6  -1  465.05   20.60
   4   6  -1  489.35   20.80
   4   6  -1  453.95   18.90
   4   6  -1  480.55   20.20
   4   6  -1  445.46   17.80
   4   6  -1  508.55   48.20
  -4  -6   1  421.76   18.40
  -4  -6   1  481.85   21.10
  -4  -6   1  497.95   19.70
  -4  -6   1  484.55   17.90
  -4  -6   1  451.45   21.80
   3   6  -1  718.53   25.50
   3   6  -1  719.73   24.30
   3   6  -1  708.93   25.20
   3   6  -1  720.53   26.20
   3   6  -1  667.73   53.99
   3   6  -1  682.23   23.40
   3   6  -1  730.43   26.00
  -3  -6   1  701.63   23.30
  -3  -6   1  759.82   59.19
  -3  -6   1  704.83   25.10
  -3  -6   1  676.93   23.80
  -3  -6   1  729.23   25.90
  -3  -6   1  724.43   26.60
   2   6  -1  745.63   26.50
   2   6  -1  758.72   25.20
   2   6  -1  764.72   56.69
   2   6  -1  799.12   25.00
   2   6  -1  809.22   26.60
   2   6  -1  773.12   26.50
   2   6  -1  744.43   27.00
  -2  -6   1  767.62   26.40
  -2  -6   1  757.22   24.80
  -2  -6   1  770.52   24.50
  -2  -6   1  785.22   57.09
  -2  -6   1  760.12   26.30
  -2  -6   1  774.02   27.10
   1   6  -1  451.55   16.20
   1   6  -1  456.55   19.00
   1   6  -1  431.36   17.30
   1   6  -1  499.15   19.60
   1   6  -1  499.55   20.20
   1   6  -1  492.35   18.00
   1   6  -1  493.55   46.40
   1   6  -1  476.55   19.60
  -1  -6   1  479.65   17.90
  -1  -6   1  449.76   18.60
  -1  -6   1  494.75   17.80
  -1  -6   1  480.95   19.60
  -1  -6   1  479.35   19.60
  -1  -6   1  469.85   17.60
  -1  -6   1  418.66   43.50
   0   6  -1 1272.87   38.50
   0   6  -1 1286.57   36.50
   0   6  -1 1321.27   38.80
   0   6  -1 1252.87   38.90
   0   6  -1 1345.57   39.10
   0   6  -1 1239.48   36.80
   0   6  -1 1273.47   36.80
   0   6  -1 1263.57   72.49
   0   6  -1 1298.17   37.10
   0  -6   1 1253.87   38.60
   0  -6   1 1340.67   37.30
   0  -6   1 1236.78   37.80
   0  -6   1 1288.47   39.30
   0  -6   1 1284.87   37.20
   0  -6   1 1296.27   38.00
   0  -6   1 1241.38   71.39
  -1   6  -1  195.48   11.90
  -1   6  -1  207.28   14.40
  -1   6  -1  189.08   12.10
  -1   6  -1  187.88   12.90
  -1   6  -1  204.28   13.50
  -1   6  -1  194.68   11.70
  -1   6  -1  208.78   10.30
  -1   6  -1  225.88   33.70
  -1   6  -1  156.48   10.60
   1  -6   1  214.28   13.60
   1  -6   1  207.78   15.00
   1  -6   1  196.58   13.60
   1  -6   1  234.78   35.20
   1  -6   1  210.48   13.50
   1  -6   1  205.48   11.70
   1  -6   1  195.78   12.00
  -2   6  -1  334.97   16.20
  -2   6  -1  340.37   15.30
  -2   6  -1  348.47   16.10
  -2   6  -1  369.26   42.40
  -2   6  -1  372.96   17.10
  -2   6  -1  372.46   12.60
  -2   6  -1  358.36   15.10
  -2   6  -1  353.36   14.50
   2  -6   1  337.17   15.40
   2  -6   1  352.36   16.70
   2  -6   1  330.77   14.60
   2  -6   1  334.87   40.10
   2  -6   1  355.06   17.20
   2  -6   1  350.76   16.40
   2  -6   1  357.76   18.40
  -3   6  -1  194.38   11.10
  -3   6  -1  227.88   34.80
  -3   6  -1  187.88   13.30
  -3   6  -1  179.68   11.40
  -3   6  -1  179.28   12.50
  -3   6  -1  169.48   10.80
  -3   6  -1  176.08   13.10
  -3   6  -1  170.68    7.80
   3  -6   1  162.38   14.10
   3  -6   1  151.18   10.90
   3  -6   1  165.58   30.80
   3  -6   1  157.58   12.80
   3  -6   1  146.29   14.60
   3  -6   1  179.38   11.80
   3  -6   1  199.08   12.70
   3  -6   1  175.78    8.20
  -4   6  -1  309.37   16.20
  -4   6  -1  296.57   13.90
  -4   6  -1  321.37   16.20
  -4   6  -1  353.86   41.80
  -4   6  -1  308.57   16.20
  -4   6  -1  321.57   13.60
  -4   6  -1  336.27   15.00
   4  -6   1  327.17   15.70
   4  -6   1  312.47   14.00
   4  -6   1  371.66   39.70
   4  -6   1  314.87   14.90
   4  -6   1  344.57   18.20
   4  -6   1  341.07   18.40
  -5   6  -1  483.45   20.10
  -5   6  -1  471.95   18.50
  -5   6  -1  436.16   16.10
  -5   6  -1  355.16   44.00
  -5   6  -1  462.05   20.20
  -5   6  -1  465.05   20.30
  -5   6  -1  451.85   17.40
   5  -6   1  489.15   22.20
   5  -6   1  458.65   18.50
   5  -6   1  465.95   22.00
   5  -6   1  459.35   19.30
   5  -6   1  544.55   47.90
   5  -6   1  459.25   17.60
  -6   6  -1  434.16   16.90
  -6   6  -1  486.25   21.50
  -6   6  -1  491.85   50.49
  -6   6  -1  488.95   19.20
  -6   6  -1  454.25   15.80
  -6   6  -1  495.45   21.30
  -6   6  -1  471.15   20.50
   6  -6   1  437.46   47.20
   6  -6   1  484.35   20.10
   6  -6   1  461.55   18.00
   6  -6   1  480.95   23.00
   6  -6   1  435.46   22.80
   6  -6   1  477.05   19.20
  -7   6  -1  673.23   26.90
  -7   6  -1  683.13   25.20
  -7   6  -1  664.23   62.19
  -7   6  -1  654.73   26.10
  -7   6  -1  690.93   27.00
   7  -6   1  676.53   29.00
   7  -6   1  685.93   21.30
   7  -6   1  678.03   25.20
   7  -6   1  749.03   63.09
   7  -6   1  675.43   23.70
   7  -6   1  703.53   26.00
   7  -6   1  683.53   29.40
  -8   6  -1  379.86   23.60
  -8   6  -1  386.76   20.50
  -8   6  -1  398.06   21.10
  -8   6  -1  399.36   20.90
  -8   6  -1  352.26   17.10
   8  -6   1  377.36   18.60
   8  -6   1  402.96   20.10
   8  -6   1  388.96   17.80
   8  -6   1  389.36   23.50
   8  -6   1  420.26   23.40
   8  -6   1  412.66   51.99
   8  -6   1  401.56   15.40
  -9   6  -1  400.66   21.80
  -9   6  -1  407.46   21.50
  -9   6  -1  415.66   21.90
  -9   6  -1  399.96   25.10
  -9   6  -1  374.86   18.00
  -9   6  -1  398.46   19.50
   9  -6   1  427.86   16.80
   9  -6   1  394.26   20.70
   9  -6   1  370.66   24.50
   9  -6   1  365.56   23.40
   9  -6   1  378.66   55.19
   9  -6   1  433.66   56.69
   9  -6   1  422.96   19.70
   9  -6   1  430.46   18.90
 -10   6  -1  155.18   16.60
 -10   6  -1  143.99   16.50
 -10   6  -1  179.88   20.00
 -10   6  -1  172.68   13.60
 -10   6  -1  181.38   16.80
 -10   6  -1  170.48   14.60
  10  -6   1  174.08   18.80
  10  -6   1  195.88   47.40
  10  -6   1  174.68   14.30
  10  -6   1  172.38   16.60
  10  -6   1  155.58   12.10
  10  -6   1  159.48   14.40
  10  -6   1  185.38   19.10
 -11   6  -1  247.48   18.70
 -11   6  -1  233.08   18.30
 -11   6  -1  246.08   19.40
 -11   6  -1  220.38   16.30
 -11   6  -1  230.28   22.50
 -11   6  -1  218.18   15.30
  11  -6   1  227.18   14.60
  11  -6   1  222.78   15.90
  11  -6   1  239.68   16.10
  11  -6   1  204.58   20.00
  11  -6   1  226.58   54.49
  11  -6   1  258.77   18.80
  11  -6   1  242.58   22.80
 -12   6  -1  198.18   22.40
 -12   6  -1  174.28   18.80
 -12   6  -1  143.49   16.70
 -12   6  -1  189.18   14.70
 -12   6  -1  175.28   15.10
  12  -6   1  196.98   14.60
  12  -6   1  175.08   15.50
  12  -6   1  182.38   17.70
  12  -6   1  172.88   15.30
  12  -6   1  174.48   51.89
  12  -6   1  178.78   20.70
  12  -6   1  198.98   20.20
  11   5  -1  127.99   14.60
  11   5  -1  157.08   13.90
  11   5  -1  137.29   14.70
  11   5  -1  173.28   20.40
  11   5  -1  156.68   17.30
  11   5  -1  104.09   15.40
 -11  -5   1  105.49   14.40
 -11  -5   1  133.09   13.90
 -11  -5   1  137.89   16.40
  10   5  -1  107.49   13.00
  10   5  -1  126.99   19.50
  10   5  -1  121.79   14.40
  10   5  -1  128.19   16.00
  10   5  -1   79.39   43.00
  10   5  -1   91.79   13.90
  10   5  -1   99.69   10.90
  10   5  -1  121.99   13.60
 -10  -5   1  130.09   13.20
 -10  -5   1  103.19   51.89
 -10  -5   1   98.59   12.70
 -10  -5   1   92.79   11.80
 -10  -5   1  101.69   16.40
   9   5  -1   36.50    9.70
   9   5  -1   51.79   10.60
   9   5  -1   57.59   12.60
   9   5  -1   25.60   12.60
   9   5  -1   47.80    9.80
   9   5  -1    6.60   30.80
   9   5  -1   54.99    8.70
   9   5  -1   49.10   11.60
  -9  -5   1   32.50   11.90
  -9  -5   1   41.00    9.40
  -9  -5   1   42.40   40.70
  -9  -5   1   29.40    9.40
  -9  -5   1   30.30    7.90
   8   5  -1  203.38   18.60
   8   5  -1  224.98   15.60
   8   5  -1  234.28   16.70
   8   5  -1  214.28   20.00
   8   5  -1  182.38   39.70
   8   5  -1  196.78   17.80
   8   5  -1  208.38   16.20
   8   5  -1  200.78   13.70
  -8  -5   1  229.78   16.00
  -8  -5   1  174.28   47.40
  -8  -5   1  190.58   20.10
  -8  -5   1  201.28   15.80
  -8  -5   1  223.08   14.10
   7   5  -1  244.08   17.30
   7   5  -1  227.48   18.30
   7   5  -1  229.48   15.50
   7   5  -1  236.38   18.20
   7   5  -1  216.68   38.80
   7   5  -1  213.68   15.50
   7   5  -1  215.28   15.80
   7   5  -1  227.08   13.40
  -7  -5   1  226.88   19.40
  -7  -5   1  191.18   42.80
  -7  -5   1  239.88   15.50
  -7  -5   1  243.28   13.90
   6   5  -1  159.88   11.20
   6   5  -1  218.68   37.60
   6   5  -1  189.18   13.60
   6   5  -1  154.88   14.80
   6   5  -1  154.58   13.10
   6   5  -1  163.28   13.40
   6   5  -1  170.88   14.40
   6   5  -1  182.18   15.40
  -6  -5   1  167.78   16.10
  -6  -5   1  174.48   11.50
  -6  -5   1  186.88   13.30
  -6  -5   1  140.39   15.70
  -6  -5   1  138.59   37.30
   5   5  -1  655.03   24.00
   5   5  -1  616.34   21.00
   5   5  -1  571.44   49.99
   5   5  -1  615.14   23.10
   5   5  -1  608.54   23.60
   5   5  -1  649.74   23.00
   5   5  -1  630.04   24.70
   5   5  -1  604.64   24.00
  -5  -5   1  638.24   22.80
  -5  -5   1  611.94   25.60
  -5  -5   1  583.34   25.10
  -5  -5   1  598.84   58.19
  -5  -5   1  605.24   20.90
  -5  -5   1  599.74   22.30
   4   5  -1  728.13   24.40
   4   5  -1  695.73   51.99
   4   5  -1  691.53   25.30
   4   5  -1  715.93   24.80
   4   5  -1  674.73   22.80
   4   5  -1  729.13   25.20
   4   5  -1  751.22   25.40
   4   5  -1  762.02   26.20
  -4  -5   1  729.13   26.50
  -4  -5   1  724.03   24.60
  -4  -5   1  717.93   23.20
  -4  -5   1  649.74   23.70
  -4  -5   1  715.03   26.70
   3   5  -1   59.19    8.10
   3   5  -1   78.29    8.80
   3   5  -1   49.99    6.50
   3   5  -1   65.29    9.00
   3   5  -1   57.29    6.60
   3   5  -1   55.19   20.70
   3   5  -1   49.70    7.20
  -3  -5   1   59.69    6.50
  -3  -5   1   59.39    6.70
  -3  -5   1   44.50    7.60
  -3  -5   1   48.10    8.40
  -3  -5   1   57.59    7.20
   2   5  -1  219.48   11.40
   2   5  -1  211.38   13.00
   2   5  -1  240.68   12.80
   2   5  -1  207.48   12.80
   2   5  -1  242.88   13.10
   2   5  -1  248.88   31.80
   2   5  -1  218.58   11.50
  -2  -5   1  244.18   12.70
  -2  -5   1  227.18   13.70
  -2  -5   1  235.78   11.40
  -2  -5   1  257.37   32.00
  -2  -5   1  236.98   12.70
  -2  -5   1  220.48   11.30
   1   5  -1 1051.99   32.10
   1   5  -1 1020.40   59.29
   1   5  -1  977.60   30.00
   1   5  -1 1030.70   31.40
   1   5  -1 1013.60   30.00
   1   5  -1  970.90   28.70
   1   5  -1 1090.09   31.50
  -1  -5   1 1008.90   29.70
  -1  -5   1 1041.20   29.80
  -1  -5   1 1047.10   31.50
  -1  -5   1 1061.69   59.89
  -1  -5   1 1038.00   31.60
  -1  -5   1 1028.40   30.00
  -1  -5   1 1028.10   30.90
   0   5  -1 1451.55   38.90
   0   5  -1 1331.97   39.00
   0   5  -1 1402.96   39.30
   0   5  -1 1458.25   40.70
   0   5  -1 1491.85   39.40
   0   5  -1 1403.96   69.69
   0   5  -1 1421.66   40.50
   0   5  -1 1430.16   41.00
   0  -5   1 1379.56   39.30
   0  -5   1 1428.26   70.69
   0  -5   1 1413.06   39.30
   0  -5   1 1404.06   39.80
   0  -5   1 1437.26   40.90
   0  -5   1 1385.26   40.50
   0  -5   1 1393.16   40.10
  -1   5  -1  300.27   13.30
  -1   5  -1  306.47   12.30
  -1   5  -1  332.67   14.50
  -1   5  -1  309.67   14.10
  -1   5  -1  329.37   11.30
  -1   5  -1  323.47   12.90
  -1   5  -1  336.47   34.20
  -1   5  -1  305.97   13.20
  -1   5  -1  317.17   13.90
   1  -5   1  324.87   13.90
   1  -5   1  304.47   12.90
   1  -5   1  337.27   34.20
   1  -5   1  306.37   14.00
   1  -5   1  324.47   12.80
   1  -5   1  345.67   15.10
  -2   5  -1  423.96   38.90
  -2   5  -1  450.15   16.80
  -2   5  -1  405.26   15.40
  -2   5  -1  423.16   15.60
  -2   5  -1  373.06   14.60
  -2   5  -1  396.46   16.30
  -2   5  -1  403.06   12.80
  -2   5  -1  454.35   17.00
   2  -5   1  415.86   15.50
   2  -5   1  448.76   18.10
   2  -5   1  417.86   16.70
   2  -5   1  389.56   14.90
   2  -5   1  431.16   17.50
   2  -5   1  402.36   13.00
   2  -5   1  433.16   16.30
   2  -5   1  384.56   35.50
  -3   5  -1  271.07   12.50
  -3   5  -1  283.07   14.50
  -3   5  -1  321.57   14.80
  -3   5  -1  256.87   32.90
  -3   5  -1  295.07   12.40
  -3   5  -1  290.87   13.00
  -3   5  -1  329.47   15.10
   3  -5   1  296.77   13.40
   3  -5   1  331.67   16.50
   3  -5   1  281.87   12.60
   3  -5   1  314.87   14.10
   3  -5   1  298.07   15.80
   3  -5   1  326.57   34.80
  -4   5  -1  188.88   13.00
  -4   5  -1  203.58   13.20
  -4   5  -1  178.18    9.40
  -4   5  -1  187.28   11.30
  -4   5  -1  182.98   10.60
  -4   5  -1  205.38   35.10
  -4   5  -1  223.88   13.20
   4  -5   1  193.78   10.80
   4  -5   1  198.48   12.50
   4  -5   1  215.98   31.00
   4  -5   1  179.68   14.20
   4  -5   1  170.18   14.40
   4  -5   1  177.18   11.30
  -5   5  -1  792.42   27.50
  -5   5  -1  767.12   23.10
  -5   5  -1  841.82   59.99
  -5   5  -1  790.32   25.60
  -5   5  -1  818.02   27.50
  -5   5  -1  744.93   26.50
   5  -5   1  821.12   26.50
   5  -5   1  761.92   28.60
   5  -5   1  784.12   55.59
   5  -5   1  794.62   24.80
   5  -5   1  806.02   28.70
   5  -5   1  782.82   25.60
  -6   5  -1  640.44   22.50
  -6   5  -1  611.04   23.60
  -6   5  -1  686.83   24.50
  -6   5  -1  615.34   55.49
  -6   5  -1  601.14   24.30
   6  -5   1  640.44   22.50
   6  -5   1  640.14   21.50
   6  -5   1  644.94   52.19
   6  -5   1  618.94   25.70
   6  -5   1  622.14   26.10
   6  -5   1  659.93   23.50
   6  -5   1  677.73   19.90
  -7   5  -1  497.15   18.90
  -7   5  -1  564.34   54.09
  -7   5  -1  494.45   21.60
  -7   5  -1  543.85   25.30
  -7   5  -1  524.55   22.40
  -7   5  -1  542.65   22.70
   7  -5   1  526.25   18.00
   7  -5   1  528.05   19.50
   7  -5   1  571.44   52.79
   7  -5   1  533.15   24.10
   7  -5   1  507.45   20.20
   7  -5   1  545.25   21.50
   7  -5   1  527.05   24.60
  -8   5  -1  726.33   27.80
  -8   5  -1  696.83   25.60
  -8   5  -1  695.73   27.40
  -8   5  -1  704.53   24.00
  -8   5  -1  683.93   26.90
  -8   5  -1  721.83   31.20
   8  -5   1  718.73   26.60
   8  -5   1  739.73   64.99
   8  -5   1  675.33   25.40
   8  -5   1  719.93   24.60
   8  -5   1  680.03   60.79
   8  -5   1  724.13   30.40
   8  -5   1  737.83   29.80
   8  -5   1  703.03   23.40
  -9   5  -1  576.74   23.00
  -9   5  -1  585.14   25.10
  -9   5  -1  547.35   24.20
  -9   5  -1  554.04   24.70
  -9   5  -1  593.64   29.20
  -9   5  -1  547.95   21.00
   9  -5   1  535.25   58.19
   9  -5   1  547.65   23.70
   9  -5   1  565.44   21.70
   9  -5   1  570.94   22.70
   9  -5   1  551.84   27.90
   9  -5   1  491.45   60.29
   9  -5   1  552.64   20.90
   9  -5   1  558.84   26.50
 -10   5  -1  500.85   23.70
 -10   5  -1  506.55   24.10
 -10   5  -1  483.75   20.20
 -10   5  -1  562.94   22.70
 -10   5  -1  532.35   28.60
 -10   5  -1  490.45   23.80
  10  -5   1  451.55   65.19
  10  -5   1  502.25   23.50
  10  -5   1  497.45   26.00
  10  -5   1  518.45   20.90
  10  -5   1  489.15   21.60
  10  -5   1  520.15   21.10
  10  -5   1  519.75   27.70
 -11   5  -1  331.37   17.00
 -11   5  -1  339.27   19.80
 -11   5  -1  336.87   18.10
 -11   5  -1  309.67   24.50
 -11   5  -1  328.77   20.40
 -11   5  -1  337.67   20.20
  11  -5   1  281.57   21.60
  11  -5   1  309.37   17.20
  11  -5   1  324.17   17.60
  11  -5   1  346.77   18.00
  11  -5   1  328.27   24.20
  11  -5   1  320.67   19.80
  11  -5   1  279.27   55.09
 -12   5  -1   81.89   11.20
 -12   5  -1   76.79   15.60
 -12   5  -1   72.79   10.30
 -12   5  -1   82.49    9.80
 -12   5  -1   95.09   13.70
  12  -5   1   29.80   39.00
  12  -5   1   98.99   10.90
  12  -5   1   71.19   13.00
  12  -5   1   86.49   15.90
  12  -5   1   96.59   11.30
  12  -5   1   85.69   10.90
  12  -5   1   72.69   11.70
  11   4  -1  254.87   19.00
  11   4  -1  265.27   19.00
  11   4  -1  255.17   22.00
  11   4  -1  208.18   51.69
  11   4  -1  256.47   14.80
  11   4  -1  246.58   16.00
  11   4  -1  240.98   21.60
 -11  -4   1  249.97   16.00
 -11  -4   1  282.17   18.20
 -11  -4   1  210.38   61.09
 -11  -4   1  242.18   18.10
  10   4  -1   29.10   31.50
  10   4  -1    7.30    6.40
  10   4  -1    9.60    9.80
  10   4  -1   21.00    9.00
  10   4  -1   22.70    9.20
  10   4  -1    8.00   11.40
  10   4  -1   21.80    7.60
  10   4  -1   19.10   10.30
 -10  -4   1   68.89   39.30
 -10  -4   1    1.40    7.60
 -10  -4   1   19.10   11.00
 -10  -4   1   24.30    8.40
 -10  -4   1   13.30    7.30
   9   4  -1    6.80    8.80
   9   4  -1    7.00    8.00
   9   4  -1    8.40    6.50
   9   4  -1   38.30   27.50
   9   4  -1   11.00    9.20
   9   4  -1    3.30    7.60
   9   4  -1   15.50    6.70
   9   4  -1    6.50   10.20
  -9  -4   1  -26.70   32.20
  -9  -4   1    7.20   10.20
  -9  -4   1   12.70    6.90
  -9  -4   1    7.00    7.90
  -9  -4   1    8.80    7.30
   8   4  -1  331.57   16.00
   8   4  -1  335.47   20.60
   8   4  -1  311.47   20.50
   8   4  -1  349.96   18.80
   8   4  -1  348.67   18.70
   8   4  -1  351.06   22.60
   8   4  -1  341.87   47.90
   8   4  -1  362.56   17.20
  -8  -4   1  355.56   18.00
  -8  -4   1  346.77   16.40
  -8  -4   1  353.96   18.30
  -8  -4   1  337.67   22.10
  -8  -4   1  232.08   52.09
   7   4  -1  148.49   33.10
   7   4  -1  200.68   17.10
   7   4  -1  217.08   14.40
   7   4  -1  194.88   14.70
   7   4  -1  235.28   16.50
   7   4  -1  202.98   12.20
   7   4  -1  198.48   16.40
   7   4  -1  193.48   13.30
  -7  -4   1  201.98   43.70
  -7  -4   1  206.18   14.00
  -7  -4   1  202.88   12.40
  -7  -4   1  205.08   17.80
   6   4  -1  426.86   16.50
   6   4  -1  431.46   18.40
   6   4  -1  448.06   20.20
   6   4  -1  424.46   18.80
   6   4  -1  457.75   20.70
   6   4  -1  411.56   18.30
   6   4  -1  392.46   42.50
   6   4  -1  403.96   20.20
  -6  -4   1  390.56   21.00
  -6  -4   1  432.96   50.39
  -6  -4   1  457.15   18.40
  -6  -4   1  445.36   16.90
   5   4  -1  260.27   15.00
   5   4  -1  272.27   14.20
   5   4  -1  290.97   14.00
   5   4  -1  275.57   14.50
   5   4  -1  296.17   15.70
   5   4  -1  263.47   15.20
   5   4  -1  285.37   34.30
   5   4  -1  287.27   12.50
  -5  -4   1  264.57   16.40
  -5  -4   1  290.27   13.90
  -5  -4   1  266.97   16.10
  -5  -4   1  291.47   40.80
  -5  -4   1  288.07   12.80
   4   4  -1  900.71   27.70
   4   4  -1  875.91   29.10
   4   4  -1  848.82   28.10
   4   4  -1  848.22   26.10
   4   4  -1  892.81   28.50
   4   4  -1  890.81   28.60
   4   4  -1  872.61   54.69
   4   4  -1  855.61   27.80
  -4  -4   1  900.51   27.60
  -4  -4   1  838.72   29.60
  -4  -4   1  827.22   27.00
  -4  -4   1  864.11   29.50
  -4  -4   1  913.01   26.50
   3   4  -1  247.78   12.70
   3   4  -1  250.37   12.90
   3   4  -1  241.88   12.70
   3   4  -1  203.88   27.60
   3   4  -1  242.68   11.00
   3   4  -1  252.47   11.90
   3   4  -1  254.17   13.00
  -3  -4   1  238.98   13.30
  -3  -4   1  230.48   13.80
  -3  -4   1  247.28   12.30
  -3  -4   1  241.58   11.20
  -3  -4   1  237.48   11.50
   2   4  -1   37.40    5.70
   2   4  -1   24.80    4.40
   2   4  -1   30.30    5.50
   2   4  -1   19.20   12.00
   2   4  -1   18.80    4.10
  -2  -4   1   31.60    5.40
  -2  -4   1   38.20    6.30
  -2  -4   1   24.10    4.20
  -2  -4   1    2.10   11.50
  -2  -4   1   23.70    4.50
   1   4  -1  684.93   21.10
   1   4  -1  722.03   22.20
   1   4  -1  737.83   43.20
   1   4  -1  699.83   21.00
   1   4  -1  672.53   19.90
   1   4  -1  691.13   22.00
   1   4  -1  741.83   22.00
   1   4  -1  673.63   22.50
  -1  -4   1  706.93   22.40
  -1  -4   1  685.73   20.60
  -1  -4   1  763.02   22.30
  -1  -4   1  717.83   21.00
  -1  -4   1  696.43   21.70
  -1  -4   1  706.83   43.30
  -1  -4   1  702.43   21.00
   0   4  -1 2642.04   69.89
   0   4  -1 2570.94   69.79
   0   4  -1 2810.32   70.89
   0   4  -1 2742.53   71.39
   0   4  -1 2731.63   99.89
   0   4  -1 2709.03   70.89
   0   4  -1 2552.54   69.69
   0   4  -1 2794.12   70.99
   0  -4   1 2654.03   69.79
   0  -4   1 2760.62   70.29
   0  -4   1 2600.54   69.89
   0  -4   1 2633.44   70.49
   0  -4   1 2726.03   70.99
   0  -4   1 2776.22   71.09
   0  -4   1 2634.64   98.29
  -1   4  -1  696.63   21.10
  -1   4  -1  753.62   22.50
  -1   4  -1  676.73   20.80
  -1   4  -1  671.43   21.70
  -1   4  -1  711.63   22.00
  -1   4  -1  716.73   22.10
  -1   4  -1  793.52   22.50
  -1   4  -1  675.23   19.80
  -1   4  -1  702.23   43.10
   1  -4   1  721.83   22.30
   1  -4   1  767.52   23.10
   1  -4   1  680.33   21.00
   1  -4   1  776.82   22.40
   1  -4   1  705.23   21.30
   1  -4   1  689.43   42.50
  -2   4  -1   34.50    5.40
  -2   4  -1   24.80    4.10
  -2   4  -1   32.80    4.90
  -2   4  -1   28.00    5.20
  -2   4  -1   30.20    4.50
  -2   4  -1   31.60    4.40
  -2   4  -1   21.20   12.30
   2  -4   1   43.40    6.50
   2  -4   1   38.30    5.60
   2  -4   1   33.40    4.90
   2  -4   1   38.40    4.70
   2  -4   1   33.60    4.60
   2  -4   1   33.80   13.20
   2  -4   1   37.30    5.70
  -3   4  -1  976.80   28.70
  -3   4  -1 1018.30   28.70
  -3   4  -1  978.80   30.80
  -3   4  -1 1001.40   30.30
  -3   4  -1 1036.50   29.40
  -3   4  -1 1055.79   57.39
  -3   4  -1 1022.80   30.50
   3  -4   1 1111.89   55.79
   3  -4   1 1080.19   31.70
   3  -4   1 1013.30   30.00
   3  -4   1  986.20   28.90
   3  -4   1 1028.30   31.70
   3  -4   1 1029.00   29.40
  -4   4  -1 1153.08   36.30
  -4   4  -1 1111.69   32.90
  -4   4  -1 1246.68   34.90
  -4   4  -1 1254.37   36.30
  -4   4  -1 1196.38   35.70
  -4   4  -1 1265.17   67.19
   4  -4   1 1185.88   37.50
   4  -4   1 1231.28   34.80
   4  -4   1 1205.18   34.20
   4  -4   1 1257.27   63.89
   4  -4   1 1246.58   35.40
   4  -4   1 1254.97   37.20
  -5   4  -1   37.50    7.00
  -5   4  -1   27.30    6.80
  -5   4  -1   23.60   15.80
  -5   4  -1   38.40    5.90
  -5   4  -1   35.90    6.80
   5  -4   1   46.00    6.00
   5  -4   1   52.19    9.20
   5  -4   1   38.00    8.10
   5  -4   1   48.50    4.80
   5  -4   1   12.70   16.10
   5  -4   1   34.70    6.50
   5  -4   1   40.10    5.70
  -6   4  -1  513.75   20.60
  -6   4  -1  533.25   18.90
  -6   4  -1  498.15   20.50
  -6   4  -1  484.75   17.60
  -6   4  -1  490.35   22.70
  -6   4  -1  573.94   48.00
  -6   4  -1  511.25   20.10
   6  -4   1  485.95   21.30
   6  -4   1  519.25   17.10
   6  -4   1  522.55   18.70
   6  -4   1  475.55   43.70
   6  -4   1  525.55   19.70
   6  -4   1  511.65   17.90
   6  -4   1  541.15   22.50
  -7   4  -1  640.14   21.10
  -7   4  -1  586.44   23.40
  -7   4  -1  623.54   24.00
  -7   4  -1  629.04   27.20
  -7   4  -1  653.33   22.60
  -7   4  -1  658.73   24.30
   7  -4   1  618.84   22.20
   7  -4   1  624.44   54.49
   7  -4   1  636.24   25.30
   7  -4   1  642.14   21.10
   7  -4   1  595.04   50.69
   7  -4   1  632.74   23.10
   7  -4   1  621.14   26.20
   7  -4   1  646.74   21.50
  -8   4  -1  323.17   15.60
  -8   4  -1  289.77   17.20
  -8   4  -1  302.17   20.10
  -8   4  -1  304.87   14.40
  -8   4  -1  323.87   17.30
  -8   4  -1  292.67   17.00
   8  -4   1  319.97   49.40
   8  -4   1  314.27   18.80
   8  -4   1  306.67   19.60
   8  -4   1  308.27   16.60
   8  -4   1  299.57   15.10
   8  -4   1  314.17   14.40
   8  -4   1  295.67   14.40
   8  -4   1  314.47   42.40
  -9   4  -1  334.57   15.60
  -9   4  -1  349.47   22.50
  -9   4  -1  336.27   16.80
  -9   4  -1  333.07   18.40
  -9   4  -1  326.67   18.10
  -9   4  -1  335.87   18.60
   9  -4   1  328.37   16.20
   9  -4   1  315.67   48.20
   9  -4   1  316.87   15.90
   9  -4   1  331.67   15.80
   9  -4   1  334.17   21.50
   9  -4   1  360.76   48.70
   9  -4   1  324.97   19.70
   9  -4   1  325.67   18.00
 -10   4  -1  355.86   17.30
 -10   4  -1  347.37   18.80
 -10   4  -1  290.97   18.40
 -10   4  -1  282.17   18.60
 -10   4  -1  322.77   15.70
 -10   4  -1  327.67   23.60
  10  -4   1  306.87   16.40
  10  -4   1  308.37   51.09
  10  -4   1  313.37   16.70
  10  -4   1  325.77   16.10
  10  -4   1  328.67   22.20
  10  -4   1  295.47   20.00
  10  -4   1  307.87   18.50
 -11   4  -1  148.59   14.70
 -11   4  -1  148.09   16.10
 -11   4  -1  140.09   13.40
 -11   4  -1  168.98   20.20
 -11   4  -1  173.08   15.60
 -11   4  -1  155.18   12.60
  11  -4   1  156.98   16.80
  11  -4   1  182.48   14.30
  11  -4   1  152.28   15.50
  11  -4   1   87.29   39.80
  11  -4   1  137.99   16.20
  11  -4   1  160.88   13.70
  11  -4   1  143.69   13.10
 -12   4  -1   45.00   13.30
 -12   4  -1   83.69    9.70
 -12   4  -1   71.79   10.40
 -12   4  -1   75.89    9.30
 -12   4  -1   69.19   11.40
  12  -4   1   67.49   13.80
  12  -4   1   57.09   15.00
  12  -4   1   71.89   11.90
  12  -4   1   70.89    9.50
  12  -4   1   78.89    9.90
  12  -4   1  103.79   12.20
  12  -4   1   -1.00   38.20
  12  -4   1   96.99   12.50
 -13   4  -1   34.10   10.20
  13  -4   1   16.30   12.20
  12   3  -1   69.89   12.00
  12   3  -1   63.99   13.60
  12   3  -1   62.89    9.60
  12   3  -1   77.29   14.40
 -12  -3   1   63.39   11.20
 -12  -3   1   92.59   11.20
 -12  -3   1   80.79    9.80
  11   3  -1  171.68   19.00
  11   3  -1  167.18   16.80
  11   3  -1  181.58   14.10
  11   3  -1  127.59   42.90
  11   3  -1  182.88   18.70
  11   3  -1  169.18   16.40
 -11  -3   1  175.08   15.80
 -11  -3   1   90.09   51.69
 -11  -3   1  194.58   14.20
 -11  -3   1  198.58   15.90
  10   3  -1   36.00    9.70
  10   3  -1    0.00   28.40
  10   3  -1   19.70   10.10
  10   3  -1   24.20    7.30
  10   3  -1   30.50    9.10
  10   3  -1   36.80   10.80
 -10  -3   1   17.70    7.10
 -10  -3   1   28.50    8.40
 -10  -3   1   23.10   11.30
 -10  -3   1   -5.90   32.00
 -10  -3   1   23.60    8.30
   9   3  -1   89.59   13.80
   9   3  -1   95.09   11.30
   9   3  -1   86.69    8.90
   9   3  -1   90.79   12.70
   9   3  -1   51.79   26.20
   9   3  -1   71.99   12.00
   9   3  -1   92.89   11.60
   9   3  -1  100.39   10.90
  -9  -3   1   98.19   13.90
  -9  -3   1   78.09   10.00
  -9  -3   1  100.29   11.10
  -9  -3   1   39.90   33.20
  -9  -3   1   75.09    8.70
   8   3  -1  348.77   45.70
   8   3  -1  408.96   21.80
   8   3  -1  397.16   21.40
   8   3  -1  418.16   23.50
   8   3  -1  365.66   19.50
   8   3  -1  395.86   16.70
   8   3  -1  392.66   19.00
   8   3  -1  397.06   17.00
  -8  -3   1  390.26   18.30
  -8  -3   1  420.66   17.20
  -8  -3   1  382.76   18.70
  -8  -3   1  355.76   55.29
  -8  -3   1  363.66   22.30
   7   3  -1  382.96   20.90
   7   3  -1  409.46   18.20
   7   3  -1  416.76   44.20
   7   3  -1  402.36   20.30
   7   3  -1  403.36   16.70
   7   3  -1  394.06   16.20
   7   3  -1  405.66   18.70
   7   3  -1  402.86   20.20
  -7  -3   1  335.67   20.50
  -7  -3   1  427.56   16.70
  -7  -3   1  405.46   18.10
  -7  -3   1  388.96   17.60
  -7  -3   1  478.05   53.89
   6   3  -1  771.22   25.70
   6   3  -1  800.72   26.60
   6   3  -1  772.82   24.70
   6   3  -1  762.82   28.20
   6   3  -1  789.82   28.40
   6   3  -1  797.82   27.10
   6   3  -1  771.62   28.80
   6   3  -1  760.22   54.29
  -6  -3   1  778.32   29.10
  -6  -3   1  790.42   26.10
  -6  -3   1  836.72   64.69
  -6  -3   1  804.22   25.00
   5   3  -1  353.36   16.50
   5   3  -1  356.16   14.90
   5   3  -1  337.17   16.50
   5   3  -1  344.87   13.60
   5   3  -1  353.86   15.50
   5   3  -1  345.77   14.60
   5   3  -1  316.27   34.80
   5   3  -1  345.67   16.30
  -5  -3   1  326.17   17.40
  -5  -3   1  317.77   40.40
  -5  -3   1  330.37   17.10
  -5  -3   1  352.66   14.80
  -5  -3   1  337.67   13.70
   4   3  -1  119.19    9.50
   4   3  -1  140.29   25.80
   4   3  -1  130.19   10.50
   4   3  -1  122.69   10.60
   4   3  -1  137.09   10.90
   4   3  -1  121.09    8.30
   4   3  -1  135.89   10.70
   4   3  -1  134.19    9.50
  -4  -3   1  122.09   11.40
  -4  -3   1  109.79   24.50
  -4  -3   1  144.69    9.60
  -4  -3   1  122.79    8.60
  -4  -3   1  114.89   11.70
   3   3  -1 2033.20   54.59
   3   3  -1 2074.89   55.19
   3   3  -1 1975.60   54.49
   3   3  -1 2034.60   54.09
   3   3  -1 2070.39   54.79
   3   3  -1 1942.11   53.09
   3   3  -1 1985.40   80.49
   3   3  -1 2000.70   54.69
  -3  -3   1 1904.81   53.59
  -3  -3   1 1949.70   55.49
  -3  -3   1 2019.60   53.29
  -3  -3   1 2110.39   54.39
  -3  -3   1 2017.70   55.49
   2   3  -1   45.80    4.50
   2   3  -1   64.79   14.80
   2   3  -1   40.30    4.90
   2   3  -1   49.60    6.00
   2   3  -1   47.80    5.90
   2   3  -1   39.70    4.20
   2   3  -1   53.69    6.00
  -2  -3   1   37.20    4.90
  -2  -3   1   43.70    4.40
  -2  -3   1   44.10    4.40
  -2  -3   1   47.90    5.70
  -2  -3   1   48.80    5.80
   1   3  -1  495.05   15.50
   1   3  -1  482.25   14.50
   1   3  -1  486.65   15.20
   1   3  -1  456.65   13.50
   1   3  -1  486.15   15.40
   1   3  -1  453.25   15.60
   1   3  -1  482.05   30.80
  -1  -3   1  485.45   15.60
  -1  -3   1  472.25   14.50
  -1  -3   1  478.95   30.70
  -1  -3   1  452.35   13.90
  -1  -3   1  467.05   14.50
  -1  -3   1  466.65   15.00
  -1  -3   1  474.05   15.30
   0   3  -1 9916.71  267.67
   0   3  -1 9267.87  242.28
   0  -3   1 9903.11  267.87
   0  -3   1 9596.34  242.48
  -1   3  -1  134.29    6.90
  -1   3  -1  125.69    7.50
  -1   3  -1  120.59    6.60
  -1   3  -1  109.29   18.20
  -1   3  -1  136.09    7.70
  -1   3  -1  124.29    6.50
  -1   3  -1  126.89    7.30
   1  -3   1  129.49    7.00
   1  -3   1  127.69    7.60
   1  -3   1  110.79    7.60
   1  -3   1  134.99    6.80
   1  -3   1  147.19   19.30
   1  -3   1  126.79    8.20
   1  -3   1  129.89    7.00
   1  -3   1  126.99    7.90
  -2   3  -1 1575.24   43.70
  -2   3  -1 1648.73   43.80
  -2   3  -1 1697.63   66.99
  -2   3  -1 1584.84   43.00
  -2   3  -1 1568.34   44.10
  -2   3  -1 1605.14   42.90
   2  -3   1 1668.63   43.10
   2  -3   1 1654.13   64.39
   2  -3   1 1677.13   43.10
   2  -3   1 1637.54   44.60
   2  -3   1 1627.94   44.30
   2  -3   1 1594.34   42.80
   2  -3   1 1607.44   43.40
  -3   3  -1   19.40    2.70
  -3   3  -1   31.40    5.30
  -3   3  -1   14.60    3.70
  -3   3  -1   15.90    4.10
  -3   3  -1   15.30   10.30
  -3   3  -1   25.30    4.70
   3  -3   1   27.90    4.30
   3  -3   1   24.70    3.60
   3  -3   1   39.50    5.80
   3  -3   1   29.00    2.70
   3  -3   1   28.50    3.80
   3  -3   1   31.90   11.60
   3  -3   1   30.40    3.30
   3  -3   1   39.40    6.10
  -4   3  -1   19.80    5.80
  -4   3  -1   26.00    5.60
  -4   3  -1   17.40    4.50
  -4   3  -1   23.40   13.40
  -4   3  -1   16.70    5.10
   4  -3   1   26.60    3.70
   4  -3   1   38.20    5.20
   4  -3   1   32.50    6.60
   4  -3   1   27.80    6.70
   4  -3   1   33.60    5.90
   4  -3   1   31.50    4.50
   4  -3   1   12.20   12.90
  -5   3  -1   10.80   13.80
  -5   3  -1   22.20    6.70
  -5   3  -1   26.70    6.70
  -5   3  -1   22.60    4.60
  -5   3  -1   29.10    6.30
  -5   3  -1   17.90    6.10
   5  -3   1   20.80    5.00
   5  -3   1   25.10    4.90
   5  -3   1   38.30    7.30
   5  -3   1   27.60    5.90
   5  -3   1   25.60    7.50
   5  -3   1   22.00   15.30
  -6   3  -1  202.08   12.70
  -6   3  -1  213.08   10.40
  -6   3  -1  225.48   12.60
  -6   3  -1  207.78   13.00
  -6   3  -1  215.58   11.20
  -6   3  -1  200.58   14.90
   6  -3   1  204.28   13.40
   6  -3   1  209.58   10.70
   6  -3   1  249.38   31.30
   6  -3   1  220.68   14.70
   6  -3   1  247.38   32.30
   6  -3   1  218.98   11.10
   6  -3   1  208.98   12.10
  -7   3  -1 1634.04   48.60
  -7   3  -1 1726.63   47.70
  -7   3  -1 1695.33   49.00
  -7   3  -1 1687.03   52.79
  -7   3  -1 1609.74   46.20
  -7   3  -1 1584.74   48.30
   7  -3   1 1687.23   46.70
   7  -3   1 1710.23   50.79
   7  -3   1 1682.53   84.89
   7  -3   1 1646.14   50.09
   7  -3   1 1755.32   88.89
   7  -3   1 1701.43   47.40
   7  -3   1 1687.93   48.40
  -8   3  -1  840.02   28.70
  -8   3  -1  771.82   27.90
  -8   3  -1  791.92   28.40
  -8   3  -1  819.42   27.00
  -8   3  -1  782.72   25.80
  -8   3  -1  883.61   33.30
   8  -3   1  889.51   64.09
   8  -3   1  791.22   26.60
   8  -3   1  781.92   30.50
   8  -3   1  830.72   28.20
   8  -3   1  828.02   26.40
   8  -3   1  776.02   29.50
   8  -3   1  831.32   62.29
  -9   3  -1  229.88   15.20
  -9   3  -1  248.78   13.40
  -9   3  -1  229.28   16.20
  -9   3  -1  259.37   14.20
  -9   3  -1  259.97   19.40
  -9   3  -1  263.37   15.70
   9  -3   1  261.57   16.00
   9  -3   1  253.67   18.40
   9  -3   1  303.27   48.00
   9  -3   1  228.88   16.80
   9  -3   1  242.48   13.80
   9  -3   1  238.88   43.10
   9  -3   1  262.47   14.00
 -10   3  -1  232.18   16.30
 -10   3  -1  228.88   15.50
 -10   3  -1  208.18   20.40
 -10   3  -1  212.18   13.30
 -10   3  -1  235.18   15.60
 -10   3  -1  219.88   14.10
  10  -3   1  236.98   13.70
  10  -3   1  201.88   15.90
  10  -3   1  181.38   39.60
  10  -3   1  205.58   16.80
  10  -3   1  212.08   18.50
  10  -3   1  216.08   13.90
 -11   3  -1  227.18   22.10
 -11   3  -1  263.17   16.60
 -11   3  -1  204.78   14.40
 -11   3  -1  233.78   14.30
 -11   3  -1  226.78   15.70
 -11   3  -1  200.08   13.80
  11  -3   1  211.68   17.60
  11  -3   1  225.88   16.20
  11  -3   1  238.48   20.00
  11  -3   1  249.18   14.90
  11  -3   1  206.98   16.80
  11  -3   1  209.18   14.10
  11  -3   1  244.88   22.30
  11  -3   1  157.18   43.10
 -12   3  -1   79.99    9.60
 -12   3  -1   87.19   11.30
 -12   3  -1   70.89    9.80
 -12   3  -1   62.69    8.80
 -12   3  -1   82.69   15.40
  12  -3   1   77.79   13.70
  12  -3   1   80.99   11.60
  12  -3   1   73.39    9.80
  12  -3   1  100.79   10.00
  12  -3   1   78.79   38.70
  12  -3   1   80.39   11.70
  12  -3   1   75.69   11.70
  12  -3   1   45.80   13.10
 -13   3  -1   61.19   12.60
  13  -3   1   39.40   13.80
  12   2  -1  115.29   13.40
  12   2  -1  111.39   17.10
  12   2  -1  123.39   11.40
  12   2  -1  140.99   14.50
 -12  -2   1  119.99   12.50
 -12  -2   1  111.89   12.30
 -12  -2   1  120.69   14.70
  11   2  -1  163.38   13.50
  11   2  -1  179.98   18.50
  11   2  -1  156.88   19.00
  11   2  -1  171.08   41.70
  11   2  -1  169.78   16.50
 -11  -2   1  157.88   17.10
 -11  -2   1  147.79   14.60
 -11  -2   1  160.78   14.80
 -11  -2   1  151.68   13.30
  10   2  -1   71.49   13.20
  10   2  -1   86.59   11.30
  10   2  -1  100.19    9.80
  10   2  -1  105.19   13.90
  10   2  -1  103.39   34.00
  10   2  -1   69.59   11.10
 -10  -2   1   97.79   10.70
 -10  -2   1   76.89   36.80
 -10  -2   1   88.49   10.70
 -10  -2   1  103.99   14.40
 -10  -2   1  101.69   10.10
   9   2  -1  359.96   21.30
   9   2  -1  309.07   20.10
   9   2  -1  280.57   45.20
   9   2  -1  319.47   15.70
   9   2  -1  339.47   18.00
   9   2  -1  324.77   18.80
  -9  -2   1  346.07   17.90
  -9  -2   1  290.17   54.09
  -9  -2   1  327.67   21.60
  -9  -2   1  360.76   16.50
  -9  -2   1  348.67   17.60
   8   2  -1  202.48   13.70
   8   2  -1  191.08   10.70
   8   2  -1  194.98   15.80
   8   2  -1  203.48   18.10
   8   2  -1  199.78   15.10
   8   2  -1  208.08   16.40
   8   2  -1  266.37   40.00
   8   2  -1  178.38   12.00
  -8  -2   1  197.28   13.90
  -8  -2   1  219.18   14.00
  -8  -2   1  191.48   12.40
  -8  -2   1  192.68   17.20
  -8  -2   1  225.18   45.20
   7   2  -1  653.93   21.90
   7   2  -1  603.14   26.50
   7   2  -1  639.44   25.30
   7   2  -1  631.74   24.30
   7   2  -1  703.33   54.29
   7   2  -1  677.03   23.70
   7   2  -1  636.74   25.90
   7   2  -1  622.64   21.10
  -7  -2   1  647.94   22.10
  -7  -2   1  739.53   61.79
  -7  -2   1  642.34   26.40
  -7  -2   1  673.13   23.50
  -7  -2   1  632.84   23.30
   6   2  -1  715.53   24.10
   6   2  -1  736.33   26.00
   6   2  -1  707.63   51.69
   6   2  -1  716.53   27.10
   6   2  -1  728.03   22.70
   6   2  -1  726.23   25.30
   6   2  -1  691.03   26.20
   6   2  -1  732.03   23.00
  -6  -2   1  696.13   26.70
  -6  -2   1  664.83   56.49
  -6  -2   1  716.03   23.10
  -6  -2   1  716.13   24.20
   5   2  -1 1626.44   46.80
   5   2  -1 1592.24   44.60
   5   2  -1 1594.74   44.80
   5   2  -1 1574.54   47.80
   5   2  -1 1790.72   79.79
   5   2  -1 1620.64   47.40
   5   2  -1 1590.84   47.50
   5   2  -1 1641.44   45.90
  -5  -2   1 1522.65   47.80
  -5  -2   1 1664.13   45.00
  -5  -2   1 1761.02   85.89
  -5  -2   1 1644.94   46.00
   4   2  -1  100.89    7.60
   4   2  -1  106.89    9.80
   4   2  -1  115.59    9.90
   4   2  -1  123.19    9.80
   4   2  -1  121.09    8.00
   4   2  -1  105.09   21.00
   4   2  -1  112.29    8.40
   4   2  -1  131.39   10.20
  -4  -2   1  108.29    7.90
  -4  -2   1   89.39   21.40
  -4  -2   1  138.99   10.90
  -4  -2   1  121.99    8.80
   3   2  -1   30.50    4.10
   3   2  -1   34.10    4.80
   3   2  -1   36.30   11.90
   3   2  -1   28.30    4.90
   3   2  -1   33.90    4.70
   3   2  -1   31.00    3.70
   3   2  -1   36.30    4.30
   3   2  -1   35.90    5.20
  -3  -2   1   22.40    3.80
  -3  -2   1   38.10    5.80
  -3  -2   1   27.50    4.00
  -3  -2   1   27.30    5.20
   2   2  -1 4585.84  117.39
   2   2  -1 4591.14  117.29
   2   2  -1 4791.32  140.19
   2   2  -1 4427.26  116.99
   2   2  -1 4546.55  116.79
   2   2  -1 4527.45  116.69
   2   2  -1 4505.25  116.29
   2   2  -1 4748.12  117.29
  -2  -2   1 4550.44  117.49
  -2  -2   1 4696.83  117.09
  -2  -2   1 4560.04  117.79
  -2  -2   1 4458.95  116.59
  -2  -2   1 4729.53  116.49
   1   2  -1  296.77   10.10
   1   2  -1  297.17    9.80
   1   2  -1  295.57   10.20
   1   2  -1  294.77   10.10
   1   2  -1  291.87    9.60
   1   2  -1  277.67   20.20
   1   2  -1  297.87    9.40
  -1  -2   1  279.57    8.40
  -1  -2   1  285.57    9.40
  -1  -2   1  304.37   10.00
  -1  -2   1  277.97   10.20
  -1  -2   1  293.37    9.80
  -1  -2   1  291.87    9.40
  -1  -2   1  310.07   10.50
   0   2  -1  595.74   16.30
   0   2  -1  574.64   16.20
   0   2  -1  556.14   16.30
   0   2  -1  605.14   28.40
   0   2  -1  571.64   15.70
   0   2  -1  548.75   16.10
   0   2  -1  548.05   15.60
   0  -2   1  572.04   15.60
   0  -2   1  581.24   16.20
   0  -2   1  544.25   15.70
   0  -2   1  604.84   28.40
   0  -2   1  581.44   16.10
   0  -2   1  563.24   16.30
   0  -2   1  473.35   16.50
   0  -2   1  580.64   15.60
  -1   2  -1 3356.56   89.49
  -1   2  -1 3636.34  105.19
  -1   2  -1 3507.25   89.29
  -1   2  -1 3565.64   89.19
  -1   2  -1 3528.15   89.29
   1  -2   1 3439.96   88.79
   1  -2   1 3599.34  104.39
   1  -2   1 3465.65   89.19
   1  -2   1 3571.74   89.59
   1  -2   1 3528.55   89.69
   1  -2   1 3521.55   89.19
  -2   2  -1 6223.28  167.98
  -2   2  -1 5697.33  147.49
  -2   2  -1 5574.24  148.09
  -2   2  -1 5782.32  147.59
   2  -2   1 5817.02  148.39
   2  -2   1 5743.13  147.89
   2  -2   1 6145.98  165.68
  -3   2  -1   63.19    4.70
  -3   2  -1   67.79   14.30
  -3   2  -1   62.49    6.40
  -3   2  -1   64.89    4.90
   3  -2   1   65.29    4.70
   3  -2   1   80.69   15.10
   3  -2   1   80.69    5.00
  -4   2  -1  733.93   23.40
  -4   2  -1  768.12   25.80
  -4   2  -1  730.53   21.90
  -4   2  -1  744.43   23.70
  -4   2  -1  751.22   23.30
   4  -2   1  774.92   22.20
   4  -2   1  819.32   23.50
   4  -2   1  804.42   24.30
   4  -2   1  759.62   42.40
   4  -2   1  792.92   24.80
   4  -2   1  772.62   22.40
  -5   2  -1 2133.79   58.19
  -5   2  -1 2234.58   63.09
  -5   2  -1 2293.77   59.09
  -5   2  -1 2072.69   59.59
  -5   2  -1 2265.77   60.09
  -5   2  -1 2149.69   59.79
   5  -2   1 2202.18   58.49
   5  -2   1 2198.78   60.99
   5  -2   1 2302.37   89.79
   5  -2   1 2174.98   60.69
   5  -2   1 2257.27   91.09
   5  -2   1 2265.37   59.79
   5  -2   1 2221.28   58.79
  -6   2  -1 1412.56   40.60
  -6   2  -1 1457.25   39.80
  -6   2  -1 1355.76   38.90
  -6   2  -1 1442.56   40.90
  -6   2  -1 1452.45   44.40
  -6   2  -1 1299.27   40.50
   6  -2   1 1468.85   40.90
   6  -2   1 1402.96   72.09
   6  -2   1 1412.06   42.10
   6  -2   1 1344.47   39.30
   6  -2   1 1374.46   41.60
   6  -2   1 1431.36   39.30
   6  -2   1 1455.05   71.39
  -7   2  -1  873.11   27.70
  -7   2  -1  771.22   27.50
  -7   2  -1  821.12   31.30
  -7   2  -1  870.41   26.50
  -7   2  -1  792.12   26.90
  -7   2  -1  828.82   25.60
   7  -2   1  900.41   58.09
   7  -2   1  966.20   59.79
   7  -2   1  831.92   27.60
   7  -2   1  838.12   29.00
   7  -2   1  814.62   28.50
   7  -2   1  816.82   26.00
   7  -2   1  857.61   26.00
  -8   2  -1  516.35   20.30
  -8   2  -1  548.15   20.90
  -8   2  -1  537.65   25.30
  -8   2  -1  542.85   19.70
  -8   2  -1  506.05   21.40
  -8   2  -1  511.45   18.90
   8  -2   1  558.44   19.50
   8  -2   1  539.35   23.00
   8  -2   1  502.35   48.80
   8  -2   1  546.85   21.40
   8  -2   1  511.35   22.00
   8  -2   1  498.45   49.20
   8  -2   1  521.95   19.20
  -9   2  -1  345.27   16.60
  -9   2  -1  339.67   17.30
  -9   2  -1  318.47   14.90
  -9   2  -1  331.97   15.40
  -9   2  -1  314.77   21.60
  -9   2  -1  330.47   16.20
   9  -2   1  303.97   18.60
   9  -2   1  306.27   14.80
   9  -2   1  312.87   45.00
   9  -2   1  354.06   22.10
   9  -2   1  322.67   15.40
   9  -2   1  268.27   43.20
   9  -2   1  306.07   17.20
   9  -2   1  318.17   17.90
 -10   2  -1  126.99   11.20
 -10   2  -1  117.29   11.20
 -10   2  -1  118.79   11.90
 -10   2  -1  145.39   12.80
 -10   2  -1  100.49   14.40
 -10   2  -1  102.79   11.40
  10  -2   1  121.59   12.70
  10  -2   1  100.99   10.80
  10  -2   1  123.19   11.90
  10  -2   1   83.99   30.60
  10  -2   1  118.89   12.10
  10  -2   1  136.39   13.90
  10  -2   1  143.29   16.90
 -11   2  -1  189.68   14.10
 -11   2  -1  180.58   14.00
 -11   2  -1  190.08   13.20
 -11   2  -1  193.98   20.30
 -11   2  -1  186.68   13.00
  11  -2   1  171.68   17.60
  11  -2   1  172.98   15.70
  11  -2   1  165.08   41.00
  11  -2   1  185.38   13.70
  11  -2   1  196.08   12.90
  11  -2   1  176.58   15.50
  11  -2   1  204.68   20.30
 -12   2  -1  147.09   17.40
 -12   2  -1  205.28   13.40
 -12   2  -1  186.28   13.10
 -12   2  -1  193.28   14.40
 -12   2  -1  218.68   14.20
  12  -2   1  192.98   13.00
  12  -2   1  177.38   16.50
  12  -2   1  173.08   13.90
  12  -2   1  181.78   20.80
  12  -2   1  239.38   45.80
  12  -2   1  161.78   15.70
  12   1  -1  147.89   43.40
  12   1  -1  211.38   14.60
  12   1  -1  208.78   21.10
  12   1  -1  222.88   18.10
  12   1  -1  208.08   19.60
  12   1  -1  198.18   16.80
 -12  -1   1  189.88   15.90
 -12  -1   1  204.98   14.50
 -12  -1   1  178.18   15.50
  11   1  -1  169.58   19.20
  11   1  -1  191.18   17.30
  11   1  -1  191.38   15.50
  11   1  -1  112.99   40.60
  11   1  -1  172.38   13.50
 -11  -1   1  173.58   13.80
 -11  -1   1  187.58   15.40
 -11  -1   1  177.58   19.30
 -11  -1   1  185.18   15.00
  10   1  -1  235.48   14.50
  10   1  -1  245.08   19.00
  10   1  -1  252.27   20.20
  10   1  -1  250.97   17.70
  10   1  -1  242.78   15.80
  10   1  -1  259.97   48.00
 -10  -1   1  246.98   14.70
 -10  -1   1  260.17   16.10
 -10  -1   1  215.38   15.50
 -10  -1   1  233.08   20.10
   9   1  -1  241.18   18.70
   9   1  -1  307.47   18.60
   9   1  -1  233.78   16.80
   9   1  -1  260.17   14.10
   9   1  -1  239.88   41.20
  -9  -1   1  248.88   14.20
  -9  -1   1  244.58   19.10
  -9  -1   1  271.37   19.20
  -9  -1   1  258.47   15.80
  -9  -1   1  275.27   15.70
   8   1  -1   92.89   10.00
   8   1  -1   98.49   11.30
   8   1  -1   93.39    8.90
   8   1  -1  109.89   13.50
   8   1  -1  109.59   12.20
   8   1  -1   78.09   25.20
  -8  -1   1  109.39   13.00
  -8  -1   1  103.69   10.20
  -8  -1   1  104.79   13.00
  -8  -1   1  106.29   11.00
  -8  -1   1   91.89   11.20
  -8  -1   1   86.09   31.60
   7   1  -1  834.12   29.60
   7   1  -1  811.52   26.50
   7   1  -1  845.12   30.80
   7   1  -1  854.11   27.80
   7   1  -1  832.12   29.30
   7   1  -1  914.31   60.49
  -7  -1   1  797.42   30.40
  -7  -1   1  829.42   30.40
  -7  -1   1  880.01   28.30
  -7  -1   1  838.32   27.50
  -7  -1   1  830.42   65.59
  -7  -1   1  863.31   26.90
   6   1  -1  902.81   29.70
   6   1  -1  904.11   31.30
   6   1  -1  889.11   30.70
   6   1  -1  878.91   58.19
   6   1  -1  867.91   28.00
   6   1  -1  874.61   27.10
   6   1  -1  914.31   29.90
   6   1  -1  885.21   25.50
  -6  -1   1  965.90   64.89
  -6  -1   1  842.02   28.10
  -6  -1   1  901.21   30.50
  -6  -1   1  852.01   30.50
  -6  -1   1  954.80   27.70
  -6  -1   1  916.11   28.70
   5   1  -1  576.54   21.40
   5   1  -1  604.14   20.10
   5   1  -1  606.34   22.60
   5   1  -1  591.94   21.50
   5   1  -1  596.34   19.30
   5   1  -1  571.14   22.00
   5   1  -1  587.74   17.90
   5   1  -1  585.64   43.90
  -5  -1   1  584.94   21.80
  -5  -1   1  557.04   46.70
  -5  -1   1  610.54   20.80
  -5  -1   1  593.74   19.50
  -5  -1   1  557.84   22.10
   4   1  -1  282.07   10.20
   4   1  -1  259.67   13.20
   4   1  -1  261.57   11.10
   4   1  -1  262.47   13.20
   4   1  -1  288.67   11.80
   4   1  -1  262.67   28.00
   4   1  -1  348.77   13.60
   4   1  -1  326.37   13.40
  -4  -1   1  272.17   11.20
  -4  -1   1  337.47   12.80
  -4  -1   1  254.17   30.40
  -4  -1   1  291.97   13.80
  -4  -1   1  270.37   13.00
   3   1  -1 2657.23   69.29
   3   1  -1 2763.42   69.39
   3   1  -1 2583.64   67.39
   3   1  -1 2585.64   69.29
   3   1  -1 2570.14   69.39
   3   1  -1 2619.84   67.99
   3   1  -1 2639.94   68.39
   3   1  -1 2713.83   93.79
  -3  -1   1 2614.14   68.99
  -3  -1   1 2639.14   68.09
  -3  -1   1 2503.75   69.49
  -3  -1   1 2691.83   68.89
  -3  -1   1 2540.75   98.39
   2   1  -1  108.19    5.70
   2   1  -1  109.89    5.10
   2   1  -1  111.19    6.70
   2   1  -1  109.49    5.90
   2   1  -1  106.09    5.50
   2   1  -1  105.89    6.40
   2   1  -1  132.39   16.00
   2   1  -1  115.49    6.50
  -2  -1   1  103.39    5.30
  -2  -1   1  105.69    5.90
  -2  -1   1  107.69    5.60
  -2  -1   1  103.69    6.10
  -2  -1   1  101.19    6.80
  -2  -1   1  100.19    6.70
   1   1  -1 1993.70   60.69
   1   1  -1 2511.65   59.89
   1   1  -1 1992.00   71.49
   1   1  -1 2012.40   60.09
   1   1  -1 2455.15   59.39
   1   1  -1 2404.06   58.99
  -1  -1   1 2570.24   59.69
  -1  -1   1 2458.35   59.99
  -1  -1   1 2492.55   59.29
  -1   1  -1 1076.59   28.80
  -1   1  -1 1023.20   28.60
  -1   1  -1 1205.18   36.20
  -1   1  -1 1167.88   29.30
  -1   1  -1 1028.40   29.80
   1  -1   1 1090.59   28.90
   1  -1   1 1146.79   29.20
   1  -1   1 1206.18   36.10
  -2   1  -1  511.15   15.10
  -2   1  -1  604.34   25.90
  -2   1  -1  517.55   16.40
  -2   1  -1  470.05   14.00
  -2   1  -1  523.35   14.30
  -2   1  -1  496.65   13.90
   2  -1   1  513.05   16.40
   2  -1   1  520.05   14.60
   2  -1   1  504.05   14.90
   2  -1   1  500.45   14.20
   2  -1   1  546.65   24.70
   2  -1   1  515.75   13.90
   2  -1   1  513.15   15.40
   2  -1   1  515.95   14.20
  -3   1  -1   30.60    3.60
  -3   1  -1   36.50    3.50
  -3   1  -1   27.20    4.80
  -3   1  -1   29.70    3.00
   3  -1   1   12.20    7.40
   3  -1   1   24.40    2.80
   3  -1   1   24.00    4.80
   3  -1   1   13.30    7.50
   3  -1   1   20.00    2.70
   3  -1   1   37.20    4.30
  -4   1  -1 3489.45   91.79
  -4   1  -1 3553.24   94.59
  -4   1  -1 3449.25   90.89
  -4   1  -1 3717.43   92.09
   4  -1   1 3514.05   94.89
   4  -1   1 3575.54   91.19
   4  -1   1 3582.84   92.49
   4  -1   1 3669.13   91.99
   4  -1   1 3600.14   92.59
   4  -1   1 3420.46  115.29
   4  -1   1 3434.16   90.99
   4  -1   1 3741.63  117.19
  -5   1  -1 3598.04   98.49
  -5   1  -1 4014.20   99.49
  -5   1  -1 3925.61   98.99
  -5   1  -1 4002.40   99.89
  -5   1  -1 3733.93  102.79
   5  -1   1 3859.91  129.79
   5  -1   1 3752.32  100.19
   5  -1   1 3838.52   98.89
   5  -1   1 3931.71  130.69
   5  -1   1 3739.53  100.29
   5  -1   1 3936.81   99.89
   5  -1   1 3768.62   98.69
  -6   1  -1 1137.59   37.10
  -6   1  -1 1174.58   32.60
  -6   1  -1 1188.18   33.70
  -6   1  -1 1018.10   33.50
  -6   1  -1 1090.29   32.20
  -6   1  -1 1087.69   32.60
   6  -1   1 1172.28   33.80
   6  -1   1 1156.28   34.40
   6  -1   1 1166.58   32.60
   6  -1   1 1129.99   32.30
   6  -1   1 1120.99   34.30
   6  -1   1 1144.29   60.69
   6  -1   1 1161.58   61.79
  -7   1  -1  512.05   18.50
  -7   1  -1  481.15   22.50
  -7   1  -1  511.15   17.50
  -7   1  -1  471.25   17.20
  -7   1  -1  490.25   17.80
  -7   1  -1  472.65   19.00
   7  -1   1  501.05   17.60
   7  -1   1  509.35   42.30
   7  -1   1  474.95   22.50
   7  -1   1  461.45   19.60
   7  -1   1  495.95   19.50
   7  -1   1  483.15   43.70
   7  -1   1  516.95   19.30
   7  -1   1  495.25   17.20
  -8   1  -1  455.75   22.60
  -8   1  -1  420.06   16.40
  -8   1  -1  400.46   16.20
  -8   1  -1  391.26   17.90
  -8   1  -1  416.76   16.50
  -8   1  -1  429.36   17.50
   8  -1   1  365.26   21.20
   8  -1   1  405.56   18.30
   8  -1   1  382.06   18.60
   8  -1   1  392.56   18.50
   8  -1   1  412.46   15.90
   8  -1   1  386.66   42.30
   8  -1   1  441.76   45.50
   8  -1   1  416.76   16.50
  -9   1  -1  307.47   15.60
  -9   1  -1  280.67   14.00
  -9   1  -1  317.47   14.40
  -9   1  -1  298.87   14.50
  -9   1  -1  312.27   20.90
   9  -1   1  279.07   42.50
   9  -1   1  316.77   17.20
   9  -1   1  321.77   14.90
   9  -1   1  279.97   16.60
   9  -1   1  257.57   42.40
   9  -1   1  283.97   19.90
   9  -1   1  264.67   13.50
 -10   1  -1  207.38   13.00
 -10   1  -1  206.88   13.70
 -10   1  -1  211.48   12.50
 -10   1  -1  190.28   19.60
  10  -1   1  202.68   12.30
  10  -1   1  207.18   18.90
  10  -1   1  208.88   13.60
  10  -1   1  190.08   15.50
  10  -1   1  252.77   42.00
  10  -1   1  208.88   16.40
  10  -1   1  201.18   15.30
 -11   1  -1  163.18   12.80
 -11   1  -1  127.79   16.10
 -11   1  -1  147.69   11.80
 -11   1  -1  151.78   12.20
  11  -1   1  145.79   14.40
  11  -1   1  145.59   17.50
  11  -1   1  151.28   11.70
  11  -1   1  106.09   35.10
  11  -1   1  147.19   15.30
  11  -1   1  157.38   12.90
 -12   1  -1  228.28   13.20
 -12   1  -1  191.68   13.50
 -12   1  -1  200.78   13.30
  12  -1   1  156.38   37.60
  12  -1   1  192.18   16.80
  12  -1   1  168.88   15.00
  12  -1   1  187.88   14.20
  12  -1   1  171.38   20.60
  12  -1   1  185.48   12.70
  13   0  -1  100.29   17.10
  13   0  -1  146.79   16.90
  13   0  -1  126.79   14.50
  12   0  -1  238.58   15.40
  12   0  -1  267.47   20.40
  12   0  -1  242.18   19.20
  12   0  -1  253.07   17.60
  12   0  -1  261.67   22.50
  12   0  -1  259.17   50.59
 -12   0   1  257.67   15.90
 -12   0   1  218.38   16.60
 -12   0   1  234.98   16.50
  11   0  -1   58.59    9.90
  11   0  -1   81.09   34.40
  11   0  -1   46.10   12.30
  11   0  -1   61.29    8.90
  11   0  -1   59.09   11.20
  11   0  -1   56.09   11.30
 -11   0   1   45.30    9.10
 -11   0   1   61.99   13.60
 -11   0   1   47.20    8.40
 -11   0   1   45.70   11.90
 -11   0   1   53.39    9.30
  10   0  -1  110.29   12.90
  10   0  -1  122.59   13.70
  10   0  -1  110.69   11.70
  10   0  -1   88.99   34.10
  10   0  -1  144.49   16.90
  10   0  -1  121.29   12.70
 -10   0   1  118.49   12.10
 -10   0   1  139.89   13.60
 -10   0   1  156.48   16.90
 -10   0   1  118.19   12.50
 -10   0   1  131.89   14.90
   9   0  -1  123.89   12.20
   9   0  -1  120.89   14.20
   9   0  -1  113.89   10.90
   9   0  -1  122.99   36.60
   9   0  -1  141.59   34.70
   9   0  -1  114.89   14.10
  -9   0   1  135.29   12.10
  -9   0   1  128.99   15.20
  -9   0   1  136.39   13.10
  -9   0   1  130.49   13.90
  -9   0   1  141.39   11.80
   8   0  -1  115.49   11.70
   8   0  -1  104.69   28.90
   8   0  -1  114.69   13.10
   8   0  -1  107.29   10.10
   8   0  -1   85.99   28.50
   8   0  -1  123.99   14.40
   8   0  -1  100.49   11.40
  -8   0   1  134.99   14.90
  -8   0   1  119.29   10.50
  -8   0   1  115.29   13.20
  -8   0   1   96.09   10.60
  -8   0   1  120.99   11.80
   7   0  -1  388.06   18.30
   7   0  -1  366.86   41.80
   7   0  -1  386.76   19.60
   7   0  -1  376.86   18.00
   7   0  -1  391.06   16.30
   7   0  -1  382.76   15.50
  -7   0   1  379.56   15.70
  -7   0   1  383.76   19.10
  -7   0   1  361.46   15.80
  -7   0   1  377.66   16.90
  -7   0   1  352.96   18.70
  -7   0   1  380.06   15.20
   6   0  -1  181.08   11.10
   6   0  -1  190.38   12.50
   6   0  -1  180.88   10.30
   6   0  -1  188.48   10.80
   6   0  -1  182.18   12.60
   6   0  -1  207.38   29.80
  -6   0   1  202.18   35.80
  -6   0   1  201.18   11.90
  -6   0   1  173.98   13.50
  -6   0   1  163.98   10.70
  -6   0   1  200.08   10.70
  -6   0   1  179.48   13.10
  -6   0   1  184.28   10.80
   5   0  -1  122.69    9.70
   5   0  -1  130.19   10.60
   5   0  -1  123.69   11.20
   5   0  -1  119.99    8.90
   5   0  -1  111.89   24.80
   5   0  -1  122.99    8.50
  -5   0   1  115.29    9.90
  -5   0   1   95.09    9.00
  -5   0   1  124.09   11.20
  -5   0   1  107.09   11.50
  -5   0   1  138.29    9.10
  -5   0   1  138.29   27.00
   4   0  -1   20.50    4.10
   4   0  -1   20.70   12.10
   4   0  -1   29.40    4.20
   4   0  -1   20.50    4.70
   4   0  -1   30.80    5.70
   4   0  -1   14.70    4.50
  -4   0   1   16.70    5.40
  -4   0   1   26.50   13.50
  -4   0   1   21.90    4.70
  -4   0   1   21.70    4.60
  -4   0   1   14.70    3.90
  -4   0   1   15.20    5.40
   3   0  -1  216.88   22.00
   3   0  -1  185.98    8.10
   3   0  -1  189.68    8.90
   3   0  -1  182.28    8.10
   3   0  -1  198.08    8.00
   3   0  -1  191.08    9.40
  -3   0   1  196.68    8.10
  -3   0   1  173.28    9.40
  -3   0   1  185.68    8.70
  -3   0   1  186.48    8.10
  -3   0   1  195.28    9.30
  -3   0   1  148.99   21.10
   2   0  -1 1720.33   46.40
   2   0  -1 1735.53   45.80
   2   0  -1 1768.32   45.70
   2   0  -1 1760.62   46.70
   2   0  -1 1808.42   64.99
   2   0  -1 1763.82   45.70
  -2   0   1 1761.12   46.30
  -2   0   1 1752.82   46.40
  -2   0   1 1710.63   46.70
  -2   0   1 1787.72   45.70
  -2   0   1 1751.72   45.80
   1   0   1  204.88    8.10
   1   0   1  273.57    7.80
  -2   0  -1  681.03   17.90
  -2   0  -1  686.93   17.60
  -2   0  -1  632.84   19.60
  -2   0  -1  619.44   17.60
  -2   0  -1  655.33   17.70
  -2   0  -1  697.93   27.60
   2   0   1  652.53   19.90
   2   0   1  663.63   17.70
   2   0   1  685.63   26.40
   2   0   1  662.33   19.60
   2   0   1  645.54   17.50
   2   0   1  644.54   18.00
   2   0   1  680.53   18.10
  -3   0  -1  154.78    6.50
  -3   0  -1  181.48    6.70
  -3   0  -1  183.58    6.60
  -3   0  -1  158.68   16.30
  -3   0  -1  160.88    9.00
  -3   0  -1  196.28    7.10
   3   0   1  162.18    9.20
   3   0   1  188.28    7.40
   3   0   1  153.68    6.60
   3   0   1  163.88    6.30
   3   0   1  161.58   15.40
   3   0   1  179.98    7.40
   3   0   1  169.58    9.40
   3   0   1  172.98    7.40
  -4   0  -1 2091.69   56.49
  -4   0  -1 2225.08   81.39
  -4   0  -1 2301.97   57.19
  -4   0  -1 2164.98   59.89
  -4   0  -1 1868.91   56.19
   4   0   1 2322.37   79.29
   4   0   1 2142.99   57.59
   4   0   1 2217.18   56.89
   4   0   1 2155.28   59.69
   4   0   1 2162.08   56.29
   4   0   1 2230.98   57.79
   4   0   1 2211.88   60.59
  -5   0  -1  422.56   18.70
  -5   0  -1  447.06   15.40
  -5   0  -1  445.36   35.00
  -5   0  -1  432.86   14.50
  -5   0  -1  416.16   14.80
   5   0   1  420.36   19.10
   5   0   1  444.76   18.50
   5   0   1  434.66   16.10
   5   0   1  423.36   14.90
   5   0   1  439.96   16.30
   5   0   1  423.46   15.60
   5   0   1  412.16   14.20
   5   0   1  448.26   33.30
  -6   0  -1  187.88    9.70
  -6   0  -1  197.98   28.90
  -6   0  -1  193.88    9.40
  -6   0  -1  200.38   14.00
  -6   0  -1  192.58   10.30
   6   0   1  174.38   14.00
   6   0   1  180.58   13.40
   6   0   1  197.48    9.10
   6   0   1  181.18   11.00
   6   0   1  192.38   11.30
   6   0   1  182.28   26.60
   6   0   1  165.48    9.70
  -7   0  -1  254.07   12.20
  -7   0  -1  267.27   12.60
  -7   0  -1  275.27   11.90
  -7   0  -1  236.38   13.30
  -7   0  -1  279.87   17.20
   7   0   1  270.37   16.70
   7   0   1  281.37   14.30
   7   0   1  254.77   31.80
   7   0   1  267.27   11.60
   7   0   1  267.17   17.80
   7   0   1  275.07   13.70
  -8   0  -1  255.17   13.10
  -8   0  -1  223.68   13.90
  -8   0  -1  262.77   12.40
  -8   0  -1  272.67   18.50
  -8   0  -1  276.27   13.60
   8   0   1  278.87   37.30
   8   0   1  275.97   39.80
   8   0   1  261.37   12.20
   8   0   1  237.38   17.50
   8   0   1  239.88   14.50
   8   0   1  252.87   13.30
  -9   0  -1    0.30    4.70
  -9   0  -1   11.30    5.60
  -9   0  -1   24.70    6.50
  -9   0  -1   13.40    8.50
  -9   0  -1   17.30    6.20
   9   0   1   12.70    6.90
   9   0   1   20.60   22.70
   9   0   1    6.50   20.00
   9   0   1   27.00    6.50
   9   0   1   13.70    9.00
   9   0   1   24.20    5.90
   9   0   1   25.00    7.70
 -10   0  -1  373.66   16.00
 -10   0  -1  353.06   16.70
 -10   0  -1  365.46   16.80
  10   0   1  359.16   19.20
  10   0   1  339.77   18.10
  10   0   1  361.56   47.60
  10   0   1  386.76   17.50
  10   0   1  329.77   15.20
  10   0   1  350.36   22.80
 -11   0  -1  100.69   10.70
 -11   0  -1   87.19    9.50
 -11   0  -1  113.29   11.70
  11   0   1  112.29   12.70
  11   0   1   91.69   11.00
  11   0   1   98.79    9.20
  11   0   1  118.49   11.10
  11   0   1  116.09   15.80
  11   0   1   38.30   29.20
 -12   0  -1   70.39    8.10
 -12   0  -1   43.10    7.80
 -12   0  -1   64.89    8.90
  12   0   1   53.69   13.50
  12   0   1   61.39    9.80
  12   0   1   68.09   11.30
  12   0   1   60.29    8.10
  12   0   1   77.29   10.00
  12   0   1   -8.50   31.50
  13  -1  -1  216.78   15.60
  13  -1  -1  218.58   19.10
  13  -1  -1  243.58   20.40
  13  -1  -1  224.48   17.60
  13  -1  -1  214.88   19.90
  13  -1  -1  233.88   23.50
 -13   1   1  219.98   15.90
 -13   1   1  238.38   17.10
 -13   1   1  190.78   22.40
 -13   1   1  217.18   16.20
  12  -1  -1  162.98   15.40
  12  -1  -1   55.39   41.70
  12  -1  -1  184.78   18.40
  12  -1  -1  156.78   17.60
  12  -1  -1  177.98   14.20
  12  -1  -1  142.69   18.10
 -12   1   1  155.48   19.60
 -12   1   1  169.98   14.60
 -12   1   1  178.18   15.70
 -12   1   1  178.98   14.10
  11  -1  -1  100.99   13.10
  11  -1  -1   87.29   11.00
  11  -1  -1   36.50   36.50
  11  -1  -1   98.09   13.00
  11  -1  -1   84.49   14.10
  11  -1  -1   95.59   10.30
 -11   1   1   87.99   11.30
 -11   1   1   78.79   10.10
 -11   1   1   80.59    9.90
 -11   1   1   76.49   12.70
 -11   1   1   81.49   13.60
  10  -1  -1  195.58   13.80
  10  -1  -1  203.38   17.10
  10  -1  -1  198.98   14.50
  10  -1  -1  197.68   19.20
  10  -1  -1  187.48   17.50
  10  -1  -1  203.18   42.50
  10  -1  -1  199.48   16.10
 -10   1   1  194.68   15.50
 -10   1   1  206.38   19.40
 -10   1   1  199.18   13.80
 -10   1   1  181.38   14.20
 -10   1   1  192.18   18.40
 -10   1   1  223.28   14.20
   9  -1  -1  168.78   14.80
   9  -1  -1  181.38   40.00
   9  -1  -1  180.38   12.60
   9  -1  -1  168.98   14.90
   9  -1  -1  209.28   39.70
   9  -1  -1  180.38   16.00
   9  -1  -1  169.28   17.90
   9  -1  -1  173.58   12.90
  -9   1   1  180.48   14.40
  -9   1   1  156.78   16.90
  -9   1   1  164.88   12.60
  -9   1   1  189.68   17.30
  -9   1   1  139.29   12.80
  -9   1   1  192.98   13.10
   8  -1  -1  992.90   33.00
   8  -1  -1 1004.50   31.80
   8  -1  -1 1001.00   72.79
   8  -1  -1 1004.80   31.50
   8  -1  -1 1009.30   33.70
   8  -1  -1  978.00   34.70
   8  -1  -1  980.00   70.09
  -8   1   1  980.20   35.90
  -8   1   1 1029.60   32.00
  -8   1   1  976.50   31.50
  -8   1   1  944.31   31.30
  -8   1   1 1036.60   33.60
  -8   1   1  945.61   34.80
   7  -1  -1  212.78   13.30
   7  -1  -1  214.18   11.70
   7  -1  -1  180.18   11.20
   7  -1  -1  199.28   13.20
   7  -1  -1  206.38   37.90
   7  -1  -1  160.98   13.60
   7  -1  -1  228.88   38.80
  -7   1   1  171.68   14.40
  -7   1   1  188.58   11.40
  -7   1   1  198.28   12.30
  -7   1   1  206.08   11.80
  -7   1   1  180.38   14.60
  -7   1   1  202.38   13.20
   6  -1  -1  141.39   29.10
   6  -1  -1  102.19    8.70
   6  -1  -1  114.39   11.20
   6  -1  -1  106.09   10.70
   6  -1  -1  154.38   30.80
   6  -1  -1  130.19    9.20
  -6   1   1  108.59    9.00
  -6   1   1  106.59   10.20
  -6   1   1   98.19   11.70
  -6   1   1  104.89   11.60
  -6   1   1  107.69   10.30
   5  -1  -1  195.78   31.40
   5  -1  -1  200.58   10.50
   5  -1  -1  203.08   13.10
   5  -1  -1  198.28   29.20
   5  -1  -1  202.88   12.00
   5  -1  -1  206.58   10.70
  -5   1   1  201.58   12.00
  -5   1   1  196.08   10.80
  -5   1   1  188.48   13.30
  -5   1   1  206.08   13.30
  -5   1   1  172.78   11.60
   4  -1  -1  228.28   12.10
   4  -1  -1  263.17   28.30
   4  -1  -1  243.68   11.50
   4  -1  -1  247.88   10.30
   4  -1  -1  280.27   28.20
   4  -1  -1  231.18   10.20
  -4   1   1  207.58   12.20
  -4   1   1  243.78   10.50
  -4   1   1  265.27   12.60
  -4   1   1  236.28   11.30
  -4   1   1  254.87   11.50
   3  -1  -1 4279.67  109.99
   3  -1  -1 4469.65  140.29
   3  -1  -1 4332.57  110.59
   3  -1  -1 4215.88  111.49
   3  -1  -1 4480.45  139.49
   3  -1  -1 4237.48  109.99
   3  -1  -1 4358.96  110.79
  -3   1   1 4308.27  110.19
  -3   1   1 4407.36  111.09
  -3   1   1 4155.88  111.19
  -3   1   1 4190.38  110.29
   2  -1  -1   56.09    4.60
   2  -1  -1   52.59    4.70
   2  -1  -1   55.99   12.50
   2  -1  -1   52.09    4.00
   2  -1  -1   58.59    5.30
   2  -1  -1   58.49    6.30
   2  -1  -1   60.59    5.70
  -2   1   1   56.89    6.10
  -2   1   1   72.29   13.60
  -2   1   1   62.29    4.90
  -2   1   1   53.69    5.50
  -2   1   1   69.79    4.10
   1  -1  -1  718.63   24.50
   1  -1  -1  900.51   23.90
   1  -1  -1  873.21   36.30
   1  -1  -1  894.31   23.60
   1  -1  -1  802.52   23.30
   1  -1  -1  848.02   23.00
  -1   1   1  987.70   38.00
  -1   1   1  855.21   23.70
  -1   1   1  906.21   23.60
   0  -1  -1  658.23   17.40
   0   1   1  656.93   17.80
  -1  -1  -1 5149.79  129.19
  -1  -1  -1 5029.40  128.89
  -1  -1  -1 5383.36  140.09
  -1  -1  -1 5122.29  129.79
   1   1   1 5002.00  128.89
   1   1   1 5019.40  129.09
   1   1   1 5356.76  140.19
  -2  -1  -1 2186.48   53.99
  -2  -1  -1 2036.20   55.89
  -2  -1  -1 2029.80   54.09
  -2  -1  -1 2193.38   54.39
  -2  -1  -1 2152.68   68.69
   2   1   1 2044.40   53.79
   2   1   1 2156.18   54.19
   2   1   1 2192.68   54.69
   2   1   1 2057.09   54.39
   2   1   1 2144.29   55.79
   2   1   1 2159.08   66.29
   2   1   1 2078.09   55.99
  -3  -1  -1 1273.27   51.89
  -3  -1  -1 1179.88   32.60
  -3  -1  -1 1244.38   32.70
  -3  -1  -1 1159.98   35.00
  -3  -1  -1 1304.67   32.40
   3   1   1 1193.38   32.90
   3   1   1 1216.48   35.30
   3   1   1 1250.57   32.80
   3   1   1 1198.38   47.50
   3   1   1 1184.48   32.10
   3   1   1 1227.68   34.80
   3   1   1 1220.38   33.40
  -4  -1  -1  928.81   25.60
  -4  -1  -1  977.60   26.40
  -4  -1  -1  940.11   49.30
  -4  -1  -1  872.21   26.00
   4   1   1  948.31   27.40
   4   1   1  966.50   44.90
   4   1   1  897.31   26.20
   4   1   1  935.81   29.00
   4   1   1  889.11   25.40
   4   1   1  917.11   26.70
   4   1   1  859.01   29.40
  -5  -1  -1   24.10    5.00
  -5  -1  -1   19.10    4.60
  -5  -1  -1   19.10    4.20
  -5  -1  -1    5.20   13.30
  -5  -1  -1   13.20    4.30
   5   1   1   11.40    6.70
   5   1   1   22.20    3.90
   5   1   1   18.00    5.00
   5   1   1   14.20   10.90
   5   1   1   14.90    5.10
   5   1   1   22.40    6.60
   5   1   1   22.20    4.80
  -6  -1  -1  269.57   12.20
  -6  -1  -1  277.37   34.60
  -6  -1  -1  284.17   12.40
  -6  -1  -1  288.87   11.60
  -6  -1  -1  298.77   14.20
   6   1   1  277.67   12.40
   6   1   1  272.17   16.50
   6   1   1  283.67   11.20
   6   1   1  282.17   13.10
   6   1   1  267.87   15.50
   6   1   1  274.37   29.40
   6   1   1  297.17   14.10
  -7  -1  -1  487.55   20.30
  -7  -1  -1  498.45   47.40
  -7  -1  -1  452.75   17.90
  -7  -1  -1  515.55   17.20
  -7  -1  -1  526.25   18.20
   7   1   1  495.15   23.90
   7   1   1  461.45   18.70
   7   1   1  484.65   20.00
   7   1   1  518.15   40.10
   7   1   1  477.05   17.40
   7   1   1  513.95   18.50
   7   1   1  481.55   16.80
   7   1   1  521.45   22.60
  -8  -1  -1  178.28   10.80
  -8  -1  -1  218.38   38.30
  -8  -1  -1  166.68   11.80
  -8  -1  -1  185.58   11.70
  -8  -1  -1  232.48   14.40
   8   1   1  176.48   18.00
   8   1   1  134.29   28.60
   8   1   1  168.78   10.30
   8   1   1  177.78   16.30
   8   1   1  177.28   12.00
   8   1   1  162.38   12.50
   8   1   1  174.48   10.40
   8   1   1  192.28   14.30
  -9  -1  -1  149.69   11.80
  -9  -1  -1  153.08   11.80
  -9  -1  -1  162.78   11.00
  -9  -1  -1  105.09   11.90
   9   1   1  248.28   37.50
   9   1   1  136.59   16.10
   9   1   1  165.48   14.70
   9   1   1  141.19   12.70
   9   1   1  137.89   10.50
 -10  -1  -1  316.17   16.20
 -10  -1  -1  351.46   16.50
 -10  -1  -1  328.57   14.90
  10   1   1  322.17   14.80
  10   1   1  343.77   47.40
  10   1   1  309.17   17.30
  10   1   1  303.17   21.60
  10   1   1  348.77   16.90
 -11  -1  -1  143.29   12.60
 -11  -1  -1  142.39   12.70
 -11  -1  -1  140.99   11.40
  11   1   1  177.88   19.50
  11   1   1  126.39   15.30
  11   1   1  129.69   13.00
  11   1   1  128.99   33.60
  11   1   1  128.79   13.60
  11   1   1  135.89   11.20
 -12  -1  -1   64.29    8.20
 -12  -1  -1   54.49    8.30
 -12  -1  -1   53.39    8.50
  12   1   1   74.09   32.70
  12   1   1   86.39   10.80
  12   1   1   60.99    8.10
  12   1   1   64.19    9.60
  12   1   1   50.79   13.20
  12   1   1   74.89   11.90
  13  -2  -1  284.07   17.10
  13  -2  -1  246.28   19.60
  13  -2  -1  235.58   20.30
  13  -2  -1  253.67   17.70
  13  -2  -1  245.28   23.70
  13  -2  -1  252.97   20.90
 -13   2   1  242.38   16.80
 -13   2   1  264.97   16.80
 -13   2   1  273.07   18.30
 -13   2   1  282.17   20.40
 -13   2   1  246.98   24.10
  12  -2  -1  221.88   19.60
  12  -2  -1  276.47   23.20
  12  -2  -1  174.88   50.49
  12  -2  -1  268.17   17.60
  12  -2  -1  247.98   16.40
  12  -2  -1  243.18   20.30
  12  -2  -1  260.37   18.70
 -12   2   1  272.97   17.10
 -12   2   1  283.87   18.60
 -12   2   1  260.87   16.60
 -12   2   1  246.48   16.20
 -12   2   1  230.78   22.70
  11  -2  -1  258.67   19.30
  11  -2  -1  269.77   20.40
  11  -2  -1  274.27   19.40
  11  -2  -1  174.98   46.90
  11  -2  -1  267.57   17.90
  11  -2  -1  262.17   22.10
  11  -2  -1  231.98   16.20
  11  -2  -1  254.87   15.90
 -11   2   1  248.68   20.30
 -11   2   1  258.97   17.60
 -11   2   1  219.38   21.20
 -11   2   1  249.38   16.60
 -11   2   1  271.87   16.10
 -11   2   1  263.47   16.30
  10  -2  -1  689.33   29.00
  10  -2  -1  712.43   27.60
  10  -2  -1  712.43   26.50
  10  -2  -1  705.03   26.30
  10  -2  -1  716.03   30.20
  10  -2  -1  750.42   29.50
  10  -2  -1  696.33   68.89
  10  -2  -1  571.54   89.49
 -10   2   1  701.43   26.00
 -10   2   1  701.43   26.70
 -10   2   1  726.13   26.70
 -10   2   1  704.53   30.10
 -10   2   1  710.53   32.30
 -10   2   1  730.83   28.70
   9  -2  -1  125.89   13.50
   9  -2  -1  156.18   38.80
   9  -2  -1  150.18   38.40
   9  -2  -1  145.89   15.10
   9  -2  -1  115.89   12.10
   9  -2  -1  127.19   14.20
   9  -2  -1  125.29   11.30
  -9   2   1  117.79   13.30
  -9   2   1  126.89   13.50
  -9   2   1  131.69   12.10
  -9   2   1  121.49   11.70
  -9   2   1  116.69   13.50
  -9   2   1  108.89   11.20
   8  -2  -1  206.68   12.90
   8  -2  -1  200.98   40.60
   8  -2  -1  218.78   15.80
   8  -2  -1  222.78   13.30
   8  -2  -1  244.28   15.40
   8  -2  -1  207.28   40.50
   8  -2  -1  213.58   16.30
  -8   2   1  224.48   13.10
  -8   2   1  205.28   14.10
  -8   2   1  218.38   17.30
  -8   2   1  221.88   15.00
  -8   2   1  228.98   13.30
  -8   2   1  201.58   16.50
   7  -2  -1  529.45   22.60
   7  -2  -1  441.46   47.60
   7  -2  -1  538.75   50.89
   7  -2  -1  523.55   21.50
   7  -2  -1  513.55   21.20
   7  -2  -1  522.55   19.40
   7  -2  -1  512.85   19.20
  -7   2   1  515.65   23.30
  -7   2   1  523.35   19.60
  -7   2   1  501.65   22.10
  -7   2   1  478.35   20.20
  -7   2   1  519.55   21.30
   6  -2  -1  164.88   32.00
   6  -2  -1   97.99    8.70
   6  -2  -1  110.89   11.50
   6  -2  -1   95.29   11.60
   6  -2  -1  122.39   28.20
   6  -2  -1  116.89   10.70
   6  -2  -1   88.59    8.60
  -6   2   1   95.39    9.90
  -6   2   1   86.59   10.30
  -6   2   1   97.59   12.00
  -6   2   1   99.59    9.60
  -6   2   1  111.19    9.40
   5  -2  -1 2210.18   60.39
   5  -2  -1 2213.28   61.89
   5  -2  -1 2300.87  100.19
   5  -2  -1 2143.19   60.59
   5  -2  -1 2130.89   58.89
   5  -2  -1 2167.08   58.59
   5  -2  -1 2291.47   97.89
   5  -2  -1 2176.88   59.19
  -5   2   1 2097.09   59.89
  -5   2   1 2160.98   59.29
  -5   2   1 2250.77   60.99
  -5   2   1 2212.58   62.19
  -5   2   1 2044.50   60.79
   4  -2  -1 3821.82   99.69
   4  -2  -1 3920.71  136.49
   4  -2  -1 3750.12  101.59
   4  -2  -1 3834.22   98.89
   4  -2  -1 3923.41   99.49
   4  -2  -1 3887.71  100.99
   4  -2  -1 3870.61  100.69
  -4   2   1 3770.72  100.49
  -4   2   1 3677.43  100.89
  -4   2   1 3992.20  101.29
   3  -2  -1 2431.36   62.59
   3  -2  -1 2407.56   63.49
   3  -2  -1 2513.85   64.89
   3  -2  -1 2435.96   65.29
   3  -2  -1 2051.19   62.89
   3  -2  -1 2578.24   93.79
  -3   2   1 2441.16   64.39
  -3   2   1 2375.36   64.69
  -3   2   1 2287.87   62.99
  -3   2   1 2493.55   63.69
  -3   2   1 2537.95   64.69
  -3   2   1 2542.25   94.49
   2  -2  -1   47.20    5.80
   2  -2  -1   58.49    5.20
   2  -2  -1   59.99    6.80
   2  -2  -1   62.09    4.20
   2  -2  -1   54.49    5.10
   2  -2  -1   67.89    6.50
   2  -2  -1   66.59   15.00
  -2   2   1   66.29    6.30
  -2   2   1   71.79    5.50
  -2   2   1   65.79    6.40
  -2   2   1   56.69    6.60
  -2   2   1   71.39    4.40
  -2   2   1   57.29    5.20
  -2   2   1   70.29   15.80
   1  -2  -1 2843.52   73.69
   1  -2  -1 2780.92   72.39
   1  -2  -1 2948.10   73.49
   1  -2  -1 2749.32   72.89
   1  -2  -1 2942.41   93.89
   1  -2  -1 2822.22   72.59
   1  -2  -1 2785.52   72.99
   1  -2  -1 2808.82   71.99
  -1   2   1 2984.80   95.19
  -1   2   1 2836.72   73.39
  -1   2   1 2827.62   73.29
  -1   2   1 2878.01   71.99
  -1   2   1 2790.82   72.59
  -1   2   1 2790.72   73.19
  -1   2   1 2779.82   72.39
   0  -2  -1 4243.38  105.89
   0  -2  -1 4122.69  105.69
   0  -2  -1 4324.97  106.69
   0  -2  -1 4061.69  106.19
   0  -2  -1 4102.49  105.89
   0  -2  -1 4196.18  106.19
   0  -2  -1 4130.99  106.09
   0   2   1 4155.08  106.19
   0   2   1 4182.18  105.89
   0   2   1 4126.69  105.99
   0   2   1 4126.99  105.69
   0   2   1 4243.08  106.39
   0   2   1 4286.87  125.89
   0   2   1 4226.38  106.49
   0   2   1 4234.38  105.69
  -1  -2  -1 6173.78  157.78
  -1  -2  -1 6371.36  158.18
  -1  -2  -1 6253.37  157.98
  -1  -2  -1 6180.98  157.28
   1   2   1 6217.28  157.88
   1   2   1 6190.28  157.28
   1   2   1 6433.36  177.38
   1   2   1 6239.98  157.28
   1   2   1 6306.77  157.78
  -2  -2  -1  488.05   16.70
  -2  -2  -1  509.75   16.00
  -2  -2  -1  525.55   15.00
  -2  -2  -1  537.45   15.70
  -2  -2  -1  514.85   29.50
   2   2   1  489.25   15.10
   2   2   1  493.75   14.90
   2   2   1  519.05   16.50
   2   2   1  507.25   29.00
   2   2   1  546.35   15.90
   2   2   1  541.85   15.70
  -3  -2  -1 1827.72   51.79
  -3  -2  -1 1899.71   48.90
  -3  -2  -1 1921.41   74.09
  -3  -2  -1 1805.12   49.30
  -3  -2  -1 1903.71   49.60
  -3  -2  -1 1797.02   50.49
   3   2   1 1805.92   48.70
   3   2   1 1931.01   49.60
   3   2   1 1865.41   49.70
   3   2   1 1859.41   68.79
   3   2   1 1953.50   50.39
   3   2   1 1912.51   51.99
   3   2   1 1876.71   51.19
  -4  -2  -1 1672.43   44.00
  -4  -2  -1 1624.54   48.00
  -4  -2  -1 1662.73   73.39
  -4  -2  -1 1748.93   44.90
  -4  -2  -1 1585.14   44.50
  -4  -2  -1 1503.95   46.00
   4   2   1 1694.83   47.30
   4   2   1 1589.24   43.70
   4   2   1 1653.63   45.00
   4   2   1 1680.93   45.90
   4   2   1 1596.24   47.80
   4   2   1 1716.63   45.00
   4   2   1 1729.53   67.59
  -5  -2  -1 1191.58   65.19
  -5  -2  -1 1187.48   32.70
  -5  -2  -1 1106.19   35.50
  -5  -2  -1 1240.08   33.70
  -5  -2  -1 1144.99   33.60
   5   2   1 1196.98   36.70
   5   2   1 1142.49   33.80
   5   2   1 1190.68   56.89
   5   2   1 1227.08   35.40
   5   2   1 1145.99   37.50
   5   2   1 1187.58   33.90
   5   2   1 1124.69   32.30
  -6  -2  -1  212.38   13.30
  -6  -2  -1  201.28    9.90
  -6  -2  -1  170.38   32.10
  -6  -2  -1  178.48   10.60
  -6  -2  -1  215.28   11.00
   6   2   1  207.48   11.60
   6   2   1  204.88   14.90
   6   2   1  202.68   11.10
   6   2   1  205.58    9.70
   6   2   1  226.18   12.80
   6   2   1  194.18   13.90
   6   2   1  166.18   26.80
  -7  -2  -1 1179.28   33.30
  -7  -2  -1 1147.59   73.89
  -7  -2  -1 1132.49   37.30
  -7  -2  -1 1195.48   34.50
  -7  -2  -1 1113.59   34.60
   7   2   1 1173.78   37.00
   7   2   1 1132.49   40.40
   7   2   1 1118.49   32.90
   7   2   1 1126.19   34.90
   7   2   1 1200.48   35.20
   7   2   1 1095.89   34.80
   7   2   1 1197.58   63.49
   7   2   1 1176.88   38.90
  -8  -2  -1  384.36   51.39
  -8  -2  -1  523.45   20.30
  -8  -2  -1  555.54   20.10
  -8  -2  -1  526.85   18.50
  -8  -2  -1  479.65   22.80
   8   2   1  518.15   24.50
   8   2   1  545.05   20.60
   8   2   1  493.65   20.40
   8   2   1  506.25   19.70
   8   2   1  580.94   47.30
   8   2   1  505.65   22.50
   8   2   1  532.45   26.90
   8   2   1  505.15   18.20
  -9  -2  -1  408.16   20.70
  -9  -2  -1  344.07   51.99
  -9  -2  -1  382.06   17.90
  -9  -2  -1  381.36   17.30
  -9  -2  -1  407.06   16.40
   9   2   1  366.36   15.70
   9   2   1  395.36   18.10
   9   2   1  405.66   22.90
   9   2   1  398.66   20.60
   9   2   1  372.16   18.10
   9   2   1  399.56   25.80
   9   2   1  376.96   16.50
   9   2   1  358.06   45.20
 -10  -2  -1  333.17   16.70
 -10  -2  -1  352.26   15.50
 -10  -2  -1  301.87   16.70
  10   2   1  312.27   17.30
  10   2   1  314.87   22.00
  10   2   1  305.27   19.80
  10   2   1  344.57   48.30
  10   2   1  306.67   14.90
 -11  -2  -1   80.99    8.80
 -11  -2  -1   95.89   10.30
 -11  -2  -1   95.79   10.00
  11   2   1   73.29   10.20
  11   2   1   81.79    8.70
  11   2   1  107.99   11.50
  11   2   1   73.19   13.30
  11   2   1   46.30   32.90
 -12  -2  -1  113.59   10.90
 -12  -2  -1  135.89   13.50
 -12  -2  -1  119.49   11.50
  12   2   1  104.49   12.20
  12   2   1   93.69   11.30
  12   2   1  126.59   12.30
  12   2   1   35.40   39.60
  12   2   1  122.49   14.20
  12   2   1   91.69   14.80
  13  -3  -1  147.59   14.60
  13  -3  -1  167.88   16.80
  13  -3  -1  171.08   18.50
  13  -3  -1  173.48   19.30
  13  -3  -1  178.68   15.70
 -13   3   1  149.29   14.90
 -13   3   1  193.18   17.20
 -13   3   1  181.48   15.20
 -13   3   1  149.19   16.30
 -13   3   1  181.68   22.40
  12  -3  -1  144.59   17.20
  12  -3  -1  101.89   46.30
  12  -3  -1  182.48   15.40
  12  -3  -1  154.08   14.50
  12  -3  -1  173.08   18.50
  12  -3  -1  155.68   19.80
  12  -3  -1  169.48   19.10
  12  -3  -1  165.18   15.80
 -12   3   1  205.78   16.60
 -12   3   1  147.29   17.50
 -12   3   1  151.58   14.30
 -12   3   1  173.48   14.80
 -12   3   1  170.28   16.50
  11  -3  -1  270.67   21.30
  11  -3  -1  325.97   18.30
  11  -3  -1  328.17   18.20
  11  -3  -1  304.07   18.50
  11  -3  -1  375.56   23.10
  11  -3  -1  336.17   20.80
  11  -3  -1  341.97   61.09
 -11   3   1  313.47   17.50
 -11   3   1  342.17   18.60
 -11   3   1  342.27   19.50
 -11   3   1  344.97   20.50
 -11   3   1  297.17   21.90
 -11   3   1  311.97   23.50
  10  -3  -1  318.67   53.99
  10  -3  -1  337.37   21.70
  10  -3  -1  309.67   17.40
  10  -3  -1  334.17   17.80
  10  -3  -1  333.67   21.40
  10  -3  -1  284.67   79.79
  10  -3  -1  308.77   17.50
  10  -3  -1  324.07   19.80
 -10   3   1  326.97   17.70
 -10   3   1  306.27   19.60
 -10   3   1  314.37   16.90
 -10   3   1  342.67   23.20
 -10   3   1  285.67   20.60
 -10   3   1  322.87   18.70
   9  -3  -1   20.50    7.20
   9  -3  -1   33.70    9.60
   9  -3  -1   18.40    8.50
   9  -3  -1   20.30    6.70
   9  -3  -1   22.30    9.40
   9  -3  -1   15.50   23.30
   9  -3  -1   39.70   27.00
   9  -3  -1   23.40    7.00
  -9   3   1   22.70    6.90
  -9   3   1    7.10    7.40
  -9   3   1   15.30    9.20
  -9   3   1   19.20    8.30
  -9   3   1   13.40   10.00
  -9   3   1   16.20    6.90
   8  -3  -1   46.30    9.80
   8  -3  -1   35.10    7.10
   8  -3  -1   44.10    9.80
   8  -3  -1   24.30   20.70
   8  -3  -1   32.70    8.20
   8  -3  -1   35.00   25.60
   8  -3  -1   50.29    7.50
   8  -3  -1   47.40    7.80
  -8   3   1   12.80    7.10
  -8   3   1   38.90    9.40
  -8   3   1   29.00    9.90
  -8   3   1   33.50    8.30
  -8   3   1   20.60    7.00
  -8   3   1   29.30    8.30
   7  -3  -1  464.35   19.10
   7  -3  -1  525.35   18.70
   7  -3  -1  447.86   48.80
   7  -3  -1  487.55   22.40
   7  -3  -1  475.75   21.90
   7  -3  -1  503.95   18.90
   7  -3  -1  508.15   21.10
   7  -3  -1  530.95   53.39
  -7   3   1  456.05   20.70
  -7   3   1  481.85   23.00
  -7   3   1  535.75   19.90
  -7   3   1  501.15   21.40
  -7   3   1  461.35   21.60
   6  -3  -1 1977.20   56.89
   6  -3  -1 1964.90   55.19
   6  -3  -1 1947.41   58.79
   6  -3  -1 2101.59  102.49
   6  -3  -1 2040.50   58.19
   6  -3  -1 2183.18  100.89
   6  -3  -1 2004.70   55.99
   6  -3  -1 1999.90   54.59
  -6   3   1 1922.01   56.79
  -6   3   1 2043.60   57.99
  -6   3   1 1941.41   57.59
  -6   3   1 1961.60   55.99
   5  -3  -1  366.26   16.40
   5  -3  -1  363.26   18.30
   5  -3  -1  396.46   40.50
   5  -3  -1  359.26   13.50
   5  -3  -1  378.66   17.80
   5  -3  -1  343.87   14.70
   5  -3  -1  343.67   15.00
  -5   3   1  368.26   14.10
  -5   3   1  357.56   15.10
  -5   3   1  399.56   40.60
  -5   3   1  338.57   17.10
  -5   3   1  358.96   16.90
  -5   3   1  358.16   16.90
   4  -3  -1   26.60    5.80
   4  -3  -1   54.79    5.20
   4  -3  -1   46.50   18.20
   4  -3  -1   45.50    5.60
   4  -3  -1   38.60    7.40
   4  -3  -1   43.40    7.70
   4  -3  -1   49.30    6.00
  -4   3   1   43.70    5.70
  -4   3   1   48.80    5.90
  -4   3   1   44.00    6.40
  -4   3   1   38.20    3.60
  -4   3   1   45.60   17.30
  -4   3   1   40.70    7.10
  -4   3   1   37.00    6.70
   3  -3  -1 1792.32   47.00
   3  -3  -1 1663.23   45.70
   3  -3  -1 1594.34   43.30
   3  -3  -1 1668.43   47.00
   3  -3  -1 1602.64   44.50
   3  -3  -1 1657.73   74.19
   3  -3  -1 1651.93   45.00
  -3   3   1 1594.84   46.10
  -3   3   1 1740.83   77.69
  -3   3   1 1656.93   43.70
  -3   3   1 1665.93   45.00
  -3   3   1 1631.44   46.10
  -3   3   1 1559.94   44.30
   2  -3  -1 2376.26   64.79
   2  -3  -1 2481.75   92.59
   2  -3  -1 2422.26   64.29
   2  -3  -1 2434.56   65.59
   2  -3  -1 2429.26   62.89
   2  -3  -1 2439.26   63.99
   2  -3  -1 2455.25   65.99
  -2   3   1 2480.15   65.39
  -2   3   1 2509.15   63.09
  -2   3   1 2680.73   96.79
  -2   3   1 2458.05   65.29
  -2   3   1 2401.96   63.89
  -2   3   1 2425.96   65.29
  -2   3   1 2408.26   64.29
   1  -3  -1 1402.46   37.80
   1  -3  -1 1487.95   63.09
   1  -3  -1 1424.86   39.30
   1  -3  -1 1373.56   38.20
   1  -3  -1 1430.46   40.10
   1  -3  -1 1449.55   38.70
   1  -3  -1 1438.66   39.60
   1  -3  -1 1396.26   39.10
  -1   3   1 1452.95   39.40
  -1   3   1 1405.66   39.20
  -1   3   1 1421.76   37.80
  -1   3   1 1411.36   38.50
  -1   3   1 1441.26   39.40
  -1   3   1 1469.75   38.40
  -1   3   1 1393.56   39.50
  -1   3   1 1452.85   64.09
   0  -3  -1 7499.75  188.68
   0  -3  -1 7235.78  217.58
   0  -3  -1 7621.74  189.88
   0  -3  -1 7556.24  189.28
   0  -3  -1 7332.37  188.48
   0  -3  -1 7330.47  189.18
   0  -3  -1 7450.25  188.98
   0   3   1 7224.78  188.58
   0   3   1 7632.64  189.48
   0   3   1 7485.15  188.48
   0   3   1 7525.55  188.68
   0   3   1 7916.91  218.78
   0   3   1 7447.85  188.58
   0   3   1 7570.24  189.28
  -1  -3  -1 3692.23   95.89
  -1  -3  -1 3644.74   95.09
  -1  -3  -1 3614.74   94.99
  -1  -3  -1 3623.84   94.69
  -1  -3  -1 3771.52   96.19
   1   3   1 3838.12   95.99
   1   3   1 3917.31   96.19
   1   3   1 3692.93   95.09
   1   3   1 3726.33  120.89
  -2  -3  -1   21.80    4.70
  -2  -3  -1   22.60    4.60
  -2  -3  -1   23.30    3.80
  -2  -3  -1   14.80   10.10
  -2  -3  -1   23.60    4.20
   2   3   1   23.30    3.80
   2   3   1   26.70    4.30
   2   3   1   17.20    4.70
   2   3   1   14.30   10.20
   2   3   1   24.70    4.00
   2   3   1   24.60    4.60
  -3  -3  -1  452.75   17.10
  -3  -3  -1  506.55   16.50
  -3  -3  -1  439.16   34.60
  -3  -3  -1  462.65   15.20
  -3  -3  -1  447.86   18.00
   3   3   1  402.36   32.90
   3   3   1  473.25   16.40
   3   3   1  446.86   15.10
   3   3   1  470.85   15.70
   3   3   1  484.05   17.70
   3   3   1  510.55   17.10
  -4  -3  -1  323.57   12.20
  -4  -3  -1  312.17   33.60
  -4  -3  -1  288.37   12.60
  -4  -3  -1  310.37   15.90
  -4  -3  -1  289.37   14.60
  -4  -3  -1  327.47   13.30
   4   3   1  288.47   14.70
   4   3   1  314.37   11.90
   4   3   1  336.67   16.00
   4   3   1  295.77   13.10
   4   3   1  343.27   14.40
   4   3   1  326.17   30.70
   4   3   1  323.47   13.00
  -5  -3  -1  480.05   20.10
  -5  -3  -1  527.15   17.00
  -5  -3  -1  488.25   17.80
  -5  -3  -1  490.15   44.60
  -5  -3  -1  554.34   18.40
  -5  -3  -1  468.35   21.70
   5   3   1  500.05   20.40
   5   3   1  495.25   16.70
   5   3   1  538.75   18.50
   5   3   1  519.45   21.70
   5   3   1  496.55   18.20
   5   3   1  499.65   39.60
   5   3   1  512.25   19.50
  -6  -3  -1   60.09    9.30
  -6  -3  -1   58.19    6.40
  -6  -3  -1   62.49    7.40
  -6  -3  -1   68.19   25.20
  -6  -3  -1   81.19    7.90
   6   3   1   66.99    6.50
   6   3   1   60.49   10.40
   6   3   1   63.29    8.60
   6   3   1   63.59    7.50
   6   3   1   68.69    9.40
   6   3   1   45.40   17.70
   6   3   1   70.39    7.70
  -7  -3  -1  160.28   14.60
  -7  -3  -1  168.88   11.90
  -7  -3  -1  159.38   10.40
  -7  -3  -1  153.88   35.60
  -7  -3  -1  157.78   11.80
   7   3   1  142.59   12.00
   7   3   1  136.59   16.10
   7   3   1  149.99   28.70
   7   3   1  145.09   13.50
   7   3   1  151.58   12.40
   7   3   1  191.38   12.30
   7   3   1  146.89   10.00
   7   3   1  165.78   14.60
  -8  -3  -1  223.68   44.00
  -8  -3  -1  306.47   15.30
  -8  -3  -1  299.37   15.60
  -8  -3  -1  255.57   18.40
  -8  -3  -1  300.67   13.90
   8   3   1  284.67   18.80
   8   3   1  278.27   15.60
   8   3   1  273.77   15.50
   8   3   1  265.47   17.50
   8   3   1  268.77   13.40
   8   3   1  285.17   21.30
   8   3   1  280.37   40.20
   8   3   1  278.97   15.60
  -9  -3  -1  354.76   15.90
  -9  -3  -1  311.87   53.59
  -9  -3  -1  382.86   17.70
  -9  -3  -1  356.46   17.90
  -9  -3  -1  331.87   20.90
   9   3   1  328.77   15.60
   9   3   1  381.66   17.90
   9   3   1  384.46   18.50
   9   3   1  392.06   22.40
   9   3   1  339.97   25.10
   9   3   1  357.66   20.80
   9   3   1  319.37   17.60
   9   3   1  412.46   49.80
 -10  -3  -1  119.69   13.40
 -10  -3  -1   45.10   34.40
 -10  -3  -1  118.69   13.10
 -10  -3  -1  130.89   11.80
 -10  -3  -1  153.68   15.70
  10   3   1  104.29   35.80
  10   3   1  128.69   11.90
  10   3   1  129.59   12.20
  10   3   1  144.59   16.40
  10   3   1  123.09   13.50
  10   3   1  140.59   20.30
  10   3   1  123.49   15.70
  10   3   1  128.69   13.70
 -11  -3  -1   80.59   10.10
 -11  -3  -1   68.79    8.70
 -11  -3  -1   53.19    9.20
  11   3   1   59.79   10.00
  11   3   1   84.09   13.80
  11   3   1   76.69    9.20
  11   3   1  -18.30   33.10
  11   3   1   88.69   13.60
  13  -4  -1  169.68   19.00
  13  -4  -1  167.58   15.60
  13  -4  -1  217.28   24.00
  13  -4  -1  199.98   17.40
  13  -4  -1  191.18   16.70
  13  -4  -1  203.48   20.80
  13  -4  -1  195.28   21.30
 -13   4   1  193.38   18.40
 -13   4   1  197.98   22.90
 -13   4   1  221.38   18.30
 -13   4   1  180.08   15.70
  12  -4  -1  146.49   13.70
  12  -4  -1  162.98   17.80
  12  -4  -1  155.18   14.90
  12  -4  -1  166.48   15.20
  12  -4  -1  166.28   19.40
  12  -4  -1  193.68   51.29
  12  -4  -1  145.59   17.50
 -12   4   1  148.09   14.30
 -12   4   1  137.59   16.90
 -12   4   1  164.58   16.90
 -12   4   1  155.28   15.10
 -12   4   1  154.28   16.40
  11  -4  -1  254.07   21.60
  11  -4  -1  229.08   16.60
  11  -4  -1  242.28   19.40
  11  -4  -1  273.17   17.00
  11  -4  -1  244.08   20.80
  11  -4  -1  200.08   49.99
  11  -4  -1  258.67   16.70
 -11   4   1  261.07   17.00
 -11   4   1  287.07   22.80
 -11   4   1  261.77   18.60
 -11   4   1  267.27   19.20
 -11   4   1  235.68   20.40
 -11   4   1  247.28   15.80
  10  -4  -1  281.87   16.20
  10  -4  -1  254.17   16.40
  10  -4  -1  278.17   16.80
  10  -4  -1  262.27   21.00
  10  -4  -1  327.77   57.99
  10  -4  -1  259.07   20.80
  10  -4  -1  253.77   18.80
 -10   4   1  269.17   15.90
 -10   4   1  278.87   18.80
 -10   4   1  280.27   19.20
 -10   4   1  287.27   20.50
 -10   4   1  277.87   22.10
 -10   4   1  290.77   17.10
   9  -4  -1   22.40   29.70
   9  -4  -1   25.60    6.70
   9  -4  -1   17.40    8.70
   9  -4  -1   24.40   27.80
   9  -4  -1   34.30    7.80
   9  -4  -1   20.50   10.00
   9  -4  -1   27.30   10.40
   9  -4  -1   29.80    8.00
  -9   4   1   20.50    7.10
  -9   4   1   13.90    8.40
  -9   4   1   22.00    9.20
  -9   4   1   11.30    7.70
  -9   4   1   15.40    7.00
  -9   4   1   28.50    9.70
   8  -4  -1   91.59   31.10
   8  -4  -1  116.19   13.50
   8  -4  -1  104.69   10.60
   8  -4  -1  107.99   10.30
   8  -4  -1   72.29   30.10
   8  -4  -1  121.49   13.50
   8  -4  -1  116.79   14.70
   8  -4  -1  109.99   10.20
  -8   4   1  118.69   13.30
  -8   4   1  115.89   12.50
  -8   4   1  100.09   10.40
  -8   4   1  136.99   13.30
  -8   4   1  120.59   13.60
   7  -4  -1  690.43   60.59
   7  -4  -1  683.43   23.50
   7  -4  -1  652.73   24.00
   7  -4  -1  644.04   60.29
   7  -4  -1  624.64   27.30
   7  -4  -1  655.53   27.10
   7  -4  -1  660.73   22.20
   7  -4  -1  664.83   25.30
  -7   4   1  660.03   24.20
  -7   4   1  673.03   26.40
  -7   4   1  672.63   26.50
  -7   4   1  651.93   28.20
  -7   4   1  674.13   26.10
   6  -4  -1  758.22   25.90
   6  -4  -1  759.42   27.00
   6  -4  -1  796.22   24.00
   6  -4  -1  846.32   61.69
   6  -4  -1  771.42   28.90
   6  -4  -1  780.32   25.30
   6  -4  -1  708.53   29.00
  -6   4   1  737.33   25.80
  -6   4   1  835.82   62.49
  -6   4   1  754.52   24.90
  -6   4   1  765.92   28.10
  -6   4   1  783.82   28.10
  -6   4   1  774.72   27.80
   5  -4  -1   24.00    5.90
   5  -4  -1   28.50    7.70
   5  -4  -1   31.20    6.00
   5  -4  -1   33.20    8.30
   5  -4  -1   25.40    6.70
   5  -4  -1   30.40   18.50
   5  -4  -1   23.30    4.40
  -5   4   1   21.10    6.20
  -5   4   1   24.20    6.90
  -5   4   1   17.00    7.30
  -5   4   1   29.80    5.70
  -5   4   1   38.10    6.50
  -5   4   1   26.10   17.10
   4  -4  -1   45.80   19.20
   4  -4  -1   44.10    6.20
   4  -4  -1   51.29    5.10
   4  -4  -1   56.99    7.30
   4  -4  -1   59.69    9.00
   4  -4  -1   61.89    7.20
   4  -4  -1   36.40    8.20
  -4   4   1   39.20    6.80
  -4   4   1   27.10   17.40
  -4   4   1   40.70    5.00
  -4   4   1   50.69    6.30
  -4   4   1   55.39    7.00
  -4   4   1   44.10    8.00
  -4   4   1   40.30    7.40
  -4   4   1   54.49    5.40
   3  -4  -1 4484.45  152.78
   3  -4  -1 4379.86  113.19
   3  -4  -1 4461.85  115.19
   3  -4  -1 4281.07  111.99
   3  -4  -1 4286.57  110.39
   3  -4  -1 4337.47  114.49
   3  -4  -1 4349.86  112.59
  -3   4   1 4514.35  114.09
  -3   4   1 4258.57  113.69
  -3   4   1 4460.05  112.79
  -3   4   1 4207.18  113.69
  -3   4   1 4069.09  111.69
  -3   4   1 4455.15  156.58
  -3   4   1 4348.77  110.79
   2  -4  -1 1236.38   33.50
   2  -4  -1 1223.28   36.10
   2  -4  -1 1144.99   32.10
   2  -4  -1 1162.08   34.40
   2  -4  -1 1288.07   63.59
   2  -4  -1 1188.28   34.40
   2  -4  -1 1226.08   34.00
  -2   4   1 1203.58   32.40
  -2   4   1 1192.08   35.00
  -2   4   1 1199.08   64.29
  -2   4   1 1191.98   33.90
  -2   4   1 1165.98   33.30
  -2   4   1 1307.67   35.40
  -2   4   1  993.40   34.20
   1  -4  -1 1633.44   46.10
   1  -4  -1 1655.53   44.70
   1  -4  -1 1688.83   46.70
   1  -4  -1 1761.12   75.59
   1  -4  -1 1745.93   45.80
   1  -4  -1 1725.93   47.60
   1  -4  -1 1615.64   45.20
   1  -4  -1 1610.24   46.10
  -1   4   1 1668.83   46.60
  -1   4   1 1700.93   45.30
  -1   4   1 1730.43   76.69
  -1   4   1 1681.13   45.50
  -1   4   1 1656.83   44.60
  -1   4   1 1636.34   46.20
  -1   4   1 1718.53   46.60
   0  -4  -1 5114.79  131.29
   0  -4  -1 4943.51  132.59
   0  -4  -1 5049.69  131.89
   0  -4  -1 5420.16  168.08
   0  -4  -1 5211.08  131.69
   0  -4  -1 5027.50  131.79
   0  -4  -1 4988.70  130.89
   0   4   1 5302.27  131.19
   0   4   1 5148.39  132.09
   0   4   1 4720.53  131.79
   0   4   1 5202.58  132.19
   0   4   1 5468.75  131.09
   0   4   1 4980.00  131.19
   0   4   1 5152.78  131.19
   0   4   1 5427.06  168.28
  -1  -4  -1   21.10    5.20
  -1  -4  -1    5.80    5.50
  -1  -4  -1   13.20    4.60
  -1  -4  -1   14.10    4.50
  -1  -4  -1   13.60    4.20
  -1  -4  -1   13.20    4.00
   1   4   1   15.10    4.10
   1   4   1   10.70    5.00
   1   4   1   19.40    5.50
   1   4   1   15.70    4.80
   1   4   1    6.70    4.10
   1   4   1   12.30    4.40
   1   4   1   24.50   13.50
   1   4   1   15.60    4.00
  -2  -4  -1  376.46   14.00
  -2  -4  -1  370.96   14.10
  -2  -4  -1  412.36   16.00
  -2  -4  -1  428.26   16.20
  -2  -4  -1  406.16   16.10
   2   4   1  337.97   34.30
   2   4   1  416.46   16.10
   2   4   1  391.96   15.50
   2   4   1  387.06   14.40
   2   4   1  388.66   14.30
   2   4   1  421.56   15.90
  -3  -4  -1  405.26   17.20
  -3  -4  -1  421.76   16.70
  -3  -4  -1  444.66   38.80
  -3  -4  -1  426.36   15.10
  -3  -4  -1  436.06   18.20
   3   4   1  419.56   17.10
   3   4   1  413.96   15.20
   3   4   1  426.46   15.60
   3   4   1  419.36   16.50
   3   4   1  423.06   16.70
   3   4   1  419.86   37.50
  -4  -4  -1  448.76   19.30
  -4  -4  -1  435.66   42.00
  -4  -4  -1  504.85   18.10
  -4  -4  -1  502.85   16.60
  -4  -4  -1  464.95   20.30
   4   4   1  461.65   16.50
   4   4   1  476.95   20.00
   4   4   1  476.65   17.40
   4   4   1  483.85   18.70
   4   4   1  479.75   40.00
   4   4   1  456.65   18.90
   4   4   1  487.25   18.00
  -5  -4  -1  371.76   15.30
  -5  -4  -1  317.57   14.40
  -5  -4  -1  347.17   18.40
  -5  -4  -1  338.67   13.50
  -5  -4  -1  307.87   16.80
  -5  -4  -1  341.57   41.70
   5   4   1  253.17   33.80
   5   4   1  358.66   16.50
   5   4   1  349.37   15.20
   5   4   1  315.37   17.50
   5   4   1  316.67   13.40
   5   4   1  350.06   16.90
   5   4   1  334.97   14.70
  -6  -4  -1  159.38   12.00
  -6  -4  -1  136.59   15.70
  -6  -4  -1  160.98   14.10
  -6  -4  -1  142.49   35.30
  -6  -4  -1  151.68   11.70
  -6  -4  -1  167.68   10.50
   6   4   1  152.28   12.10
   6   4   1  161.68   15.30
   6   4   1  145.39   28.30
   6   4   1  163.38   13.40
   6   4   1  176.08   14.10
   6   4   1  177.08   11.90
   6   4   1  144.69   10.20
   6   4   1  167.48   13.50
  -7  -4  -1  224.48   14.30
  -7  -4  -1  158.48   39.90
  -7  -4  -1  209.08   12.30
  -7  -4  -1  195.08   17.00
  -7  -4  -1  191.68   13.70
   7   4   1  196.28   12.00
   7   4   1  181.08   34.70
   7   4   1  221.58   15.00
   7   4   1  213.98   16.70
   7   4   1  206.18   14.20
   7   4   1  229.08   18.10
   7   4   1  229.28   16.60
   7   4   1  193.88   13.80
  -8  -4  -1  364.06   17.50
  -8  -4  -1  341.07   15.50
  -8  -4  -1  348.37   57.89
  -8  -4  -1  309.17   20.40
  -8  -4  -1  304.27   17.10
   8   4   1  369.86   18.00
   8   4   1  360.56   23.90
   8   4   1  301.47   18.00
   8   4   1  336.37   17.60
   8   4   1  320.57   47.30
   8   4   1  312.97   19.80
   8   4   1  339.07   20.70
   8   4   1  308.67   15.50
  -9  -4  -1  195.58   13.10
  -9  -4  -1  206.18   18.70
  -9  -4  -1  162.28   47.10
  -9  -4  -1  209.88   15.30
  -9  -4  -1  180.98   14.90
   9   4   1  221.58   15.60
   9   4   1  216.28   18.80
   9   4   1  251.77   18.60
   9   4   1  201.88   15.50
   9   4   1  186.98   39.10
   9   4   1  202.88   13.50
   9   4   1  188.18   15.30
   9   4   1  203.28   22.10
 -10  -4  -1   63.89    8.20
 -10  -4  -1   44.10    9.20
 -10  -4  -1   57.69    9.90
 -10  -4  -1   39.70   38.70
 -10  -4  -1   28.50   11.00
  10   4   1   61.49   16.20
  10   4   1   54.09    8.90
  10   4   1   53.49   10.00
  10   4   1   61.59    9.80
  10   4   1   56.09   34.90
  10   4   1   83.69   11.10
  10   4   1   68.39   12.50
  10   4   1   58.49   12.60
 -11  -4  -1  203.38   56.29
 -11  -4  -1  136.19   15.20
 -11  -4  -1  137.99   12.70
 -11  -4  -1  115.69   12.30
  11   4   1  130.19   13.50
  11   4   1  142.49   16.10
  11   4   1  108.89   11.10
  11   4   1   80.69   14.20
  11   4   1   36.40   41.30
  11   4   1  111.59   12.00
  11   4   1  109.09   12.40
  11   4   1  128.29   20.20
  13  -5  -1  193.18   17.00
  13  -5  -1  175.38   19.50
  13  -5  -1  156.28   18.40
  13  -5  -1  187.68   16.40
  13  -5  -1  190.18   20.50
  13  -5  -1  221.18   17.10
 -13   5   1  198.28   18.30
 -13   5   1  204.58   22.90
 -13   5   1  205.78   16.60
 -13   5   1  172.38   19.50
  12  -5  -1   64.79   13.70
  12  -5  -1   50.89   14.30
  12  -5  -1   83.79   11.40
  12  -5  -1   42.90   42.00
  12  -5  -1   78.49   11.00
  12  -5  -1   73.29   11.20
  12  -5  -1   68.19   13.20
 -12   5   1   70.09   15.80
 -12   5   1   65.99   10.40
 -12   5   1   52.59    9.50
 -12   5   1   80.09   12.90
 -12   5   1   73.59   12.40
  11  -5  -1  111.39   11.90
  11  -5  -1   94.59   40.00
  11  -5  -1  130.19   15.00
  11  -5  -1   94.19   15.30
  11  -5  -1  116.49   12.90
  11  -5  -1  101.09   16.10
  11  -5  -1  123.89   12.50
 -11   5   1  117.19   15.20
 -11   5   1  100.99   13.70
 -11   5   1   68.99   14.00
 -11   5   1   98.59   12.00
 -11   5   1  128.59   15.20
 -11   5   1   99.59   11.10
  10  -5  -1  335.57   20.90
  10  -5  -1  354.26   24.50
  10  -5  -1  361.76   19.40
  10  -5  -1  358.26   17.70
  10  -5  -1  346.57   24.10
  10  -5  -1  388.36   66.09
  10  -5  -1  359.66   18.70
 -10   5   1  334.87   24.60
 -10   5   1  363.16   22.10
 -10   5   1  409.66   23.20
 -10   5   1  371.96   22.00
 -10   5   1  372.66   19.80
 -10   5   1  339.77   18.40
   9  -5  -1   40.90    7.30
   9  -5  -1   28.90    8.10
   9  -5  -1   48.90   31.40
   9  -5  -1   42.40    8.40
   9  -5  -1   31.30   11.00
   9  -5  -1   30.10   10.20
   9  -5  -1   45.70   10.70
   9  -5  -1   39.00   28.00
  -9   5   1   45.30   10.40
  -9   5   1   51.49   10.70
  -9   5   1   22.50    9.70
  -9   5   1   24.90    7.90
  -9   5   1   32.80   10.00
   8  -5  -1  284.17   17.70
   8  -5  -1  299.77   51.59
   8  -5  -1  286.27   20.30
   8  -5  -1  312.57   16.80
   8  -5  -1  278.87   15.40
   8  -5  -1  291.47   52.09
   8  -5  -1  346.27   21.40
   8  -5  -1  282.57   13.90
  -8   5   1  256.07   16.00
  -8   5   1  291.67   19.30
  -8   5   1  283.37   18.50
  -8   5   1  295.47   18.70
  -8   5   1  301.57   20.80
   7  -5  -1  245.38   15.50
   7  -5  -1  246.48   43.30
   7  -5  -1  249.97   11.70
   7  -5  -1  201.08   13.60
   7  -5  -1  230.38   13.40
   7  -5  -1  221.48   17.70
   7  -5  -1  214.18   17.80
  -7   5   1  212.28   42.40
  -7   5   1  242.28   16.90
  -7   5   1  233.58   13.10
  -7   5   1  222.38   13.90
  -7   5   1  221.28   16.30
  -7   5   1  238.88   16.30
   6  -5  -1  229.48   10.60
   6  -5  -1  240.68   13.00
   6  -5  -1  214.78   14.60
   6  -5  -1  259.17   17.30
   6  -5  -1  248.58   13.80
   6  -5  -1  175.58   16.30
   6  -5  -1  285.77   46.20
  -6   5   1  233.88   12.70
  -6   5   1  267.77   37.80
  -6   5   1  231.28   15.80
  -6   5   1  232.68   15.10
  -6   5   1  217.28   16.00
  -6   5   1  223.68   13.30
   5  -5  -1  600.44   24.80
   5  -5  -1  589.24   21.00
   5  -5  -1  625.94   22.90
   5  -5  -1  499.65   24.60
   5  -5  -1  670.63   54.09
   5  -5  -1  630.84   22.20
   5  -5  -1  588.84   18.90
  -5   5   1  628.44   23.90
  -5   5   1  597.44   23.70
  -5   5   1  600.64   21.00
  -5   5   1  634.74   22.10
  -5   5   1  603.64   19.40
  -5   5   1  612.64   23.70
  -5   5   1  622.24   54.69
  -5   5   1  571.24   18.90
   4  -5  -1  789.52   22.50
   4  -5  -1  738.73   24.50
   4  -5  -1  753.52   26.20
   4  -5  -1  757.82   28.10
   4  -5  -1  767.72   25.50
   4  -5  -1  757.12   56.49
  -4   5   1  780.62   25.50
  -4   5   1  844.92   61.89
  -4   5   1  810.02   27.50
  -4   5   1  761.32   27.00
  -4   5   1  787.92   22.90
  -4   5   1  786.02   27.30
  -4   5   1  634.54   23.20
  -4   5   1  735.83   24.30
   3  -5  -1  646.34   21.80
   3  -5  -1  707.43   52.99
   3  -5  -1  661.63   23.40
   3  -5  -1  621.34   23.30
   3  -5  -1  644.24   22.70
   3  -5  -1  684.53   25.10
   3  -5  -1  669.53   20.10
   3  -5  -1  753.12   26.30
  -3   5   1  647.64   24.10
  -3   5   1  638.94   24.10
  -3   5   1  731.53   55.49
  -3   5   1  658.03   24.10
  -3   5   1  689.93   20.40
  -3   5   1  653.13   21.90
  -3   5   1  678.13   22.60
   2  -5  -1  208.08    9.40
   2  -5  -1  169.28   12.10
   2  -5  -1  207.88   33.90
   2  -5  -1  165.58   14.10
   2  -5  -1  140.49   12.60
   2  -5  -1  183.98   12.70
   2  -5  -1  184.88   10.40
   2  -5  -1  182.18   11.00
  -2   5   1  192.78   12.40
  -2   5   1  194.78    9.30
  -2   5   1  186.78   13.00
  -2   5   1  200.78   10.90
  -2   5   1  178.28   10.30
  -2   5   1  173.78   12.70
  -2   5   1  174.08   31.60
   1  -5  -1 2028.00   52.79
   1  -5  -1 1882.21   50.29
   1  -5  -1 1805.02   50.59
   1  -5  -1 1865.31   51.19
   1  -5  -1 1881.51   51.99
   1  -5  -1 1939.61   87.09
   1  -5  -1 1941.41   53.89
   1  -5  -1 1858.21   51.99
  -1   5   1 1851.11   52.39
  -1   5   1 1686.33   85.19
  -1   5   1 1846.62   50.09
  -1   5   1 1860.31   52.49
  -1   5   1 1792.02   50.49
  -1   5   1 1854.91   51.09
  -1   5   1 1854.61   52.59
  -1   5   1 1843.52   51.69
   0  -5  -1  536.95   18.40
   0  -5  -1  499.45   19.10
   0  -5  -1  564.34   19.50
   0  -5  -1  525.45   44.30
   0  -5  -1  548.45   21.20
   0  -5  -1  539.25   18.80
   0  -5  -1  529.75   19.90
   0   5   1  535.85   19.70
   0   5   1  545.85   44.90
   0   5   1  547.15   20.10
   0   5   1  518.15   18.40
   0   5   1  529.85   18.10
   0   5   1  522.35   20.60
   0   5   1  535.25   18.40
   0   5   1  493.25   18.30
  -1  -5  -1   56.79    6.60
  -1  -5  -1   60.29    6.70
  -1  -5  -1   39.50    7.90
  -1  -5  -1   51.09    7.70
  -1  -5  -1   47.30    7.30
  -1  -5  -1   62.29    6.80
  -1  -5  -1   49.99   19.10
   1   5   1   47.90    6.60
   1   5   1   49.70    6.10
   1   5   1   33.30   17.30
   1   5   1   45.60    6.10
   1   5   1   45.50    6.10
   1   5   1   46.80    6.80
   1   5   1   71.79    8.90
   1   5   1   65.09    7.70
  -2  -5  -1 1395.76   41.80
  -2  -5  -1 1339.57   39.80
  -2  -5  -1 1459.45   41.90
  -2  -5  -1 1433.06   41.80
  -2  -5  -1 1392.56   39.90
   2   5   1 1417.76   41.50
   2   5   1 1493.65   41.90
   2   5   1 1458.25   41.40
   2   5   1 1391.26   39.80
   2   5   1 1418.16   73.99
   2   5   1 1384.86   40.10
  -3  -5  -1 1118.09   71.79
  -3  -5  -1 1199.68   37.80
  -3  -5  -1 1264.47   37.70
  -3  -5  -1 1242.98   36.80
  -3  -5  -1 1245.78   35.10
  -3  -5  -1 1188.58   35.30
   3   5   1 1154.98   67.49
   3   5   1 1182.18   35.00
   3   5   1 1209.28   35.60
   3   5   1 1231.08   37.00
   3   5   1 1231.38   36.90
   3   5   1 1233.98   36.60
  -4  -5  -1  377.36   14.80
  -4  -5  -1  361.26   41.80
  -4  -5  -1  368.66   16.80
  -4  -5  -1  327.37   17.70
  -4  -5  -1  352.96   18.20
   4   5   1  365.26   16.80
   4   5   1  368.46   15.60
   4   5   1  346.37   14.70
   4   5   1  370.36   16.90
   4   5   1  384.46   17.40
   4   5   1  371.46   40.00
  -5  -5  -1  139.79   10.10
  -5  -5  -1  170.68   12.40
  -5  -5  -1  127.09   13.40
  -5  -5  -1  130.59   31.40
  -5  -5  -1  130.09   14.30
   5   5   1  155.98   14.20
   5   5   1  126.89   10.90
   5   5   1  109.99   27.70
   5   5   1  157.98   12.30
   5   5   1  136.79   12.90
   5   5   1  142.69   12.80
   5   5   1  143.09   10.30
  -6  -5  -1  213.18   17.10
  -6  -5  -1  188.48   13.40
  -6  -5  -1  228.88   41.80
  -6  -5  -1  191.78   12.10
  -6  -5  -1  219.68   14.60
  -6  -5  -1  179.68   17.40
   6   5   1  221.98   15.80
   6   5   1  193.58   17.10
   6   5   1  172.48   34.30
   6   5   1  210.58   15.80
   6   5   1  201.98   13.90
   6   5   1  219.68   14.80
   6   5   1  208.58   12.50
   6   5   1  202.08   15.70
  -7  -5  -1  367.66   57.29
  -7  -5  -1  516.55   22.00
  -7  -5  -1  538.35   20.00
  -7  -5  -1  443.16   24.70
  -7  -5  -1  564.54   22.40
   7   5   1  503.05   19.90
   7   5   1  545.15   27.40
   7   5   1  500.35   24.30
   7   5   1  524.65   24.60
   7   5   1  501.05   23.30
   7   5   1  536.15   22.40
   7   5   1  471.85   53.29
   7   5   1  555.24   22.30
  -8  -5  -1  344.57   58.29
  -8  -5  -1  373.56   17.10
  -8  -5  -1  360.96   23.10
  -8  -5  -1  371.16   19.20
  -8  -5  -1  392.06   19.50
   8   5   1  384.66   22.40
   8   5   1  378.16   19.80
   8   5   1  381.46   20.70
   8   5   1  364.36   17.30
   8   5   1  352.76   51.89
   8   5   1  359.36   19.70
   8   5   1  387.16   25.50
   8   5   1  397.36   22.30
  -9  -5  -1   69.09   10.30
  -9  -5  -1   72.89   10.70
  -9  -5  -1   64.99   13.60
  -9  -5  -1   49.30   42.70
  -9  -5  -1   75.69    9.10
   9   5   1   85.09   11.60
   9   5   1   89.69   12.50
   9   5   1   65.69   15.10
   9   5   1   48.80   11.70
   9   5   1   64.39    9.30
   9   5   1   98.79   35.90
   9   5   1   88.59   13.60
   9   5   1   76.79   11.30
 -10  -5  -1   93.69   11.80
 -10  -5  -1  106.59   54.49
 -10  -5  -1  115.89   12.50
 -10  -5  -1  102.69   12.00
  10   5   1  111.09   15.50
  10   5   1   97.99   12.30
  10   5   1   92.89   39.80
  10   5   1   69.89   13.30
  10   5   1  104.09   11.10
  10   5   1  119.99   13.30
  10   5   1  111.29   12.90
  10   5   1   51.19   17.60
 -11  -5  -1  125.49   13.20
 -11  -5  -1  135.79   16.60
 -11  -5  -1  140.59   13.90
  11   5   1  111.19   13.30
  11   5   1  155.58   15.00
  11   5   1  186.18   25.30
  11   5   1  142.49   15.00
  11   5   1  115.29   13.40
  11   5   1  162.18   19.00
  11   5   1   96.39   15.40
  13  -6  -1   81.99   16.80
  13  -6  -1   63.79   12.40
  13  -6  -1   78.29   13.70
  13  -6  -1   80.59   14.40
  13  -6  -1   73.99   12.10
  13  -6  -1   86.89   11.70
 -13   6   1   58.79   12.70
 -13   6   1   81.79   16.00
 -13   6   1   81.79   12.00
 -13   6   1   85.59   15.10
  12  -6  -1   74.69   15.70
  12  -6  -1   79.99   11.80
  12  -6  -1   86.59   11.70
  12  -6  -1   90.59   14.00
  12  -6  -1   93.49   11.10
  12  -6  -1   80.99   16.00
  12  -6  -1   28.60   65.39
 -12   6   1   95.39   14.20
 -12   6   1   71.59   10.40
 -12   6   1   85.79   14.20
 -12   6   1   77.19   16.20
 -12   6   1   85.79   11.60
  11  -6  -1  148.59   18.30
  11  -6  -1  139.89   12.90
  11  -6  -1  141.29   14.90
  11  -6  -1  136.79   14.90
  11  -6  -1  141.79   15.20
  11  -6  -1  143.99   49.80
  11  -6  -1  141.19   18.00
 -11   6   1  131.29   14.30
 -11   6   1  170.18   20.90
 -11   6   1  155.18   17.10
 -11   6   1  133.19   14.80
 -11   6   1  152.48   16.50
 -11   6   1  159.38   19.30
  10  -6  -1  391.76   19.80
  10  -6  -1  392.46   17.50
  10  -6  -1  362.56   25.40
  10  -6  -1  338.97   20.00
  10  -6  -1  371.06   22.20
  10  -6  -1  327.97   25.00
  10  -6  -1  367.76   64.89
 -10   6   1  358.36   25.50
 -10   6   1  372.66   23.50
 -10   6   1  383.36   23.10
 -10   6   1  370.46   23.10
 -10   6   1  369.06   20.30
   9  -6  -1   52.49   10.80
   9  -6  -1   31.50   11.40
   9  -6  -1   46.10    7.20
   9  -6  -1   42.70    9.10
   9  -6  -1   54.59   12.60
   9  -6  -1   -2.40   27.20
   9  -6  -1   46.20    8.90
   9  -6  -1    9.50   25.80
  -9   6   1   56.09   12.20
  -9   6   1   36.40   10.80
  -9   6   1   43.60   11.30
  -9   6   1   41.40   10.90
  -9   6   1   34.50    6.70
  -9   6   1   48.50    9.10
   8  -6  -1  142.79   10.30
   8  -6  -1  139.09   13.10
   8  -6  -1  114.29   36.80
   8  -6  -1  139.39   16.00
   8  -6  -1  168.78   18.20
   8  -6  -1  142.29   13.60
   8  -6  -1  144.09   15.40
  -8   6   1  154.18   15.30
  -8   6   1  134.59   12.40
  -8   6   1  150.98   15.90
  -8   6   1  146.99   16.00
   7  -6  -1  575.24   22.00
   7  -6  -1  565.14   27.40
   7  -6  -1  563.14   19.20
   7  -6  -1  534.65   26.70
   7  -6  -1  573.24   59.99
   7  -6  -1  573.14   24.10
   7  -6  -1  580.84   23.30
  -7   6   1  536.35   61.19
  -7   6   1  543.65   24.70
  -7   6   1  546.45   21.30
  -7   6   1  562.04   25.10
  -7   6   1  537.85   24.90
  -7   6   1  584.64   23.30
   6  -6  -1  294.87   15.20
   6  -6  -1  320.87   44.60
   6  -6  -1  333.67   20.50
   6  -6  -1  322.77   16.40
   6  -6  -1  322.27   12.90
   6  -6  -1  331.07   17.80
   6  -6  -1  282.27   19.30
  -6   6   1  321.77   16.10
  -6   6   1  294.37   14.90
  -6   6   1  306.77   18.10
  -6   6   1  328.87   18.70
  -6   6   1  329.87   54.59
  -6   6   1  324.37   12.80
  -6   6   1  324.07   18.50
   5  -6  -1  189.98   14.10
   5  -6  -1  196.58   15.80
   5  -6  -1  183.78   16.70
   5  -6  -1  137.49   32.70
   5  -6  -1  190.88   12.80
   5  -6  -1  194.38   12.30
   5  -6  -1  188.28    9.50
  -5   6   1  153.88    9.10
  -5   6   1  186.18   10.30
  -5   6   1  192.68   12.10
  -5   6   1  209.48   14.50
  -5   6   1  202.38   14.90
  -5   6   1  183.08   12.40
  -5   6   1  193.88   14.80
  -5   6   1  175.78   40.10
   4  -6  -1 1056.39   70.89
   4  -6  -1 1077.79   34.10
   4  -6  -1 1110.09   30.70
   4  -6  -1 1105.59   34.80
   4  -6  -1 1033.30   36.30
   4  -6  -1 1078.19   33.00
   4  -6  -1 1099.69   37.80
  -4   6   1 1095.79   34.10
  -4   6   1 1076.99   35.80
  -4   6   1 1067.79   74.59
  -4   6   1 1081.39   35.30
  -4   6   1 1084.49   31.10
  -4   6   1 1060.59   32.80
  -4   6   1 1135.69   35.70
  -4   6   1 1074.79   32.80
   3  -6  -1 1003.80   67.09
   3  -6  -1 1032.10   32.20
   3  -6  -1  964.00   30.20
   3  -6  -1  943.91   28.40
   3  -6  -1  988.30   34.80
   3  -6  -1  959.30   33.50
   3  -6  -1  937.01   32.00
   3  -6  -1 1035.30   31.70
  -3   6   1  989.40   32.50
  -3   6   1  943.41   32.80
  -3   6   1  970.10   31.10
  -3   6   1  999.00   33.00
  -3   6   1  998.80   31.30
  -3   6   1 1022.50   30.50
  -3   6   1 1017.90   70.09
  -3   6   1 1008.50   28.70
   2  -6  -1  433.06   17.40
   2  -6  -1  404.66   20.60
   2  -6  -1  387.06   17.90
   2  -6  -1  414.86   18.60
   2  -6  -1  387.06   16.40
   2  -6  -1  380.76   18.70
   2  -6  -1  403.26   14.90
   2  -6  -1  354.46   41.60
  -2   6   1  405.66   14.90
  -2   6   1  402.36   16.80
  -2   6   1  379.16   44.70
  -2   6   1  392.66   16.30
  -2   6   1  401.46   18.70
  -2   6   1  402.36   18.00
  -2   6   1  377.56   18.30
   1  -6  -1   48.00    8.60
   1  -6  -1   48.50    9.80
   1  -6  -1   45.50   20.60
   1  -6  -1   72.99    9.30
   1  -6  -1   66.09    8.70
   1  -6  -1   79.69    8.30
   1  -6  -1   51.79    7.10
  -1   6   1   68.89    7.10
  -1   6   1   69.19    7.80
  -1   6   1   84.19   10.60
  -1   6   1   58.69    8.00
  -1   6   1   54.29    8.20
  -1   6   1   68.19    8.20
  -1   6   1   85.19   26.30
  -1   6   1   75.59    7.60
   0  -6  -1  868.41   29.10
   0  -6  -1  965.80   64.49
   0  -6  -1  911.41   28.90
   0  -6  -1  906.71   31.30
   0  -6  -1  885.51   28.20
   0  -6  -1  898.41   30.00
   0  -6  -1  880.01   29.40
   0   6   1  896.81   29.40
   0   6   1  864.81   28.20
   0   6   1  917.81   27.90
   0   6   1  929.61   28.40
   0   6   1  862.41   61.59
   0   6   1  911.11   30.10
   0   6   1  930.01   30.60
   0   6   1  928.51   28.30
  -1  -6  -1 1828.02   52.39
  -1  -6  -1 1774.02   51.99
  -1  -6  -1 1769.82   50.59
  -1  -6  -1 1829.02   53.39
  -1  -6  -1 1806.32   91.39
  -1  -6  -1 1832.52   50.69
  -1  -6  -1 1829.72   51.09
   1   6   1 1821.42   50.59
   1   6   1 1886.21   93.49
   1   6   1 1778.62   52.09
   1   6   1 1834.02   51.39
   1   6   1 1894.71   49.99
   1   6   1 1789.02   50.69
   1   6   1 1830.82   52.79
   1   6   1 1849.91   52.39
  -2  -6  -1 1702.43   49.60
  -2  -6  -1 1643.44   47.10
  -2  -6  -1 1697.33   49.20
  -2  -6  -1 1704.53   47.30
  -2  -6  -1 1659.03   49.20
   2   6   1 1686.63   47.10
   2   6   1 1608.84   86.39
   2   6   1 1647.04   47.30
   2   6   1 1673.23   48.60
   2   6   1 1672.53   48.60
   2   6   1 1712.73   49.10
   2   6   1 1669.53   48.90
  -3  -6  -1  312.37   14.20
  -3  -6  -1  291.47   16.10
  -3  -6  -1  301.67   14.10
  -3  -6  -1  298.67   16.60
  -3  -6  -1  303.17   16.60
   3   6   1  312.87   39.70
   3   6   1  269.07   13.60
   3   6   1  306.27   16.30
   3   6   1  277.47   15.50
   3   6   1  292.67   14.10
   3   6   1  269.97   15.60
  -4  -6  -1   13.50    5.90
  -4  -6  -1   19.40    5.80
  -4  -6  -1    9.10    7.50
  -4  -6  -1   16.00    7.30
  -4  -6  -1    8.00    7.10
  -4  -6  -1  -13.00   16.90
   4   6   1    4.50    5.50
   4   6   1    9.10    7.20
   4   6   1    7.30    5.60
   4   6   1   16.10    7.20
   4   6   1    7.90    6.20
   4   6   1  -16.60   17.00
  -5  -6  -1  237.58   15.80
  -5  -6  -1  232.68   17.60
  -5  -6  -1  229.98   17.60
  -5  -6  -1  195.28   42.00
  -5  -6  -1  248.18   13.60
   5   6   1  241.08   17.20
   5   6   1  244.18   42.10
   5   6   1  226.78   16.10
   5   6   1  227.28   14.40
   5   6   1  220.38   13.50
   5   6   1  243.78   16.00
   5   6   1  248.48   17.10
   5   6   1  228.38   16.50
  -6  -6  -1  193.88   44.10
  -6  -6  -1  208.78   15.90
  -6  -6  -1  207.48   18.90
  -6  -6  -1  224.88   13.50
  -6  -6  -1  190.78   18.10
   6   6   1  207.18   16.80
   6   6   1  210.08   18.40
   6   6   1  215.78   40.40
   6   6   1  222.58   17.30
   6   6   1  199.58   16.10
   6   6   1  216.78   15.20
   6   6   1  202.08   13.90
   6   6   1  229.28   17.40
  -7  -6  -1  127.89   13.70
  -7  -6  -1  145.39   12.40
  -7  -6  -1   82.79   39.40
  -7  -6  -1  124.89   15.00
  -7  -6  -1  116.99   16.30
  -7  -6  -1  125.79   14.90
   7   6   1   79.29   30.70
   7   6   1  100.49   14.50
   7   6   1  122.59   15.10
   7   6   1  134.39   13.20
   7   6   1  136.69   14.90
   7   6   1   98.19   12.90
   7   6   1  141.69   15.40
   7   6   1  114.29   12.60
  -8  -6  -1   29.50    7.90
  -8  -6  -1   38.70   38.20
  -8  -6  -1   51.39   10.30
  -8  -6  -1   35.40   12.00
  -8  -6  -1   42.60    9.50
   8   6   1    6.50   32.20
   8   6   1   48.00   10.90
   8   6   1   54.59    9.20
   8   6   1   67.19   13.60
   8   6   1   30.10   10.60
   8   6   1   38.70   11.10
   8   6   1   64.39   10.70
   8   6   1   48.00   10.50
  -9  -6  -1  124.69   13.60
  -9  -6  -1  116.59   13.30
  -9  -6  -1  121.69   16.60
  -9  -6  -1   88.69   49.00
  -9  -6  -1  138.69   16.30
   9   6   1  109.49   13.30
   9   6   1  129.19   43.00
   9   6   1  150.18   18.10
   9   6   1  140.79   14.50
   9   6   1  149.79   16.80
   9   6   1  130.29   15.30
   9   6   1  140.39   14.30
 -10  -6  -1  210.88   17.10
 -10  -6  -1  192.18   18.90
 -10  -6  -1  188.58   68.49
 -10  -6  -1  187.18   15.10
  10   6   1  178.38   18.40
  10   6   1  185.38   18.00
  10   6   1  223.58   20.70
  10   6   1  210.88   18.40
  10   6   1  192.48   21.00
  10   6   1  197.98   22.80
  10   6   1  199.48   16.30
  12  -7  -1  145.59   14.50
  12  -7  -1  119.09   13.80
  12  -7  -1  135.19   12.90
  12  -7  -1  132.89   18.90
  12  -7  -1  102.49   17.90
  12  -7  -1  124.19   15.80
 -12   7   1  102.29   15.00
 -12   7   1  128.29   14.20
 -12   7   1  110.29   16.90
 -12   7   1  128.49   17.00
  11  -7  -1  181.58   21.70
  11  -7  -1  160.78   16.30
  11  -7  -1  179.58   16.50
  11  -7  -1  183.48   19.00
  11  -7  -1  175.08   13.40
  11  -7  -1  164.48   55.19
  11  -7  -1  173.38   20.60
 -11   7   1  162.98   20.20
 -11   7   1  175.78   17.90
 -11   7   1  153.88   18.60
 -11   7   1  155.58   15.90
 -11   7   1  186.98   20.20
  10  -7  -1   47.90   10.00
  10  -7  -1   36.60   36.70
  10  -7  -1   46.80    9.80
  10  -7  -1   20.40    9.90
  10  -7  -1   44.00    7.50
  10  -7  -1   58.69   15.00
  10  -7  -1   34.30   12.90
 -10   7   1   23.70   10.50
 -10   7   1   52.89   12.20
 -10   7   1   40.90   11.40
 -10   7   1   41.00    9.50
 -10   7   1   36.10   12.00
   9  -7  -1   34.30   11.70
   9  -7  -1  -18.80   26.50
   9  -7  -1   33.30    9.80
   9  -7  -1   62.29   10.50
   9  -7  -1   55.09    9.60
   9  -7  -1   50.09   12.30
   9  -7  -1   46.20    7.20
  -9   7   1   76.19   13.00
  -9   7   1   37.50   10.90
  -9   7   1   53.79    9.20
  -9   7   1   38.30   11.10
   8  -7  -1  213.08   16.30
   8  -7  -1  191.28   20.90
   8  -7  -1  224.98   20.90
   8  -7  -1  258.77   52.29
   8  -7  -1  213.88   12.10
   8  -7  -1  221.78   15.60
   8  -7  -1  214.58   17.80
  -8   7   1  207.78   16.10
  -8   7   1  229.58   19.00
  -8   7   1  253.57   52.29
  -8   7   1  227.88   18.70
  -8   7   1  220.68   15.10
   7  -7  -1  804.32   25.00
   7  -7  -1  934.81   77.59
   7  -7  -1  792.72   28.30
   7  -7  -1  798.92   30.60
   7  -7  -1  786.92   33.90
   7  -7  -1  828.32   35.10
   7  -7  -1  818.02   30.10
  -7   7   1  802.72   28.10
  -7   7   1  802.52   31.60
  -7   7   1  762.32   31.30
  -7   7   1  797.32   32.00
  -7   7   1  740.93   24.70
  -7   7   1  770.82   74.79
  -7   7   1  799.72   29.80
   6  -7  -1  917.11   31.90
   6  -7  -1  913.31   73.59
   6  -7  -1  856.71   35.60
   6  -7  -1  925.01   27.00
   6  -7  -1  880.51   32.00
   6  -7  -1  890.31   35.20
   6  -7  -1  876.31   29.90
  -6   7   1  945.51   33.30
  -6   7   1  883.71   31.40
  -6   7   1  870.01   28.00
  -6   7   1  918.21   27.60
  -6   7   1  876.81   29.80
  -6   7   1  865.61   74.89
  -6   7   1  907.71   33.50
  -6   7   1  952.00   34.10
   5  -7  -1  478.95   16.70
   5  -7  -1  497.75   21.70
   5  -7  -1  477.65   20.80
   5  -7  -1  454.65   19.40
   5  -7  -1  503.55   24.90
   5  -7  -1  505.35   53.49
   5  -7  -1  517.05   24.10
  -5   7   1  524.95   22.90
  -5   7   1  487.05   17.10
  -5   7   1  447.16   54.29
  -5   7   1  500.75   20.60
  -5   7   1  451.95   19.30
  -5   7   1  496.85   22.80
  -5   7   1  470.85   18.60
  -5   7   1  496.75   22.40
   4  -7  -1 1926.31   54.59
   4  -7  -1 2010.20   60.29
   4  -7  -1 1898.21   56.49
   4  -7  -1 1991.20   56.29
   4  -7  -1 1897.21   58.59
   4  -7  -1 1897.31   56.29
   4  -7  -1 1819.02  100.89
   4  -7  -1 1959.00   52.19
  -4   7   1 1910.21   57.09
  -4   7   1 1968.80  110.99
  -4   7   1 1998.40   54.69
  -4   7   1 1930.11   57.89
  -4   7   1 2004.10   52.69
  -4   7   1 1880.51   55.69
  -4   7   1 1954.70   55.09
  -4   7   1 1903.41   57.19
   3  -7  -1  402.36   19.40
   3  -7  -1  404.56   17.30
   3  -7  -1  422.76   19.20
   3  -7  -1  436.56   18.60
   3  -7  -1  436.46   48.90
   3  -7  -1  409.36   21.90
   3  -7  -1  404.16   20.60
   3  -7  -1  413.26   15.40
  -3   7   1  418.76   50.29
  -3   7   1  400.26   19.20
  -3   7   1  368.86   17.40
  -3   7   1  403.26   17.20
  -3   7   1  425.36   18.40
  -3   7   1  411.86   15.20
  -3   7   1  387.76   19.50
  -3   7   1  403.06   19.60
   2  -7  -1   97.19   11.90
   2  -7  -1   93.59    8.20
   2  -7  -1   94.89    9.70
   2  -7  -1  110.69   12.10
   2  -7  -1  106.29    9.50
   2  -7  -1   98.89   28.00
   2  -7  -1   96.39   11.80
   2  -7  -1   97.49   10.80
  -2   7   1   93.79    9.80
  -2   7   1   91.09    8.80
  -2   7   1   96.89   10.40
  -2   7   1   56.99   24.80
  -2   7   1  101.09    9.20
  -2   7   1   90.19    9.40
  -2   7   1   95.89   10.40
  -2   7   1   77.69    8.80
   1  -7  -1  100.99   11.00
   1  -7  -1   98.49   10.30
   1  -7  -1   97.59   11.80
   1  -7  -1   98.79   28.90
   1  -7  -1  108.69   11.30
   1  -7  -1  114.59   12.10
   1  -7  -1  108.29   12.20
  -1   7   1  115.39   12.80
  -1   7   1  118.69   10.10
  -1   7   1  114.09   10.00
  -1   7   1  118.09   32.30
  -1   7   1  122.99   14.20
  -1   7   1  108.09   10.80
  -1   7   1   99.19   11.30
  -1   7   1  109.69   12.00
   0  -7  -1  741.43   26.40
   0  -7  -1  763.02   25.90
   0  -7  -1  699.63   24.60
   0  -7  -1  718.43   26.10
   0  -7  -1  747.43   26.80
   0  -7  -1  756.12   60.29
   0  -7  -1  709.03   28.20
   0   7   1  810.42   63.69
   0   7   1  726.23   27.60
   0   7   1  769.02   26.70
   0   7   1  752.52   25.30
   0   7   1  752.62   27.10
   0   7   1  706.73   24.30
   0   7   1  698.03   24.70
   0   7   1  763.82   24.90
  -1  -7  -1 1020.60   32.50
  -1  -7  -1 1044.00   33.20
  -1  -7  -1 1025.00   32.70
  -1  -7  -1 1098.89   35.00
  -1  -7  -1 1063.39   34.10
  -1  -7  -1 1086.59   72.19
  -1  -7  -1 1060.49   36.00
   1   7   1 1082.49   34.70
   1   7   1 1051.49   35.10
   1   7   1 1033.20   72.69
   1   7   1 1036.10   31.50
   1   7   1 1061.19   32.50
   1   7   1 1066.69   33.30
   1   7   1 1033.50   32.70
   1   7   1 1044.60   34.30
  -2  -7  -1  433.36   20.70
  -2  -7  -1  420.76   46.00
  -2  -7  -1  434.76   20.10
  -2  -7  -1  385.16   18.80
  -2  -7  -1  399.16   17.50
  -2  -7  -1  391.46   17.00
   2   7   1  431.66   20.20
   2   7   1  384.06   47.40
   2   7   1  410.26   17.30
   2   7   1  399.56   18.90
   2   7   1  384.86   19.30
   2   7   1  417.46   18.80
   2   7   1  404.76   17.40
  -3  -7  -1  120.29   14.10
  -3  -7  -1  124.39   11.20
  -3  -7  -1   85.09   10.60
  -3  -7  -1  118.59   11.40
  -3  -7  -1  128.29   13.90
   3   7   1  110.59   13.30
   3   7   1  121.89   12.80
   3   7   1  106.09   11.20
   3   7   1  112.29   11.40
   3   7   1  122.89   32.70
   3   7   1  112.59   11.00
   3   7   1  141.59   13.50
  -4  -7  -1  561.24   23.70
  -4  -7  -1  489.95   24.00
  -4  -7  -1  534.75   20.70
  -4  -7  -1  530.25   24.30
  -4  -7  -1  490.15   20.70
  -4  -7  -1  510.75   59.59
   4   7   1  536.15   23.50
   4   7   1  461.35   52.99
   4   7   1  502.15   24.30
   4   7   1  508.25   20.50
   4   7   1  506.05   23.30
   4   7   1  493.75   21.30
   4   7   1  526.55   22.70
  -5  -7  -1  903.31   29.90
  -5  -7  -1  850.71   30.30
  -5  -7  -1  955.70   79.79
  -5  -7  -1  901.31   35.00
  -5  -7  -1  944.41   33.20
  -5  -7  -1  901.91   35.50
   5   7   1  830.92   71.09
   5   7   1  924.61   33.20
   5   7   1  878.61   29.90
   5   7   1  890.71   33.70
   5   7   1  891.91   31.50
   5   7   1  899.21   32.30
   5   7   1  846.72   33.90
  -6  -7  -1   21.00    7.80
  -6  -7  -1   27.40   11.70
  -6  -7  -1   24.40   10.40
  -6  -7  -1   31.10   10.00
  -6  -7  -1   48.20   33.60
   6   7   1   14.80    9.40
   6   7   1   35.10    8.90
   6   7   1    8.60   30.20
   6   7   1   22.30    8.10
   6   7   1   31.60    9.40
   6   7   1   22.50   10.40
   6   7   1   32.90   10.10
   6   7   1   26.20    9.10
  -7  -7  -1   25.20    9.80
  -7  -7  -1   -9.60   35.10
  -7  -7  -1   67.29    9.40
  -7  -7  -1   25.60   11.30
  -7  -7  -1   51.69   13.80
  -7  -7  -1   34.10    9.40
   7   7   1   33.00   10.60
   7   7   1   26.50   11.90
   7   7   1   25.80    8.50
   7   7   1   45.60   10.90
   7   7   1   31.70   30.50
   7   7   1   39.30   10.30
   7   7   1   35.50    9.80
   7   7   1   30.60   10.20
  -8  -7  -1   46.80   12.80
  -8  -7  -1   70.89   11.20
  -8  -7  -1   49.00    9.40
  -8  -7  -1   53.49   11.80
  -8  -7  -1   98.09   47.60
   8   7   1   40.90   11.50
   8   7   1   42.90    9.50
   8   7   1   57.19   12.80
   8   7   1   50.79   14.40
   8   7   1   70.59   40.10
   8   7   1   71.19   11.70
   8   7   1   77.09   12.80
   8   7   1   46.40   11.20
  -9  -7  -1  167.08   15.20
  -9  -7  -1  156.48   16.00
  -9  -7  -1  152.58   18.40
  -9  -7  -1  174.88   62.89
   9   7   1   68.79   47.80
   9   7   1  164.58   17.60
   9   7   1  125.19   16.00
   9   7   1  161.08   15.80
   9   7   1  156.48   18.40
   9   7   1  176.18   18.80
   9   7   1  153.28   18.10
   9   7   1  111.09   19.20
 -10  -7  -1  245.88   17.50
 -10  -7  -1  262.87   21.40
  10   7   1  206.18   20.20
  10   7   1  257.97   23.10
  10   7   1  251.67   20.60
  10   7   1  247.68   23.60
  10   7   1  248.48   17.80
  10   7   1  261.47   20.80
  10   7   1  218.08   25.70
  12  -8  -1   75.39   17.90
  12  -8  -1   75.29    9.80
  12  -8  -1   44.80   11.20
  12  -8  -1   81.29   12.50
  12  -8  -1   49.80   15.60
  12  -8  -1   68.69   13.80
 -12   8   1   60.49   13.50
 -12   8   1   82.29   15.10
 -12   8   1   63.39   13.80
 -12   8   1   65.29   11.70
  11  -8  -1  122.59   12.10
  11  -8  -1  148.19   14.80
  11  -8  -1  147.49   15.80
  11  -8  -1  120.79   14.70
  11  -8  -1  161.88   21.30
  11  -8  -1  138.19   51.19
  11  -8  -1  148.89   19.90
 -11   8   1  168.88   16.80
 -11   8   1  167.98   19.20
 -11   8   1  145.89   20.50
 -11   8   1  164.78   18.20
 -11   8   1  163.68   20.00
  10  -8  -1   10.80   38.70
  10  -8  -1   44.60   12.20
  10  -8  -1   58.19   14.50
  10  -8  -1   57.69    8.10
  10  -8  -1   46.00   10.70
  10  -8  -1   41.00   13.70
  10  -8  -1   29.30   10.00
 -10   8   1   28.20   11.10
 -10   8   1   33.00   12.20
 -10   8   1   43.30   10.20
 -10   8   1   44.10    9.50
 -10   8   1   56.69   13.10
 -10   8   1   39.40   11.40
   9  -8  -1  135.89   18.60
   9  -8  -1  106.59   10.40
   9  -8  -1  117.09   16.40
   9  -8  -1   88.29   48.80
   9  -8  -1  133.09   13.30
   9  -8  -1  104.59   13.40
   9  -8  -1  114.39   13.50
  -9   8   1  112.09   14.10
  -9   8   1  112.49   15.50
  -9   8   1  113.29   12.10
  -9   8   1  123.29   13.60
  -9   8   1  120.39   42.30
   8  -8  -1  343.97   20.40
   8  -8  -1  307.47   20.90
   8  -8  -1  382.66   65.39
   8  -8  -1  355.66   25.90
   8  -8  -1  304.97   18.50
   8  -8  -1  321.57   14.50
   8  -8  -1  304.47   23.80
  -8   8   1  328.27   22.30
  -8   8   1  385.26   66.99
  -8   8   1  319.47   13.80
  -8   8   1  347.17   22.00
  -8   8   1  327.27   21.70
  -8   8   1  368.66   20.30
  -8   8   1  334.77   18.50
   7  -8  -1  450.35   26.40
   7  -8  -1  462.45   17.00
   7  -8  -1  443.76   20.90
   7  -8  -1  529.95   64.99
   7  -8  -1  435.56   27.20
   7  -8  -1  450.85   23.50
   7  -8  -1  491.25   23.10
  -7   8   1  446.76   24.40
  -7   8   1  399.86   61.39
  -7   8   1  411.86   24.10
  -7   8   1  453.15   24.80
  -7   8   1  441.66   20.50
  -7   8   1  454.95   17.90
  -7   8   1  458.25   22.10
   6  -8  -1  449.06   59.99
   6  -8  -1  611.74   29.00
   6  -8  -1  574.04   29.70
   6  -8  -1  567.54   25.40
   6  -8  -1  573.44   24.90
   6  -8  -1  599.74   19.70
   6  -8  -1  576.84   23.20
  -6   8   1  601.14   27.20
  -6   8   1  558.24   26.20
  -6   8   1  563.14   19.90
  -6   8   1  604.04   23.20
  -6   8   1  613.54   70.09
  -6   8   1  587.74   26.50
  -6   8   1  596.44   24.70
  -6   8   1  562.54   21.60
   5  -8  -1  946.71   75.59
   5  -8  -1  914.01   32.80
   5  -8  -1  840.22   35.00
   5  -8  -1  924.21   30.70
   5  -8  -1  864.81   32.70
   5  -8  -1  908.91   37.10
   5  -8  -1  948.91   27.60
   5  -8  -1  959.90   32.60
  -5   8   1  876.91   33.40
  -5   8   1  900.51   27.90
  -5   8   1  908.31   30.50
  -5   8   1  887.91   33.40
  -5   8   1 1020.00   83.19
  -5   8   1  941.31   34.80
  -5   8   1  920.41   32.10
  -5   8   1  899.21   30.40
   4  -8  -1  536.45   23.50
   4  -8  -1  573.44   26.90
   4  -8  -1  525.85   18.60
   4  -8  -1  478.45   23.20
   4  -8  -1  448.06   55.69
   4  -8  -1  524.45   25.40
   4  -8  -1  541.65   21.40
   4  -8  -1  546.35   22.70
  -4   8   1  557.84   21.60
  -4   8   1  514.25   23.60
  -4   8   1  537.05   23.90
  -4   8   1  526.95   24.20
  -4   8   1  546.45   22.40
  -4   8   1  547.25   21.20
  -4   8   1  496.25   58.69
  -4   8   1  574.24   19.00
   3  -8  -1  202.48   16.10
   3  -8  -1  230.98   12.20
   3  -8  -1  226.58   15.90
   3  -8  -1  237.68   15.30
   3  -8  -1  199.58   13.60
   3  -8  -1  195.28   17.30
   3  -8  -1  249.38   19.60
   3  -8  -1  184.78   39.80
  -3   8   1  215.88   11.70
  -3   8   1  247.78   14.70
  -3   8   1  220.98   46.20
  -3   8   1  240.58   16.60
  -3   8   1  223.38   16.80
  -3   8   1  210.18   13.50
  -3   8   1  226.58   15.60
  -3   8   1  216.08   14.10
   2  -8  -1  933.01   30.60
   2  -8  -1  932.51   31.60
   2  -8  -1  905.71   33.50
   2  -8  -1  932.21   32.50
   2  -8  -1  895.41   32.30
   2  -8  -1  900.41   72.79
   2  -8  -1  949.01   35.60
  -2   8   1  899.11   74.99
  -2   8   1  965.70   33.90
  -2   8   1  928.71   31.10
  -2   8   1  942.01   33.60
  -2   8   1  905.31   32.40
  -2   8   1  924.21   30.00
  -2   8   1  926.11   32.50
  -2   8   1  908.91   31.70
  -2   8   1  965.10   29.00
   1  -8  -1  533.15   55.69
   1  -8  -1  530.75   23.10
   1  -8  -1  513.35   21.40
   1  -8  -1  552.34   22.30
   1  -8  -1  495.55   22.80
   1  -8  -1  521.35   25.40
   1  -8  -1  505.75   20.60
  -1   8   1  533.35   20.10
  -1   8   1  519.75   21.00
  -1   8   1  507.05   22.80
  -1   8   1  524.55   23.40
  -1   8   1  543.75   19.90
  -1   8   1  512.65   22.20
  -1   8   1  541.65   24.10
  -1   8   1  631.54   60.49
  -1   8   1  508.35   21.20
   0  -8  -1  813.22   68.99
   0  -8  -1  934.41   32.50
   0  -8  -1  931.61   32.30
   0  -8  -1  974.30   35.30
   0  -8  -1  975.70   33.40
   0  -8  -1  914.81   31.10
   0  -8  -1  968.40   31.80
   0   8   1  983.80   30.80
   0   8   1  978.10   33.00
   0   8   1  990.70   34.40
   0   8   1  959.30   30.90
   0   8   1  942.61   34.00
   0   8   1  985.00   33.70
   0   8   1  986.90   75.99
   0   8   1  962.40   31.50
   0   8   1  967.50   30.90
  -1  -8  -1  448.76   23.00
  -1  -8  -1  432.76   50.89
  -1  -8  -1  462.75   21.50
  -1  -8  -1  425.96   19.30
  -1  -8  -1  456.25   19.80
  -1  -8  -1  434.76   20.30
  -1  -8  -1  414.66   18.40
   1   8   1  448.86   20.70
   1   8   1  462.65   22.20
   1   8   1  468.45   21.30
   1   8   1  468.75   19.20
   1   8   1  417.66   17.40
   1   8   1  440.76   21.90
   1   8   1  439.16   52.39
   1   8   1  427.56   19.30
   1   8   1  444.06   19.20
  -2  -8  -1  438.96   19.20
  -2  -8  -1  416.36   20.90
  -2  -8  -1  442.56   20.00
  -2  -8  -1  484.95   22.50
  -2  -8  -1  489.25   56.59
  -2  -8  -1  459.85   23.30
   2   8   1  464.05   22.00
   2   8   1  452.85   20.60
   2   8   1  459.85   21.40
   2   8   1  436.96   22.40
   2   8   1  456.95   19.50
   2   8   1  410.46   55.59
   2   8   1  450.75   19.60
   2   8   1  467.95   22.60
  -3  -8  -1  584.44   25.70
  -3  -8  -1  520.35   24.20
  -3  -8  -1  563.04   22.30
  -3  -8  -1  536.65   25.60
  -3  -8  -1  542.85   22.00
   3   8   1  499.05   21.60
   3   8   1  510.65   25.10
   3   8   1  562.34   24.40
   3   8   1  562.74   24.90
   3   8   1  535.75   22.40
   3   8   1  555.74   23.90
   3   8   1  444.26   59.29
   3   8   1  550.64   24.50
  -4  -8  -1  247.08   19.10
  -4  -8  -1  231.88   18.80
  -4  -8  -1  262.17   15.70
  -4  -8  -1  242.18   19.10
  -4  -8  -1  235.38   15.40
   4   8   1  268.07   19.10
   4   8   1  243.88   18.10
   4   8   1  194.18   14.80
   4   8   1  253.57   18.50
   4   8   1  197.18   44.30
   4   8   1  261.47   18.50
   4   8   1  222.78   15.90
   4   8   1  235.18   18.00
  -5  -8  -1  129.59   43.20
  -5  -8  -1  151.18   14.20
  -5  -8  -1  115.89   14.70
  -5  -8  -1   95.89   14.40
  -5  -8  -1  145.49   15.80
  -5  -8  -1  130.69   12.80
   5   8   1  120.89   14.20
   5   8   1  140.59   16.80
   5   8   1  116.79   13.70
   5   8   1  152.38   14.00
   5   8   1  132.09   13.10
   5   8   1  149.99   39.30
   5   8   1  136.29   15.90
   5   8   1  122.69   14.80
  -6  -8  -1  140.99   14.50
  -6  -8  -1  140.49   15.40
  -6  -8  -1  170.48   13.40
  -6  -8  -1   96.89   39.30
  -6  -8  -1  126.99   16.20
  -6  -8  -1  146.19   17.60
   6   8   1  152.98   17.40
   6   8   1  111.19   14.20
   6   8   1  149.88   15.40
   6   8   1  137.49   15.80
   6   8   1  144.79   16.70
   6   8   1  119.39   12.10
   6   8   1  164.48   44.60
   6   8   1  124.49   15.40
  -7  -8  -1  105.89   17.70
  -7  -8  -1  114.79   17.20
  -7  -8  -1  163.78   51.69
  -7  -8  -1  111.59   12.20
  -7  -8  -1  142.09   15.70
   7   8   1  115.39   15.00
   7   8   1  110.79   14.70
   7   8   1  130.59   14.50
   7   8   1  108.39   12.20
   7   8   1  130.79   14.60
   7   8   1  115.29   17.80
   7   8   1  108.19   44.80
   7   8   1  125.79   15.50
  -8  -8  -1   68.69   17.70
  -8  -8  -1   99.99   13.20
  -8  -8  -1   86.39   16.80
  -8  -8  -1   72.89   13.60
  -8  -8  -1   66.69   55.69
  -8  -8  -1  101.49   11.70
   8   8   1   47.80   42.20
   8   8   1   88.89   13.70
   8   8   1   96.59   15.70
   8   8   1   96.49   11.80
   8   8   1   97.89   17.80
   8   8   1  102.29   15.40
   8   8   1   74.89   13.80
   8   8   1   90.99   13.20
  -9  -8  -1  164.28   16.20
  -9  -8  -1  129.19   15.70
   9   8   1  143.99   22.70
   9   8   1  108.49   15.70
   9   8   1  143.99   14.20
   9   8   1  194.38   20.20
   9   8   1  168.88   20.10
   9   8   1  156.38   17.20
   9   8   1  143.29   16.00
  12  -9  -1  175.28   21.50
  12  -9  -1  167.08   21.20
  12  -9  -1  205.18   19.10
  12  -9  -1  180.78   18.60
  12  -9  -1  207.08   24.60
 -12   9   1  219.98   24.80
 -12   9   1  209.78   22.10
 -12   9   1  200.68   18.50
 -12   9   1  186.38   21.40
  11  -9  -1  270.17   26.80
  11  -9  -1  242.78   26.00
  11  -9  -1  252.87   20.80
  11  -9  -1  253.67   22.70
  11  -9  -1  274.07   20.00
  11  -9  -1  285.97   15.00
 -11   9   1  285.37   24.50
 -11   9   1  302.07   24.00
 -11   9   1  261.77   20.00
 -11   9   1  246.48   24.80
 -11   9   1  240.58   23.00
  10  -9  -1  283.27   14.60
  10  -9  -1  280.17   26.70
  10  -9  -1  264.97   19.20
  10  -9  -1  270.07   25.30
  10  -9  -1  277.07   20.60
  10  -9  -1  257.87   22.10
 -10   9   1  289.97   19.00
 -10   9   1  257.57   22.80
 -10   9   1  263.57   23.20
 -10   9   1  292.97   23.50
   9  -9  -1  180.38   19.50
   9  -9  -1  193.28   12.20
   9  -9  -1  222.98   24.40
   9  -9  -1  215.18   18.70
   9  -9  -1  196.68   22.30
   9  -9  -1  174.88   16.50
  -9   9   1  205.38   18.00
  -9   9   1  197.08   19.80
  -9   9   1  141.69   67.29
  -9   9   1  191.18   16.40
  -9   9   1  178.78   20.60
  -9   9   1  226.58   21.00
   8  -9  -1    7.20    9.00
   8  -9  -1   14.10   11.50
   8  -9  -1   12.60    9.60
   8  -9  -1   10.20    8.50
   8  -9  -1   19.30   12.10
   8  -9  -1   14.70    5.80
   8  -9  -1   37.50   34.40
  -8   9   1   19.40   10.50
  -8   9   1   14.30    8.30
  -8   9   1   -0.50    7.80
  -8   9   1   21.40   10.30
  -8   9   1   20.00    8.60
  -8   9   1   17.80    5.90
  -8   9   1   63.19   35.50
   7  -9  -1   86.99   12.90
   7  -9  -1   96.59   12.90
   7  -9  -1   40.70   34.10
   7  -9  -1   87.09   13.30
   7  -9  -1  130.69   18.10
   7  -9  -1   99.79   11.80
   7  -9  -1   88.69    9.80
   7  -9  -1  101.29   16.80
  -7   9   1   83.29   13.90
  -7   9   1   92.59    9.90
  -7   9   1  121.59   13.30
  -7   9   1  139.39   41.20
  -7   9   1  111.29   11.60
  -7   9   1  103.29   13.90
  -7   9   1   87.49   13.50
   6  -9  -1   23.30    8.80
   6  -9  -1   33.40   10.70
   6  -9  -1   72.39   32.30
   6  -9  -1   27.80    8.80
   6  -9  -1   42.10   13.40
   6  -9  -1   34.50    6.50
   6  -9  -1   14.90   11.20
   6  -9  -1   33.70    9.70
  -6   9   1   32.20    8.50
  -6   9   1   38.60    9.10
  -6   9   1   30.00    6.00
  -6   9   1   19.00   10.20
  -6   9   1   33.30    8.20
  -6   9   1   68.19   31.90
  -6   9   1   15.60    9.80
  -6   9   1   41.40   11.50
   5  -9  -1  230.08   50.09
   5  -9  -1  209.58   16.80
   5  -9  -1  205.58   18.30
   5  -9  -1  208.08   17.80
   5  -9  -1  201.58   15.50
   5  -9  -1  169.58   21.00
   5  -9  -1  217.48   12.20
   5  -9  -1  189.58   19.50
  -5   9   1  216.28   18.80
  -5   9   1  192.08   15.90
  -5   9   1  206.88   11.70
  -5   9   1  172.58   48.10
  -5   9   1  227.08   14.80
  -5   9   1  176.68   17.00
  -5   9   1  222.08   15.10
  -5   9   1  208.48   18.40
   4  -9  -1  537.45   25.00
   4  -9  -1  543.15   22.80
   4  -9  -1  554.54   27.10
   4  -9  -1  518.95   28.70
   4  -9  -1  420.16   58.89
   4  -9  -1  543.55   24.70
   4  -9  -1  557.64   19.90
   4  -9  -1  533.55   23.90
  -4   9   1  566.44   22.10
  -4   9   1  516.05   25.70
  -4   9   1  545.65   24.60
  -4   9   1  499.15   63.99
  -4   9   1  535.15   25.10
  -4   9   1  585.34   20.00
  -4   9   1  520.95   22.80
  -4   9   1  569.34   23.80
   3  -9  -1  352.86   20.40
   3  -9  -1  359.06   23.80
   3  -9  -1  360.06   19.90
   3  -9  -1  401.56   22.60
   3  -9  -1  366.76   19.90
   3  -9  -1  382.16   53.89
   3  -9  -1  364.06   18.10
  -3   9   1  403.26   19.60
  -3   9   1  335.57   17.40
  -3   9   1  365.56   21.60
  -3   9   1  365.26   19.60
  -3   9   1  370.86   19.00
  -3   9   1  402.86   16.10
  -3   9   1  365.06   20.60
  -3   9   1  330.27   58.79
   2  -9  -1  296.87   18.30
   2  -9  -1  303.57   19.10
   2  -9  -1  339.77   17.60
   2  -9  -1  304.07   22.20
   2  -9  -1  391.46   53.99
   2  -9  -1  325.17   20.10
   2  -9  -1  325.97   19.20
  -2   9   1  316.87   16.60
  -2   9   1  329.27   18.70
  -2   9   1  398.46   58.79
  -2   9   1  324.87   17.60
  -2   9   1  314.57   18.70
  -2   9   1  310.17   17.80
  -2   9   1  339.47   20.20
  -2   9   1  317.87   15.40
  -2   9   1  325.17   20.40
   1  -9  -1  255.47   16.60
   1  -9  -1  237.48   15.20
   1  -9  -1  253.67   50.49
   1  -9  -1  251.57   20.60
   1  -9  -1  218.48   16.30
   1  -9  -1  265.07   18.00
   1  -9  -1  222.78   17.40
  -1   9   1  233.98   16.00
  -1   9   1  251.37   14.60
  -1   9   1  274.67   14.60
  -1   9   1  264.77   18.60
  -1   9   1  264.47   17.10
  -1   9   1  273.87   18.90
  -1   9   1  226.58   15.30
  -1   9   1  251.87   47.80
  -1   9   1  248.88   17.30
   0  -9  -1  490.85   23.40
   0  -9  -1  502.45   58.49
   0  -9  -1  490.05   22.40
   0  -9  -1  461.45   22.10
   0  -9  -1  506.55   21.30
   0  -9  -1  466.05   21.90
   0  -9  -1  453.85   25.70
   0   9   1  497.75   20.60
   0   9   1  474.65   60.19
   0   9   1  497.65   20.80
   0   9   1  510.55   21.80
   0   9   1  478.95   24.50
   0   9   1  481.65   20.50
   0   9   1  493.85   23.80
   0   9   1  490.45   23.80
   0   9   1  519.55   23.10
  -1  -9  -1  501.05   21.90
  -1  -9  -1  444.56   25.10
  -1  -9  -1  433.16   21.20
  -1  -9  -1  607.94   62.79
  -1  -9  -1  497.45   20.90
  -1  -9  -1  477.35   22.50
  -1  -9  -1  467.35   23.50
   1   9   1  455.75   24.30
   1   9   1  474.05   21.40
   1   9   1  461.65   20.50
   1   9   1  427.66   58.69
   1   9   1  478.25   21.20
   1   9   1  476.05   22.70
   1   9   1  474.85   23.60
   1   9   1  468.25   19.10
   1   9   1  486.45   24.00
  -2  -9  -1  360.16   22.00
  -2  -9  -1  331.97   20.30
  -2  -9  -1  352.66   18.40
  -2  -9  -1  356.26   60.39
  -2  -9  -1  380.76   23.60
  -2  -9  -1  354.26   19.30
   2   9   1  372.26   54.79
   2   9   1  377.46   21.40
   2   9   1  367.46   19.10
   2   9   1  347.07   18.40
   2   9   1  363.46   20.30
   2   9   1  340.87   19.40
   2   9   1  329.57   21.90
   2   9   1  386.16   22.10
  -3  -9  -1  102.49   11.80
  -3  -9  -1  114.89   14.20
  -3  -9  -1  100.59   13.10
  -3  -9  -1   58.79   32.00
  -3  -9  -1  115.19   12.20
  -3  -9  -1  102.69   14.20
   3   9   1  136.89   14.10
   3   9   1   89.39   36.90
   3   9   1  127.19   14.90
   3   9   1   97.19   11.50
   3   9   1  111.29   14.30
   3   9   1   88.19   11.00
   3   9   1  108.59   13.90
   3   9   1  104.29   13.30
  -4  -9  -1  303.97   18.10
  -4  -9  -1  295.77   21.20
  -4  -9  -1  296.97   18.30
  -4  -9  -1  310.77   22.60
  -4  -9  -1  321.27   22.60
   4   9   1  279.37   18.20
   4   9   1  301.17   20.00
   4   9   1  273.97   20.20
   4   9   1  291.57   18.00
   4   9   1  279.57   53.39
   4   9   1  292.47   21.00
   4   9   1  274.67   20.50
   4   9   1  322.07   21.30
  -5  -9  -1  205.98   17.30
  -5  -9  -1  235.78   22.40
  -5  -9  -1  233.68   21.70
  -5  -9  -1  241.48   59.89
  -5  -9  -1  267.37   17.70
  -5  -9  -1  250.47   21.50
   5   9   1  223.98   17.30
   5   9   1  176.08   46.50
   5   9   1  229.68   20.40
   5   9   1  231.58   18.00
   5   9   1  251.17   20.40
   5   9   1  234.48   20.20
   5   9   1  263.47   20.20
   5   9   1  210.28   19.70
  -6  -9  -1  232.28   23.40
  -6  -9  -1  218.98   23.20
  -6  -9  -1  259.77   21.90
  -6  -9  -1  210.58   56.99
  -6  -9  -1  268.37   17.90
  -6  -9  -1  223.48   18.20
   6   9   1  215.98   20.70
   6   9   1  256.27   58.39
   6   9   1  264.67   23.20
   6   9   1  226.88   20.70
   6   9   1  229.18   19.00
   6   9   1  227.88   21.60
   6   9   1  227.68   20.70
   6   9   1  262.77   21.70
   6   9   1  245.88   17.50
  -7  -9  -1   24.10   14.70
  -7  -9  -1   32.30   11.70
  -7  -9  -1   22.40   49.10
  -7  -9  -1   41.00   10.20
  -7  -9  -1   33.60   14.60
   7   9   1   31.20   11.80
   7   9   1   53.19   14.20
   7   9   1   42.00   11.50
   7   9   1   44.70   10.40
   7   9   1   20.10   41.50
   7   9   1   39.30   12.60
   7   9   1   52.99   13.00
   7   9   1   40.60   14.30
   7   9   1   29.60   12.90
  -8  -9  -1   32.70   12.50
  -8  -9  -1   10.00   16.20
  -8  -9  -1   18.10    9.50
   8   9   1   13.60   12.70
   8   9   1   30.20   11.40
   8   9   1   30.70   13.50
   8   9   1   19.30   11.60
   8   9   1   45.40   13.10
   8   9   1   17.30   11.20
   8   9   1   32.20   10.30
   8   9   1   -0.50   14.00
  11 -10  -1  185.18   19.40
  11 -10  -1  212.68   25.90
  11 -10  -1  184.78   23.60
  11 -10  -1  149.59   17.10
  11 -10  -1  188.18   19.00
 -11  10   1  202.48   21.40
 -11  10   1  189.08   18.80
 -11  10   1  184.58   31.60
 -11  10   1  183.58   21.50
 -11  10   1  174.78   21.20
  10 -10  -1  300.57   21.00
  10 -10  -1  320.77   23.80
  10 -10  -1  299.47   22.50
  10 -10  -1  263.07   28.00
  10 -10  -1  294.47   27.30
 -10  10   1  330.87   22.10
 -10  10   1  272.37   22.40
 -10  10   1  299.47   24.70
 -10  10   1  314.37   25.10
   9 -10  -1  148.29   16.90
   9 -10  -1  151.98   16.10
   9 -10  -1  173.98   23.40
   9 -10  -1  133.69   14.80
   9 -10  -1  137.39   18.90
  -9  10   1  167.48   17.30
  -9  10   1  153.18   16.50
  -9  10   1  160.38   18.50
  -9  10   1  144.79   16.70
  -9  10   1  151.08   11.20
  -9  10   1  166.08   18.60
   8 -10  -1   46.50   10.70
   8 -10  -1   58.09   14.80
   8 -10  -1   40.40   10.70
   8 -10  -1   53.39    7.70
   8 -10  -1   45.50   13.80
   8 -10  -1   60.09   16.10
   8 -10  -1   84.59   43.60
   8 -10  -1   27.30   10.30
  -8  10   1   49.00    8.10
  -8  10   1   59.19   12.80
  -8  10   1   25.70    9.40
  -8  10   1   31.80   11.60
  -8  10   1   21.20   35.90
  -8  10   1   50.29   10.50
  -8  10   1   55.09   13.50
   7 -10  -1  127.89   15.40
   7 -10  -1  144.09   11.40
   7 -10  -1  127.99   17.30
   7 -10  -1  160.98   18.90
   7 -10  -1   75.79   41.70
   7 -10  -1  151.58   17.00
   7 -10  -1  101.09   16.60
   7 -10  -1  141.29   15.80
  -7  10   1  172.08   18.70
  -7  10   1  133.89   10.70
  -7  10   1  129.29   12.90
  -7  10   1  146.69   17.90
  -7  10   1  133.49   13.30
  -7  10   1  156.68   16.60
  -7  10   1  172.28   16.40
  -7  10   1  138.89   45.90
   6 -10  -1  194.08   21.80
   6 -10  -1  160.28   17.40
   6 -10  -1  145.79   17.70
   6 -10  -1  197.08   53.29
   6 -10  -1  168.48   16.10
   6 -10  -1  167.58   17.50
   6 -10  -1  154.88   18.30
   6 -10  -1  160.98   12.00
  -6  10   1  138.99   15.30
  -6  10   1  154.88   15.40
  -6  10   1  162.38   51.39
  -6  10   1  137.59   15.60
  -6  10   1  145.99   14.00
  -6  10   1  176.78   18.90
  -6  10   1  159.88   11.20
  -6  10   1  162.08   16.30
   5 -10  -1  512.45   26.90
   5 -10  -1  502.85   23.70
   5 -10  -1  514.25   20.20
   5 -10  -1  487.65   25.50
   5 -10  -1  562.14   31.90
   5 -10  -1  504.15   68.09
   5 -10  -1  498.55   25.30
   5 -10  -1  538.95   28.70
  -5  10   1  517.45   24.50
  -5  10   1  542.35   26.40
  -5  10   1  551.24   20.00
  -5  10   1  487.65   71.79
  -5  10   1  538.95   27.70
  -5  10   1  547.75   26.30
  -5  10   1  506.25   23.40
  -5  10   1  550.94   23.30
   4 -10  -1   54.09   13.00
   4 -10  -1   82.29   11.40
   4 -10  -1   57.49   10.90
   4 -10  -1   82.59   13.40
   4 -10  -1   20.00   28.40
   4 -10  -1   74.99   14.10
   4 -10  -1   74.69   13.00
  -4  10   1   75.29    9.90
  -4  10   1   67.89   12.30
  -4  10   1   91.29    9.30
  -4  10   1   75.79   38.60
  -4  10   1   88.39   12.00
  -4  10   1   96.69   12.50
  -4  10   1   58.59   11.20
  -4  10   1   57.29   11.60
   3 -10  -1  248.38   21.00
   3 -10  -1  235.48   17.00
   3 -10  -1  238.98   22.90
   3 -10  -1  266.57   19.60
   3 -10  -1  142.29   41.10
   3 -10  -1  240.78   18.50
   3 -10  -1  226.38   19.10
  -3  10   1  247.88   14.00
  -3  10   1  242.18   17.90
  -3  10   1  204.08   49.99
  -3  10   1  221.48   15.90
  -3  10   1  241.28   20.40
  -3  10   1  250.67   18.80
  -3  10   1  260.47   17.30
  -3  10   1  215.18   16.70
   2 -10  -1  725.93   29.60
   2 -10  -1  787.42   77.49
   2 -10  -1  690.23   33.60
   2 -10  -1  698.63   30.80
   2 -10  -1  715.93   30.20
   2 -10  -1  729.03   27.80
   2 -10  -1  724.23   29.00
  -2  10   1  723.73   31.60
  -2  10   1  705.63   25.50
  -2  10   1  710.33   26.70
  -2  10   1  722.63   29.70
  -2  10   1  697.23   28.20
  -2  10   1  738.63   31.50
  -2  10   1  690.63   28.10
  -2  10   1  731.53   29.50
  -2  10   1  651.93   75.99
   1 -10  -1  600.74   30.50
   1 -10  -1  600.34   26.00
   1 -10  -1  566.24   25.50
   1 -10  -1  594.84   27.00
   1 -10  -1  588.04   27.30
   1 -10  -1  421.96   61.59
   1 -10  -1  591.64   24.50
  -1  10   1  561.64   26.10
  -1  10   1  616.04   28.20
  -1  10   1  586.64   27.10
  -1  10   1  574.34   69.69
  -1  10   1  581.54   23.10
  -1  10   1  591.24   28.00
  -1  10   1  642.54   25.80
  -1  10   1  594.24   23.80
  -1  10   1  609.44   24.80
   0 -10  -1  186.18   16.00
   0 -10  -1  244.18   50.39
   0 -10  -1  224.58   19.00
   0 -10  -1  244.38   18.00
   0 -10  -1  219.88   17.20
   0 -10  -1  201.48   17.90
   0 -10  -1  245.18   22.40
   0  10   1  191.18   49.00
   0  10   1  209.08   15.20
   0  10   1  203.58   17.60
   0  10   1  205.18   16.70
   0  10   1  217.48   19.20
   0  10   1  207.08   15.60
   0  10   1  212.58   15.50
   0  10   1  210.28   18.00
   0  10   1  192.18   19.80
  -1 -10  -1   38.10    9.00
  -1 -10  -1   43.80   11.20
  -1 -10  -1   91.99   38.50
  -1 -10  -1   54.49   10.60
  -1 -10  -1   46.20   10.70
  -1 -10  -1   53.59   10.70
  -1 -10  -1   30.90   11.80
   1  10   1   22.80   10.40
   1  10   1   40.50    9.00
   1  10   1   39.30   10.10
   1  10   1   28.20    9.40
   1  10   1   45.40   10.10
   1  10   1   53.89    9.70
   1  10   1   28.80   11.30
   1  10   1   43.70   33.00
   1  10   1   34.60    7.90
  -2 -10  -1   61.49   10.30
  -2 -10  -1   60.89   10.30
  -2 -10  -1   63.29   11.90
  -2 -10  -1  133.29   41.30
  -2 -10  -1   65.39   11.20
  -2 -10  -1   73.39   13.80
  -2 -10  -1   43.40   11.00
   2  10   1   72.69   33.10
   2  10   1   71.59   11.10
   2  10   1   57.29   10.80
   2  10   1   60.19   10.30
   2  10   1   72.49   11.60
   2  10   1   78.59   13.70
   2  10   1   62.39   11.80
   2  10   1   77.89   11.20
  -3 -10  -1   43.30   12.50
  -3 -10  -1   31.00   31.40
  -3 -10  -1   28.60   11.50
  -3 -10  -1   37.30    9.60
  -3 -10  -1   35.60   10.20
  -3 -10  -1   49.60   11.50
   3  10   1   38.30   10.10
   3  10   1   43.90   11.30
   3  10   1   28.50    9.80
   3  10   1   31.20   11.90
   3  10   1   55.99   11.30
   3  10   1   13.00   32.30
   3  10   1   30.20    9.20
   3  10   1   44.50   11.10
  -4 -10  -1  229.28   18.50
  -4 -10  -1  204.78   22.20
  -4 -10  -1  208.38   66.79
  -4 -10  -1  234.68   17.80
  -4 -10  -1  257.47   21.40
  -4 -10  -1  243.98   22.90
   4  10   1  258.37   18.90
   4  10   1  268.07   21.00
   4  10   1  214.78   21.80
   4  10   1  246.58   20.90
   4  10   1  240.08   19.90
   4  10   1  227.38   18.40
   4  10   1  201.48   54.19
   4  10   1  272.17   21.20
  -5 -10  -1  169.98   17.40
  -5 -10  -1  195.58   22.70
  -5 -10  -1  132.89   17.70
  -5 -10  -1  179.58   17.60
  -5 -10  -1  150.58   19.60
   5  10   1  170.48   16.80
   5  10   1  168.38   17.30
   5  10   1   64.99   46.80
   5  10   1  186.68   20.20
   5  10   1  172.78   19.10
   5  10   1  154.08   17.40
   5  10   1  128.29   16.20
   5  10   1  188.28   20.70
  -6 -10  -1   85.99   57.39
  -6 -10  -1  109.79   13.40
  -6 -10  -1   91.09   15.50
  -6 -10  -1  123.49   18.00
  -6 -10  -1  109.99   18.50
  -6 -10  -1   78.49   12.90
   6  10   1  126.39   18.70
   6  10   1  122.39   14.10
   6  10   1   90.99   15.00
   6  10   1   86.09   14.00
   6  10   1  107.39   15.90
   6  10   1   94.89   15.80
   6  10   1   87.19   15.20
   6  10   1   60.89   41.00
   6  10   1  107.09   15.60
  -7 -10  -1    5.90   14.90
  -7 -10  -1   23.10   10.80
  -7 -10  -1   29.40   13.50
   7  10   1   17.70   10.10
   7  10   1   25.60   12.70
   7  10   1   28.00   12.60
   7  10   1   14.70   13.80
   7  10   1   17.60   12.30
   7  10   1   15.70   10.90
   7  10   1   23.50   12.10
   7  10   1    9.20   11.70
  -8 -10  -1   19.30   13.00
  -8 -10  -1   17.10   10.30
   8  10   1    4.90   12.10
   8  10   1   14.40   12.90
   8  10   1   16.50   10.70
   8  10   1   28.30   13.40
   8  10   1   30.30   13.40
   8  10   1   31.60   17.00
   8  10   1    7.00   11.60
  11 -11  -1  199.68   19.80
  11 -11  -1  204.18   24.10
  11 -11  -1  226.48   21.20
  11 -11  -1  153.48   19.40
  11 -11  -1  151.38   21.90
 -11  11   1  186.08   23.20
 -11  11   1  159.18   20.90
  10 -11  -1  398.66   26.00
  10 -11  -1  425.36   31.00
  10 -11  -1  378.36   23.70
  10 -11  -1  367.86   32.00
  10 -11  -1  353.06   28.00
  10 -11  -1  334.27   26.00
 -10  11   1  363.06   24.40
 -10  11   1  408.46   27.30
 -10  11   1  402.56   28.80
   9 -11  -1  234.28   28.10
   9 -11  -1  137.59   19.30
   9 -11  -1  179.78   18.70
   9 -11  -1  188.38   21.50
   9 -11  -1  198.98   22.80
   9 -11  -1  195.38   20.30
  -9  11   1  181.98   21.10
  -9  11   1  183.48   13.00
  -9  11   1  202.38   22.30
  -9  11   1  194.98   17.70
  -9  11   1  219.48   19.30
  -9  11   1  181.58   19.90
   8 -11  -1   87.39   16.30
   8 -11  -1   56.19   14.80
   8 -11  -1   74.19   16.80
   8 -11  -1   85.09   13.30
   8 -11  -1   89.49   14.30
   8 -11  -1   78.99    8.90
   8 -11  -1   86.69   14.00
  -8  11   1   76.39   69.19
  -8  11   1   85.09   12.10
  -8  11   1   87.49   11.00
  -8  11   1   78.39   13.30
  -8  11   1   79.89   14.20
  -8  11   1  103.19   16.40
  -8  11   1   85.39   14.00
   7 -11  -1  473.05   26.50
   7 -11  -1  441.36   26.50
   7 -11  -1  464.85   32.50
   7 -11  -1  526.55   83.59
   7 -11  -1  487.25   24.30
   7 -11  -1  477.85   28.20
   7 -11  -1  489.15   29.40
   7 -11  -1  494.55   19.40
  -7  11   1  489.75   18.90
  -7  11   1  457.95   22.30
  -7  11   1  445.56   23.20
  -7  11   1  508.75   27.50
  -7  11   1  407.96   80.29
  -7  11   1  511.25   28.00
  -7  11   1  485.55   28.30
  -7  11   1  471.35   25.20
   6 -11  -1  293.27   21.60
   6 -11  -1  353.86   67.39
   6 -11  -1  245.18   26.50
   6 -11  -1  244.48   21.20
   6 -11  -1  264.67   23.90
   6 -11  -1  281.17   15.30
   6 -11  -1  254.27   19.40
   6 -11  -1  267.07   23.10
  -6  11   1  266.37   14.10
  -6  11   1  263.87   19.90
  -6  11   1  285.47   18.80
  -6  11   1  264.97   21.90
  -6  11   1  283.47   21.90
  -6  11   1  249.28   22.70
  -6  11   1  292.97   18.60
  -6  11   1  281.67   65.59
   5 -11  -1   30.50    9.80
   5 -11  -1   34.20   33.50
   5 -11  -1   25.20    9.90
   5 -11  -1   23.50   10.30
   5 -11  -1   22.40   12.10
   5 -11  -1   35.50   14.70
   5 -11  -1   33.80   12.80
  -5  11   1   18.80   10.20
  -5  11   1   17.40   34.20
  -5  11   1   28.00    8.90
  -5  11   1   32.10   10.80
  -5  11   1   16.30    9.10
  -5  11   1   30.00    6.80
  -5  11   1   33.70    9.10
  -5  11   1   13.50   10.70
   4 -11  -1   50.09   13.20
   4 -11  -1   76.99   12.60
   4 -11  -1   60.29   14.80
   4 -11  -1   59.39   39.00
   4 -11  -1   70.49   11.30
   4 -11  -1   70.79   12.90
   4 -11  -1   60.49   11.90
  -4  11   1   67.39   12.40
  -4  11   1   72.59   11.90
  -4  11   1   59.19    8.30
  -4  11   1   49.50   10.80
  -4  11   1   79.79   12.00
  -4  11   1   68.19   10.50
  -4  11   1   83.99   13.50
  -4  11   1   51.29   37.90
   3 -11  -1 1218.68   43.70
   3 -11  -1 1211.28   98.99
   3 -11  -1 1166.88   42.70
   3 -11  -1 1136.79   47.30
   3 -11  -1 1206.88   40.80
   3 -11  -1 1208.78   44.90
   3 -11  -1 1254.67   43.10
  -3  11   1 1215.58   39.90
  -3  11   1 1224.18   37.90
  -3  11   1 1210.38   42.10
  -3  11   1 1265.17   42.20
  -3  11   1 1156.08  104.09
  -3  11   1 1168.78   44.80
  -3  11   1 1225.78   42.90
  -3  11   1 1249.97   43.00
   2 -11  -1 1612.04   54.69
   2 -11  -1 1632.54   58.39
   2 -11  -1 1617.04   54.29
   2 -11  -1 1690.53   51.79
   2 -11  -1 1603.74   52.99
   2 -11  -1 1673.53  115.99
   2 -11  -1 1657.13   53.29
  -2  11   1 1708.43   49.70
  -2  11   1 1730.53  122.79
  -2  11   1 1698.43   52.89
  -2  11   1 1700.73   50.99
  -2  11   1 1692.03   52.19
  -2  11   1 1630.84   53.59
  -2  11   1 1717.03   54.79
  -2  11   1 1605.64   55.29
   1 -11  -1  496.25   71.89
   1 -11  -1  564.24   26.70
   1 -11  -1  568.84   27.70
   1 -11  -1  556.54   26.40
   1 -11  -1  625.04   32.30
   1 -11  -1  566.64   25.30
   1 -11  -1  562.24   28.00
  -1  11   1  493.25   74.19
  -1  11   1  562.44   23.30
  -1  11   1  559.74   28.70
  -1  11   1  580.44   28.70
  -1  11   1  550.64   26.00
  -1  11   1  561.84   26.90
  -1  11   1  556.04   24.50
  -1  11   1  562.74   27.50
  -1  11   1  555.84   24.80
   0 -11  -1  158.88   18.00
   0 -11  -1  159.88   19.10
   0 -11  -1  213.18   51.29
   0 -11  -1  172.08   16.60
   0 -11  -1  155.48   17.40
   0 -11  -1  156.88   17.00
   0 -11  -1  151.08   16.20
   0  11   1  169.18   19.90
   0  11   1   72.09   37.40
   0  11   1  140.09   15.70
   0  11   1  176.18   20.50
   0  11   1  181.18   17.40
   0  11   1  167.48   14.80
   0  11   1  161.48   17.60
   0  11   1  176.48   18.00
   0  11   1  161.38   15.00
  -1 -11  -1   54.89   11.50
  -1 -11  -1   78.99   13.30
  -1 -11  -1   94.59   40.60
  -1 -11  -1   94.09   13.30
  -1 -11  -1   76.29   15.20
  -1 -11  -1  101.69   12.30
  -1 -11  -1  100.09   12.90
   1  11   1   93.59   14.20
   1  11   1   72.29   11.20
   1  11   1   77.99   12.30
   1  11   1   81.99    9.90
   1  11   1  100.69   12.50
   1  11   1   80.39   13.80
   1  11   1  120.49   42.60
   1  11   1   88.89   15.40
   1  11   1   68.69   11.00
  -2 -11  -1   24.70   10.30
  -2 -11  -1   11.50   10.10
  -2 -11  -1   37.90   12.70
  -2 -11  -1   26.40    9.60
  -2 -11  -1   23.50   36.80
  -2 -11  -1   27.70   11.90
   2  11   1   34.00   10.50
   2  11   1   32.60   13.10
   2  11   1   21.30   11.30
   2  11   1  -34.10   30.90
   2  11   1   28.20   10.20
   2  11   1   23.40    9.90
   2  11   1   26.00    9.50
   2  11   1   33.80    9.40
  -3 -11  -1   38.30   13.00
  -3 -11  -1   23.90   11.20
  -3 -11  -1   33.00   10.70
  -3 -11  -1   23.40    9.70
  -3 -11  -1   43.60   13.30
   3  11   1   23.60    9.90
   3  11   1   24.90   11.10
   3  11   1   45.20   11.30
   3  11   1   37.70   10.10
   3  11   1   41.50   13.20
   3  11   1   35.70   12.20
   3  11   1   26.10   36.60
   3  11   1   49.80   11.70
  -4 -11  -1   22.90   12.40
  -4 -11  -1   47.60   13.70
  -4 -11  -1   21.60   13.00
  -4 -11  -1   41.20   42.70
  -4 -11  -1   40.80   11.00
  -4 -11  -1   32.00   10.40
   4  11   1   21.40   11.20
   4  11   1   25.80   10.40
   4  11   1   32.10   11.00
   4  11   1   29.70   12.40
   4  11   1    2.70   11.50
   4  11   1   41.90   11.50
   4  11   1   41.40   40.10
   4  11   1   23.10   11.70
  -5 -11  -1  169.28   21.00
  -5 -11  -1  222.98   19.20
  -5 -11  -1  197.88   18.90
  -5 -11  -1  186.88   19.70
  -5 -11  -1  236.18   25.60
   5  11   1  144.69   18.30
   5  11   1  200.98   20.90
   5  11   1  210.08   22.50
   5  11   1  183.78   21.60
   5  11   1  200.38   18.80
   5  11   1  181.08   56.59
   5  11   1  185.48   21.10
   5  11   1  242.08   20.80
  -6 -11  -1   84.39   18.20
  -6 -11  -1   76.49   13.30
  -6 -11  -1   82.49   18.30
  -6 -11  -1   79.59   16.20
   6  11   1   97.59   16.00
   6  11   1   77.09   13.40
   6  11   1   81.09   15.80
   6  11   1  106.29   17.80
   6  11   1   91.19   14.80
   6  11   1   67.09   14.00
   6  11   1   80.29   17.20
   6  11   1   68.69   14.90
  -7 -11  -1   23.30   13.70
  -7 -11  -1   10.60   10.40
  -7 -11  -1   27.40   18.80
   7  11   1   30.40   11.60
   7  11   1   18.20   15.80
   7  11   1   22.90   13.70
   7  11   1   24.90   13.10
   7  11   1   29.90   14.20
   7  11   1   12.30   12.30
   7  11   1   22.40   13.50
   7  11   1   21.60   12.70
  10 -12  -1  199.68   22.30
  10 -12  -1  203.48   21.40
  10 -12  -1  161.48   22.30
  10 -12  -1  195.58   27.20
  10 -12  -1  192.18   20.30
  10 -12  -1  212.18   24.70
 -10  12   1  179.98   19.00
 -10  12   1  200.78   22.50
 -10  12   1  196.98   20.50
 -10  12   1  178.28   21.80
   9 -12  -1   79.89   16.90
   9 -12  -1   79.69   20.20
   9 -12  -1   78.99   15.10
   9 -12  -1   68.79   14.30
   9 -12  -1   95.49   18.00
   9 -12  -1   78.39   13.70
  -9  12   1   84.29   15.30
  -9  12   1   75.89   16.90
  -9  12   1   74.19   13.50
  -9  12   1   94.39   16.70
  -9  12   1  106.59   11.70
   8 -12  -1   84.39   18.40
   8 -12  -1   81.39   16.50
   8 -12  -1   78.79   13.20
   8 -12  -1   85.79   14.10
   8 -12  -1   81.79   14.70
   8 -12  -1   95.79   17.40
  -8  12   1   94.49   15.70
  -8  12   1   61.49   14.20
  -8  12   1  109.79   16.50
  -8  12   1   96.69   13.50
  -8  12   1   81.69   13.70
  -8  12   1  108.69   13.20
   7 -12  -1  103.29   18.10
   7 -12  -1   79.39   13.40
   7 -12  -1  115.79   57.59
   7 -12  -1  111.19   17.50
   7 -12  -1   94.89   14.50
   7 -12  -1   82.49   14.20
   7 -12  -1  114.19   20.40
  -7  12   1   79.99   12.70
  -7  12   1  127.29   17.20
  -7  12   1  106.69   14.80
  -7  12   1   85.99   15.50
  -7  12   1   80.09   50.29
  -7  12   1   92.29   10.30
  -7  12   1  112.49   17.60
  -7  12   1  120.79   13.90
   6 -12  -1   88.79   15.50
   6 -12  -1   52.29   47.70
   6 -12  -1   73.79   14.70
   6 -12  -1   96.69   16.90
   6 -12  -1   76.89   13.80
   6 -12  -1  111.89   20.80
   6 -12  -1  105.39   13.80
  -6  12   1   79.09   12.10
  -6  12   1   97.09   13.90
  -6  12   1   62.09   13.90
  -6  12   1   97.69   15.00
  -6  12   1   81.19   14.30
  -6  12   1  139.89   15.30
  -6  12   1   84.49   45.20
  -6  12   1   92.39    9.40
   5 -12  -1  174.68   18.40
   5 -12  -1  141.99   16.10
   5 -12  -1  166.68   54.19
   5 -12  -1  161.18   20.50
   5 -12  -1  183.48   18.30
   5 -12  -1  164.18   19.30
   5 -12  -1  175.28   20.50
  -5  12   1  174.08   17.50
  -5  12   1  143.29   18.40
  -5  12   1  191.38   60.89
  -5  12   1  167.68   19.10
  -5  12   1  130.49   15.60
  -5  12   1  175.88   16.40
  -5  12   1  172.68   13.10
  -5  12   1  181.18   17.30
   4 -12  -1  255.07   20.60
   4 -12  -1  211.28   22.90
   4 -12  -1  256.47   22.30
   4 -12  -1  223.88   22.00
   4 -12  -1  229.88   21.90
   4 -12  -1  248.98   60.39
   4 -12  -1  223.48   19.10
  -4  12   1  257.37   19.70
  -4  12   1  232.98   14.60
  -4  12   1  232.48   20.00
  -4  12   1  234.48   17.60
  -4  12   1  210.58   20.50
  -4  12   1  231.68   22.30
  -4  12   1  279.57   20.10
  -4  12   1  252.57   66.39
   3 -12  -1  330.17   68.29
   3 -12  -1  333.27   21.30
   3 -12  -1  314.27   27.70
   3 -12  -1  323.77   24.30
   3 -12  -1  331.07   24.50
   3 -12  -1  363.86   23.20
   3 -12  -1  330.27   23.10
  -3  12   1  357.36   17.90
  -3  12   1  329.67   65.69
  -3  12   1  323.97   24.80
  -3  12   1  320.47   22.70
  -3  12   1  347.57   22.20
  -3  12   1  323.47   19.70
  -3  12   1  325.27   21.90
  -3  12   1  375.36   22.90
   2 -12  -1  255.07   21.10
   2 -12  -1  242.98   21.90
   2 -12  -1  243.98   19.40
   2 -12  -1  247.08   20.10
   2 -12  -1  254.47   22.40
   2 -12  -1  231.58   25.90
   2 -12  -1  147.89   51.59
  -2  12   1  276.67   16.80
  -2  12   1  213.58   53.39
  -2  12   1  268.07   20.40
  -2  12   1  260.87   19.20
  -2  12   1  240.68   22.80
  -2  12   1  265.57   20.80
  -2  12   1  254.27   18.20
  -2  12   1  255.67   20.60
   1 -12  -1  118.09   13.90
   1 -12  -1  102.69   14.70
   1 -12  -1  128.29   14.80
   1 -12  -1  103.99   17.10
   1 -12  -1  113.19   14.80
   1 -12  -1   97.89   15.20
   1 -12  -1   51.19   43.20
  -1  12   1   87.59   15.20
  -1  12   1   82.79   45.00
  -1  12   1   84.39   13.60
  -1  12   1   96.39   12.60
  -1  12   1   93.59   11.20
  -1  12   1   96.89   13.50
  -1  12   1   87.29   14.10
  -1  12   1   82.49   11.80
  -1  12   1  111.89   15.00
   0 -12  -1  304.57   22.10
   0 -12  -1  325.37   24.20
   0 -12  -1  326.57   22.40
   0 -12  -1  278.87   58.89
   0 -12  -1  306.67   27.20
   0 -12  -1  352.36   23.20
   0 -12  -1  312.97   20.70
   0  12   1  325.17   19.00
   0  12   1  267.87   23.80
   0  12   1  287.97   22.80
   0  12   1  275.17   62.99
   0  12   1  285.87   19.00
   0  12   1  321.47   22.90
   0  12   1  337.37   25.20
   0  12   1  326.07   21.80
   0  12   1  322.77   20.30
  -1 -12  -1  883.91   40.40
  -1 -12  -1  807.62   35.50
  -1 -12  -1  846.32   95.89
  -1 -12  -1  930.71   39.10
  -1 -12  -1  891.71   35.50
  -1 -12  -1  930.71   34.60
  -1 -12  -1  894.21   34.80
   1  12   1  890.01   38.10
   1  12   1  856.21   33.50
   1  12   1  898.81   38.30
   1  12   1  923.61   31.60
   1  12   1  907.51   37.10
   1  12   1  871.91   34.90
   1  12   1  918.51   34.60
   1  12   1  869.41   38.40
   1  12   1  956.60   98.89
  -2 -12  -1  200.08   22.80
  -2 -12  -1  226.78   19.40
  -2 -12  -1  245.98   25.70
  -2 -12  -1  224.98   20.00
  -2 -12  -1  243.28   21.40
   2  12   1  223.58   19.80
   2  12   1  213.18   22.90
   2  12   1  161.38   52.79
   2  12   1  236.98   19.10
   2  12   1  208.08   22.40
   2  12   1  228.28   22.50
   2  12   1  194.98   21.00
   2  12   1  227.98   18.80
  -3 -12  -1  225.48   24.70
  -3 -12  -1  226.48   20.10
  -3 -12  -1  135.89   18.30
  -3 -12  -1  221.98   25.10
  -3 -12  -1  236.88   19.60
   3  12   1  255.67   23.50
   3  12   1  259.37   20.20
   3  12   1  199.98   22.50
   3  12   1  227.18   19.70
   3  12   1  183.88   21.20
   3  12   1  111.39   65.29
   3  12   1  201.08   19.60
   3  12   1  194.18   23.20
  -4 -12  -1  270.67   26.40
  -4 -12  -1  200.88   20.10
  -4 -12  -1  266.17   21.70
  -4 -12  -1  211.38   24.10
  -4 -12  -1  296.87   26.60
  -4 -12  -1  308.87   71.59
   4  12   1  250.07   21.20
   4  12   1  274.17   24.30
   4  12   1  292.97   25.00
   4  12   1  236.38   20.60
   4  12   1  284.57   22.40
   4  12   1  225.08   23.70
   4  12   1  266.37   24.50
[truncated: 3,368,047 more chars]
